# Supplementary material for: Direct tracking of H2 roaming reaction in real time
Source: Nat Commun. 2024 Aug 6;15:6656. doi: 10.1038/s41467-024-49671-6 (PMC11303762; doi:10.1038/s41467-024-49671-6)
Supplement: Supplementary file 8 — Source Data [file 41467_2024_49671_MOESM8_ESM.zip]

Archive with 78 entries (72 files):
- SourceData/AllExpData.xlsx
- SourceData/Data-Fig10-SuppInfo/
- SourceData/Data-Fig10-SuppInfo/FigS10.traj1.A1.dat
- SourceData/Data-Fig10-SuppInfo/FigS10.traj1.A2.dat
- SourceData/Data-Fig10-SuppInfo/FigS10.traj1.A3.dat
- SourceData/Data-Fig10-SuppInfo/FigS10.traj2.A1.dat
- SourceData/Data-Fig10-SuppInfo/FigS10.traj2.A2.dat
- SourceData/Data-Fig10-SuppInfo/FigS10.traj2.A3.dat
- SourceData/Data-Fig10-SuppInfo/FigS10.traj3.A1.dat
- SourceData/Data-Fig10-SuppInfo/FigS10.traj3.A2.dat
- SourceData/Data-Fig10-SuppInfo/FigS10.traj3.A3.dat
- SourceData/Data-Fig10-SuppInfo/FigS10.traj4.A1.dat
- SourceData/Data-Fig10-SuppInfo/FigS10.traj4.A2.dat
- SourceData/Data-Fig10-SuppInfo/FigS10.traj4.A3.dat
- SourceData/Data-Fig11-SuppInfo/
- SourceData/Data-Fig11-SuppInfo/FigS11.traj1.R1.dat
- SourceData/Data-Fig11-SuppInfo/FigS11.traj1.R2.dat
- SourceData/Data-Fig11-SuppInfo/FigS11.traj1.R3.dat
- SourceData/Data-Fig11-SuppInfo/FigS11.traj2.R1.dat
- SourceData/Data-Fig11-SuppInfo/FigS11.traj2.R2.dat
- SourceData/Data-Fig11-SuppInfo/FigS11.traj2.R3.dat
- SourceData/Data-Fig11-SuppInfo/FigS11.traj3.R1.dat
- SourceData/Data-Fig11-SuppInfo/FigS11.traj3.R2.dat
- SourceData/Data-Fig11-SuppInfo/FigS11.traj3.R3.dat
- SourceData/Data-Fig11-SuppInfo/FigS11.traj4.R1.dat
- SourceData/Data-Fig11-SuppInfo/FigS11.traj4.R2.dat
- SourceData/Data-Fig11-SuppInfo/FigS11.traj4.R3.dat
- SourceData/Data-Fig12-SuppInfo/
- SourceData/Data-Fig12-SuppInfo/FigS12.traj1.NKE.dat
- SourceData/Data-Fig12-SuppInfo/FigS12.traj2.NKE.dat
- SourceData/Data-Fig12-SuppInfo/FigS12.traj3.NKE.dat
- SourceData/Data-Fig12-SuppInfo/FigS12.traj4.NKE.dat
- SourceData/Data-Fig6-SuppInfo/
- SourceData/Data-Fig6-SuppInfo/FigS6.IRC.dat
- SourceData/Data-Fig7-SuppInfo/
- SourceData/Data-Fig7-SuppInfo/FigS7.R01.dat
- SourceData/Data-Fig7-SuppInfo/FigS7.R02.dat
- SourceData/Data-Fig7-SuppInfo/FigS7.R03.dat
- SourceData/Data-Fig7-SuppInfo/FigS7.R04.dat
- SourceData/Data-Fig7-SuppInfo/FigS7.R05.dat
- SourceData/Data-Fig7-SuppInfo/FigS7.R06.dat
- SourceData/Data-Fig7-SuppInfo/FigS7.R07.dat
- SourceData/Data-Fig7-SuppInfo/FigS7.R08.dat
- SourceData/Data-Fig7-SuppInfo/FigS7.R09.dat
- SourceData/Data-Fig7-SuppInfo/FigS7.R10.dat
- SourceData/Data-Fig7-SuppInfo/FigS7.R11.dat
- SourceData/Data-Fig7-SuppInfo/FigS7.R12.dat
- SourceData/Data-Fig7-SuppInfo/FigS7.R13.dat
- SourceData/Data-Fig7-SuppInfo/FigS7.R14.dat
- SourceData/Data-Fig7-SuppInfo/FigS7.R15.dat
- SourceData/Data-Fig7-SuppInfo/FigS7.R16.dat
- SourceData/Data-Fig7-SuppInfo/FigS7.R17.dat
- SourceData/Data-Fig7-SuppInfo/FigS7.R18.dat
- SourceData/Data-Fig7-SuppInfo/FigS7.R19.dat
- SourceData/Data-Fig7-SuppInfo/FigS7.R20.dat
- SourceData/Data-Fig7-SuppInfo/FigS7.R21.dat
- SourceData/Data-Fig7-SuppInfo/FigS7.R22.dat
- SourceData/Data-Fig7-SuppInfo/FigS7.R23.dat
- SourceData/Data-Fig7-SuppInfo/FigS7.R24.dat
- SourceData/Data-Fig7-SuppInfo/FigS7.R25.dat
- SourceData/Data-Fig7-SuppInfo/FigS7.R26.dat
- SourceData/Data-Fig7-SuppInfo/FigS7.R27.dat
- SourceData/Data-Fig7-SuppInfo/FigS7.R28.dat
- SourceData/Data-Fig7-SuppInfo/FigS7.R29.dat
- SourceData/Data-Fig7-SuppInfo/FigS7.R30.dat
- SourceData/Data-Fig7-SuppInfo/FigS7.R31.dat
- SourceData/Data-Fig7-SuppInfo/FigS7.R32.dat
- SourceData/Data-Fig7-SuppInfo/FigS7.R33.dat
- SourceData/Data-Fig7-SuppInfo/FigS7.R34.dat
- SourceData/Data-Fig7-SuppInfo/FigS7.R35.dat
- SourceData/Data-Fig7-SuppInfo/FigS7.R36.dat
- SourceData/Data-Fig7-SuppInfo/FigS7.R37.dat
- SourceData/Data-Fig7-SuppInfo/FigS7.R38.dat
- SourceData/Data-Fig8-SuppInfo/
- SourceData/Data-Fig8-SuppInfo/FigS8.R01.dat
- SourceData/Data-Fig8-SuppInfo/FigS8.R02.dat
- SourceData/Data-Fig8-SuppInfo/FigS8.R03.dat
- SourceData/README.txt
