# Supplementary material for: Direct tracking of H2 roaming reaction in real time
Source: Nat Commun. 2024 Aug 6;15:6656. doi: 10.1038/s41467-024-49671-6 (PMC11303762; doi:10.1038/s41467-024-49671-6)
Supplement: Supplementary file 8 — Source Data [file 41467_2024_49671_MOESM8_ESM.zip › SourceData/AllExpData.xlsx]

## Sheet: Fig2a
Pipico channel 2D map: D+ + D2 + C2N+
Row: Ion 1 tof
Column: Ion 2 tof
0	0	0	0	0	0	0	0	0	0	0	0	0	0	0	0	0	0	0	0	0	0	0	0	0	0	0	0	0	0	0	0	0	0	0	0	0	0	0	0	0	0	0	0	0	0	0	0	0	0
0	0	0	0	0	0	0	0	0	0	0	0	0	0	0	0	0	0	0	0	0	0	0	0	0	0	0	0	0	0	0	0	0	0	0	0	0	0	0	0	0	0	0	0	0	0	0	0	0	0
0	0	0	0	0	0	0	0	0	0	0	0	0	0	0	0	0	0	0	0	0	0	0	0	0	0	0	0	0	0	0	0	0	0	0	0	0	0	0	0	0	0	0	0	0	0	0	0	0	0
0	0	0	0	0	0	0	0	0	0	0	0	0	0	0	0	0	0	0	0	0	0	0	0	0	0	0	0	0	0	0	0	0	0	0	0	0	0	0	0	0	0	0	0	0	0	0	0	0	0
0	0	0	0	0	0	0	0	0	0	0	0	0	0	0	0	0	0	0	0	0	0	0	0	0	0	0	0	0	0	0	0	0	0	0	0	0	0	0	0	0	0	0	0	0	0	0	0	0	0
0	0	0	0	0	0	0	0	0	0	0	0	0	0	0	0	0	0	0	0	0	0	0	0	0	0	0	0	0	0	0	0	0	0	0	0	0	0	0	0	0	0	0	0	0	0	0	0	0	0
0	0	0	0	0	0	0	0	0	0	0	0	0	0	0	0	0	0	0	0	0	0	0	0	0	0	0	0	0	0	0	0	0	0	0	0	0	0	0	0	0	0	0	0	0	0	0	0	0	0
0	0	0	0	0	0	0	0	0	0	0	0	0	0	0	0	0	0	0	0	0	0	0	0	0	0	0	0	0	0	0	0	0	0	0	0	0	0	0	0	0	0	0	0	0	0	0	0	0	0
0	0	0	0	0	0	0	0	0	0	0	0	0	0	0	0	0	0	0	0	0	0	0	0	0	0	0	0	0	0	0	0	0	0	0	0	0	0	0	0	0	0	0	0	0	0	0	0	0	0
0	0	0	0	0	0	0	0	0	0	0	0	0	0	0	0	0	0	0	0	0	0	0	0	0	0	0	0	0	0	0	0	0	0	0	0	0	0	0	0	0	0	0	0	0	0	0	0	0	0
0	0	0	0	0	0	0	0	0	0	0	0	0	0	0	0	0	0	0	0	0	0	0	0	0	0	0	0	0	0	0	0	0	0	0	0	0	0	0	0	0	0	0	0	0	0	0	0	0	0
0	0	0	0	0	0	0	0	0	0	0	0	0	0	0	0	0	0	0	0	0	0	0	0	0	0	0	0	0	0	0	0	0	0	0	0	0	0	0	0	0	0	0	0	0	0	0	0	0	0
0	0	0	0	0	0	0	0	0	0	0	0	0	0	0	0	0	0	0	0	0	0	0	0	0	0	0	0	0	0	0	0	0	0	0	0	0	0	0	0	0	0	0	0	0	0	0	0	0	0
0	0	0	0	0	0	0	0	0	0	0	0	0	0	0	0	0	0	0	0	0	0	0	0	0	0	0	0	0	0	0	0	0	0	0	0	0	0	0	0	0	0	0	0	0	0	0	0	0	0
0	0	0	0	0	0	0	0	0	0	0	0	0	0	0	0	0	0	0	0	0	0	0	0	0	0	0	0	0	0	0	0	0	0	0	0	0	0	0	0	0	0	0	0	0	0	0	0	0	0
0	0	0	0	0	0	0	0	0	0	0	0	0	0	0	0	0	0	0	0	0	0	0	0	0	0	0	0	0	0	0	0	0	0	0	0	0	0	0	0	0	0	0	0	0	0	0	0	0	0
0	0	0	0	0	0	0	0	0	0	0	0	0	0	0	0	0	0	0	0	0	0	0	0	0	0	0	0	0	0	0	0	0	0	0	0	0	0	0	0	0	0	0	0	0	0	0	0	3	13
0	0	0	0	0	0	0	0	0	0	0	0	0	0	0	0	0	0	0	0	0	0	0	0	0	0	0	0	0	0	0	0	0	0	0	0	0	0	0	0	0	0	0	0	0	0	0	4	34	28
0	0	0	0	0	0	0	0	0	0	0	0	0	0	0	0	0	0	0	0	0	0	0	0	0	0	0	0	0	0	0	0	0	0	0	0	0	0	0	0	0	0	0	0	0	0	9	49	64	51
0	0	0	0	0	0	0	0	0	0	0	0	0	0	0	0	0	0	0	0	0	0	0	0	0	0	0	0	0	0	0	0	0	0	0	0	0	0	0	0	0	0	0	0	0	6	67	60	62	70
0	0	0	0	0	0	0	0	0	0	0	0	0	0	0	0	0	0	0	0	0	0	0	0	0	0	0	0	0	0	0	0	0	0	0	0	0	0	0	0	0	0	0	0	28	85	75	85	73	68
0	0	0	0	0	0	0	0	0	0	0	0	0	0	0	0	0	0	0	0	0	0	0	0	0	0	0	0	0	0	0	0	0	0	0	0	0	0	0	0	0	0	0	37	145	149	125	138	125	100
0	0	0	0	0	0	0	0	0	0	0	0	0	0	0	0	0	0	0	0	0	0	0	0	0	0	0	0	0	0	0	0	0	0	0	0	0	0	0	0	0	0	71	220	231	213	214	250	229	216
0	0	0	0	0	0	0	0	0	0	0	0	0	0	0	0	0	0	0	0	0	0	0	0	0	0	0	0	0	0	0	0	0	0	0	0	0	0	0	0	0	110	259	314	348	356	375	336	363	293
0	0	0	0	0	0	0	0	0	0	0	0	0	0	0	0	0	0	0	0	0	0	0	0	0	0	0	0	0	0	0	0	0	0	0	0	0	0	0	0	110	353	372	399	411	463	428	455	454	369
0	0	0	0	0	0	0	0	0	0	0	0	0	0	0	0	0	0	0	0	0	0	0	0	0	0	0	0	0	0	0	0	0	0	0	0	0	0	0	91	323	374	460	438	502	493	475	451	412	352
0	0	0	0	0	0	0	0	0	0	0	0	0	0	0	0	0	0	0	0	0	0	0	0	0	0	0	0	0	0	0	0	0	0	0	0	0	0	93	308	348	406	435	501	503	521	440	446	386	285
0	0	0	0	0	0	0	0	0	0	0	0	0	0	0	0	0	0	0	0	0	0	0	0	0	0	0	0	0	0	0	0	0	0	0	0	0	100	264	352	427	461	484	513	496	475	417	350	279	212
0	0	0	0	0	0	0	0	0	0	0	0	0	0	0	0	0	0	0	0	0	0	0	0	0	0	0	0	0	0	0	0	0	0	0	0	71	248	312	390	456	481	479	515	454	451	331	315	220	166
0	0	0	0	0	0	0	0	0	0	0	0	0	0	0	0	0	0	0	0	0	0	0	0	0	0	0	0	0	0	0	0	0	0	0	79	230	279	331	432	480	508	541	472	414	373	287	184	170	85
0	0	0	0	0	0	0	0	0	0	0	0	0	0	0	0	0	0	0	0	0	0	0	0	0	0	0	0	0	0	0	0	0	0	76	210	244	343	404	432	560	536	449	429	394	295	224	164	103	6
0	0	0	0	0	0	0	0	0	0	0	0	0	0	0	0	0	0	0	0	0	0	0	0	0	0	0	0	0	0	0	0	0	71	212	234	324	387	428	484	500	551	463	387	323	272	172	85	0	0
0	0	0	0	0	0	0	0	0	0	0	0	0	0	0	0	0	0	0	0	0	0	0	0	0	0	0	0	0	0	0	0	77	156	221	308	384	407	463	468	504	434	393	317	258	203	95	1	0	0
0	0	0	0	0	0	0	0	0	0	0	0	0	0	0	0	0	0	0	0	0	0	0	0	0	0	0	0	0	0	0	54	168	230	299	348	394	423	474	452	448	409	347	274	187	92	2	0	0	0
0	0	0	0	0	0	0	0	0	0	0	0	0	0	0	0	0	0	0	0	0	0	0	0	0	0	0	0	0	0	63	164	231	247	333	380	409	438	500	478	400	336	254	204	113	4	0	0	0	0
0	0	0	0	0	0	0	0	0	0	0	0	0	0	0	0	0	0	0	0	0	0	0	0	0	0	0	0	0	39	150	214	257	311	366	416	441	453	449	415	400	311	214	137	2	0	0	0	0	0
0	0	0	0	0	0	0	0	0	0	0	0	0	0	0	0	0	0	0	0	0	0	0	0	0	0	0	0	46	147	198	227	291	346	402	479	462	437	369	334	309	262	131	8	0	0	0	0	0	0
0	0	0	0	0	0	0	0	0	0	0	0	0	0	0	0	0	0	0	0	0	0	0	0	0	0	0	31	142	184	246	286	364	394	435	473	446	377	324	306	256	158	9	0	0	0	0	0	0	0
0	0	0	0	0	0	0	0	0	0	0	0	0	0	0	0	0	0	0	0	0	0	0	0	0	0	29	115	175	208	274	330	426	419	429	464	393	369	293	276	148	8	0	0	0	0	0	0	0	0
0	0	0	0	0	0	0	0	0	0	0	0	0	0	0	0	0	0	0	0	0	0	0	0	0	22	91	128	188	250	303	302	342	360	389	337	320	255	256	195	9	0	0	0	0	0	0	0	0	0
0	0	0	0	0	0	0	0	0	0	0	0	0	0	0	0	0	0	0	0	0	0	0	0	11	62	77	122	156	196	264	275	291	291	272	247	223	198	166	9	0	0	0	0	0	0	0	0	0	0
0	0	0	0	0	0	0	0	0	0	0	0	0	0	0	0	0	0	0	0	0	0	0	2	28	45	64	72	104	117	153	162	185	161	163	141	131	94	6	0	0	0	0	0	0	0	0	0	0	0
0	0	0	0	0	0	0	0	0	0	0	0	0	0	0	0	0	0	0	0	0	0	0	0	27	26	35	42	60	57	71	84	80	95	93	86	64	8	0	0	0	0	0	0	0	0	0	0	0	0
0	0	0	0	0	0	0	0	0	0	0	0	0	0	0	0	0	0	0	0	0	0	0	0	0	11	19	30	28	28	26	42	45	38	40	50	7	0	0	0	0	0	0	0	0	0	0	0	0	0
0	0	0	0	0	0	0	0	0	0	0	0	0	0	0	0	0	0	0	0	0	0	0	0	0	0	12	9	19	12	18	20	19	39	21	1	0	0	0	0	0	0	0	0	0	0	0	0	0	0
0	0	0	0	0	0	0	0	0	0	0	0	0	0	0	0	0	0	0	0	0	0	0	0	0	0	0	11	14	21	21	26	22	26	4	0	0	0	0	0	0	0	0	0	0	0	0	0	0	0
0	0	0	0	0	0	0	0	0	0	0	0	0	0	0	0	0	0	0	0	0	0	0	0	0	0	0	0	4	12	11	12	10	4	0	0	0	0	0	0	0	0	0	0	0	0	0	0	0	0
0	0	0	0	0	0	0	0	0	0	0	0	0	0	0	0	0	0	0	0	0	0	0	0	0	0	0	0	0	5	5	8	1	0	0	0	0	0	0	0	0	0	0	0	0	0	0	0	0	0
0	0	0	0	0	0	0	0	0	0	0	0	0	0	0	0	0	0	0	0	0	0	0	0	0	0	0	0	0	0	3	1	0	0	0	0	0	0	0	0	0	0	0	0	0	0	0	0	0	0
0	0	0	0	0	0	0	0	0	0	0	0	0	0	0	0	0	0	0	0	0	0	0	0	0	0	0	0	0	0	0	0	0	0	0	0	0	0	0	0	0	0	0	0	0	0	0	0	0	0
0	0	0	0	0	0	0	0	0	0	0	0	0	0	0	0	0	0	0	0	0	0	0	0	0	0	0	0	0	0	0	0	0	0	0	0	0	0	0	0	0	0	0	0	0	0	0	0	0	0
0	0	0	0	0	0	0	0	0	0	0	0	0	0	0	0	0	0	0	0	0	0	0	0	0	0	0	0	0	0	0	0	0	0	0	0	0	0	0	0	0	0	0	0	0	0	0	0	0	0
0	0	0	0	0	0	0	0	0	0	0	0	0	0	0	0	0	0	0	0	0	0	0	0	0	0	0	0	0	0	0	0	0	0	0	0	0	0	0	0	0	0	0	0	0	0	0	0	0	0
0	0	0	0	0	0	0	0	0	0	0	0	0	0	0	0	0	0	0	0	0	0	0	0	0	0	0	0	0	0	0	0	0	0	0	0	0	0	0	0	0	0	0	0	0	0	0	0	0	0
0	0	0	0	0	0	0	0	0	0	0	0	0	0	0	0	0	0	0	0	0	0	0	0	0	0	0	0	0	0	0	0	0	0	0	0	0	0	0	0	0	0	0	0	0	0	0	0	0	0
0	0	0	0	0	0	0	0	0	0	0	0	0	0	0	0	0	0	0	0	0	0	0	0	0	0	0	0	0	0	0	0	0	0	0	0	0	0	0	0	0	0	0	0	0	0	0	0	0	0
0	0	0	0	0	0	0	0	0	0	0	0	0	0	0	0	0	0	0	0	0	0	0	0	0	0	0	0	0	0	0	0	0	0	0	0	0	0	0	0	0	0	0	0	0	0	0	0	0	0
0	0	0	0	0	0	0	0	0	0	0	0	0	0	0	0	0	0	0	0	0	0	0	0	0	0	0	0	0	0	0	0	0	0	0	0	0	0	0	0	0	0	0	0	0	0	0	0	0	0
0	0	0	0	0	0	0	0	0	0	0	0	0	0	0	0	0	0	0	0	0	0	0	0	0	0	0	0	0	0	0	0	0	0	0	0	0	0	0	0	0	0	0	0	0	0	0	0	0	0
0	0	0	0	0	0	0	0	0	0	0	0	0	0	0	0	0	0	0	0	0	0	0	0	0	0	0	0	0	0	0	0	0	0	0	0	0	0	0	0	0	0	0	0	0	0	0	0	0	0
[truncated: 30 more columns]

## Sheet: Fig2b
Pipico channel 2D map: D3+ + C2N+
Row: Ion 1 tof
Column: Ion 2 tof
0	0	0	0	0	0	0	0	0	0	0	0	0	0	0	0	0	0	0	0	0	0	0	0	0	0	0	0	0	0	0	0	0	0	0	0	0	0	0	0	0	0	0	0	0	0	0	0	0	0
0	0	0	0	0	0	0	0	0	0	0	0	0	0	0	0	0	0	0	0	0	0	0	0	0	0	0	0	0	0	0	0	0	0	0	0	0	0	0	0	0	0	0	0	0	0	0	0	0	0
0	0	0	0	0	0	0	0	0	0	0	0	0	0	0	0	0	0	0	0	0	0	0	0	0	0	0	0	0	0	0	0	0	0	0	0	0	0	0	0	0	0	0	0	0	0	0	0	0	0
0	0	0	0	0	0	0	0	0	0	0	0	0	0	0	0	0	0	0	0	0	0	0	0	0	0	0	0	0	0	0	0	0	0	0	0	0	0	0	0	0	0	0	0	0	0	0	0	0	0
0	0	0	0	0	0	0	0	0	0	0	0	0	0	0	0	0	0	0	0	0	0	0	0	0	0	0	0	0	0	0	0	0	0	0	0	0	0	0	0	0	0	0	0	0	0	0	0	0	0
0	0	0	0	0	0	0	0	0	0	0	0	0	0	0	0	0	0	0	0	0	0	0	0	0	0	0	0	0	0	0	0	0	0	0	0	0	0	0	0	0	0	0	0	0	0	0	0	0	0
0	0	0	0	0	0	0	0	0	0	0	0	0	0	0	0	0	0	0	0	0	0	0	0	0	0	0	0	0	0	0	0	0	0	0	0	0	0	0	0	0	0	0	0	0	0	0	0	0	0
0	0	0	0	0	0	0	0	0	0	0	0	0	0	0	0	0	0	0	0	0	0	0	0	0	0	0	0	0	0	0	0	0	0	0	0	0	0	0	0	0	0	0	0	0	0	0	0	0	0
0	0	0	0	0	0	0	0	0	0	0	0	0	0	0	0	0	0	0	0	0	0	0	0	0	0	0	0	0	0	0	0	0	0	0	0	0	0	0	0	0	0	0	0	0	0	0	0	0	0
0	0	0	0	0	0	0	0	0	0	0	0	0	0	0	0	0	0	0	0	0	0	0	0	0	0	0	0	0	0	0	0	0	0	0	0	0	0	0	0	0	0	0	0	0	0	0	0	0	0
0	0	0	0	0	0	0	0	0	0	0	0	0	0	0	0	0	0	0	0	0	0	0	0	0	0	0	0	0	0	0	0	0	0	0	0	0	0	0	0	0	0	0	0	0	0	0	0	0	0
0	0	0	0	0	0	0	0	0	0	0	0	0	0	0	0	0	0	0	0	0	0	0	0	0	0	0	0	0	0	0	0	0	0	0	0	0	0	0	0	0	0	0	0	0	0	0	0	0	0
0	0	0	0	0	0	0	0	0	0	0	0	0	0	0	0	0	0	0	0	0	0	0	0	0	0	0	0	0	0	0	0	0	0	0	0	0	0	0	0	0	0	0	0	0	0	0	0	0	0
0	0	0	0	0	0	0	0	0	0	0	0	0	0	0	0	0	0	0	0	0	0	0	0	0	0	0	0	0	0	0	0	0	0	0	0	0	0	0	0	0	0	0	0	0	0	0	0	0	0
0	0	0	0	0	0	0	0	0	0	0	0	0	0	0	0	0	0	0	0	0	0	0	0	0	0	0	0	0	0	0	0	0	0	0	0	0	0	0	0	0	0	0	0	0	0	0	0	0	0
0	0	0	0	0	0	0	0	0	0	0	0	0	0	0	0	0	0	0	0	0	0	0	0	0	0	0	0	0	0	0	0	0	0	0	0	0	0	0	0	0	0	0	0	0	0	0	0	0	0
0	0	0	0	0	0	0	0	0	0	0	0	0	0	0	0	0	0	0	0	0	0	0	0	0	0	0	0	0	0	0	0	0	0	0	0	0	0	0	0	0	0	0	0	0	0	0	0	0	0
0	0	0	0	0	0	0	0	0	0	0	0	0	0	0	0	0	0	0	0	0	0	0	0	0	0	0	0	0	0	0	0	0	0	0	0	0	0	0	0	0	0	0	0	0	0	0	0	0	0
0	0	0	0	0	0	0	0	0	0	0	0	0	0	0	0	0	0	0	0	0	0	0	0	0	0	0	0	0	0	0	0	0	0	0	0	0	0	0	0	0	0	0	0	0	0	0	0	0	0
0	0	0	0	0	0	0	0	0	0	0	0	0	0	0	0	0	0	0	0	0	0	0	0	0	0	0	0	0	0	0	0	0	0	0	0	0	0	0	0	0	0	0	0	0	0	0	0	0	0
0	0	0	0	0	0	0	0	0	0	0	0	0	0	0	0	0	0	0	0	0	0	0	0	0	0	0	0	0	0	0	0	0	0	0	0	0	0	0	0	0	0	0	0	0	0	0	0	6	23
0	0	0	0	0	0	0	0	0	0	0	0	0	0	0	0	0	0	0	0	0	0	0	0	0	0	0	0	0	0	0	0	0	0	0	0	0	0	0	0	0	0	0	0	0	0	0	3	35	36
0	0	0	0	0	0	0	0	0	0	0	0	0	0	0	0	0	0	0	0	0	0	0	0	0	0	0	0	0	0	0	0	0	0	0	0	0	0	0	0	0	0	0	0	0	0	3	19	37	23
0	0	0	0	0	0	0	0	0	0	0	0	0	0	0	0	0	0	0	0	0	0	0	0	0	0	0	0	0	0	0	0	0	0	0	0	0	0	0	0	0	0	0	0	0	2	14	34	31	24
0	0	0	0	0	0	0	0	0	0	0	0	0	0	0	0	0	0	0	0	0	0	0	0	0	0	0	0	0	0	0	0	0	0	0	0	0	0	0	0	0	0	0	0	3	22	21	27	38	29
0	0	0	0	0	0	0	0	0	0	0	0	0	0	0	0	0	0	0	0	0	0	0	0	0	0	0	0	0	0	0	0	0	0	0	0	0	0	0	0	0	0	0	3	23	28	19	26	31	13
0	0	0	0	0	0	0	0	0	0	0	0	0	0	0	0	0	0	0	0	0	0	0	0	0	0	0	0	0	0	0	0	0	0	0	0	0	0	0	0	0	2	12	25	22	32	36	22	13	1
0	0	0	0	0	0	0	0	0	0	0	0	0	0	0	0	0	0	0	0	0	0	0	0	0	0	0	0	0	0	0	0	0	0	0	0	0	0	0	0	4	5	22	25	36	23	30	7	2	0
0	0	0	0	0	0	0	0	0	0	0	0	0	0	0	0	0	0	0	0	0	0	0	0	0	0	0	0	0	0	0	0	0	0	0	0	0	0	0	2	13	16	36	25	25	20	12	5	0	0
0	0	0	0	0	0	0	0	0	0	0	0	0	0	0	0	0	0	0	0	0	0	0	0	0	0	0	0	0	0	0	0	0	0	0	0	0	0	1	6	20	26	35	26	23	11	1	0	0	0
0	0	0	0	0	0	0	0	0	0	0	0	0	0	0	0	0	0	0	0	0	0	0	0	0	0	0	0	0	0	0	0	0	0	0	0	0	0	5	23	35	35	26	26	8	3	1	0	0	0
0	0	0	0	0	0	0	0	0	0	0	0	0	0	0	0	0	0	0	0	0	0	0	0	0	0	0	0	0	0	0	0	0	0	0	0	0	6	31	26	24	24	34	14	3	0	0	0	0	0
0	0	0	0	0	0	0	0	0	0	0	0	0	0	0	0	0	0	0	0	0	0	0	0	0	0	0	0	0	0	0	0	0	0	0	1	9	23	36	25	31	27	18	6	0	0	0	0	0	0
0	0	0	0	0	0	0	0	0	0	0	0	0	0	0	0	0	0	0	0	0	0	0	0	0	0	0	0	0	0	0	0	0	0	0	8	20	29	30	32	29	13	6	0	0	0	0	0	0	0
0	0	0	0	0	0	0	0	0	0	0	0	0	0	0	0	0	0	0	0	0	0	0	0	0	0	0	0	0	0	0	0	0	0	4	23	24	37	27	37	8	7	2	0	0	0	0	0	0	0
0	0	0	0	0	0	0	0	0	0	0	0	0	0	0	0	0	0	0	0	0	0	0	0	0	0	0	0	0	0	0	0	0	10	26	31	19	37	28	14	8	1	0	0	0	0	0	0	0	0
0	0	0	0	0	0	0	0	0	0	0	0	0	0	0	0	0	0	0	0	0	0	0	0	0	0	0	0	0	0	0	1	7	13	45	24	35	24	21	8	0	0	0	0	0	0	0	0	0	0
0	0	0	0	0	0	0	0	0	0	0	0	0	0	0	0	0	0	0	0	0	0	0	0	0	0	0	0	0	0	0	4	29	34	30	30	34	13	7	0	0	0	0	0	0	0	0	0	0	0
0	0	0	0	0	0	0	0	0	0	0	0	0	0	0	0	0	0	0	0	0	0	0	0	0	0	0	0	0	1	3	22	30	34	28	26	13	9	1	0	0	0	0	0	0	0	0	0	0	0
0	0	0	0	0	0	0	0	0	0	0	0	0	0	0	0	0	0	0	0	0	0	0	0	0	0	0	0	1	1	31	45	36	34	26	10	6	2	0	0	0	0	0	0	0	0	0	0	0	0
0	0	0	0	0	0	0	0	0	0	0	0	0	0	0	0	0	0	0	0	0	0	0	0	0	0	0	0	4	15	26	28	41	30	11	8	1	0	0	0	0	0	0	0	0	0	0	0	0	0
0	0	0	0	0	0	0	0	0	0	0	0	0	0	0	0	0	0	0	0	0	0	0	0	0	0	0	4	23	31	30	33	27	9	6	1	0	0	0	0	0	0	0	0	0	0	0	0	0	0
0	0	0	0	0	0	0	0	0	0	0	0	0	0	0	0	0	0	0	0	0	0	0	0	0	0	1	25	35	43	32	20	21	4	0	0	0	0	0	0	0	0	0	0	0	0	0	0	0	0
0	0	0	0	0	0	0	0	0	0	0	0	0	0	0	0	0	0	0	0	0	0	0	0	0	0	18	40	45	31	33	19	1	1	0	0	0	0	0	0	0	0	0	0	0	0	0	0	0	0
0	0	0	0	0	0	0	0	0	0	0	0	0	0	0	0	0	0	0	0	0	0	0	0	0	21	47	38	34	40	22	2	0	0	0	0	0	0	0	0	0	0	0	0	0	0	0	0	0	0
0	0	0	0	0	0	0	0	0	0	0	0	0	0	0	0	0	0	0	0	0	0	0	0	16	30	33	39	39	17	3	0	0	0	0	0	0	0	0	0	0	0	0	0	0	0	0	0	0	0
0	0	0	0	0	0	0	0	0	0	0	0	0	0	0	0	0	0	0	0	0	0	1	15	40	43	41	48	24	2	0	0	0	0	0	0	0	0	0	0	0	0	0	0	0	0	0	0	0	0
0	0	0	0	0	0	0	0	0	0	0	0	0	0	0	0	0	0	0	0	0	1	10	12	22	30	41	32	0	0	0	0	0	0	0	0	0	0	0	0	0	0	0	0	0	0	0	0	0	0
0	0	0	0	0	0	0	0	0	0	0	0	0	0	0	0	0	0	0	0	0	2	7	6	11	24	15	2	0	0	0	0	0	0	0	0	0	0	0	0	0	0	0	0	0	0	0	0	0	0
0	0	0	0	0	0	0	0	0	0	0	0	0	0	0	0	0	0	0	0	0	4	6	7	10	6	2	0	0	0	0	0	0	0	0	0	0	0	0	0	0	0	0	0	0	0	0	0	0	0
0	0	0	0	0	0	0	0	0	0	0	0	0	0	0	0	0	0	0	1	1	2	0	1	6	0	0	0	0	0	0	0	0	0	0	0	0	0	0	0	0	0	0	0	0	0	0	0	0	0
0	0	0	0	0	0	0	0	0	0	0	0	0	0	0	0	0	0	0	0	0	0	0	0	0	0	0	0	0	0	0	0	0	0	0	0	0	0	0	0	0	0	0	0	0	0	0	0	0	0
0	0	0	0	0	0	0	0	0	0	0	0	0	0	0	0	0	0	0	0	0	0	0	0	0	0	0	0	0	0	0	0	0	0	0	0	0	0	0	0	0	0	0	0	0	0	0	0	0	0
0	0	0	0	0	0	0	0	0	0	0	0	0	0	0	0	0	0	0	0	0	0	0	0	0	0	0	0	0	0	0	0	0	0	0	0	0	0	0	0	0	0	0	0	0	0	0	0	0	0
0	0	0	0	0	0	0	0	0	0	0	0	0	0	0	0	0	0	0	0	0	0	0	0	0	0	0	0	0	0	0	0	0	0	0	0	0	0	0	0	0	0	0	0	0	0	0	0	0	0
0	0	0	0	0	0	0	0	0	0	0	0	0	0	0	0	0	0	0	0	0	0	0	0	0	0	0	0	0	0	0	0	0	0	0	0	0	0	0	0	0	0	0	0	0	0	0	0	0	0
0	0	0	0	0	0	0	0	0	0	0	0	0	0	0	0	0	0	0	0	0	0	0	0	0	0	0	0	0	0	0	0	0	0	0	0	0	0	0	0	0	0	0	0	0	0	0	0	0	0
0	0	0	0	0	0	0	0	0	0	0	0	0	0	0	0	0	0	0	0	0	0	0	0	0	0	0	0	0	0	0	0	0	0	0	0	0	0	0	0	0	0	0	0	0	0	0	0	0	0
0	0	0	0	0	0	0	0	0	0	0	0	0	0	0	0	0	0	0	0	0	0	0	0	0	0	0	0	0	0	0	0	0	0	0	0	0	0	0	0	0	0	0	0	0	0	0	0	0	0
0	0	0	0	0	0	0	0	0	0	0	0	0	0	0	0	0	0	0	0	0	0	0	0	0	0	0	0	0	0	0	0	0	0	0	0	0	0	0	0	0	0	0	0	0	0	0	0	0	0
[truncated: 30 more columns]

## Sheet: Fig2c
Angular distribution between momentum vectors
Angle	(D+ and D2 neutral)	(C2N+ and D2 neutral)	(D+ and C2N+)	(D3+ and C2N+)
-2	0	0	0	0
0	0.0132944	0.00385994	0	0
2	0.0415045	0.0206782	0	0
4	0.0761997	0.0267439	0	0
6	0.101492	0.0306038	0	0
8	0.127108	0.0526606	0	0
10	0.161803	0.061759	0	0
12	0.170882	0.0692032	0	0
14	0.221141	0.08933	0	0
16	0.233787	0.0929143	0	0
18	0.270752	0.104494	0	0
20	0.303502	0.125172	0	0
22	0.331712	0.149435	0	0
24	0.346304	0.15164	0	0
26	0.37192	0.16515	0	0
28	0.376135	0.168459	0	0
30	0.418936	0.186104	0	0
32	0.466602	0.197408	0	0
34	0.487354	0.213951	0	0
36	0.479896	0.230218	0	0
38	0.538262	0.247036	0	0
40	0.538911	0.25641	0	0
42	0.593385	0.273504	0	0
44	0.590467	0.284257	0	0
46	0.61965	0.315412	0	0
48	0.607328	0.306865	0	0
50	0.652399	0.334988	0	0
52	0.676719	0.354012	0	0
54	0.714332	0.360077	0	0
56	0.733139	0.392611	0	0
58	0.725032	0.424593	0	0
60	0.772698	0.442239	0	0
62	0.77594	0.462366	0	0.000815661
64	0.772698	0.459884	0	0
66	0.830415	0.496278	0	0
68	0.785668	0.532947	0	0.000815661
70	0.827497	0.550593	0	0
72	0.841115	0.555004	0	0
74	0.88035	0.591122	0	0
76	0.874189	0.6118	0	0
78	0.913748	0.637166	0	0
80	0.932231	0.653157	0	0
82	0.932555	0.672457	0	0
84	0.908885	0.711332	0	0
86	0.938067	0.769506	0	0
88	0.947795	0.765371	0	0
90	0.925422	0.804246	0	0
92	0.947471	0.82134	0	0
94	0.983787	0.854977	0	0
96	0.963684	0.824924	0	0
98	0.959792	0.896609	0	0.00244698
100	0.983139	0.874001	0	0
102	0.956874	0.936587	0	0
104	0.94358	0.905707	7.53807e-05	0.000815661
106	0.983463	0.937414	0	0
108	0.97406	0.939895	0	0
110	1	1	0.000150761	0.000815661
112	0.973735	0.933554	0.000226142	0.00326264
114	0.949741	0.923904	0.000452284	0.000815661
116	0.928988	0.946788	0.000979949	0.000815661
118	0.918612	0.952302	0.00113071	0
120	0.891375	0.953956	0.00241218	0
122	0.887808	0.964433	0.00293985	0
124	0.884565	0.923628	0.00376903	0.00326264
126	0.822309	0.948167	0.00761345	0.00326264
128	0.820687	0.906259	0.0159053	0.00734095
130	0.76751	0.871795	0.0189959	0.00244698
132	0.766861	0.858009	0.0295492	0.00326264
134	0.743191	0.874001	0.0468868	0.00326264
136	0.694877	0.855252	0.0715363	0.00652529
138	0.71952	0.831266	0.104855	0.00652529
140	0.652075	0.791288	0.152043	0.00570962
142	0.629702	0.766474	0.203679	0.00978793
144	0.586576	0.747725	0.283281	0.00978793
146	0.545071	0.69727	0.36635	0.0130506
148	0.553502	0.677419	0.477763	0.0154976
150	0.50227	0.662255	0.581562	0.0146819
152	0.485084	0.625034	0.691919	0.0285481
154	0.432555	0.596085	0.811398	0.0228385
156	0.436446	0.535153	0.90291	0.0244698
158	0.385214	0.490764	0.971506	0.0301794
160	0.347276	0.454646	1	0.0473083
162	0.298962	0.412186	0.996759	0.0758564
164	0.264916	0.367797	0.971657	0.132953
166	0.242218	0.327819	0.932987	0.208809
168	0.187743	0.265509	0.85248	0.38907
170	0.170233	0.231321	0.719433	0.723491
172	0.130999	0.177281	0.591889	1
174	0.0859274	0.122691	0.449646	0.961664
176	0.0512322	0.0766474	0.2722	0.728385
178	0.019131	0.0242625	0.0915121	0.279772
180	0	0	0	0

## Sheet: Fig2d_bottom(D2_C2N+)
Momentum vector correlation: D2 neutral and C2N+ (bottom half)
0	0	0	0	0	0	0	0	0	0	0	0	0	0	0	0	0	0	0	0	0	0	0	0	0	0	0	0	0	0	0	0	0	0	0	0	0	0	0	0	0	0	0	0	0	0	0	0	0	0
0	0	0	0	0	0	0	0	0	0	0	0	0	0	0	0	0	0	0	0	0	0	0	0	0	0	0	0	0	0	0	0	0	0	0	0	0	0	0	0	0	0	0	0	0	0	0	0	0	0
0	0	0	0	0	0	0	0	0	0	0	0	0	0	0	0	0	0	0	0	0	0	0	0	0	0	0	0	0	0	0	0	0	0	0	0	0	0	0	0	0	0	0	0	0	0	0	0	0	0
0	0	0	0	0	0	0	0	0	0	0	0	0	0	0	0	0	0	0	0	0	0	0	0	0	0	0	0	0	0	0	0	0	0	0	0	0	0	0	0	0	0	0	0	0	0	0	0	0	0
0	0	0	0	0	0	0	0	0	0	0	0	0	0	0	0	0	0	0	0	0	0	0	0	0	0	0	0	0	0	0	0	0	0	0	0	0	0	0	0	0	0	0	0	0	0	0	0	0	0
0	0	0	0	0	0	0	0	0	0	0	0	0	0	0	0	0	0	0	0	0	0	0	0	0	0	0	0	0	0	0	0	0	0	0	0	0	0	0	0	0	0	0	0	0	0	0	0	0	0
0	0	0	0	0	0	0	0	0	0	0	0	0	0	0	0	0	0	0	0	0	0	0	0	0	0	0	0	0	0	0	0	0	0	0	0	0	0	0	0	0	0	0	0	0	0	0	0	0	0
0	0	0	0	0	0	0	0	0	0	0	0	0	0	0	0	0	0	0	0	0	0	0	0	0	0	0	0	0	0	0	0	0	0	0	0	0	0	0	0	0	0	0	0	0	0	0	0	0	0
0	0	0	0	0	0	0	0	0	0	0	0	0	0	0	0	0	0	0	0	0	0	0	0	0	0	0	0	0	0	0	0	0	0	0	0	0	0	0	0	0	0	0	0	0	0	0	0	0	0
0	0	0	0	0	0	0	0	0	0	0	0	0	0	0	0	0	0	0	0	0	0	0	0	0	0	0	0	0	0	0	0	0	0	0	0	0	0	0	0	0	0	0	0	0	0	0	0	0	0
0	0	0	0	0	0	0	0	0	0	0	0	0	0	0	0	0	0	0	0	0	0	0	0	0	0	0	0	0	0	0	0	0	0	0	0	0	0	0	0	0	0	0	0	0	0	0	0	0	0
0	0	0	0	0	0	0	0	0	0	0	0	0	0	0	0	0	0	0	0	0	0	0	0	0	0	0	0	0	0	0	0	0	0	0	0	0	0	0	0	0	0	0	0	0	0	0	0	0	0
0	0	0	0	0	0	0	0	0	0	0	0	0	0	0	0	0	0	0	0	0	0	0	0	0	0	0	0	0	0	0	0	0	0	0	0	0	0	0	0	0	0	0	0	0	0	0	0	0	0
0	0	0	0	0	0	0	0	0	0	0	0	0	0	0	0	0	0	0	0	0	0	0	0	0	0	0	0	0	0	0	0	0	0	0	0	0	0	0	0	0	0	0	0	0	0	0	0	0	0
0	0	0	0	0	0	0	0	0	0	0	0	0	0	0	0	0	0	0	0	0	0	0	0	0	0	0	0	0	0	0	0	0	0	0	0	0	0	0	0	0	0	0	0	0	0	0	0	0	0
0	0	0	0	0	0	0	0	0	0	0	0	0	0	0	0	0	0	0	0	0	0	0	0	0	0	0	0	0	0	0	0	0	0	0	0	0	0	0	0	0	0	0	0	0	0	0	0	0	0
0	0	0	0	0	0	0	0	0	0	0	0	0	0	0	0	0	0	0	0	0	0	0	0	0	0	0	0	0	0	0	0	0	0	0	0	0	0	0	0	0	0	0	0	0	0	0	0	0	0
0	0	0	0	0	0	0	0	0	0	0	0	0	0	0	0	0	0	0	0	0	0	0	0	0	0	0	0	0	0	0	0	0	0	0	0	0	0	0	0	0	0	0	0	0	0	0	0	0	0
0	0	0	0	0	0	0	0	0	0	0	0	0	0	0	0	0	0	0	0	0	0	0	0	0	0	0	0	0	0	0	0	0	0	0	0	0	0	0	0	0	0	0	0	0	0	0	0	0	0
0	0	0	0	0	0	0	0	0	0	0	0	0	0	0	0	0	0	0	0	0	0	0	0	0	0	0	0	0	0	0	0	0	0	0	0	0	0	0	0	0	0	0	0	0	0	0	0	0	0
0	0	0	0	0	0	0	0	0	0	0	0	0	0	0	0	0	0	0	0	0	0	0	0	0	0	0	0	0	0	0	0	0	0	0	0	0	0	0	0	0	0	0	0	0	0	0	0	0	0
0	0	0	0	0	0	0	0	0	0	0	0	0	0	0	0	0	0	0	0	0	0	0	0	0	0	0	0	0	0	0	0	0	0	0	0	0	0	0	0	0	0	0	0	0	0	0	0	0	0
0	0	0	0	0	0	0	0	0	0	0	0	0	0	0	0	0	0	0	0	0	0	0	0	0	0	0	0	0	0	0	0	0	0	0	0	0	0	0	0	0	0	0	0	0	0	0	0	0	0
0	0	0	0	0	0	0	0	0	0	0	0	0	0	0	0	0	0	0	0	0	0	0	0	0	0	0	0	0	0	0	0	0	0	0	0	0	0	0	0	0	0	0	0	0	0	0	0	0	0
0	0	0	0	0	0	0	0	0	0	0	0	0	0	0	0	0	0	0	0	0	0	0	0	0	0	0	0	0	0	0	0	0	0	0	0	0	0	0	0	0	0	0	0	0	0	0	0	0	0
0	0	0	0	0	0	0	0	0	0	0	0	0	0	0	0	0	0	0	0	0	0	0	0	0	0	0	0	0	0	0	0	0	0	0	0	0	0	0	0	0	0	0	0	0	0	0	0	0	0
0	0	0	0	0	0	0	0	0	0	0	0	0	0	0	0	0	0	0	0	0	0	0	0	0	0	0	0	0	0	0	0	0	0	0	0	0	0	0	0	0	0	0	0	0	0	0	0	0	0
0	0	0	0	0	0	0	0	0	0	0	0	0	0	0	0	0	0	0	0	0	0	0	0	0	0	0	0	0	0	0	0	0	0	0	0	0	0	0	0	0	0	0	0	0	0	0	0	0	0
0	0	0	0	0	0	0	0	0	0	0	0	0	0	0	0	0	0	0	0	0	0	0	0	0	0	0	0	0	0	0	0	0	0	0	0	0	0	0	0	0	0	0	0	0	0	0	0	0	0
0	0	0	0	0	0	0	0	0	0	0	0	0	0	0	0	0	0	0	0	0	0	0	0	0	0	0	0	0	0	0	0	0	0	0	0	0	0	0	0	0	0	0	0	0	0	0	0	0	0
0	0	0	0	0	0	0	0	0	0	0	0	0	0	0	0	0	0	0	0	0	0	0	0	0	0	0	0	0	0	0	0	0	0	0	0	0	0	0	0	0	0	0	0	0	0	0	0	0	0
0	0	0	0	0	0	0	0	0	0	0	0	0	0	0	0	0	0	0	0	0	0	0	0	0	0	0	0	0	0	0	0	0	0	0	0	0	0	0	0	0	0	0	0	0	0	0	0	0	0
0	0	0	0	0	0	0	0	0	0	0	0	0	0	0	0	0	0	0	0	0	0	0	0	0	0	0	0	0	0	0	0	0	0	0	0	0	0	0	0	0	0	0	0	0	0	0	0	0	0
0	0	0	0	0	0	0	0	0	0	0	0	0	0	0	0	0	0	0	0	0	0	0	0	0	0	0	0	0	0	0	0	0	0	0	0	0	0	0	0	0	0	0	0	0	0	0	0	0	0
0	0	0	0	0	0	0	0	0	0	0	0	0	0	0	0	0	0	0	0	0	0	0	0	0	0	0	0	0	0	0	0	0	0	0	0	0	0	0	0	0	0	0	0	0	0	0	0	0	0
0	0	0	0	0	0	0	0	0	0	0	0	0	0	0	0	0	0	0	0	0	0	0	0	0	0	0	0	0	0	0	0	0	0	0	0	0	0	0	0	0	0	0	0	0	0	0	0	0	0
0	0	0	0	0	0	0	0	0	0	0	0	0	0	0	0	0	0	0	0	0	0	0	0	0	0	0	0	0	0	0	0	0	0	0	0	0	0	0	0	0	0	0	0	0	0	0	0	0	0
0	0	0	0	0	0	0	0	0	0	0	0	0	0	0	0	0	0	0	0	0	0	0	0	0	0	0	0	0	0	0	0	0	0	0	0	0	0	0	0	0	0	0	0	0	0	0	0	0	0
0	0	0	0	0	0	0	0	0	0	0	0	0	0	0	0	0	0	0	0	0	0	0	0	0	0	0	0	0	0	0	0	0	0	0	0	0	0	0	0	0	0	0	0	0	0	0	0	0	0
0	0	0	0	0	0	0	0	0	0	0	0	0	0	0	0	0	0	0	0	0	0	0	0	0	0	0	0	0	0	0	0	0	0	0	0	0	0	0	0	0	0	0	0	0	0	0	0	0	0
0	0	0	0	0	0	0	0	0	0	0	0	0	0	0	0	0	0	0	0	0	0	0	0	0	0	0	0	0	0	0	0	0	0	0	0	0	0	0	0	0	0	0	0	0	0	0	0	0	0
0	0	0	0	0	0	0	0	0	0	0	0	0	0	0	0	0	0	0	0	0	0	0	0	0	0	0	0	0	0	0	0	0	0	0	0	0	0	0	0	0	0	0	0	0	0	0	0	0	0
0	0	0	0	0	0	0	0	0	0	0	0	0	0	0	0	0	0	0	0	0	0	0	0	0	0	0	0	0	0	0	0	0	0	0	0	0	0	0	0	0	0	0	0	0	0	0	0	0	0
0	0	0	0	0	0	0	0	0	0	0	0	0	0	0	0	0	0	0	0	0	0	0	0	0	0	0	0	0	0	0	0	0	0	0	0	0	0	0	0	0	0	0	0	0	0	0	0	0	0
0	0	0	0	0	0	0	0	0	0	0	0	0	0	0	0	0	0	0	0	0	0	0	0	0	0	0	0	0	0	0	0	0	0	0	0	0	0	0	0	0	0	0	0	0	0	0	0	0	0
0	0	0	0	0	0	0	0	0	0	0	0	0	0	0	0	0	0	0	0	0	0	0	0	0	0	0	0	0	0	0	0	0	0	0	0	0	0	0	0	0	0	0	0	0	0	0	0	0	0
0	0	0	0	0	0	0	0	0	0	0	0	0	0	0	0	0	0	0	0	0	0	0	0	0	0	0	0	0	0	0	0	0	0	0	0	0	0	0	0	0	0	0	0	0	0	0	0	0	0
0	0	0	0	0	0	0	0	0	0	0	0	0	0	0	0	0	0	0	0	0	0	0	0	0	0	0	0	0	0	0	0	0	0	0	0	0	0	0	0	0	0	0	0	0	0	0	2.115e-08	0	0
0	0	0	0	0	0	0	0	0	0	0	0	0	0	0	0	0	0	0	0	0	0	0	0	0	0	0	0	0	0	0	0	0	0	0	0	0	0	0	0	0	0	0	1.41e-08	0	7.05001e-09	2.115e-08	4.23e-08	7.05001e-09	7.05001e-09
0	0	0	0	0	0	0	0	0	0	0	0	0	0	0	0	0	0	0	0	0	0	0	0	0	0	0	0	0	0	0	0	0	0	0	0	0	0	0	7.05001e-09	7.05001e-09	2.115e-08	0	4.23e-08	2.82e-08	7.05001e-08	5.64001e-08	7.75501e-08	4.23e-08	1.41e-08
0	0	0	0	0	0	0	0	0	0	0	0	0	0	0	0	0	0	0	0	0	0	0	0	0	0	0	0	0	0	0	0	0	0	0	0	0	0	0	0	2.115e-08	4.935e-08	9.16501e-08	1.41e-07	1.551e-07	1.9035e-07	2.679e-07	2.0445e-07	6.34501e-08	4.23e-08
0	0	0	0	0	0	0	0	0	0	0	0	0	0	0	0	0	0	0	0	0	0	0	0	0	0	0	0	0	0	0	0	0	0	0	0	0	0	3.525e-08	7.75501e-08	8.46001e-08	2.3265e-07	3.3135e-07	4.3005e-07	5.1465e-07	4.371e-07	4.4415e-07	4.5825e-07	2.1855e-07	5.64001e-08
0	0	0	0	0	0	0	0	0	0	0	0	0	0	0	0	0	0	0	0	0	0	0	0	0	0	0	0	0	0	0	0	0	0	0	0	0	7.05001e-09	5.64001e-08	1.7625e-07	2.7495e-07	5.1465e-07	5.217e-07	8.46001e-07	9.37651e-07	8.03701e-07	9.72901e-07	6.76801e-07	3.948e-07	1.4805e-07
0	0	0	0	0	0	0	0	0	0	0	0	0	0	0	0	0	0	0	0	0	0	0	0	0	0	0	0	0	0	0	0	0	0	0	7.05001e-09	2.115e-08	1.4805e-07	2.3265e-07	4.23e-07	6.76801e-07	9.65851e-07	1.1985e-06	1.5651e-06	1.57215e-06	1.5228e-06	1.269e-06	1.14915e-06	7.19101e-07	1.974e-07
0	0	0	0	0	0	0	0	0	0	0	0	0	0	0	0	0	0	0	0	0	0	0	0	0	0	0	0	0	0	0	0	0	0	7.05001e-09	4.935e-08	1.0575e-07	2.679e-07	4.512e-07	6.27451e-07	1.1421e-06	1.51575e-06	2.24895e-06	2.40405e-06	2.4957e-06	2.3688e-06	2.0304e-06	1.61445e-06	9.09451e-07	3.666e-07
0	0	0	0	0	0	0	0	0	0	0	0	0	0	0	0	0	0	0	0	0	0	0	0	0	0	0	0	0	0	0	0	0	0	3.525e-08	8.46001e-08	2.1855e-07	5.42851e-07	7.33201e-07	1.4241e-06	2.05155e-06	2.5521e-06	3.16545e-06	3.10905e-06	3.4968e-06	3.10905e-06	2.72835e-06	2.1855e-06	1.41705e-06	4.512e-07
0	0	0	0	0	0	0	0	0	0	0	0	0	0	0	0	0	0	0	0	0	0	0	0	0	0	0	0	0	0	0	0	0	7.05001e-09	4.23e-08	1.692e-07	4.371e-07	8.03701e-07	1.41705e-06	2.05155e-06	2.8905e-06	3.5109e-06	3.8352e-06	4.15245e-06	4.18065e-06	3.9198e-06	3.26415e-06	2.7213e-06	1.54395e-06	5.92201e-07
0	0	0	0	0	0	0	0	0	0	0	0	0	0	0	0	0	0	0	0	0	0	0	0	0	0	0	0	0	0	0	0	7.05001e-09	5.64001e-08	1.1985e-07	3.1725e-07	8.46001e-07	1.30425e-06	1.99515e-06	2.86935e-06	3.39105e-06	4.30755e-06	5.076e-06	5.3157e-06	4.8927e-06	4.91385e-06	4.2582e-06	3.2712e-06	1.7766e-06	5.71051e-07
0	0	0	0	0	0	0	0	0	0	0	0	0	0	0	0	0	0	0	0	0	0	0	0	0	0	0	0	0	0	0	0	2.82e-08	1.0575e-07	1.7625e-07	5.217e-07	1.06455e-06	1.8753e-06	2.78475e-06	4.0467e-06	4.37805e-06	5.32275e-06	5.77396e-06	6.30271e-06	5.69641e-06	5.0901e-06	3.98325e-06	3.13725e-06	1.9599e-06	8.46001e-07
0	0	0	0	0	0	0	0	0	0	0	0	0	0	0	0	0	0	0	0	0	0	0	0	0	0	0	0	0	0	0	0	3.525e-08	9.87001e-08	3.0315e-07	7.82551e-07	1.4382e-06	2.27715e-06	3.9198e-06	4.61775e-06	5.51311e-06	6.11941e-06	6.21106e-06	6.64111e-06	5.99956e-06	5.1042e-06	4.2159e-06	2.96805e-06	2.0022e-06	5.56951e-07
0	0	0	0	0	0	0	0	0	0	0	0	0	0	0	0	0	0	0	0	0	0	0	0	0	0	0	0	0	0	0	1.41e-08	6.34501e-08	2.3265e-07	5.49901e-07	1.1703e-06	1.88235e-06	2.9469e-06	4.08195e-06	4.9209e-06	5.84446e-06	6.96541e-06	7.07116e-06	6.54241e-06	6.38731e-06	5.26635e-06	4.26525e-06	3.48975e-06	2.1432e-06	7.61401e-07
0	0	0	0	0	0	0	0	0	0	0	0	0	0	0	0	0	0	0	0	0	0	0	0	0	0	0	0	0	0	0	2.82e-08	7.05001e-08	2.6085e-07	6.83851e-07	1.40295e-06	2.1432e-06	3.3699e-06	4.57545e-06	5.62591e-06	6.43666e-06	7.60696e-06	7.38841e-06	6.73276e-06	6.65521e-06	5.52721e-06	4.4697e-06	3.27825e-06	2.20665e-06	7.26151e-07
0	0	0	0	0	0	0	0	0	0	0	0	0	0	0	0	0	0	0	0	0	0	0	0	0	0	0	0	0	0	0	4.935e-08	9.87001e-08	2.8905e-07	7.05001e-07	1.54395e-06	2.50275e-06	3.75765e-06	5.2875e-06	6.31681e-06	6.78211e-06	7.23331e-06	7.62106e-06	7.15576e-06	6.33091e-06	5.66116e-06	4.37805e-06	3.6378e-06	2.1291e-06	7.82551e-07
0	0	0	0	0	0	0	0	0	0	0	0	0	0	0	0	0	0	0	0	0	0	0	0	0	0	0	0	0	0	7.05001e-09	4.23e-08	1.0575e-07	3.7365e-07	8.46001e-07	1.6215e-06	2.60145e-06	4.3005e-06	5.32275e-06	6.25336e-06	6.95836e-06	7.57876e-06	7.12051e-06	7.01476e-06	6.18991e-06	6.02071e-06	4.53315e-06	3.4263e-06	2.23485e-06	7.54351e-07
0	0	0	0	0	0	0	0	0	0	0	0	0	0	0	0	0	0	0	0	0	0	0	0	0	0	0	0	0	0	7.05001e-09	4.935e-08	1.1985e-07	4.5825e-07	8.46001e-07	1.7343e-06	3.03855e-06	3.9621e-06	5.2593e-06	6.05596e-06	6.82441e-06	7.19806e-06	7.29676e-06	6.85966e-06	6.21811e-06	5.79511e-06	4.11015e-06	3.30645e-06	1.9176e-06	6.69751e-07
0	0	0	0	0	0	0	0	0	0	0	0	0	0	0	0	0	0	0	0	0	0	0	0	0	0	0	0	0	0	7.05001e-09	4.935e-08	1.4805e-07	3.7365e-07	9.16501e-07	1.4946e-06	2.64375e-06	3.75765e-06	4.794e-06	5.90791e-06	7.07116e-06	6.63406e-06	6.70456e-06	6.60586e-06	5.55541e-06	5.25225e-06	4.50495e-06	3.09495e-06	1.8189e-06	5.92201e-07
0	0	0	0	0	0	0	0	0	0	0	0	0	0	0	0	0	0	0	0	0	0	0	0	0	0	0	0	0	0	0	5.64001e-08	1.1985e-07	3.948e-07	6.76801e-07	1.57215e-06	2.54505e-06	3.5673e-06	4.70235e-06	5.75281e-06	6.32386e-06	6.46486e-06	6.16876e-06	5.71756e-06	5.46376e-06	4.97025e-06	3.6942e-06	3.37695e-06	2.09385e-06	6.55651e-07
0	0	0	0	0	0	0	0	0	0	0	0	0	0	0	0	0	0	0	0	0	0	0	0	0	0	0	0	0	0	0	2.115e-08	1.1985e-07	3.384e-07	7.05001e-07	1.38885e-06	2.2278e-06	2.88345e-06	3.8352e-06	4.8081e-06	5.53426e-06	6.06301e-06	5.56951e-06	5.06895e-06	5.0619e-06	4.54725e-06	3.7083e-06	2.79885e-06	1.85415e-06	6.06301e-07
0	0	0	0	0	0	0	0	0	0	0	0	0	0	0	0	0	0	0	0	0	0	0	0	0	0	0	0	0	0	7.05001e-09	2.115e-08	9.87001e-08	2.397e-07	5.78101e-07	1.0716e-06	1.76955e-06	2.43225e-06	3.4827e-06	4.3005e-06	5.02665e-06	5.11125e-06	5.1042e-06	5.2311e-06	4.30755e-06	4.11015e-06	3.19365e-06	2.4534e-06	1.6356e-06	4.5825e-07
0	0	0	0	0	0	0	0	0	0	0	0	0	0	0	0	0	0	0	0	0	0	0	0	0	0	0	0	0	0	0	1.41e-08	2.115e-08	2.0445e-07	5.076e-07	8.95351e-07	1.47345e-06	1.98105e-06	2.62965e-06	3.6096e-06	4.2018e-06	4.46265e-06	4.40625e-06	4.4133e-06	3.8211e-06	3.61665e-06	2.9187e-06	2.06565e-06	1.4241e-06	4.5825e-07
0	0	0	0	0	0	0	0	0	0	0	0	0	0	0	0	0	0	0	0	0	0	0	0	0	0	0	0	0	0	0	0	3.525e-08	1.6215e-07	3.7365e-07	6.76801e-07	1.14915e-06	1.68495e-06	2.15025e-06	2.9046e-06	3.4686e-06	4.0326e-06	3.63075e-06	3.8775e-06	3.2853e-06	2.89755e-06	2.29125e-06	2.0304e-06	1.2267e-06	4.371e-07
0	0	0	0	0	0	0	0	0	0	0	0	0	0	0	0	0	0	0	0	0	0	0	0	0	0	0	0	0	0	0	2.115e-08	2.82e-08	1.0575e-07	1.974e-07	5.49901e-07	8.74201e-07	1.3818e-06	1.67085e-06	2.3829e-06	2.9469e-06	3.2571e-06	3.1725e-06	3.2007e-06	2.9187e-06	2.6367e-06	2.1291e-06	1.5651e-06	8.88301e-07	3.102e-07
0	0	0	0	0	0	0	0	0	0	0	0	0	0	0	0	0	0	0	0	0	0	0	0	0	0	0	0	0	0	0	0	2.82e-08	7.05001e-08	1.1985e-07	2.961e-07	5.217e-07	9.79951e-07	1.38885e-06	1.75545e-06	2.02335e-06	2.4252e-06	2.50275e-06	2.38995e-06	2.36175e-06	2.6226e-06	1.61445e-06	1.2267e-06	7.33201e-07	2.256e-07
0	0	0	0	0	0	0	0	0	0	0	0	0	0	0	0	0	0	0	0	0	0	0	0	0	0	0	0	0	0	0	7.05001e-09	1.41e-08	2.82e-08	1.0575e-07	2.6085e-07	3.243e-07	7.19101e-07	1.0716e-06	1.0716e-06	1.3677e-06	1.7343e-06	2.02335e-06	2.10795e-06	1.8471e-06	1.78365e-06	1.43115e-06	1.12095e-06	6.27451e-07	1.974e-07
0	0	0	0	0	0	0	0	0	0	0	0	0	0	0	0	0	0	0	0	0	0	0	0	0	0	0	0	0	0	0	0	0	7.05001e-09	3.525e-08	1.692e-07	2.397e-07	5.2875e-07	6.34501e-07	9.30601e-07	1.1703e-06	1.3536e-06	1.6215e-06	1.65675e-06	1.38885e-06	1.2126e-06	1.27605e-06	8.03701e-07	5.217e-07	1.6215e-07
0	0	0	0	0	0	0	0	0	0	0	0	0	0	0	0	0	0	0	0	0	0	0	0	0	0	0	0	0	0	0	0	7.05001e-09	0	4.23e-08	3.525e-08	1.6215e-07	3.4545e-07	3.525e-07	6.69751e-07	8.81251e-07	8.46001e-07	1.128e-06	1.2267e-06	1.0998e-06	1.12095e-06	1.02225e-06	7.05001e-07	4.0185e-07	1.6215e-07
0	0	0	0	0	0	0	0	0	0	0	0	0	0	0	0	0	0	0	0	0	0	0	0	0	0	0	0	0	0	0	0	0	7.05001e-09	7.05001e-09	7.05001e-09	5.64001e-08	1.269e-07	2.679e-07	3.5955e-07	4.935e-07	6.48601e-07	7.96651e-07	7.19101e-07	7.75501e-07	7.26151e-07	5.64001e-07	5.217e-07	3.3135e-07	1.4805e-07
0	0	0	0	0	0	0	0	0	0	0	0	0	0	0	0	0	0	0	0	0	0	0	0	0	0	0	0	0	0	0	0	0	0	1.41e-08	7.05001e-09	2.115e-08	7.75501e-08	1.833e-07	1.692e-07	2.3265e-07	4.4415e-07	3.948e-07	6.13351e-07	5.2875e-07	5.0055e-07	4.794e-07	2.82e-07	2.8905e-07	7.05001e-08
0	0	0	0	0	0	0	0	0	0	0	0	0	0	0	0	0	0	0	0	0	0	0	0	0	0	0	0	0	0	0	0	0	0	0	7.05001e-09	7.05001e-09	6.34501e-08	9.87001e-08	7.75501e-08	1.551e-07	2.0445e-07	2.1855e-07	3.3135e-07	2.6085e-07	3.243e-07	2.6085e-07	1.9035e-07	1.0575e-07	3.525e-08
0	0	0	0	0	0	0	0	0	0	0	0	0	0	0	0	0	0	0	0	0	0	0	0	0	0	0	0	0	0	0	0	0	0	0	0	0	1.41e-08	2.115e-08	2.82e-08	8.46001e-08	1.0575e-07	1.269e-07	1.269e-07	2.0445e-07	1.974e-07	1.9035e-07	1.551e-07	7.05001e-08	4.23e-08
0	0	0	0	0	0	0	0	0	0	0	0	0	0	0	0	0	0	0	0	0	0	0	0	0	0	0	0	0	0	0	0	0	0	0	0	0	0	1.41e-08	2.82e-08	1.41e-08	2.82e-08	5.64001e-08	6.34501e-08	1.1985e-07	1.0575e-07	1.269e-07	7.05001e-08	2.115e-08	0
0	0	0	0	0	0	0	0	0	0	0	0	0	0	0	0	0	0	0	0	0	0	0	0	0	0	0	0	0	0	0	0	0	0	0	0	0	0	7.05001e-09	7.05001e-09	0	3.525e-08	4.935e-08	2.82e-08	5.64001e-08	4.935e-08	2.115e-08	4.23e-08	0	1.41e-08
0	0	0	0	0	0	0	0	0	0	0	0	0	0	0	0	0	0	0	0	0	0	0	0	0	0	0	0	0	0	0	0	0	0	0	0	0	0	0	0	0	1.41e-08	7.05001e-09	7.05001e-09	2.115e-08	2.82e-08	3.525e-08	2.82e-08	1.41e-08	0
0	0	0	0	0	0	0	0	0	0	0	0	0	0	0	0	0	0	0	0	0	0	0	0	0	0	0	0	0	0	0	0	0	0	0	0	0	0	0	0	0	0	0	7.05001e-09	0	7.05001e-09	0	0	1.41e-08	0
0	0	0	0	0	0	0	0	0	0	0	0	0	0	0	0	0	0	0	0	0	0	0	0	0	0	0	0	0	0	0	0	0	0	0	0	0	0	0	0	0	0	0	0	0	7.05001e-09	0	0	0	0
0	0	0	0	0	0	0	0	0	0	0	0	0	0	0	0	0	0	0	0	0	0	0	0	0	0	0	0	0	0	0	0	0	0	0	0	0	0	0	0	0	0	0	0	0	0	7.05001e-09	0	0	0
0	0	0	0	0	0	0	0	0	0	0	0	0	0	0	0	0	0	0	0	0	0	0	0	0	0	0	0	0	0	0	0	0	0	0	0	0	0	0	0	0	0	0	0	0	0	0	0	0	0
0	0	0	0	0	0	0	0	0	0	0	0	0	0	0	0	0	0	0	0	0	0	0	0	0	0	0	0	0	0	0	0	0	0	0	0	0	0	0	0	0	0	0	0	0	0	0	0	0	0
0	0	0	0	0	0	0	0	0	0	0	0	0	0	0	0	0	0	0	0	0	0	0	0	0	0	0	0	0	0	0	0	0	0	0	0	0	0	0	0	0	0	0	0	0	0	0	0	0	0
0	0	0	0	0	0	0	0	0	0	0	0	0	0	0	0	0	0	0	0	0	0	0	0	0	0	0	0	0	0	0	0	0	0	0	0	0	0	0	0	0	0	0	0	0	0	0	0	0	0
0	0	0	0	0	0	0	0	0	0	0	0	0	0	0	0	0	0	0	0	0	0	0	0	0	0	0	0	0	0	0	0	0	0	0	0	0	0	0	0	0	0	0	0	0	0	0	0	0	0
0	0	0	0	0	0	0	0	0	0	0	0	0	0	0	0	0	0	0	0	0	0	0	0	0	0	0	0	0	0	0	0	0	0	0	0	0	0	0	0	0	0	0	0	0	0	0	0	0	0
0	0	0	0	0	0	0	0	0	0	0	0	0	0	0	0	0	0	0	0	0	0	0	0	0	0	0	0	0	0	0	0	0	0	0	0	0	0	0	0	0	0	0	0	0	0	0	0	0	0
0	0	0	0	0	0	0	0	0	0	0	0	0	0	0	0	0	0	0	0	0	0	0	0	0	0	0	0	0	0	0	0	0	0	0	0	0	0	0	0	0	0	0	0	0	0	0	0	0	0
0	0	0	0	0	0	0	0	0	0	0	0	0	0	0	0	0	0	0	0	0	0	0	0	0	0	0	0	0	0	0	0	0	0	0	0	0	0	0	0	0	0	0	0	0	0	0	0	0	0
0	0	0	0	0	0	0	0	0	0	0	0	0	0	0	0	0	0	0	0	0	0	0	0	0	0	0	0	0	0	0	0	0	0	0	0	0	0	0	0	0	0	0	0	0	0	0	0	0	0
0	0	0	0	0	0	0	0	0	0	0	0	0	0	0	0	0	0	0	0	0	0	0	0	0	0	0	0	0	0	0	0	0	0	0	0	0	0	0	0	0	0	0	0	0	0	0	0	0	0
0	0	0	0	0	0	0	0	0	0	0	0	0	0	0	0	0	0	0	0	0	0	0	0	0	0	0	0	0	0	0	0	0	0	0	0	0	0	0	0	0	0	0	0	0	0	0	0	0	0
0	0	0	0	0	0	0	0	0	0	0	0	0	0	0	0	0	0	0	0	0	0	0	0	0	0	0	0	0	0	0	0	0	0	0	0	0	0	0	0	0	0	0	0	0	0	0	0	0	0
0	0	0	0	0	0	0	0	0	0	0	0	0	0	0	0	0	0	0	0	0	0	0	0	0	0	0	0	0	0	0	0	0	0	0	0	0	0	0	0	0	0	0	0	0	0	0	0	0	0
0	0	0	0	0	0	0	0	0	0	0	0	0	0	0	0	0	0	0	0	0	0	0	0	0	0	0	0	0	0	0	0	0	0	0	0	0	0	0	0	0	0	0	0	0	0	0	0	0	0
0	0	0	0	0	0	0	0	0	0	0	0	0	0	0	0	0	0	0	0	0	0	0	0	0	0	0	0	0	0	0	0	0	0	0	0	0	0	0	0	0	0	0	0	0	0	0	0	0	0
0	0	0	0	0	0	0	0	0	0	0	0	0	0	0	0	0	0	0	0	0	0	0	0	0	0	0	0	0	0	0	0	0	0	0	0	0	0	0	0	0	0	0	0	0	0	0	0	0	0
0	0	0	0	0	0	0	0	0	0	0	0	0	0	0	0	0	0	0	0	0	0	0	0	0	0	0	0	0	0	0	0	0	0	0	0	0	0	0	0	0	0	0	0	0	0	0	0	0	0
0	0	0	0	0	0	0	0	0	0	0	0	0	0	0	0	0	0	0	0	0	0	0	0	0	0	0	0	0	0	0	0	0	0	0	0	0	0	0	0	0	0	0	0	0	0	0	0	0	0
0	0	0	0	0	0	0	0	0	0	0	0	0	0	0	0	0	0	0	0	0	0	0	0	0	0	0	0	0	0	0	0	0	0	0	0	0	0	0	0	0	0	0	0	0	0	0	0	0	0
0	0	0	0	0	0	0	0	0	0	0	0	0	0	0	0	0	0	0	0	0	0	0	0	0	0	0	0	0	0	0	0	0	0	0	0	0	0	0	0	0	0	0	0	0	0	0	0	0	0
0	0	0	0	0	0	0	0	0	0	0	0	0	0	0	0	0	0	0	0	0	0	0	0	0	0	0	0	0	0	0	0	0	0	0	0	0	0	0	0	0	0	0	0	0	0	0	0	0	0
0	0	0	0	0	0	0	0	0	0	0	0	0	0	0	0	0	0	0	0	0	0	0	0	0	0	0	0	0	0	0	0	0	0	0	0	0	0	0	0	0	0	0	0	0	0	0	0	0	0
0	0	0	0	0	0	0	0	0	0	0	0	0	0	0	0	0	0	0	0	0	0	0	0	0	0	0	0	0	0	0	0	0	0	0	0	0	0	0	0	0	0	0	0	0	0	0	0	0	0
0	0	0	0	0	0	0	0	0	0	0	0	0	0	0	0	0	0	0	0	0	0	0	0	0	0	0	0	0	0	0	0	0	0	0	0	0	0	0	0	0	0	0	0	0	0	0	0	0	0
0	0	0	0	0	0	0	0	0	0	0	0	0	0	0	0	0	0	0	0	0	0	0	0	0	0	0	0	0	0	0	0	0	0	0	0	0	0	0	0	0	0	0	0	0	0	0	0	0	0
0	0	0	0	0	0	0	0	0	0	0	0	0	0	0	0	0	0	0	0	0	0	0	0	0	0	0	0	0	0	0	0	0	0	0	0	0	0	0	0	0	0	0	0	0	0	0	0	0	0
0	0	0	0	0	0	0	0	0	0	0	0	0	0	0	0	0	0	0	0	0	0	0	0	0	0	0	0	0	0	0	0	0	0	0	0	0	0	0	0	0	0	0	0	0	0	0	0	0	0
0	0	0	0	0	0	0	0	0	0	0	0	0	0	0	0	0	0	0	0	0	0	0	0	0	0	0	0	0	0	0	0	0	0	0	0	0	0	0	0	0	0	0	0	0	0	0	0	0	0
0	0	0	0	0	0	0	0	0	0	0	0	0	0	0	0	0	0	0	0	0	0	0	0	0	0	0	0	0	0	0	0	0	0	0	0	0	0	0	0	0	0	0	0	0	0	0	0	0	0
0	0	0	0	0	0	0	0	0	0	0	0	0	0	0	0	0	0	0	0	0	0	0	0	0	0	0	0	0	0	0	0	0	0	0	0	0	0	0	0	0	0	0	0	0	0	0	0	0	0
0	0	0	0	0	0	0	0	0	0	0	0	0	0	0	0	0	0	0	0	0	0	0	0	0	0	0	0	0	0	0	0	0	0	0	0	0	0	0	0	0	0	0	0	0	0	0	0	0	0
0	0	0	0	0	0	0	0	0	0	0	0	0	0	0	0	0	0	0	0	0	0	0	0	0	0	0	0	0	0	0	0	0	0	0	0	0	0	0	0	0	0	0	0	0	0	0	0	0	0
0	0	0	0	0	0	0	0	0	0	0	0	0	0	0	0	0	0	0	0	0	0	0	0	0	0	0	0	0	0	0	0	0	0	0	0	0	0	0	0	0	0	0	0	0	0	0	0	0	0
0	0	0	0	0	0	0	0	0	0	0	0	0	0	0	0	0	0	0	0	0	0	0	0	0	0	0	0	0	0	0	0	0	0	0	0	0	0	0	0	0	0	0	0	0	0	0	0	0	0
0	0	0	0	0	0	0	0	0	0	0	0	0	0	0	0	0	0	0	0	0	0	0	0	0	0	0	0	0	0	0	0	0	0	0	0	0	0	0	0	0	0	0	0	0	0	0	0	0	0
0	0	0	0	0	0	0	0	0	0	0	0	0	0	0	0	0	0	0	0	0	0	0	0	0	0	0	0	0	0	0	0	0	0	0	0	0	0	0	0	0	0	0	0	0	0	0	0	0	0
0	0	0	0	0	0	0	0	0	0	0	0	0	0	0	0	0	0	0	0	0	0	0	0	0	0	0	0	0	0	0	0	0	0	0	0	0	0	0	0	0	0	0	0	0	0	0	0	0	0
0	0	0	0	0	0	0	0	0	0	0	0	0	0	0	0	0	0	0	0	0	0	0	0	0	0	0	0	0	0	0	0	0	0	0	0	0	0	0	0	0	0	0	0	0	0	0	0	0	0
0	0	0	0	0	0	0	0	0	0	0	0	0	0	0	0	0	0	0	0	0	0	0	0	0	0	0	0	0	0	0	0	0	0	0	0	0	0	0	0	0	0	0	0	0	0	0	0	0	0
0	0	0	0	0	0	0	0	0	0	0	0	0	0	0	0	0	0	0	0	0	0	0	0	0	0	0	0	0	0	0	0	0	0	0	0	0	0	0	0	0	0	0	0	0	0	0	0	0	0
0	0	0	0	0	0	0	0	0	0	0	0	0	0	0	0	0	0	0	0	0	0	0	0	0	0	0	0	0	0	0	0	0	0	0	0	0	0	0	0	0	0	0	0	0	0	0	0	0	0
0	0	0	0	0	0	0	0	0	0	0	0	0	0	0	0	0	0	0	0	0	0	0	0	0	0	0	0	0	0	0	0	0	0	0	0	0	0	0	0	0	0	0	0	0	0	0	0	0	0
0	0	0	0	0	0	0	0	0	0	0	0	0	0	0	0	0	0	0	0	0	0	0	0	0	0	0	0	0	0	0	0	0	0	0	0	0	0	0	0	0	0	0	0	0	0	0	0	0	0
0	0	0	0	0	0	0	0	0	0	0	0	0	0	0	0	0	0	0	0	0	0	0	0	0	0	0	0	0	0	0	0	0	0	0	0	0	0	0	0	0	0	0	0	0	0	0	0	0	0
0	0	0	0	0	0	0	0	0	0	0	0	0	0	0	0	0	0	0	0	0	0	0	0	0	0	0	0	0	0	0	0	0	0	0	0	0	0	0	0	0	0	0	0	0	0	0	0	0	0
0	0	0	0	0	0	0	0	0	0	0	0	0	0	0	0	0	0	0	0	0	0	0	0	0	0	0	0	0	0	0	0	0	0	0	0	0	0	0	0	0	0	0	0	0	0	0	0	0	0
[truncated: 50 more columns]

## Sheet: Fig2d_top(D+_C2N+)
Momentum vector correlation: D+ and C2N+ (top half)
0	0	0	0	0	0	0	0	0	0	0	0	0	0	0	0	0	0	0	0	0	0	0	0	0	0	0	0	0	0	0	0	0	0	0	0	0	0	0	0	0	0	0	0	0	0	0	0	0	0
0	0	0	0	0	0	0	0	0	0	0	0	0	0	0	0	0	0	0	0	0	0	0	0	0	0	0	0	0	0	0	0	0	0	0	0	0	0	0	0	0	0	0	0	0	0	0	0	0	0
0	0	0	0	0	0	0	0	0	0	0	0	0	0	0	0	0	0	0	0	0	0	0	0	0	0	0	0	0	0	0	0	0	0	0	0	0	0	0	0	0	0	0	0	0	0	0	0	0	0
0	0	0	0	0	0	0	0	0	0	0	0	0	0	0	0	0	0	0	0	0	0	0	0	0	0	0	0	0	0	0	0	0	0	0	0	0	0	0	0	0	0	0	0	0	0	0	0	0	0
0	0	0	0	0	0	0	0	0	0	0	0	0	0	0	0	0	0	0	0	0	0	0	0	0	0	0	0	0	0	0	0	0	0	0	0	0	0	0	0	0	0	0	0	0	0	0	0	0	0
0	0	0	0	0	0	0	0	0	0	0	0	0	0	0	0	0	0	0	0	0	0	0	0	0	0	0	0	0	0	0	0	0	0	0	0	0	0	0	0	0	0	0	0	0	0	0	0	0	0
0	0	0	0	0	0	0	0	0	0	0	0	0	0	0	0	0	0	0	0	0	0	0	0	0	0	0	0	0	0	0	0	0	0	0	0	0	0	0	0	0	0	0	0	0	0	0	0	0	0
0	0	0	0	0	0	0	0	0	0	0	0	0	0	0	0	0	0	0	0	0	0	0	0	0	0	0	0	0	0	0	0	0	0	0	0	0	0	0	0	0	0	0	0	0	0	0	0	0	0
0	0	0	0	0	0	0	0	0	0	0	0	0	0	0	0	0	0	0	0	0	0	0	0	0	0	0	0	0	0	0	0	0	0	0	0	0	0	0	0	0	0	0	0	0	0	0	0	0	0
0	0	0	0	0	0	0	0	0	0	0	0	0	0	0	0	0	0	0	0	0	0	0	0	0	0	0	0	0	0	0	0	0	0	0	0	0	0	0	0	0	0	0	0	0	0	0	0	0	0
0	0	0	0	0	0	0	0	0	0	0	0	0	0	0	0	0	0	0	0	0	0	0	0	0	0	0	0	0	0	0	0	0	0	0	0	0	0	0	0	0	0	0	0	0	0	0	0	0	0
0	0	0	0	0	0	0	0	0	0	0	0	0	0	0	0	0	0	0	0	0	0	0	0	0	0	0	0	0	0	0	0	0	0	0	0	0	0	0	0	0	0	0	0	0	0	0	0	0	0
0	0	0	0	0	0	0	0	0	0	0	0	0	0	0	0	0	0	0	0	0	0	0	0	0	0	0	0	0	0	0	0	0	0	0	0	0	0	0	0	0	0	0	0	0	0	0	0	0	0
0	0	0	0	0	0	0	0	0	0	0	0	0	0	0	0	0	0	0	0	0	0	0	0	0	0	0	0	0	0	0	0	0	0	0	0	0	0	0	0	0	0	0	0	0	0	0	0	0	0
0	0	0	0	0	0	0	0	0	0	0	0	0	0	0	0	0	0	0	0	0	0	0	0	0	0	0	0	0	0	0	0	0	0	0	0	0	0	0	0	0	0	0	0	0	0	0	0	0	0
0	0	0	0	0	0	0	0	0	0	0	0	0	0	0	0	0	0	0	0	0	0	0	0	0	0	0	0	0	0	0	0	0	0	0	0	0	0	0	0	0	0	0	0	0	0	0	0	0	0
0	0	0	0	0	0	0	0	0	0	0	0	0	0	0	0	0	0	0	0	0	0	0	0	0	0	0	0	0	0	0	0	0	0	0	0	0	0	0	0	0	0	0	0	0	0	0	0	0	0
0	0	0	0	0	0	0	0	0	0	0	0	0	0	0	0	0	0	0	0	0	0	0	0	0	0	0	0	0	0	0	0	0	0	0	0	0	0	0	0	0	0	0	0	0	0	0	0	0	0
0	0	0	0	0	0	0	0	0	0	0	0	0	0	0	0	0	0	0	0	0	0	0	0	0	0	0	0	0	0	0	0	0	0	0	0	0	0	0	0	0	0	0	0	0	0	0	0	0	0
0	0	0	0	0	0	0	0	0	0	0	0	0	0	0	0	0	0	0	0	0	0	0	0	0	0	0	0	0	0	0	0	0	0	0	0	0	0	0	0	0	0	0	0	0	0	0	0	0	0
0	0	0	0	0	0	0	0	0	0	0	0	0	0	0	0	0	0	0	0	0	0	0	0	0	0	0	0	0	0	0	0	0	0	0	0	0	0	0	0	0	0	0	0	0	0	0	0	0	0
0	0	0	0	0	0	0	0	0	0	0	0	0	0	0	0	0	0	0	0	0	0	0	0	0	0	0	0	0	0	0	0	0	0	0	0	0	0	0	0	0	0	0	0	0	0	0	0	0	0
0	0	0	0	0	0	0	0	0	0	0	0	0	0	0	0	0	0	0	0	0	0	0	0	0	0	0	0	0	0	0	0	0	0	0	0	0	0	0	0	0	0	0	0	0	0	0	0	0	0
0	0	0	0	0	0	0	0	0	0	0	0	0	0	0	0	0	0	0	0	0	0	0	0	0	0	0	0	0	0	0	0	0	0	0	0	0	0	0	0	0	0	0	0	0	0	0	0	0	0
0	0	0	0	0	0	0	0	0	0	0	0	0	0	0	0	0	0	0	0	0	0	0	0	0	0	0	0	0	0	0	0	0	0	0	0	0	0	0	0	0	0	0	0	0	0	0	0	0	0
0	0	0	0	0	0	0	0	0	0	0	0	0	0	0	0	0	0	0	0	0	0	0	0	0	0	0	0	0	0	0	0	0	0	0	0	0	0	0	0	0	0	0	0	0	0	0	0	0	0
0	0	0	0	0	0	0	0	0	0	0	0	0	0	0	0	0	0	0	0	0	0	0	0	0	0	0	0	0	0	0	0	0	0	0	0	0	0	0	0	0	0	0	0	0	0	0	0	0	0
0	0	0	0	0	0	0	0	0	0	0	0	0	0	0	0	0	0	0	0	0	0	0	0	0	0	0	0	0	0	0	0	0	0	0	0	0	0	0	0	0	0	0	0	0	0	0	0	0	0
0	0	0	0	0	0	0	0	0	0	0	0	0	0	0	0	0	0	0	0	0	0	0	0	0	0	0	0	0	0	0	0	0	0	0	0	0	0	0	0	0	0	0	0	0	0	0	0	0	0
0	0	0	0	0	0	0	0	0	0	0	0	0	0	0	0	0	0	0	0	0	0	0	0	0	0	0	0	0	0	0	0	0	0	0	0	0	0	0	0	0	0	0	0	0	0	0	0	0	0
0	0	0	0	0	0	0	0	0	0	0	0	0	0	0	0	0	0	0	0	0	0	0	0	0	0	0	0	0	0	0	0	0	0	0	0	0	0	0	0	0	0	0	0	0	0	0	0	0	0
0	0	0	0	0	0	0	0	0	0	0	0	0	0	0	0	0	0	0	0	0	0	0	0	0	0	0	0	0	0	0	0	0	0	0	0	0	0	0	0	0	0	0	0	0	0	0	0	0	0
0	0	0	0	0	0	0	0	0	0	0	0	0	0	0	0	0	0	0	0	0	0	0	0	0	0	0	0	0	0	0	0	0	0	0	0	0	0	0	0	0	0	0	0	0	0	0	0	0	0
0	0	0	0	0	0	0	0	0	0	0	0	0	0	0	0	0	0	0	0	0	0	0	0	0	0	0	0	0	0	0	0	0	0	0	0	0	0	0	0	0	0	0	0	0	0	0	0	0	0
0	0	0	0	0	0	0	0	0	0	0	0	0	0	0	0	0	0	0	0	0	0	0	0	0	0	0	0	0	0	0	0	0	0	0	0	0	0	0	0	0	0	0	0	0	0	0	0	0	0
0	0	0	0	0	0	0	0	0	0	0	0	0	0	0	0	0	0	0	0	0	0	0	0	0	0	0	0	0	0	0	0	0	0	0	0	0	0	0	0	0	0	0	0	0	0	0	0	0	0
0	0	0	0	0	0	0	0	0	0	0	0	0	0	0	0	0	0	0	0	0	0	0	0	0	0	0	0	0	0	0	0	0	0	0	0	0	0	0	0	0	0	0	0	0	0	0	0	0	0
0	0	0	0	0	0	0	0	0	0	0	0	0	0	0	0	0	0	0	0	0	0	0	0	0	0	0	0	0	0	0	0	0	0	0	0	0	0	0	0	0	0	0	0	0	0	0	0	0	0
0	0	0	0	0	0	0	0	0	0	0	0	0	0	0	0	0	0	0	0	0	0	0	0	0	0	0	0	0	0	0	0	0	0	0	0	0	0	0	0	0	0	0	0	0	0	0	0	0	0
0	0	0	0	0	0	0	0	0	0	0	0	0	0	0	0	0	0	0	0	0	0	0	0	0	0	0	0	0	0	0	0	0	0	0	0	0	0	0	0	0	0	0	0	0	0	0	0	0	0
0	0	0	0	0	0	0	0	0	0	0	0	0	0	0	0	0	0	0	0	0	0	0	0	0	0	0	0	0	0	0	0	0	0	0	0	0	0	0	0	0	0	0	0	0	0	0	0	0	0
0	0	0	0	0	0	0	0	0	0	0	0	0	0	0	0	0	0	0	0	0	0	0	0	0	0	0	0	0	0	0	0	0	0	0	0	0	0	0	0	0	0	0	0	0	0	0	0	0	0
0	0	0	0	0	0	0	0	0	0	0	0	0	0	0	0	0	0	0	0	0	0	0	0	0	0	0	0	0	0	0	0	0	0	0	0	0	0	0	0	0	0	0	0	0	0	0	0	0	0
0	0	0	0	0	0	0	0	0	0	0	0	0	0	0	0	0	0	0	0	0	0	0	0	0	0	0	0	0	0	0	0	0	0	0	0	0	0	0	0	0	0	0	0	0	0	0	0	0	0
0	0	0	0	0	0	0	0	0	0	0	0	0	0	0	0	0	0	0	0	0	0	0	0	0	0	0	0	0	0	0	0	0	0	0	0	0	0	0	0	0	0	0	0	0	0	0	0	0	0
0	0	0	0	0	0	0	0	0	0	0	0	0	0	0	0	0	0	0	0	0	0	0	0	0	0	0	0	0	0	0	0	0	0	0	0	0	0	0	0	0	0	0	0	0	0	0	0	0	0
0	0	0	0	0	0	0	0	0	0	0	0	0	0	0	0	0	0	0	0	0	0	0	0	0	0	0	0	0	0	0	0	0	0	0	0	0	0	0	0	0	0	0	0	0	0	0	0	0	0
0	0	0	0	0	0	0	0	0	0	0	0	0	0	0	0	0	0	0	0	0	0	0	0	0	0	0	0	0	0	0	0	0	0	0	0	0	0	0	0	0	0	0	0	0	0	0	0	0	0
0	0	0	0	0	0	0	0	0	0	0	0	0	0	0	0	0	0	0	0	0	0	0	0	0	0	0	0	0	0	0	0	0	0	0	0	0	0	0	0	0	0	0	0	0	0	0	0	0	0
0	0	0	0	0	0	0	0	0	0	0	0	0	0	0	0	0	0	0	0	0	0	0	0	0	0	0	0	0	0	0	0	0	0	0	0	0	0	0	0	0	0	0	0	0	0	0	0	0	0
0	0	0	0	0	0	0	0	0	0	0	0	0	0	0	0	0	0	0	0	0	0	0	0	0	0	0	0	0	0	0	0	0	0	0	0	0	0	0	0	0	0	0	0	0	0	0	0	0	0
0	0	0	0	0	0	0	0	0	0	0	0	0	0	0	0	0	0	0	0	0	0	0	0	0	0	0	0	0	0	0	0	0	0	0	0	0	0	0	0	0	0	0	0	0	0	0	0	0	0
0	0	0	0	0	0	0	0	0	0	0	0	0	0	0	0	0	0	0	0	0	0	0	0	0	0	0	0	0	0	0	0	0	0	0	0	0	0	0	0	0	0	0	0	0	0	0	0	0	0
0	0	0	0	0	0	0	0	0	0	0	0	0	0	0	0	0	0	0	0	0	0	0	0	0	0	0	0	0	0	0	0	0	0	0	0	0	0	0	0	0	0	0	0	0	0	0	0	0	0
0	0	0	0	0	0	0	0	0	0	0	0	0	0	0	0	0	0	0	0	0	0	0	0	0	0	0	0	0	0	0	0	0	0	0	0	0	0	0	0	0	0	0	0	0	0	0	0	0	0
0	0	0	0	0	0	0	0	0	0	0	0	0	0	0	0	0	0	0	0	0	0	0	0	0	0	0	0	0	0	0	0	0	0	0	0	0	0	0	0	0	0	0	0	0	0	0	0	0	0
0	0	0	0	0	0	0	0	0	0	0	0	0	0	0	0	0	0	0	0	0	0	0	0	0	0	0	0	0	0	0	0	0	0	0	0	0	0	0	0	0	0	0	0	0	0	0	0	0	0
0	0	0	0	0	0	0	0	0	0	0	0	0	0	0	0	0	0	0	0	0	0	0	0	0	0	0	0	0	0	0	0	0	0	0	0	0	0	0	0	0	0	0	0	0	0	0	0	0	0
0	0	0	0	0	0	0	0	0	0	0	0	0	0	0	0	0	0	0	0	0	0	0	0	0	0	0	0	0	0	0	0	0	0	0	0	0	0	0	0	0	0	0	0	0	0	0	0	0	0
0	0	0	0	0	0	0	0	0	0	0	0	0	0	0	0	0	0	0	0	0	0	0	0	0	0	0	0	0	0	0	0	0	0	0	0	0	0	0	0	0	0	0	0	0	0	0	0	0	0
0	0	0	0	0	0	0	0	0	0	0	0	0	0	0	0	0	0	0	0	0	0	0	0	0	0	0	0	0	0	0	0	0	0	0	0	0	0	0	0	0	0	0	0	0	0	0	0	0	0
0	0	0	0	0	0	0	0	0	0	0	0	0	0	0	0	0	0	0	0	0	0	0	0	0	0	0	0	0	0	0	0	0	0	0	0	0	0	0	0	0	0	0	0	0	0	0	0	0	0
0	0	0	0	0	0	0	0	0	0	0	0	0	0	0	0	0	0	0	0	0	0	0	0	0	0	0	0	0	0	0	0	0	0	0	0	0	0	0	0	0	0	0	0	0	0	0	0	0	0
0	0	0	0	0	0	0	0	0	0	0	0	0	0	0	0	0	0	0	0	0	0	0	0	0	0	0	0	0	0	0	0	0	0	0	0	0	0	0	0	0	0	0	0	0	0	0	0	0	0
0	0	0	0	0	0	0	0	0	0	0	0	0	0	0	0	0	0	0	0	0	0	0	0	0	0	0	0	0	0	0	0	0	0	0	0	0	0	0	0	0	0	0	0	0	0	0	0	0	0
0	0	0	0	0	0	0	0	0	0	0	0	0	0	0	0	0	0	0	0	0	0	0	0	0	0	0	0	0	0	0	0	0	0	0	0	0	0	0	0	0	0	0	0	0	0	0	0	0	0
0	0	0	0	0	0	0	0	0	0	0	0	0	0	0	0	0	0	0	0	0	0	0	0	0	0	0	0	0	0	0	0	0	0	0	0	0	0	0	0	0	0	0	0	0	0	0	0	0	0
0	0	0	0	0	0	0	0	0	0	0	0	0	0	0	0	0	0	0	0	0	0	0	0	0	0	0	0	0	0	0	0	0	0	0	0	0	0	0	0	0	0	0	0	0	0	0	0	0	0
0	0	0	0	0	0	0	0	0	0	0	0	0	0	0	0	0	0	0	0	0	0	0	0	0	0	0	0	0	0	0	0	0	0	0	0	0	0	0	0	0	0	0	0	0	0	0	0	0	0
0	0	0	0	0	0	0	0	0	0	0	0	0	0	0	0	0	0	0	0	0	0	0	0	0	0	0	0	0	0	0	0	0	0	0	0	0	0	0	0	0	0	0	0	0	0	0	0	0	0
0	0	0	0	0	0	0	0	0	0	0	0	0	0	0	0	0	0	0	0	0	0	0	0	0	0	0	0	0	0	0	0	0	0	0	0	0	0	0	0	0	0	0	0	0	0	0	0	0	0
0	0	0	0	0	0	0	0	0	0	0	0	0	0	0	0	0	0	0	0	0	0	0	0	0	0	0	0	0	0	0	0	0	0	0	0	0	0	0	0	0	0	0	0	0	0	0	0	0	0
0	0	0	0	0	0	0	0	0	0	0	0	0	0	0	0	0	0	0	0	0	0	0	0	0	0	0	0	0	0	0	0	0	0	0	0	0	0	0	0	0	0	0	0	0	0	0	0	0	0
0	0	0	0	0	0	0	0	0	0	0	0	0	0	0	0	0	0	0	0	0	0	0	0	0	0	0	0	0	0	0	0	0	0	0	0	0	0	0	0	0	0	0	0	0	0	0	0	0	0
0	0	0	0	0	0	0	0	0	0	0	0	0	0	0	0	0	0	0	0	0	0	0	0	0	0	0	0	0	0	0	0	0	0	0	0	0	0	0	0	0	0	0	0	0	0	0	0	0	0
0	0	0	0	0	0	0	0	0	0	0	0	0	0	0	0	0	0	0	0	0	0	0	0	0	0	0	0	0	0	0	0	0	0	0	0	0	0	0	0	0	0	0	0	0	0	0	0	0	0
0	0	0	0	0	0	0	0	0	0	0	0	0	0	0	0	0	0	0	0	0	0	0	0	0	0	0	0	0	0	0	0	0	0	0	0	0	0	0	0	0	0	0	0	0	0	0	0	0	0
0	0	0	0	0	0	0	0	0	0	0	0	0	0	0	0	0	0	0	0	0	0	0	0	0	0	0	0	0	0	0	0	0	0	0	0	0	0	0	0	0	0	0	0	0	0	0	0	0	0
0	0	0	0	0	0	0	0	0	0	0	0	0	0	0	0	0	0	0	0	0	0	0	0	0	0	0	0	0	0	0	0	0	0	0	0	0	0	0	0	0	0	0	0	0	0	0	0	0	0
0	0	0	0	0	0	0	0	0	0	0	0	0	0	0	0	0	0	0	0	0	0	0	0	0	0	0	0	0	0	0	0	0	0	0	0	0	0	0	0	0	0	0	0	0	0	0	0	0	0
0	0	0	0	0	0	0	0	0	0	0	0	0	0	0	0	0	0	0	0	0	0	0	0	0	0	0	0	0	0	0	0	0	0	0	0	0	0	0	0	0	0	0	0	0	0	0	0	0	0
0	0	0	0	0	0	0	0	0	0	0	0	0	0	0	0	0	0	0	0	0	0	0	0	0	0	0	0	0	0	0	0	0	0	0	0	0	0	0	0	0	0	0	0	0	0	0	0	0	0
0	0	0	0	0	0	0	0	0	0	0	0	0	0	0	0	0	0	0	0	0	0	0	0	0	0	0	0	0	0	0	0	0	0	0	0	0	0	0	0	0	0	0	0	0	0	0	0	0	0
0	0	0	0	0	0	0	0	0	0	0	0	0	0	0	0	0	0	0	0	0	0	0	0	0	0	0	0	0	0	0	0	0	0	0	0	0	0	0	0	0	0	0	0	0	0	0	0	0	0
0	0	0	0	0	0	0	0	0	0	0	0	0	0	0	0	0	0	0	0	0	0	0	0	0	0	0	0	0	0	0	0	0	0	0	0	0	0	0	0	0	0	0	0	0	0	0	0	0	0
0	0	0	0	0	0	0	0	0	0	0	0	0	0	0	0	0	0	0	0	0	0	0	0	0	0	0	0	0	0	0	0	0	0	0	0	0	0	0	0	0	0	0	0	0	0	0	0	0	0
0	0	0	0	0	0	0	0	0	0	0	0	0	0	0	0	0	0	0	0	0	0	0	0	0	0	0	0	0	0	0	0	0	0	0	0	0	0	0	0	0	0	0	0	0	0	0	0	0	0
0	0	0	0	0	0	0	0	0	0	0	0	0	0	0	0	0	0	0	0	0	0	0	0	0	0	0	0	0	0	0	0	0	0	0	0	0	0	0	0	0	0	0	0	0	0	0	0	0	0
0	0	0	0	0	0	0	0	0	0	0	0	0	0	0	0	0	0	0	0	0	0	0	0	0	0	0	0	0	0	0	0	0	0	0	0	0	0	0	0	0	0	0	0	0	0	0	0	0	0
0	0	0	0	0	0	0	0	0	0	0	0	0	0	0	0	0	0	0	0	0	0	0	0	0	0	0	0	0	0	0	0	0	0	0	0	0	0	0	0	0	0	0	0	0	0	0	0	0	0
0	0	0	0	0	0	0	0	0	0	0	0	0	0	0	0	0	0	0	0	0	0	0	0	0	0	0	0	0	0	0	0	0	0	0	0	0	0	0	0	0	0	0	0	0	0	0	0	0	0
0	0	0	0	0	0	0	0	0	0	0	0	0	0	0	0	0	0	0	0	0	0	0	0	0	0	0	0	0	0	0	0	0	0	0	0	0	0	0	0	0	0	0	0	0	0	0	0	0	0
0	0	0	0	0	0	0	0	0	0	0	0	0	0	0	0	0	0	0	0	0	0	0	0	0	0	0	0	0	0	0	0	0	0	0	0	0	0	0	0	0	0	0	0	0	0	0	0	0	0
0	0	0	0	0	0	0	0	0	0	0	0	0	0	0	0	0	0	0	0	0	0	0	0	0	0	0	0	0	0	0	0	0	0	0	0	0	0	0	0	0	0	0	0	0	0	0	0	0	0
0	0	0	0	0	0	0	0	0	0	0	0	0	0	0	0	0	0	0	0	0	0	0	0	0	0	0	0	0	0	0	0	0	0	0	0	0	0	0	0	0	0	0	0	0	0	0	0	0	0
0	0	0	0	0	0	0	0	0	0	0	0	0	0	0	0	0	0	0	0	0	0	0	0	0	0	0	0	0	0	0	0	0	0	0	0	0	0	0	0	0	0	0	0	0	0	0	0	0	0
0	0	0	0	0	0	0	0	0	0	0	0	0	0	0	0	0	0	0	0	0	0	0	0	0	0	0	0	0	0	0	0	0	0	0	0	0	0	0	0	0	0	0	0	0	0	0	0	0	0
0	0	0	0	0	0	0	0	0	0	0	0	0	0	0	0	0	0	0	0	0	0	0	0	0	0	0	0	0	0	0	0	0	0	0	0	0	0	0	0	0	0	0	0	0	0	0	0	0	0
0	0	0	0	0	0	0	0	0	0	0	0	0	0	0	0	0	0	0	0	0	0	0	0	0	0	0	0	0	0	0	0	0	0	0	0	0	0	0	0	0	0	0	0	0	0	0	0	0	0
0	0	0	0	0	0	0	0	0	0	0	0	0	0	0	0	0	0	0	0	0	0	0	0	0	0	0	0	0	0	0	0	0	0	0	0	0	0	0	0	0	0	0	0	0	0	0	0	0	0
0	0	0	0	0	0	0	0	0	0	0	0	0	0	0	0	0	0	0	0	0	0	0	0	0	0	0	0	0	0	0	0	0	0	0	0	0	0	0	0	0	0	0	0	0	0	0	0	0	0
0	0	0	0	0	0	0	0	0	0	0	0	0	0	0	0	0	0	0	0	0	0	0	0	0	0	0	0	0	0	0	0	0	0	0	0	0	0	0	0	0	0	0	0	0	0	0	0	0	0
0	0	0	0	0	0	0	0	0	0	0	0	0	0	0	0	0	0	0	0	0	0	0	0	0	0	0	0	0	0	0	0	0	0	0	0	0	0	0	0	0	0	0	0	0	0	0	0	0	0
0	0	0	0	0	0	0	0	0	0	0	0	0	0	0	0	0	0	0	0	0	0	0	0	0	0	0	0	0	0	0	0	0	0	0	0	0	0	0	0	0	0	0	0	0	0	0	0	0	0
0	0	0	0	0	0	0	0	0	0	0	0	0	0	0	0	0	0	0	0	0	0	0	0	0	0	0	0	0	0	0	0	0	0	0	0	0	0	0	0	0	0	0	0	0	0	0	0	0	0
0	0	0	0	0	0	0	0	0	0	0	0	0	0	0	0	0	0	0	0	0	0	0	0	0	0	0	0	0	0	0	0	0	0	0	0	0	0	0	0	0	0	0	0	0	0	0	0	0	0
0	0	0	0	0	0	0	0	0	0	0	0	0	0	0	0	0	0	0	0	0	0	0	0	0	0	0	0	0	0	0	0	0	0	0	0	0	0	0	0	0	0	0	0	0	0	0	0	0	0
0	0	0	0	0	0	0	0	0	0	0	0	0	0	0	0	0	0	0	0	0	0	0	0	0	0	0	0	0	0	0	0	0	0	0	0	0	0	0	0	0	0	0	0	0	0	0	0	0	0
0	0	0	0	0	0	0	0	0	0	0	0	0	0	0	0	0	0	0	0	0	0	0	0	0	0	0	0	0	0	0	0	0	0	0	0	0	0	0	0	0	0	0	0	0	0	0	0	0	0
0	0	0	0	0	0	0	0	0	0	0	0	0	0	0	0	0	0	0	0	0	0	0	0	0	0	0	0	0	0	0	0	0	0	0	0	0	0	0	0	0	0	0	0	0	0	0	0	0	0
0	0	0	0	0	0	0	0	0	0	0	0	0	0	0	0	0	0	0	0	0	0	0	0	0	0	0	0	0	0	0	0	0	0	0	0	0	0	0	0	0	0	0	0	0	0	0	0	0	0
0	0	0	0	0	0	0	0	0	0	0	0	0	0	0	0	0	0	0	0	0	0	0	0	0	0	0	0	0	0	0	0	0	0	0	0	0	0	0	0	0	0	0	0	0	0	0	0	0	0
0	0	0	0	0	0	0	0	0	0	0	0	0	0	0	0	0	0	0	0	0	0	0	0	0	0	0	0	0	0	0	0	0	0	0	0	0	0	0	0	0	0	0	0	0	0	0	0	0	0
0	0	0	0	0	0	0	0	0	0	0	0	0	0	0	0	0	0	0	0	0	0	0	0	0	0	0	0	0	0	0	0	0	0	0	0	0	0	0	0	0	0	0	0	0	0	0	0	0	0
0	0	0	0	0	0	0	0	0	0	0	0	0	0	0	0	0	0	0	0	0	0	0	0	0	0	0	0	0	0	0	0	0	0	0	0	0	0	0	0	0	0	0	0	0	0	0	0	0	0
0	0	0	0	0	0	0	0	0	0	0	0	0	0	0	0	0	0	0	0	0	0	0	0	0	0	0	0	0	0	0	0	0	0	0	0	0	0	0	0	0	0	0	0	0	0	0	0	0	0
0	0	0	0	0	0	0	0	0	0	0	0	0	0	0	0	0	0	0	0	0	0	0	0	0	0	0	0	0	0	0	0	0	0	0	0	0	0	0	0	0	0	0	0	0	0	0	0	0	0
0	0	0	0	0	0	0	0	0	0	0	0	0	0	0	0	0	0	0	0	0	0	0	0	0	0	0	0	0	0	0	0	0	0	0	0	0	0	0	0	0	0	0	0	0	0	0	0	0	0
0	0	0	0	0	0	0	0	0	0	0	0	0	0	0	0	0	0	0	0	0	0	0	0	0	0	0	0	0	0	0	0	0	0	0	0	0	0	0	0	0	0	0	0	0	0	0	0	0	0
0	0	0	0	0	0	0	0	0	0	0	0	0	0	0	0	0	0	0	0	0	0	0	0	0	0	0	0	0	0	0	0	0	0	0	0	0	0	0	0	0	0	0	0	0	0	0	0	0	0
0	0	0	0	0	0	0	0	0	0	0	0	0	0	0	0	0	0	0	0	0	0	0	0	0	0	0	0	0	0	0	0	0	0	0	0	0	0	0	0	0	0	0	0	0	0	0	0	0	0
0	0	0	0	0	0	0	0	0	0	0	0	0	0	0	0	0	0	0	0	0	0	0	0	0	0	0	0	0	0	0	0	0	0	0	0	0	0	0	0	0	0	0	0	0	0	0	0	0	0
0	0	0	0	0	0	0	0	0	0	0	0	0	0	0	0	0	0	0	0	0	0	0	0	0	0	0	0	0	0	0	0	0	0	0	0	0	0	0	0	0	0	0	0	0	0	0	0	0	0
0	0	0	0	0	0	0	0	0	0	0	0	0	0	0	0	0	0	0	0	0	0	0	0	0	0	0	0	0	0	0	0	0	0	0	0	0	0	0	0	0	0	0	0	0	0	0	0	0	0
0	0	0	0	0	0	0	0	0	0	0	0	0	0	0	0	0	0	0	0	0	0	0	0	0	0	0	0	0	0	0	0	0	0	0	0	0	0	0	0	0	0	0	0	0	0	0	0	0	0
0	0	0	0	0	0	0	0	0	0	0	0	0	0	0	0	0	0	0	0	0	0	0	0	0	0	0	0	0	0	0	0	0	0	0	0	0	0	0	0	0	0	0	0	0	0	0	0	0	0
0	0	0	0	0	0	0	0	0	0	0	0	0	0	0	0	0	0	0	0	0	0	0	0	0	0	0	0	0	0	0	0	0	0	0	0	0	0	0	0	0	0	0	0	0	0	0	0	0	0
0	0	0	0	0	0	0	0	0	0	0	0	0	0	0	0	0	0	0	0	0	0	0	0	0	0	0	0	0	0	0	0	0	0	0	0	0	0	0	0	0	0	0	0	0	0	0	0	0	0
0	0	0	0	0	0	0	0	0	0	0	0	0	0	0	0	0	0	0	0	0	0	0	0	0	0	0	0	0	0	0	0	0	0	0	0	0	0	0	0	0	0	0	0	0	0	0	0	0	0
0	0	0	0	0	0	0	0	0	0	0	0	0	0	0	0	0	0	0	0	0	0	0	0	0	0	0	0	0	0	0	0	0	0	0	0	0	0	0	0	0	0	0	0	0	0	0	0	0	0
0	0	0	0	0	0	0	0	0	0	0	0	0	0	0	0	0	0	0	0	0	0	0	0	0	0	0	0	0	0	0	0	0	0	0	0	0	0	0	0	0	0	0	0	0	0	0	0	0	0
0	0	0	0	0	0	0	0	0	0	0	0	0	0	0	0	0	0	0	0	0	0	0	0	0	0	0	0	0	0	0	0	0	0	0	0	0	0	0	0	0	0	0	0	0	0	0	0	0	0
0	0	0	0	0	0	0	0	0	0	0	0	0	0	0	0	0	0	0	0	0	0	0	0	0	0	0	0	0	0	0	0	0	0	0	0	0	0	0	0	0	0	0	0	0	0	0	0	0	0
[truncated: 50 more columns]

## Sheet: Fig2d_x-axis(C2N+)
Momentum vector correlation: C2N+ (x-axis)
0	0	0	0	0	0	0	0	0	0	0	0	0	0	0	0	0	0	0	0	0	0	0	0	0	0	0	0	0	0	0	0	0	0	0	0	0	0	0	0	0	0	0	0	0	0	0	0	0	0
0	0	0	0	0	0	0	0	0	0	0	0	0	0	0	0	0	0	0	0	0	0	0	0	0	0	0	0	0	0	0	0	0	0	0	0	0	0	0	0	0	0	0	0	0	0	0	0	0	0
0	0	0	0	0	0	0	0	0	0	0	0	0	0	0	0	0	0	0	0	0	0	0	0	0	0	0	0	0	0	0	0	0	0	0	0	0	0	0	0	0	0	0	0	0	0	0	0	0	0
0	0	0	0	0	0	0	0	0	0	0	0	0	0	0	0	0	0	0	0	0	0	0	0	0	0	0	0	0	0	0	0	0	0	0	0	0	0	0	0	0	0	0	0	0	0	0	0	0	0
0	0	0	0	0	0	0	0	0	0	0	0	0	0	0	0	0	0	0	0	0	0	0	0	0	0	0	0	0	0	0	0	0	0	0	0	0	0	0	0	0	0	0	0	0	0	0	0	0	0
0	0	0	0	0	0	0	0	0	0	0	0	0	0	0	0	0	0	0	0	0	0	0	0	0	0	0	0	0	0	0	0	0	0	0	0	0	0	0	0	0	0	0	0	0	0	0	0	0	0
0	0	0	0	0	0	0	0	0	0	0	0	0	0	0	0	0	0	0	0	0	0	0	0	0	0	0	0	0	0	0	0	0	0	0	0	0	0	0	0	0	0	0	0	0	0	0	0	0	0
0	0	0	0	0	0	0	0	0	0	0	0	0	0	0	0	0	0	0	0	0	0	0	0	0	0	0	0	0	0	0	0	0	0	0	0	0	0	0	0	0	0	0	0	0	0	0	0	0	0
0	0	0	0	0	0	0	0	0	0	0	0	0	0	0	0	0	0	0	0	0	0	0	0	0	0	0	0	0	0	0	0	0	0	0	0	0	0	0	0	0	0	0	0	0	0	0	0	0	0
0	0	0	0	0	0	0	0	0	0	0	0	0	0	0	0	0	0	0	0	0	0	0	0	0	0	0	0	0	0	0	0	0	0	0	0	0	0	0	0	0	0	0	0	0	0	0	0	0	0
0	0	0	0	0	0	0	0	0	0	0	0	0	0	0	0	0	0	0	0	0	0	0	0	0	0	0	0	0	0	0	0	0	0	0	0	0	0	0	0	0	0	0	0	0	0	0	0	0	0
0	0	0	0	0	0	0	0	0	0	0	0	0	0	0	0	0	0	0	0	0	0	0	0	0	0	0	0	0	0	0	0	0	0	0	0	0	0	0	0	0	0	0	0	0	0	0	0	0	0
0	0	0	0	0	0	0	0	0	0	0	0	0	0	0	0	0	0	0	0	0	0	0	0	0	0	0	0	0	0	0	0	0	0	0	0	0	0	0	0	0	0	0	0	0	0	0	0	0	0
0	0	0	0	0	0	0	0	0	0	0	0	0	0	0	0	0	0	0	0	0	0	0	0	0	0	0	0	0	0	0	0	0	0	0	0	0	0	0	0	0	0	0	0	0	0	0	0	0	0
0	0	0	0	0	0	0	0	0	0	0	0	0	0	0	0	0	0	0	0	0	0	0	0	0	0	0	0	0	0	0	0	0	0	0	0	0	0	0	0	0	0	0	0	0	0	0	0	0	0
0	0	0	0	0	0	0	0	0	0	0	0	0	0	0	0	0	0	0	0	0	0	0	0	0	0	0	0	0	0	0	0	0	0	0	0	0	0	0	0	0	0	0	0	0	0	0	0	0	0
0	0	0	0	0	0	0	0	0	0	0	0	0	0	0	0	0	0	0	0	0	0	0	0	0	0	0	0	0	0	0	0	0	0	0	0	0	0	0	0	0	0	0	0	0	0	0	0	0	0
0	0	0	0	0	0	0	0	0	0	0	0	0	0	0	0	0	0	0	0	0	0	0	0	0	0	0	0	0	0	0	0	0	0	0	0	0	0	0	0	0	0	0	0	0	0	0	0	0	0
0	0	0	0	0	0	0	0	0	0	0	0	0	0	0	0	0	0	0	0	0	0	0	0	0	0	0	0	0	0	0	0	0	0	0	0	0	0	0	0	0	0	0	0	0	0	0	0	0	0
0	0	0	0	0	0	0	0	0	0	0	0	0	0	0	0	0	0	0	0	0	0	0	0	0	0	0	0	0	0	0	0	0	0	0	0	0	0	0	0	0	0	0	0	0	0	0	0	0	0
0	0	0	0	0	0	0	0	0	0	0	0	0	0	0	0	0	0	0	0	0	0	0	0	0	0	0	0	0	0	0	0	0	0	0	0	0	0	0	0	0	0	0	0	0	0	0	0	0	0
0	0	0	0	0	0	0	0	0	0	0	0	0	0	0	0	0	0	0	0	0	0	0	0	0	0	0	0	0	0	0	0	0	0	0	0	0	0	0	0	0	0	0	0	0	0	0	0	0	0
0	0	0	0	0	0	0	0	0	0	0	0	0	0	0	0	0	0	0	0	0	0	0	0	0	0	0	0	0	0	0	0	0	0	0	0	0	0	0	0	0	0	0	0	0	0	0	0	0	0
0	0	0	0	0	0	0	0	0	0	0	0	0	0	0	0	0	0	0	0	0	0	0	0	0	0	0	0	0	0	0	0	0	0	0	0	0	0	0	0	0	0	0	0	0	0	0	0	0	0
0	0	0	0	0	0	0	0	0	0	0	0	0	0	0	0	0	0	0	0	0	0	0	0	0	0	0	0	0	0	0	0	0	0	0	0	0	0	0	0	0	0	0	0	0	0	0	0	0	0
0	0	0	0	0	0	0	0	0	0	0	0	0	0	0	0	0	0	0	0	0	0	0	0	0	0	0	0	0	0	0	0	0	0	0	0	0	0	0	0	0	0	0	0	0	0	0	0	0	0
0	0	0	0	0	0	0	0	0	0	0	0	0	0	0	0	0	0	0	0	0	0	0	0	0	0	0	0	0	0	0	0	0	0	0	0	0	0	0	0	0	0	0	0	0	0	0	0	0	0
0	0	0	0	0	0	0	0	0	0	0	0	0	0	0	0	0	0	0	0	0	0	0	0	0	0	0	0	0	0	0	0	0	0	0	0	0	0	0	0	0	0	0	0	0	0	0	0	0	0
0	0	0	0	0	0	0	0	0	0	0	0	0	0	0	0	0	0	0	0	0	0	0	0	0	0	0	0	0	0	0	0	0	0	0	0	0	0	0	0	0	0	0	0	0	0	0	0	0	0
0	0	0	0	0	0	0	0	0	0	0	0	0	0	0	0	0	0	0	0	0	0	0	0	0	0	0	0	0	0	0	0	0	0	0	0	0	0	0	0	0	0	0	0	0	0	0	0	0	0
0	0	0	0	0	0	0	0	0	0	0	0	0	0	0	0	0	0	0	0	0	0	0	0	0	0	0	0	0	0	0	0	0	0	0	0	0	0	0	0	0	0	0	0	0	0	0	0	0	0
0	0	0	0	0	0	0	0	0	0	0	0	0	0	0	0	0	0	0	0	0	0	0	0	0	0	0	0	0	0	0	0	0	0	0	0	0	0	0	0	0	0	0	0	0	0	0	0	0	0
0	0	0	0	0	0	0	0	0	0	0	0	0	0	0	0	0	0	0	0	0	0	0	0	0	0	0	0	0	0	0	0	0	0	0	0	0	0	0	0	0	0	0	0	0	0	0	0	0	0
0	0	0	0	0	0	0	0	0	0	0	0	0	0	0	0	0	0	0	0	0	0	0	0	0	0	0	0	0	0	0	0	0	0	0	0	0	0	0	0	0	0	0	0	0	0	0	0	0	0
0	0	0	0	0	0	0	0	0	0	0	0	0	0	0	0	0	0	0	0	0	0	0	0	0	0	0	0	0	0	0	0	0	0	0	0	0	0	0	0	0	0	0	0	0	0	0	0	0	0
0	0	0	0	0	0	0	0	0	0	0	0	0	0	0	0	0	0	0	0	0	0	0	0	0	0	0	0	0	0	0	0	0	0	0	0	0	0	0	0	0	0	0	0	0	0	0	0	0	0
0	0	0	0	0	0	0	0	0	0	0	0	0	0	0	0	0	0	0	0	0	0	0	0	0	0	0	0	0	0	0	0	0	0	0	0	0	0	0	0	0	0	0	0	0	0	0	0	0	0
0	0	0	0	0	0	0	0	0	0	0	0	0	0	0	0	0	0	0	0	0	0	0	0	0	0	0	0	0	0	0	0	0	0	0	0	0	0	0	0	0	0	0	0	0	0	0	0	0	0
0	0	0	0	0	0	0	0	0	0	0	0	0	0	0	0	0	0	0	0	0	0	0	0	0	0	0	0	0	0	0	0	0	0	0	0	0	0	0	0	0	0	0	0	0	0	0	0	0	0
0	0	0	0	0	0	0	0	0	0	0	0	0	0	0	0	0	0	0	0	0	0	0	0	0	0	0	0	0	0	0	0	0	0	0	0	0	0	0	0	0	0	0	0	0	0	0	0	0	0
0	0	0	0	0	0	0	0	0	0	0	0	0	0	0	0	0	0	0	0	0	0	0	0	0	0	0	0	0	0	0	0	0	0	0	0	0	0	0	0	0	0	0	0	0	0	0	0	0	0
0	0	0	0	0	0	0	0	0	0	0	0	0	0	0	0	0	0	0	0	0	0	0	0	0	0	0	0	0	0	0	0	0	0	0	0	0	0	0	0	0	0	0	0	0	0	0	0	0	0
0	0	0	0	0	0	0	0	0	0	0	0	0	0	0	0	0	0	0	0	0	0	0	0	0	0	0	0	0	0	0	0	0	0	0	0	0	0	0	0	0	0	0	0	0	0	0	0	0	0
0	0	0	0	0	0	0	0	0	0	0	0	0	0	0	0	0	0	0	0	0	0	0	0	0	0	0	0	0	0	0	0	0	0	0	0	0	0	0	0	0	0	0	0	0	0	0	0	0	0
0	0	0	0	0	0	0	0	0	0	0	0	0	0	0	0	0	0	0	0	0	0	0	0	0	0	0	0	0	0	0	0	0	0	0	0	0	0	0	0	0	0	0	0	0	0	0	0	0	0
0	0	0	0	0	0	0	0	0	0	0	0	0	0	0	0	0	0	0	0	0	0	0	0	0	0	0	0	0	0	0	0	0	0	0	0	0	0	0	0	0	0	0	0	0	0	0	0	0	0
0	0	0	0	0	0	0	0	0	0	0	0	0	0	0	0	0	0	0	0	0	0	0	0	0	0	0	0	0	0	0	0	0	0	0	0	0	0	0	0	0	0	0	0	0	0	0	0	0	0
0	0	0	0	0	0	0	0	0	0	0	0	0	0	0	0	0	0	0	0	0	0	0	0	0	0	0	0	0	0	0	0	0	0	0	0	0	0	0	0	0	0	0	0	0	0	0	0	0	0
0	0	0	0	0	0	0	0	0	0	0	0	0	0	0	0	0	0	0	0	0	0	0	0	0	0	0	0	0	0	0	0	0	0	0	0	0	0	0	0	0	0	0	0	0	0	0	0	0	0
0	0	0	0	0	0	0	0	0	0	0	0	0	0	0	0	0	0	0	0	0	0	0	0	0	0	0	0	0	0	0	0	0	0	0	0	0	0	0	0	0	0	0	0	0	0	0	0	0	0
0	0	0	0	0	0	0	0	0	0	0	0	0	0	0	0	0	0	0	0	0	0	0	0	0	0	0	0	0	0	0	0	0	0	0	0	0	0	0	0	0	0	0	0	0	0	0	0	0	0
0	0	0	0	0	0	0	0	0	0	0	0	0	0	0	0	0	0	0	0	0	0	0	0	0	0	0	0	0	0	0	0	0	0	0	0	0	0	0	0	0	0	0	0	0	0	0	0	0	0
0	0	0	0	0	0	0	0	0	0	0	0	0	0	0	0	0	0	0	0	0	0	0	0	0	0	0	0	0	0	0	0	0	0	0	0	0	0	0	0	0	0	0	0	0	0	0	0	0	0
0	0	0	0	0	0	0	0	0	0	0	0	0	0	0	0	0	0	0	0	0	0	0	0	0	0	0	0	0	0	0	0	0	0	0	0	0	0	0	0	0	0	0	0	0	0	0	0	0	0
0	0	0	0	0	0	0	0	0	0	0	0	0	0	0	0	0	0	0	0	0	0	0	0	0	0	0	0	0	0	0	0	0	0	0	0	0	0	0	0	0	0	0	0	0	0	0	0	0	0
0	0	0	0	0	0	0	0	0	0	0	0	0	0	0	0	0	0	0	0	0	0	0	0	0	0	0	0	0	0	0	0	0	0	0	0	0	0	0	0	0	0	0	0	0	0	0	0	0	0
0	0	0	0	0	0	0	0	0	0	0	0	0	0	0	0	0	0	0	0	0	0	0	0	0	0	0	0	0	0	0	0	0	0	0	0	0	0	0	0	0	0	0	0	0	0	0	0	0	0
0	0	0	0	0	0	0	0	0	0	0	0	0	0	0	0	0	0	0	0	0	0	0	0	0	0	0	0	0	0	0	0	0	0	0	0	0	0	0	0	0	0	0	0	0	0	0	0	0	0
0	0	0	0	0	0	0	0	0	0	0	0	0	0	0	0	0	0	0	0	0	0	0	0	0	0	0	0	0	0	0	0	0	0	0	0	0	0	0	0	0	0	0	0	0	0	0	0	0	0
0	0	0	0	0	0	0	0	0	0	0	0	0	0	0	0	0	0	0	0	0	0	0	0	0	0	0	0	0	0	0	0	0	0	0	0	0	0	0	0	0	0	0	0	0	0	0	0	0	0
0	0	0	0	0	0	0	0	0	0	0	0	0	0	0	0	0	0	0	0	0	0	0	0	0	0	0	0	0	0	0	0	0	0	0	0	0	0	0	0	0	0	0	0	0	0	0	0	0	0
0	0	0	0	0	0	0	0	0	0	0	0	0	0	0	0	0	0	0	0	0	0	0	0	0	0	0	0	0	0	0	0	0	0	0	0	0	0	0	0	0	0	0	0	0	0	0	0	0	0
0	0	0	0	0	0	0	0	0	0	0	0	0	0	0	0	0	0	0	0	0	0	0	0	0	0	0	0	0	0	0	0	0	0	0	0	0	0	0	0	0	0	0	0	0	0	0	0	0	0
0	0	0	0	0	0	0	0	0	0	0	0	0	0	0	0	0	0	0	0	0	0	0	0	0	0	0	0	0	0	0	0	0	0	0	0	0	0	0	0	0	0	0	0	0	0	0	0	0	0
0	0	0	0	0	0	0	0	0	0	0	0	0	0	0	0	0	0	0	0	0	0	0	0	0	0	0	0	0	0	0	0	0	0	0	0	0	0	0	0	0	0	0	0	0	0	0	0	0	0
0	0	0	0	0	0	0	0	0	0	0	0	0	0	0	0	0	0	0	0	0	0	0	0	0	0	0	0	0	0	0	0	0	0	0	0	0	0	0	0	0	0	0	0	0	0	0	0	0	0
0	0	0	0	0	0	0	0	0	0	0	0	0	0	0	0	0	0	0	0	0	0	0	0	0	0	0	0	0	0	0	0	0	0	0	0	0	0	0	0	0	0	0	0	0	0	0	0	0	0
0	0	0	0	0	0	0	0	0	0	0	0	0	0	0	0	0	0	0	0	0	0	0	0	0	0	0	0	0	0	0	0	0	0	0	0	0	0	0	0	0	0	0	0	0	0	0	0	0	0
0	0	0	0	0	0	0	0	0	0	0	0	0	0	0	0	0	0	0	0	0	0	0	0	0	0	0	0	0	0	0	0	0	0	0	0	0	0	0	0	0	0	0	0	0	0	0	0	0	0
0	0	0	0	0	0	0	0	0	0	0	0	0	0	0	0	0	0	0	0	0	0	0	0	0	0	0	0	0	0	0	0	0	0	0	0	0	0	0	0	0	0	0	0	0	0	0	0	0	0
0	0	0	0	0	0	0	0	0	0	0	0	0	0	0	0	0	0	0	0	0	0	0	0	0	0	0	0	0	0	0	0	0	0	0	0	0	0	0	0	0	0	0	0	0	0	0	0	0	0
0	0	0	0	0	0	0	0	0	0	0	0	0	0	0	0	0	0	0	0	0	0	0	0	0	0	0	0	0	0	0	0	0	0	0	0	0	0	0	0	0	0	0	0	0	0	0	0	0	0
0	0	0	0	0	0	0	0	0	0	0	0	0	0	0	0	0	0	0	0	0	0	0	0	0	0	0	0	0	0	0	0	0	0	0	0	0	0	0	0	0	0	0	0	0	0	0	0	0	0
0	0	0	0	0	0	0	0	0	0	0	0	0	0	0	0	0	0	0	0	0	0	0	0	0	0	0	0	0	0	0	0	0	0	0	0	0	0	0	0	0	0	0	0	0	0	0	0	0	0
0	0	0	0	0	0	0	0	0	0	0	0	0	0	0	0	0	0	0	0	0	0	0	0	0	0	0	0	0	0	0	0	0	0	0	0	0	0	0	0	0	0	0	0	0	0	0	0	0	0
0	0	0	0	0	0	0	0	0	0	0	0	0	0	0	0	0	0	0	0	0	0	0	0	0	0	0	0	0	0	0	0	0	0	0	0	0	0	0	0	0	0	0	0	0	0	0	0	0	0
0	0	0	0	0	0	0	0	0	0	0	0	0	0	0	0	0	0	0	0	0	0	0	0	0	0	0	0	0	0	0	0	0	0	0	0	0	0	0	0	0	0	0	0	0	0	0	0	0	0
0	0	0	0	0	0	0	0	0	0	0	0	0	0	0	0	0	0	0	0	0	0	0	0	0	0	0	0	0	0	0	0	0	0	0	0	0	0	0	0	0	0	0	0	0	0	0	0	0	0
0	0	0	0	0	0	0	0	0	0	0	0	0	0	0	0	0	0	0	0	0	0	0	0	0	0	0	0	0	0	0	0	0	0	0	0	0	0	0	0	0	0	0	0	0	0	0	0	0	0
0	0	0	0	0	0	0	0	0	0	0	0	0	0	0	0	0	0	0	0	0	0	0	0	0	0	0	0	0	0	0	0	0	0	0	0	0	0	0	0	0	0	0	0	0	0	0	0	0	0
0	0	0	0	0	0	0	0	0	0	0	0	0	0	0	0	0	0	0	0	0	0	0	0	0	0	0	0	0	0	0	0	0	0	0	0	0	0	0	0	0	0	0	0	0	0	0	0	0	0
0	0	0	0	0	0	0	0	0	0	0	0	0	0	0	0	0	0	0	0	0	0	0	0	0	0	0	0	0	0	0	0	0	0	0	0	0	0	0	0	0	0	0	0	0	0	0	0	0	0
0	0	0	0	0	0	0	0	0	0	0	0	0	0	0	0	0	0	0	0	0	0	0	0	0	0	0	0	0	0	0	0	0	0	0	0	0	0	0	0	0	0	0	0	0	0	0	0	0	0
0	0	0	0	0	0	0	0	0	0	0	0	0	0	0	0	0	0	0	0	0	0	0	0	0	0	0	0	0	0	0	0	0	0	0	0	0	0	0	0	0	0	0	0	0	0	0	0	0	0
0	0	0	0	0	0	0	0	0	0	0	0	0	0	0	0	0	0	0	0	0	0	0	0	0	0	0	0	0	0	0	0	0	0	0	0	0	0	0	0	0	0	0	0	0	0	0	0	0	0
0	0	0	0	0	0	0	0	0	0	0	0	0	0	0	0	0	0	0	0	0	0	0	0	0	0	0	0	0	0	0	0	0	0	0	0	0	0	0	0	0	0	0	0	0	0	0	0	0	0
0	0	0	0	0	0	0	0	0	0	0	0	0	0	0	0	0	0	0	0	0	0	0	0	0	0	0	0	0	0	0	0	0	0	0	0	0	0	0	0	0	0	0	0	0	0	0	0	0	0
0	0	0	0	0	0	0	0	0	0	0	0	0	0	0	0	0	0	0	0	0	0	0	0	0	0	0	0	0	0	0	0	0	0	0	0	0	0	0	0	0	0	0	0	0	0	0	0	0	0
0	0	0	0	0	0	0	0	0	0	0	0	0	0	0	0	0	0	0	0	0	0	0	0	0	0	0	0	0	0	0	0	0	0	0	0	0	0	0	0	0	0	0	0	0	0	0	0	0	0
0	0	0	0	0	0	0	0	0	0	0	0	0	0	0	0	0	0	0	0	0	0	0	0	0	0	0	0	0	0	0	0	0	0	0	0	0	0	0	0	0	0	0	0	0	0	0	0	0	0
0	0	0	0	0	0	0	0	0	0	0	0	0	0	0	0	0	0	0	0	0	0	0	0	0	0	0	0	0	0	0	0	0	0	0	0	0	0	0	0	0	0	0	0	0	0	0	0	0	0
0	0	0	0	0	0	0	0	0	0	0	0	0	0	0	0	0	0	0	0	0	0	0	0	0	0	0	0	0	0	0	0	0	0	0	0	0	0	0	0	0	0	0	0	0	0	0	0	0	0
0	0	0	0	0	0	0	0	0	0	0	0	0	0	0	0	0	0	0	0	0	0	0	0	0	0	0	0	0	0	0	0	0	0	0	0	0	0	0	0	0	0	0	0	0	0	0	0	0	0
0	0	0	0	0	0	0	0	0	0	0	0	0	0	0	0	0	0	0	0	0	0	0	0	0	0	0	0	0	0	0	0	0	0	0	0	0	0	0	0	0	0	0	0	0	0	0	0	0	0
0	0	0	0	0	0	0	0	0	0	0	0	0	0	0	0	0	0	0	0	0	0	0	0	0	0	0	0	0	0	0	0	0	0	0	0	0	0	0	0	0	0	0	0	0	0	0	0	0	0
0	0	0	0	0	0	0	0	0	0	0	0	0	0	0	0	0	0	0	0	0	0	0	0	0	0	0	0	0	0	0	0	0	0	0	0	0	0	0	0	0	0	0	0	0	0	0	0	0	0
0	0	0	0	0	0	0	0	0	0	0	0	0	0	0	0	0	0	0	0	0	0	0	0	0	0	0	0	0	0	0	0	0	0	0	0	0	0	0	0	0	0	0	0	0	0	0	0	0	0
0	0	0	0	0	0	0	0	0	0	0	0	0	0	0	0	0	0	0	0	0	0	0	0	0	0	0	0	0	0	0	0	0	0	0	0	0	0	0	0	0	0	0	0	0	0	0	0	0	0
0	0	0	0	0	0	0	0	0	0	0	0	0	0	0	0	0	0	0	0	0	0	0	0	0	0	0	0	0	0	0	0	0	0	0	0	0	0	0	0	0	0	0	0	0	0	0	0	0	0
0	0	0	0	0	0	0	0	0	0	0	0	0	0	0	0	0	0	0	0	0	0	0	0	0	0	0	0	0	0	0	0	0	0	0	0	0	0	0	0	0	0	0	0	0	0	0	0	0	0
0	0	0	0	0	0	0	0	0	0	0	0	0	0	0	0	0	0	0	0	0	0	0	0	0	0	0	0	0	0	0	0	0	0	0	0	0	0	0	0	0	0	0	0	0	0	0	0	0	0
0	0	0	0	0	0	0	0	0	0	0	0	0	0	0	0	0	0	0	0	0	0	0	0	0	0	0	0	0	0	0	0	0	0	0	0	0	0	0	0	0	0	0	0	0	0	0	0	0	0
0	0	0	0	0	0	0	0	0	0	0	0	0	0	0	0	0	0	0	0	0	0	0	0	0	0	0	0	0	0	0	0	0	0	0	0	0	0	0	0	0	0	0	0	0	0	0	0	0	0
0	0	0	0	0	0	0	0	0	0	0	0	0	0	0	0	0	0	0	0	0	0	0	0	0	0	0	0	0	0	0	0	0	0	0	0	0	0	0	0	0	0	0	0	0	0	0	0	0	0
0	0	0	0	0	0	0	0	0	0	0	0	0	0	0	0	0	0	0	0	0	0	0	0	0	0	0	0	0	0	0	0	0	0	0	0	0	0	0	0	0	0	0	0	0	0	0	0	0	0
0	0	0	0	0	0	0	0	0	0	0	0	0	0	0	0	0	0	0	0	0	0	0	0	0	0	0	0	0	0	0	0	0	0	0	0	0	0	0	0	0	0	0	0	0	0	0	0	0	0
0	0	0	0	0	0	0	0	0	0	0	0	0	0	0	0	0	0	0	0	0	0	0	0	0	0	0	0	0	0	0	0	0	0	0	0	0	0	0	0	0	0	0	0	0	0	0	0	0	0
0	0	0	0	0	0	0	0	0	0	0	0	0	0	0	0	0	0	0	0	0	0	0	0	0	0	0	0	0	0	0	0	0	0	0	0	0	0	0	0	0	0	0	0	0	0	0	0	0	0
0	0	0	0	0	0	0	0	0	0	0	0	0	0	0	0	0	0	0	0	0	0	0	0	0	0	0	0	0	0	0	0	0	0	0	0	0	0	0	0	0	0	0	0	0	0	0	0	0	0
0	0	0	0	0	0	0	0	0	0	0	0	0	0	0	0	0	0	0	0	0	0	0	0	0	0	0	0	0	0	0	0	0	0	0	0	0	0	0	0	0	0	0	0	0	0	0	0	0	0
0	0	0	0	0	0	0	0	0	0	0	0	0	0	0	0	0	0	0	0	0	0	0	0	0	0	0	0	0	0	0	0	0	0	0	0	0	0	0	0	0	0	0	0	0	0	0	0	0	0
0	0	0	0	0	0	0	0	0	0	0	0	0	0	0	0	0	0	0	0	0	0	0	0	0	0	0	0	0	0	0	0	0	0	0	0	0	0	0	0	0	0	0	0	0	0	0	0	0	0
0	0	0	0	0	0	0	0	0	0	0	0	0	0	0	0	0	0	0	0	0	0	0	0	0	0	0	0	0	0	0	0	0	0	0	0	0	0	0	0	0	0	0	0	0	0	0	0	0	0
0	0	0	0	0	0	0	0	0	0	0	0	0	0	0	0	0	0	0	0	0	0	0	0	0	0	0	0	0	0	0	0	0	0	0	0	0	0	0	0	0	0	0	0	0	0	0	0	0	0
0	0	0	0	0	0	0	0	0	0	0	0	0	0	0	0	0	0	0	0	0	0	0	0	0	0	0	0	0	0	0	0	0	0	0	0	0	0	0	0	0	0	0	0	0	0	0	0	0	0
0	0	0	0	0	0	0	0	0	0	0	0	0	0	0	0	0	0	0	0	0	0	0	0	0	0	0	0	0	0	0	0	0	0	0	0	0	0	0	0	0	0	0	0	0	0	0	0	0	0
0	0	0	0	0	0	0	0	0	0	0	0	0	0	0	0	0	0	0	0	0	0	0	0	0	0	0	0	0	0	0	0	0	0	0	0	0	0	0	0	0	0	0	0	0	0	0	0	0	0
0	0	0	0	0	0	0	0	0	0	0	0	0	0	0	0	0	0	0	0	0	0	0	0	0	0	0	0	0	0	0	0	0	0	0	0	0	0	0	0	0	0	0	0	0	0	0	0	0	0
0	0	0	0	0	0	0	0	0	0	0	0	0	0	0	0	0	0	0	0	0	0	0	0	0	0	0	0	0	0	0	0	0	0	0	0	0	0	0	0	0	0	0	0	0	0	0	0	0	0
0	0	0	0	0	0	0	0	0	0	0	0	0	0	0	0	0	0	0	0	0	0	0	0	0	0	0	0	0	0	0	0	0	0	0	0	0	0	0	0	0	0	0	0	0	0	0	0	0	0
0	0	0	0	0	0	0	0	0	0	0	0	0	0	0	0	0	0	0	0	0	0	0	0	0	0	0	0	0	0	0	0	0	0	0	0	0	0	0	0	0	0	0	0	0	0	0	0	0	0
0	0	0	0	0	0	0	0	0	0	0	0	0	0	0	0	0	0	0	0	0	0	0	0	0	0	0	0	0	0	0	0	0	0	0	0	0	0	0	0	0	0	0	0	0	0	0	0	0	0
0	0	0	0	0	0	0	0	0	0	0	0	0	0	0	0	0	0	0	0	0	0	0	0	0	0	0	0	0	0	0	0	0	0	0	0	0	0	0	0	0	0	0	0	0	0	0	0	0	0
0	0	0	0	0	0	0	0	0	0	0	0	0	0	0	0	0	0	0	0	0	0	0	0	0	0	0	0	0	0	0	0	0	0	0	0	0	0	0	0	0	0	0	0	0	0	0	0	0	0
0	0	0	0	0	0	0	0	0	0	0	0	0	0	0	0	0	0	0	0	0	0	0	0	0	0	0	0	0	0	0	0	0	0	0	0	0	0	0	0	0	0	0	0	0	0	0	0	0	0
0	0	0	0	0	0	0	0	0	0	0	0	0	0	0	0	0	0	0	0	0	0	0	0	0	0	0	0	0	0	0	0	0	0	0	0	0	0	0	0	0	0	0	0	0	0	0	0	0	0
0	0	0	0	0	0	0	0	0	0	0	0	0	0	0	0	0	0	0	0	0	0	0	0	0	0	0	0	0	0	0	0	0	0	0	0	0	0	0	0	0	0	0	0	0	0	0	0	0	0
0	0	0	0	0	0	0	0	0	0	0	0	0	0	0	0	0	0	0	0	0	0	0	0	0	0	0	0	0	0	0	0	0	0	0	0	0	0	0	0	0	0	0	0	0	0	0	0	0	0
0	0	0	0	0	0	0	0	0	0	0	0	0	0	0	0	0	0	0	0	0	0	0	0	0	0	0	0	0	0	0	0	0	0	0	0	0	0	0	0	0	0	0	0	0	0	0	0	0	0
0	0	0	0	0	0	0	0	0	0	0	0	0	0	0	0	0	0	0	0	0	0	0	0	0	0	0	0	0	0	0	0	0	0	0	0	0	0	0	0	0	0	0	0	0	0	0	0	0	0
0	0	0	0	0	0	0	0	0	0	0	0	0	0	0	0	0	0	0	0	0	0	0	0	0	0	0	0	0	0	0	0	0	0	0	0	0	0	0	0	0	0	0	0	0	0	0	0	0	0
0	0	0	0	0	0	0	0	0	0	0	0	0	0	0	0	0	0	0	0	0	0	0	0	0	0	0	0	0	0	0	0	0	0	0	0	0	0	0	0	0	0	0	0	0	0	0	0	0	0
0	0	0	0	0	0	0	0	0	0	0	0	0	0	0	0	0	0	0	0	0	0	0	0	0	0	0	0	0	0	0	0	0	0	0	0	0	0	0	0	0	0	0	0	0	0	0	0	0	0
[truncated: 50 more columns]

## Sheet: Fig3a
KER 2D map (normalized to laser shots at each delay): H3+ + C2N+
Row: Delay (fs)
Column: KER (eV)
0	0	0	0	0	0	0	0	0	0	0	0	0	0	0	0	2.93571e-08	0	0	1.46785e-08	1.46785e-08	0	1.46785e-08	0	0	0	1.46785e-08	0	0	0	0	0	1.46785e-08	1.46785e-08	1.46785e-08	1.46785e-08	1.46785e-08	2.93571e-08	5.87142e-08	0	2.93571e-08	5.87142e-08	8.80713e-08	7.33927e-08	1.32107e-07	4.40356e-08	2.34857e-07	2.49535e-07	2.78892e-07	3.22928e-07
0	1.47242e-08	1.47242e-08	0	0	0	0	0	0	0	1.47242e-08	0	4.41725e-08	0	0	0	0	0	1.47242e-08	1.47242e-08	2.94483e-08	1.47242e-08	2.94483e-08	0	2.94483e-08	0	0	1.47242e-08	0	0	0	2.94483e-08	1.47242e-08	0	0	0	0	0	1.47242e-08	2.94483e-08	0	5.88966e-08	4.41725e-08	1.47242e-07	8.8345e-08	1.03069e-07	1.91414e-07	2.20862e-07	3.09207e-07	3.38656e-07
0	0	0	0	1.47064e-08	0	1.47064e-08	0	0	0	0	0	1.47064e-08	1.47064e-08	0	1.47064e-08	0	0	1.47064e-08	1.47064e-08	0	1.47064e-08	1.47064e-08	0	1.47064e-08	0	0	0	1.47064e-08	1.47064e-08	0	0	0	0	0	2.94128e-08	0	0	1.47064e-08	0	1.47064e-08	1.47064e-08	2.94128e-08	8.82384e-08	1.17651e-07	1.17651e-07	1.91183e-07	2.50009e-07	3.23541e-07	3.82366e-07
0	1.47112e-08	0	0	0	0	1.47112e-08	0	0	0	0	0	0	2.94223e-08	0	1.47112e-08	1.47112e-08	0	2.94223e-08	1.47112e-08	2.94223e-08	0	0	0	0	0	1.47112e-08	1.47112e-08	1.47112e-08	1.47112e-08	0	0	0	0	0	1.47112e-08	2.94223e-08	2.94223e-08	2.94223e-08	2.94223e-08	2.94223e-08	5.88446e-08	4.41335e-08	2.94223e-08	1.76534e-07	7.35558e-08	1.02978e-07	1.91245e-07	3.38357e-07	3.8249e-07
0	0	0	1.46502e-08	0	0	0	0	0	0	0	0	0	0	0	0	0	1.46502e-08	0	1.46502e-08	0	0	0	2.93003e-08	0	1.46502e-08	2.93003e-08	0	0	2.93003e-08	0	4.39505e-08	1.46502e-08	2.93003e-08	0	0	1.46502e-08	1.46502e-08	0	2.93003e-08	2.93003e-08	1.46502e-08	1.46502e-08	7.32508e-08	1.31851e-07	1.46502e-07	1.90452e-07	1.90452e-07	1.17201e-07	3.36954e-07
0	1.46908e-08	0	1.46908e-08	1.46908e-08	0	0	0	0	0	0	0	0	0	0	0	0	0	1.46908e-08	0	0	0	0	2.93817e-08	2.93817e-08	0	0	0	1.46908e-08	1.46908e-08	1.46908e-08	0	1.46908e-08	0	1.46908e-08	0	0	0	1.46908e-08	1.46908e-08	4.40725e-08	5.87634e-08	5.87634e-08	4.40725e-08	1.61599e-07	8.81451e-08	2.20363e-07	2.64435e-07	2.79126e-07	2.64435e-07
0	0	0	0	0	0	0	0	0	0	1.46876e-08	0	1.46876e-08	0	0	1.46876e-08	0	0	1.46876e-08	1.46876e-08	1.46876e-08	0	2.93752e-08	0	1.46876e-08	1.46876e-08	0	1.46876e-08	0	0	2.93752e-08	1.46876e-08	0	0	0	0	1.46876e-08	1.46876e-08	1.46876e-08	1.46876e-08	4.40628e-08	2.93752e-08	4.40628e-08	8.81256e-08	1.32188e-07	1.17501e-07	2.20314e-07	1.90939e-07	3.23127e-07	3.6719e-07
0	0	1.46844e-08	0	0	0	0	0	0	0	0	0	1.46844e-08	0	0	0	0	1.46844e-08	0	0	0	0	0	0	0	0	1.46844e-08	0	0	0	0	0	0	0	0	1.46844e-08	0	1.46844e-08	0	0	1.46844e-08	1.46844e-08	4.40531e-08	1.02791e-07	1.02791e-07	2.64319e-07	1.17475e-07	1.02791e-07	3.08372e-07	3.3774e-07
1.46906e-08	0	0	0	1.46906e-08	0	0	0	0	1.46906e-08	0	0	0	0	1.46906e-08	0	0	0	0	0	0	1.46906e-08	0	0	0	0	0	0	0	0	0	0	0	0	1.46906e-08	1.46906e-08	1.46906e-08	1.46906e-08	2.93813e-08	1.46906e-08	2.93813e-08	4.40719e-08	2.93813e-08	1.17525e-07	1.76288e-07	1.17525e-07	1.90978e-07	2.64431e-07	1.17525e-07	2.49741e-07
0	0	0	1.46805e-08	0	0	0	0	1.46805e-08	0	1.46805e-08	0	0	0	0	1.46805e-08	0	0	0	0	0	2.9361e-08	0	0	0	1.46805e-08	0	0	0	0	0	1.46805e-08	0	1.46805e-08	0	0	1.46805e-08	0	1.46805e-08	0	0	1.46805e-08	0	7.34024e-08	5.8722e-08	1.46805e-07	1.17444e-07	1.61485e-07	2.34888e-07	2.9361e-07
0	0	0	0	0	0	0	0	0	0	0	0	0	0	0	0	0	0	0	0	0	1.46416e-08	0	0	0	1.46416e-08	0	0	1.46416e-08	0	0	0	0	0	1.46416e-08	0	0	0	4.39247e-08	1.46416e-08	2.92832e-08	5.85663e-08	4.39247e-08	8.78495e-08	7.32079e-08	1.17133e-07	1.02491e-07	1.46416e-07	2.04982e-07	2.92832e-07
0	1.47051e-08	0	0	0	1.47051e-08	0	0	1.47051e-08	0	0	0	0	0	0	0	0	0	0	0	0	0	1.47051e-08	0	0	0	0	0	0	0	0	0	0	0	0	0	1.47051e-08	0	0	4.41153e-08	1.47051e-08	4.41153e-08	5.88204e-08	1.02936e-07	5.88204e-08	1.61756e-07	1.02936e-07	2.79397e-07	2.05871e-07	2.79397e-07
0	0	0	1.47112e-08	0	0	0	1.47112e-08	0	2.94223e-08	0	1.47112e-08	1.47112e-08	0	0	0	1.47112e-08	0	0	0	1.47112e-08	0	0	0	0	0	0	0	2.94223e-08	0	2.94223e-08	0	2.94223e-08	0	1.47112e-08	0	0	1.47112e-08	0	4.41335e-08	1.47112e-08	0	4.41335e-08	7.35558e-08	1.17689e-07	1.02978e-07	2.05956e-07	2.35379e-07	1.76534e-07	3.8249e-07
0	0	0	1.47183e-08	1.47183e-08	1.47183e-08	0	0	0	0	0	1.47183e-08	0	0	0	0	0	0	0	0	0	0	0	0	1.47183e-08	0	0	1.47183e-08	0	0	0	0	0	1.47183e-08	0	2.94366e-08	2.94366e-08	0	0	1.47183e-08	2.94366e-08	1.47183e-08	1.47183e-08	7.35915e-08	8.83099e-08	1.61901e-07	1.7662e-07	1.17746e-07	1.91338e-07	1.47183e-07
1.46648e-08	0	0	0	1.46648e-08	1.46648e-08	1.46648e-08	0	0	1.46648e-08	0	0	0	0	0	0	0	1.46648e-08	0	0	1.46648e-08	0	0	0	0	0	2.93295e-08	1.46648e-08	0	0	0	0	1.46648e-08	0	1.46648e-08	0	0	1.46648e-08	0	2.93295e-08	1.46648e-08	0	8.79886e-08	1.31983e-07	4.39943e-08	1.46648e-07	1.17318e-07	1.02653e-07	2.49301e-07	2.63966e-07
0	0	0	0	0	0	1.46615e-08	0	1.46615e-08	0	0	0	1.46615e-08	0	0	0	0	1.46615e-08	0	0	0	0	1.46615e-08	0	0	0	0	0	0	0	2.93231e-08	0	0	1.46615e-08	0	0	0	1.46615e-08	0	2.93231e-08	1.46615e-08	4.39846e-08	7.33077e-08	8.79693e-08	7.33077e-08	7.33077e-08	1.17292e-07	1.31954e-07	2.63908e-07	1.906e-07
0	0	0	0	0	0	1.46745e-08	0	0	1.46745e-08	0	0	1.46745e-08	0	0	0	0	0	0	0	0	0	0	0	0	0	0	0	0	0	0	0	0	1.46745e-08	1.46745e-08	0	0	0	0	1.46745e-08	1.46745e-08	8.80467e-08	1.46745e-08	7.33723e-08	1.02721e-07	1.76093e-07	2.34791e-07	1.61419e-07	1.46745e-07	1.90768e-07
1.4701e-08	0	1.4701e-08	0	1.4701e-08	0	0	1.4701e-08	0	0	0	0	0	0	0	0	0	0	0	0	0	0	0	0	0	1.4701e-08	1.4701e-08	0	0	0	0	0	0	1.4701e-08	0	1.4701e-08	0	1.4701e-08	0	2.9402e-08	4.4103e-08	2.9402e-08	5.8804e-08	4.4103e-08	8.8206e-08	1.17608e-07	1.76412e-07	2.20515e-07	1.91113e-07	3.67525e-07
0	0	0	0	0	1.46902e-08	1.46902e-08	0	0	0	0	1.46902e-08	0	0	0	1.46902e-08	0	0	1.46902e-08	0	2.93804e-08	0	0	1.46902e-08	0	0	1.46902e-08	1.46902e-08	1.46902e-08	0	1.46902e-08	0	1.46902e-08	0	0	0	0	1.46902e-08	1.46902e-08	4.40706e-08	2.93804e-08	4.40706e-08	2.93804e-08	1.17522e-07	1.32212e-07	1.76282e-07	1.90973e-07	1.76282e-07	3.08494e-07	3.23184e-07
0	0	0	0	1.47222e-08	0	0	0	0	1.47222e-08	1.47222e-08	1.47222e-08	0	0	0	1.47222e-08	1.47222e-08	0	1.47222e-08	0	0	2.94444e-08	0	0	0	0	1.47222e-08	0	2.94444e-08	0	0	0	1.47222e-08	1.47222e-08	0	0	0	1.47222e-08	4.41666e-08	1.47222e-08	2.94444e-08	4.41666e-08	4.41666e-08	7.3611e-08	1.91389e-07	2.20833e-07	2.50278e-07	2.35555e-07	2.06111e-07	2.94444e-07
0	0	0	0	1.46386e-08	0	0	0	0	0	0	0	0	0	0	0	0	0	0	0	0	0	0	0	0	0	0	0	0	0	0	0	0	0	0	1.46386e-08	1.46386e-08	1.46386e-08	0	2.92771e-08	1.46386e-08	0	5.85543e-08	8.78314e-08	7.31929e-08	1.17109e-07	2.0494e-07	1.0247e-07	2.19579e-07	1.90301e-07
0	0	0	1.46674e-08	0	0	0	0	0	1.46674e-08	0	0	0	0	0	0	0	0	1.46674e-08	1.46674e-08	0	0	0	0	0	0	0	0	0	0	0	0	0	1.46674e-08	1.46674e-08	2.93347e-08	0	0	0	2.93347e-08	1.46674e-08	8.80041e-08	7.33368e-08	1.61341e-07	4.40021e-08	2.2001e-07	1.61341e-07	2.7868e-07	2.64012e-07	2.64012e-07
0	0	0	0	1.47229e-08	0	0	0	0	1.47229e-08	0	0	0	0	0	0	0	0	1.47229e-08	0	0	0	0	0	0	0	0	0	1.47229e-08	0	0	0	1.47229e-08	0	1.47229e-08	0	2.94457e-08	0	2.94457e-08	1.47229e-08	0	5.88914e-08	2.94457e-08	1.0306e-07	7.36143e-08	4.41686e-08	1.76674e-07	1.76674e-07	1.76674e-07	2.65011e-07
0	1.46895e-08	0	1.46895e-08	0	0	0	0	0	0	0	0	0	0	0	0	0	0	0	1.46895e-08	0	1.46895e-08	0	1.46895e-08	0	0	0	0	0	0	0	1.46895e-08	0	0	0	0	1.46895e-08	2.93791e-08	2.93791e-08	1.46895e-08	1.46895e-08	2.93791e-08	2.93791e-08	1.32206e-07	2.93791e-08	8.81373e-08	1.02827e-07	2.79101e-07	1.61585e-07	1.76275e-07
0	1.46794e-08	0	1.46794e-08	0	0	0	0	0	0	0	0	2.93588e-08	0	0	0	0	0	0	0	1.46794e-08	0	0	0	0	1.46794e-08	0	0	0	0	0	1.46794e-08	0	2.93588e-08	1.46794e-08	0	1.46794e-08	2.93588e-08	1.46794e-08	2.93588e-08	1.46794e-08	4.40382e-08	0	1.46794e-08	5.87176e-08	1.32115e-07	1.02756e-07	1.17435e-07	2.20191e-07	1.90832e-07
0	0	0	2.93102e-08	0	0	0	0	0	0	0	0	0	0	1.46551e-08	0	0	0	0	0	0	0	0	1.46551e-08	0	0	1.46551e-08	0	0	0	0	0	1.46551e-08	0	0	0	1.46551e-08	0	1.46551e-08	2.93102e-08	1.46551e-08	2.93102e-08	4.39653e-08	8.79306e-08	1.02586e-07	1.31896e-07	7.32755e-08	1.46551e-07	2.49137e-07	2.78447e-07
0	0	0	0	0	0	1.4668e-08	0	0	0	0	0	1.4668e-08	0	1.4668e-08	1.4668e-08	0	0	0	0	0	0	0	0	0	0	1.4668e-08	0	0	1.4668e-08	0	1.4668e-08	1.4668e-08	0	0	0	0	1.4668e-08	2.9336e-08	2.9336e-08	0	1.4668e-08	7.334e-08	7.334e-08	1.4668e-07	1.76016e-07	1.61348e-07	1.76016e-07	2.9336e-07	2.34688e-07
0	2.94223e-08	1.47112e-08	0	0	0	0	0	2.94223e-08	0	0	0	0	0	1.47112e-08	0	0	1.47112e-08	0	2.94223e-08	0	0	1.47112e-08	0	1.47112e-08	2.94223e-08	1.47112e-08	0	0	1.47112e-08	0	1.47112e-08	1.47112e-08	2.94223e-08	1.47112e-08	0	4.41335e-08	0	0	1.47112e-08	4.41335e-08	0	1.47112e-08	8.8267e-08	5.88446e-08	1.17689e-07	2.05956e-07	1.76534e-07	1.61823e-07	2.05956e-07
1.47027e-08	0	0	2.94054e-08	0	0	0	1.47027e-08	0	0	0	0	0	0	0	1.47027e-08	0	1.47027e-08	1.47027e-08	1.47027e-08	0	0	1.47027e-08	1.47027e-08	1.47027e-08	0	2.94054e-08	1.47027e-08	1.47027e-08	0	2.94054e-08	0	0	0	1.47027e-08	2.94054e-08	0	2.94054e-08	1.47027e-08	4.41082e-08	2.94054e-08	1.47027e-08	0	7.35136e-08	1.02919e-07	1.32325e-07	1.6173e-07	2.20541e-07	1.91135e-07	2.94054e-07
0	1.46691e-08	2.93381e-08	1.46691e-08	0	0	1.46691e-08	0	0	0	2.93381e-08	0	0	0	0	1.46691e-08	0	1.46691e-08	1.46691e-08	1.46691e-08	2.93381e-08	0	2.93381e-08	0	0	1.46691e-08	0	0	0	0	0	1.46691e-08	0	0	2.93381e-08	0	4.40072e-08	0	1.46691e-08	1.46691e-08	0	1.02684e-07	7.33454e-08	7.33454e-08	1.17353e-07	1.32022e-07	2.78712e-07	2.05367e-07	2.64043e-07	3.37389e-07
0	1.46465e-08	0	0	0	0	0	0	1.46465e-08	0	1.46465e-08	0	1.46465e-08	0	0	1.46465e-08	1.46465e-08	1.46465e-08	0	0	2.9293e-08	0	0	1.46465e-08	0	0	1.46465e-08	0	0	0	4.39395e-08	1.46465e-08	0	2.9293e-08	1.46465e-08	0	0	1.46465e-08	0	1.46465e-08	4.39395e-08	4.39395e-08	5.8586e-08	1.46465e-08	7.32325e-08	4.39395e-08	1.31819e-07	2.78284e-07	1.46465e-07	4.97981e-07
1.46783e-08	1.46783e-08	0	0	1.46783e-08	0	2.93567e-08	0	0	0	0	1.46783e-08	0	1.46783e-08	2.93567e-08	1.46783e-08	0	0	0	2.93567e-08	2.93567e-08	1.46783e-08	0	1.46783e-08	1.46783e-08	1.46783e-08	0	0	1.46783e-08	0	0	1.46783e-08	0	0	0	0	0	0	0	2.93567e-08	2.93567e-08	5.87133e-08	8.807e-08	7.33917e-08	1.02748e-07	1.46783e-07	1.46783e-07	2.20175e-07	2.49532e-07	3.37602e-07
0	1.46874e-08	0	0	0	0	0	0	0	0	0	0	0	2.93748e-08	0	0	0	1.46874e-08	0	0	1.46874e-08	0	1.46874e-08	1.46874e-08	1.46874e-08	1.46874e-08	0	0	0	1.46874e-08	1.46874e-08	1.46874e-08	1.46874e-08	0	0	0	0	1.46874e-08	0	1.46874e-08	1.46874e-08	4.40622e-08	5.87496e-08	8.81243e-08	1.32187e-07	1.90936e-07	1.61561e-07	1.61561e-07	2.20311e-07	2.05623e-07
0	0	0	0	0	0	0	0	0	0	0	0	0	1.46568e-08	0	2.93136e-08	1.46568e-08	0	0	0	0	0	2.93136e-08	0	0	0	0	0	0	1.46568e-08	0	0	1.46568e-08	0	1.46568e-08	1.46568e-08	0	0	2.93136e-08	2.93136e-08	2.93136e-08	5.86273e-08	2.93136e-08	1.46568e-08	1.90539e-07	1.31911e-07	1.17255e-07	1.75882e-07	1.46568e-07	2.34509e-07
0	0	0	0	0	1.46814e-08	0	0	0	1.46814e-08	0	0	0	2.93627e-08	2.93627e-08	1.46814e-08	5.87254e-08	0	0	2.93627e-08	0	1.46814e-08	0	0	0	0	1.46814e-08	0	0	0	0	0	1.46814e-08	0	0	0	1.46814e-08	0	0	2.93627e-08	2.93627e-08	8.80881e-08	8.80881e-08	4.40441e-08	1.32132e-07	4.40441e-08	2.49583e-07	2.05539e-07	2.78946e-07	2.2022e-07
0	0	0	0	1.46508e-08	1.46508e-08	0	0	0	0	1.46508e-08	0	1.46508e-08	1.46508e-08	0	1.46508e-08	1.46508e-08	0	0	0	0	0	0	0	0	0	0	0	0	0	0	0	1.46508e-08	0	1.46508e-08	0	0	2.93016e-08	1.46508e-08	4.39524e-08	4.39524e-08	2.93016e-08	8.79048e-08	1.02556e-07	1.17206e-07	1.9046e-07	1.9046e-07	3.07667e-07	2.78365e-07	3.22318e-07
0	0	0	0	0	0	0	0	0	0	0	0	1.46773e-08	2.93545e-08	0	2.93545e-08	1.46773e-08	1.46773e-08	0	1.46773e-08	0	0	0	0	1.46773e-08	0	0	0	0	0	0	0	0	1.46773e-08	0	0	0	1.46773e-08	1.46773e-08	2.93545e-08	2.93545e-08	4.40318e-08	1.02741e-07	1.32095e-07	8.80635e-08	1.46773e-07	1.90804e-07	1.90804e-07	3.08222e-07	3.52254e-07
[truncated: 83 more columns]

## Sheet: Fig3b
Signal intensity (normalized to counts at time-delay 0 fs)
Delay	H3+ Signal Intensity	D3+ Signal Intensity
-700	1.00109	0.993075
-650	1.01598	0.990198
-600	1.01387	0.997007
-550	1.00389	1.03094
-500	1.03287	1.09096
-450	1.03371	1.08095
-400	1.00562	1.07426
-350	1.00908	1.06047
-300	1.0187	1.00571
-250	0.961229	0.935843
-225	0.895304	0.889798
-200	0.893907	0.882766
-175	0.880666	0.855548
-150	0.838034	0.84364
-125	0.810329	0.811626
-100	0.847043	0.80665
-75	0.878571	0.87939
-50	0.904014	0.932017
-25	0.948048	0.97616
0	1.00007	1
25	0.98401	0.957876
50	0.907333	0.870628
75	0.857739	0.783362
100	0.814844	0.749891
125	0.768552	0.75539
150	0.803425	0.780905
200	0.876659	0.820032
250	0.893375	0.872857
300	0.912232	0.913679
350	0.960878	0.942536
400	0.987868	0.944997
450	0.955689	0.924644
500	0.944168	0.931017
550	0.944401	0.934705
600	0.948498	0.955326
650	0.961769	0.956145
700	0.961941	0.915415

## Sheet: Fig4a
Time-dependent of C-H bond distances in CH3CN
Time	C-H1 distance	C-H2 distance	C-H3 distance
0	1.09376	1.09376	1.09376
0.1	1.08178	1.10382	1.09731
0.2	1.07009	1.11413	1.10135
0.3	1.05881	1.12459	1.10582
0.4	1.048	1.13515	1.11071
0.5	1.03774	1.14576	1.11597
0.6	1.02801	1.15641	1.12158
0.7	1.01884	1.16709	1.12753
0.8	1.01021	1.17782	1.1338
0.9	1.00212	1.18857	1.14037
1	0.994607	1.19934	1.14723
1.1	0.987691	1.2101	1.15436
1.2	0.981416	1.22083	1.16174
1.3	0.975825	1.23151	1.16936
1.4	0.970943	1.24213	1.1772
1.5	0.966791	1.25268	1.18525
1.6	0.963376	1.26318	1.19351
1.7	0.9607	1.27361	1.20195
1.8	0.958766	1.28399	1.21058
1.9	0.957583	1.29432	1.21936
2	0.957166	1.30458	1.22827
2.1	0.957533	1.31475	1.2373
2.2	0.958698	1.32483	1.24641
2.3	0.960668	1.3348	1.25558
2.4	0.96344	1.34465	1.26479
2.5	0.966999	1.35439	1.27403
2.6	0.971324	1.36402	1.28329
2.7	0.976388	1.37353	1.29254
2.8	0.982159	1.38293	1.3018
2.9	0.988601	1.3922	1.31102
3	0.995677	1.40136	1.32021
3.1	1.00334	1.4104	1.32933
3.2	1.01155	1.41931	1.33837
3.3	1.02025	1.42808	1.34731
3.4	1.02937	1.43674	1.35614
3.5	1.03888	1.44528	1.36484
3.6	1.04871	1.4537	1.37341
3.7	1.05882	1.46203	1.38185
3.8	1.06917	1.47026	1.39015
3.9	1.07972	1.47839	1.39831
4	1.09044	1.48642	1.40631
4.1	1.10128	1.49434	1.41416
4.2	1.11219	1.50214	1.42185
4.3	1.12312	1.50981	1.42937
4.4	1.13402	1.51733	1.43673
4.5	1.14486	1.52471	1.44391
4.6	1.15561	1.53194	1.45094
4.7	1.16624	1.53902	1.45779
4.8	1.17675	1.54596	1.46449
4.9	1.18713	1.55274	1.47102
5	1.19737	1.55938	1.47739
5.1	1.20748	1.56587	1.48357
5.2	1.21742	1.57219	1.48958
5.3	1.2272	1.57834	1.4954
5.4	1.23679	1.58431	1.50102
5.5	1.24616	1.59007	1.50643
5.6	1.25531	1.59561	1.51164
5.7	1.26421	1.60093	1.51664
5.8	1.27286	1.60603	1.52145
5.9	1.28125	1.6109	1.52606
6	1.28937	1.61555	1.53049
6.1	1.29721	1.61999	1.53474
6.2	1.30475	1.62422	1.53881
6.3	1.312	1.62824	1.5427
6.4	1.31894	1.63207	1.54641
6.5	1.32556	1.6357	1.54993
6.6	1.33185	1.63914	1.55326
6.7	1.33781	1.64238	1.55639
6.8	1.34343	1.64544	1.55932
6.9	1.3487	1.64831	1.56206
7	1.35362	1.65101	1.5646
7.1	1.35819	1.65354	1.56694
7.2	1.36239	1.65591	1.56908
7.3	1.36624	1.65813	1.57102
7.4	1.36973	1.6602	1.57275
7.5	1.37286	1.66213	1.57428
7.6	1.37565	1.66393	1.57561
7.7	1.37809	1.6656	1.57673
7.8	1.38019	1.66715	1.57764
7.9	1.38195	1.66857	1.57834
8	1.38337	1.66987	1.57884
8.1	1.38445	1.67104	1.57912
8.2	1.3852	1.67208	1.57919
8.3	1.38561	1.67298	1.57905
8.4	1.38568	1.67374	1.57869
8.5	1.38541	1.67436	1.5781
8.6	1.38481	1.67482	1.57729
8.7	1.38386	1.67514	1.57627
8.8	1.38256	1.6753	1.57502
8.9	1.3809	1.67531	1.57357
9	1.37888	1.67516	1.57191
9.1	1.37649	1.67486	1.57006
9.2	1.37373	1.6744	1.56801
9.3	1.37061	1.67377	1.56577
9.4	1.36713	1.67298	1.56334
9.5	1.3633	1.67202	1.56073
9.6	1.35912	1.67088	1.55795
9.7	1.35462	1.66956	1.55499
9.8	1.34978	1.66805	1.55187
9.9	1.34461	1.66634	1.54858
10	1.33911	1.66442	1.54512
10.1	1.33328	1.66231	1.54151
10.2	1.32712	1.65998	1.53774
10.3	1.32064	1.65745	1.53382
10.4	1.31384	1.6547	1.52975
10.5	1.30675	1.65175	1.52553
10.6	1.29936	1.64859	1.52118
10.7	1.29171	1.64522	1.5167
10.8	1.28379	1.64165	1.51209
10.9	1.2756	1.63788	1.50737
11	1.26717	1.63392	1.50254
11.1	1.25849	1.62976	1.49761
11.2	1.24957	1.62541	1.49259
11.3	1.24043	1.62087	1.48747
11.4	1.2311	1.61615	1.48225
11.5	1.22158	1.61124	1.47693
11.6	1.2119	1.60615	1.47151
11.7	1.20206	1.6009	1.466
11.8	1.19209	1.59548	1.46039
11.9	1.18199	1.5899	1.45471
12	1.17176	1.58419	1.44894
12.1	1.16142	1.57835	1.44312
12.2	1.151	1.5724	1.43723
12.3	1.14052	1.56635	1.4313
12.4	1.13004	1.5602	1.42532
12.5	1.11959	1.55397	1.41929
12.6	1.10923	1.54767	1.41322
12.7	1.09899	1.54131	1.40712
12.8	1.08893	1.5349	1.40099
12.9	1.07908	1.52846	1.39486
13	1.06948	1.522	1.38873
13.1	1.06016	1.51554	1.38263
13.2	1.05116	1.5091	1.37659
13.3	1.04253	1.50269	1.37061
13.4	1.03432	1.49634	1.36471
13.5	1.02656	1.49005	1.3589
13.6	1.01931	1.48384	1.3532
13.7	1.0126	1.47773	1.34762
13.8	1.00647	1.47174	1.34215
13.9	1.00094	1.46589	1.33681
14	0.996052	1.4602	1.33161
14.1	0.991828	1.4547	1.32655
14.2	0.988296	1.44944	1.32164
14.3	0.985478	1.44446	1.31687
14.4	0.983398	1.4398	1.31224
14.5	0.982072	1.43551	1.30775
14.6	0.981509	1.43163	1.30338
14.7	0.981709	1.42819	1.29912
14.8	0.982673	1.42523	1.29498
14.9	0.984391	1.42275	1.29093
15	0.986857	1.42078	1.28699
15.1	0.990062	1.41931	1.28313
15.2	0.993991	1.41834	1.27935
15.3	0.998629	1.41785	1.27565
15.4	1.00395	1.41784	1.27203
15.5	1.00992	1.41826	1.2685
15.6	1.01649	1.41912	1.26505
15.7	1.02363	1.42039	1.26171
15.8	1.03128	1.42206	1.25847
15.9	1.03939	1.42411	1.25537
16	1.04793	1.42652	1.25241
16.1	1.05687	1.42927	1.24961
16.2	1.06618	1.43235	1.24698
16.3	1.07582	1.4357	1.24454
16.4	1.08576	1.43932	1.24229
16.5	1.09596	1.44316	1.24024
16.6	1.10637	1.4472	1.23838
16.7	1.11695	1.45141	1.23673
16.8	1.12766	1.45576	1.2353
16.9	1.13844	1.46025	1.23408
17	1.14929	1.46487	1.23311
17.1	1.16017	1.46959	1.23241
17.2	1.17107	1.47443	1.23197
17.3	1.18196	1.47935	1.23182
17.4	1.19282	1.48436	1.23195
17.5	1.20362	1.48943	1.23236
17.6	1.21434	1.49456	1.23303
17.7	1.22494	1.49972	1.23394
17.8	1.23539	1.50491	1.23506
17.9	1.24567	1.5101	1.23636
18	1.25576	1.51529	1.23782
18.1	1.26565	1.52048	1.23942
18.2	1.27532	1.52564	1.24115
18.3	1.28477	1.53076	1.243
18.4	1.29398	1.53584	1.24496
18.5	1.30293	1.54085	1.24702
18.6	1.31161	1.54578	1.24918
18.7	1.32	1.55062	1.25143
18.8	1.32807	1.55535	1.25375
18.9	1.33583	1.55996	1.25614
19	1.34324	1.56445	1.25858
19.1	1.35031	1.56881	1.26105
19.2	1.35703	1.57305	1.26356
19.3	1.3634	1.57717	1.26609
19.4	1.36942	1.58118	1.26862
19.5	1.37509	1.58508	1.27115
19.6	1.38041	1.58888	1.27367
19.7	1.3854	1.59257	1.27618
19.8	1.39004	1.59618	1.27865
19.9	1.39434	1.59969	1.28108
20	1.3983	1.6031	1.28347
20.1	1.40192	1.60642	1.28581
20.2	1.40518	1.60965	1.28809
20.3	1.40807	1.61278	1.2903
20.4	1.41058	1.61582	1.29244
20.5	1.4127	1.61876	1.2945
20.6	1.41443	1.62161	1.29648
20.7	1.41574	1.62438	1.2984
20.8	1.41665	1.62706	1.30024
20.9	1.41716	1.62966	1.30202
21	1.41727	1.63218	1.30375
21.1	1.41698	1.63461	1.30541
21.2	1.41631	1.63696	1.30703
21.3	1.41525	1.63921	1.30858
21.4	1.4138	1.64136	1.31007
21.5	1.41196	1.6434	1.31149
21.6	1.40972	1.64532	1.31283
21.7	1.40709	1.64711	1.31407
21.8	1.40406	1.64875	1.31521
21.9	1.40065	1.65025	1.31623
22	1.39684	1.65159	1.31712
22.1	1.39266	1.65277	1.31787
22.2	1.38811	1.65379	1.31847
22.3	1.3832	1.65464	1.3189
22.4	1.37791	1.65533	1.31917
22.5	1.37226	1.65585	1.31924
22.6	1.36625	1.65622	1.31911
22.7	1.35988	1.65642	1.31877
22.8	1.35316	1.65647	1.3182
22.9	1.34609	1.65637	1.31739
23	1.3387	1.65613	1.31634
23.1	1.33099	1.65574	1.31504
23.2	1.32298	1.65521	1.31348
23.3	1.31467	1.65454	1.31165
23.4	1.30608	1.65373	1.30956
23.5	1.29721	1.6528	1.30721
23.6	1.28807	1.65174	1.30458
23.7	1.27868	1.65055	1.30168
23.8	1.26904	1.64923	1.2985
23.9	1.25918	1.64779	1.29504
24	1.24911	1.64621	1.2913
24.1	1.23887	1.64451	1.28727
24.2	1.22847	1.64267	1.28296
24.3	1.21794	1.64071	1.27838
24.4	1.20731	1.63861	1.27353
24.5	1.19661	1.63639	1.26843
24.6	1.18586	1.63405	1.26308
24.7	1.17511	1.63159	1.2575
24.8	1.16439	1.629	1.25168
24.9	1.15374	1.62629	1.24563
25	1.14318	1.62344	1.23936
25.1	1.13277	1.62046	1.23286
25.2	1.12251	1.61734	1.22614
25.3	1.11246	1.61407	1.21921
25.4	1.10265	1.61065	1.21206
25.5	1.09311	1.60708	1.20472
25.6	1.08389	1.60337	1.19717
25.7	1.07503	1.59952	1.18943
25.8	1.06657	1.59554	1.1815
25.9	1.05855	1.59144	1.1734
26	1.051	1.58722	1.16514
26.1	1.04395	1.5829	1.15675
26.2	1.03742	1.57849	1.14825
26.3	1.03143	1.574	1.13968
26.4	1.026	1.56946	1.13107
26.5	1.02115	1.56485	1.12245
26.6	1.01688	1.5602	1.11385
26.7	1.01322	1.5555	1.1053
26.8	1.01017	1.55075	1.0968
26.9	1.00774	1.54596	1.08841
27	1.00593	1.54112	1.08014
27.1	1.00475	1.53623	1.07202
27.2	1.00419	1.53129	1.0641
27.3	1.00427	1.5263	1.05642
27.4	1.005	1.52125	1.04901
27.5	1.00637	1.51615	1.04191
27.6	1.0084	1.51099	1.03515
27.7	1.01109	1.50577	1.02876
27.8	1.01443	1.50049	1.02277
27.9	1.01842	1.49514	1.01721
28	1.02303	1.48972	1.0121
28.1	1.02826	1.48423	1.00747
28.2	1.03407	1.47865	1.00333
28.3	1.04045	1.47297	0.999706
28.4	1.04738	1.46719	0.9966
28.5	1.05484	1.4613	0.994017
28.6	1.0628	1.45528	0.991954
28.7	1.07124	1.44915	0.990415
28.8	1.08011	1.4429	0.989403
28.9	1.08939	1.43651	0.988928
29	1.09903	1.43001	0.989008
29.1	1.10901	1.42337	0.989666
29.2	1.11927	1.41662	0.990922
29.3	1.12979	1.40975	0.992794
29.4	1.14053	1.40277	0.995288
29.5	1.15147	1.39569	0.998405
29.6	1.16257	1.38851	1.00213
29.7	1.1738	1.38125	1.00645
29.8	1.18512	1.37391	1.01133
29.9	1.1965	1.36649	1.01674
30	1.20793	1.359	1.02267
30.1	1.21937	1.35143	1.02907
30.2	1.23081	1.34379	1.03591
30.3	1.24224	1.33608	1.04316
30.4	1.25365	1.3283	1.05078
30.5	1.26503	1.32046	1.05872
30.6	1.27636	1.31257	1.06695
30.7	1.28764	1.30464	1.07542
30.8	1.29886	1.29667	1.08411
30.9	1.31001	1.28868	1.09297
31	1.32109	1.28066	1.10199
31.1	1.33209	1.27263	1.11114
31.2	1.34301	1.26459	1.12038
31.3	1.35387	1.25654	1.12971
31.4	1.36465	1.24851	1.13909
31.5	1.37534	1.24048	1.1485
31.6	1.38595	1.23249	1.15792
31.7	1.39647	1.22452	1.16733
31.8	1.40687	1.21661	1.17669
31.9	1.41717	1.20875	1.18599
32	1.42734	1.20096	1.19521
32.1	1.4374	1.19325	1.20432
32.2	1.44735	1.18566	1.21329
32.3	1.45719	1.17818	1.22211
32.4	1.46693	1.17085	1.23075
32.5	1.47658	1.16369	1.23921
32.6	1.48614	1.15671	1.24746
32.7	1.49561	1.14993	1.2555
32.8	1.50499	1.14336	1.26333
32.9	1.5143	1.13702	1.27094
33	1.52353	1.13092	1.27833
33.1	1.53269	1.12507	1.28547
33.2	1.54178	1.1195	1.29235
33.3	1.55081	1.11423	1.29897
33.4	1.55978	1.10928	1.3053
33.5	1.5687	1.10468	1.31133
33.6	1.57756	1.10044	1.31707
33.7	1.58636	1.09658	1.3225
33.8	1.5951	1.09311	1.32763
33.9	1.60377	1.09002	1.33247
34	1.61239	1.08732	1.33701
34.1	1.62094	1.08502	1.34125
34.2	1.62944	1.0831	1.34518
34.3	1.63788	1.08158	1.3488
34.4	1.64628	1.08047	1.35209
34.5	1.65462	1.07978	1.35505
34.6	1.66292	1.07953	1.35768
34.7	1.67117	1.07972	1.35996
34.8	1.67937	1.08037	1.3619
34.9	1.68751	1.08148	1.3635
35	1.6956	1.08304	1.36476
35.1	1.70364	1.08506	1.36568
35.2	1.71162	1.08752	1.36627
35.3	1.71955	1.09041	1.36653
35.4	1.72742	1.0937	1.36647
35.5	1.73523	1.09739	1.36608
35.6	1.74298	1.10143	1.36539
35.7	1.75066	1.10581	1.36438
35.8	1.75828	1.11051	1.36308
35.9	1.76583	1.11551	1.36147
36	1.77332	1.12078	1.35957
36.1	1.78075	1.12632	1.35738
36.2	1.78814	1.13209	1.35489
36.3	1.79547	1.13808	1.35213
36.4	1.80276	1.14428	1.34909
36.5	1.81	1.15065	1.34579
36.6	1.81717	1.15718	1.34224
36.7	1.82429	1.16386	1.33844
36.8	1.83133	1.17066	1.3344
36.9	1.8383	1.17758	1.33013
37	1.84519	1.18461	1.32563
37.1	1.85201	1.19174	1.3209
37.2	1.85874	1.19899	1.31593
37.3	1.86539	1.20636	1.31074
37.4	1.87197	1.21386	1.30531
37.5	1.87848	1.22148	1.29965
37.6	1.8849	1.22924	1.29377
37.7	1.89124	1.23713	1.28768
37.8	1.8975	1.24514	1.28139
37.9	1.90366	1.25326	1.27492
38	1.90973	1.2615	1.26829
38.1	1.9157	1.26983	1.26151
38.2	1.92156	1.27826	1.25459
38.3	1.9273	1.28677	1.24757
38.4	1.93293	1.29536	1.24044
38.5	1.93846	1.30401	1.23324
38.6	1.94387	1.31271	1.22596
38.7	1.94918	1.32145	1.21863
38.8	1.9544	1.33022	1.21126
38.9	1.95953	1.33899	1.20386
39	1.96457	1.34777	1.19645
39.1	1.96952	1.35653	1.18903
39.2	1.97438	1.36529	1.18162
39.3	1.97914	1.37403	1.17425
39.4	1.98379	1.38276	1.16692
39.5	1.98833	1.39147	1.15966
39.6	1.99274	1.40018	1.15248
39.7	1.99703	1.40887	1.1454
39.8	2.00122	1.41754	1.13843
39.9	2.00529	1.42619	1.13158
40	2.00927	1.43481	1.12487
40.1	2.01315	1.44341	1.11831
40.2	2.01695	1.45199	1.11191
40.3	2.02065	1.46056	1.1057
40.4	2.02424	1.46913	1.09971
40.5	2.02772	1.47771	1.09394
40.6	2.03107	1.4863	1.08842
40.7	2.03428	1.49491	1.08317
40.8	2.03735	1.50353	1.0782
40.9	2.04028	1.51215	1.07351
41	2.04308	1.52075	1.06912
41.1	2.04576	1.52934	1.06504
41.2	2.04832	1.53788	1.06129
41.3	2.05079	1.5464	1.05788
41.4	2.05316	1.55487	1.05484
41.5	2.05545	1.56331	1.05217
41.6	2.05767	1.57172	1.04989
41.7	2.05982	1.5801	1.048
41.8	2.0619	1.58845	1.0465
41.9	2.06393	1.59678	1.04539
42	2.06589	1.60508	1.04466
42.1	2.06778	1.61335	1.04433
42.2	2.0696	1.62159	1.0444
42.3	2.07135	1.6298	1.04487
42.4	2.07301	1.63796	1.04572
42.5	2.0746	1.64608	1.04697
42.6	2.0761	1.65415	1.04859
42.7	2.07752	1.66217	1.05058
42.8	2.07888	1.67013	1.05291
42.9	2.08017	1.67803	1.05557
43	2.08142	1.68587	1.05855
43.1	2.08263	1.69367	1.06184
43.2	2.0838	1.70143	1.06544
43.3	2.08494	1.70915	1.06933
43.4	2.08604	1.71684	1.07349
43.5	2.08711	1.72452	1.0779
43.6	2.08815	1.73219	1.08254
43.7	2.08916	1.73986	1.08737
43.8	2.09016	1.74752	1.09234
43.9	2.09116	1.75518	1.09742
44	2.09217	1.76283	1.10256
44.1	2.0932	1.77048	1.10774
44.2	2.09425	1.77811	1.11292
44.3	2.09533	1.78573	1.1181
44.4	2.09643	1.79332	1.12326
44.5	2.09753	1.8009	1.1284
44.6	2.09864	1.80845	1.13351
44.7	2.09973	1.81596	1.13859
44.8	2.10082	1.82343	1.14363
44.9	2.10191	1.83084	1.14861
45	2.10299	1.8382	1.15351
45.1	2.10408	1.84549	1.15832
45.2	2.10519	1.85272	1.16303
45.3	2.10631	1.8599	1.16763
45.4	2.10746	1.86705	1.1721
45.5	2.10863	1.87417	1.17644
45.6	2.10982	1.88127	1.18064
45.7	2.11105	1.88837	1.18469
45.8	2.11231	1.89548	1.1886
45.9	2.11362	1.90259	1.19235
46	2.11498	1.90971	1.19595
46.1	2.1164	1.91684	1.1994
46.2	2.11788	1.92398	1.2027
46.3	2.11942	1.93112	1.20584
46.4	2.12101	1.93825	1.20881
46.5	2.12265	1.94537	1.2116
46.6	2.12433	1.95248	1.2142
46.7	2.12604	1.95957	1.21661
46.8	2.12776	1.96664	1.21881
46.9	2.12948	1.97369	1.22079
47	2.1312	1.98071	1.22256
47.1	2.13291	1.98771	1.22411
47.2	2.13461	1.99469	1.22543
47.3	2.1363	2.00164	1.22653
47.4	2.13798	2.00857	1.22742
47.5	2.13967	2.01547	1.22809
47.6	2.14136	2.02234	1.22855
47.7	2.14306	2.02918	1.22882
47.8	2.14478	2.03601	1.2289
47.9	2.14651	2.04282	1.22879
48	2.14825	2.04962	1.2285
48.1	2.14999	2.05641	1.22801
48.2	2.15171	2.06319	1.22734
48.3	2.15341	2.06995	1.22647
48.4	2.15507	2.0767	1.22543
48.5	2.15667	2.08342	1.2242
48.6	2.15822	2.09011	1.22281
48.7	2.15969	2.09676	1.22128
48.8	2.16111	2.10338	1.2196
48.9	2.16246	2.10997	1.21778
49	2.16376	2.11652	1.21581
49.1	2.165	2.12305	1.2137
49.2	2.1662	2.12956	1.21144
49.3	2.16735	2.13605	1.20904
49.4	2.16845	2.14253	1.20649
49.5	2.16952	2.149	1.20383
49.6	2.17053	2.15545	1.20107
49.7	2.17151	2.16189	1.19823
49.8	2.17243	2.16829	1.19534
49.9	2.17331	2.17468	1.19241
50	2.17416	2.18104	1.18946
50.1	2.17496	2.18737	1.18648
50.2	2.17573	2.19369	1.18349
50.3	2.17647	2.19999	1.18048
50.4	2.17718	2.20627	1.17746
50.5	2.17787	2.21254	1.17445
50.6	2.17852	2.21879	1.17145
50.7	2.17915	2.22501	1.16846
50.8	2.17974	2.23121	1.16551
50.9	2.1803	2.23737	1.16259
51	2.1808	2.24351	1.15972
51.1	2.18126	2.24962	1.15689
51.2	2.18167	2.2557	1.1541
51.3	2.18202	2.26176	1.15135
51.4	2.18232	2.26779	1.14863
51.5	2.18256	2.2738	1.14594
51.6	2.18274	2.27978	1.14329
51.7	2.18286	2.28573	1.14066
51.8	2.18294	2.29165	1.13807
51.9	2.18296	2.29754	1.13552
52	2.18293	2.30338	1.13302
52.1	2.18285	2.30919	1.13056
52.2	2.18273	2.31494	1.12816
52.3	2.18255	2.32064	1.12583
52.4	2.18233	2.32629	1.12357
52.5	2.18206	2.33188	1.12139
52.6	2.18174	2.3374	1.11932
52.7	2.18136	2.34285	1.11736
52.8	2.18094	2.34824	1.11554
52.9	2.18047	2.35355	1.11386
53	2.17996	2.3588	1.11234
53.1	2.17941	2.36397	1.11098
53.2	2.17883	2.36907	1.10979
53.3	2.17821	2.37409	1.10878
53.4	2.17757	2.37904	1.10795
53.5	2.17689	2.38391	1.1073
53.6	2.17618	2.38871	1.10684
53.7	2.17543	2.39345	1.10656
53.8	2.17466	2.39814	1.10647
53.9	2.17385	2.40278	1.10657
54	2.17301	2.40738	1.10683
54.1	2.17216	2.41195	1.10725
54.2	2.17128	2.4165	1.10781
54.3	2.17039	2.42102	1.10851
54.4	2.1695	2.42552	1.10934
54.5	2.1686	2.42999	1.11029
54.6	2.1677	2.43443	1.11136
54.7	2.1668	2.43883	1.11256
54.8	2.16591	2.44318	1.11389
54.9	2.16501	2.44749	1.11535
55	2.16411	2.45175	1.11695
55.1	2.1632	2.45596	1.11869
55.2	2.16229	2.46011	1.12054
55.3	2.16138	2.46421	1.1225
55.4	2.16046	2.46824	1.12455
55.5	2.15955	2.47221	1.12668
55.6	2.15864	2.47613	1.12888
55.7	2.15773	2.47999	1.13114
55.8	2.15682	2.4838	1.13345
55.9	2.15591	2.48757	1.13582
56	2.15496	2.4913	1.13825
56.1	2.15398	2.49501	1.14073
56.2	2.15295	2.49871	1.14328
56.3	2.15185	2.5024	1.1459
56.4	2.15068	2.5061	1.14857
56.5	2.14943	2.50981	1.15129
56.6	2.14811	2.51352	1.15406
56.7	2.14672	2.51723	1.15685
56.8	2.14527	2.52095	1.15966
56.9	2.14377	2.52465	1.16247
57	2.14222	2.52833	1.16527
57.1	2.14065	2.53198	1.16807
57.2	2.13904	2.53559	1.17085
57.3	2.13743	2.53916	1.17361
57.4	2.13581	2.54266	1.17636
57.5	2.1342	2.54611	1.17909
57.6	2.13262	2.5495	1.1818
57.7	2.13107	2.55283	1.18448
57.8	2.12957	2.5561	1.18713
57.9	2.12813	2.55933	1.18973
58	2.12676	2.56252	1.19229
58.1	2.12545	2.56566	1.19479
58.2	2.12423	2.56876	1.19722
58.3	2.12307	2.57181	1.19958
58.4	2.12199	2.57481	1.20184
58.5	2.12097	2.57774	1.20401
58.6	2.12003	2.58059	1.20607
58.7	2.11914	2.58336	1.20801
58.8	2.1183	2.58602	1.20983
58.9	2.11749	2.58859	1.2115
59	2.11672	2.59107	1.21302
59.1	2.11594	2.59347	1.21438
59.2	2.11516	2.5958	1.21557
59.3	2.11436	2.59807	1.21657
59.4	2.11352	2.60029	1.21738
59.5	2.11262	2.60248	1.21799
59.6	2.11168	2.60465	1.21839
59.7	2.11067	2.60678	1.21861
59.8	2.10961	2.60889	1.21864
59.9	2.10848	2.61097	1.2185
60	2.10731	2.61301	1.2182
60.1	2.1061	2.615	1.21775
60.2	2.10485	2.61694	1.21718
60.3	2.10358	2.61882	1.21647
60.4	2.10231	2.62062	1.21562
60.5	2.10104	2.62236	1.21464
60.6	2.0998	2.62401	1.21352
60.7	2.09859	2.62558	1.21224
60.8	2.09744	2.62706	1.2108
60.9	2.09635	2.62845	1.20921
61	2.09534	2.62975	1.20745
61.1	2.09441	2.63095	1.20552
61.2	2.09357	2.63207	1.20342
61.3	2.09283	2.6331	1.20116
61.4	2.09219	2.63404	1.19874
61.5	2.09163	2.63488	1.19616
61.6	2.09117	2.63565	1.19344
61.7	2.09079	2.63631	1.19057
61.8	2.09049	2.63689	1.18758
61.9	2.09026	2.63736	1.18447
62	2.09011	2.63773	1.18125
62.1	2.09002	2.638	1.17791
62.2	2.08999	2.63816	1.17449
62.3	2.09002	2.63823	1.17097
62.4	2.09011	2.6382	1.16737
62.5	2.09024	2.63806	1.1637
62.6	2.09041	2.63783	1.15999
62.7	2.09062	2.6375	1.15624
62.8	2.09086	2.63708	1.15246
62.9	2.09112	2.63656	1.14867
63	2.09138	2.63595	1.14488
63.1	2.09165	2.63526	1.14109
63.2	2.09191	2.6345	1.1373
63.3	2.09217	2.63366	1.13352
63.4	2.09242	2.63275	1.12974
63.5	2.09267	2.63177	1.12599
63.6	2.09292	2.63071	1.12225
63.7	2.09317	2.62955	1.11856
63.8	2.09344	2.62829	1.11491
63.9	2.09374	2.62691	1.11133
64	2.09406	2.62543	1.10781
64.1	2.09442	2.62383	1.10437
64.2	2.09482	2.62213	1.10101
64.3	2.09525	2.62034	1.09773
64.4	2.09573	2.61847	1.09455
64.5	2.09624	2.61654	1.09148
64.6	2.09678	2.61455	1.08852
64.7	2.09736	2.61252	1.0857
64.8	2.09797	2.61043	1.08304
64.9	2.09861	2.60829	1.08054
65	2.0993	2.60608	1.07824
65.1	2.10004	2.60379	1.07613
65.2	2.10083	2.60142	1.07424
65.3	2.10167	2.59895	1.07257
65.4	2.10257	2.59638	1.07113
65.5	2.10351	2.59371	1.06992
65.6	2.10449	2.59092	1.06897
65.7	2.10549	2.58803	1.06827
65.8	2.1065	2.58503	1.06783
65.9	2.10752	2.58192	1.06764
66	2.10852	2.57871	1.06771
66.1	2.10951	2.57541	1.06803
66.2	2.11047	2.57203	1.06861
66.3	2.11141	2.56857	1.06942
66.4	2.11232	2.56505	1.07048
66.5	2.11321	2.56148	1.07179
66.6	2.11407	2.55786	1.07334
66.7	2.1149	2.55418	1.07515
66.8	2.1157	2.55046	1.07721
66.9	2.11647	2.54667	1.07953
67	2.11721	2.54283	1.08209
67.1	2.11791	2.53892	1.08489
67.2	2.11858	2.53495	1.0879
67.3	2.11921	2.53092	1.0911
67.4	2.11981	2.52682	1.09449
67.5	2.12038	2.52267	1.09804
67.6	2.12093	2.51846	1.10176
67.7	2.12147	2.5142	1.10561
67.8	2.12201	2.50987	1.10961
67.9	2.12256	2.50548	1.11374
68	2.12313	2.50102	1.11798
68.1	2.12375	2.49651	1.12232
68.2	2.12441	2.49193	1.12675
68.3	2.12511	2.48731	1.13123
68.4	2.12587	2.48264	1.13575
68.5	2.12666	2.47794	1.14028
68.6	2.12749	2.47321	1.14481
68.7	2.12834	2.46845	1.14931
68.8	2.1292	2.46365	1.15379
68.9	2.13006	2.45881	1.15822
69	2.1309	2.45393	1.16262
69.1	2.1317	2.449	1.16697
69.2	2.13248	2.44401	1.17127
69.3	2.1332	2.43895	1.17552
69.4	2.13387	2.43385	1.17971
69.5	2.13448	2.42868	1.18381
69.6	2.13504	2.42347	1.18783
69.7	2.13554	2.41822	1.19174
69.8	2.13599	2.41294	1.19554
69.9	2.13639	2.40761	1.19923
70	2.13676	2.40225	1.2028
70.1	2.1371	2.39685	1.20627
70.2	2.13741	2.39141	1.20965
70.3	2.13771	2.38592	1.21293
70.4	2.13801	2.38038	1.21613
70.5	2.1383	2.37479	1.21924
70.6	2.13859	2.36916	1.22227
70.7	2.13888	2.36347	1.22518
70.8	2.13918	2.35774	1.22798
70.9	2.13948	2.35196	1.23066
71	2.13979	2.34613	1.23318
71.1	2.14012	2.34025	1.23556
71.2	2.14046	2.33433	1.23776
71.3	2.14083	2.32836	1.2398
71.4	2.14122	2.32234	1.24165
71.5	2.14163	2.31628	1.24333
71.6	2.14206	2.31017	1.24481
71.7	2.1425	2.30402	1.2461
71.8	2.14294	2.29782	1.24719
71.9	2.14337	2.29156	1.24808
72	2.14378	2.28525	1.24875
72.1	2.14417	2.27888	1.2492
72.2	2.14451	2.27245	1.24942
72.3	2.14482	2.26595	1.24941
72.4	2.14507	2.2594	1.24917
72.5	2.14527	2.25278	1.24869
72.6	2.14541	2.2461	1.24797
72.7	2.14551	2.23937	1.24703
72.8	2.14557	2.23257	1.24588
72.9	2.14558	2.22571	1.24453
73	2.14556	2.21877	1.24299
73.1	2.14549	2.21174	1.24126
73.2	2.14538	2.20464	1.23935
73.3	2.14523	2.19745	1.23725
73.4	2.14504	2.19018	1.23497
73.5	2.1448	2.18285	1.23248
73.6	2.1445	2.17545	1.22979
73.7	2.14417	2.168	1.22688
73.8	2.1438	2.16049	1.22377
73.9	2.1434	2.15294	1.22046
74	2.14298	2.14532	1.21695
74.1	2.14253	2.13765	1.21328
74.2	2.14207	2.12992	1.20944
74.3	2.14157	2.12212	1.20547
74.4	2.14105	2.11427	1.20136
74.5	2.14048	2.10635	1.19712
74.6	2.13987	2.09837	1.19275
74.7	2.13921	2.09034	1.18825
74.8	2.1385	2.08225	1.18363
74.9	2.13774	2.07411	1.17888
75	2.13694	2.06591	1.17403
75.1	2.1361	2.05767	1.16906
75.2	2.13523	2.04937	1.16401
75.3	2.13431	2.04103	1.15887
75.4	2.13335	2.03263	1.15367
75.5	2.13233	2.02416	1.14841
75.6	2.13127	2.01564	1.1431
75.7	2.13013	2.00706	1.13776
75.8	2.12893	1.99841	1.13241
75.9	2.12766	1.98969	1.12705
76	2.12631	1.98091	1.1217
76.1	2.12491	1.97206	1.11639
76.2	2.12345	1.96315	1.11112
76.3	2.12194	1.95417	1.10591
76.4	2.12039	1.94514	1.10076
76.5	2.1188	1.93604	1.09568
76.6	2.11718	1.92687	1.09066
76.7	2.11554	1.91764	1.08572
76.8	2.11386	1.90834	1.08084
76.9	2.11215	1.89897	1.07604
77	2.1104	1.88953	1.07132
77.1	2.1086	1.88001	1.06669
77.2	2.10676	1.87042	1.06216
77.3	2.10488	1.86076	1.05776
77.4	2.10294	1.85103	1.0535
77.5	2.10097	1.84123	1.0494
77.6	2.09895	1.83137	1.04549
77.7	2.09689	1.82145	1.04177
77.8	2.09479	1.81148	1.03826
77.9	2.09265	1.80146	1.03496
78	2.09047	1.79138	1.03188
78.1	2.08825	1.78127	1.02903
78.2	2.086	1.77111	1.02642
78.3	2.08372	1.76091	1.02408
78.4	2.08143	1.75069	1.02202
78.5	2.07914	1.74046	1.02027
78.6	2.07686	1.73024	1.01886
78.7	2.0746	1.72002	1.0178
78.8	2.07238	1.70984	1.01708
78.9	2.0702	1.69969	1.0167
79	2.06807	1.68958	1.01667
79.1	2.06599	1.67951	1.01695
79.2	2.06395	1.66949	1.01756
79.3	2.06196	1.6595	1.01849
79.4	2.06001	1.64955	1.01972
79.5	2.05808	1.63963	1.02125
79.6	2.05616	1.62972	1.02306
79.7	2.05425	1.61983	1.02514
79.8	2.05234	1.60993	1.02745
79.9	2.05044	1.60001	1.02997
80	2.04854	1.59008	1.03267
80.1	2.04665	1.58012	1.03554
80.2	2.04478	1.57014	1.03855
80.3	2.04293	1.56014	1.0417
80.4	2.04109	1.55014	1.045
80.5	2.03928	1.54013	1.04845
80.6	2.0375	1.53015	1.05206
80.7	2.03573	1.5202	1.05582
80.8	2.03398	1.51029	1.05974
80.9	2.03225	1.50044	1.06379
81	2.03053	1.49066	1.06797
81.1	2.02882	1.48094	1.07225
81.2	2.02711	1.4713	1.07661
81.3	2.02539	1.46174	1.08103
81.4	2.02368	1.45228	1.08548
81.5	2.02197	1.44291	1.08995
81.6	2.02025	1.43365	1.09442
81.7	2.01854	1.42451	1.09886
81.8	2.01684	1.41549	1.10326
81.9	2.01516	1.40661	1.1076
82	2.01349	1.39785	1.11186
82.1	2.01185	1.38924	1.11603
82.2	2.01023	1.38077	1.12009
82.3	2.00863	1.37244	1.12404
82.4	2.00707	1.36425	1.12787
82.5	2.00554	1.3562	1.13159
82.6	2.00405	1.34829	1.1352
82.7	2.0026	1.3405	1.1387
82.8	2.00121	1.33285	1.14207
82.9	1.99988	1.32531	1.14533
83	1.99862	1.31788	1.14848
83.1	1.99744	1.31055	1.15151
83.2	1.99632	1.30333	1.15443
83.3	1.99526	1.2962	1.15725
83.4	1.99425	1.28918	1.15997
83.5	1.99328	1.28226	1.16261
83.6	1.99234	1.27546	1.16517
83.7	1.99142	1.26879	1.16766
83.8	1.99052	1.26225	1.17007
83.9	1.98962	1.25586	1.17241
84	1.98875	1.24961	1.17466
84.1	1.98789	1.24351	1.17681
84.2	1.98706	1.23756	1.17886
84.3	1.98626	1.23175	1.1808
84.4	1.9855	1.22609	1.18262
84.5	1.98478	1.22059	1.18433
84.6	1.9841	1.21525	1.18591
84.7	1.98348	1.21009	1.18737
84.8	1.9829	1.20513	1.18872
84.9	1.98237	1.2004	1.18994
85	1.98189	1.1959	1.19104
85.1	1.98146	1.19165	1.19203
85.2	1.9811	1.18766	1.19288
85.3	1.9808	1.18394	1.19362
85.4	1.9806	1.18048	1.19424
85.5	1.98048	1.1773	1.19475
85.6	1.98047	1.17442	1.19517
85.7	1.98058	1.17183	1.19549
85.8	1.98079	1.16957	1.19575
85.9	1.98112	1.16763	1.19595
86	1.98157	1.16604	1.1961
86.1	1.98212	1.16478	1.19623
86.2	1.98277	1.16384	1.19634
86.3	1.98352	1.16322	1.19643
86.4	1.98437	1.1629	1.19651
86.5	1.98531	1.16286	1.19657
86.6	1.98634	1.16309	1.19662
86.7	1.98747	1.16357	1.19664
86.8	1.98872	1.16428	1.19663
86.9	1.99008	1.16522	1.19658
87	1.99158	1.16635	1.19648
87.1	1.99321	1.16767	1.1963
87.2	1.99497	1.16916	1.19605
87.3	1.99688	1.17081	1.19571
87.4	1.99892	1.17263	1.19529
87.5	2.00109	1.17462	1.19477
87.6	2.00339	1.17678	1.19416
87.7	2.00581	1.17914	1.19347
87.8	2.00835	1.18169	1.19272
87.9	2.01102	1.18443	1.19191
88	2.0138	1.18736	1.19105
88.1	2.0167	1.19046	1.19017
88.2	2.01972	1.19372	1.18926
88.3	2.02285	1.19711	1.18834
88.4	2.0261	1.20062	1.1874
88.5	2.02946	1.20425	1.18647
88.6	2.03293	1.20799	1.18555
88.7	2.0365	1.21186	1.18464
88.8	2.04016	1.21586	1.18376
88.9	2.04391	1.22	1.18293
89	2.04773	1.22431	1.18215
89.1	2.05162	1.22878	1.18144
89.2	2.05557	1.23342	1.18078
89.3	2.05961	1.2382	1.18019
89.4	2.06372	1.24311	1.17965
89.5	2.06794	1.24812	1.17914
89.6	2.07226	1.25318	1.17866
89.7	2.07671	1.25828	1.17818
89.8	2.08129	1.26337	1.1777
89.9	2.086	1.26843	1.1772
90	2.09084	1.27344	1.1767
90.1	2.09581	1.27838	1.17619
90.2	2.1009	1.28324	1.17569
90.3	2.10612	1.28802	1.17521
90.4	2.11146	1.29272	1.17477
90.5	2.11691	1.29732	1.17436
90.6	2.12246	1.30183	1.17401
90.7	2.12812	1.30623	1.17372
90.8	2.13385	1.31053	1.17349
90.9	2.13966	1.31473	1.17332
91	2.14552	1.31883	1.17321
91.1	2.15143	1.32283	1.17316
91.2	2.15737	1.32674	1.17317
91.3	2.16334	1.33059	1.17324
91.4	2.16934	1.33438	1.17334
91.5	2.17536	1.33814	1.17349
91.6	2.18141	1.34188	1.17367
91.7	2.1875	1.34561	1.17388
91.8	2.19362	1.34935	1.17412
91.9	2.19979	1.3531	1.17438
92	2.206	1.35687	1.17467
92.1	2.21225	1.36065	1.17499
92.2	2.21855	1.36445	1.17532
92.3	2.22489	1.36827	1.17565
92.4	2.23126	1.37211	1.17598
92.5	2.23767	1.37597	1.17629
92.6	2.2441	1.37984	1.17655
92.7	2.25056	1.38371	1.17677
92.8	2.25703	1.38758	1.17693
92.9	2.26352	1.39142	1.17705
93	2.27001	1.39523	1.17712
93.1	2.2765	1.39899	1.17717
93.2	2.28299	1.40267	1.1772
93.3	2.28946	1.40627	1.17724
93.4	2.29591	1.40978	1.17727
93.5	2.30234	1.41317	1.17732
93.6	2.30872	1.41644	1.17738
93.7	2.31507	1.41958	1.17746
93.8	2.32136	1.4226	1.17753
93.9	2.3276	1.42549	1.17761
94	2.33378	1.42827	1.17769
94.1	2.33989	1.43093	1.17777
94.2	2.34592	1.4335	1.17784
94.3	2.35187	1.436	1.17791
94.4	2.35774	1.43844	1.17797
94.5	2.36351	1.44084	1.17802
94.6	2.3692	1.44321	1.17806
94.7	2.37479	1.44556	1.17806
94.8	2.3803	1.44791	1.17804
94.9	2.38572	1.45026	1.17796
95	2.39106	1.45262	1.17783
95.1	2.39631	1.45498	1.17763
95.2	2.40147	1.45737	1.17736
95.3	2.40655	1.45977	1.17701
95.4	2.41153	1.4622	1.17657
95.5	2.41642	1.46465	1.17607
95.6	2.42122	1.46713	1.17548
95.7	2.42593	1.46963	1.17483
95.8	2.43056	1.47214	1.17412
95.9	2.43512	1.47467	1.17335
96	2.4396	1.4772	1.17251
96.1	2.44401	1.47973	1.17162
96.2	2.44834	1.48223	1.17065
96.3	2.4526	1.4847	1.16961
96.4	2.45678	1.48711	1.16849
96.5	2.46088	1.48945	1.16727
96.6	2.4649	1.4917	1.16596
96.7	2.46885	1.49384	1.16453
96.8	2.47271	1.49587	1.163
96.9	2.47649	1.49778	1.16138
97	2.48019	1.49958	1.15965
97.1	2.48381	1.50129	1.15785
97.2	2.48733	1.5029	1.15597
97.3	2.49075	1.50445	1.15403
97.4	2.49407	1.50595	1.15204
97.5	2.49728	1.50742	1.15001
97.6	2.50037	1.50886	1.14793
97.7	2.50336	1.51031	1.14582
97.8	2.50623	1.51176	1.14366
97.9	2.509	1.51323	1.14148
98	2.51167	1.51472	1.13926
98.1	2.51424	1.51624	1.13703
98.2	2.51673	1.51779	1.13479
98.3	2.51914	1.51937	1.13255
98.4	2.52147	1.52098	1.13032
98.5	2.52374	1.52264	1.12811
98.6	2.52594	1.52433	1.12592
98.7	2.52807	1.52606	1.12377
98.8	2.53014	1.52783	1.12165
98.9	2.53213	1.52964	1.11957
99	2.53404	1.53148	1.11752
99.1	2.53587	1.53334	1.1155
99.2	2.53761	1.53523	1.11352
99.3	2.53926	1.53714	1.11157
99.4	2.54082	1.53905	1.10966
99.5	2.54228	1.54097	1.10779
99.6	2.54365	1.54287	1.10595
99.7	2.54492	1.54476	1.10416
99.8	2.54609	1.54662	1.10242
99.9	2.54715	1.54845	1.10073
100	2.54812	1.55024	1.09908
100.1	2.54897	1.55199	1.0975
100.2	2.54972	1.55369	1.09598
100.3	2.55036	1.55535	1.09452
100.4	2.55089	1.55697	1.09312
100.5	2.55132	1.55857	1.09179
100.6	2.55165	1.56015	1.09052
100.7	2.55189	1.56171	1.08933
100.8	2.55203	1.56326	1.0882
100.9	2.5521	1.56481	1.08714
101	2.55209	1.56635	1.08617
101.1	2.55201	1.56788	1.08528
101.2	2.55187	1.5694	1.08449
101.3	2.55165	1.57092	1.08381
101.4	2.55137	1.57244	1.08325
101.5	2.55102	1.57396	1.08282
101.6	2.55059	1.57551	1.08252
101.7	2.55007	1.57709	1.08237
101.8	2.54945	1.57872	1.08236
101.9	2.54871	1.58043	1.08251
102	2.54784	1.58221	1.08281
102.1	2.54683	1.58408	1.08327
102.2	2.54568	1.58605	1.08387
102.3	2.54439	1.5881	1.08462
102.4	2.54295	1.59024	1.08551
102.5	2.54138	1.59244	1.08653
102.6	2.53966	1.59469	1.08768
102.7	2.53782	1.59697	1.08894
102.8	2.53584	1.59927	1.09031
102.9	2.53374	1.60157	1.09178
103	2.53152	1.60388	1.09334
103.1	2.52918	1.6062	1.09499
103.2	2.52672	1.60851	1.09673
103.3	2.52415	1.61084	1.09855
103.4	2.52147	1.61317	1.10046
103.5	2.51867	1.61553	1.10247
103.6	2.51577	1.6179	1.10458
103.7	2.51277	1.62029	1.10679
103.8	2.50968	1.6227	1.10912
103.9	2.50651	1.62512	1.11155
104	2.50328	1.62755	1.11407
104.1	2.49998	1.62999	1.11669
104.2	2.49665	1.63244	1.11939
104.3	2.49327	1.6349	1.12217
104.4	2.48986	1.63736	1.125
104.5	2.4864	1.63985	1.12788
104.6	2.4829	1.64237	1.1308
104.7	2.47934	1.64493	1.13375
104.8	2.47572	1.64754	1.13671
104.9	2.47202	1.65023	1.13967
105	2.46823	1.65299	1.14262
105.1	2.46436	1.65584	1.14557
105.2	2.46041	1.65877	1.14849
105.3	2.45636	1.66178	1.1514
105.4	2.45223	1.66487	1.15429
105.5	2.44803	1.66802	1.15717
105.6	2.44378	1.67122	1.16002
105.7	2.43947	1.67445	1.16285
105.8	2.43514	1.67768	1.16564
105.9	2.43079	1.68092	1.16838
106	2.42645	1.68414	1.17106
106.1	2.42213	1.68733	1.17367
106.2	2.41784	1.69048	1.1762
106.3	2.41359	1.69359	1.17865
106.4	2.4094	1.69666	1.18103
106.5	2.40526	1.69967	1.18334
106.6	2.4012	1.70262	1.18559
106.7	2.39723	1.70551	1.1878
106.8	2.39335	1.70831	1.18995
106.9	2.38959	1.71101	1.19207
107	2.38595	1.71359	1.19413
107.1	2.38244	1.71604	1.19615
107.2	2.37907	1.71833	1.19812
107.3	2.37585	1.72044	1.20003
107.4	2.37278	1.72235	1.2019
107.5	2.36987	1.72408	1.2037
107.6	2.36712	1.72561	1.20545
107.7	2.36452	1.72697	1.20712
107.8	2.36207	1.72818	1.20871
107.9	2.35977	1.72925	1.2102
108	2.3576	1.73022	1.21159
108.1	2.35556	1.73111	1.21287
108.2	2.35365	1.73193	1.21405
108.3	2.35185	1.7327	1.21511
108.4	2.35016	1.73341	1.21606
108.5	2.3486	1.73407	1.21689
108.6	2.34715	1.73468	1.21761
108.7	2.34583	1.73524	1.21821
108.8	2.34464	1.73575	1.21867
108.9	2.34357	1.73621	1.219
109	2.34264	1.73664	1.2192
109.1	2.34184	1.73704	1.21927
109.2	2.34116	1.7374	1.2192
109.3	2.34062	1.73772	1.21902
109.4	2.34019	1.73801	1.21873
109.5	2.33989	1.73824	1.21834
109.6	2.3397	1.73843	1.21783
109.7	2.33963	1.73856	1.21722
109.8	2.33966	1.73863	1.2165
109.9	2.33979	1.73866	1.21566
110	2.34002	1.73865	1.21469
110.1	2.34032	1.7386	1.21359
110.2	2.3407	1.73853	1.21236
110.3	2.34114	1.73843	1.211
110.4	2.34163	1.73831	1.20952
110.5	2.34215	1.73815	1.20793
110.6	2.34271	1.73797	1.20622
110.7	2.34328	1.73773	1.2044
110.8	2.34385	1.73745	1.20248
110.9	2.34441	1.7371	1.20047
111	2.34496	1.7367	1.19836
111.1	2.34548	1.73624	1.19616
111.2	2.34598	1.73574	1.19386
111.3	2.34643	1.73521	1.19148
111.4	2.34683	1.73466	1.189
111.5	2.34718	1.73413	1.18643
111.6	2.34747	1.73363	1.18376
111.7	2.34769	1.73317	1.181
111.8	2.34785	1.73277	1.17814
111.9	2.34794	1.73245	1.17519
112	2.34797	1.73222	1.17215
112.1	2.34794	1.73209	1.16901
112.2	2.34784	1.73206	1.16579
112.3	2.34768	1.73212	1.16248
112.4	2.34746	1.73228	1.15909
112.5	2.34718	1.73253	1.15564
112.6	2.34683	1.73285	1.15214
112.7	2.34641	1.73322	1.14861
112.8	2.34593	1.73365	1.14507
112.9	2.34537	1.73412	1.14152
113	2.34474	1.73462	1.13798
113.1	2.34403	1.73515	1.13446
113.2	2.34324	1.73569	1.13095
113.3	2.34236	1.73625	1.12745
113.4	2.34138	1.73681	1.12398
113.5	2.34032	1.73736	1.12053
113.6	2.33915	1.7379	1.11712
113.7	2.3379	1.73843	1.11376
113.8	2.33655	1.73894	1.11046
113.9	2.33512	1.73942	1.10725
114	2.3336	1.7399	1.10415
114.1	2.332	1.74037	1.10116
114.2	2.33033	1.74083	1.0983
114.3	2.32858	1.74129	1.09559
114.4	2.32675	1.74176	1.09303
114.5	2.32483	1.74225	1.09064
114.6	2.32282	1.74275	1.08841
114.7	2.32072	1.74329	1.08635
114.8	2.31851	1.74387	1.08444
114.9	2.31621	1.74449	1.08268
115	2.31379	1.74516	1.08107
115.1	2.31127	1.7459	1.0796
115.2	2.30863	1.74671	1.0783
115.3	2.30589	1.74759	1.07716
115.4	2.30304	1.74854	1.07621
115.5	2.3001	1.74957	1.07545
115.6	2.29707	1.75066	1.07492
115.7	2.29396	1.75181	1.07461
115.8	2.29078	1.75303	1.07453
115.9	2.28754	1.75428	1.07468
116	2.28425	1.75558	1.07506
116.1	2.2809	1.7569	1.07565
116.2	2.27751	1.75823	1.07645
116.3	2.27407	1.75956	1.07744
116.4	2.27057	1.76089	1.07861
116.5	2.26702	1.76222	1.07995
116.6	2.2634	1.76354	1.08147
116.7	2.25971	1.76485	1.08315
116.8	2.25596	1.76616	1.085
116.9	2.25216	1.76747	1.08702
117	2.2483	1.76879	1.08921
117.1	2.24441	1.77012	1.09155
117.2	2.24049	1.77145	1.09405
117.3	2.23656	1.7728	1.09668
117.4	2.23264	1.77416	1.09943
117.5	2.22874	1.77552	1.10229
117.6	2.22485	1.77688	1.10525
117.7	2.221	1.77823	1.10829
117.8	2.21718	1.77956	1.11141
117.9	2.2134	1.78086	1.11461
118	2.20967	1.78212	1.11788
118.1	2.20599	1.78335	1.12122
118.2	2.20239	1.78454	1.12462
118.3	2.19886	1.7857	1.12809
118.4	2.19542	1.78685	1.13163
118.5	2.19207	1.78798	1.13524
118.6	2.18883	1.7891	1.13891
118.7	2.18569	1.79021	1.14265
118.8	2.18266	1.7913	1.14644
118.9	2.17975	1.79235	1.15027
119	2.17696	1.79335	1.15414
119.1	2.1743	1.79429	1.15803
119.2	2.17178	1.79514	1.16192
119.3	2.16939	1.79589	1.16579
119.4	2.16716	1.79653	1.16964
119.5	2.16508	1.79705	1.17344
119.6	2.16316	1.79746	1.17718
119.7	2.1614	1.79774	1.18085
119.8	2.1598	1.79792	1.18442
119.9	2.15837	1.798	1.1879
120	2.1571	1.798	1.19127
120.1	2.15601	1.79794	1.19452
120.2	2.15508	1.79783	1.19766
120.3	2.15433	1.79769	1.20069
120.4	2.15377	1.79751	1.20361
120.5	2.15339	1.79729	1.20641
120.6	2.15319	1.79703	1.20912
120.7	2.15318	1.7967	1.21171
120.8	2.15335	1.7963	1.21418
120.9	2.15368	1.79582	1.21654
121	2.15417	1.79525	1.21875
121.1	2.15479	1.7946	1.22083
121.2	2.15554	1.79387	1.22275
121.3	2.15638	1.79306	1.22452
121.4	2.15731	1.79218	1.22612
121.5	2.15833	1.79123	1.22756
121.6	2.15942	1.79021	1.22881
121.7	2.1606	1.78914	1.22988
121.8	2.16185	1.788	1.23075
121.9	2.16319	1.78681	1.23143
122	2.16461	1.78559	1.2319
122.1	2.16612	1.78433	1.23216
122.2	2.1677	1.78304	1.23222
122.3	2.16934	1.78174	1.23209
122.4	2.17105	1.78042	1.23177
122.5	2.1728	1.77908	1.23126
122.6	2.1746	1.7777	1.23058
122.7	2.17641	1.77628	1.22974
122.8	2.17825	1.77481	1.22872
122.9	2.1801	1.77325	1.22756
123	2.18196	1.77162	1.22625
123.1	2.18383	1.7699	1.2248
123.2	2.1857	1.76808	1.22322
123.3	2.18759	1.76617	1.22153
123.4	2.18948	1.76418	1.21971
123.5	2.19138	1.7621	1.21778
123.6	2.19329	1.75995	1.21572
123.7	2.1952	1.75773	1.21355
123.8	2.19712	1.75544	1.21124
123.9	2.19904	1.7531	1.20881
124	2.20095	1.7507	1.20625
124.1	2.20286	1.74824	1.20358
124.2	2.20476	1.74572	1.20079
124.3	2.20663	1.74316	1.1979
124.4	2.20849	1.74053	1.1949
124.5	2.21032	1.73786	1.19179
124.6	2.21212	1.73515	1.18857
124.7	2.21389	1.7324	1.18522
124.8	2.21562	1.72961	1.18175
124.9	2.21732	1.72678	1.17814
125	2.21899	1.72392	1.17441
125.1	2.22062	1.72102	1.17056
125.2	2.22222	1.71808	1.16662
125.3	2.22379	1.71508	1.16261
125.4	2.22532	1.71201	1.15855
125.5	2.22681	1.70889	1.15446
125.6	2.22826	1.7057	1.15038
125.7	2.22966	1.70243	1.14631
125.8	2.23103	1.6991	1.14226
125.9	2.23235	1.69571	1.13825
126	2.23363	1.69226	1.13427
126.1	2.23487	1.68875	1.13034
126.2	2.23609	1.68518	1.12646
126.3	2.23728	1.68157	1.12264
126.4	2.23845	1.67789	1.11887
126.5	2.23961	1.67417	1.11517
126.6	2.24076	1.67038	1.11153
126.7	2.24188	1.66653	1.10796
126.8	2.24299	1.66262	1.10447
126.9	2.24406	1.65865	1.10106
127	2.24511	1.65464	1.09775
127.1	2.24611	1.65059	1.09455
127.2	2.24707	1.6465	1.09148
127.3	2.24798	1.64238	1.08855
127.4	2.24883	1.63824	1.0858
127.5	2.24964	1.63409	1.08322
127.6	2.25041	1.62991	1.08084
127.7	2.25112	1.62571	1.07868
127.8	2.25179	1.62149	1.07673
127.9	2.25242	1.61725	1.07502
128	2.25301	1.613	1.07355
128.1	2.25357	1.60875	1.07234
128.2	2.25409	1.6045	1.07141
128.3	2.25459	1.60026	1.07076
128.4	2.25505	1.59606	1.07042
128.5	2.25548	1.59187	1.07037
128.6	2.25587	1.58772	1.07061
128.7	2.25622	1.58359	1.07111
128.8	2.25654	1.57947	1.07185
128.9	2.25681	1.57536	1.07281
129	2.25704	1.57124	1.07396
129.1	2.25723	1.56709	1.07527
129.2	2.25737	1.56291	1.07675
129.3	2.25747	1.55869	1.07839
129.4	2.25751	1.55442	1.0802
129.5	2.25751	1.5501	1.08217
129.6	2.25745	1.54572	1.08432
129.7	2.25734	1.54129	1.08665
129.8	2.25717	1.53681	1.08914
129.9	2.25693	1.53227	1.09179
130	2.25664	1.52767	1.09457
130.1	2.25628	1.52301	1.09747
130.2	2.25586	1.51829	1.10047
130.3	2.25538	1.51351	1.10357
130.4	2.25484	1.50868	1.10674
130.5	2.25425	1.50381	1.10999
130.6	2.25361	1.49892	1.11331
130.7	2.25292	1.49402	1.1167
130.8	2.25218	1.48913	1.12015
130.9	2.25139	1.48428	1.12364
131	2.25054	1.47947	1.12717
131.1	2.24963	1.47473	1.13071
131.2	2.24865	1.47005	1.13427
131.3	2.24759	1.46544	1.13782
131.4	2.24645	1.46089	1.14135
131.5	2.24523	1.4564	1.14486
131.6	2.24393	1.45198	1.14834
131.7	2.24254	1.44763	1.15178
131.8	2.24108	1.44336	1.15516
131.9	2.23953	1.43916	1.15846
132	2.23791	1.43505	1.16169
132.1	2.23621	1.43101	1.1648
132.2	2.23445	1.42704	1.1678
132.3	2.23262	1.42311	1.17067
132.4	2.23073	1.41922	1.17342
132.5	2.22879	1.41535	1.17602
132.6	2.2268	1.41147	1.1785
132.7	2.22479	1.40757	1.18084
132.8	2.22273	1.40364	1.18305
132.9	2.22065	1.39968	1.18512
133	2.21854	1.39569	1.18705
133.1	2.2164	1.39167	1.18883
133.2	2.2142	1.38763	1.19044
133.3	2.21196	1.38357	1.19187
133.4	2.20965	1.37951	1.1931
133.5	2.20726	1.37545	1.19414
133.6	2.20479	1.3714	1.19499
133.7	2.20222	1.36737	1.19563
133.8	2.19955	1.36338	1.19609
133.9	2.19677	1.35944	1.19636
134	2.19389	1.35557	1.19643
134.1	2.19091	1.35177	1.19633
134.2	2.18784	1.34804	1.19604
134.3	2.18468	1.34438	1.19557
134.4	2.18144	1.34081	1.19492
134.5	2.17813	1.33729	1.19409
134.6	2.17476	1.33384	1.19308
134.7	2.17134	1.33044	1.1919
134.8	2.16786	1.32708	1.19056
134.9	2.16434	1.32377	1.18905
135	2.16078	1.32049	1.18737
135.1	2.15717	1.31723	1.18551
135.2	2.15351	1.31398	1.18346
135.3	2.14979	1.31073	1.18121
135.4	2.14603	1.30746	1.17877
135.5	2.14222	1.30416	1.17614
135.6	2.13837	1.30081	1.17333
135.7	2.13447	1.29741	1.17036
135.8	2.13055	1.29394	1.16724
135.9	2.1266	1.29043	1.16398
136	2.12261	1.28689	1.16061
136.1	2.1186	1.28335	1.15711
136.2	2.11455	1.27983	1.1535
136.3	2.11045	1.27635	1.14978
136.4	2.1063	1.27295	1.14595
136.5	2.1021	1.26965	1.14202
136.6	2.09783	1.26644	1.13802
136.7	2.09351	1.26334	1.13397
136.8	2.08915	1.26034	1.12989
136.9	2.08476	1.25744	1.12581
137	2.08033	1.25464	1.12174
137.1	2.07588	1.25193	1.11769
137.2	2.0714	1.24932	1.11366
137.3	2.06688	1.2468	1.10963
137.4	2.06231	1.24437	1.10561
137.5	2.05768	1.24204	1.10158
137.6	2.05299	1.2398	1.09754
137.7	2.04823	1.23763	1.09349
137.8	2.04343	1.23554	1.08944
137.9	2.03859	1.23351	1.0854
138	2.03372	1.23155	1.0814
138.1	2.02884	1.22963	1.07746
138.2	2.02396	1.22776	1.07359
138.3	2.01908	1.22595	1.06981
138.4	2.01421	1.22419	1.06616
138.5	2.00934	1.22249	1.06264
138.6	2.00448	1.22087	1.05927
138.7	1.99963	1.21935	1.05607
138.8	1.99478	1.21795	1.05305
138.9	1.98993	1.21667	1.05024
139	1.9851	1.21555	1.04766
139.1	1.98027	1.21458	1.04533
139.2	1.97546	1.21377	1.04328
139.3	1.97065	1.21313	1.04153
139.4	1.96585	1.21266	1.04009
139.5	1.96105	1.21235	1.03897
139.6	1.95626	1.21221	1.03817
139.7	1.95149	1.21223	1.03768
139.8	1.94675	1.21241	1.03749
139.9	1.94204	1.21275	1.03761
140	1.93738	1.21323	1.03801
140.1	1.93276	1.21386	1.0387
140.2	1.92819	1.21462	1.03966
140.3	1.92365	1.21551	1.04089
140.4	1.91914	1.21653	1.04238
140.5	1.91463	1.21768	1.04411
140.6	1.91013	1.21898	1.04607
140.7	1.90562	1.22042	1.04825
140.8	1.90111	1.22202	1.05064
140.9	1.8966	1.22378	1.05323
141	1.8921	1.2257	1.05602
141.1	1.88761	1.22776	1.05901
141.2	1.88316	1.22994	1.0622
141.3	1.87873	1.23222	1.06559
141.4	1.87432	1.23456	1.06918
141.5	1.86994	1.23693	1.07294
141.6	1.86557	1.23932	1.07688
141.7	1.8612	1.2417	1.08096
141.8	1.85684	1.24406	1.08519
141.9	1.85247	1.2464	1.08957
142	1.84811	1.24871	1.09408
142.1	1.84374	1.25099	1.09874
142.2	1.8394	1.25324	1.10354
142.3	1.83507	1.25546	1.10847
142.4	1.83077	1.25765	1.11352
142.5	1.8265	1.25982	1.11866
142.6	1.82228	1.26198	1.12385
142.7	1.81809	1.26416	1.12908
142.8	1.81396	1.26638	1.13431
142.9	1.80987	1.26864	1.13953
143	1.80583	1.27096	1.14472
143.1	1.80185	1.27335	1.14986
143.2	1.79794	1.27582	1.15496
143.3	1.7941	1.27834	1.16
143.4	1.79034	1.28093	1.16497
143.5	1.78666	1.28358	1.16984
143.6	1.78307	1.28628	1.17461
143.7	1.77957	1.28903	1.17926
143.8	1.77616	1.29185	1.18378
143.9	1.77283	1.29474	1.18818
144	1.76958	1.2977	1.19246
144.1	1.76641	1.30074	1.19663
144.2	1.76332	1.30384	1.20071
144.3	1.7603	1.30701	1.20472
144.4	1.75736	1.31022	1.20865
144.5	1.7545	1.31348	1.21249
144.6	1.75173	1.31675	1.21625
144.7	1.74906	1.32003	1.21991
144.8	1.74648	1.32332	1.22345
144.9	1.74402	1.32661	1.22687
145	1.74166	1.32989	1.23016
145.1	1.73943	1.33318	1.23333
145.2	1.73732	1.33648	1.23638
145.3	1.73534	1.33978	1.23931
145.4	1.73349	1.34311	1.24211
145.5	1.73175	1.34645	1.24479
145.6	1.73012	1.34982	1.24733
145.7	1.72859	1.35321	1.24973
145.8	1.72716	1.35662	1.25198
145.9	1.72579	1.36005	1.25407
146	1.72449	1.36351	1.25599
146.1	1.72325	1.36701	1.25774
146.2	1.72205	1.37055	1.25931
146.3	1.72088	1.37413	1.26069
146.4	1.71975	1.37777	1.26187
146.5	1.71865	1.38145	1.26285
146.6	1.71757	1.38517	1.26362
146.7	1.71653	1.38892	1.26418
146.8	1.71552	1.39268	1.26453
146.9	1.71454	1.39643	1.26469
147	1.71359	1.40017	1.26466
147.1	1.71265	1.40388	1.26447
147.2	1.71171	1.40755	1.26411
147.3	1.71078	1.41118	1.26362
147.4	1.70985	1.41478	1.26299
147.5	1.7089	1.41834	1.26223
147.6	1.70793	1.42188	1.26136
147.7	1.70695	1.42538	1.26037
147.8	1.70596	1.42884	1.25928
147.9	1.70494	1.43227	1.25808
148	1.7039	1.43567	1.25677
148.1	1.70284	1.43902	1.25534
148.2	1.70177	1.44233	1.25379
148.3	1.70067	1.4456	1.25212
148.4	1.69957	1.44884	1.25032
148.5	1.69845	1.45206	1.24838
148.6	1.69734	1.45525	1.2463
148.7	1.69622	1.45844	1.24408
148.8	1.6951	1.46161	1.24173
148.9	1.69397	1.46477	1.23925
149	1.69283	1.46792	1.23665
149.1	1.69167	1.47104	1.23396
149.2	1.69049	1.47414	1.23116
149.3	1.68927	1.47721	1.22829
149.4	1.688	1.48024	1.22535
149.5	1.68669	1.48323	1.22235
149.6	1.68532	1.48616	1.21931
149.7	1.68388	1.48904	1.21622
149.8	1.68238	1.49186	1.21309
149.9	1.68081	1.4946	1.20993
150	1.67916	1.49725	1.20674
150.1	1.67743	1.4998	1.2035
150.2	1.67561	1.50225	1.20024
150.3	1.6737	1.50458	1.19695
150.4	1.6717	1.50679	1.19363
150.5	1.6696	1.50889	1.1903
150.6	1.66743	1.51089	1.18697
150.7	1.66516	1.5128	1.18365
150.8	1.66283	1.51464	1.18036
150.9	1.66042	1.51641	1.1771
151	1.65795	1.51812	1.1739
151.1	1.65543	1.51977	1.17077
151.2	1.65285	1.52136	1.16771
151.3	1.65023	1.52289	1.16473
151.4	1.64755	1.52435	1.16183
151.5	1.64483	1.52572	1.15901
151.6	1.64205	1.52701	1.15628
151.7	1.63921	1.5282	1.15363
151.8	1.63631	1.5293	1.15108
151.9	1.63334	1.53031	1.14865
152	1.63029	1.5312	1.14632
152.1	1.62715	1.53199	1.14413
152.2	1.62393	1.53265	1.14208
152.3	1.62062	1.53317	1.14018
152.4	1.61722	1.53355	1.13841
152.5	1.61373	1.53376	1.13679
152.6	1.61016	1.5338	1.13531
152.7	1.60652	1.53368	1.13394
152.8	1.6028	1.5334	1.13268
152.9	1.59901	1.53298	1.13154
153	1.59515	1.53243	1.13049
153.1	1.59124	1.53176	1.12956
153.2	1.58725	1.531	1.12875
153.3	1.58321	1.53015	1.12807
153.4	1.57911	1.52921	1.12753
153.5	1.57495	1.5282	1.12715
153.6	1.57073	1.5271	1.12693
153.7	1.56647	1.52593	1.12686
153.8	1.56217	1.52467	1.12694
153.9	1.55783	1.52333	1.12716
154	1.55346	1.5219	1.12749
154.1	1.54907	1.52038	1.12794
154.2	1.54464	1.51877	1.12849
154.3	1.54018	1.51706	1.12914
154.4	1.53568	1.51522	1.12988
154.5	1.53113	1.51327	1.13074
154.6	1.52651	1.51118	1.13171
154.7	1.52184	1.50895	1.13281
154.8	1.51709	1.50657	1.13405
154.9	1.51226	1.50406	1.13545
155	1.50737	1.50142	1.13699
155.1	1.50241	1.49866	1.13868
155.2	1.49739	1.4958	1.14052
155.3	1.49231	1.49284	1.14248
155.4	1.48718	1.48981	1.14454
155.5	1.48201	1.48669	1.1467
155.6	1.47683	1.48352	1.14891
155.7	1.47162	1.48029	1.15118
155.8	1.46643	1.477	1.15348
155.9	1.46124	1.47368	1.15579
156	1.45609	1.47031	1.15809
156.1	1.45097	1.46692	1.16039
156.2	1.44589	1.46352	1.16265
156.3	1.44086	1.4601	1.16488
156.4	1.43589	1.45668	1.16705
156.5	1.43097	1.45326	1.16918
156.6	1.4261	1.44984	1.17124
156.7	1.42131	1.44641	1.17325
156.8	1.41657	1.44297	1.17519
156.9	1.4119	1.43952	1.17709
157	1.4073	1.43603	1.17894
157.1	1.40275	1.43252	1.18074
157.2	1.39824	1.42897	1.1825
157.3	1.39378	1.42538	1.18423
157.4	1.38935	1.42176	1.18593
157.5	1.38494	1.41811	1.18759
157.6	1.38055	1.41443	1.18922
157.7	1.37619	1.41075	1.1908
157.8	1.37185	1.40706	1.19234
157.9	1.36755	1.40337	1.19381
158	1.36327	1.39969	1.19521
158.1	1.35904	1.39602	1.19652
158.2	1.35483	1.39235	1.19773
158.3	1.35067	1.3887	1.19884
158.4	1.34654	1.38506	1.19982
158.5	1.34245	1.38143	1.20068
158.6	1.33842	1.37782	1.20141
158.7	1.33445	1.37424	1.202
158.8	1.33055	1.37071	1.20245
158.9	1.32673	1.36724	1.20275
159	1.32302	1.36384	1.2029
159.1	1.3194	1.36052	1.2029
159.2	1.31588	1.35727	1.20276
159.3	1.31245	1.3541	1.20248
159.4	1.3091	1.35099	1.20209
159.5	1.30584	1.34792	1.20159
159.6	1.30266	1.34489	1.20099
159.7	1.29954	1.34188	1.20032
159.8	1.29651	1.33888	1.19958
159.9	1.29355	1.3359	1.19877
160	1.29066	1.33292	1.1979
160.1	1.28786	1.32995	1.19695
160.2	1.28513	1.32699	1.19593
160.3	1.28249	1.32404	1.19484
160.4	1.27992	1.32111	1.19366
160.5	1.27743	1.31818	1.19238
160.6	1.27502	1.31527	1.191
160.7	1.2727	1.31238	1.18951
160.8	1.27047	1.30951	1.18788
160.9	1.26833	1.30667	1.1861
161	1.2663	1.30387	1.18415
161.1	1.26436	1.30112	1.18203
161.2	1.26253	1.29841	1.17971
161.3	1.26079	1.29577	1.1772
161.4	1.25916	1.29318	1.17448
161.5	1.25762	1.29066	1.17156
161.6	1.25617	1.2882	1.16846
161.7	1.25481	1.28581	1.16519
161.8	1.25354	1.28348	1.16179
161.9	1.25236	1.28122	1.15828
162	1.25128	1.27901	1.15469
162.1	1.25028	1.27685	1.15106
162.2	1.24936	1.27474	1.14741
162.3	1.24853	1.27266	1.14376
162.4	1.24778	1.27062	1.14012
162.5	1.24712	1.26862	1.13649
162.6	1.24654	1.26664	1.13287
162.7	1.24606	1.2647	1.12925
162.8	1.24568	1.26281	1.12563
162.9	1.24542	1.26097	1.12199
163	1.24526	1.2592	1.11835
163.1	1.24523	1.25752	1.11469
163.2	1.24533	1.25593	1.11102
163.3	1.24556	1.25444	1.10736
163.4	1.24593	1.25306	1.10372
163.5	1.24643	1.25178	1.10012
163.6	1.24707	1.2506	1.09659
163.7	1.24785	1.24951	1.09313
163.8	1.24877	1.24848	1.08978
163.9	1.24981	1.24752	1.08654
164	1.251	1.24661	1.08345
164.1	1.25231	1.24575	1.08051
164.2	1.25374	1.24493	1.07775
164.3	1.2553	1.24415	1.07518
164.4	1.25698	1.24341	1.07282
164.5	1.25878	1.24271	1.07068
164.6	1.2607	1.24205	1.06877
164.7	1.26274	1.24142	1.06709
164.8	1.26489	1.24083	1.06566
164.9	1.26715	1.24026	1.06447
165	1.26952	1.23973	1.06352
165.1	1.27197	1.23924	1.06281
165.2	1.27451	1.2388	1.06234
165.3	1.27712	1.23841	1.0621
165.4	1.2798	1.23809	1.0621
165.5	1.28253	1.23783	1.06232
165.6	1.2853	1.23765	1.06279
165.7	1.28812	1.23754	1.06349
165.8	1.29097	1.23749	1.06443
165.9	1.29386	1.23748	1.06562
166	1.29678	1.23753	1.06705
166.1	1.29974	1.23761	1.06873
166.2	1.30274	1.23772	1.07063
166.3	1.30575	1.23786	1.07277
166.4	1.30879	1.23801	1.07513
166.5	1.31185	1.23819	1.07771
166.6	1.31491	1.23837	1.0805
166.7	1.31797	1.23855	1.0835
166.8	1.32104	1.23874	1.08672
166.9	1.32411	1.23893	1.09014
167	1.32718	1.23911	1.09376
167.1	1.33027	1.2393	1.09757
167.2	1.33337	1.2395	1.10155
167.3	1.3365	1.23971	1.10569
167.4	1.33967	1.23994	1.10997
167.5	1.34287	1.24019	1.11436
167.6	1.3461	1.24046	1.11885
167.7	1.34935	1.24075	1.12341
167.8	1.35261	1.24104	1.12804
167.9	1.35587	1.24133	1.13271
168	1.3591	1.24161	1.13741
168.1	1.36229	1.24185	1.14214
168.2	1.36542	1.24204	1.14687
168.3	1.3685	1.2422	1.15158
168.4	1.3715	1.2423	1.15628
168.5	1.37443	1.24236	1.16096
168.6	1.37727	1.24239	1.1656
168.7	1.38004	1.24239	1.17021
168.8	1.38272	1.24239	1.17479
168.9	1.38531	1.24239	1.17934
169	1.38783	1.2424	1.18385
169.1	1.39028	1.24242	1.18833
169.2	1.39267	1.24245	1.19277
169.3	1.39501	1.24248	1.19716
169.4	1.39732	1.24252	1.2015
169.5	1.3996	1.24254	1.20577
169.6	1.40185	1.24254	1.20997
169.7	1.40408	1.24253	1.21409
169.8	1.40628	1.24248	1.21811
169.9	1.40845	1.2424	1.22202
170	1.41057	1.24229	1.2258
170.1	1.41263	1.24215	1.22944
170.2	1.41462	1.24197	1.23294
170.3	1.41653	1.24176	1.23627
170.4	1.41835	1.24151	1.23943
170.5	1.42008	1.24123	1.24241
170.6	1.42171	1.24092	1.24522
170.7	1.42324	1.24056	1.24784
170.8	1.42467	1.24016	1.25028
170.9	1.42597	1.23971	1.25254
171	1.42716	1.23921	1.25463
171.1	1.42821	1.23864	1.25654
171.2	1.42912	1.23803	1.25827
171.3	1.42988	1.23736	1.25983
171.4	1.43049	1.23665	1.26123
171.5	1.43093	1.2359	1.26248
171.6	1.43123	1.23512	1.26358
171.7	1.43137	1.23432	1.26455
171.8	1.43137	1.2335	1.2654
171.9	1.43123	1.23267	1.26614
172	1.43096	1.23183	1.26677
172.1	1.43056	1.23098	1.26729
172.2	1.43001	1.23012	1.2677
172.3	1.42932	1.22924	1.26799
172.4	1.42847	1.22834	1.26816
172.5	1.42745	1.22742	1.26817
172.6	1.42626	1.22647	1.26803
172.7	1.42491	1.22549	1.2677
172.8	1.42337	1.22447	1.26717
172.9	1.42167	1.22344	1.26645
173	1.4198	1.22238	1.26551
173.1	1.41776	1.2213	1.26438
173.2	1.41555	1.22023	1.26304
173.3	1.41317	1.21916	1.26153
173.4	1.41061	1.21809	1.25985
173.5	1.40785	1.21705	1.25803
173.6	1.40491	1.21602	1.25608
173.7	1.40177	1.215	1.25402
173.8	1.39844	1.214	1.25185
173.9	1.39491	1.21302	1.2496
174	1.39119	1.21207	1.24726
174.1	1.38728	1.21115	1.24484
174.2	1.38317	1.21026	1.24236
174.3	1.37885	1.20941	1.23982
174.4	1.37431	1.2086	1.23722
174.5	1.36955	1.20782	1.23457
174.6	1.36455	1.20705	1.23185
174.7	1.35931	1.20631	1.22908
174.8	1.35383	1.20557	1.22623
174.9	1.34813	1.20483	1.22329
175	1.34221	1.20411	1.22027
175.1	1.33609	1.20342	1.21714
175.2	1.32976	1.20276	1.2139
175.3	1.32325	1.20214	1.21055
175.4	1.31657	1.20158	1.2071
175.5	1.30971	1.20107	1.20356
175.6	1.30269	1.2006	1.19992
175.7	1.29552	1.20018	1.1962
175.8	1.28821	1.19979	1.19242
175.9	1.28077	1.19944	1.18859
176	1.27321	1.19913	1.18472
176.1	1.26554	1.19886	1.18083
176.2	1.25775	1.19867	1.17692
176.3	1.24985	1.19854	1.17303
176.4	1.24183	1.19851	1.16915
176.5	1.23371	1.19856	1.1653
176.6	1.2255	1.19871	1.1615
176.7	1.21721	1.19894	1.15775
176.8	1.20886	1.19926	1.15407
176.9	1.20047	1.19966	1.15046
177	1.19204	1.20014	1.14691
177.1	1.18358	1.2007	1.14342
177.2	1.17511	1.20134	1.13999
177.3	1.16663	1.20207	1.1366
177.4	1.15816	1.20287	1.13325
177.5	1.14971	1.20376	1.12994
177.6	1.14132	1.20473	1.12668
177.7	1.13303	1.20578	1.12347
177.8	1.12488	1.2069	1.12033
177.9	1.11691	1.2081	1.11726
178	1.10917	1.20937	1.11426
178.1	1.10167	1.21071	1.11134
178.2	1.09446	1.21213	1.10849
178.3	1.08755	1.21362	1.10572
178.4	1.08096	1.21517	1.10303
178.5	1.0747	1.21677	1.10044
178.6	1.06878	1.21843	1.09796
178.7	1.06322	1.22012	1.09563
178.8	1.05802	1.22186	1.09346
178.9	1.05319	1.22364	1.09148
179	1.04874	1.22547	1.08969
179.1	1.04469	1.22736	1.08812
179.2	1.04105	1.22932	1.08677
179.3	1.03786	1.23138	1.08562
179.4	1.03515	1.23355	1.08469
179.5	1.03297	1.23583	1.08397
179.6	1.03133	1.23822	1.08346
179.7	1.03027	1.24071	1.08315
179.8	1.02976	1.2433	1.08303
179.9	1.02982	1.24596	1.08309
180	1.0304	1.24868	1.0833
180.1	1.0315	1.25144	1.08364
180.2	1.03309	1.25423	1.08409
180.3	1.03516	1.25705	1.08464
180.4	1.03773	1.25989	1.08529
180.5	1.0408	1.26276	1.08604
180.6	1.04436	1.26565	1.0869
180.7	1.04842	1.26857	1.0879
180.8	1.05295	1.27152	1.08904
180.9	1.05793	1.27449	1.09034
181	1.06332	1.2775	1.0918
181.1	1.06908	1.28053	1.09342
181.2	1.07517	1.28359	1.09519
181.3	1.08156	1.28668	1.09709
181.4	1.08823	1.28981	1.09912
181.5	1.09518	1.29298	1.10127
181.6	1.10239	1.29617	1.10353
181.7	1.10984	1.2994	1.10589
181.8	1.11753	1.30264	1.10835
181.9	1.12543	1.30589	1.11092
182	1.13353	1.30915	1.11358
182.1	1.14179	1.31241	1.11634
182.2	1.1502	1.31567	1.11918
182.3	1.15874	1.31893	1.12211
182.4	1.16737	1.32219	1.12512
182.5	1.17608	1.32544	1.12821
182.6	1.18483	1.32869	1.13138
182.7	1.19361	1.3319	1.13461
182.8	1.20239	1.33507	1.13791
182.9	1.21114	1.33817	1.14124
183	1.21985	1.34117	1.1446
183.1	1.22851	1.34406	1.14796
183.2	1.23708	1.34683	1.15132
183.3	1.24557	1.34948	1.15466
183.4	1.25395	1.35199	1.15797
183.5	1.2622	1.35438	1.16124
183.6	1.27033	1.35665	1.16449
183.7	1.27831	1.35882	1.1677
183.8	1.28614	1.36088	1.17088
183.9	1.29382	1.36285	1.17402
184	1.30133	1.36471	1.17713
184.1	1.30867	1.36647	1.18021
184.2	1.31586	1.36813	1.18324
184.3	1.32287	1.36967	1.18623
184.4	1.32971	1.37109	1.18919
184.5	1.33637	1.3724	1.19211
184.6	1.34285	1.3736	1.19501
184.7	1.34912	1.37471	1.19789
184.8	1.35519	1.37572	1.20076
184.9	1.36105	1.37667	1.2036
185	1.3667	1.37755	1.20642
185.1	1.37214	1.37838	1.20918
185.2	1.37735	1.37915	1.21188
185.3	1.38234	1.37986	1.21448
185.4	1.3871	1.38049	1.21696
185.5	1.39161	1.38102	1.2193
185.6	1.39587	1.38144	1.22148
185.7	1.39989	1.38174	1.2235
185.8	1.40365	1.38189	1.22536
185.9	1.40716	1.3819	1.22707
186	1.41042	1.38175	1.22864
186.1	1.41345	1.38146	1.23009
186.2	1.41625	1.38102	1.23144
186.3	1.41882	1.38042	1.2327
186.4	1.42116	1.37967	1.23388
186.5	1.42326	1.37877	1.23498
186.6	1.42512	1.3777	1.23601
186.7	1.42675	1.37648	1.23697
186.8	1.42813	1.37509	1.23786
186.9	1.42926	1.37354	1.23866
187	1.43016	1.37183	1.23938
187.1	1.43081	1.36996	1.24002
187.2	1.43122	1.36793	1.24057
187.3	1.43137	1.36575	1.24102
187.4	1.43128	1.36342	1.24139
187.5	1.43092	1.36095	1.24166
187.6	1.4303	1.35836	1.24183
187.7	1.42941	1.35566	1.24192
187.8	1.42825	1.35285	1.24192
187.9	1.42681	1.34996	1.24183
188	1.4251	1.34699	1.24167
188.1	1.42312	1.34394	1.24143
188.2	1.42088	1.34082	1.24113
188.3	1.41837	1.33761	1.24077
188.4	1.41561	1.33431	1.24035
188.5	1.41258	1.33093	1.23989
188.6	1.40929	1.32745	1.2394
188.7	1.40572	1.32388	1.23888
188.8	1.40187	1.32022	1.23837
188.9	1.39773	1.31646	1.23786
189	1.3933	1.31262	1.23737
189.1	1.38858	1.3087	1.23692
189.2	1.38356	1.30472	1.23652
189.3	1.37825	1.30067	1.23617
189.4	1.37266	1.29658	1.23587
189.5	1.36679	1.29246	1.23561
189.6	1.36064	1.28832	1.23539
189.7	1.35422	1.28417	1.23521
189.8	1.34753	1.28003	1.23503
189.9	1.34055	1.2759	1.23487
190	1.33329	1.27178	1.2347
190.1	1.32574	1.26767	1.23454
190.2	1.31792	1.26358	1.23438
190.3	1.30983	1.25951	1.23422
190.4	1.3015	1.25549	1.2341
190.5	1.29293	1.25153	1.234
190.6	1.28414	1.24764	1.23396
190.7	1.27516	1.24385	1.23396
190.8	1.26598	1.24018	1.23402
190.9	1.25662	1.23662	1.23413
191	1.24709	1.23319	1.2343
191.1	1.23741	1.22989	1.23452
191.2	1.22759	1.22674	1.23481
191.3	1.21766	1.22375	1.23516
191.4	1.20765	1.22093	1.23561
191.5	1.19759	1.21829	1.23615
191.6	1.1875	1.21586	1.23681
191.7	1.1774	1.21365	1.23759
191.8	1.16729	1.21167	1.23851
191.9	1.15719	1.20993	1.23955
192	1.14708	1.20843	1.24073
192.1	1.13696	1.20718	1.24204
192.2	1.12683	1.20618	1.24348
192.3	1.11671	1.20544	1.24505
192.4	1.10664	1.20495	1.24675
192.5	1.09665	1.20474	1.2486
192.6	1.08681	1.20481	1.25059
192.7	1.07717	1.20519	1.25271
192.8	1.0678	1.20587	1.25497
192.9	1.05875	1.20689	1.25735
193	1.05008	1.20826	1.25984
193.1	1.04181	1.20997	1.26246
193.2	1.034	1.21205	1.26519
193.3	1.02668	1.21449	1.26806
193.4	1.01988	1.21727	1.27108
193.5	1.01365	1.22039	1.27427
193.6	1.00802	1.22381	1.27766
193.7	1.00302	1.22752	1.28125
193.8	0.998703	1.23149	1.28507
193.9	0.995073	1.2357	1.28911
194	0.99215	1.24014	1.29337
194.1	0.989943	1.24481	1.29784
194.2	0.988455	1.24969	1.30252
194.3	0.98769	1.25478	1.3074
194.4	0.98765	1.26008	1.31246
194.5	0.988335	1.26558	1.31771
194.6	0.989745	1.27127	1.32314
194.7	0.991876	1.27713	1.32873
194.8	0.994713	1.28314	1.3345
194.9	0.998234	1.28927	1.34042
195	1.00241	1.29551	1.3465
195.1	1.0072	1.30183	1.35271
195.2	1.01257	1.30821	1.35905
195.3	1.01848	1.31465	1.36549
195.4	1.0249	1.32113	1.37201
195.5	1.03181	1.32763	1.37861
195.6	1.0392	1.33414	1.38528
195.7	1.04703	1.34066	1.39199
195.8	1.05529	1.34717	1.39877
195.9	1.06394	1.35367	1.40559
196	1.07295	1.36013	1.41246
196.1	1.08227	1.36657	1.41939
196.2	1.09186	1.37296	1.42636
196.3	1.10167	1.37931	1.43337
196.4	1.11165	1.38561	1.44043
196.5	1.12178	1.39186	1.44752
196.6	1.132	1.39805	1.45464
196.7	1.14229	1.40418	1.4618
196.8	1.1526	1.41022	1.46898
196.9	1.1629	1.41618	1.47618
197	1.17316	1.42204	1.48339
197.1	1.18331	1.42779	1.49058
197.2	1.19334	1.43343	1.49775
197.3	1.20321	1.43894	1.50487
197.4	1.21289	1.44432	1.51193
197.5	1.22238	1.44959	1.51891
197.6	1.23167	1.45473	1.52583
197.7	1.24075	1.45975	1.53267
197.8	1.24963	1.46464	1.53943
197.9	1.25831	1.46941	1.54612
198	1.26678	1.47405	1.55273
198.1	1.27504	1.47854	1.55926
198.2	1.28308	1.48286	1.5657
198.3	1.29087	1.487	1.57204
198.4	1.29841	1.49095	1.57829
198.5	1.30568	1.49469	1.58442
198.6	1.31268	1.49822	1.59045
198.7	1.31938	1.50153	1.59635
198.8	1.32579	1.5046	1.60214
198.9	1.33189	1.50744	1.60779
199	1.33768	1.51005	1.61331
199.1	1.34315	1.51242	1.61869
199.2	1.34829	1.51456	1.62392
199.3	1.35309	1.51646	1.62901
199.4	1.35754	1.51812	1.63396
199.5	1.36162	1.51955	1.63878
199.6	1.36534	1.52077	1.64346
199.7	1.3687	1.52177	1.648
[truncated: 3,503 more rows]

## Sheet: Fig5
Signal intensity (normalized to counts at time-delay 0 fs)
Delay	D3+ + C2N+	D2+ + C2ND+	D+ + D2+ + C2N+	D+ + D2 + C2N+
-50	0.922719	0.933711	0.894445	0.879949
-25	0.979255	0.975963	0.932305	0.983258
0	0.998818	0.99704	0.997756	0.999976
25	0.938727	0.980752	0.964678	0.96501
50	0.856148	0.910942	0.894418	0.952175
75	0.77521	0.839012	0.90577	0.954799
100	0.735456	0.801306	0.976882	0.968605
125	0.735824	0.801883	0.966974	0.993465
150	0.765792	0.815928	0.967689	1.01908
200	0.808208	0.819273	1.05964	1.03486
250	0.860446	0.826995	1.08696	1.03361
300	0.903661	0.831656	1.0803	1.01757
350	0.95156	0.826821	1.04759	1.00152
400	0.95668	0.816851	1.0291	0.988803
450	0.929235	0.794152	0.989014	0.98726
500	0.938895	0.787066	0.933038	0.993517
550	0.943193	0.779662	0.993314	0.993398
600	0.975087	0.760578	1.01217	0.99736
650	0.970117	0.752668	0.920305	0.995931
700	0.923118	0.761635	0.963759	0.991656
750	0.955588	0.749238	1.02488	0.996254
800	1.00184	0.732559	0.925972	0.995112

[truncated: 24 more sheets: FigS2, FigS3_inset, FigS3_main, FigS4a, FigS4b, FigS4c_bottom(H2O_C2H3+), FigS4c_top(CH3+_C2H3+), FigS4c_x-axis(C2H3+), FigS5a, FigS5b_fit, FigS5c_fit, FigS13_bottom(D2+_C2N+), FigS13_top(D+_C2N+), FigS13_x-axis(C2N+), FigS14b_bottom(D2_C2N+), FigS14b_top(D+_C2N+), FigS14b_x-axis(C2N+), FigS14c_bottom(D2_C2N+), FigS14c_top(D+_C2N+), FigS14c_x-axis(C2N+) …]
