# Supplementary material for: Direct tracking of H2 roaming reaction in real time
Source: Nat Commun. 2024 Aug 6;15:6656. doi: 10.1038/s41467-024-49671-6 (PMC11303762; doi:10.1038/s41467-024-49671-6)
Supplement: Supplementary file 8 — Source Data [file 41467_2024_49671_MOESM8_ESM.zip › SourceData/Data-Fig10-SuppInfo/FigS10.traj1.A1.dat]

# Bond Angle (6N, 1C, 2H)
# X-Axis:  Time in Trajectory (femtosec)
# Y-Axis:  Bond Angle (Degrees)
#                  X                   Y
        0.0000000000      110.1530058009
        0.1000000000      109.5943080502
        0.2000000000      109.0481726762
        0.3000000000      108.5187693623
        0.4000000000      108.0081003346
        0.5000000000      107.5157832072
        0.6000000000      107.0394439660
        0.7000000000      106.5755652398
        0.8000000000      106.1205129940
        0.9000000000      105.6714402916
        1.0000000000      105.2268395975
        1.1000000000      104.7866498025
        1.2000000000      104.3519703907
        1.3000000000      103.9245408625
        1.4000000000      103.5061794707
        1.5000000000      103.0983425536
        1.6000000000      102.7018897809
        1.7000000000      102.3170571261
        1.8000000000      101.9435771057
        1.9000000000      101.5808603304
        2.0000000000      101.2281643857
        2.1000000000      100.8847136558
        2.2000000000      100.5497737093
        2.3000000000      100.2227068591
        2.4000000000       99.9030310594
        2.5000000000       99.5904820019
        2.6000000000       99.2850565899
        2.7000000000       98.9870088658
        2.8000000000       98.6967810841
        2.9000000000       98.4148746200
        3.0000000000       98.1416899236
        3.1000000000       97.8773811344
        3.2000000000       97.6217715055
        3.3000000000       97.3743574188
        3.4000000000       97.1343978574
        3.5000000000       96.9010566109
        3.6000000000       96.6735491779
        3.7000000000       96.4512504676
        3.8000000000       96.2337390201
        3.9000000000       96.0207786333
        4.0000000000       95.8122590873
        4.1000000000       95.6081275576
        4.2000000000       95.4083380601
        4.3000000000       95.2128319112
        4.4000000000       95.0215450486
        4.5000000000       94.8344260165
        4.6000000000       94.6514463610
        4.7000000000       94.4725922152
        4.8000000000       94.2978378352
        4.9000000000       94.1271123119
        5.0000000000       93.9602750652
        5.1000000000       93.7971119183
        5.2000000000       93.6373541018
        5.3000000000       93.4807124190
        5.4000000000       93.3269130909
        5.5000000000       93.1757231630
        5.6000000000       93.0269602956
        5.7000000000       92.8804902063
        5.8000000000       92.7362205544
        5.9000000000       92.5940996447
        6.0000000000       92.4541227211
        6.1000000000       92.3163411175
        6.2000000000       92.1808646546
        6.3000000000       92.0478473064
        6.4000000000       91.9174520156
        6.5000000000       91.7897997415
        6.6000000000       91.6649167605
        6.7000000000       91.5426986154
        6.8000000000       91.4229062436
        6.9000000000       91.3051997291
        7.0000000000       91.1892019699
        7.1000000000       91.0745736424
        7.2000000000       90.9610771311
        7.3000000000       90.8486120244
        7.4000000000       90.7372151278
        7.5000000000       90.6270289955
        7.6000000000       90.5182499688
        7.7000000000       90.4110683983
        7.8000000000       90.3056123440
        7.9000000000       90.2019035784
        8.0000000000       90.0998320415
        8.1000000000       89.9991515441
        8.2000000000       89.8994957852
        8.3000000000       89.8004109169
        8.4000000000       89.7013999646
        8.5000000000       89.6019745936
        8.6000000000       89.5017091317
        8.7000000000       89.4002896397
        8.8000000000       89.2975487974
        8.9000000000       89.1934781498
        9.0000000000       89.0882140449
        9.1000000000       88.9820005778
        9.2000000000       88.8751387013
        9.3000000000       88.7679330422
        9.4000000000       88.6606467477
        9.5000000000       88.5534715900
        9.6000000000       88.4465170228
        9.7000000000       88.3398188697
        9.8000000000       88.2333653262
        9.9000000000       88.1271350997
       10.0000000000       88.0211400758
       10.1000000000       87.9154635201
       10.2000000000       87.8102846475
       10.3000000000       87.7058819050
       10.4000000000       87.6026110511
       10.5000000000       87.5008599880
       10.6000000000       87.4009894820
       10.7000000000       87.3032744261
       10.8000000000       87.2078618231
       10.9000000000       87.1147580628
       11.0000000000       87.0238500057
       11.1000000000       86.9349539759
       11.2000000000       86.8478772983
       11.3000000000       86.7624720958
       11.4000000000       86.6786637823
       11.5000000000       86.5964464531
       11.6000000000       86.5158508598
       11.7000000000       86.4369018799
       11.8000000000       86.3595867207
       11.9000000000       86.2838505109
       12.0000000000       86.2096251660
       12.1000000000       86.1368838323
       12.2000000000       86.0657022535
       12.3000000000       85.9963040353
       12.4000000000       85.9290702829
       12.5000000000       85.8645046683
       12.6000000000       85.8031586260
       12.7000000000       85.7455347779
       12.8000000000       85.6919960289
       12.9000000000       85.6427106438
       13.0000000000       85.5976574433
       13.1000000000       85.5566997124
       13.2000000000       85.5197145732
       13.3000000000       85.4867433100
       13.4000000000       85.4581156056
       13.5000000000       85.4345022027
       13.6000000000       85.4168661206
       13.7000000000       85.4063110869
       13.8000000000       85.4038589490
       13.9000000000       85.4102161622
       14.0000000000       85.4256015700
       14.1000000000       85.4496915523
       14.2000000000       85.4816999442
       14.3000000000       85.5205627251
       14.4000000000       85.5651645444
       14.5000000000       85.6145334338
       14.6000000000       85.6679459681
       14.7000000000       85.7249215478
       14.8000000000       85.7851280477
       14.9000000000       85.8482512605
       15.0000000000       85.9138835924
       15.1000000000       85.9814702147
       15.2000000000       86.0503244926
       15.3000000000       86.1196966401
       15.4000000000       86.1888639266
       15.5000000000       86.2572123763
       15.6000000000       86.3242905709
       15.7000000000       86.3898232431
       15.8000000000       86.4536883018
       15.9000000000       86.5158779779
       16.0000000000       86.5764689834
       16.1000000000       86.6356152281
       16.2000000000       86.6935629856
       16.3000000000       86.7506797392
       16.4000000000       86.8074818883
       16.5000000000       86.8646413890
       16.6000000000       86.9229533212
       16.7000000000       86.9832593604
       16.8000000000       87.0463418860
       16.9000000000       87.1128189074
       17.0000000000       87.1830721052
       17.1000000000       87.2572300773
       17.2000000000       87.3352098197
       17.3000000000       87.4168002807
       17.4000000000       87.5017585602
       17.5000000000       87.5898849939
       17.6000000000       87.6810501130
       17.7000000000       87.7751642902
       17.8000000000       87.8721043654
       17.9000000000       87.9716309980
       18.0000000000       88.0733357535
       18.1000000000       88.1766442133
       18.2000000000       88.2808742976
       18.3000000000       88.3853216850
       18.4000000000       88.4893308813
       18.5000000000       88.5923190605
       18.6000000000       88.6937463669
       18.7000000000       88.7930573116
       18.8000000000       88.8896367723
       18.9000000000       88.9828207048
       19.0000000000       89.0719767079
       19.1000000000       89.1566350352
       19.2000000000       89.2366221130
       19.3000000000       89.3121402273
       19.4000000000       89.3837541534
       19.5000000000       89.4522800022
       19.6000000000       89.5186088210
       19.7000000000       89.5835216672
       19.8000000000       89.6475538352
       19.9000000000       89.7109440864
       20.0000000000       89.7736708756
       20.1000000000       89.8355453132
       20.2000000000       89.8963142618
       20.3000000000       89.9557310228
       20.4000000000       90.0135731144
       20.5000000000       90.0696150387
       20.6000000000       90.1235851564
       20.7000000000       90.1751404856
       20.8000000000       90.2238809345
       20.9000000000       90.2694026477
       21.0000000000       90.3113693369
       21.1000000000       90.3495711366
       21.2000000000       90.3839453565
       21.3000000000       90.4145490353
       21.4000000000       90.4414923733
       21.5000000000       90.4648578361
       21.6000000000       90.4846360165
       21.7000000000       90.5007037318
       21.8000000000       90.5128540073
       21.9000000000       90.5208662870
       22.0000000000       90.5245881801
       22.1000000000       90.5239944827
       22.2000000000       90.5191982618
       22.3000000000       90.5104083028
       22.4000000000       90.4978477142
       22.5000000000       90.4816639279
       22.6000000000       90.4618648345
       22.7000000000       90.4383094787
       22.8000000000       90.4107646448
       22.9000000000       90.3790153651
       23.0000000000       90.3429941023
       23.1000000000       90.3028829131
       23.2000000000       90.2591480797
       23.3000000000       90.2124892649
       23.4000000000       90.1637162051
       23.5000000000       90.1135907847
       23.6000000000       90.0626840885
       23.7000000000       90.0112919892
       23.8000000000       89.9594326266
       23.9000000000       89.9069211370
       24.0000000000       89.8534907891
       24.1000000000       89.7989149700
       24.2000000000       89.7430879413
       24.3000000000       89.6860426958
       24.4000000000       89.6279120689
       24.5000000000       89.5688614379
       24.6000000000       89.5090285110
       24.7000000000       89.4484963527
       24.8000000000       89.3873062895
       24.9000000000       89.3254972606
       25.0000000000       89.2631463245
       25.1000000000       89.2003857896
       25.2000000000       89.1373862263
       25.3000000000       89.0743150955
       25.4000000000       89.0112965778
       25.5000000000       88.9484017928
       25.6000000000       88.8856831155
       25.7000000000       88.8232402157
       25.8000000000       88.7612848742
       25.9000000000       88.7001701643
       26.0000000000       88.6403676667
       26.1000000000       88.5824014757
       26.2000000000       88.5267665621
       26.3000000000       88.4738637370
       26.4000000000       88.4239769016
       26.5000000000       88.3773037304
       26.6000000000       88.3340292539
       26.7000000000       88.2944095391
       26.8000000000       88.2588215846
       26.9000000000       88.2277464017
       27.0000000000       88.2016842308
       27.1000000000       88.1810362595
       27.2000000000       88.1660065023
       27.3000000000       88.1565723277
       27.4000000000       88.1525464812
       27.5000000000       88.1537189173
       27.6000000000       88.1600295512
       27.7000000000       88.1716964340
       27.8000000000       88.1892266680
       27.9000000000       88.2132797957
       28.0000000000       88.2444226182
       28.1000000000       88.2828752384
       28.2000000000       88.3283647297
       28.3000000000       88.3801662197
       28.4000000000       88.4373354870
       28.5000000000       88.4990570383
       28.6000000000       88.5649797296
       28.7000000000       88.6354095944
       28.8000000000       88.7112800836
       28.9000000000       88.7939028035
       29.0000000000       88.8845855346
       29.1000000000       88.9842555781
       29.2000000000       89.0932236451
       29.3000000000       89.2111666960
       29.4000000000       89.3373185835
       29.5000000000       89.4707753215
       29.6000000000       89.6107856872
       29.7000000000       89.7569214754
       29.8000000000       89.9090862440
       29.9000000000       90.0673899818
       30.0000000000       90.2319629948
       30.1000000000       90.4027939602
       30.2000000000       90.5796573238
       30.3000000000       90.7621517311
       30.4000000000       90.9498187988
       30.5000000000       91.1422747604
       30.6000000000       91.3392846990
       30.7000000000       91.5407428520
       30.8000000000       91.7465707584
       30.9000000000       91.9565814528
       31.0000000000       92.1703688452
       31.1000000000       92.3872682548
       31.2000000000       92.6064076988
       31.3000000000       92.8268383840
       31.4000000000       93.0477055592
       31.5000000000       93.2684065575
       31.6000000000       93.4886871128
       31.7000000000       93.7086495041
       31.8000000000       93.9286764466
       31.9000000000       94.1493000263
       32.0000000000       94.3710580264
       32.1000000000       94.5943797407
       32.2000000000       94.8195322739
       32.3000000000       95.0466370199
       32.4000000000       95.2757429393
       32.5000000000       95.5069234635
       32.6000000000       95.7403575529
       32.7000000000       95.9763646067
       32.8000000000       96.2153832513
       32.9000000000       96.4579056273
       33.0000000000       96.7043927072
       33.1000000000       96.9551999884
       33.2000000000       97.2105366737
       33.3000000000       97.4704673856
       33.4000000000       97.7349493917
       33.5000000000       98.0038862489
       33.6000000000       98.2771756308
       33.7000000000       98.5547361647
       33.8000000000       98.8365108426
       33.9000000000       99.1224558523
       34.0000000000       99.4125292524
       34.1000000000       99.7066922685
       34.2000000000      100.0049263950
       34.3000000000      100.3072591367
       34.4000000000      100.6137846583
       34.5000000000      100.9246672308
       34.6000000000      101.2401242985
       34.7000000000      101.5603966878
       34.8000000000      101.8857202192
       34.9000000000      102.2163115968
       35.0000000000      102.5523735826
       35.1000000000      102.8941142497
       35.2000000000      103.2417671429
       35.3000000000      103.5955980382
       35.4000000000      103.9558901018
       35.5000000000      104.3229086243
       35.6000000000      104.6968548294
       35.7000000000      105.0778223678
       35.8000000000      105.4657697400
       35.9000000000      105.8605180607
       36.0000000000      106.2617773079
       36.1000000000      106.6691968609
       36.2000000000      107.0824299380
       36.3000000000      107.5011992922
       36.4000000000      107.9253531192
       36.5000000000      108.3549027518
       36.6000000000      108.7900367385
       36.7000000000      109.2311078148
       36.8000000000      109.6785912412
       36.9000000000      110.1330177284
       37.0000000000      110.5948911094
       37.1000000000      111.0646072281
       37.2000000000      111.5423941276
       37.3000000000      112.0282910290
       37.4000000000      112.5221743759
       37.5000000000      113.0238260102
       37.6000000000      113.5330256726
       37.7000000000      114.0496435563
       37.8000000000      114.5737075494
       37.9000000000      115.1054249091
       38.0000000000      115.6451481485
       38.1000000000      116.1932905622
       38.2000000000      116.7502145220
       38.3000000000      117.3161283075
       38.4000000000      117.8910253880
       38.5000000000      118.4746846603
       38.6000000000      119.0667271863
       38.7000000000      119.6667071135
       38.8000000000      120.2742098007
       38.9000000000      120.8889338788
       39.0000000000      121.5107414938
       39.1000000000      122.1396680489
       39.2000000000      122.7758894995
       39.3000000000      123.4196539391
       39.4000000000      124.0711937961
       39.5000000000      124.7306400492
       39.6000000000      125.3979591301
       39.7000000000      126.0729262399
       39.8000000000      126.7551402617
       39.9000000000      127.4440771487
       40.0000000000      128.1391701578
       40.1000000000      128.8399017421
       40.2000000000      129.5458908181
       40.3000000000      130.2569598541
       40.4000000000      130.9731681889
       40.5000000000      131.6947997475
       40.6000000000      132.4223009885
       40.7000000000      133.1561749871
       40.8000000000      133.8968499472
       40.9000000000      134.6445501674
       41.0000000000      135.3992013051
       41.1000000000      136.1603971512
       41.2000000000      136.9274417486
       41.3000000000      137.6994594153
       41.4000000000      138.4755415753
       41.5000000000      139.2548795741
       41.6000000000      140.0368355392
       41.7000000000      140.8209256107
       41.8000000000      141.6067267226
       41.9000000000      142.3937495628
       42.0000000000      143.1813306298
       42.1000000000      143.9685809386
       42.2000000000      144.7544042894
       42.3000000000      145.5375730393
       42.4000000000      146.3168355044
       42.5000000000      147.0910236843
       42.6000000000      147.8591335506
       42.7000000000      148.6203608221
       42.8000000000      149.3740891893
       42.9000000000      150.1198394282
       43.0000000000      150.8571949452
       43.1000000000      151.5857215157
       43.2000000000      152.3049030494
       43.3000000000      153.0141161360
       43.4000000000      153.7126594429
       43.5000000000      154.3998346830
       43.6000000000      155.0750532525
       43.7000000000      155.7379297787
       43.8000000000      156.3883262587
       43.9000000000      157.0263260842
       44.0000000000      157.6521438772
       44.1000000000      158.2660010687
       44.2000000000      158.8680083722
       44.3000000000      159.4580887749
       44.4000000000      160.0359555038
       44.5000000000      160.6011381405
       44.6000000000      161.1530359039
       44.7000000000      161.6909728592
       44.8000000000      162.2142317164
       44.9000000000      162.7220602436
       45.0000000000      163.2136567224
       45.1000000000      163.6881493900
       45.2000000000      164.1445846783
       45.3000000000      164.5819337599
       45.4000000000      164.9991184853
       45.5000000000      165.3950543793
       45.6000000000      165.7687060506
       45.7000000000      166.1191487381
       45.8000000000      166.4456266966
       45.9000000000      166.7475961079
       46.0000000000      167.0247404597
       46.1000000000      167.2769495054
       46.2000000000      167.5042590296
       46.3000000000      167.7067562698
       46.4000000000      167.8844654158
       46.5000000000      168.0372378999
       46.6000000000      168.1646771194
       46.7000000000      168.2661212742
       46.8000000000      168.3406996318
       46.9000000000      168.3874586631
       47.0000000000      168.4055340814
       47.1000000000      168.3943319846
       47.2000000000      168.3536786578
       47.3000000000      168.2839056716
       47.4000000000      168.1858529884
       47.5000000000      168.0607930207
       47.6000000000      167.9102976185
       47.7000000000      167.7360812389
       47.8000000000      167.5398562212
       47.9000000000      167.3232266664
       48.0000000000      167.0876312121
       48.1000000000      166.8343310981
       48.2000000000      166.5644290079
       48.3000000000      166.2789026872
       48.4000000000      165.9786418688
       48.5000000000      165.6644838522
       48.6000000000      165.3372486202
       48.7000000000      164.9977740878
       48.8000000000      164.6469473476
       48.9000000000      164.2857213152
       49.0000000000      163.9151025622
       49.1000000000      163.5361028267
       49.2000000000      163.1496583574
       49.3000000000      162.7565365682
       49.4000000000      162.3572599850
       49.5000000000      161.9520765474
       49.6000000000      161.5409962474
       49.7000000000      161.1238928813
       49.8000000000      160.7006515670
       49.9000000000      160.2713252747
       50.0000000000      159.8362547472
       50.1000000000      159.3961129135
       50.2000000000      158.9518547665
       50.3000000000      158.5045852412
       50.4000000000      158.0553852849
       50.5000000000      157.6051500307
       50.6000000000      157.1544855828
       50.7000000000      156.7036881309
       50.8000000000      156.2528010147
       50.9000000000      155.8017222806
       51.0000000000      155.3503237324
       51.1000000000      154.8985463831
       51.2000000000      154.4464533307
       51.3000000000      153.9942396387
       51.4000000000      153.5422076860
       51.5000000000      153.0907185961
       51.6000000000      152.6401270944
       51.7000000000      152.1907091380
       51.8000000000      151.7425960950
       51.9000000000      151.2957344146
       52.0000000000      150.8498869765
       52.1000000000      150.4046823344
       52.2000000000      149.9597001488
       52.3000000000      149.5145667514
       52.4000000000      149.0690291277
       52.5000000000      148.6229839107
       52.6000000000      148.1764593744
       52.7000000000      147.7295716584
       52.8000000000      147.2824875386
       52.9000000000      146.8354180922
       53.0000000000      146.3886473416
       53.1000000000      145.9425782796
       53.2000000000      145.4977641408
       53.3000000000      145.0548928418
       53.4000000000      144.6147082382
       53.5000000000      144.1778791950
       53.6000000000      143.7448561080
       53.7000000000      143.3157699553
       53.8000000000      142.8904225201
       53.9000000000      142.4683863203
       54.0000000000      142.0491918991
       54.1000000000      141.6325445704
       54.2000000000      141.2184970631
       54.3000000000      140.8075178444
       54.4000000000      140.4004315514
       54.5000000000      139.9982523266
       54.6000000000      139.6019656178
       54.7000000000      139.2123267892
       54.8000000000      138.8297335411
       54.9000000000      138.4542000853
       55.0000000000      138.0854279278
       55.1000000000      137.7229417556
       55.2000000000      137.3662465429
       55.3000000000      137.0149664010
       55.4000000000      136.6689382900
       55.5000000000      136.3282514524
       55.6000000000      135.9932378224
       55.7000000000      135.6644260429
       55.8000000000      135.3424714357
       55.9000000000      135.0280694389
       56.0000000000      134.7218577411
       56.1000000000      134.4243154717
       56.2000000000      134.1356754211
       56.3000000000      133.8558708226
       56.4000000000      133.5845354151
       56.5000000000      133.3210633793
       56.6000000000      133.0647192872
       56.7000000000      132.8147736494
       56.8000000000      132.5706320236
       56.9000000000      132.3319261730
       57.0000000000      132.0985460076
       57.1000000000      131.8706090234
       57.2000000000      131.6483837726
       57.3000000000      131.4321967685
       57.4000000000      131.2223541829
       57.5000000000      131.0191007719
       57.6000000000      130.8226246531
       57.7000000000      130.6330983911
       57.8000000000      130.4507324951
       57.9000000000      130.2758127781
       58.0000000000      130.1086994962
       58.1000000000      129.9497817832
       58.2000000000      129.7993995491
       58.3000000000      129.6577581753
       58.4000000000      129.5248647417
       58.5000000000      129.4005070485
       58.6000000000      129.2842807608
       58.7000000000      129.1756515659
       58.8000000000      129.0740263594
       58.9000000000      128.9788069153
       59.0000000000      128.8894095657
       59.1000000000      128.8052508016
       59.2000000000      128.7257145842
       59.3000000000      128.6501263832
       59.4000000000      128.5777577899
       59.5000000000      128.5078745580
       59.6000000000      128.4398232426
       59.7000000000      128.3731346499
       59.8000000000      128.3076130866
       59.9000000000      128.2433819300
       60.0000000000      128.1808681800
       60.1000000000      128.1207279620
       60.2000000000      128.0637303584
       60.3000000000      128.0106311748
       60.4000000000      127.9620692807
       60.5000000000      127.9185084308
       60.6000000000      127.8802312566
       60.7000000000      127.8473742212
       60.8000000000      127.8199811239
       60.9000000000      127.7980514388
       61.0000000000      127.7815675998
       61.1000000000      127.7704975461
       61.2000000000      127.7647810205
       61.3000000000      127.7643143108
       61.4000000000      127.7689468161
       61.5000000000      127.7784968064
       61.6000000000      127.7927846647
       61.7000000000      127.8116755780
       61.8000000000      127.8351202095
       61.9000000000      127.8631828409
       62.0000000000      127.8960495596
       62.1000000000      127.9340120712
       62.2000000000      127.9774254864
       62.3000000000      128.0266432837
       62.4000000000      128.0819378722
       62.5000000000      128.1434228065
       62.6000000000      128.2109968074
       62.7000000000      128.2843276808
       62.8000000000      128.3628844733
       62.9000000000      128.4460126575
       63.0000000000      128.5330335254
       63.1000000000      128.6233423472
       63.2000000000      128.7164797230
       63.3000000000      128.8121598967
       63.4000000000      128.9102537309
       63.5000000000      129.0107389393
       63.6000000000      129.1136392417
       63.7000000000      129.2189751879
       63.8000000000      129.3267424264
       63.9000000000      129.4369209655
       64.0000000000      129.5495063398
       64.1000000000      129.6645428627
       64.2000000000      129.7821384312
       64.3000000000      129.9024492470
       64.4000000000      130.0256379246
       64.5000000000      130.1518237348
       64.6000000000      130.2810525841
       64.7000000000      130.4133059361
       64.8000000000      130.5485495634
       64.9000000000      130.6868021659
       65.0000000000      130.8281910817
       65.1000000000      130.9729619231
       65.2000000000      131.1214228595
       65.3000000000      131.2738291731
       65.4000000000      131.4302414585
       65.5000000000      131.5904100812
       65.6000000000      131.7537391721
       65.7000000000      131.9193586224
       65.8000000000      132.0862931266
       65.9000000000      132.2536806731
       66.0000000000      132.4209742477
       66.1000000000      132.5880649270
       66.2000000000      132.7552864962
       66.3000000000      132.9232961119
       66.4000000000      133.0928641968
       66.5000000000      133.2646386955
       66.6000000000      133.4389595069
       66.7000000000      133.6157804081
       66.8000000000      133.7947166570
       66.9000000000      133.9751913106
       67.0000000000      134.1566227653
       67.1000000000      134.3385908606
       67.2000000000      134.5209301102
       67.3000000000      134.7037267978
       67.4000000000      134.8872288614
       67.5000000000      135.0717017875
       67.6000000000      135.2572767374
       67.7000000000      135.4438354362
       67.8000000000      135.6309621911
       67.9000000000      135.8179750222
       68.0000000000      136.0040268294
       68.1000000000      136.1882489148
       68.2000000000      136.3698952452
       68.3000000000      136.5484471065
       68.4000000000      136.7236494083
       68.5000000000      136.8954734635
       68.6000000000      137.0640244327
       68.7000000000      137.2294294649
       68.8000000000      137.3917477895
       68.9000000000      137.5509343680
       69.0000000000      137.7068671485
       69.1000000000      137.8594224331
       69.2000000000      138.0085663704
       69.3000000000      138.1544274378
       69.4000000000      138.2973244803
       69.5000000000      138.4377409625
       69.6000000000      138.5762572417
       69.7000000000      138.7134627074
       69.8000000000      138.8498787577
       69.9000000000      138.9859150051
       70.0000000000      139.1218665126
       70.1000000000      139.2579432115
       70.2000000000      139.3943124570
       70.3000000000      139.5311355934
       70.4000000000      139.6685827364
       70.5000000000      139.8068223064
       70.6000000000      139.9459891957
       70.7000000000      140.0861409551
       70.8000000000      140.2272201075
       70.9000000000      140.3690363106
       71.0000000000      140.5112767788
       71.1000000000      140.6535440570
       71.2000000000      140.7954134323
       71.3000000000      140.9364974584
       71.4000000000      141.0765042962
       71.5000000000      141.2152781931
       71.6000000000      141.3528154997
       71.7000000000      141.4892553797
       71.8000000000      141.6248489432
       71.9000000000      141.7599138791
       72.0000000000      141.8947815466
       72.1000000000      142.0297432987
       72.2000000000      142.1650045893
       72.3000000000      142.3006512505
       72.4000000000      142.4366330614
       72.5000000000      142.5727659438
       72.6000000000      142.7087502571
       72.7000000000      142.8442015415
       72.8000000000      142.9786904070
       72.9000000000      143.1117891923
       73.0000000000      143.2431214027
       73.1000000000      143.3724064216
       73.2000000000      143.4994914187
       73.3000000000      143.6243657637
       73.4000000000      143.7471569611
       73.5000000000      143.8681107987
       73.6000000000      143.9875602775
       73.7000000000      144.1058905356
       73.8000000000      144.2235093897
       73.9000000000      144.3408336191
       74.0000000000      144.4582949546
       74.1000000000      144.5763585346
       74.2000000000      144.6955355761
       74.3000000000      144.8163690807
       74.4000000000      144.9393784491
       74.5000000000      145.0649642628
       74.6000000000      145.1932919664
       74.7000000000      145.3241861711
       74.8000000000      145.4570716978
       74.9000000000      145.5909923371
       75.0000000000      145.7247209949
       75.1000000000      145.8569505390
       75.2000000000      145.9865278665
       75.3000000000      146.1126732119
       75.4000000000      146.2351242342
       75.5000000000      146.3541629619
       75.6000000000      146.4705169315
       75.7000000000      146.5851609037
       75.8000000000      146.6990730409
       75.9000000000      146.8130100103
       76.0000000000      146.9273580107
       76.1000000000      147.0420928029
       76.2000000000      147.1568471321
       76.3000000000      147.2710520755
       76.4000000000      147.3841001127
       76.5000000000      147.4954780026
       76.6000000000      147.6048330977
       76.7000000000      147.7119606223
       76.8000000000      147.8167259328
       76.9000000000      147.9189558172
       77.0000000000      148.0183422141
       77.1000000000      148.1143970047
       77.2000000000      148.2064799712
       77.3000000000      148.2938951725
       77.4000000000      148.3760270506
       77.5000000000      148.4524738262
       77.6000000000      148.5231376047
       77.7000000000      148.5882465400
       77.8000000000      148.6483086154
       77.9000000000      148.7040168463
       78.0000000000      148.7561377121
       78.1000000000      148.8054157565
       78.2000000000      148.8525171149
       78.3000000000      148.8980149638
       78.4000000000      148.9424007799
       78.5000000000      148.9860965477
       78.6000000000      149.0294485191
       78.7000000000      149.0726983820
       78.8000000000      149.1159452193
       78.9000000000      149.1591215292
       79.0000000000      149.2020033671
       79.1000000000      149.2442602642
       79.2000000000      149.2855313769
       79.3000000000      149.3255028078
       79.4000000000      149.3639656781
       79.5000000000      149.4008470316
       79.6000000000      149.4362179968
       79.7000000000      149.4702890932
       79.8000000000      149.5033993608
       79.9000000000      149.5359999536
       80.0000000000      149.5686275126
       80.1000000000      149.6018621264
       80.2000000000      149.6362685986
       80.3000000000      149.6723300525
       80.4000000000      149.7103942664
       80.5000000000      149.7506568412
       80.6000000000      149.7931956108
       80.7000000000      149.8380499532
       80.8000000000      149.8853161680
       80.9000000000      149.9352167347
       81.0000000000      149.9881063347
       81.1000000000      150.0444006952
       81.2000000000      150.1044470622
       81.3000000000      150.1683832471
       81.4000000000      150.2360421710
       81.5000000000      150.3069479033
       81.6000000000      150.3804121518
       81.7000000000      150.4557002117
       81.8000000000      150.5322052400
       81.9000000000      150.6095699647
       82.0000000000      150.6877210226
       82.1000000000      150.7668198876
       82.2000000000      150.8471660186
       82.3000000000      150.9290987012
       82.4000000000      151.0129327399
       82.5000000000      151.0989418855
       82.6000000000      151.1873801721
       82.7000000000      151.2785150921
       82.8000000000      151.3726438580
       82.9000000000      151.4700732673
       83.0000000000      151.5710637865
       83.1000000000      151.6757571207
       83.2000000000      151.7841156239
       83.3000000000      151.8958970371
       83.4000000000      152.0106733826
       83.5000000000      152.1278852377
       83.6000000000      152.2469102073
       83.7000000000      152.3671219411
       83.8000000000      152.4879241058
       83.9000000000      152.6087572194
       84.0000000000      152.7290874462
       84.1000000000      152.8483907169
       84.2000000000      152.9661446072
       84.3000000000      153.0818342881
       84.4000000000      153.1949724967
       84.5000000000      153.3051259051
       84.6000000000      153.4119359920
       84.7000000000      153.5151236381
       84.8000000000      153.6144715783
       84.9000000000      153.7097870208
       85.0000000000      153.8008553470
       85.1000000000      153.8873991316
       85.2000000000      153.9690557151
       85.3000000000      154.0453806176
       85.4000000000      154.1158755323
       85.5000000000      154.1800325258
       85.6000000000      154.2373809437
       85.7000000000      154.2875220801
       85.8000000000      154.3301407854
       85.9000000000      154.3649918079
       86.0000000000      154.3918678737
       86.1000000000      154.4105615796
       86.2000000000      154.4208336902
       86.3000000000      154.4223969155
       86.4000000000      154.4149204119
       86.5000000000      154.3980537775
       86.6000000000      154.3714616173
       86.7000000000      154.3348544710
       86.8000000000      154.2880034111
       86.9000000000      154.2307348290
       87.0000000000      154.1629126198
       87.1000000000      154.0844214751
       87.2000000000      153.9951644199
       87.3000000000      153.8950800398
       87.4000000000      153.7841747983
       87.5000000000      153.6625570841
       87.6000000000      153.5304549338
       87.7000000000      153.3882026025
       87.8000000000      153.2361915076
       87.9000000000      153.0747952859
       88.0000000000      152.9042923330
       88.1000000000      152.7248154423
       88.2000000000      152.5363526602
       88.3000000000      152.3388057131
       88.4000000000      152.1320908707
       88.5000000000      151.9162518948
       88.6000000000      151.6915523103
       88.7000000000      151.4585242784
       88.8000000000      151.2179660077
       88.9000000000      150.9708922464
       89.0000000000      150.7184506414
       89.1000000000      150.4618199884
       89.2000000000      150.2021058922
       89.3000000000      149.9402457262
       89.4000000000      149.6769317175
       89.5000000000      149.4125594585
       89.6000000000      149.1472086988
       89.7000000000      148.8806621489
       89.8000000000      148.6124656000
       89.9000000000      148.3420257016
       90.0000000000      148.0687330043
       90.1000000000      147.7920906069
       90.2000000000      147.5118256399
       90.3000000000      147.2279625850
       90.4000000000      146.9408424573
       90.5000000000      146.6510809298
       90.6000000000      146.3594728305
       90.7000000000      146.0668647150
       90.8000000000      145.7740293450
       90.9000000000      145.4815769424
       91.0000000000      145.1899258337
       91.1000000000      144.8993338674
       91.2000000000      144.6099718568
       91.3000000000      144.3220094547
       91.4000000000      144.0356841422
       91.5000000000      143.7513337946
       91.6000000000      143.4693885889
       91.7000000000      143.1903301736
       91.8000000000      142.9146342268
       91.9000000000      142.6427138517
       92.0000000000      142.3748759180
       92.1000000000      142.1112959367
       92.2000000000      141.8520110055
       92.3000000000      141.5969288456
       92.4000000000      141.3458516611
       92.5000000000      141.0985173492
       92.6000000000      140.8546579312
       92.7000000000      140.6140689672
       92.8000000000      140.3766755891
       92.9000000000      140.1425765858
       93.0000000000      139.9120513059
       93.1000000000      139.6855233989
       93.2000000000      139.4634871791
       93.3000000000      139.2464133127
       93.4000000000      139.0346604797
       93.5000000000      138.8284222047
       93.6000000000      138.6277287985
       93.7000000000      138.4325032581
       93.8000000000      138.2426476618
       93.9000000000      138.0581239276
       94.0000000000      137.8789953553
       94.1000000000      137.7054113807
       94.2000000000      137.5375414854
       94.3000000000      137.3754866040
       94.4000000000      137.2192068431
       94.5000000000      137.0685009372
       94.6000000000      136.9230533889
       94.7000000000      136.7825365932
       94.8000000000      136.6467320776
       94.9000000000      136.5156250821
       95.0000000000      136.3894370338
       95.1000000000      136.2685835998
       95.2000000000      136.1535726325
       95.3000000000      136.0448764839
       95.4000000000      135.9428216136
       95.5000000000      135.8475321318
       95.6000000000      135.7589467365
       95.7000000000      135.6769028265
       95.8000000000      135.6012566603
       95.9000000000      135.5319935554
       96.0000000000      135.4692841914
       96.1000000000      135.4134620478
       96.2000000000      135.3649263291
       96.3000000000      135.3240017374
       96.4000000000      135.2908017844
       96.5000000000      135.2651408189
       96.6000000000      135.2465229465
       96.7000000000      135.2342098363
       96.8000000000      135.2273435989
       96.9000000000      135.2250870354
       97.0000000000      135.2267439222
       97.1000000000      135.2318350205
       97.2000000000      135.2401228630
       97.3000000000      135.2515952242
       97.4000000000      135.2664287531
       97.5000000000      135.2849544042
       97.6000000000      135.3076376407
       97.7000000000      135.3350713898
       97.8000000000      135.3679682756
       97.9000000000      135.4071382439
       98.0000000000      135.4534451169
       98.1000000000      135.5077450324
       98.2000000000      135.5708125770
       98.3000000000      135.6432599851
       98.4000000000      135.7254550120
       98.5000000000      135.8174474067
       98.6000000000      135.9189188681
       98.7000000000      136.0291733811
       98.8000000000      136.1471815452
       98.9000000000      136.2716847856
       99.0000000000      136.4013543865
       99.1000000000      136.5349870962
       99.2000000000      136.6717034037
       99.3000000000      136.8111038811
       99.4000000000      136.9533379061
       99.5000000000      137.0990556227
       99.6000000000      137.2492448282
       99.7000000000      137.4049903355
       99.8000000000      137.5672189677
       99.9000000000      137.7365001198
      100.0000000000      137.9129539173
      100.1000000000      138.0962837439
      100.2000000000      138.2859101694
      100.3000000000      138.4811552399
      100.4000000000      138.6814186711
      100.5000000000      138.8862980686
      100.6000000000      139.0956293654
      100.7000000000      139.3094522600
      100.8000000000      139.5279294283
      100.9000000000      139.7512580279
      101.0000000000      139.9796044796
      101.1000000000      140.2130722317
      101.2000000000      140.4516925439
      101.3000000000      140.6954206500
      101.4000000000      140.9441260526
      101.5000000000      141.1975821135
      101.6000000000      141.4554701613
      101.7000000000      141.7174139731
      101.8000000000      141.9830498781
      101.9000000000      142.2521207761
      102.0000000000      142.5245678340
      102.1000000000      142.8005877782
      102.2000000000      143.0806307274
      102.3000000000      143.3653318128
      102.4000000000      143.6553916771
      102.5000000000      143.9514354467
      102.6000000000      144.2538879344
      102.7000000000      144.5628967150
      102.8000000000      144.8783208665
      102.9000000000      145.1997831580
      103.0000000000      145.5267649255
      103.1000000000      145.8587116839
      103.2000000000      146.1951185845
      103.3000000000      146.5355785147
      103.4000000000      146.8797923438
      103.5000000000      147.2275513445
      103.6000000000      147.5787052146
      103.7000000000      147.9331278925
      103.8000000000      148.2906919003
      103.9000000000      148.6512582004
      104.0000000000      149.0146801428
      104.1000000000      149.3808099762
      104.2000000000      149.7494932475
      104.3000000000      150.1205458469
      104.4000000000      150.4937255240
      104.5000000000      150.8687241483
      104.6000000000      151.2452057157
      104.7000000000      151.6228963370
      104.8000000000      152.0017057711
      104.9000000000      152.3818370694
      105.0000000000      152.7638334812
      105.1000000000      153.1485228475
      105.2000000000      153.5368537695
      105.3000000000      153.9296588012
      105.4000000000      154.3274157416
      105.5000000000      154.7300894598
      105.6000000000      155.1371137650
      105.7000000000      155.5475257283
      105.8000000000      155.9602106927
      105.9000000000      156.3741772839
      106.0000000000      156.7887746668
      106.1000000000      157.2037876526
      106.2000000000      157.6193886251
      106.3000000000      158.0359739211
      106.4000000000      158.4539521619
      106.5000000000      158.8735660679
      106.6000000000      159.2948106126
      106.7000000000      159.7174661850
      106.8000000000      160.1412170995
      106.9000000000      160.5657921852
      107.0000000000      160.9910595622
      107.1000000000      161.4170309281
      107.2000000000      161.8437726769
      107.3000000000      162.2712652513
      107.4000000000      162.6992783385
      107.5000000000      163.1273208376
      107.6000000000      163.5546882959
      107.7000000000      163.9805837498
      107.8000000000      164.4042567669
      107.9000000000      164.8251049693
      108.0000000000      165.2427024957
      108.1000000000      165.6567512139
      108.2000000000      166.0669767041
      108.3000000000      166.4730069832
      108.4000000000      166.8742751839
      108.5000000000      167.2699777799
      108.6000000000      167.6591003642
      108.7000000000      168.0404986929
      108.8000000000      168.4130021236
      108.9000000000      168.7754997040
      109.0000000000      169.1269771564
      109.1000000000      169.4664911401
      109.2000000000      169.7930878698
      109.3000000000      170.1056897708
      109.4000000000      170.4029821612
      109.5000000000      170.6833319260
      109.6000000000      170.9447596362
      109.7000000000      171.1849702393
      109.8000000000      171.4014305115
      109.9000000000      171.5914705280
      110.0000000000      171.7523874775
      110.1000000000      171.8815411517
      110.2000000000      171.9764443847
      110.3000000000      172.0348586391
      110.4000000000      172.0549026019
      110.5000000000      172.0351725807
      110.6000000000      171.9748652801
      110.7000000000      171.8738858687
      110.8000000000      171.7329220520
      110.9000000000      171.5534635206
      111.0000000000      171.3377485070
      111.1000000000      171.0886272448
      111.2000000000      170.8093464395
      111.3000000000      170.5032775274
      111.4000000000      170.1736311308
      111.5000000000      169.8232129540
      111.6000000000      169.4542715799
      111.7000000000      169.0684666212
      111.8000000000      168.6669533335
      111.9000000000      168.2505508252
      112.0000000000      167.8199452693
      112.1000000000      167.3758781866
      112.2000000000      166.9192810812
      112.3000000000      166.4513338023
      112.4000000000      165.9734404190
      112.5000000000      165.4871350496
      112.6000000000      164.9939450368
      112.7000000000      164.4952461647
      112.8000000000      163.9921458369
      112.9000000000      163.4854171681
      113.0000000000      162.9754856688
      113.1000000000      162.4624563418
      113.2000000000      161.9461665025
      113.3000000000      161.4262519410
      113.4000000000      160.9022220025
      113.5000000000      160.3735458256
      113.6000000000      159.8397533064
      113.7000000000      159.3005451900
      113.8000000000      158.7558917938
      113.9000000000      158.2060883341
      114.0000000000      157.6517325454
      114.1000000000      157.0936084134
      114.2000000000      156.5324951952
      114.3000000000      155.9689608587
      114.4000000000      155.4032199241
      114.5000000000      154.8351195567
      114.6000000000      154.2642698947
      114.7000000000      153.6902765270
      114.8000000000      153.1129971174
      114.9000000000      152.5327367920
      115.0000000000      151.9503157374
      115.1000000000      151.3669839035
      115.2000000000      150.7842079439
      115.3000000000      150.2033974070
      115.4000000000      149.6256536246
      115.5000000000      149.0516077470
      115.6000000000      148.4813838725
      115.7000000000      147.9146820684
      115.8000000000      147.3509530033
      115.9000000000      146.7896156784
      116.0000000000      146.2302560967
      116.1000000000      145.6727506175
      116.2000000000      145.1172866410
      116.3000000000      144.5642903609
      116.4000000000      144.0143031861
      116.5000000000      143.4678578119
      116.6000000000      142.9253950114
      116.7000000000      142.3872413007
      116.8000000000      141.8536432456
      116.9000000000      141.3248329959
      117.0000000000      140.8010873761
      117.1000000000      140.2827450681
      117.2000000000      139.7701633323
      117.3000000000      139.2636211636
      117.4000000000      138.7632009435
      117.5000000000      138.2686962654
      117.6000000000      137.7795902879
      117.7000000000      137.2951270273
      117.8000000000      136.8144639876
      117.9000000000      136.3368664332
      118.0000000000      135.8618846099
      118.1000000000      135.3894590737
      118.2000000000      134.9199245093
      118.3000000000      134.4539219054
      118.4000000000      133.9922583322
      118.5000000000      133.5357630031
      118.6000000000      133.0851740043
      118.7000000000      132.6410684581
      118.8000000000      132.2038296982
      118.9000000000      131.7736367322
      119.0000000000      131.3504631296
      119.1000000000      130.9340822896
      119.2000000000      130.5240886728
      119.3000000000      130.1199519097
      119.4000000000      129.7211152304
      119.5000000000      129.3271282263
      119.6000000000      128.9377798681
      119.7000000000      128.5531847444
      119.8000000000      128.1737835685
      119.9000000000      127.8002449305
      120.0000000000      127.4332907775
      120.1000000000      127.0734934984
      120.2000000000      126.7211026456
      120.3000000000      126.3759522756
      120.4000000000      126.0374765376
      120.5000000000      125.7048292562
      120.6000000000      125.3770726232
      120.7000000000      125.0533803255
      120.8000000000      124.7331971276
      120.9000000000      124.4163120792
      121.0000000000      124.1028297325
      121.1000000000      123.7930540334
      121.2000000000      123.4873211347
      121.3000000000      123.1858293986
      121.4000000000      122.8885135716
      121.5000000000      122.5949955746
      121.6000000000      122.3046218881
      121.7000000000      122.0165726050
      121.8000000000      121.7300100699
      121.9000000000      121.4442291804
      122.0000000000      121.1587773583
      122.1000000000      120.8735240429
      122.2000000000      120.5886727209
      122.3000000000      120.3047196225
      122.4000000000      120.0223707272
      122.5000000000      119.7424336433
      122.6000000000      119.4657015159
      122.7000000000      119.1928450896
      122.8000000000      118.9243266668
      122.9000000000      118.6603477932
      123.0000000000      118.4008394125
      123.1000000000      118.1454969465
      123.2000000000      117.8938535003
      123.3000000000      117.6453744380
      123.4000000000      117.3995501825
      123.5000000000      117.1559645584
      123.6000000000      116.9143234075
      123.7000000000      116.6744409996
      123.8000000000      116.4361956581
      123.9000000000      116.1994759118
      124.0000000000      115.9641400505
      124.1000000000      115.7300034720
      124.2000000000      115.4968552468
      124.3000000000      115.2644943769
      124.4000000000      115.0327694101
      124.5000000000      114.8016055734
      124.6000000000      114.5710096006
      124.7000000000      114.3410505373
      124.8000000000      114.1118242832
      124.9000000000      113.8834165117
      125.0000000000      113.6558800869
      125.1000000000      113.4292356403
      125.2000000000      113.2034917548
      125.3000000000      112.9786679929
      125.4000000000      112.7548022146
      125.5000000000      112.5319333588
      125.6000000000      112.3100658045
      125.7000000000      112.0891336262
      125.8000000000      111.8689833038
      125.9000000000      111.6493855043
      126.0000000000      111.4300748741
      126.1000000000      111.2108081078
      126.2000000000      110.9914250639
      126.3000000000      110.7718951394
      126.4000000000      110.5523354223
      126.5000000000      110.3329950176
      126.6000000000      110.1142099523
      126.7000000000      109.8963418771
      126.8000000000      109.6797190891
      126.9000000000      109.4645964321
      127.0000000000      109.2511445276
      127.1000000000      109.0394677091
      127.2000000000      108.8296427365
      127.3000000000      108.6217645085
      127.4000000000      108.4159845378
      127.5000000000      108.2125308967
      127.6000000000      108.0117033984
      127.7000000000      107.8138440281
      127.8000000000      107.6192887166
      127.9000000000      107.4283140766
      128.0000000000      107.2410981413
      128.1000000000      107.0577128193
      128.2000000000      106.8781563062
      128.3000000000      106.7024187001
      128.4000000000      106.5305572286
      128.5000000000      106.3627524032
      128.6000000000      106.1993202814
      128.7000000000      106.0406689405
      128.8000000000      105.8872058302
      128.9000000000      105.7392225832
      129.0000000000      105.5967934317
      129.1000000000      105.4597224134
      129.2000000000      105.3275600324
      129.3000000000      105.1996897174
      129.4000000000      105.0754647120
      129.5000000000      104.9543579669
      129.6000000000      104.8360897856
      129.7000000000      104.7207010463
      129.8000000000      104.6085517830
      129.9000000000      104.5002424023
      130.0000000000      104.3964733805
      130.1000000000      104.2978762938
      130.2000000000      104.2048578614
      130.3000000000      104.1174955807
      130.4000000000      104.0355115611
      130.5000000000      103.9583285378
      130.6000000000      103.8851893961
      130.7000000000      103.8153034829
      130.8000000000      103.7479777320
      130.9000000000      103.6827022982
      131.0000000000      103.6191791840
      131.1000000000      103.5573012650
      131.2000000000      103.4970997745
      131.3000000000      103.4386828437
      131.4000000000      103.3821850897
      131.5000000000      103.3277408604
      131.6000000000      103.2754815441
      131.7000000000      103.2255460372
      131.8000000000      103.1780881303
      131.9000000000      103.1332665928
      132.0000000000      103.0912143116
      132.1000000000      103.0519941550
      132.2000000000      103.0155564304
      132.3000000000      102.9817144784
      132.4000000000      102.9501482993
      132.5000000000      102.9204382280
      132.6000000000      102.8921215839
      132.7000000000      102.8647575303
      132.8000000000      102.8379842837
      132.9000000000      102.8115557313
      133.0000000000      102.7853498068
      133.1000000000      102.7593498327
      133.2000000000      102.7336049081
      133.3000000000      102.7081809353
      133.4000000000      102.6831167037
      133.5000000000      102.6583982671
      133.6000000000      102.6339612721
      133.7000000000      102.6097218517
      133.8000000000      102.5856242154
      133.9000000000      102.5616841747
      134.0000000000      102.5380080266
      134.1000000000      102.5147759088
      134.2000000000      102.4921925806
      134.3000000000      102.4704217294
      134.4000000000      102.4495251059
      134.5000000000      102.4294247238
      134.6000000000      102.4098978497
      134.7000000000      102.3906042196
      134.8000000000      102.3711371377
      134.9000000000      102.3510861344
      135.0000000000      102.3300958522
      135.1000000000      102.3079094342
      135.2000000000      102.2843860268
      135.3000000000      102.2594900473
      135.4000000000      102.2332584517
      135.5000000000      102.2057601825
      135.6000000000      102.1770646895
      135.7000000000      102.1472299729
      135.8000000000      102.1163068219
      135.9000000000      102.0843445225
      136.0000000000      102.0513831475
      136.1000000000      102.0174306549
      136.2000000000      101.9824398113
      136.3000000000      101.9463066327
      136.4000000000      101.9089055597
      136.5000000000      101.8701576950
      136.6000000000      101.8301081000
      136.7000000000      101.7889760312
      136.8000000000      101.7471419594
      136.9000000000      101.7050517246
      137.0000000000      101.6630492971
      137.1000000000      101.6211849585
      137.2000000000      101.5790682230
      137.3000000000      101.5358304675
      137.4000000000      101.4902315277
      137.5000000000      101.4408964332
      137.6000000000      101.3866222806
      137.7000000000      101.3266687816
      137.8000000000      101.2609420947
      137.9000000000      101.1900141308
      138.0000000000      101.1149709775
      138.1000000000      101.0371394028
      138.2000000000      100.9577792352
      138.3000000000      100.8778364611
      138.4000000000      100.7978271971
      138.5000000000      100.7178700631
      138.6000000000      100.6378263923
      138.7000000000      100.5574684983
      138.8000000000      100.4765929436
      138.9000000000      100.3950328768
      139.0000000000      100.3125836023
      139.1000000000      100.2289059443
      139.2000000000      100.1434855876
      139.3000000000      100.0556967457
      139.4000000000       99.9649641872
      139.5000000000       99.8709654050
      139.6000000000       99.7737868504
      139.7000000000       99.6739566562
      139.8000000000       99.5723206025
      139.9000000000       99.4697934708
      140.0000000000       99.3670791981
      140.1000000000       99.2644744862
      140.2000000000       99.1618427196
      140.3000000000       99.0587733764
      140.4000000000       98.9548608018
      140.5000000000       98.8499861119
      140.6000000000       98.7444855436
      140.7000000000       98.6391379869
      140.8000000000       98.5349766008
      140.9000000000       98.4329977678
      141.0000000000       98.3338768241
      141.1000000000       98.2377898132
      141.2000000000       98.1443958068
      141.3000000000       98.0529717772
      141.4000000000       97.9626388410
      141.5000000000       97.8725968653
      141.6000000000       97.7822947125
      141.7000000000       97.6915005779
      141.8000000000       97.6002812178
      141.9000000000       97.5089298399
      142.0000000000       97.4178900575
      142.1000000000       97.3277050559
      142.2000000000       97.2389924527
      142.3000000000       97.1524219794
      142.4000000000       97.0686692637
      142.5000000000       96.9883350445
      142.6000000000       96.9118442318
      142.7000000000       96.8393599491
      142.8000000000       96.7707547619
      142.9000000000       96.7056660029
      143.0000000000       96.6436325980
      143.1000000000       96.5842769266
      143.2000000000       96.5274708067
      143.3000000000       96.4734271780
      143.4000000000       96.4226839342
      143.5000000000       96.3759845091
      143.6000000000       96.3340926945
      143.7000000000       96.2976012180
      143.8000000000       96.2667926281
      143.9000000000       96.2415943669
      144.0000000000       96.2216406903
      144.1000000000       96.2064195352
      144.2000000000       96.1954546315
      144.3000000000       96.1884607042
      144.4000000000       96.1854183559
      144.5000000000       96.1865464972
      144.6000000000       96.1921888711
      144.7000000000       96.2026626145
      144.8000000000       96.2181286530
      144.9000000000       96.2385306592
      145.0000000000       96.2636169173
      145.1000000000       96.2930248823
      145.2000000000       96.3263866441
      145.3000000000       96.3634138067
      145.4000000000       96.4039366940
      145.5000000000       96.4478958937
      145.6000000000       96.4953052598
      145.7000000000       96.5462131151
      145.8000000000       96.6006843257
      145.9000000000       96.6588138365
      146.0000000000       96.7207644962
      146.1000000000       96.7868071652
      146.2000000000       96.8573374464
      146.3000000000       96.9328462595
      146.4000000000       97.0138444098
      146.5000000000       97.1007550377
      146.6000000000       97.1938063342
      146.7000000000       97.2929584303
      146.8000000000       97.3978903376
      146.9000000000       97.5080560303
      147.0000000000       97.6227961503
      147.1000000000       97.7414748225
      147.2000000000       97.8636046460
      147.3000000000       97.9889291181
      147.4000000000       98.1174467071
      147.5000000000       98.2493781134
      147.6000000000       98.3850930300
      147.7000000000       98.5250197750
      147.8000000000       98.6695609215
      147.9000000000       98.8190301349
      148.0000000000       98.9736156753
      148.1000000000       99.1333647545
      148.2000000000       99.2981797251
      148.3000000000       99.4678225809
      148.4000000000       99.6419280917
      148.5000000000       99.8200317712
      148.6000000000      100.0016212583
      148.7000000000      100.1862099207
      148.8000000000      100.3734279590
      148.9000000000      100.5631106313
      149.0000000000      100.7553580369
      149.1000000000      100.9505405009
      149.2000000000      101.1492361664
      149.3000000000      101.3521074641
      149.4000000000      101.5597420735
      149.5000000000      101.7724958594
      149.6000000000      101.9903784982
      149.7000000000      102.2130119323
      149.8000000000      102.4396745090
      149.9000000000      102.6694214275
      150.0000000000      102.9012527673
      150.1000000000      103.1342873759
      150.2000000000      103.3679009616
      150.3000000000      103.6018003686
      150.4000000000      103.8360233742
      150.5000000000      104.0708748199
      150.6000000000      104.3068248219
      150.7000000000      104.5444014321
      150.8000000000      104.7841054819
      150.9000000000      105.0263617662
      151.0000000000      105.2715052578
      151.1000000000      105.5197896453
      151.2000000000      105.7713975779
      151.3000000000      106.0264418781
      151.4000000000      106.2849562784
      151.5000000000      106.5468851583
      151.6000000000      106.8120829103
      151.7000000000      107.0803335562
      151.8000000000      107.3513886759
      151.9000000000      107.6250122434
      152.0000000000      107.9010167110
      152.1000000000      108.1792764393
      152.2000000000      108.4597137027
      152.3000000000      108.7422619556
      152.4000000000      109.0268207258
      152.5000000000      109.3132187260
      152.6000000000      109.6011972353
      152.7000000000      109.8904158732
      152.8000000000      110.1804744700
      152.9000000000      110.4709387934
      153.0000000000      110.7613646004
      153.1000000000      111.0513188603
      153.2000000000      111.3404035772
      153.3000000000      111.6282909770
      153.4000000000      111.9147723922
      153.5000000000      112.1998156032
      153.6000000000      112.4836139405
      153.7000000000      112.7666045934
      153.8000000000      113.0494378728
      153.9000000000      113.3328923892
      154.0000000000      113.6177480983
      154.1000000000      113.9046434714
      154.2000000000      114.1939520989
      154.3000000000      114.4857136513
      154.4000000000      114.7796391033
      154.5000000000      115.0751912562
      154.6000000000      115.3717200776
      154.7000000000      115.6686138373
      154.8000000000      115.9654226344
      154.9000000000      116.2619222696
      155.0000000000      116.5581077515
      155.1000000000      116.8541300335
      155.2000000000      117.1502044976
      155.3000000000      117.4465242808
      155.4000000000      117.7432007824
      155.5000000000      118.0402453483
      155.6000000000      118.3375880496
      155.7000000000      118.6351153131
      155.8000000000      118.9327076414
      155.9000000000      119.2302635107
      156.0000000000      119.5277050136
      156.1000000000      119.8249691194
      156.2000000000      120.1219990014
      156.3000000000      120.4187484740
      156.4000000000      120.7152044360
      156.5000000000      121.0114203340
      156.6000000000      121.3075415042
      156.7000000000      121.6038011659
      156.8000000000      121.9004765130
      156.9000000000      122.1978130930
      157.0000000000      122.4959410185
      157.1000000000      122.7948132994
      157.2000000000      123.0941919322
      157.3000000000      123.3936934144
      157.4000000000      123.6928872875
      157.5000000000      123.9914219990
      157.6000000000      124.2891389108
      157.7000000000      124.5861359358
      157.8000000000      124.8827577885
      157.9000000000      125.1795196740
      158.0000000000      125.4769927108
      158.1000000000      125.7756896490
      158.2000000000      126.0759861607
      158.3000000000      126.3780960721
      158.4000000000      126.6820971512
      158.5000000000      126.9879909692
      158.6000000000      127.2957708515
      158.7000000000      127.6054738241
      158.8000000000      127.9171989529
      158.9000000000      128.2310854078
      159.0000000000      128.5472545562
      159.1000000000      128.8657356070
      159.2000000000      129.1864041262
      159.3000000000      129.5089617208
      159.4000000000      129.8329705312
      159.5000000000      130.1579346315
      159.6000000000      130.4834034596
      159.7000000000      130.8090670982
      159.8000000000      131.1348173964
      159.9000000000      131.4607605147
      160.0000000000      131.7871810015
      160.1000000000      132.1144683527
      160.2000000000      132.4430272884
      160.3000000000      132.7731968238
      160.4000000000      133.1051982724
      160.5000000000      133.4391236102
      160.6000000000      133.7749612256
      160.7000000000      134.1126449236
      160.8000000000      134.4521039173
      160.9000000000      134.7932930502
      161.0000000000      135.1361907443
      161.1000000000      135.4807664988
      161.2000000000      135.8269323641
      161.3000000000      136.1744983735
      161.4000000000      136.5231498060
      161.5000000000      136.8724558067
      161.6000000000      137.2219044172
      161.7000000000      137.5709475143
      161.8000000000      137.9190357554
      161.9000000000      138.2656319142
      162.0000000000      138.6102070286
      162.1000000000      138.9522364750
      162.2000000000      139.2912150561
      162.3000000000      139.6266939127
      162.4000000000      139.9583245553
      162.5000000000      140.2858854200
      162.6000000000      140.6092688581
      162.7000000000      140.9284211308
      162.8000000000      141.2432441919
      162.9000000000      141.5534856495
      163.0000000000      141.8586510603
      163.1000000000      142.1579724809
      163.2000000000      142.4504515052
      163.3000000000      142.7349667770
      163.4000000000      143.0104105833
      163.5000000000      143.2758103561
      163.6000000000      143.5303978309
      163.7000000000      143.7736143083
      163.8000000000      144.0050613071
      163.9000000000      144.2244230759
      164.0000000000      144.4313930858
      164.1000000000      144.6256292649
      164.2000000000      144.8067489511
      164.3000000000      144.9743549570
      164.4000000000      145.1280728242
      164.5000000000      145.2675731872
      164.6000000000      145.3925595503
      164.7000000000      145.5027204528
      164.8000000000      145.5976606017
      164.9000000000      145.6768405266
      165.0000000000      145.7395533971
      165.1000000000      145.7849573855
      165.2000000000      145.8121612621
      165.3000000000      145.8203366544
      165.4000000000      145.8088188370
      165.5000000000      145.7771657742
      165.6000000000      145.7251687681
      165.7000000000      145.6528269601
      165.8000000000      145.5603094368
      165.9000000000      145.4479264489
      166.0000000000      145.3161214548
      166.1000000000      145.1654803706
      166.2000000000      144.9967420916
      166.3000000000      144.8107901087
      166.4000000000      144.6086105880
      166.5000000000      144.3912180269
      166.6000000000      144.1595664036
      166.7000000000      143.9144754602
      166.8000000000      143.6565969765
      166.9000000000      143.3864279039
      167.0000000000      143.1043598337
      167.1000000000      142.8107450382
      167.2000000000      142.5059601932
      167.3000000000      142.1904570002
      167.4000000000      141.8647944052
      167.5000000000      141.5296550151
      167.6000000000      141.1858412789
      167.7000000000      140.8342485695
      167.8000000000      140.4758121610
      167.9000000000      140.1114304944
      168.0000000000      139.7418776798
      168.1000000000      139.3677249179
      168.2000000000      138.9892954944
      168.3000000000      138.6066726742
      168.4000000000      138.2197675761
      168.5000000000      137.8284376845
      168.6000000000      137.4326303769
      168.7000000000      137.0325149627
      168.8000000000      136.6285677286
      168.9000000000      136.2215893096
      169.0000000000      135.8126528541
      169.1000000000      135.4029967051
      169.2000000000      134.9938892029
      169.3000000000      134.5864980607
      169.4000000000      134.1817938478
      169.5000000000      133.7805045107
      169.6000000000      133.3831196787
      169.7000000000      132.9899284008
      169.8000000000      132.6010679192
      169.9000000000      132.2165644267
      170.0000000000      131.8363588054
      170.1000000000      131.4603202386
      170.2000000000      131.0882512992
      170.3000000000      130.7198876283
      170.4000000000      130.3548955321
      170.5000000000      129.9928722799
      170.6000000000      129.6333543990
      170.7000000000      129.2758424131
      170.8000000000      128.9198482117
      170.9000000000      128.5649625986
      171.0000000000      128.2109307181
      171.1000000000      127.8577149942
      171.2000000000      127.5055243190
      171.3000000000      127.1547948649
      171.4000000000      126.8061210548
      171.5000000000      126.4601490978
      171.6000000000      126.1174565549
      171.7000000000      125.7784477031
      171.8000000000      125.4432918292
      171.9000000000      125.1119198200
      172.0000000000      124.7840742112
      172.1000000000      124.4593919374
      172.2000000000      124.1374847333
      172.3000000000      123.8179892615
      172.4000000000      123.5005747438
      172.5000000000      123.1849174290
      172.6000000000      122.8706661441
      172.7000000000      122.5574283999
      172.8000000000      122.2447960769
      172.9000000000      121.9324103219
      173.0000000000      121.6200466329
      173.1000000000      121.3076861104
      173.2000000000      120.9955418600
      173.3000000000      120.6840278078
      173.4000000000      120.3736801845
      173.5000000000      120.0650585021
      173.6000000000      119.7586563202
      173.7000000000      119.4548434060
      173.8000000000      119.1538456692
      173.9000000000      118.8557578136
      174.0000000000      118.5605773531
      174.1000000000      118.2682444516
      174.2000000000      117.9786725253
      174.3000000000      117.6917640394
      174.4000000000      117.4074144610
      174.5000000000      117.1255159581
      174.6000000000      116.8459661107
      174.7000000000      116.5686790430
      174.8000000000      116.2935914413
      174.9000000000      116.0206584559
      175.0000000000      115.7498383659
      175.1000000000      115.4810704202
      175.2000000000      115.2142571491
      175.3000000000      114.9492613660
      175.4000000000      114.6859252371
      175.5000000000      114.4241121898
      175.6000000000      114.1637572785
      175.7000000000      113.9049065896
      175.8000000000      113.6477268669
      175.9000000000      113.3924766193
      176.0000000000      113.1394432700
      176.1000000000      112.8888605903
      176.2000000000      112.6408260990
      176.3000000000      112.3952423893
      176.4000000000      112.1518031685
      176.5000000000      111.9100399468
      176.6000000000      111.6694323830
      176.7000000000      111.4295654090
      176.8000000000      111.1902981314
      176.9000000000      110.9518956441
      177.0000000000      110.7150776911
      177.1000000000      110.4809561163
      177.2000000000      110.2508664999
      177.3000000000      110.0261327537
      177.4000000000      109.8078265670
      177.5000000000      109.5965913215
      177.6000000000      109.3925814448
      177.7000000000      109.1955304712
      177.8000000000      109.0049184167
      177.9000000000      108.8201803474
      178.0000000000      108.6408896118
      178.1000000000      108.4668640500
      178.2000000000      108.2981754973
      178.3000000000      108.1350780559
      178.4000000000      107.9778985155
      178.5000000000      107.8269329549
      178.6000000000      107.6823776105
      178.7000000000      107.5442927710
      178.8000000000      107.4125863639
      178.9000000000      107.2870043980
      179.0000000000      107.1671278245
      179.1000000000      107.0523905779
      179.2000000000      106.9421370784
      179.3000000000      106.8357299395
      179.4000000000      106.7327010427
      179.5000000000      106.6329157299
      179.6000000000      106.5367011415
      179.7000000000      106.4448864255
      179.8000000000      106.3587237029
      179.9000000000      106.2796971612
      180.0000000000      106.2092666928
      180.1000000000      106.1486143503
      180.2000000000      106.0984586700
      180.3000000000      106.0589774471
      180.4000000000      106.0298433984
      180.5000000000      106.0103466441
      180.6000000000      105.9995613765
      180.7000000000      105.9965203633
      180.8000000000      106.0003725944
      180.9000000000      106.0105100765
      181.0000000000      106.0266551646
      181.1000000000      106.0488998770
      181.2000000000      106.0776886482
      181.3000000000      106.1137397792
      181.4000000000      106.1579117737
      181.5000000000      106.2110321174
      181.6000000000      106.2737191354
      181.7000000000      106.3462341568
      181.8000000000      106.4284045657
      181.9000000000      106.5196401211
      182.0000000000      106.6190402166
      182.1000000000      106.7255613680
      182.2000000000      106.8381967350
      182.3000000000      106.9561185286
      182.4000000000      107.0787496053
      182.5000000000      107.2057537029
      182.6000000000      107.3369588835
      182.7000000000      107.4722473947
      182.8000000000      107.6114503070
      182.9000000000      107.7542797767
      183.0000000000      107.9003127801
      183.1000000000      108.0490266222
      183.2000000000      108.1998759333
      183.3000000000      108.3523937974
      183.4000000000      108.5062999456
      183.5000000000      108.6615939960
      183.6000000000      108.8186116215
      183.7000000000      108.9780250939
      183.8000000000      109.1407784176
      183.9000000000      109.3079591383
      184.0000000000      109.4806257577
      184.1000000000      109.6596231715
      184.2000000000      109.8454269605
      184.3000000000      110.0380565742
      184.4000000000      110.2370815533
      184.5000000000      110.4417225819
      184.6000000000      110.6510232434
      184.7000000000      110.8640502201
      184.8000000000      111.0800730969
      184.9000000000      111.2986810631
      185.0000000000      111.5198096340
      185.1000000000      111.7436737468
      185.2000000000      111.9706288207
      185.3000000000      112.2010016543
      185.4000000000      112.4349410799
      185.5000000000      112.6723294379
      185.6000000000      112.9127767384
      185.7000000000      113.1556925669
      185.8000000000      113.4004093301
      185.9000000000      113.6463174695
      186.0000000000      113.8929745109
      186.1000000000      114.1401641401
      186.2000000000      114.3878996724
      186.3000000000      114.6363845445
      186.4000000000      114.8859519296
      186.5000000000      115.1370064138
      186.6000000000      115.3899835223
      186.7000000000      115.6453280529
      186.8000000000      115.9034850913
      186.9000000000      116.1648918718
      187.0000000000      116.4299593954
      187.1000000000      116.6990389999
      187.2000000000      116.9723765361
      187.3000000000      117.2500639657
      187.4000000000      117.5320031317
      187.5000000000      117.8178953682
      187.6000000000      118.1072645328
      187.7000000000      118.3995119007
      187.8000000000      118.6939915679
      187.9000000000      118.9900873596
      188.0000000000      119.2872686403
      188.1000000000      119.5851076662
      188.2000000000      119.8832543104
      188.3000000000      120.1813820391
      188.4000000000      120.4791314435
      188.5000000000      120.7760795834
      188.6000000000      121.0717523405
      188.7000000000      121.3656780818
      188.8000000000      121.6574609143
      188.9000000000      121.9468394342
      189.0000000000      122.2337070506
      189.1000000000      122.5180792531
      189.2000000000      122.8000152280
      189.3000000000      123.0795208961
      189.4000000000      123.3564681087
      189.5000000000      123.6305615686
      189.6000000000      123.9013666446
      189.7000000000      124.1683877626
      189.8000000000      124.4311677813
      189.9000000000      124.6893663922
      190.0000000000      124.9427857712
      190.1000000000      125.1913340713
      190.2000000000      125.4349394779
      190.3000000000      125.6734474382
      190.4000000000      125.9065430065
      190.5000000000      126.1337349222
      190.6000000000      126.3544184052
      190.7000000000      126.5680037275
      190.8000000000      126.7740696962
      190.9000000000      126.9724866166
      191.0000000000      127.1634627978
      191.1000000000      127.3474973947
      191.2000000000      127.5252544477
      191.3000000000      127.6973946145
      191.4000000000      127.8644110354
      191.5000000000      128.0265102787
      191.6000000000      128.1835670800
      191.7000000000      128.3351610784
      191.8000000000      128.4806801901
      191.9000000000      128.6194555105
      192.0000000000      128.7508842226
      192.1000000000      128.8745032291
      192.2000000000      128.9899951996
      192.3000000000      129.0971278071
      192.4000000000      129.1956475008
      192.5000000000      129.2851674114
      192.6000000000      129.3650933528
      192.7000000000      129.4346209186
      192.8000000000      129.4928128306
      192.9000000000      129.5387395075
      193.0000000000      129.5716452070
      193.1000000000      129.5910909273
      193.2000000000      129.5970250976
      193.3000000000      129.5897490502
      193.4000000000      129.5697783889
      193.5000000000      129.5376396840
      193.6000000000      129.4936657076
      193.7000000000      129.4378520994
      193.8000000000      129.3698157413
      193.9000000000      129.2888677283
      194.0000000000      129.1941873991
      194.1000000000      129.0850559508
      194.2000000000      128.9610849029
      194.3000000000      128.8223708233
      194.4000000000      128.6695285190
      194.5000000000      128.5035922535
      194.6000000000      128.3258101615
      194.7000000000      128.1373906465
      194.8000000000      127.9392754266
      194.9000000000      127.7320083874
      195.0000000000      127.5157375912
      195.1000000000      127.2903418541
      195.2000000000      127.0556340024
      195.3000000000      126.8115698243
      195.4000000000      126.5583989068
      195.5000000000      126.2967175756
      195.6000000000      126.0274142322
      195.7000000000      125.7515301096
      195.8000000000      125.4700850819
      195.9000000000      125.1839269723
      196.0000000000      124.8936509750
      196.1000000000      124.5996058166
      196.2000000000      124.3019720245
      196.3000000000      124.0008781021
      196.4000000000      123.6965179742
      196.5000000000      123.3892408125
      196.6000000000      123.0795961610
      196.7000000000      122.7683283994
      196.8000000000      122.4563232180
      196.9000000000      122.1445182074
      197.0000000000      121.8337959305
      197.1000000000      121.5248846332
      197.2000000000      121.2182871174
      197.3000000000      120.9142521569
      197.4000000000      120.6127948646
      197.5000000000      120.3137632083
      197.6000000000      120.0169392332
      197.7000000000      119.7221536119
      197.8000000000      119.4293853869
      197.9000000000      119.1388188995
      198.0000000000      118.8508396796
      198.1000000000      118.5659676715
      198.2000000000      118.2847452066
      198.3000000000      118.0076117414
      198.4000000000      117.7348013739
      198.5000000000      117.4662921959
      198.6000000000      117.2018197006
      198.7000000000      116.9409463176
      198.8000000000      116.6831612765
      198.9000000000      116.4279807953
      199.0000000000      116.1750259630
      199.1000000000      115.9240678317
      199.2000000000      115.6750419629
      199.3000000000      115.4280403703
      199.4000000000      115.1832860669
      199.5000000000      114.9410980841
      199.6000000000      114.7018491821
      199.7000000000      114.4659214066
      199.8000000000      114.2336656488
      199.9000000000      114.0053713912
      200.0000000000      113.7812507622
      200.1000000000      113.5614372542
      200.2000000000      113.3459954852
      200.3000000000      113.1349341519
      200.4000000000      112.9282167440
      200.5000000000      112.7257690471
      200.6000000000      112.5274851703
      200.7000000000      112.3332337398
      200.8000000000      112.1428635451
      200.9000000000      111.9562061497
      201.0000000000      111.7730748655
      201.1000000000      111.5932633943
      201.2000000000      111.4165503274
      201.3000000000      111.2427144698
      201.4000000000      111.0715629409
      201.5000000000      110.9029676821
      201.6000000000      110.7369017434
      201.7000000000      110.5734650606
      201.8000000000      110.4128893791
      201.9000000000      110.2555174123
      202.0000000000      110.1017572012
      202.1000000000      109.9520189518
      202.2000000000      109.8066457197
      202.3000000000      109.6658500658
      202.4000000000      109.5296668414
      202.5000000000      109.3979292263
      202.6000000000      109.2702733137
      202.7000000000      109.1461744052
      202.8000000000      109.0250136133
      202.9000000000      108.9061664549
      203.0000000000      108.7890970657
      203.1000000000      108.6734371881
      203.2000000000      108.5590311489
      203.3000000000      108.4459363524
      203.4000000000      108.3343791438
      203.5000000000      108.2246752492
      203.6000000000      108.1171313391
      203.7000000000      108.0119480537
      203.8000000000      107.9091465064
      203.9000000000      107.8085380003
      204.0000000000      107.7097469354
      204.1000000000      107.6122863261
      204.2000000000      107.5156698334
      204.3000000000      107.4195326142
      204.4000000000      107.3237296866
      204.5000000000      107.2283857567
      204.6000000000      107.1338834901
      204.7000000000      107.0407936732
      204.8000000000      106.9497675341
      204.9000000000      106.8614187057
      205.0000000000      106.7762261887
      205.1000000000      106.6944818516
      205.2000000000      106.6162922803
      205.3000000000      106.5416267217
      205.4000000000      106.4703882932
      205.5000000000      106.4024796629
      205.6000000000      106.3378387042
      205.7000000000      106.2764333513
      205.8000000000      106.2182207866
      205.9000000000      106.1630889829
      206.0000000000      106.1108042477
      206.1000000000      106.0609852445
      206.2000000000      106.0131151176
      206.3000000000      105.9665907863
      206.4000000000      105.9207974213
      206.5000000000      105.8751866007
      206.6000000000      105.8293339823
      206.7000000000      105.7829582266
      206.8000000000      105.7358960132
      206.9000000000      105.6880466510
      207.0000000000      105.6393111809
      207.1000000000      105.5895522530
      207.2000000000      105.5385914224
      207.3000000000      105.4862437306
      207.4000000000      105.4323760218
      207.5000000000      105.3769684556
      207.6000000000      105.3201582726
      207.7000000000      105.2622469053
      207.8000000000      105.2036580719
      207.9000000000      105.1448478174
      208.0000000000      105.0861862932
      208.1000000000      105.0278471981
      208.2000000000      104.9697433786
      208.3000000000      104.9115330483
      208.4000000000      104.8526980014
      208.5000000000      104.7926738228
      208.6000000000      104.7309975512
      208.7000000000      104.6674332263
      208.8000000000      104.6020374086
      208.9000000000      104.5351392754
      209.0000000000      104.4672341220
      209.1000000000      104.3988165499
      209.2000000000      104.3302010939
      209.3000000000      104.2613836235
      209.4000000000      104.1919860523
      209.5000000000      104.1213039069
      209.6000000000      104.0484469837
      209.7000000000      103.9725366979
      209.8000000000      103.8929072234
      209.9000000000      103.8092550982
      210.0000000000      103.7216957019
      210.1000000000      103.6307106202
      210.2000000000      103.5370016403
      210.3000000000      103.4412945900
      210.4000000000      103.3441504180
      210.5000000000      103.2458366017
      210.6000000000      103.1462905374
      210.7000000000      103.0451784848
      210.8000000000      102.9420270228
      210.9000000000      102.8363832969
      211.0000000000      102.7279513156
      211.1000000000      102.6166608161
      211.2000000000      102.5026517431
      211.3000000000      102.3861930356
      211.4000000000      102.2675832719
      211.5000000000      102.1470834777
      211.6000000000      102.0249128727
      211.7000000000      101.9013064006
      211.8000000000      101.7766058410
      211.9000000000      101.6513420911
      212.0000000000      101.5262675497
      212.1000000000      101.4023130373
      212.2000000000      101.2804678944
      212.3000000000      101.1616091360
      212.4000000000      101.0463245875
      212.5000000000      100.9347815731
      212.6000000000      100.8266839667
      212.7000000000      100.7213370479
      212.8000000000      100.6178105652
      212.9000000000      100.5151599919
      213.0000000000      100.4126468839
      213.1000000000      100.3098973838
      213.2000000000      100.2069591697
      213.3000000000      100.1042520330
      213.4000000000      100.0024403837
      213.5000000000       99.9022769948
      213.6000000000       99.8044657618
      213.7000000000       99.7095730298
      213.8000000000       99.6179944321
      213.9000000000       99.5299627446
      214.0000000000       99.4455717147
      214.1000000000       99.3647928636
      214.2000000000       99.2874732408
      214.3000000000       99.2133180793
      214.4000000000       99.1418753726
      214.5000000000       99.0725478551
      214.6000000000       99.0046508272
      214.7000000000       98.9375148600
      214.8000000000       98.8706132645
      214.9000000000       98.8036803213
      215.0000000000       98.7367854762
      215.1000000000       98.6703384283
      215.2000000000       98.6050201702
      215.3000000000       98.5416566760
      215.4000000000       98.4810687445
      215.5000000000       98.4239381027
      215.6000000000       98.3707225867
      215.7000000000       98.3216375524
      215.8000000000       98.2767007575
      215.9000000000       98.2358213251
      216.0000000000       98.1989013423
      216.1000000000       98.1659145259
      216.2000000000       98.1369339675
      216.3000000000       98.1120954361
      216.4000000000       98.0915064445
      216.5000000000       98.0751319315
      216.6000000000       98.0626986214
      216.7000000000       98.0536568662
      216.8000000000       98.0472194571
      216.9000000000       98.0424721246
      217.0000000000       98.0385248972
      217.1000000000       98.0346588325
      217.2000000000       98.0304292060
      217.3000000000       98.0257018291
      217.4000000000       98.0206248558
      217.5000000000       98.0155568218
      217.6000000000       98.0109779663
      217.7000000000       98.0074094091
      217.8000000000       98.0053571577
      217.9000000000       98.0052883758
      218.0000000000       98.0076372138
      218.1000000000       98.0128248868
      218.2000000000       98.0212714491
      218.3000000000       98.0333806148
      218.4000000000       98.0494942912
      218.5000000000       98.0698324066
      218.6000000000       98.0944440769
      218.7000000000       98.1231932034
      218.8000000000       98.1557887288
      218.9000000000       98.1918532439
      219.0000000000       98.2310099175
      219.1000000000       98.2729598418
      219.2000000000       98.3175243697
      219.3000000000       98.3646404920
      219.4000000000       98.4143157919
      219.5000000000       98.4665652630
      219.6000000000       98.5213598870
      219.7000000000       98.5786083150
      219.8000000000       98.6381781267
      219.9000000000       98.6999462761
      220.0000000000       98.7638556876
      220.1000000000       98.8299530969
      220.2000000000       98.8983933123
      220.3000000000       98.9694130931
      220.4000000000       99.0432926119
      220.5000000000       99.1203281588
      220.6000000000       99.2008304016
      220.7000000000       99.2851458909
      220.8000000000       99.3736833313
      220.9000000000       99.4669203498
      221.0000000000       99.5653741929
      221.1000000000       99.6695358231
      221.2000000000       99.7797826716
      221.3000000000       99.8962942412
      221.4000000000      100.0189957080
      221.5000000000      100.1475505401
      221.6000000000      100.2814150388
      221.7000000000      100.4199500837
      221.8000000000      100.5625665500
      221.9000000000      100.7088624690
      222.0000000000      100.8587076227
      222.1000000000      101.0122463202
      222.2000000000      101.1698142789
      222.3000000000      101.3317958698
      222.4000000000      101.4984683042
      222.5000000000      101.6698860151
      222.6000000000      101.8458450703
      222.7000000000      102.0259379926
      222.8000000000      102.2096700596
      222.9000000000      102.3965834207
      223.0000000000      102.5863335599
      223.1000000000      102.7786854605
      223.2000000000      102.9734318047
      223.3000000000      103.1702687633
      223.4000000000      103.3686853069
      223.5000000000      103.5679224421
      223.6000000000      103.7670336685
      223.7000000000      103.9650364194
      223.8000000000      104.1611011174
      223.9000000000      104.3547030841
      224.0000000000      104.5456765942
      224.1000000000      104.7341491390
      224.2000000000      104.9203819240
      224.3000000000      105.1045764318
      224.4000000000      105.2867176965
      224.5000000000      105.4665135068
      224.6000000000      105.6434580255
      224.7000000000      105.8170030435
      224.8000000000      105.9867740144
      224.9000000000      106.1527432073
      225.0000000000      106.3152862662
      225.1000000000      106.4750956725
      225.2000000000      106.6329824828
      225.3000000000      106.7896390354
      225.4000000000      106.9454426274
      225.5000000000      107.1003602725
      225.6000000000      107.2539797364
      225.7000000000      107.4056504829
      225.8000000000      107.5546814710
      225.9000000000      107.7005236101
      226.0000000000      107.8428723003
      226.1000000000      107.9816590463
      226.2000000000      108.1169475379
      226.3000000000      108.2487872094
      226.4000000000      108.3770903905
      226.5000000000      108.5015882834
      226.6000000000      108.6218843437
      226.7000000000      108.7375850690
      226.8000000000      108.8484538403
      226.9000000000      108.9545237944
      227.0000000000      109.0561190791
      227.1000000000      109.1537696155
      227.2000000000      109.2480500953
      227.3000000000      109.3394004156
      227.4000000000      109.4279886037
      227.5000000000      109.5136541844
      227.6000000000      109.5959371478
      227.7000000000      109.6741696405
      227.8000000000      109.7475946218
      227.9000000000      109.8154773441
      228.0000000000      109.8771858121
      228.1000000000      109.9322328652
      228.2000000000      109.9802893884
      228.3000000000      110.0211880347
      228.4000000000      110.0549339791
      228.5000000000      110.0817243385
      228.6000000000      110.1019609493
      228.7000000000      110.1162331010
      228.8000000000      110.1252528916
      228.9000000000      110.1297463963
      229.0000000000      110.1303232462
      229.1000000000      110.1273603695
      229.2000000000      110.1209401568
      229.3000000000      110.1108691131
      229.4000000000      110.0967761286
      229.5000000000      110.0782645544
      229.6000000000      110.0550694161
      229.7000000000      110.0271648779
      229.8000000000      109.9947788798
      229.9000000000      109.9583028386
      230.0000000000      109.9181263134
      230.1000000000      109.8744552080
      230.2000000000      109.8271807168
      230.3000000000      109.7758462441
      230.4000000000      109.7197249452
      230.5000000000      109.6579808619
      230.6000000000      109.5898627319
      230.7000000000      109.5148726564
      230.8000000000      109.4328662425
      230.9000000000      109.3440663963
      231.0000000000      109.2490000850
      231.1000000000      109.1483872054
      231.2000000000      109.0430161108
      231.3000000000      108.9336353986
      231.4000000000      108.8208837685
      231.5000000000      108.7052660740
      231.6000000000      108.5871715082
      231.7000000000      108.4669243077
      231.8000000000      108.3448483711
      231.9000000000      108.2213275443
      232.0000000000      108.0968445090
      232.1000000000      107.9719835906
      232.2000000000      107.8473900378
      232.3000000000      107.7236865579
      232.4000000000      107.6013616152
      232.5000000000      107.4806550591
      232.6000000000      107.3614747583
      232.7000000000      107.2433806474
      232.8000000000      107.1256626753
      232.9000000000      107.0075120863
      233.0000000000      106.8882437165
      233.1000000000      106.7674904285
      233.2000000000      106.6452872592
      233.3000000000      106.5220015714
      233.4000000000      106.3981265213
      233.5000000000      106.2740107282
      233.6000000000      106.1496206767
      233.7000000000      106.0244229193
      233.8000000000      105.8974368352
      233.9000000000      105.7674559142
      234.0000000000      105.6333670472
      234.1000000000      105.4944562870
      234.2000000000      105.3505959028
      234.3000000000      105.2022572181
      234.4000000000      105.0503647122
      234.5000000000      104.8960632639
      234.6000000000      104.7404873078
      234.7000000000      104.5846027444
      234.8000000000      104.4291456707
      234.9000000000      104.2746314616
      235.0000000000      104.1213784382
      235.1000000000      103.9695023638
      235.2000000000      103.8188770056
      235.3000000000      103.6690921667
      235.4000000000      103.5194501916
      235.5000000000      103.3690247077
      235.6000000000      103.2167843510
      235.7000000000      103.0617614356
      235.8000000000      102.9032294296
      235.9000000000      102.7408355513
      236.0000000000      102.5746359755
      236.1000000000      102.4050085119
      236.2000000000      102.2324661332
      236.3000000000      102.0574327362
      236.4000000000      101.8800598755
      236.5000000000      101.7001401327
      236.6000000000      101.5171351222
      236.7000000000      101.3303050595
      236.8000000000      101.1389003745
      236.9000000000      100.9423642846
      237.0000000000      100.7404962998
      237.1000000000      100.5335369800
      237.2000000000      100.3221576823
      237.3000000000      100.1073656343
      237.4000000000       99.8903564365
      237.5000000000       99.6723509983
      237.6000000000       99.4544473248
      237.7000000000       99.2375065184
      237.8000000000       99.0220829252
      237.9000000000       98.8084000942
      238.0000000000       98.5963700451
      238.1000000000       98.3856485966
      238.2000000000       98.1757182999
      238.3000000000       97.9659862114
      238.4000000000       97.7558793834
      238.5000000000       97.5449229128
      238.6000000000       97.3327905097
      238.7000000000       97.1193241840
      238.8000000000       96.9045214406
      238.9000000000       96.6884995670
      239.0000000000       96.4714434921
      239.1000000000       96.2535474371
      239.2000000000       96.0349626253
      239.3000000000       95.8157650623
      239.4000000000       95.5959561812
      239.5000000000       95.3755007966
      239.6000000000       95.1543911934
      239.7000000000       94.9327142576
      239.8000000000       94.7106973618
      239.9000000000       94.4887185399
      240.0000000000       94.2672818002
      240.1000000000       94.0469669936
      240.2000000000       93.8283653517
      240.3000000000       93.6120121302
      240.4000000000       93.3983302207
      240.5000000000       93.1875961422
      240.6000000000       92.9799302007
      240.7000000000       92.7753012626
      240.8000000000       92.5735341122
      240.9000000000       92.3743150548
      241.0000000000       92.1772072685
      241.1000000000       91.9816946281
      241.2000000000       91.7872648409
      241.3000000000       91.5935237986
      241.4000000000       91.4003115136
      241.5000000000       91.2077785898
      241.6000000000       91.0163879616
      241.7000000000       90.8268285997
      241.8000000000       90.6398579246
      241.9000000000       90.4561148982
      242.0000000000       90.2759503544
      242.1000000000       90.0993184798
      242.2000000000       89.9257620941
      242.3000000000       89.7544997824
      242.4000000000       89.5845971792
      242.5000000000       89.4151728975
      242.6000000000       89.2455722745
      242.7000000000       89.0754548170
      242.8000000000       88.9047792320
      242.9000000000       88.7337096538
      243.0000000000       88.5624884438
      243.1000000000       88.3913215991
      243.2000000000       88.2203106670
      243.3000000000       88.0494481559
      243.4000000000       87.8786725524
      243.5000000000       87.7079567758
      243.6000000000       87.5373883737
      243.7000000000       87.3672013285
      243.8000000000       87.1977419007
      243.9000000000       87.0293817811
      244.0000000000       86.8624150602
      244.1000000000       86.6969794464
      244.2000000000       86.5330297208
      244.3000000000       86.3703694146
      244.4000000000       86.2087274948
      244.5000000000       86.0478532501
      244.6000000000       85.8876012056
      244.7000000000       85.7279872229
      244.8000000000       85.5692057887
      244.9000000000       85.4116128944
      245.0000000000       85.2556817366
      245.1000000000       85.1019420673
      245.2000000000       84.9509147160
      245.3000000000       84.8030477044
      245.4000000000       84.6586613363
      245.5000000000       84.5179052136
      245.6000000000       84.3807280763
      245.7000000000       84.2468712130
      245.8000000000       84.1159046008
      245.9000000000       83.9873247755
      246.0000000000       83.8607075174
      246.1000000000       83.7358714713
      246.2000000000       83.6129890805
      246.3000000000       83.4926016722
      246.4000000000       83.3755347295
      246.5000000000       83.2627413522
      246.6000000000       83.1551191697
      246.7000000000       83.0533478796
      246.8000000000       82.9577907310
      246.9000000000       82.8684968824
      247.0000000000       82.7853042820
      247.1000000000       82.7079943339
      247.2000000000       82.6364237785
      247.3000000000       82.5705744504
      247.4000000000       82.5105089139
      247.5000000000       82.4562652405
      247.6000000000       82.4077496366
      247.7000000000       82.3646804890
      247.8000000000       82.3266093537
      247.9000000000       82.2930086222
      248.0000000000       82.2633872695
      248.1000000000       82.2373855466
      248.2000000000       82.2148106086
      248.3000000000       82.1955996014
      248.4000000000       82.1797279513
      248.5000000000       82.1671035331
      248.6000000000       82.1574991427
      248.7000000000       82.1505679336
      248.8000000000       82.1459499893
      248.9000000000       82.1434329258
      249.0000000000       82.1430960377
      249.1000000000       82.1453721835
      249.2000000000       82.1510068082
      249.3000000000       82.1609345129
      249.4000000000       82.1761203293
      249.5000000000       82.1974073141
      249.6000000000       82.2254000923
      249.7000000000       82.2604012856
      249.8000000000       82.3023984510
      249.9000000000       82.3510850108
      250.0000000000       82.4058906673
      250.1000000000       82.4660098969
      250.2000000000       82.5304338195
      250.3000000000       82.5980009214
      250.4000000000       82.6674801536
      250.5000000000       82.7376882151
      250.6000000000       82.8076226326
      250.7000000000       82.8765753303
      250.8000000000       82.9441930704
      250.9000000000       83.0104690633
      251.0000000000       83.0756716045
      251.1000000000       83.1402317899
      251.2000000000       83.2046201420
      251.3000000000       83.2692432439
      251.4000000000       83.3343847361
      251.5000000000       83.4001950543
      251.6000000000       83.4667117268
      251.7000000000       83.5338850223
      251.8000000000       83.6015875037
      251.9000000000       83.6696079999
      252.0000000000       83.7376438535
      252.1000000000       83.8053119674
      252.2000000000       83.8721928780
      252.3000000000       83.9379047164
      252.4000000000       84.0021835799
      252.5000000000       84.0649367928
      252.6000000000       84.1262430935
      252.7000000000       84.1862943619
      252.8000000000       84.2452954628
      252.9000000000       84.3033531683
      253.0000000000       84.3603909445
      253.1000000000       84.4161199034
      253.2000000000       84.4700754052
      253.3000000000       84.5217030792
      253.4000000000       84.5704606531
      253.5000000000       84.6159013230
      253.6000000000       84.6577177277
      253.7000000000       84.6957405216
      253.8000000000       84.7299017323
      253.9000000000       84.7601847252
      254.0000000000       84.7865871439
      254.1000000000       84.8091156609
      254.2000000000       84.8278114488
      254.3000000000       84.8427897865
      254.4000000000       84.8542720976
      254.5000000000       84.8625941025
      254.6000000000       84.8681822269
      254.7000000000       84.8714976758
      254.8000000000       84.8729572060
      254.9000000000       84.8728512117
      255.0000000000       84.8712855223
      255.1000000000       84.8681673078
      255.2000000000       84.8632407080
      255.3000000000       84.8561614095
      255.4000000000       84.8465894929
      255.5000000000       84.8342761949
      255.6000000000       84.8191214742
      255.7000000000       84.8011870299
      255.8000000000       84.7806637749
      255.9000000000       84.7578078482
      256.0000000000       84.7328673828
      256.1000000000       84.7060206024
      256.2000000000       84.6773375170
      256.3000000000       84.6467698804
      256.4000000000       84.6141698194
      256.5000000000       84.5793340811
      256.6000000000       84.5420662486
      256.7000000000       84.5022442997
      256.8000000000       84.4598784935
      256.9000000000       84.4151469435
      257.0000000000       84.3684015769
      257.1000000000       84.3201414929
      257.2000000000       84.2709545576
      257.3000000000       84.2214323563
      257.4000000000       84.1720702248
      257.5000000000       84.1231731605
      257.6000000000       84.0747958416
      257.7000000000       84.0267439183
      257.8000000000       83.9786507160
      257.9000000000       83.9301197686
      258.0000000000       83.8808966501
      258.1000000000       83.8310164417
      258.2000000000       83.7808744108
      258.3000000000       83.7311909600
      258.4000000000       83.6828768188
      258.5000000000       83.6368380490
      258.6000000000       83.5937798499
      258.7000000000       83.5540715199
      258.8000000000       83.5177209447
      258.9000000000       83.4844735108
      259.0000000000       83.4540067935
      259.1000000000       83.4261540444
      259.2000000000       83.4010767286
      259.3000000000       83.3793261482
      259.4000000000       83.3617755717
      259.5000000000       83.3494520178
      259.6000000000       83.3433294686
      259.7000000000       83.3441502783
      259.8000000000       83.3523204030
      259.9000000000       83.3678914232
      260.0000000000       83.3906138353
      260.1000000000       83.4200285040
      260.2000000000       83.4555586078
      260.3000000000       83.4965786913
      260.4000000000       83.5424649245
      260.5000000000       83.5926460284
      260.6000000000       83.6466631715
      260.7000000000       83.7042231490
      260.8000000000       83.7652197104
      260.9000000000       83.8297135575
      261.0000000000       83.8978800800
      261.1000000000       83.9699407409
      261.2000000000       84.0460939234
      261.3000000000       84.1264604973
      261.4000000000       84.2110581689
      261.5000000000       84.2998084009
      261.6000000000       84.3925655166
      261.7000000000       84.4891526248
      261.8000000000       84.5893928728
      261.9000000000       84.6931302838
      262.0000000000       84.8002377421
      262.1000000000       84.9106132908
      262.2000000000       85.0241693701
      262.3000000000       85.1408214285
      262.4000000000       85.2604770517
      262.5000000000       85.3830217153
      262.6000000000       85.5082971551
      262.7000000000       85.6360742474
      262.8000000000       85.7660297520
      262.9000000000       85.8977396970
      263.0000000000       86.0307008247
      263.1000000000       86.1643835690
      263.2000000000       86.2983080725
      263.3000000000       86.4321221555
      263.4000000000       86.5656553243
      263.5000000000       86.6989279194
      263.6000000000       86.8321081242
      263.7000000000       86.9654266121
      263.8000000000       87.0990722284
      263.9000000000       87.2331017997
      264.0000000000       87.3673943936
      264.1000000000       87.5016637393
      264.2000000000       87.6355180538
      264.3000000000       87.7685395806
      264.4000000000       87.9003549010
      264.5000000000       88.0306782587
      264.6000000000       88.1593255615
      264.7000000000       88.2862054720
      264.8000000000       88.4112960630
      264.9000000000       88.5346160354
      265.0000000000       88.6561996413
      265.1000000000       88.7760822743
      265.2000000000       88.8942987584
      265.3000000000       89.0108908552
      265.4000000000       89.1259167617
      265.5000000000       89.2394547489
      265.6000000000       89.3515961928
      265.7000000000       89.4624299561
      265.8000000000       89.5720261377
      265.9000000000       89.6804280978
      266.0000000000       89.7876566877
      266.1000000000       89.8937229422
      266.2000000000       89.9986417565
      266.3000000000       90.1024412815
      266.4000000000       90.2051655968
      266.5000000000       90.3068692331
      266.6000000000       90.4076022979
      266.7000000000       90.5073880628
      266.8000000000       90.6061999701
      266.9000000000       90.7039496979
      267.0000000000       90.8004966545
      267.1000000000       90.8956798408
      267.2000000000       90.9893638978
      267.3000000000       91.0814869387
      267.4000000000       91.1720993704
      267.5000000000       91.2613861762
      267.6000000000       91.3496658993
      267.7000000000       91.4373597252
      267.8000000000       91.5249292683
      267.9000000000       91.6127941438
      268.0000000000       91.7012523875
      268.1000000000       91.7904304528
      268.2000000000       91.8802806535
      268.3000000000       91.9706229160
      268.4000000000       92.0612156309
      268.5000000000       92.1518332512
      268.6000000000       92.2423300025
      268.7000000000       92.3326756503
      268.8000000000       92.4229578787
      268.9000000000       92.5133548661
      269.0000000000       92.6040891282
      269.1000000000       92.6953787113
      269.2000000000       92.7874001074
      269.3000000000       92.8802719871
      269.4000000000       92.9740579573
      269.5000000000       93.0687788670
      269.6000000000       93.1644258789
      269.7000000000       93.2609746685
      269.8000000000       93.3584092073
      269.9000000000       93.4567601574
      270.0000000000       93.5561478362
      270.1000000000       93.6568096179
      270.2000000000       93.7590971991
      270.3000000000       93.8634449037
      270.4000000000       93.9703187777
      270.5000000000       94.0801555029
      270.6000000000       94.1932959759
      270.7000000000       94.3099255950
      270.8000000000       94.4300391807
      270.9000000000       94.5534465346
      271.0000000000       94.6798176821
      271.1000000000       94.8087495638
      271.2000000000       94.9398315297
      271.3000000000       95.0726968518
      271.4000000000       95.2070616379
      271.5000000000       95.3427561822
      271.6000000000       95.4797439872
      271.7000000000       95.6181154942
      271.8000000000       95.7580474099
      271.9000000000       95.8997357899
      272.0000000000       96.0433252416
      272.1000000000       96.1888586361
      272.2000000000       96.3362597530
      272.3000000000       96.4853492080
      272.4000000000       96.6358854759
      272.5000000000       96.7876191205
      272.6000000000       96.9403468775
      272.7000000000       97.0939509075
      272.8000000000       97.2484103343
      272.9000000000       97.4037816636
      273.0000000000       97.5601585369
      273.1000000000       97.7176318295
      273.2000000000       97.8762661583
      273.3000000000       98.0360933868
      273.4000000000       98.1971110769
      273.5000000000       98.3592731586
      273.6000000000       98.5224711869
      273.7000000000       98.6865147244
      273.8000000000       98.8511229930
      273.9000000000       99.0159404378
      274.0000000000       99.1805790462
      274.1000000000       99.3446827361
      274.2000000000       99.5080007634
      274.3000000000       99.6704492694
      274.4000000000       99.8321400895
      274.5000000000       99.9933644206
      274.6000000000      100.1545348038
      274.7000000000      100.3161028505
      274.8000000000      100.4784774211
      274.9000000000      100.6419657096
      275.0000000000      100.8067499082
      275.1000000000      100.9728988181
      275.2000000000      101.1404025900
      275.3000000000      101.3092144364
      275.4000000000      101.4792850873
      275.5000000000      101.6505811222
      275.6000000000      101.8230840786
      275.7000000000      101.9967742477
      275.8000000000      102.1716094729
      275.9000000000      102.3475146036
      276.0000000000      102.5243944715
      276.1000000000      102.7021728037
      276.2000000000      102.8808447811
      276.3000000000      103.0605198006
      276.4000000000      103.2414318944
      276.5000000000      103.4239076776
      276.6000000000      103.6082998376
      276.7000000000      103.7949079998
      276.8000000000      103.9839124286
      276.9000000000      104.1753400957
      277.0000000000      104.3690697895
      277.1000000000      104.5648700627
      277.2000000000      104.7624544230
      277.3000000000      104.9615353771
      277.4000000000      105.1618615117
      277.5000000000      105.3632299277
      277.6000000000      105.5654753247
      277.7000000000      105.7684437095
      277.8000000000      105.9719619069
      277.9000000000      106.1758137019
      278.0000000000      106.3797296197
      278.1000000000      106.5833940330
      278.2000000000      106.7864676815
      278.3000000000      106.9886212888
      278.4000000000      107.1895749028
      278.5000000000      107.3891349700
      278.6000000000      107.5872206566
      278.7000000000      107.7838718580
      278.8000000000      107.9792365012
      278.9000000000      108.1735402851
      279.0000000000      108.3670448865
      279.1000000000      108.5599986415
      279.2000000000      108.7525837330
      279.3000000000      108.9448686143
      279.4000000000      109.1367794534
      279.5000000000      109.3281025300
      279.6000000000      109.5185188076
      279.7000000000      109.7076604024
      279.8000000000      109.8951729450
      279.9000000000      110.0807701727
      280.0000000000      110.2642718327
      280.1000000000      110.4456198560
      280.2000000000      110.6248714038
      280.3000000000      110.8021720279
      280.4000000000      110.9777172275
      280.5000000000      111.1517096718
      280.6000000000      111.3243206366
      280.7000000000      111.4956624563
      280.8000000000      111.6657776912
      280.9000000000      111.8346467661
      281.0000000000      112.0022101027
      281.1000000000      112.1683966201
      281.2000000000      112.3331521333
      281.3000000000      112.4964660133
      281.4000000000      112.6583957872
      281.5000000000      112.8190866103
      281.6000000000      112.9787776876
      281.7000000000      113.1377900488
      281.8000000000      113.2964983973
      281.9000000000      113.4552928607
      282.0000000000      113.6145367960
      282.1000000000      113.7745217324
      282.2000000000      113.9354205532
      282.3000000000      114.0972455910
      282.4000000000      114.2598262461
      282.5000000000      114.4228241674
      282.6000000000      114.5857960225
      282.7000000000      114.7482974219
      282.8000000000      114.9100046365
      282.9000000000      115.0708189254
      283.0000000000      115.2309172286
      283.1000000000      115.3907263854
      283.2000000000      115.5508226372
      283.3000000000      115.7117817605
      283.4000000000      115.8740233160
      283.5000000000      116.0376946551
      283.6000000000      116.2026340467
      283.7000000000      116.3684319744
      283.8000000000      116.5345747775
      283.9000000000      116.7006220743
      284.0000000000      116.8663568222
      284.1000000000      117.0318627427
      284.2000000000      117.1975134423
      284.3000000000      117.3638793673
      284.4000000000      117.5315756232
      284.5000000000      117.7010890534
      284.6000000000      117.8726327269
      284.7000000000      118.0460708592
      284.8000000000      118.2209338141
      284.9000000000      118.3965137033
      285.0000000000      118.5720109558
      285.1000000000      118.7466987309
      285.2000000000      118.9200770040
      285.3000000000      119.0919901809
      285.4000000000      119.2626828693
      285.5000000000      119.4327741018
      285.6000000000      119.6031439384
      285.7000000000      119.7747475270
      285.8000000000      119.9483941175
      285.9000000000      120.1245411136
      286.0000000000      120.3031561432
      286.1000000000      120.4836919204
      286.2000000000      120.6651946041
      286.3000000000      120.8465297172
      286.4000000000      121.0266696163
      286.5000000000      121.2049610576
      286.6000000000      121.3812911901
      286.7000000000      121.5560987223
      286.8000000000      121.7302261340
      286.9000000000      121.9046585757
      287.0000000000      122.0802296761
      287.1000000000      122.2573828263
      287.2000000000      122.4360570231
      287.3000000000      122.6157271252
      287.4000000000      122.7955817908
      287.5000000000      122.9747829578
      287.6000000000      123.1527298319
      287.7000000000      123.3292525727
      287.8000000000      123.5046845859
      287.9000000000      123.6797988635
      288.0000000000      123.8556317540
      288.1000000000      124.0332423781
      288.2000000000      124.2134699696
      288.3000000000      124.3967442178
      288.4000000000      124.5829850857
      288.5000000000      124.7716092913
      288.6000000000      124.9616419982
      288.7000000000      125.1519127747
      288.8000000000      125.3412934245
      288.9000000000      125.5289237913
      289.0000000000      125.7143753973
      289.1000000000      125.8977199667
      289.2000000000      126.0794940972
      289.3000000000      126.2605732757
      289.4000000000      126.4419816766
      289.5000000000      126.6246749363
      289.6000000000      126.8093400196
      289.7000000000      126.9962574151
      289.8000000000      127.1852611115
      289.9000000000      127.3758112984
      290.0000000000      127.5671668615
      290.1000000000      127.7586173072
      290.2000000000      127.9497136226
      290.3000000000      128.1404328377
      290.4000000000      128.3312221530
      290.5000000000      128.5228959772
      290.6000000000      128.7164063491
      290.7000000000      128.9125521731
      290.8000000000      129.1117144977
      290.9000000000      129.3137005283
      291.0000000000      129.5177451843
      291.1000000000      129.7226696684
      291.2000000000      129.9271472613
      291.3000000000      130.1299983429
      291.4000000000      130.3304315590
      291.5000000000      130.5281702201
      291.6000000000      130.7234411932
      291.7000000000      130.9168453276
      291.8000000000      131.1091578751
      291.9000000000      131.3011155974
      292.0000000000      131.4932422484
      292.1000000000      131.6857415660
      292.2000000000      131.8784666914
      292.3000000000      132.0709605440
      292.4000000000      132.2625536967
      292.5000000000      132.4525011823
      292.6000000000      132.6401362012
      292.7000000000      132.8250140865
      292.8000000000      133.0070127257
      292.9000000000      133.1863527630
      293.0000000000      133.3635144787
      293.1000000000      133.5390577204
      293.2000000000      133.7133869686
      293.3000000000      133.8865373315
      293.4000000000      134.0580585569
      293.5000000000      134.2270422049
      293.6000000000      134.3922914256
      293.7000000000      134.5525829800
      293.8000000000      134.7069422543
      293.9000000000      134.8548485185
      294.0000000000      134.9963125894
      294.1000000000      135.1318093036
      294.2000000000      135.2620964394
      294.3000000000      135.3879871390
      294.4000000000      135.5101476255
      294.5000000000      135.6289740261
      294.6000000000      135.7445618537
      294.7000000000      135.8567530230
      294.8000000000      135.9652325248
      294.9000000000      136.0696402568
      295.0000000000      136.1696659540
      295.1000000000      136.2651054320
      295.2000000000      136.3558725146
      295.3000000000      136.4419750730
      295.4000000000      136.5234667376
      295.5000000000      136.6003863736
      295.6000000000      136.6727011417
      295.7000000000      136.7402702472
      295.8000000000      136.8028400820
      295.9000000000      136.8600733158
      296.0000000000      136.9116054018
      296.1000000000      136.9571173219
      296.2000000000      136.9964100646
      296.3000000000      137.0294611417
      296.4000000000      137.0564475008
      296.5000000000      137.0777280869
      296.6000000000      137.0937911949
      296.7000000000      137.1051832721
      296.8000000000      137.1124397826
      296.9000000000      137.1160374501
      297.0000000000      137.1163763633
      297.1000000000      137.1137857267
      297.2000000000      137.1085390582
      297.3000000000      137.1008669329
      297.4000000000      137.0909635398
      297.5000000000      137.0789890710
      297.6000000000      137.0650735213
      297.7000000000      137.0493279174
      297.8000000000      137.0318701832
      297.9000000000      137.0128632959
      298.0000000000      136.9925514322
      298.1000000000      136.9712723369
      298.2000000000      136.9494322814
      298.3000000000      136.9274479746
      298.4000000000      136.9056740612
      298.5000000000      136.8843388691
      298.6000000000      136.8635069576
      298.7000000000      136.8430816153
      298.8000000000      136.8228522381
      298.9000000000      136.8025770344
      299.0000000000      136.7820758039
      299.1000000000      136.7613016340
      299.2000000000      136.7403696882
      299.3000000000      136.7195404322
      299.4000000000      136.6991710739
      299.5000000000      136.6796558368
      299.6000000000      136.6613732114
      299.7000000000      136.6446513039
      299.8000000000      136.6297523974
      299.9000000000      136.6168690874
      300.0000000000      136.6061220274
      300.1000000000      136.5975557938
      300.2000000000      136.5911378388
      300.3000000000      136.5867705032
      300.4000000000      136.5843187903
      300.5000000000      136.5836488735
      300.6000000000      136.5846668686
      300.7000000000      136.5873481235
      300.8000000000      136.5917509730
      300.9000000000      136.5980120601
      301.0000000000      136.6063228338
      301.1000000000      136.6168924392
      301.2000000000      136.6299074784
      301.3000000000      136.6455025079
      301.4000000000      136.6637522769
      301.5000000000      136.6846890527
      301.6000000000      136.7083363442
      301.7000000000      136.7347435261
      301.8000000000      136.7640066291
      301.9000000000      136.7962693949
      302.0000000000      136.8317098468
      302.1000000000      136.8705243922
      302.2000000000      136.9129198668
      302.3000000000      136.9591164710
      302.4000000000      137.0093567064
      302.5000000000      137.0639118839
      302.6000000000      137.1230781183
      302.7000000000      137.1871573888
      302.8000000000      137.2564239374
      302.9000000000      137.3310819668
      303.0000000000      137.4112282171
      303.1000000000      137.4968342788
      303.2000000000      137.5877576884
      303.3000000000      137.6837778034
      303.4000000000      137.7846392520
      303.5000000000      137.8900821169
      303.6000000000      137.9998461084
      303.7000000000      138.1136488278
      303.8000000000      138.2311513370
      303.9000000000      138.3519293387
      304.0000000000      138.4754681538
      304.1000000000      138.6011943392
      304.2000000000      138.7285435194
      304.3000000000      138.8570470934
      304.4000000000      138.9864084834
      304.5000000000      139.1165405895
      304.6000000000      139.2475507986
      304.7000000000      139.3796795014
      304.8000000000      139.5132133161
      304.9000000000      139.6483991992
      305.0000000000      139.7853828420
      305.1000000000      139.9241854710
      305.2000000000      140.0647215174
      305.3000000000      140.2068456712
      305.4000000000      140.3504093792
      305.5000000000      140.4953046320
      305.6000000000      140.6414773578
      305.7000000000      140.7889031655
      305.8000000000      140.9375327510
      305.9000000000      141.0872307871
      306.0000000000      141.2377392296
      306.1000000000      141.3886862618
      306.2000000000      141.5396392355
      306.3000000000      141.6901791349
      306.4000000000      141.8399671748
      306.5000000000      141.9887824614
      306.6000000000      142.1365249909
      306.7000000000      142.2831872739
      306.8000000000      142.4288018552
      306.9000000000      142.5733777231
      307.0000000000      142.7168432385
      307.1000000000      142.8590125062
      307.2000000000      142.9995847482
      307.3000000000      143.1381763347
      307.4000000000      143.2743769554
      307.5000000000      143.4078157851
      307.6000000000      143.5382186374
      307.7000000000      143.6654392367
      307.8000000000      143.7894566823
      307.9000000000      143.9103447416
      308.0000000000      144.0282270881
      308.1000000000      144.1432315390
      308.2000000000      144.2554506485
      308.3000000000      144.3649118211
      308.4000000000      144.4715598054
      308.5000000000      144.5752539249
      308.6000000000      144.6757784913
      308.7000000000      144.7728640793
      308.8000000000      144.8662152333
      308.9000000000      144.9555394150
      309.0000000000      145.0405710620
      309.1000000000      145.1210860481
      309.2000000000      145.1969067215
      309.3000000000      145.2679036475
      309.4000000000      145.3339978692
      309.5000000000      145.3951645836
      309.6000000000      145.4514373738
      309.7000000000      145.5029099785
      309.8000000000      145.5497306753
      309.9000000000      145.5920831330
      310.0000000000      145.6301523895
      310.1000000000      145.6640836867
      310.2000000000      145.6939495106
      310.3000000000      145.7197392200
      310.4000000000      145.7413746226
      310.5000000000      145.7587443662
      310.6000000000      145.7717454259
      310.7000000000      145.7803183521
      310.8000000000      145.7844649504
      310.9000000000      145.7842429347
      311.0000000000      145.7797409315
      311.1000000000      145.7710440435
      311.2000000000      145.7582028365
      311.3000000000      145.7412140660
      311.4000000000      145.7200161628
      311.5000000000      145.6945008261
      311.6000000000      145.6645393626
      311.7000000000      145.6300162744
      311.8000000000      145.5908581510
      311.9000000000      145.5470495754
      312.0000000000      145.4986376156
      312.1000000000      145.4457324684
      312.2000000000      145.3885083079
      312.3000000000      145.3272010012
      312.4000000000      145.2620973829
      312.5000000000      145.1935149812
      312.6000000000      145.1217751424
      312.7000000000      145.0471713574
      312.8000000000      144.9699337201
      312.9000000000      144.8901918280
      313.0000000000      144.8079424681
      313.1000000000      144.7230285892
      313.2000000000      144.6351340572
      313.3000000000      144.5437907625
      313.4000000000      144.4484008003
      313.5000000000      144.3482824451
      313.6000000000      144.2427455135
      313.7000000000      144.1311893572
      313.8000000000      144.0131978985
      313.9000000000      143.8886010658
      314.0000000000      143.7574829908
      314.1000000000      143.6201358662
      314.2000000000      143.4769755348
      314.3000000000      143.3284456260
      314.4000000000      143.1749361415
      314.5000000000      143.0167342068
      314.6000000000      142.8540135860
      314.7000000000      142.6868613062
      314.8000000000      142.5153352636
      314.9000000000      142.3395400382
      315.0000000000      142.1596975414
      315.1000000000      141.9761841482
      315.2000000000      141.7895163727
      315.3000000000      141.6002916140
      315.4000000000      141.4091071958
      315.5000000000      141.2164794421
      315.6000000000      141.0227732090
      315.7000000000      140.8281407906
      315.8000000000      140.6324738084
      315.9000000000      140.4353793362
      316.0000000000      140.2361959127
      316.1000000000      140.0340615725
      316.2000000000      139.8280376323
      316.3000000000      139.6172775124
      316.4000000000      139.4012087922
      316.5000000000      139.1796743896
      316.6000000000      138.9529712013
      316.7000000000      138.7217472524
      316.8000000000      138.4867703544
      316.9000000000      138.2486366515
      317.0000000000      138.0075171300
      317.1000000000      137.7630287182
      317.2000000000      137.5142750870
      317.3000000000      137.2600468865
      317.4000000000      136.9991193245
      317.5000000000      136.7305482402
      317.6000000000      136.4538605121
      317.7000000000      136.1690666458
      317.8000000000      135.8764989303
      317.9000000000      135.5765556696
      318.0000000000      135.2694731756
      318.1000000000      134.9552369157
      318.2000000000      134.6336860727
      318.3000000000      134.3047817497
      318.4000000000      133.9689272444
      318.5000000000      133.6271873614
      318.6000000000      133.2812862578
      318.7000000000      132.9333618590
      318.8000000000      132.5855654661
      318.9000000000      132.2396580622
      319.0000000000      131.8967436126
      319.1000000000      131.5572143439
      319.2000000000      131.2209034319
      319.3000000000      130.8873708528
      319.4000000000      130.5562077869
      319.5000000000      130.2272442328
      319.6000000000      129.9005871690
      319.7000000000      129.5764891311
      319.8000000000      129.2551245839
      319.9000000000      128.9363919857
      320.0000000000      128.6198416511
      320.1000000000      128.3047677454
      320.2000000000      127.9904266662
      320.3000000000      127.6762953465
      320.4000000000      127.3622752775
      320.5000000000      127.0487810446
      320.6000000000      126.7366959883
      320.7000000000      126.4272223316
      320.8000000000      126.1216786840
      320.9000000000      125.8213081084
      321.0000000000      125.5271487404
      321.1000000000      125.2399921406
      321.2000000000      124.9604182534
      321.3000000000      124.6888715972
      321.4000000000      124.4257364504
      321.5000000000      124.1713797210
      321.6000000000      123.9261540697
      321.7000000000      123.6903686568
      321.8000000000      123.4642400779
      321.9000000000      123.2478337383
      322.0000000000      123.0410035049
      322.1000000000      122.8433410787
      322.2000000000      122.6541501281
      322.3000000000      122.4724621435
      322.4000000000      122.2971013563
      322.5000000000      122.1267935842
      322.6000000000      121.9603032267
      322.7000000000      121.7965766512
      322.8000000000      121.6348637096
      322.9000000000      121.4747869290
      323.0000000000      121.3163358089
      323.1000000000      121.1597828978
      323.2000000000      121.0055476468
      323.3000000000      120.8540557649
      323.4000000000      120.7056389011
      323.5000000000      120.5604982035
      323.6000000000      120.4187287505
      323.7000000000      120.2803828464
      323.8000000000      120.1455442798
      323.9000000000      120.0143788352
      324.0000000000      119.8871390800
      324.1000000000      119.7641177153
      324.2000000000      119.6455663638
      324.3000000000      119.5316162768
      324.4000000000      119.4222344148
      324.5000000000      119.3172328507
      324.6000000000      119.2163214993
      324.7000000000      119.1191772152
      324.8000000000      119.0254975592
      324.9000000000      118.9350163180
      325.0000000000      118.8474749886
      325.1000000000      118.7625633283
      325.2000000000      118.6798554704
      325.3000000000      118.5987721209
      325.4000000000      118.5185905848
      325.5000000000      118.4385077291
      325.6000000000      118.3577431715
      325.7000000000      118.2756577967
      325.8000000000      118.1918583395
      325.9000000000      118.1062612439
      326.0000000000      118.0191007165
      326.1000000000      117.9308778075
      326.2000000000      117.8422649645
      326.3000000000      117.7539950916
      326.4000000000      117.6667614785
      326.5000000000      117.5811455206
      326.6000000000      117.4975756910
      326.7000000000      117.4163146465
      326.8000000000      117.3374663158
      326.9000000000      117.2609981330
      327.0000000000      117.1867739939
      327.1000000000      117.1145961193
      327.2000000000      117.0442573792
      327.3000000000      116.9756031250
      327.4000000000      116.9085907186
      327.5000000000      116.8433250897
      327.6000000000      116.7800520000
      327.7000000000      116.7191086040
      327.8000000000      116.6608517112
      327.9000000000      116.6055935362
      328.0000000000      116.5535696614
      328.1000000000      116.5049494168
      328.2000000000      116.4598812326
      328.3000000000      116.4185516215
      328.4000000000      116.3812284096
      328.5000000000      116.3482616912
      328.6000000000      116.3200339551
      328.7000000000      116.2968727330
      328.8000000000      116.2789543689
      328.9000000000      116.2662320029
      329.0000000000      116.2584130888
      329.1000000000      116.2549985983
      329.2000000000      116.2553795379
      329.3000000000      116.2589679092
      329.4000000000      116.2653269735
      329.5000000000      116.2742628345
      329.6000000000      116.2858517077
      329.7000000000      116.3003932572
      329.8000000000      116.3183001559
      329.9000000000      116.3399515605
      330.0000000000      116.3655452868
      330.1000000000      116.3949958975
      330.2000000000      116.4279136189
      330.3000000000      116.4636752457
      330.4000000000      116.5015680211
      330.5000000000      116.5409597664
      330.6000000000      116.5814400653
      330.7000000000      116.6228898370
      330.8000000000      116.6654630872
      330.9000000000      116.7094911290
      331.0000000000      116.7553417460
      331.1000000000      116.8032769334
      331.2000000000      116.8533500530
      331.3000000000      116.9053688844
      331.4000000000      116.9589277443
      331.5000000000      117.0134927499
      331.6000000000      117.0685090023
      331.7000000000      117.1234981282
      331.8000000000      117.1781245779
      331.9000000000      117.2322227383
      332.0000000000      117.2857879841
      332.1000000000      117.3389424531
      332.2000000000      117.3918889360
      332.3000000000      117.4448656987
      332.4000000000      117.4981084681
      332.5000000000      117.5518192100
      332.6000000000      117.6061389720
      332.7000000000      117.6611241059
      332.8000000000      117.7167287325
      332.9000000000      117.7727992534
      333.0000000000      117.8290866624
      333.1000000000      117.8852783561
      333.2000000000      117.9410471416
      333.3000000000      117.9961106537
      333.4000000000      118.0502879595
      333.5000000000      118.1035377487
      333.6000000000      118.1559647222
      333.7000000000      118.2077879589
      333.8000000000      118.2592754016
      333.9000000000      118.3106607013
      334.0000000000      118.3620656843
      334.1000000000      118.4134525137
      334.2000000000      118.4646214205
      334.3000000000      118.5152546908
      334.4000000000      118.5649923685
      334.5000000000      118.6135163823
      334.6000000000      118.6606200287
      334.7000000000      118.7062468798
      334.8000000000      118.7504930373
      334.9000000000      118.7935753670
      335.0000000000      118.8357755629
      335.1000000000      118.8773747319
      335.2000000000      118.9185949165
      335.3000000000      118.9595612598
      335.4000000000      119.0002914059
      335.5000000000      119.0407096728
      335.6000000000      119.0806754203
      335.7000000000      119.1200138533
      335.8000000000      119.1585422000
      335.9000000000      119.1960921113
      336.0000000000      119.2325354380
      336.1000000000      119.2678201991
      336.2000000000      119.3020154704
      336.3000000000      119.3353517006
      336.4000000000      119.3682359169
      336.5000000000      119.4012240938
      336.6000000000      119.4349462585
      336.7000000000      119.4699963726
      336.8000000000      119.5068127862
      336.9000000000      119.5455816424
      337.0000000000      119.5861921175
      337.1000000000      119.6282592208
      337.2000000000      119.6712107984
      337.3000000000      119.7144160861
      337.4000000000      119.7573217435
      337.5000000000      119.7995603536
      337.6000000000      119.8410055334
      337.7000000000      119.8817640600
      337.8000000000      119.9221134796
      337.9000000000      119.9624082701
      338.0000000000      120.0029840732
      338.1000000000      120.0440855361
      338.2000000000      120.0858320180
      338.3000000000      120.1282227914
      338.4000000000      120.1711740307
      338.5000000000      120.2145748266
      338.6000000000      120.2583492272
      338.7000000000      120.3025134210
      338.8000000000      120.3472178367
      338.9000000000      120.3927662023
      339.0000000000      120.4396047113
      339.1000000000      120.4882803566
      339.2000000000      120.5393753078
      339.3000000000      120.5934311054
      339.4000000000      120.6508803801
      339.5000000000      120.7120034013
      339.6000000000      120.7769203131
      339.7000000000      120.8456197897
      339.8000000000      120.9180148088
      339.9000000000      120.9940093937
      340.0000000000      121.0735580676
      340.1000000000      121.1567022335
      340.2000000000      121.2435742254
      340.3000000000      121.3343691685
      340.4000000000      121.4292939135
      340.5000000000      121.5285087583
      340.6000000000      121.6320787276
      340.7000000000      121.7399491235
      340.8000000000      121.8519528387
      340.9000000000      121.9678486363
      341.0000000000      122.0873785235
      341.1000000000      122.2103257860
      341.2000000000      122.3365551539
      341.3000000000      122.4660247852
      341.4000000000      122.5987681971
      341.5000000000      122.7348514967
      341.6000000000      122.8743141920
      341.7000000000      123.0171069643
      341.8000000000      123.1630436366
      341.9000000000      123.3117857036
      342.0000000000      123.4628692190
      342.1000000000      123.6157657925
      342.2000000000      123.7699529426
      342.3000000000      123.9249665355
      342.4000000000      124.0804206647
      342.5000000000      124.2359982140
      342.6000000000      124.3914264503
      342.7000000000      124.5464532520
      342.8000000000      124.7008348228
      342.9000000000      124.8543394886
      343.0000000000      125.0067646021
      343.1000000000      125.1579577958
      343.2000000000      125.3078290376
      343.3000000000      125.4563438040
      343.4000000000      125.6034965072
      343.5000000000      125.7492733291
      343.6000000000      125.8936191070
      343.7000000000      126.0364215943
      343.8000000000      126.1775175199
      343.9000000000      126.3167140533
      344.0000000000      126.4538110801
      344.1000000000      126.5886094010
      344.2000000000      126.7208976475
      344.3000000000      126.8504222942
      344.4000000000      126.9768564385
      344.5000000000      127.0997874365
      344.6000000000      127.2187383245
      344.7000000000      127.3332243723
      344.8000000000      127.4428291665
      344.9000000000      127.5472737248
      345.0000000000      127.6464529801
      345.1000000000      127.7404258423
      345.2000000000      127.8293621917
      345.3000000000      127.9134648197
      345.4000000000      127.9928919432
      345.5000000000      128.0677045683
      345.6000000000      128.1378551017
      345.7000000000      128.2032195658
      345.8000000000      128.2636608812
      345.9000000000      128.3190973359
      346.0000000000      128.3695480787
      346.1000000000      128.4151378123
      346.2000000000      128.4560606440
      346.3000000000      128.4925205864
      346.4000000000      128.5246758095
      346.5000000000      128.5526111062
      346.6000000000      128.5763499423
      346.7000000000      128.5959011988
      346.8000000000      128.6113214483
      346.9000000000      128.6227689217
      347.0000000000      128.6305271847
      347.1000000000      128.6349862445
      347.2000000000      128.6365821032
      347.3000000000      128.6357101902
      347.4000000000      128.6326389861
      347.5000000000      128.6274530705
      347.6000000000      128.6200452447
      347.7000000000      128.6101594133
      347.8000000000      128.5974681065
      347.9000000000      128.5816580848
      348.0000000000      128.5624982906
      348.1000000000      128.5398747084
      348.2000000000      128.5137897485
      348.3000000000      128.4843358464
      348.4000000000      128.4516593919
      348.5000000000      128.4159300398
      348.6000000000      128.3773249692
      348.7000000000      128.3360320772
      348.8000000000      128.2922700773
      348.9000000000      128.2463179991
      349.0000000000      128.1985417820
      349.1000000000      128.1494048319
      349.2000000000      128.0994542917
      349.3000000000      128.0492846369
      349.4000000000      127.9994882780
      349.5000000000      127.9506074575
      349.6000000000      127.9031002508
      349.7000000000      127.8573298821
      349.8000000000      127.8135796019
      349.9000000000      127.7720865399
      350.0000000000      127.7330818441
      350.1000000000      127.6968254782
      350.2000000000      127.6636288194
      350.3000000000      127.6338612025
      350.4000000000      127.6079370675
      350.5000000000      127.5862830885
      350.6000000000      127.5692935952
      350.7000000000      127.5572899995
      350.8000000000      127.5504971385
      350.9000000000      127.5490404162
      351.0000000000      127.5529598917
      351.1000000000      127.5622365098
      351.2000000000      127.5768252280
      351.3000000000      127.5966882511
      351.4000000000      127.6218224400
      351.5000000000      127.6522784353
      351.6000000000      127.6881724205
      351.7000000000      127.7296911497
      351.8000000000      127.7770836470
      351.9000000000      127.8306290883
      352.0000000000      127.8905795361
      352.1000000000      127.9570917798
      352.2000000000      128.0301707032
      352.3000000000      128.1096399133
      352.4000000000      128.1951421855
      352.5000000000      128.2861658357
      352.6000000000      128.3820896060
      352.7000000000      128.4822350270
      352.8000000000      128.5859130180
      352.9000000000      128.6924568390
      353.0000000000      128.8012435993
      353.1000000000      128.9117118136
      353.2000000000      129.0233787639
      353.3000000000      129.1358558768
      353.4000000000      129.2488591171
      353.5000000000      129.3622128591
      353.6000000000      129.4758436386
      353.7000000000      129.5897580544
      353.8000000000      129.7040040626
      353.9000000000      129.8186248529
      354.0000000000      129.9336228970
      354.1000000000      130.0489483422
      354.2000000000      130.1645127112
      354.3000000000      130.2802155232
      354.4000000000      130.3959661189
      354.5000000000      130.5116867847
      354.6000000000      130.6272955315
      354.7000000000      130.7426783445
      354.8000000000      130.8576657150
      354.9000000000      130.9720263884
      355.0000000000      131.0854845842
      355.1000000000      131.1977569174
      355.2000000000      131.3085958245
      355.3000000000      131.4178224109
      355.4000000000      131.5253352156
      355.5000000000      131.6310913277
      355.6000000000      131.7350680204
      355.7000000000      131.8372205321
      355.8000000000      131.9374509383
      355.9000000000      132.0355959859
      356.0000000000      132.1314341178
      356.1000000000      132.2247050070
      356.2000000000      132.3151332239
      356.3000000000      132.4024504877
      356.4000000000      132.4864142525
      356.5000000000      132.5668236805
      356.6000000000      132.6435342910
      356.7000000000      132.7164719241
      356.8000000000      132.7856438380
      356.9000000000      132.8511428613
      357.0000000000      132.9131416214
      357.1000000000      132.9718747217
      357.2000000000      133.0276104752
      357.3000000000      133.0806176870
      357.4000000000      133.1311363425
      357.5000000000      133.1793594171
      357.6000000000      133.2254285907
      357.7000000000      133.2694399648
      357.8000000000      133.3114520173
      357.9000000000      133.3514888218
      358.0000000000      133.3895360191
      358.1000000000      133.4255320538
      358.2000000000      133.4593620444
      358.3000000000      133.4908620749
      358.4000000000      133.5198387729
      358.5000000000      133.5461040663
      358.6000000000      133.5695182629
      358.7000000000      133.5900317093
      358.8000000000      133.6077127269
      358.9000000000      133.6227548573
      359.0000000000      133.6354613231
      359.1000000000      133.6462115652
      359.2000000000      133.6554207555
      359.3000000000      133.6635040527
      359.4000000000      133.6708554452
      359.5000000000      133.6778437737
      359.6000000000      133.6848228151
      359.7000000000      133.6921485362
      359.8000000000      133.7001947808
      359.9000000000      133.7093612228
      360.0000000000      133.7200725012
      360.1000000000      133.7327723300
      360.2000000000      133.7479172458
      360.3000000000      133.7659714208
      360.4000000000      133.7873998434
      360.5000000000      133.8126557863
      360.6000000000      133.8421602801
      360.7000000000      133.8762758232
      360.8000000000      133.9152798176
      360.9000000000      133.9593461034
      361.0000000000      134.0085409781
      361.1000000000      134.0628371770
      361.2000000000      134.1221465062
      361.3000000000      134.1863649648
      361.4000000000      134.2554173559
      361.5000000000      134.3292851588
      361.6000000000      134.4080100155
      361.7000000000      134.4916777117
      361.8000000000      134.5803904364
      361.9000000000      134.6742311755
      362.0000000000      134.7732242452
      362.1000000000      134.8773039772
      362.2000000000      134.9863050368
      362.3000000000      135.0999766925
      362.4000000000      135.2180116111
      362.5000000000      135.3400768765
      362.6000000000      135.4658362328
      362.7000000000      135.5949558850
      362.8000000000      135.7270940183
      362.9000000000      135.8618846894
      363.0000000000      135.9989280329
      363.1000000000      136.1377903214
      363.2000000000      136.2780112884
      363.3000000000      136.4191175320
      363.4000000000      136.5606441123
      363.5000000000      136.7021633092
      363.6000000000      136.8433125154
      363.7000000000      136.9838112764
      363.8000000000      137.1234623154
      363.9000000000      137.2621367623
      364.0000000000      137.3997464567
      364.1000000000      137.5362079312
      364.2000000000      137.6714044796
      364.3000000000      137.8051549567
      364.4000000000      137.9371988268
      364.5000000000      138.0672041160
      364.6000000000      138.1947993148
      364.7000000000      138.3196221715
      364.8000000000      138.4413724457
      364.9000000000      138.5598555038
      365.0000000000      138.6750073682
      365.1000000000      138.7868973745
      365.2000000000      138.8957083421
      365.3000000000      139.0016966514
      365.4000000000      139.1051385545
      365.5000000000      139.2062744273
      365.6000000000      139.3052645347
      365.7000000000      139.4021666942
      365.8000000000      139.4969380768
      365.9000000000      139.5894560301
      366.0000000000      139.6795497297
      366.1000000000      139.7670344725
      366.2000000000      139.8517417938
      366.3000000000      139.9335401143
      366.4000000000      140.0123410673
      366.5000000000      140.0880914266
      366.6000000000      140.1607561523
      366.7000000000      140.2303014771
      366.8000000000      140.2966844562
      366.9000000000      140.3598507308
      367.0000000000      140.4197383084
      367.1000000000      140.4762838580
      367.2000000000      140.5294284428
      367.3000000000      140.5791217871
      367.4000000000      140.6253253281
      367.5000000000      140.6680162177
      367.6000000000      140.7071948514
      367.7000000000      140.7428969387
      367.8000000000      140.7752067990
      367.9000000000      140.8042642734
      368.0000000000      140.8302575197
      368.1000000000      140.8533996899
      368.2000000000      140.8738951112
      368.3000000000      140.8919068493
      368.4000000000      140.9075373914
      368.5000000000      140.9208299860
      368.6000000000      140.9317903686
      368.7000000000      140.9404224440
      368.8000000000      140.9467661460
      368.9000000000      140.9509246896
      369.0000000000      140.9530725448
      369.1000000000      140.9534447118
      369.2000000000      140.9523148198
      369.3000000000      140.9499725326
      369.4000000000      140.9467052492
      369.5000000000      140.9427857171
      369.6000000000      140.9384659672
      369.7000000000      140.9339803232
      369.8000000000      140.9295564190
      369.9000000000      140.9254283033
      370.0000000000      140.9218449620
      370.1000000000      140.9190720562
      370.2000000000      140.9173905316
      370.3000000000      140.9170961949
      370.4000000000      140.9185000794
      370.5000000000      140.9219266443
      370.6000000000      140.9277092186
      370.7000000000      140.9361866656
      370.8000000000      140.9477038767
      370.9000000000      140.9626125456
      371.0000000000      140.9812643278
      371.1000000000      141.0039924054
      371.2000000000      141.0310844293
      371.3000000000      141.0627544724
      371.4000000000      141.0991246993
      371.5000000000      141.1402287933
      371.6000000000      141.1860408900
      371.7000000000      141.2365178232
      371.8000000000      141.2916333478
      371.9000000000      141.3513895720
      372.0000000000      141.4158017841
      372.1000000000      141.4848585991
      372.2000000000      141.5584654083
      372.3000000000      141.6363913604
      372.4000000000      141.7182477887
      372.5000000000      141.8035151329
      372.6000000000      141.8916120399
      372.7000000000      141.9819823853
      372.8000000000      142.0741711217
      372.9000000000      142.1678647371
      373.0000000000      142.2628847669
      373.1000000000      142.3591398969
      373.2000000000      142.4565576771
      373.3000000000      142.5550213930
      373.4000000000      142.6543312088
      373.5000000000      142.7541976666
      373.6000000000      142.8542659446
      373.7000000000      142.9541613744
      373.8000000000      143.0535411434
      373.9000000000      143.1521358680
      374.0000000000      143.2497682854
      374.1000000000      143.3463453972
      374.2000000000      143.4418299740
      374.3000000000      143.5362044247
      374.4000000000      143.6294405805
      374.5000000000      143.7214841914
      374.6000000000      143.8122542997
      374.7000000000      143.9016511859
      374.8000000000      143.9895645221
      374.9000000000      144.0758764509
      375.0000000000      144.1604599356
      375.1000000000      144.2431772370
      375.2000000000      144.3238849736
      375.3000000000      144.4024499689
      375.4000000000      144.4787746468
      375.5000000000      144.5528246659
      375.6000000000      144.6246483346
      375.7000000000      144.6943784023
      375.8000000000      144.7622114433
      375.9000000000      144.8283671293
      376.0000000000      144.8930368003
      376.1000000000      144.9563361869
      376.2000000000      145.0182774857
      376.3000000000      145.0787695137
      376.4000000000      145.1376441152
      376.5000000000      145.1947003120
      376.6000000000      145.2497529684
      376.7000000000      145.3026754958
      376.8000000000      145.3534290608
      376.9000000000      145.4020735501
      377.0000000000      145.4487586304
      377.1000000000      145.4936976773
      377.2000000000      145.5371317724
      377.3000000000      145.5792935620
      377.4000000000      145.6203794684
      377.5000000000      145.6605355594
      377.6000000000      145.6998589796
      377.7000000000      145.7384142184
      377.8000000000      145.7762604282
      377.9000000000      145.8134834121
      378.0000000000      145.8502241941
      378.1000000000      145.8866966727
      378.2000000000      145.9231895278
      378.3000000000      145.9600505866
      378.4000000000      145.9976545874
      378.5000000000      146.0363583244
      378.6000000000      146.0764502114
      378.7000000000      146.1181045438
      378.8000000000      146.1613534095
      378.9000000000      146.2060860978
      379.0000000000      146.2520801467
      379.1000000000      146.2990608316
      379.2000000000      146.3467783104
      379.3000000000      146.3950865780
      379.4000000000      146.4440070928
      379.5000000000      146.4937622707
      379.6000000000      146.5447729097
      379.7000000000      146.5976218468
      379.8000000000      146.6529917928
      379.9000000000      146.7115875412
      380.0000000000      146.7740560737
      380.1000000000      146.8409206547
      380.2000000000      146.9125432197
      380.3000000000      146.9891208145
      380.4000000000      147.0707115826
      380.5000000000      147.1572810662
      380.6000000000      147.2487587790
      380.7000000000      147.3450919532
      380.8000000000      147.4462799647
      380.9000000000      147.5523773336
      381.0000000000      147.6634668559
      381.1000000000      147.7796160638
      381.2000000000      147.9008310995
      381.3000000000      148.0270177797
      381.4000000000      148.1579604028
      381.5000000000      148.2933307845
      381.6000000000      148.4327340502
      381.7000000000      148.5757826060
      381.8000000000      148.7221759223
      381.9000000000      148.8717605023
      382.0000000000      149.0245498515
      382.1000000000      149.1806946683
      382.2000000000      149.3404069003
      382.3000000000      149.5038560502
      382.4000000000      149.6710662792
      382.5000000000      149.8418437313
      382.6000000000      150.0157553795
      382.7000000000      150.1921679190
      382.8000000000      150.3703398187
      382.9000000000      150.5495430010
      383.0000000000      150.7291780120
      383.1000000000      150.9088463853
      383.2000000000      151.0883591057
      383.3000000000      151.2676838105
      383.4000000000      151.4468556181
      383.5000000000      151.6258882467
      383.6000000000      151.8047203543
      383.7000000000      151.9832168502
      383.8000000000      152.1612212025
      383.9000000000      152.3386319804
      384.0000000000      152.5154659392
      384.1000000000      152.6918769580
      384.2000000000      152.8681210373
      384.3000000000      153.0444828483
      384.4000000000      153.2211968275
      384.5000000000      153.3983968109
      384.6000000000      153.5761111788
      384.7000000000      153.7542951184
      384.8000000000      153.9328746044
      384.9000000000      154.1117763011
      385.0000000000      154.2909297901
      385.1000000000      154.4702432036
      385.2000000000      154.6495643036
      385.3000000000      154.8286450873
      385.4000000000      155.0071289722
      385.5000000000      155.1845723665
      385.6000000000      155.3604975591
      385.7000000000      155.5344597775
      385.8000000000      155.7061055000
      385.9000000000      155.8752032658
      386.0000000000      156.0416388542
      386.1000000000      156.2053794722
      386.2000000000      156.3664204637
      386.3000000000      156.5247313071
      386.4000000000      156.6802165675
      386.5000000000      156.8327021774
      386.6000000000      156.9819499655
      386.7000000000      157.1276943286
      386.8000000000      157.2696870139
      386.9000000000      157.4077339828
      387.0000000000      157.5417121915
      387.1000000000      157.6715614205
      387.2000000000      157.7972545780
      387.3000000000      157.9187561710
      387.4000000000      158.0359812250
      387.5000000000      158.1487693182
      387.6000000000      158.2568801099
      387.7000000000      158.3600106092
      387.8000000000      158.4578273356
      387.9000000000      158.5500063279
      388.0000000000      158.6362749752
      388.1000000000      158.7164484031
      388.2000000000      158.7904492507
      388.3000000000      158.8583003388
      388.4000000000      158.9200892484
      388.5000000000      158.9759170734
      388.6000000000      159.0258508521
      388.7000000000      159.0698961930
      388.8000000000      159.1079967707
      388.9000000000      159.1400570945
      389.0000000000      159.1659797932
      389.1000000000      159.1857063363
      389.2000000000      159.1992488792
      389.3000000000      159.2067012130
      389.4000000000      159.2082211285
      389.5000000000      159.2039859140
      389.6000000000      159.1941337798
      389.7000000000      159.1787113811
      389.8000000000      159.1576479033
      389.9000000000      159.1307686238
      390.0000000000      159.0978473746
      390.1000000000      159.0586820063
      390.2000000000      159.0131663023
      390.3000000000      158.9613312532
      390.4000000000      158.9033375402
      390.5000000000      158.8394210993
      390.6000000000      158.7698136188
      390.7000000000      158.6946717742
      390.8000000000      158.6140492936
      390.9000000000      158.5279294413
      391.0000000000      158.4363086367
      391.1000000000      158.3392981500
      391.2000000000      158.2372008070
      391.3000000000      158.1305277850
      391.4000000000      158.0199453358
      391.5000000000      157.9061683494
      391.6000000000      157.7898379049
      391.7000000000      157.6714256224
      391.8000000000      157.5512001568
      391.9000000000      157.4292730070
      392.0000000000      157.3057150666
      392.1000000000      157.1807072717
      392.2000000000      157.0546695967
      392.3000000000      156.9283149039
      392.4000000000      156.8026006485
      392.5000000000      156.6785922846
      392.6000000000      156.5572898161
      392.7000000000      156.4394859689
      392.8000000000      156.3257139374
      392.9000000000      156.2163069739
      393.0000000000      156.1115412226
      393.1000000000      156.0117877005
      393.2000000000      155.9175847351
      393.3000000000      155.8295750786
      393.4000000000      155.7483210546
      393.5000000000      155.6740804915
      393.6000000000      155.6066562923
      393.7000000000      155.5454074334
      393.8000000000      155.4894380272
      393.9000000000      155.4378946610
      394.0000000000      155.3902430766
      394.1000000000      155.3463984213
      394.2000000000      155.3066525008
      394.3000000000      155.2714408098
      394.4000000000      155.2410652884
      394.5000000000      155.2154979535
      394.6000000000      155.1943379451
      394.7000000000      155.1769146161
      394.8000000000      155.1624638102
      394.9000000000      155.1502828632
      395.0000000000      155.1397968905
      395.1000000000      155.1305248359
      395.2000000000      155.1219840348
      395.3000000000      155.1135963972
      395.4000000000      155.1046489466
      395.5000000000      155.0943335768
      395.6000000000      155.0818585699
      395.7000000000      155.0665965554
      395.8000000000      155.0482177182
      395.9000000000      155.0267587012
      396.0000000000      155.0025989514
      396.1000000000      154.9763503904
      396.2000000000      154.9486984399
      396.3000000000      154.9202469662
      396.4000000000      154.8914109857
      396.5000000000      154.8623771320
      396.6000000000      154.8331266959
      396.7000000000      154.8035007693
      396.8000000000      154.7732834631
      396.9000000000      154.7422809009
      397.0000000000      154.7103791610
      397.1000000000      154.6775705870
      397.2000000000      154.6439460158
      397.3000000000      154.6096595319
      397.4000000000      154.5748790663
      397.5000000000      154.5397372150
      397.6000000000      154.5042931106
      397.7000000000      154.4685111480
      397.8000000000      154.4322586350
      397.9000000000      154.3953218860
      398.0000000000      154.3574386401
      398.1000000000      154.3183433067
      398.2000000000      154.2778186875
      398.3000000000      154.2357453241
      398.4000000000      154.1921383730
      398.5000000000      154.1471626486
      398.6000000000      154.1011190166
      398.7000000000      154.0544004612
      398.8000000000      154.0074243253
      398.9000000000      153.9605559445
      399.0000000000      153.9140445721
      399.1000000000      153.8679889887
      399.2000000000      153.8223442116
      399.3000000000      153.7769660231
      399.4000000000      153.7316772201
      399.5000000000      153.6863312094
      399.6000000000      153.6408511971
      399.7000000000      153.5952334151
      399.8000000000      153.5495159394
      399.9000000000      153.5037283249
      400.0000000000      153.4578413079
      400.1000000000      153.4117348531
      400.2000000000      153.3651979671
      400.3000000000      153.3179650287
      400.4000000000      153.2697824097
      400.5000000000      153.2204867769
      400.6000000000      153.1700674417
      400.7000000000      153.1186868097
      400.8000000000      153.0666461909
      400.9000000000      153.0143052559
      401.0000000000      152.9619824784
      401.1000000000      152.9098703639
      401.2000000000      152.8579922969
      401.3000000000      152.8062100636
      401.4000000000      152.7542734440
      401.5000000000      152.7018935071
      401.6000000000      152.6488171562
      401.7000000000      152.5948814893
      401.8000000000      152.5400317362
      401.9000000000      152.4842967821
      402.0000000000      152.4277299173
      402.1000000000      152.3703372931
      402.2000000000      152.3120247103
      402.3000000000      152.2525875676
      402.4000000000      152.1917517990
      402.5000000000      152.1292522930
      402.6000000000      152.0649205658
      402.7000000000      151.9987508574
      402.8000000000      151.9309235734
      402.9000000000      151.8617796670
      403.0000000000      151.7917529123
      403.1000000000      151.7212754656
      403.2000000000      151.6506769913
      403.3000000000      151.5801011953
      403.4000000000      151.5094625849
      403.5000000000      151.4384562760
      403.6000000000      151.3666173197
      403.7000000000      151.2934098908
      403.8000000000      151.2183211919
      403.9000000000      151.1409399738
      404.0000000000      151.0610086097
      404.1000000000      150.9784443753
      404.2000000000      150.8933272338
      404.3000000000      150.8058549935
      404.4000000000      150.7162747143
      404.5000000000      150.6248074976
      404.6000000000      150.5315878019
      404.7000000000      150.4366335534
      404.8000000000      150.3398528546
      404.9000000000      150.2410834804
      405.0000000000      150.1401551396
      405.1000000000      150.0369617713
      405.2000000000      149.9315263032
      405.3000000000      149.8240355088
      405.4000000000      149.7148242036
      405.5000000000      149.6043028899
      405.6000000000      149.4928486604
      405.7000000000      149.3807017144
      405.8000000000      149.2679119412
      405.9000000000      149.1543567183
      406.0000000000      149.0398168758
      406.1000000000      148.9240743398
      406.2000000000      148.8069915945
      406.3000000000      148.6885456219
      406.4000000000      148.5688058114
      406.5000000000      148.4478671677
      406.6000000000      148.3257703852
      406.7000000000      148.2024480098
      406.8000000000      148.0777248023
      406.9000000000      147.9513753906
      407.0000000000      147.8232164083
      407.1000000000      147.6931994364
      407.2000000000      147.5614704456
      407.3000000000      147.4283769239
      407.4000000000      147.2944225241
      407.5000000000      147.1601847787
      407.6000000000      147.0262211481
      407.7000000000      146.8929912015
      407.8000000000      146.7608161960
      407.9000000000      146.6298845617
      408.0000000000      146.5002947274
      408.1000000000      146.3721142575
      408.2000000000      146.2454317586
      408.3000000000      146.1203841612
      408.4000000000      145.9971526268
      408.5000000000      145.8759317315
      408.6000000000      145.7568839295
      408.7000000000      145.6400969675
      408.8000000000      145.5255593971
      408.9000000000      145.4131625616
      409.0000000000      145.3027283908
      409.1000000000      145.1940553687
      409.2000000000      145.0869717974
      409.3000000000      144.9813847987
      409.4000000000      144.8773151995
      409.5000000000      144.7749111833
      409.6000000000      144.6744391587
      409.7000000000      144.5762554108
      409.8000000000      144.4807650095
      409.9000000000      144.3883755148
      410.0000000000      144.2994529825
      410.1000000000      144.2142869628
      410.2000000000      144.1330708606
      410.3000000000      144.0559011567
      410.4000000000      143.9827950556
      410.5000000000      143.9137207066
      410.6000000000      143.8486306768
      410.7000000000      143.7874886296
      410.8000000000      143.7302819642
      410.9000000000      143.6770178715
      411.0000000000      143.6277052256
      411.1000000000      143.5823292349
      411.2000000000      143.5408270293
      411.3000000000      143.5030717443
      411.4000000000      143.4688698239
      411.5000000000      143.4379720576
      411.6000000000      143.4100956056
      411.7000000000      143.3849522174
      411.8000000000      143.3622773044
      411.9000000000      143.3418560375
      412.0000000000      143.3235454465
      412.1000000000      143.3072933856
      412.2000000000      143.2931544826
      412.3000000000      143.2812999636
      412.4000000000      143.2720142442
      412.5000000000      143.2656709167
      412.6000000000      143.2626866259
      412.7000000000      143.2634596380
      412.8000000000      143.2683061229
      412.9000000000      143.2774091736
      413.0000000000      143.2907902408
      413.1000000000      143.3083058290
      413.2000000000      143.3296665986
      413.3000000000      143.3544730844
      413.4000000000      143.3822607872
      413.5000000000      143.4125471173
      413.6000000000      143.4448714749
      413.7000000000      143.4788227748
      413.8000000000      143.5140521825
      413.9000000000      143.5502729924
      414.0000000000      143.5872531323
      414.1000000000      143.6248072808
      414.2000000000      143.6627945785
      414.3000000000      143.7011247346
      414.4000000000      143.7397705161
      414.5000000000      143.7787792031
      414.6000000000      143.8182720652
      414.7000000000      143.8584237282
      414.8000000000      143.8994211188
      414.9000000000      143.9414113832
      415.0000000000      143.9844539878
      415.1000000000      144.0284903201
      415.2000000000      144.0733370701
      415.3000000000      144.1187037109
      415.4000000000      144.1642275615
      415.5000000000      144.2095135140
      415.6000000000      144.2541606578
      415.7000000000      144.2977621276
      415.8000000000      144.3398790279
      415.9000000000      144.3800094933
      416.0000000000      144.4175839663
      416.1000000000      144.4520078852
      416.2000000000      144.4827513689
      416.3000000000      144.5094628172
      416.4000000000      144.5320691187
      416.5000000000      144.5508230782
      416.6000000000      144.5662725220
      416.7000000000      144.5791541052
      416.8000000000      144.5902439077
      416.9000000000      144.6002113413
      417.0000000000      144.6095157416
      417.1000000000      144.6183667389
      417.2000000000      144.6267507665
      417.3000000000      144.6345100209
      417.4000000000      144.6414462713
      417.5000000000      144.6474147225
      417.6000000000      144.6523793050
      417.7000000000      144.6564186265
      417.8000000000      144.6596921437
      417.9000000000      144.6623855927
      418.0000000000      144.6646541671
      418.1000000000      144.6665762104
      418.2000000000      144.6681262713
      418.3000000000      144.6691749133
      418.4000000000      144.6695201713
      418.5000000000      144.6689497210
      418.6000000000      144.6673227221
      418.7000000000      144.6646507389
      418.8000000000      144.6611526329
      418.9000000000      144.6572632928
      419.0000000000      144.6535900943
      419.1000000000      144.6508272189
      419.2000000000      144.6496478602
      419.3000000000      144.6505977586
      419.4000000000      144.6540104281
      419.5000000000      144.6599595391
      419.6000000000      144.6682585000
      419.7000000000      144.6785092182
      419.8000000000      144.6901903635
      419.9000000000      144.7027630857
      420.0000000000      144.7157658831
      420.1000000000      144.7288750034
      420.2000000000      144.7419194799
      420.3000000000      144.7548566451
      420.4000000000      144.7677260895
      420.5000000000      144.7806040539
      420.6000000000      144.7935755365
      420.7000000000      144.8067309591
      420.8000000000      144.8201827335
      420.9000000000      144.8340886144
      421.0000000000      144.8486662887
      421.1000000000      144.8641882123
      421.2000000000      144.8809531164
      421.3000000000      144.8992399778
      421.4000000000      144.9192573512
      421.5000000000      144.9411012132
      421.6000000000      144.9647322702
      421.7000000000      144.9899781117
      421.8000000000      145.0165600051
      421.9000000000      145.0441389811
      422.0000000000      145.0723715960
      422.1000000000      145.1009626216
      422.2000000000      145.1297013894
      422.3000000000      145.1584728250
      422.4000000000      145.1872409961
      422.5000000000      145.2160117023
      422.6000000000      145.2447877316
      422.7000000000      145.2735337660
      422.8000000000      145.3021655967
      422.9000000000      145.3305704737
      423.0000000000      145.3586532974
      423.1000000000      145.3863921823
      423.2000000000      145.4138809630
      423.3000000000      145.4413392661
      423.4000000000      145.4690817758
      423.5000000000      145.4974524351
      423.6000000000      145.5267428595
      423.7000000000      145.5571212551
      423.8000000000      145.5885958307
      423.9000000000      145.6210251028
      424.0000000000      145.6541707736
      424.1000000000      145.6877739131
      424.2000000000      145.7216289938
      424.3000000000      145.7556339717
      424.4000000000      145.7898056248
      424.5000000000      145.8242606767
      424.6000000000      145.8591725666
      424.7000000000      145.8947187986
      424.8000000000      145.9310344503
      424.9000000000      145.9681839754
      425.0000000000      146.0061566624
      425.1000000000      146.0448833773
      425.2000000000      146.0842662624
      425.3000000000      146.1242108842
      425.4000000000      146.1646519161
      425.5000000000      146.2055671211
      425.6000000000      146.2469790829
      425.7000000000      146.2889464462
      425.8000000000      146.3315482115
      425.9000000000      146.3748645038
      426.0000000000      146.4189567211
      426.1000000000      146.4638500087
      426.2000000000      146.5095217599
      426.3000000000      146.5559003077
      426.4000000000      146.6028766403
      426.5000000000      146.6503276671
      426.6000000000      146.6981447785
      426.7000000000      146.7462584720
      426.8000000000      146.7946504728
      426.9000000000      146.8433490946
      427.0000000000      146.8924088248
      427.1000000000      146.9418801460
      427.2000000000      146.9917788445
      427.3000000000      147.0420651729
      427.4000000000      147.0926409419
      427.5000000000      147.1433667108
      427.6000000000      147.1940943271
      427.7000000000      147.2447047674
      427.8000000000      147.2951392441
      427.9000000000      147.3454128361
      428.0000000000      147.3956053273
      428.1000000000      147.4458317986
      428.2000000000      147.4962036872
      428.3000000000      147.5467950253
      428.4000000000      147.5976258186
      428.5000000000      147.6486666065
      428.6000000000      147.6998599868
      428.7000000000      147.7511501206
      428.8000000000      147.8025105805
      428.9000000000      147.8539627925
      429.0000000000      147.9055802330
      429.1000000000      147.9574771336
      429.2000000000      148.0097848179
      429.3000000000      148.0626228427
      429.4000000000      148.1160734706
      429.5000000000      148.1701659613
      429.6000000000      148.2248731282
      429.7000000000      148.2801193260
      429.8000000000      148.3357979543
      429.9000000000      148.3917961447
      430.0000000000      148.4480228592
      430.1000000000      148.5044341869
      430.2000000000      148.5610483056
      430.3000000000      148.6179443218
      430.4000000000      148.6752439140
      430.5000000000      148.7330799343
      430.6000000000      148.7915596123
      430.7000000000      148.8507315224
      430.8000000000      148.9105650137
      430.9000000000      148.9709484020
      431.0000000000      149.0317073278
      431.1000000000      149.0926391351
      431.2000000000      149.1535543381
      431.3000000000      149.2143146775
      431.4000000000      149.2748587665
      431.5000000000      149.3352093881
      431.6000000000      149.3954600313
      431.7000000000      149.4557426096
      431.8000000000      149.5161833273
      431.9000000000      149.5768579048
      432.0000000000      149.6377589939
      432.1000000000      149.6987867337
      432.2000000000      149.7597664652
      432.3000000000      149.8204893179
      432.4000000000      149.8807637106
      432.5000000000      149.9404620543
      432.6000000000      149.9995489496
      432.7000000000      150.0580838582
      432.8000000000      150.1161998471
      432.9000000000      150.1740660927
      433.0000000000      150.2318444292
      433.1000000000      150.2896504378
      433.2000000000      150.3475276567
      433.3000000000      150.4054402502
      433.4000000000      150.4632841793
      433.5000000000      150.5209112992
      433.6000000000      150.5781571562
      433.7000000000      150.6348641354
      433.8000000000      150.6908955900
      433.9000000000      150.7461412684
      434.0000000000      150.8005167312
      434.1000000000      150.8539585832
      434.2000000000      150.9064190728
      434.3000000000      150.9578619819
      434.4000000000      151.0082623648
      434.5000000000      151.0576112209
      434.6000000000      151.1059232175
      434.7000000000      151.1532429204
      434.8000000000      151.1996450989
      434.9000000000      151.2452274469
      435.0000000000      151.2900973566
      435.1000000000      151.3343563141
      435.2000000000      151.3780849765
      435.3000000000      151.4213297314
      435.4000000000      151.4640901241
      435.5000000000      151.5063065685
      435.6000000000      151.5478491732
      435.7000000000      151.5885107037
      435.8000000000      151.6280086216
      435.9000000000      151.6660018824
      436.0000000000      151.7021252067
      436.1000000000      151.7360374261
      436.2000000000      151.7674732837
      436.3000000000      151.7962846210
      436.4000000000      151.8224584563
      436.5000000000      151.8461081230
      436.6000000000      151.8674401093
      436.7000000000      151.8867066265
      436.8000000000      151.9041571184
      436.9000000000      151.9200013009
      437.0000000000      151.9343924261
      437.1000000000      151.9474317962
      437.2000000000      151.9591891176
      437.3000000000      151.9697274240
      437.4000000000      151.9791203725
      437.5000000000      151.9874524812
      437.6000000000      151.9947981870
      437.7000000000      152.0011835301
      437.8000000000      152.0065424625
      437.9000000000      152.0106851694
      438.0000000000      152.0132947464
      438.1000000000      152.0139601705
      438.2000000000      152.0122408417
      438.3000000000      152.0077462837
      438.4000000000      152.0002088697
      438.5000000000      151.9895295667
      438.6000000000      151.9757856155
      438.7000000000      151.9591999820
      438.8000000000      151.9400843248
      438.9000000000      151.9187747389
      439.0000000000      151.8955800349
      439.1000000000      151.8707551566
      439.2000000000      151.8445006914
      439.3000000000      151.8169776120
      439.4000000000      151.7883214447
      439.5000000000      151.7586449835
      439.6000000000      151.7280277542
      439.7000000000      151.6964988027
      439.8000000000      151.6640203291
      439.9000000000      151.6304772495
      440.0000000000      151.5956747877
      440.1000000000      151.5593457561
      440.2000000000      151.5211685750
      440.3000000000      151.4807956179
      440.4000000000      151.4378881268
      440.5000000000      151.3921532283
      440.6000000000      151.3433767845
      440.7000000000      151.2914466248
      440.8000000000      151.2363622846
      440.9000000000      151.1782320729
      441.0000000000      151.1172613242
      441.1000000000      151.0537362041
      441.2000000000      150.9880051579
      441.3000000000      150.9204564679
      441.4000000000      150.8514897970
      441.5000000000      150.7814826323
      441.6000000000      150.7107558710
      441.7000000000      150.6395444527
      441.8000000000      150.5679783011
      441.9000000000      150.4960768907
      442.0000000000      150.4237585687
      442.1000000000      150.3508643681
      442.2000000000      150.2771936541
      442.3000000000      150.2025452300
      442.4000000000      150.1267536649
      442.5000000000      150.0497109931
      442.6000000000      149.9713691994
      442.7000000000      149.8917260888
      442.8000000000      149.8108027595
      442.9000000000      149.7286227904
      443.0000000000      149.6452023665
      443.1000000000      149.5605567780
      443.2000000000      149.4747223568
      443.3000000000      149.3877851000
      443.4000000000      149.2999020675
      443.5000000000      149.2113030647
      443.6000000000      149.1222687544
      443.7000000000      149.0330919960
      443.8000000000      148.9440354690
      443.9000000000      148.8552989575
      444.0000000000      148.7670049413
      444.1000000000      148.6792045852
      444.2000000000      148.5918997604
      444.3000000000      148.5050715142
      444.4000000000      148.4187035654
      444.5000000000      148.3327912981
      444.6000000000      148.2473329886
      444.7000000000      148.1623082571
      444.8000000000      148.0776550335
      444.9000000000      147.9932588939
      445.0000000000      147.9089641539
      445.1000000000      147.8246078341
      445.2000000000      147.7400679214
      445.3000000000      147.6553106822
      445.4000000000      147.5704209298
      445.5000000000      147.4856047261
      445.6000000000      147.4011622848
      445.7000000000      147.3174384493
      445.8000000000      147.2347629134
      445.9000000000      147.1533937570
      446.0000000000      147.0734767930
      446.1000000000      146.9950302509
      446.2000000000      146.9179583370
      446.3000000000      146.8420894292
      446.4000000000      146.7672266480
      446.5000000000      146.6931954830
      446.6000000000      146.6198765224
      446.7000000000      146.5472187383
      446.8000000000      146.4752352867
      446.9000000000      146.4039871269
      447.0000000000      146.3335600900
      447.1000000000      146.2640404361
      447.2000000000      146.1954934725
      447.3000000000      146.1279488707
      447.4000000000      146.0613944479
      447.5000000000      145.9957778496
      447.6000000000      145.9310144444
      447.7000000000      145.8670000710
      447.8000000000      145.8036277631
      447.9000000000      145.7408065870
      448.0000000000      145.6784786816
      448.1000000000      145.6166287015
      448.2000000000      145.5552810225
      448.3000000000      145.4944838581
      448.4000000000      145.4342840444
      448.5000000000      145.3746995332
      448.6000000000      145.3156979006
      448.7000000000      145.2571883337
      448.8000000000      145.1990316832
      448.9000000000      145.1410680966
      449.0000000000      145.0831555048
      449.1000000000      145.0252067144
      449.2000000000      144.9672116230
      449.3000000000      144.9092354668
      449.4000000000      144.8513932114
      449.5000000000      144.7938097756
      449.6000000000      144.7365810093
      449.7000000000      144.6797487265
      449.8000000000      144.6232961587
      449.9000000000      144.5671619796
      450.0000000000      144.5112651122
      450.1000000000      144.4555302975
      450.2000000000      144.3999056874
      450.3000000000      144.3443676473
      450.4000000000      144.2889135694
      450.5000000000      144.2335487170
      450.6000000000      144.1782754958
      450.7000000000      144.1230912651
      450.8000000000      144.0679949493
      450.9000000000      144.0129973287
      451.0000000000      143.9581278836
      451.1000000000      143.9034335496
      451.2000000000      143.8489689035
      451.3000000000      143.7947810491
      451.4000000000      143.7408943338
      451.5000000000      143.6872999867
      451.6000000000      143.6339545407
      451.7000000000      143.5807884509
      451.8000000000      143.5277228361
      451.9000000000      143.4746890950
      452.0000000000      143.4216445783
      452.1000000000      143.3685795667
      452.2000000000      143.3155145264
      452.3000000000      143.2624911932
      452.4000000000      143.2095631730
      452.5000000000      143.1567906914
      452.6000000000      143.1042410754
      452.7000000000      143.0519929528
      452.8000000000      143.0001402866
      452.9000000000      142.9487921321
      453.0000000000      142.8980655566
      453.1000000000      142.8480716761
      453.2000000000      142.7988978886
      453.3000000000      142.7505919875
      453.4000000000      142.7031538862
      453.5000000000      142.6565398172
      453.6000000000      142.6106788792
      453.7000000000      142.5654974428
      453.8000000000      142.5209440686
      453.9000000000      142.4770080572
      454.0000000000      142.4337273106
      454.1000000000      142.3911843303
      454.2000000000      142.3494912740
      454.3000000000      142.3087680688
      454.4000000000      142.2691186801
      454.5000000000      142.2306120434
      454.6000000000      142.1932735412
      454.7000000000      142.1570903076
      454.8000000000      142.1220293027
      454.9000000000      142.0880624682
      455.0000000000      142.0551898029
      455.1000000000      142.0234509195
      455.2000000000      141.9929193574
      455.3000000000      141.9636809108
      455.4000000000      141.9358036358
      455.5000000000      141.9093112037
      455.6000000000      141.8841690295
      455.7000000000      141.8602880032
      455.8000000000      141.8375445054
      455.9000000000      141.8158098170
      456.0000000000      141.7949794516
      456.1000000000      141.7749933417
      456.2000000000      141.7558414647
      456.3000000000      141.7375551675
      456.4000000000      141.7201885870
      456.5000000000      141.7037979282
      456.6000000000      141.6884242523
      456.7000000000      141.6740830206
      456.8000000000      141.6607616851
      456.9000000000      141.6484248277
      457.0000000000      141.6370254682
      457.1000000000      141.6265199097
      457.2000000000      141.6168817134
      457.3000000000      141.6081102534
      457.4000000000      141.6002306796
      457.5000000000      141.5932854854
      457.6000000000      141.5873209731
      457.7000000000      141.5823726809
      457.8000000000      141.5784533310
      457.9000000000      141.5755438908
      458.0000000000      141.5735867438
      458.1000000000      141.5724794575
      458.2000000000      141.5720692590
      458.3000000000      141.5721509555
      458.4000000000      141.5724725855
      458.5000000000      141.5727519829
      458.6000000000      141.5727039239
      458.7000000000      141.5720733387
      458.8000000000      141.5706671665
      458.9000000000      141.5683771045
      459.0000000000      141.5651870999
      459.1000000000      141.5611618657
      459.2000000000      141.5564176928
      459.3000000000      141.5510822351
      459.4000000000      141.5452543371
      459.5000000000      141.5389757849
      459.6000000000      141.5322227561
      459.7000000000      141.5249176139
      459.8000000000      141.5169539076
      459.9000000000      141.5082226354
      460.0000000000      141.4986268936
      460.1000000000      141.4880770237
      460.2000000000      141.4764676121
      460.3000000000      141.4636481088
      460.4000000000      141.4494034263
      460.5000000000      141.4334585597
      460.6000000000      141.4155135357
      460.7000000000      141.3953046533
      460.8000000000      141.3726762569
      460.9000000000      141.3476384244
      461.0000000000      141.3203866238
      461.1000000000      141.2912720407
      461.2000000000      141.2607300619
      461.3000000000      141.2291906338
      461.4000000000      141.1969999109
      461.5000000000      141.1643766283
      461.6000000000      141.1314131213
      461.7000000000      141.0981146670
      461.8000000000      141.0644589613
      461.9000000000      141.0304527849
      462.0000000000      140.9961662735
      462.1000000000      140.9617343683
      462.2000000000      140.9273278356
      462.3000000000      140.8931076374
      462.4000000000      140.8591821049
      462.5000000000      140.8255835588
      462.6000000000      140.7922716940
      462.7000000000      140.7591607084
      462.8000000000      140.7261597305
      462.9000000000      140.6932134793
      463.0000000000      140.6603317474
      463.1000000000      140.6276006512
      463.2000000000      140.5951751274
      463.3000000000      140.5632574366
      463.4000000000      140.5320699367
      463.5000000000      140.5018303852
      463.6000000000      140.4727354615
      463.7000000000      140.4449542078
      463.8000000000      140.4186289290
      463.9000000000      140.3938787006
      464.0000000000      140.3708003076
      464.1000000000      140.3494638329
      464.2000000000      140.3299038726
      464.3000000000      140.3121101431
      464.4000000000      140.2960224395
      464.5000000000      140.2815332880
      464.6000000000      140.2684990002
      464.7000000000      140.2567573931
      464.8000000000      140.2461491630
      464.9000000000      140.2365399404
      465.0000000000      140.2278396762
      465.1000000000      140.2200161202
      465.2000000000      140.2130990066
      465.3000000000      140.2071727318
      465.4000000000      140.2023579669
      465.5000000000      140.1987860013
      465.6000000000      140.1965721791
      465.7000000000      140.1957950756
      465.8000000000      140.1964864792
      465.9000000000      140.1986344348
      466.0000000000      140.2021982116
      466.1000000000      140.2071310508
      466.2000000000      140.2134040462
      466.3000000000      140.2210236971
      466.4000000000      140.2300369390
      466.5000000000      140.2405208446
      466.6000000000      140.2525592536
      466.7000000000      140.2662129200
      466.8000000000      140.2814920471
      466.9000000000      140.2983399013
      467.0000000000      140.3166327765
      467.1000000000      140.3361972100
      467.2000000000      140.3568403891
      467.3000000000      140.3783855281
      467.4000000000      140.4007025535
      467.5000000000      140.4237262330
      467.6000000000      140.4474579928
      467.7000000000      140.4719526932
      467.8000000000      140.4972959703
      467.9000000000      140.5235795632
      468.0000000000      140.5508816938
      468.1000000000      140.5792571562
      468.2000000000      140.6087379595
      468.3000000000      140.6393405859
      468.4000000000      140.6710745288
      468.5000000000      140.7039464313
      468.6000000000      140.7379570957
      468.7000000000      140.7730922756
      468.8000000000      140.8093120063
      468.9000000000      140.8465442325
      469.0000000000      140.8846884538
      469.1000000000      140.9236310448
      469.2000000000      140.9632688169
      469.3000000000      141.0035332303
      469.4000000000      141.0444062704
      469.5000000000      141.0859213222
      469.6000000000      141.1281475361
      469.7000000000      141.1711618969
      469.8000000000      141.2150176294
      469.9000000000      141.2597192533
      470.0000000000      141.3052125836
      470.1000000000      141.3513927861
      470.2000000000      141.3981271926
      470.3000000000      141.4452846814
      470.4000000000      141.4927617003
      470.5000000000      141.5404973385
      470.6000000000      141.5884742019
      470.7000000000      141.6367056121
      470.8000000000      141.6852131203
      470.9000000000      141.7340004375
      471.0000000000      141.7830311481
      471.1000000000      141.8322172147
      471.2000000000      141.8814222847
      471.3000000000      141.9304787616
      471.4000000000      141.9792122210
      471.5000000000      142.0274647262
      471.6000000000      142.0751095859
      471.7000000000      142.1220547377
      471.8000000000      142.1682367683
      471.9000000000      142.2136111508
      472.0000000000      142.2581451504
      472.1000000000      142.3018170314
      472.2000000000      142.3446197124
      472.3000000000      142.3865628585
      472.4000000000      142.4276686615
      472.5000000000      142.4679623987
      472.6000000000      142.5074631705
      472.7000000000      142.5461789924
      472.8000000000      142.5841064668
      472.9000000000      142.6212331530
      473.0000000000      142.6575414181
      473.1000000000      142.6930128910
      473.2000000000      142.7276322379
      473.3000000000      142.7613895810
      473.4000000000      142.7942830066
      473.5000000000      142.8263234629
      473.6000000000      142.8575428983
      473.7000000000      142.8880038078
      473.8000000000      142.9178060797
      473.9000000000      142.9470858987
      474.0000000000      142.9760027395
      474.1000000000      143.0047147449
      474.2000000000      143.0333483926
      474.3000000000      143.0619720900
      474.4000000000      143.0905828519
      474.5000000000      143.1191109135
      474.6000000000      143.1474412356
      474.7000000000      143.1754456634
      474.8000000000      143.2030168283
      474.9000000000      143.2300949231
      475.0000000000      143.2566811400
      475.1000000000      143.2828350479
      475.2000000000      143.3086570170
      475.3000000000      143.3342603072
      475.4000000000      143.3597400054
      475.5000000000      143.3851462995
      475.6000000000      143.4104673875
      475.7000000000      143.4356241118
      475.8000000000      143.4604760243
      475.9000000000      143.4848376474
      476.0000000000      143.5085031917
      476.1000000000      143.5312768425
      476.2000000000      143.5530035851
      476.3000000000      143.5735937945
      476.4000000000      143.5930350584
      476.5000000000      143.6113872975
      476.6000000000      143.6287614081
      476.7000000000      143.6452859147
      476.8000000000      143.6610691706
      476.9000000000      143.6761661450
      477.0000000000      143.6905579395
      477.1000000000      143.7041498716
      477.2000000000      143.7167895672
      477.3000000000      143.7283012443
      477.4000000000      143.7385276209
      477.5000000000      143.7473686649
      477.6000000000      143.7548076625
      477.7000000000      143.7609185863
      477.8000000000      143.7658534003
      477.9000000000      143.7698114957
      478.0000000000      143.7729971668
      478.1000000000      143.7755735755
      478.2000000000      143.7776233572
      478.3000000000      143.7791248773
      478.4000000000      143.7799502354
      478.5000000000      143.7798863957
      478.6000000000      143.7786754695
      478.7000000000      143.7760652553
      478.8000000000      143.7718579678
      478.9000000000      143.7659447489
      479.0000000000      143.7583171332
      479.1000000000      143.7490535255
      479.2000000000      143.7382860241
      479.3000000000      143.7261590290
      479.4000000000      143.7127926185
      479.5000000000      143.6982613678
      479.6000000000      143.6825936415
      479.7000000000      143.6657894373
      479.8000000000      143.6478484638
      479.9000000000      143.6287969961
      480.0000000000      143.6087022843
      480.1000000000      143.5876691836
      480.2000000000      143.5658197606
      480.3000000000      143.5432642805
      480.4000000000      143.5200744692
      480.5000000000      143.4962686394
      480.6000000000      143.4718134553
      480.7000000000      143.4466409726
      480.8000000000      143.4206749677
      480.9000000000      143.3938581453
      481.0000000000      143.3661717209
      481.1000000000      143.3376410120
      481.2000000000      143.3083249297
      481.3000000000      143.2782929498
      481.4000000000      143.2475980880
      481.5000000000      143.2162560871
      481.6000000000      143.1842398186
      481.7000000000      143.1514910429
      481.8000000000      143.1179463711
      481.9000000000      143.0835691807
      482.0000000000      143.0483770568
      482.1000000000      143.0124551866
      482.2000000000      142.9759502097
      482.3000000000      142.9390450699
      482.4000000000      142.9019229475
      482.5000000000      142.8647325352
      482.6000000000      142.8275660302
      482.7000000000      142.7904559272
      482.8000000000      142.7533890629
      482.9000000000      142.7163307344
      483.0000000000      142.6792493332
      483.1000000000      142.6421325939
      483.2000000000      142.6049894893
      483.3000000000      142.5678370751
      483.4000000000      142.5306783539
      483.5000000000      142.4934832427
      483.6000000000      142.4561855317
      483.7000000000      142.4187021573
      483.8000000000      142.3809705408
      483.9000000000      142.3429907044
      484.0000000000      142.3048561558
      484.1000000000      142.2667609428
      484.2000000000      142.2289783259
      484.3000000000      142.1918161694
      484.4000000000      142.1555624675
      484.5000000000      142.1204382778
      484.6000000000      142.0865714434
      484.7000000000      142.0539958753
      484.8000000000      142.0226708236
      484.9000000000      141.9925078465
      485.0000000000      141.9633930242
      485.1000000000      141.9351984809
      485.2000000000      141.9077863330
      485.3000000000      141.8810139415
      485.4000000000      141.8547480471
      485.5000000000      141.8288881617
      485.6000000000      141.8033929241
      485.7000000000      141.7782998717
      485.8000000000      141.7537295984
      485.9000000000      141.7298687766
      486.0000000000      141.7069324259
      486.1000000000      141.6851142086
      486.2000000000      141.6645395456
      486.3000000000      141.6452366171
      486.4000000000      141.6271337956
      486.5000000000      141.6100827854
      486.6000000000      141.5938991466
      486.7000000000      141.5784077616
      486.8000000000      141.5634804905
      486.9000000000      141.5490560645
      487.0000000000      141.5351382712
      487.1000000000      141.5217749812
      487.2000000000      141.5090261557
      487.3000000000      141.4969314885
      487.4000000000      141.4854870620
      487.5000000000      141.4746362374
      487.6000000000      141.4642750393
      487.7000000000      141.4542682979
      487.8000000000      141.4444709887
      487.9000000000      141.4347495853
      488.0000000000      141.4249998738
      488.1000000000      141.4151593769
      488.2000000000      141.4052138008
      488.3000000000      141.3951974693
      488.4000000000      141.3851880130
      488.5000000000      141.3752957242
      488.6000000000      141.3656483075
      488.7000000000      141.3563725574
      488.8000000000      141.3475750799
      488.9000000000      141.3393251619
      489.0000000000      141.3316433014
      489.1000000000      141.3244985059
      489.2000000000      141.3178154353
      489.3000000000      141.3114897083
      489.4000000000      141.3054075796
      489.5000000000      141.2994650954
      489.6000000000      141.2935821876
      489.7000000000      141.2877084572
      489.8000000000      141.2818199640
      489.9000000000      141.2759088709
      490.0000000000      141.2699704112
      490.1000000000      141.2639927144
      490.2000000000      141.2579543797
      490.3000000000      141.2518316283
      490.4000000000      141.2456139115
      490.5000000000      141.2393229264
      490.6000000000      141.2330270636
      490.7000000000      141.2268428415
      490.8000000000      141.2209183702
      490.9000000000      141.2154013569
      491.0000000000      141.2104011309
      491.1000000000      141.2059576905
      491.2000000000      141.2020282803
      491.3000000000      141.1984955705
      491.4000000000      141.1951939785
      491.5000000000      141.1919454064
      491.6000000000      141.1885941595
      491.7000000000      141.1850329532
      491.8000000000      141.1812157998
      491.9000000000      141.1771574908
      492.0000000000      141.1729220860
      492.1000000000      141.1686042676
      492.2000000000      141.1643082863
      492.3000000000      141.1601294359
      492.4000000000      141.1561418676
      492.5000000000      141.1523940663
      492.6000000000      141.1489103307
      492.7000000000      141.1456952632
      492.8000000000      141.1427386733
      492.9000000000      141.1400200910
      493.0000000000      141.1375130798
      493.1000000000      141.1351890045
      493.2000000000      141.1330192057
      493.3000000000      141.1309745345
      493.4000000000      141.1290229249
      493.5000000000      141.1271273423
      493.6000000000      141.1252469620
      493.7000000000      141.1233430765
      493.8000000000      141.1213891494
      493.9000000000      141.1193824246
      494.0000000000      141.1173538621
      494.1000000000      141.1153727243
      494.2000000000      141.1135422606
      494.3000000000      141.1119840956
      494.4000000000      141.1108121948
      494.5000000000      141.1101020652
      494.6000000000      141.1098647533
      494.7000000000      141.1100354261
      494.8000000000      141.1104819738
      494.9000000000      141.1110322492
      495.0000000000      141.1115126362
      495.1000000000      141.1117878985
      495.2000000000      141.1117923623
      495.3000000000      141.1115446628
      495.4000000000      141.1111414670
      495.5000000000      141.1107305357
      495.6000000000      141.1104693279
      495.7000000000      141.1104800595
      495.8000000000      141.1108135694
      495.9000000000      141.1114318806
      496.0000000000      141.1122139558
      496.1000000000      141.1129832930
      496.2000000000      141.1135510557
      496.3000000000      141.1137650761
      496.4000000000      141.1135531552
      496.5000000000      141.1129494689
      496.6000000000      141.1120954213
      496.7000000000      141.1112120985
      496.8000000000      141.1105495711
      496.9000000000      141.1103258666
      497.0000000000      141.1106720075
      497.1000000000      141.1115976278
      497.2000000000      141.1129857143
      497.3000000000      141.1146175917
      497.4000000000      141.1162217550
      497.5000000000      141.1175338655
      497.6000000000      141.1183519053
      497.7000000000      141.1185724463
      497.8000000000      141.1182007684
      497.9000000000      141.1173360020
      498.0000000000      141.1161385374
      498.1000000000      141.1147891511
      498.2000000000      141.1134489612
      498.3000000000      141.1122281000
      498.4000000000      141.1111693759
      498.5000000000      141.1102502113
      498.6000000000      141.1094015492
      498.7000000000      141.1085375530
      498.8000000000      141.1075864967
      498.9000000000      141.1065127063
      499.0000000000      141.1053217792
      499.1000000000      141.1040462316
      499.2000000000      141.1027151815
      499.3000000000      141.1013176390
      499.4000000000      141.0997724552
      499.5000000000      141.0979175055
      499.6000000000      141.0955258692
      499.7000000000      141.0923483608
      499.8000000000      141.0881716960
      499.9000000000      141.0828734926
      500.0000000000      141.0764534451
      500.1000000000      141.0690269678
      500.2000000000      141.0607813731
      500.3000000000      141.0519091874
      500.4000000000      141.0425418782
      500.5000000000      141.0327065751
      500.6000000000      141.0223196580
      500.7000000000      141.0112186348
      500.8000000000      140.9992217167
      500.9000000000      140.9861954296
      501.0000000000      140.9721070915
      501.1000000000      140.9570424530
      501.2000000000      140.9411807538
      501.3000000000      140.9247362965
      501.4000000000      140.9078890173
      501.5000000000      140.8907304924
      501.6000000000      140.8732441396
      501.7000000000      140.8553236432
      501.8000000000      140.8368186522
      501.9000000000      140.8175878248
      502.0000000000      140.7975390667
      502.1000000000      140.7766444056
      502.2000000000      140.7549284945
      502.3000000000      140.7324402484
      502.4000000000      140.7092225018
      502.5000000000      140.6852933477
      502.6000000000      140.6606464233
      502.7000000000      140.6352687827
      502.8000000000      140.6091674909
      502.9000000000      140.5823922544
      503.0000000000      140.5550428686
      503.1000000000      140.5272566220
      503.2000000000      140.4991789890
      503.3000000000      140.4709270490
      503.4000000000      140.4425568341
      503.5000000000      140.4140436686
      503.6000000000      140.3852808691
      503.7000000000      140.3560980457
      503.8000000000      140.3262961515
      503.9000000000      140.2956924938
      504.0000000000      140.2641653956
      504.1000000000      140.2316865766
      504.2000000000      140.1983316763
      504.3000000000      140.1642654157
      504.4000000000      140.1297055597
      504.5000000000      140.0948756205
      504.6000000000      140.0599577790
      504.7000000000      140.0250553190
      504.8000000000      139.9901704621
      504.9000000000      139.9552007682
      505.0000000000      139.9199546840
      505.1000000000      139.8841834456
      505.2000000000      139.8476228823
      505.3000000000      139.8100369114
      505.4000000000      139.7712553309
      505.5000000000      139.7312001533
      505.6000000000      139.6898952972
      505.7000000000      139.6474550500
      505.8000000000      139.6040506140
      505.9000000000      139.5598614869
      506.0000000000      139.5150252661
      506.1000000000      139.4696015321
      506.2000000000      139.4235618064
      506.3000000000      139.3768097263
      506.4000000000      139.3292265271
      506.5000000000      139.2807285481
      506.6000000000      139.2313183045
      506.7000000000      139.1811112004
      506.8000000000      139.1303272117
      506.9000000000      139.0792484881
      507.0000000000      139.0281554284
      507.1000000000      138.9772612044
      507.2000000000      138.9266655859
      507.3000000000      138.8763431320
      507.4000000000      138.8261699066
      507.5000000000      138.7759798301
      507.6000000000      138.7256307119
      507.7000000000      138.6750569056
      507.8000000000      138.6242916767
      507.9000000000      138.5734554708
      508.0000000000      138.5227191242
      508.1000000000      138.4722584518
      508.2000000000      138.4222162129
      508.3000000000      138.3726812831
      508.4000000000      138.3236870584
      508.5000000000      138.2752248165
      508.6000000000      138.2272643757
      508.7000000000      138.1797734845
      508.8000000000      138.1327294506
      508.9000000000      138.0861207625
      509.0000000000      138.0399413680
      509.1000000000      137.9941834552
      509.2000000000      137.9488344378
      509.3000000000      137.9038807646
      509.4000000000      137.8593169915
      509.5000000000      137.8151555969
      509.6000000000      137.7714323450
      509.7000000000      137.7282037163
      509.8000000000      137.6855362611
      509.9000000000      137.6434911129
      510.0000000000      137.6021086663
      510.1000000000      137.5613983262
      510.2000000000      137.5213361979
      510.3000000000      137.4818712454
      510.4000000000      137.4429382352
      510.5000000000      137.4044741464
      510.6000000000      137.3664337810
      510.7000000000      137.3288004463
      510.8000000000      137.2915890785
      510.9000000000      137.2548414669
      511.0000000000      137.2186157029
      511.1000000000      137.1829736156
      511.2000000000      137.1479701570
      511.3000000000      137.1136472850
      511.4000000000      137.0800325648
      511.5000000000      137.0471406489
      511.6000000000      137.0149744732
      511.7000000000      136.9835242960
      511.8000000000      136.9527638605
      511.9000000000      136.9226452567
      512.0000000000      136.8930956659
      512.1000000000      136.8640194839
      512.2000000000      136.8353079893
      512.3000000000      136.8068559567
      512.4000000000      136.7785817917
      512.5000000000      136.7504459874
      512.6000000000      136.7224625286
      512.7000000000      136.6946990861
      512.8000000000      136.6672645137
      512.9000000000      136.6402858850
      513.0000000000      136.6138813545
      513.1000000000      136.5881374455
      513.2000000000      136.5630980640
      513.3000000000      136.5387679705
      513.4000000000      136.5151275720
      513.5000000000      136.4921517814
      513.6000000000      136.4698250481
      513.7000000000      136.4481472053
      513.8000000000      136.4271291416
      513.9000000000      136.4067815634
      514.0000000000      136.3871022788
      514.1000000000      136.3680682548
      514.2000000000      136.3496350980
      514.3000000000      136.3317434726
      514.4000000000      136.3143290518
      514.5000000000      136.2973318217
      514.6000000000      136.2807017277
      514.7000000000      136.2644001537
      514.8000000000      136.2483990756
      514.9000000000      136.2326809607
      515.0000000000      136.2172416731
      515.1000000000      136.2020960548
      515.2000000000      136.1872830182
      515.3000000000      136.1728658605
      515.4000000000      136.1589247438
      515.5000000000      136.1455416113
      515.6000000000      136.1327810961
      515.7000000000      136.1206732244
      515.8000000000      136.1092040998
      515.9000000000      136.0983189939
      516.0000000000      136.0879383806
      516.1000000000      136.0779821866
      516.2000000000      136.0683928955
      516.3000000000      136.0591474351
      516.4000000000      136.0502521226
      516.5000000000      136.0417224699
      516.6000000000      136.0335568134
      516.7000000000      136.0257156331
      516.8000000000      136.0181157831
      516.9000000000      136.0106426356
      517.0000000000      136.0031763242
      517.1000000000      135.9956229357
      517.2000000000      135.9879394403
      517.3000000000      135.9801427791
      517.4000000000      135.9722988809
      517.5000000000      135.9644947005
      517.6000000000      135.9568027015
      517.7000000000      135.9492498333
      517.8000000000      135.9418012652
      517.9000000000      135.9343644753
      518.0000000000      135.9268131028
      518.1000000000      135.9190233997
      518.2000000000      135.9109110141
      518.3000000000      135.9024551605
      518.4000000000      135.8937023205
      518.5000000000      135.8847502766
      518.6000000000      135.8757204607
      518.7000000000      135.8667287242
      518.8000000000      135.8578628720
      518.9000000000      135.8491716695
      519.0000000000      135.8406660595
      519.1000000000      135.8323300148
      519.2000000000      135.8241367859
      519.3000000000      135.8160671650
      519.4000000000      135.8081273188
      519.5000000000      135.8003625369
      519.6000000000      135.7928614381
      519.7000000000      135.7857465204
      519.8000000000      135.7791525610
      519.9000000000      135.7732007501
      520.0000000000      135.7679790591
      520.1000000000      135.7635366305
      520.2000000000      135.7598941696
      520.3000000000      135.7570662128
      520.4000000000      135.7550869395
      520.5000000000      135.7540296003
      520.6000000000      135.7540112899
      520.7000000000      135.7551796702
      520.8000000000      135.7576848657
      520.9000000000      135.7616458210
      521.0000000000      135.7671228631
      521.1000000000      135.7741060501
      521.2000000000      135.7825226391
      521.3000000000      135.7922597123
      521.4000000000      135.8031934119
      521.5000000000      135.8152158712
      521.6000000000      135.8282542789
      521.7000000000      135.8422805867
      521.8000000000      135.8573127586
      521.9000000000      135.8734088616
      522.0000000000      135.8906549624
      522.1000000000      135.9091482073
      522.2000000000      135.9289777407
      522.3000000000      135.9502072235
      522.4000000000      135.9728626797
      522.5000000000      135.9969279152
      522.6000000000      136.0223479022
      522.7000000000      136.0490387953
      522.8000000000      136.0769018168
      522.9000000000      136.1058372912
      523.0000000000      136.1357549023
      523.1000000000      136.1665771159
      523.2000000000      136.1982350140
      523.3000000000      136.2306591236
      523.4000000000      136.2637709675
      523.5000000000      136.2974817970
      523.6000000000      136.3317022974
      523.7000000000      136.3663609393
      523.8000000000      136.4014220743
      523.9000000000      136.4368921455
      524.0000000000      136.4728061749
      524.1000000000      136.5091954744
      524.2000000000      136.5460466668
      524.3000000000      136.5832671325
      524.4000000000      136.6206709776
      524.5000000000      136.6579934759
      524.6000000000      136.6949329099
      524.7000000000      136.7312094821
      524.8000000000      136.7666242110
      524.9000000000      136.8010993085
      525.0000000000      136.8346859905
      525.1000000000      136.8675347977
      525.2000000000      136.8998349850
      525.3000000000      136.9317403258
      525.4000000000      136.9633046214
      525.5000000000      136.9944483099
      525.6000000000      137.0249676124
      525.7000000000      137.0545833944
      525.8000000000      137.0830136826
      525.9000000000      137.1100466873
      526.0000000000      137.1355916403
      526.1000000000      137.1596920258
      526.2000000000      137.1824970544
      526.3000000000      137.2041996698
      526.4000000000      137.2249595514
      526.5000000000      137.2448343569
      526.6000000000      137.2637401944
      526.7000000000      137.2814534051
      526.8000000000      137.2976528302
      526.9000000000      137.3119895302
      527.0000000000      137.3241636506
      527.1000000000      137.3339869639
      527.2000000000      137.3414143136
      527.3000000000      137.3465361497
      527.4000000000      137.3495357153
      527.5000000000      137.3506251104
      527.6000000000      137.3499804271
      527.7000000000      137.3476945076
      527.8000000000      137.3437584132
      527.9000000000      137.3380729218
      528.0000000000      137.3304828361
      528.1000000000      137.3208212558
      528.2000000000      137.3089492829
      528.3000000000      137.2947795599
      528.4000000000      137.2782792041
      528.5000000000      137.2594561170
      528.6000000000      137.2383382887
      528.7000000000      137.2149563460
      528.8000000000      137.1893360316
      528.9000000000      137.1615020042
      529.0000000000      137.1314892240
      529.1000000000      137.0993549146
      529.2000000000      137.0651841782
      529.3000000000      137.0290856276
      529.4000000000      136.9911784246
      529.5000000000      136.9515762477
      529.6000000000      136.9103749705
      529.7000000000      136.8676490881
      529.8000000000      136.8234576558
      529.9000000000      136.7778566515
      530.0000000000      136.7309126796
      530.1000000000      136.6827132071
      530.2000000000      136.6333699471
      530.3000000000      136.5830139423
      530.4000000000      136.5317831218
      530.5000000000      136.4798060174
      530.6000000000      136.4271873505
      530.7000000000      136.3740009778
      530.8000000000      136.3202933042
      530.9000000000      136.2660968010
      531.0000000000      136.2114506671
      531.1000000000      136.1564235187
      531.2000000000      136.1011315005
      531.3000000000      136.0457453449
      531.4000000000      135.9904822937
      531.5000000000      135.9355829160
      531.6000000000      135.8812770350
      531.7000000000      135.8277461200
      531.8000000000      135.7750913919
      531.9000000000      135.7233172521
      532.0000000000      135.6723366522
      532.1000000000      135.6219990596
      532.2000000000      135.5721342899
      532.3000000000      135.5226001886
      532.4000000000      135.4733211279
      532.5000000000      135.4243076201
      532.6000000000      135.3756530421
      532.7000000000      135.3275091910
      532.8000000000      135.2800471316
      532.9000000000      135.2334132640
      533.0000000000      135.1876924635
      533.1000000000      135.1428894065
      533.2000000000      135.0989346921
      533.3000000000      135.0557149574
      533.4000000000      135.0131181124
      533.5000000000      134.9710796095
      533.6000000000      134.9296152970
      533.7000000000      134.8888308297
      533.8000000000      134.8489049106
      533.9000000000      134.8100512953
      534.0000000000      134.7724703890
      534.1000000000      134.7363040941
      534.2000000000      134.7016065444
      534.3000000000      134.6683388453
      534.4000000000      134.6363886267
      534.5000000000      134.6056073845
      534.6000000000      134.5758533321
      534.7000000000      134.5470267373
      534.8000000000      134.5190886505
      534.9000000000      134.4920603021
      535.0000000000      134.4660065629
      535.1000000000      134.4410111803
      535.2000000000      134.4171526125
      535.3000000000      134.3944876314
      535.4000000000      134.3730459921
      535.5000000000      134.3528351199
      535.6000000000      134.3338504860
      535.7000000000      134.3160861745
      535.8000000000      134.2995411864
      535.9000000000      134.2842196271
      536.0000000000      134.2701258285
      536.1000000000      134.2572574695
      536.2000000000      134.2456000740
      536.3000000000      134.2351250635
      536.4000000000      134.2257918516
      536.5000000000      134.2175530324
      536.6000000000      134.2103608828
      536.7000000000      134.2041730434
      536.8000000000      134.1989553070
      536.9000000000      134.1946803249
      537.0000000000      134.1913224919
      537.1000000000      134.1888505889
      537.2000000000      134.1872206328
      537.3000000000      134.1863715068
      537.4000000000      134.1862255161
      537.5000000000      134.1866949621
      537.6000000000      134.1876941942
      537.7000000000      134.1891543249
      537.8000000000      134.1910359992
      537.9000000000      134.1933354285
      538.0000000000      134.1960807378
      538.1000000000      134.1993189514
      538.2000000000      134.2030971970
      538.3000000000      134.2074436326
      538.4000000000      134.2123536565
      538.5000000000      134.2177851401
      538.6000000000      134.2236636988
      538.7000000000      134.2298959946
      538.8000000000      134.2363869898
      538.9000000000      134.2430565746
      539.0000000000      134.2498519481
      539.1000000000      134.2567537902
      539.2000000000      134.2637760484
      539.3000000000      134.2709606401
      539.4000000000      134.2783691973
      539.5000000000      134.2860736366
      539.6000000000      134.2941461078
      539.7000000000      134.3026480523
      539.8000000000      134.3116187218
      539.9000000000      134.3210655299
      540.0000000000      134.3309600781
      540.1000000000      134.3412431085
      540.2000000000      134.3518390256
      540.3000000000      134.3626769988
      540.4000000000      134.3737124065
      540.5000000000      134.3849409741
      540.6000000000      134.3963996336
      540.7000000000      134.4081528373
      540.8000000000      134.4202688399
      540.9000000000      134.4327941902
      541.0000000000      134.4457347753
      541.1000000000      134.4590490158
      541.2000000000      134.4726549420
      541.3000000000      134.4864489673
      541.4000000000      134.5003306492
      541.5000000000      134.5142257054
      541.6000000000      134.5281002982
      541.7000000000      134.5419631254
      541.8000000000      134.5558562977
      541.9000000000      134.5698392045
      542.0000000000      134.5839707158
      542.1000000000      134.5982946235
      542.2000000000      134.6128315595
      542.3000000000      134.6275781546
      542.4000000000      134.6425117324
      542.5000000000      134.6575976470
      542.6000000000      134.6727966100
      542.7000000000      134.6880705984
      542.8000000000      134.7033865498
      542.9000000000      134.7187174340
      543.0000000000      134.7340406920
      543.1000000000      134.7493346464
      543.2000000000      134.7645742889
      543.3000000000      134.7797281587
      543.4000000000      134.7947575975
      543.5000000000      134.8096188235
      543.6000000000      134.8242676431
      543.7000000000      134.8386660495
      543.8000000000      134.8527893945
      543.9000000000      134.8666322983
      544.0000000000      134.8802108327
      544.1000000000      134.8935591486
      544.2000000000      134.9067204962
      544.3000000000      134.9197347314
      544.4000000000      134.9326259614
      544.5000000000      134.9453940588
      544.6000000000      134.9580125719
      544.7000000000      134.9704335362
      544.8000000000      134.9825972473
      544.9000000000      134.9944435043
      545.0000000000      135.0059205637
      545.1000000000      135.0169894209
      545.2000000000      135.0276233536
      545.3000000000      135.0378045417
      545.4000000000      135.0475200552
      545.5000000000      135.0567588248
      545.6000000000      135.0655102053
      545.7000000000      135.0737641120
      545.8000000000      135.0815123777
      545.9000000000      135.0887504824
      546.0000000000      135.0954782339
      546.1000000000      135.1016981266
      546.2000000000      135.1074113128
      546.3000000000      135.1126124454
      546.4000000000      135.1172856864
      546.5000000000      135.1214037407
      546.6000000000      135.1249306128
      546.7000000000      135.1278277585
      546.8000000000      135.1300628201
      546.9000000000      135.1316196176
      547.0000000000      135.1325072858
      547.1000000000      135.1327657454
      547.2000000000      135.1324647425
      547.3000000000      135.1316949925
      547.4000000000      135.1305522471
      547.5000000000      135.1291174977
      547.6000000000      135.1274387280
      547.7000000000      135.1255200228
      547.8000000000      135.1233227137
      547.9000000000      135.1207800938
      548.0000000000      135.1178229965
      548.1000000000      135.1144093682
      548.2000000000      135.1105482955
      548.3000000000      135.1063091785
      548.4000000000      135.1018105857
      548.5000000000      135.0971899943
      548.6000000000      135.0925628574
      548.7000000000      135.0879841819
      548.8000000000      135.0834260129
      548.9000000000      135.0787797968
      549.0000000000      135.0738848103
      549.1000000000      135.0685752160
      549.2000000000      135.0627315073
      549.3000000000      135.0563197103
      549.4000000000      135.0494050902
      549.5000000000      135.0421354903
      549.6000000000      135.0346999569
      549.7000000000      135.0272769835
      549.8000000000      135.0199902174
      549.9000000000      135.0128864167
      550.0000000000      135.0059422369
      550.1000000000      134.9990959803
      550.2000000000      134.9922921990
      550.3000000000      134.9855235044
      550.4000000000      134.9788555620
      550.5000000000      134.9724268034
      550.6000000000      134.9664225504
      550.7000000000      134.9610320850
      550.8000000000      134.9564038049
      550.9000000000      134.9526151326
      551.0000000000      134.9496685454
      551.1000000000      134.9475141770
      551.2000000000      134.9460874723
      551.3000000000      134.9453433729
      551.4000000000      134.9452709236
      551.5000000000      134.9458838855
      551.6000000000      134.9471968971
      551.7000000000      134.9492042368
      551.8000000000      134.9518749185
      551.9000000000      134.9551666416
      552.0000000000      134.9590499108
      552.1000000000      134.9635283619
      552.2000000000      134.9686434352
      552.3000000000      134.9744592340
      552.4000000000      134.9810324773
      552.5000000000      134.9883794584
      552.6000000000      134.9964539345
      552.7000000000      135.0051455462
      552.8000000000      135.0142994173
      552.9000000000      135.0237481385
      553.0000000000      135.0333420818
      553.1000000000      135.0429655517
      553.2000000000      135.0525339197
      553.3000000000      135.0619764782
      553.4000000000      135.0712165868
      553.5000000000      135.0801616271
      553.6000000000      135.0887099001
      553.7000000000      135.0967725675
      553.8000000000      135.1043005000
      553.9000000000      135.1113024068
      554.0000000000      135.1178434582
      554.1000000000      135.1240218436
      554.2000000000      135.1299305279
      554.3000000000      135.1356186534
      554.4000000000      135.1410680883
      554.5000000000      135.1461949443
      554.6000000000      135.1508757139
      554.7000000000      135.1549877139
      554.8000000000      135.1584475707
      554.9000000000      135.1612323565
      555.0000000000      135.1633751254
      555.1000000000      135.1649373810
      555.2000000000      135.1659702909
      555.3000000000      135.1664803653
      555.4000000000      135.1664128216
      555.5000000000      135.1656579206
      555.6000000000      135.1640771234
      555.7000000000      135.1615391777
      555.8000000000      135.1579538550
      555.9000000000      135.1532929510
      556.0000000000      135.1475932853
      556.1000000000      135.1409425956
      556.2000000000      135.1334543401
      556.3000000000      135.1252393281
      556.4000000000      135.1163819846
      556.5000000000      135.1069265025
      556.6000000000      135.0968749488
      556.7000000000      135.0861957937
      556.8000000000      135.0748390144
      556.9000000000      135.0627529976
      557.0000000000      135.0498990135
      557.1000000000      135.0362608538
      557.2000000000      135.0218488641
      557.3000000000      135.0066984024
      557.4000000000      134.9908627092
      557.5000000000      134.9744003497
      557.6000000000      134.9573596354
      557.7000000000      134.9397642495
      557.8000000000      134.9216051398
      557.9000000000      134.9028422860
      558.0000000000      134.8834168164
      558.1000000000      134.8632706048
      558.2000000000      134.8423677328
      558.3000000000      134.8207105952
      558.4000000000      134.7983439426
      558.5000000000      134.7753439482
      558.6000000000      134.7517952051
      558.7000000000      134.7277644589
      558.8000000000      134.7032817265
      558.9000000000      134.6783366265
      559.0000000000      134.6528910948
      559.1000000000      134.6269033480
      559.2000000000      134.6003537473
      559.3000000000      134.5732622993
      559.4000000000      134.5456899168
      559.5000000000      134.5177208303
      559.6000000000      134.4894311744
      559.7000000000      134.4608558450
      559.8000000000      134.4319689059
      559.9000000000      134.4026889768
      560.0000000000      134.3729103112
      560.1000000000      134.3425487924
      560.2000000000      134.3115855119
      560.3000000000      134.2800918480
      560.4000000000      134.2482270948
      560.5000000000      134.2162089396
      560.6000000000      134.1842654813
      560.7000000000      134.1525837299
      560.8000000000      134.1212713621
      560.9000000000      134.0903448283
      561.0000000000      134.0597470407
      561.1000000000      134.0293859218
      561.2000000000      133.9991770292
      561.3000000000      133.9690733700
      561.4000000000      133.9390730384
      561.5000000000      133.9092065605
      561.6000000000      133.8795149416
      561.7000000000      133.8500321435
      561.8000000000      133.8207811071
      561.9000000000      133.7917833299
      562.0000000000      133.7630739578
      562.1000000000      133.7347108623
      562.2000000000      133.7067697318
      562.3000000000      133.6793251529
      562.4000000000      133.6524264299
      562.5000000000      133.6260819262
      562.6000000000      133.6002628545
      562.7000000000      133.5749272046
      562.8000000000      133.5500528236
      562.9000000000      133.5256628340
      563.0000000000      133.5018298262
      563.1000000000      133.4786555594
      563.2000000000      133.4562338409
      563.3000000000      133.4346114466
      563.4000000000      133.4137626739
      563.5000000000      133.3935875964
      563.6000000000      133.3739349072
      563.7000000000      133.3546411638
      563.8000000000      133.3355728900
      563.9000000000      133.3166579665
      564.0000000000      133.2978973532
      564.1000000000      133.2793552858
      564.2000000000      133.2611327380
      564.3000000000      133.2433333016
      564.4000000000      133.2260319532
      564.5000000000      133.2092553498
      564.6000000000      133.1929779193
      564.7000000000      133.1771324394
      564.8000000000      133.1616291434
      564.9000000000      133.1463755966
      565.0000000000      133.1312917219
      565.1000000000      133.1163179290
      565.2000000000      133.1014171931
      565.3000000000      133.0865727427
      565.4000000000      133.0717826277
      565.5000000000      133.0570523327
      565.6000000000      133.0423871042
      565.7000000000      133.0277858524
      565.8000000000      133.0132376573
      565.9000000000      132.9987205991
      566.0000000000      132.9842019957
      566.1000000000      132.9696396662
      566.2000000000      132.9549848517
      566.3000000000      132.9401879245
      566.4000000000      132.9252073133
      566.5000000000      132.9100203968
      566.6000000000      132.8946332960
      566.7000000000      132.8790857580
      566.8000000000      132.8634482382
      566.9000000000      132.8478105622
      567.0000000000      132.8322642467
      567.1000000000      132.8168826621
      567.2000000000      132.8017041097
      567.3000000000      132.7867223462
      567.4000000000      132.7718873645
      567.5000000000      132.7571164396
      567.6000000000      132.7423124686
      567.7000000000      132.7273843708
      567.8000000000      132.7122637985
      567.9000000000      132.6969140246
      568.0000000000      132.6813300211
      568.1000000000      132.6655319288
      568.2000000000      132.6495558426
      568.3000000000      132.6334454371
      568.4000000000      132.6172460209
      568.5000000000      132.6010004935
      568.6000000000      132.5847455669
      568.7000000000      132.5685070143
      568.8000000000      132.5522942495
      568.9000000000      132.5360961328
      569.0000000000      132.5198805698
      569.1000000000      132.5035998187
      569.2000000000      132.4872014903
      569.3000000000      132.4706428927
      569.4000000000      132.4539045665
      569.5000000000      132.4369983811
      569.6000000000      132.4199668743
      569.7000000000      132.4028733510
      569.8000000000      132.3857856263
      569.9000000000      132.3687588201
      570.0000000000      132.3518230311
      570.1000000000      132.3349796720
      570.2000000000      132.3182067092
      570.3000000000      132.3014697692
      570.4000000000      132.2847345324
      570.5000000000      132.2679763002
      570.6000000000      132.2511844505
      570.7000000000      132.2343617302
      570.8000000000      132.2175201740
      570.9000000000      132.2006760765
      571.0000000000      132.1838459614
      571.1000000000      132.1670439570
      571.2000000000      132.1502796262
      571.3000000000      132.1335549877
      571.4000000000      132.1168604386
      571.5000000000      132.1001708948
      571.6000000000      132.0834443567
      571.7000000000      132.0666248408
      571.8000000000      132.0496498965
      571.9000000000      132.0324606659
      572.0000000000      132.0150110038
      572.1000000000      131.9972724999
      572.2000000000      131.9792340674
      572.3000000000      131.9608969601
      572.4000000000      131.9422675224
      572.5000000000      131.9233504760
      572.6000000000      131.9041452171
      572.7000000000      131.8846465816
      572.8000000000      131.8648497987
      572.9000000000      131.8447571662
      573.0000000000      131.8243823380
      573.1000000000      131.8037482671
      573.2000000000      131.7828773411
      573.3000000000      131.7617762522
      573.4000000000      131.7404215179
      573.5000000000      131.7187520154
      573.6000000000      131.6966719546
      573.7000000000      131.6740634676
      573.8000000000      131.6508051196
      573.9000000000      131.6267918378
      574.0000000000      131.6019514904
      574.1000000000      131.5762531825
      574.2000000000      131.5497041291
      574.3000000000      131.5223364285
      574.4000000000      131.4941891254
      574.5000000000      131.4652915364
      574.6000000000      131.4356521618
      574.7000000000      131.4052561951
      574.8000000000      131.3740734266
      574.9000000000      131.3420756323
      575.0000000000      131.3092584841
      575.1000000000      131.2756609265
      575.2000000000      131.2413754155
      575.3000000000      131.2065444001
      575.4000000000      131.1713413358
      575.5000000000      131.1359391310
      575.6000000000      131.1004744797
      575.7000000000      131.0650196130
      575.8000000000      131.0295712463
      575.9000000000      130.9940602908
      576.0000000000      130.9583786060
      576.1000000000      130.9224142086
      576.2000000000      130.8860851228
      576.3000000000      130.8493638725
      576.4000000000      130.8122878482
      576.5000000000      130.7749546186
      576.6000000000      130.7375048724
      576.7000000000      130.7000983721
      576.8000000000      130.6628891236
      576.9000000000      130.6260052180
      577.0000000000      130.5895365829
      577.1000000000      130.5535311145
      577.2000000000      130.5179974528
      577.3000000000      130.4829116147
      577.4000000000      130.4482252181
      577.5000000000      130.4138747060
      577.6000000000      130.3797922428
      577.7000000000      130.3459185889
      577.8000000000      130.3122164181
      577.9000000000      130.2786801635
      578.0000000000      130.2453380142
      578.1000000000      130.2122440281
      578.2000000000      130.1794625418
      578.3000000000      130.1470507218
      578.4000000000      130.1150460788
      578.5000000000      130.0834633168
      578.6000000000      130.0523010148
      578.7000000000      130.0215543022
      578.8000000000      129.9912279492
      578.9000000000      129.9613447314
      579.0000000000      129.9319464090
      579.1000000000      129.9030879084
      579.2000000000      129.8748282245
      579.3000000000      129.8472226904
      579.4000000000      129.8203199980
      579.5000000000      129.7941641268
      579.6000000000      129.7687980258
      579.7000000000      129.7442643413
      579.8000000000      129.7205999312
      579.9000000000      129.6978244022
      580.0000000000      129.6759269965
      580.1000000000      129.6548581748
      580.2000000000      129.6345319355
      580.3000000000      129.6148411080
      580.4000000000      129.5956830754
      580.5000000000      129.5769888080
      580.6000000000      129.5587459238
      580.7000000000      129.5410074404
      580.8000000000      129.5238816799
      580.9000000000      129.5075047016
      581.0000000000      129.4920023622
      581.1000000000      129.4774534394
      581.2000000000      129.4638654727
      581.3000000000      129.4511712502
      581.4000000000      129.4392470268
      581.5000000000      129.4279472387
      581.6000000000      129.4171462970
      581.7000000000      129.4067765042
      581.8000000000      129.3968519751
      581.9000000000      129.3874713316
      582.0000000000      129.3787969088
      582.1000000000      129.3710145307
      582.2000000000      129.3642847019
      582.3000000000      129.3586996220
      582.4000000000      129.3542589887
      582.5000000000      129.3508712075
      582.6000000000      129.3483783034
      582.7000000000      129.3465962640
      582.8000000000      129.3453584839
      582.9000000000      129.3445497224
      583.0000000000      129.3441210381
      583.1000000000      129.3440825891
      583.2000000000      129.3444791703
      583.3000000000      129.3453598136
      583.4000000000      129.3467539960
      583.5000000000      129.3486624430
      583.6000000000      129.3510631994
      583.7000000000      129.3539274127
      583.8000000000      129.3572360246
      583.9000000000      129.3609885670
      584.0000000000      129.3651986472
      584.1000000000      129.3698771051
      584.2000000000      129.3750108771
      584.3000000000      129.3805490811
      584.4000000000      129.3864050529
      584.5000000000      129.3924749731
      584.6000000000      129.3986653073
      584.7000000000      129.4049171480
      584.8000000000      129.4175912725
