# Supplementary material for: Direct tracking of H2 roaming reaction in real time
Source: Nat Commun. 2024 Aug 6;15:6656. doi: 10.1038/s41467-024-49671-6 (PMC11303762; doi:10.1038/s41467-024-49671-6)
Supplement: Supplementary file 8 — Source Data [file 41467_2024_49671_MOESM8_ESM.zip › SourceData/Data-Fig10-SuppInfo/FigS10.traj1.A2.dat]

# Bond Angle (6N, 1C, 3H)
# X-Axis:  Time in Trajectory (femtosec)
# Y-Axis:  Bond Angle (Degrees)
#                  X                   Y
        0.0000000000      110.1530051195
        0.1000000000      109.6015753290
        0.2000000000      109.0651249052
        0.3000000000      108.5478888629
        0.4000000000      108.0515821219
        0.5000000000      107.5753211617
        0.6000000000      107.1161910450
        0.7000000000      106.6702371478
        0.8000000000      106.2335605313
        0.9000000000      105.8032038464
        1.0000000000      105.3776208105
        1.1000000000      104.9566804347
        1.2000000000      104.5413082373
        1.3000000000      104.1329554340
        1.4000000000      103.7330922217
        1.5000000000      103.3428597583
        1.6000000000      102.9629265428
        1.7000000000      102.5935171332
        1.8000000000      102.2345366896
        1.9000000000      101.8857094376
        2.0000000000      101.5466756689
        2.1000000000      101.2170351068
        2.2000000000      100.8963618999
        2.3000000000      100.5842293984
        2.4000000000      100.2802670350
        2.5000000000       99.9842403578
        2.6000000000       99.6961206861
        2.7000000000       99.4161069092
        2.8000000000       99.1445781035
        2.9000000000       98.8819815923
        3.0000000000       98.6286860430
        3.1000000000       98.3848440589
        3.2000000000       98.1503072289
        3.3000000000       97.9246184456
        3.4000000000       97.7070791148
        3.5000000000       97.4968650129
        3.6000000000       97.2931530263
        3.7000000000       97.0952232719
        3.8000000000       96.9025138133
        3.9000000000       96.7146223889
        4.0000000000       96.5312664717
        4.1000000000       96.3522245649
        4.2000000000       96.1772840558
        4.3000000000       96.0062128920
        4.4000000000       95.8387592458
        4.5000000000       95.6746718478
        4.6000000000       95.5137276578
        4.7000000000       95.3557537044
        4.8000000000       95.2006341751
        4.9000000000       95.0482996573
        5.0000000000       94.8987010306
        5.1000000000       94.7517747330
        5.2000000000       94.6074083293
        5.3000000000       94.4654154453
        5.4000000000       94.3255276136
        5.5000000000       94.1874073665
        5.6000000000       94.0506824741
        5.7000000000       93.9149957532
        5.8000000000       93.7800600221
        5.9000000000       93.6457049912
        6.0000000000       93.5119029810
        6.1000000000       93.3787640529
        6.2000000000       93.2464981432
        6.3000000000       93.1153499722
        6.4000000000       92.9855216215
        6.5000000000       92.8571035303
        6.6000000000       92.7300345877
        6.7000000000       92.6041045896
        6.8000000000       92.4789996292
        6.9000000000       92.3543775491
        7.0000000000       92.2299513899
        7.1000000000       92.1055571055
        7.2000000000       91.9811880263
        7.3000000000       91.8569899056
        7.4000000000       91.7332227602
        7.5000000000       91.6102046836
        7.6000000000       91.4882550554
        7.7000000000       91.3676500482
        7.8000000000       91.2485954995
        7.9000000000       91.1312152048
        8.0000000000       91.0155492640
        8.1000000000       90.9015574587
        8.2000000000       90.7891250414
        8.3000000000       90.6780713506
        8.4000000000       90.5681643050
        8.5000000000       90.4591448967
        8.6000000000       90.3507640049
        8.7000000000       90.2428288493
        8.8000000000       90.1352500763
        8.9000000000       90.0280761727
        9.0000000000       89.9215023843
        9.1000000000       89.8158472110
        9.2000000000       89.7114985716
        9.3000000000       89.6088407564
        9.4000000000       89.5081791011
        9.5000000000       89.4096807043
        9.6000000000       89.3133462978
        9.7000000000       89.2190211902
        9.8000000000       89.1264432741
        9.9000000000       89.0353159832
       10.0000000000       88.9453871061
       10.1000000000       88.8565132074
       10.2000000000       88.7686945064
       10.3000000000       88.6820739109
       10.4000000000       88.5969036113
       10.5000000000       88.5134903000
       10.6000000000       88.4321340189
       10.7000000000       88.3530753856
       10.8000000000       88.2764618257
       10.9000000000       88.2023371027
       11.0000000000       88.1306519670
       11.1000000000       88.0612887571
       11.2000000000       87.9940909118
       11.3000000000       87.9288898794
       11.4000000000       87.8655263640
       11.5000000000       87.8038681859
       11.6000000000       87.7438300315
       11.7000000000       87.6853990183
       11.8000000000       87.6286646511
       11.9000000000       87.5738453981
       12.0000000000       87.5213007236
       12.1000000000       87.4715187683
       12.2000000000       87.4250766762
       12.3000000000       87.3825802764
       12.4000000000       87.3445987614
       12.5000000000       87.3116142202
       12.6000000000       87.2840026147
       12.7000000000       87.2620532754
       12.8000000000       87.2460205535
       12.9000000000       87.2361895839
       13.0000000000       87.2329329883
       13.1000000000       87.2367383428
       13.2000000000       87.2481959480
       13.3000000000       87.2679487888
       13.4000000000       87.2966171847
       13.5000000000       87.3347171899
       13.6000000000       87.3825949802
       13.7000000000       87.4403960803
       13.8000000000       87.5080799815
       13.9000000000       87.5854769788
       14.0000000000       87.6723706669
       14.1000000000       87.7685839266
       14.2000000000       87.8740482562
       14.3000000000       87.9888432425
       14.4000000000       88.1131983685
       14.5000000000       88.2474577263
       14.6000000000       88.3920160681
       14.7000000000       88.5472403139
       14.8000000000       88.7133915895
       14.9000000000       88.8905637058
       15.0000000000       89.0786558074
       15.1000000000       89.2773930287
       15.2000000000       89.4863953967
       15.3000000000       89.7052771331
       15.4000000000       89.9337398718
       15.5000000000       90.1716161179
       15.6000000000       90.4188364413
       15.7000000000       90.6753299360
       15.8000000000       90.9408947599
       15.9000000000       91.2150810775
       16.0000000000       91.4971216148
       16.1000000000       91.7859330041
       16.2000000000       92.0801926869
       16.3000000000       92.3784736286
       16.4000000000       92.6794022174
       16.5000000000       92.9818007073
       16.6000000000       93.2847814497
       16.7000000000       93.5877707953
       16.8000000000       93.8904552003
       16.9000000000       94.1926621096
       17.0000000000       94.4942106982
       17.1000000000       94.7947822812
       17.2000000000       95.0938569490
       17.3000000000       95.3907387757
       17.4000000000       95.6846571697
       17.5000000000       95.9749036547
       17.6000000000       96.2609531277
       17.7000000000       96.5425286961
       17.8000000000       96.8195930391
       17.9000000000       97.0922764918
       18.0000000000       97.3607727907
       18.1000000000       97.6252411882
       18.2000000000       97.8857454509
       18.3000000000       98.1422405016
       18.4000000000       98.3945953578
       18.5000000000       98.6426276533
       18.6000000000       98.8861263691
       18.7000000000       99.1248532241
       18.8000000000       99.3585304930
       18.9000000000       99.5868338793
       19.0000000000       99.8094081520
       19.1000000000      100.0259119535
       19.2000000000      100.2360827446
       19.3000000000      100.4398007012
       19.4000000000      100.6371280699
       19.5000000000      100.8283075021
       19.6000000000      101.0137166309
       19.7000000000      101.1937916600
       19.8000000000      101.3689412491
       19.9000000000      101.5394741586
       20.0000000000      101.7055593393
       20.1000000000      101.8672270295
       20.2000000000      102.0244081282
       20.3000000000      102.1769990052
       20.4000000000      102.3249334783
       20.5000000000      102.4682436101
       20.6000000000      102.6070951935
       20.7000000000      102.7417898506
       20.8000000000      102.8727321431
       20.9000000000      103.0003690510
       21.0000000000      103.1251161957
       21.1000000000      103.2472898665
       21.2000000000      103.3670633183
       21.3000000000      103.4844593298
       21.4000000000      103.5993809003
       21.5000000000      103.7116713353
       21.6000000000      103.8211870484
       21.7000000000      103.9278629942
       21.8000000000      104.0317528085
       21.9000000000      104.1330328225
       22.0000000000      104.2319686408
       22.1000000000      104.3288531285
       22.2000000000      104.4239323179
       22.3000000000      104.5173388504
       22.4000000000      104.6090506337
       22.5000000000      104.6988856496
       22.6000000000      104.7865348627
       22.7000000000      104.8716266976
       22.8000000000      104.9538100614
       22.9000000000      105.0328388985
       23.0000000000      105.1086401518
       23.1000000000      105.1813492394
       23.2000000000      105.2513028909
       23.3000000000      105.3189883831
       23.4000000000      105.3849593420
       23.5000000000      105.4497377550
       23.6000000000      105.5137269533
       23.7000000000      105.5771589364
       23.8000000000      105.6400908314
       23.9000000000      105.7024511807
       24.0000000000      105.7641211826
       24.1000000000      105.8250247165
       24.2000000000      105.8851988316
       24.3000000000      105.9448242058
       24.4000000000      106.0042097125
       24.5000000000      106.0637396900
       24.6000000000      106.1238032719
       24.7000000000      106.1847282368
       24.8000000000      106.2467371002
       24.9000000000      106.3099329357
       25.0000000000      106.3743119201
       25.1000000000      106.4397924013
       25.2000000000      106.5062497005
       25.3000000000      106.5735492669
       25.4000000000      106.6415759346
       25.5000000000      106.7102590450
       25.6000000000      106.7795926919
       25.7000000000      106.8496475586
       25.8000000000      106.9205684611
       25.9000000000      106.9925522026
       26.0000000000      107.0658044195
       26.1000000000      107.1404814343
       26.2000000000      107.2166308288
       26.3000000000      107.2941484122
       26.4000000000      107.3727666262
       26.5000000000      107.4520804959
       26.6000000000      107.5316050775
       26.7000000000      107.6108472755
       26.8000000000      107.6893712969
       26.9000000000      107.7668403073
       27.0000000000      107.8430266341
       27.1000000000      107.9177942735
       27.2000000000      107.9910662221
       27.3000000000      108.0627932287
       27.4000000000      108.1329363969
       27.5000000000      108.2014694213
       27.6000000000      108.2683966078
       27.7000000000      108.3337751889
       27.8000000000      108.3977268785
       27.9000000000      108.4604278248
       28.0000000000      108.5220775460
       28.1000000000      108.5828587486
       28.2000000000      108.6429061724
       28.3000000000      108.7023001290
       28.4000000000      108.7610921463
       28.5000000000      108.8193577264
       28.6000000000      108.8772599428
       28.7000000000      108.9351003392
       28.8000000000      108.9933342594
       28.9000000000      109.0525367875
       29.0000000000      109.1133227867
       29.1000000000      109.1762415449
       29.2000000000      109.2416778515
       29.3000000000      109.3097909461
       29.4000000000      109.3805111885
       29.5000000000      109.4535950528
       29.6000000000      109.5287196564
       29.7000000000      109.6055857865
       29.8000000000      109.6839969907
       29.9000000000      109.7638919219
       30.0000000000      109.8453241551
       30.1000000000      109.9284022927
       30.2000000000      110.0132163526
       30.3000000000      110.0997805540
       30.4000000000      110.1880151637
       30.5000000000      110.2777750771
       30.6000000000      110.3689151952
       30.7000000000      110.4613699324
       30.8000000000      110.5552183367
       30.9000000000      110.6507094563
       31.0000000000      110.7482344887
       31.1000000000      110.8482505276
       31.2000000000      110.9511792567
       31.3000000000      111.0573145748
       31.4000000000      111.1667704438
       31.5000000000      111.2794852524
       31.6000000000      111.3952783818
       31.7000000000      111.5139365940
       31.8000000000      111.6352982417
       31.9000000000      111.7593055866
       32.0000000000      111.8860082419
       32.1000000000      112.0155203036
       32.2000000000      112.1479518501
       32.3000000000      112.2833443166
       32.4000000000      112.4216344553
       32.5000000000      112.5626557790
       32.6000000000      112.7061696970
       32.7000000000      112.8519068786
       32.8000000000      112.9995977885
       32.9000000000      113.1489790798
       33.0000000000      113.2997763340
       33.1000000000      113.4516780508
       33.2000000000      113.6043235831
       33.3000000000      113.7573237277
       33.4000000000      113.9103182557
       33.5000000000      114.0630564980
       33.6000000000      114.2154737782
       33.7000000000      114.3677341043
       33.8000000000      114.5202191394
       33.9000000000      114.6734605365
       34.0000000000      114.8280317985
       34.1000000000      114.9844282668
       34.2000000000      115.1429645315
       34.3000000000      115.3037084937
       34.4000000000      115.4664565695
       34.5000000000      115.6307436181
       34.6000000000      115.7958795214
       34.7000000000      115.9610084215
       34.8000000000      116.1251936458
       34.9000000000      116.2875301424
       35.0000000000      116.4472752052
       35.1000000000      116.6039721648
       35.2000000000      116.7575314885
       35.3000000000      116.9082362395
       35.4000000000      117.0566566291
       35.5000000000      117.2034855732
       35.6000000000      117.3493354663
       35.7000000000      117.4945548942
       35.8000000000      117.6391248058
       35.9000000000      117.7826730722
       36.0000000000      117.9246078784
       36.1000000000      118.0643284887
       36.2000000000      118.2014448850
       36.3000000000      118.3359372886
       36.4000000000      118.4682105010
       36.5000000000      118.5990326001
       36.6000000000      118.7293796655
       36.7000000000      118.8602302975
       36.8000000000      118.9923630824
       36.9000000000      119.1262070328
       37.0000000000      119.2617778518
       37.1000000000      119.3987073558
       37.2000000000      119.5363468248
       37.3000000000      119.6739083624
       37.4000000000      119.8106061323
       37.5000000000      119.9457695134
       37.6000000000      120.0789145570
       37.7000000000      120.2097738893
       37.8000000000      120.3382938096
       37.9000000000      120.4646100323
       38.0000000000      120.5890113531
       38.1000000000      120.7118950524
       38.2000000000      120.8337132763
       38.3000000000      120.9549092755
       38.4000000000      121.0758465363
       38.5000000000      121.1967444455
       38.6000000000      121.3176398388
       38.7000000000      121.4383936773
       38.8000000000      121.5587499916
       38.9000000000      121.6784336764
       39.0000000000      121.7972557079
       39.1000000000      121.9151889177
       39.2000000000      122.0323868610
       39.3000000000      122.1491371438
       39.4000000000      122.2657599769
       39.5000000000      122.3824786273
       39.6000000000      122.4992988704
       39.7000000000      122.6159366450
       39.8000000000      122.7318208671
       39.9000000000      122.8461730337
       40.0000000000      122.9581396193
       40.1000000000      123.0669338807
       40.2000000000      123.1719446450
       40.3000000000      123.2727869719
       40.4000000000      123.3692928589
       40.5000000000      123.4614600482
       40.6000000000      123.5493869204
       40.7000000000      123.6332189095
       40.8000000000      123.7131223632
       40.9000000000      123.7892864339
       41.0000000000      123.8619412095
       41.1000000000      123.9313738306
       41.2000000000      123.9979273558
       41.3000000000      124.0619768897
       41.4000000000      124.1238889235
       41.5000000000      124.1839782058
       41.6000000000      124.2424764401
       41.7000000000      124.2995211497
       41.8000000000      124.3551627591
       41.9000000000      124.4093787750
       42.0000000000      124.4620814707
       42.1000000000      124.5131118928
       42.2000000000      124.5622263300
       42.3000000000      124.6090909635
       42.4000000000      124.6532996813
       42.5000000000      124.6944220726
       42.6000000000      124.7320732448
       42.7000000000      124.7659866161
       42.8000000000      124.7960652373
       42.9000000000      124.8223900312
       43.0000000000      124.8451764456
       43.1000000000      124.8646898201
       43.2000000000      124.8811470200
       43.3000000000      124.8946377840
       43.4000000000      124.9050920692
       43.5000000000      124.9123030375
       43.6000000000      124.9159955265
       43.7000000000      124.9159137247
       43.8000000000      124.9118953695
       43.9000000000      124.9039053048
       44.0000000000      124.8920172881
       44.1000000000      124.8763519388
       44.2000000000      124.8569945921
       44.3000000000      124.8339246606
       44.4000000000      124.8069846762
       44.5000000000      124.7759034573
       44.6000000000      124.7403688771
       44.7000000000      124.7001293551
       44.8000000000      124.6550956425
       44.9000000000      124.6054135234
       45.0000000000      124.5514838316
       45.1000000000      124.4939195095
       45.2000000000      124.4334486920
       45.3000000000      124.3707912998
       45.4000000000      124.3065438044
       45.5000000000      124.2411015527
       45.6000000000      124.1746362606
       45.7000000000      124.1071317222
       45.8000000000      124.0384644782
       45.9000000000      123.9685000372
       46.0000000000      123.8971690310
       46.1000000000      123.8244995852
       46.2000000000      123.7506045745
       46.3000000000      123.6756382283
       46.4000000000      123.5997385220
       46.5000000000      123.5229676245
       46.6000000000      123.4452635017
       46.7000000000      123.3664163926
       46.8000000000      123.2860779768
       46.9000000000      123.2038008927
       47.0000000000      123.1190980406
       47.1000000000      123.0315080983
       47.2000000000      122.9406539712
       47.3000000000      122.8462824011
       47.4000000000      122.7482784889
       47.5000000000      122.6466570208
       47.6000000000      122.5415376774
       47.7000000000      122.4331092628
       47.8000000000      122.3215860133
       47.9000000000      122.2071620256
       48.0000000000      122.0899759479
       48.1000000000      121.9700986443
       48.2000000000      121.8475489370
       48.3000000000      121.7223329288
       48.4000000000      121.5944956456
       48.5000000000      121.4641708702
       48.6000000000      121.3316136739
       48.7000000000      121.1972023164
       48.8000000000      121.0614043291
       48.9000000000      120.9247137619
       49.0000000000      120.7875769130
       49.1000000000      120.6503268048
       49.2000000000      120.5131435364
       49.3000000000      120.3760496759
       49.4000000000      120.2389387171
       49.5000000000      120.1016236246
       49.6000000000      119.9638855859
       49.7000000000      119.8255061002
       49.8000000000      119.6862749683
       49.9000000000      119.5459790234
       50.0000000000      119.4043843319
       50.1000000000      119.2612262542
       50.2000000000      119.1162181036
       50.3000000000      118.9690806767
       50.4000000000      118.8195864783
       50.5000000000      118.6676063965
       50.6000000000      118.5131458962
       50.7000000000      118.3563611221
       50.8000000000      118.1975507895
       50.9000000000      118.0371255069
       51.0000000000      117.8755615395
       51.1000000000      117.7133494679
       51.2000000000      117.5509483501
       51.3000000000      117.3887531565
       51.4000000000      117.2270789025
       51.5000000000      117.0661610866
       51.6000000000      116.9061688505
       51.7000000000      116.7472252958
       51.8000000000      116.5894285331
       51.9000000000      116.4328664381
       52.0000000000      116.2776200361
       52.1000000000      116.1237541246
       52.2000000000      115.9712992509
       52.3000000000      115.8202336161
       52.4000000000      115.6704754937
       52.5000000000      115.5218931724
       52.6000000000      115.3743328661
       52.7000000000      115.2276587100
       52.8000000000      115.0817934461
       52.9000000000      114.9367462363
       53.0000000000      114.7926167057
       53.1000000000      114.6495714087
       53.2000000000      114.5077992817
       53.3000000000      114.3674607434
       53.4000000000      114.2286473042
       53.5000000000      114.0913645600
       53.6000000000      113.9555437573
       53.7000000000      113.8210781073
       53.8000000000      113.6878713939
       53.9000000000      113.5558817923
       54.0000000000      113.4251459236
       54.1000000000      113.2957763913
       54.2000000000      113.1679373812
       54.3000000000      113.0418090302
       54.4000000000      112.9175526784
       54.5000000000      112.7952859531
       54.6000000000      112.6750714580
       54.7000000000      112.5569176180
       54.8000000000      112.4407864764
       54.9000000000      112.3266025238
       55.0000000000      112.2142591271
       55.1000000000      112.1036228265
       55.2000000000      111.9945392479
       55.3000000000      111.8868462201
       55.4000000000      111.7803986432
       55.5000000000      111.6751051189
       55.6000000000      111.5709689462
       55.7000000000      111.4681197287
       55.8000000000      111.3668207041
       55.9000000000      111.2674424030
       56.0000000000      111.1704030985
       56.1000000000      111.0760875887
       56.2000000000      110.9847645344
       56.3000000000      110.8965255886
       56.4000000000      110.8112649161
       56.5000000000      110.7287054993
       56.6000000000      110.6484635547
       56.7000000000      110.5701309299
       56.8000000000      110.4933518649
       56.9000000000      110.4178748063
       57.0000000000      110.3435697657
       57.1000000000      110.2704135516
       57.2000000000      110.1984544941
       57.3000000000      110.1277718647
       57.4000000000      110.0584424810
       57.5000000000      109.9905210310
       57.6000000000      109.9240335812
       57.7000000000      109.8589790975
       57.8000000000      109.7953337902
       57.9000000000      109.7330563272
       58.0000000000      109.6720950659
       58.1000000000      109.6123992579
       58.2000000000      109.5539339728
       58.3000000000      109.4966954126
       58.4000000000      109.4407213449
       58.5000000000      109.3860919870
       58.6000000000      109.3329184924
       58.7000000000      109.2813189653
       58.8000000000      109.2313858253
       58.9000000000      109.1831531704
       59.0000000000      109.1365751743
       59.1000000000      109.0915239093
       59.2000000000      109.0478077010
       59.3000000000      109.0052032464
       59.4000000000      108.9634910876
       59.5000000000      108.9224858983
       59.6000000000      108.8820570022
       59.7000000000      108.8421383720
       59.8000000000      108.8027286473
       59.9000000000      108.7638834682
       60.0000000000      108.7257030782
       60.1000000000      108.6883178176
       60.2000000000      108.6518717460
       60.3000000000      108.6165037450
       60.4000000000      108.5823267328
       60.5000000000      108.5494093265
       60.6000000000      108.5177667963
       60.7000000000      108.4873664150
       60.8000000000      108.4581465837
       60.9000000000      108.4300433116
       61.0000000000      108.4030160362
       61.1000000000      108.3770662661
       61.2000000000      108.3522454712
       61.3000000000      108.3286514487
       61.4000000000      108.3064143067
       61.5000000000      108.2856748908
       61.6000000000      108.2665604322
       61.7000000000      108.2491637311
       61.8000000000      108.2335321273
       61.9000000000      108.2196700009
       62.0000000000      108.2075540210
       62.1000000000      108.1971560314
       62.2000000000      108.1884664748
       62.3000000000      108.1815110363
       62.4000000000      108.1763549452
       62.5000000000      108.1730922475
       62.6000000000      108.1718215101
       62.7000000000      108.1726138699
       62.8000000000      108.1754819701
       62.9000000000      108.1803579691
       63.0000000000      108.1870866704
       63.1000000000      108.1954363200
       63.2000000000      108.2051274826
       63.3000000000      108.2158764368
       63.4000000000      108.2274452912
       63.5000000000      108.2396875584
       63.6000000000      108.2525786841
       63.7000000000      108.2662241239
       63.8000000000      108.2808418203
       63.9000000000      108.2967200907
       64.0000000000      108.3141575702
       64.1000000000      108.3333980409
       64.2000000000      108.3545764034
       64.3000000000      108.3776902627
       64.4000000000      108.4026047114
       64.5000000000      108.4290896745
       64.6000000000      108.4568815590
       64.7000000000      108.4857544925
       64.8000000000      108.5155827656
       64.9000000000      108.5463776455
       65.0000000000      108.5782894251
       65.1000000000      108.6115767359
       65.2000000000      108.6465541793
       65.3000000000      108.6835334225
       65.4000000000      108.7227717987
       65.5000000000      108.7644379644
       65.6000000000      108.8085978311
       65.7000000000      108.8552172655
       65.8000000000      108.9041745027
       65.9000000000      108.9552757800
       66.0000000000      109.0082718037
       66.1000000000      109.0628768628
       66.2000000000      109.1187936122
       66.3000000000      109.1757449137
       66.4000000000      109.2335104967
       66.5000000000      109.2919610352
       66.6000000000      109.3510777932
       66.7000000000      109.4109466280
       66.8000000000      109.4717228414
       66.9000000000      109.5335749550
       67.0000000000      109.5966251413
       67.1000000000      109.6609060817
       67.2000000000      109.7263481608
       67.3000000000      109.7928019134
       67.4000000000      109.8600901345
       67.5000000000      109.9280742148
       67.6000000000      109.9967125917
       67.7000000000      110.0660897155
       67.8000000000      110.1364022676
       67.9000000000      110.2079035809
       68.0000000000      110.2808219771
       68.1000000000      110.3552781918
       68.2000000000      110.4312283378
       68.3000000000      110.5084511550
       68.4000000000      110.5865830082
       68.5000000000      110.6651885054
       68.6000000000      110.7438445646
       68.7000000000      110.8222143381
       68.8000000000      110.9000931799
       68.9000000000      110.9774183418
       69.0000000000      111.0542442921
       69.1000000000      111.1306944782
       69.2000000000      111.2069047791
       69.3000000000      111.2829742175
       69.4000000000      111.3589326688
       69.5000000000      111.4347316266
       69.6000000000      111.5102586576
       69.7000000000      111.5853708137
       69.8000000000      111.6599373533
       69.9000000000      111.7338795740
       70.0000000000      111.8071980839
       70.1000000000      111.8799826975
       70.2000000000      111.9524047462
       70.3000000000      112.0246946902
       70.4000000000      112.0971088911
       70.5000000000      112.1698914434
       70.6000000000      112.2432375472
       70.7000000000      112.3172630118
       70.8000000000      112.3919841539
       70.9000000000      112.4673098203
       71.0000000000      112.5430483521
       71.1000000000      112.6189320045
       71.2000000000      112.6946574293
       71.3000000000      112.7699340571
       71.4000000000      112.8445268895
       71.5000000000      112.9182810841
       71.6000000000      112.9911221911
       71.7000000000      113.0630343811
       71.8000000000      113.1340254867
       71.9000000000      113.2040914023
       72.0000000000      113.2731916764
       72.1000000000      113.3412440881
       72.2000000000      113.4081378315
       72.3000000000      113.4737572746
       72.4000000000      113.5380045991
       72.5000000000      113.6008129105
       72.6000000000      113.6621483658
       72.7000000000      113.7220042492
       72.8000000000      113.7803920150
       72.9000000000      113.8373336104
       73.0000000000      113.8928574303
       73.1000000000      113.9469979646
       73.2000000000      113.9997965948
       73.3000000000      114.0513004935
       73.4000000000      114.1015598054
       73.5000000000      114.1506282060
       73.6000000000      114.1985724040
       73.7000000000      114.2454912331
       73.8000000000      114.2915379663
       73.9000000000      114.3369344662
       74.0000000000      114.3819667597
       74.1000000000      114.4269574114
       74.2000000000      114.4722182630
       74.3000000000      114.5179951467
       74.4000000000      114.5644207951
       74.5000000000      114.6114905198
       74.6000000000      114.6590683044
       74.7000000000      114.7069220399
       74.8000000000      114.7547782168
       74.9000000000      114.8023821494
       75.0000000000      114.8495495880
       75.1000000000      114.8961992322
       75.2000000000      114.9423630467
       75.3000000000      114.9881763234
       75.4000000000      115.0338529963
       75.5000000000      115.0796516897
       75.6000000000      115.1258372186
       75.7000000000      115.1726424157
       75.8000000000      115.2202359124
       75.9000000000      115.2687013175
       76.0000000000      115.3180313836
       76.1000000000      115.3681375737
       76.2000000000      115.4188711553
       76.3000000000      115.4700487670
       76.4000000000      115.5214750431
       76.5000000000      115.5729572454
       76.6000000000      115.6243110286
       76.7000000000      115.6753599261
       76.8000000000      115.7259316730
       76.9000000000      115.7758544211
       77.0000000000      115.8249556457
       77.1000000000      115.8730645894
       77.2000000000      115.9200172423
       77.3000000000      115.9656607155
       77.4000000000      116.0098554515
       77.5000000000      116.0524779207
       77.6000000000      116.0934284991
       77.7000000000      116.1326476505
       77.8000000000      116.1701388964
       77.9000000000      116.2059928087
       78.0000000000      116.2404044808
       78.1000000000      116.2736768511
       78.2000000000      116.3062021134
       78.3000000000      116.3384160316
       78.4000000000      116.3707281400
       78.5000000000      116.4034421552
       78.6000000000      116.4366882332
       78.7000000000      116.4703866935
       78.8000000000      116.5042528429
       78.9000000000      116.5378410265
       79.0000000000      116.5706178842
       79.1000000000      116.6020488737
       79.2000000000      116.6316783511
       79.3000000000      116.6591833646
       79.4000000000      116.6843885667
       79.5000000000      116.7072422028
       79.6000000000      116.7277633313
       79.7000000000      116.7459751669
       79.8000000000      116.7618403990
       79.9000000000      116.7752143308
       80.0000000000      116.7858302567
       80.1000000000      116.7933234420
       80.2000000000      116.7972863096
       80.3000000000      116.7973364663
       80.4000000000      116.7931771273
       80.5000000000      116.7846338042
       80.6000000000      116.7716593830
       80.7000000000      116.7543059660
       80.8000000000      116.7326690932
       80.9000000000      116.7068154953
       81.0000000000      116.6767092159
       81.1000000000      116.6421507937
       81.2000000000      116.6027437093
       81.3000000000      116.5578997623
       81.4000000000      116.5068897789
       81.5000000000      116.4489326118
       81.6000000000      116.3832998278
       81.7000000000      116.3094044011
       81.8000000000      116.2268476408
       81.9000000000      116.1354165348
       82.0000000000      116.0350426426
       82.1000000000      115.9257456006
       82.2000000000      115.8075835760
       82.3000000000      115.6806257801
       82.4000000000      115.5449513258
       82.5000000000      115.4006686920
       82.6000000000      115.2479392056
       82.7000000000      115.0869852426
       82.8000000000      114.9180695761
       82.9000000000      114.7414482542
       83.0000000000      114.5573130132
       83.1000000000      114.3657452893
       83.2000000000      114.1666979559
       83.3000000000      113.9600112039
       83.4000000000      113.7454584225
       83.5000000000      113.5228076743
       83.6000000000      113.2918763884
       83.7000000000      113.0525567181
       83.8000000000      112.8048016491
       83.9000000000      112.5485817687
       84.0000000000      112.2838386056
       84.1000000000      112.0104601835
       84.2000000000      111.7282880695
       84.3000000000      111.4371454618
       84.4000000000      111.1368666426
       84.5000000000      110.8273130815
       84.6000000000      110.5083726988
       84.7000000000      110.1799501862
       84.8000000000      109.8419625331
       84.9000000000      109.4943555291
       85.0000000000      109.1371498577
       85.1000000000      108.7705112176
       85.2000000000      108.3948236219
       85.3000000000      108.0107381503
       85.4000000000      107.6191745870
       85.5000000000      107.2212683218
       85.6000000000      106.8182723379
       85.7000000000      106.4114381237
       85.8000000000      106.0019056786
       85.9000000000      105.5906279546
       86.0000000000      105.1783393337
       86.1000000000      104.7655576929
       86.2000000000      104.3525996414
       86.3000000000      103.9395960383
       86.4000000000      103.5265129376
       86.5000000000      103.1131946030
       86.6000000000      102.6994375098
       86.7000000000      102.2850858573
       86.8000000000      101.8701267065
       86.9000000000      101.4547612526
       87.0000000000      101.0394337916
       87.1000000000      100.6248102811
       87.2000000000      100.2117069651
       87.3000000000       99.8009806245
       87.4000000000       99.3934021600
       87.5000000000       98.9895434878
       87.6000000000       98.5897078081
       87.7000000000       98.1939257911
       87.8000000000       97.8020227516
       87.9000000000       97.4137393908
       88.0000000000       97.0288700771
       88.1000000000       96.6473762166
       88.2000000000       96.2694418854
       88.3000000000       95.8954605799
       88.4000000000       95.5259634920
       88.5000000000       95.1615128674
       88.6000000000       94.8025906654
       88.7000000000       94.4495108972
       88.8000000000       94.1023780734
       88.9000000000       93.7611028381
       89.0000000000       93.4254669877
       89.1000000000       93.0952151655
       89.2000000000       92.7701458886
       89.3000000000       92.4501821910
       89.4000000000       92.1354116572
       89.5000000000       91.8260927286
       89.6000000000       91.5226269711
       89.7000000000       91.2255017180
       89.8000000000       90.9352136989
       89.9000000000       90.6521889497
       90.0000000000       90.3767154308
       90.1000000000       90.1089069121
       90.2000000000       89.8487146623
       90.3000000000       89.5959956176
       90.4000000000       89.3506250372
       90.5000000000       89.1126200416
       90.6000000000       88.8822287352
       90.7000000000       88.6599468111
       90.8000000000       88.4464508378
       90.9000000000       88.2424614009
       91.0000000000       88.0485697194
       91.1000000000       87.8650693215
       91.2000000000       87.6918332627
       91.3000000000       87.5282685208
       91.4000000000       87.3733623123
       91.5000000000       87.2258149162
       91.6000000000       87.0842341054
       91.7000000000       86.9473506823
       91.8000000000       86.8142107071
       91.9000000000       86.6843066885
       92.0000000000       86.5576212627
       92.1000000000       86.4345761130
       92.2000000000       86.3158998950
       92.3000000000       86.2024465398
       92.4000000000       86.0950044124
       92.5000000000       85.9941392440
       92.6000000000       85.9001029757
       92.7000000000       85.8128238098
       92.8000000000       85.7319709900
       92.9000000000       85.6570714131
       93.0000000000       85.5876456541
       93.1000000000       85.5233292878
       93.2000000000       85.4639526210
       93.3000000000       85.4095659718
       93.4000000000       85.3604128196
       93.5000000000       85.3168657397
       93.6000000000       85.2793446571
       93.7000000000       85.2482325260
       93.8000000000       85.2237962229
       93.9000000000       85.2061160767
       94.0000000000       85.1950295144
       94.1000000000       85.1900999254
       94.2000000000       85.1906240435
       94.3000000000       85.1956872471
       94.4000000000       85.2042643199
       94.5000000000       85.2153507366
       94.6000000000       85.2281016314
       94.7000000000       85.2419516343
       94.8000000000       85.2566909335
       94.9000000000       85.2724791205
       95.0000000000       85.2897891829
       95.1000000000       85.3092888253
       95.2000000000       85.3316802434
       95.3000000000       85.3575322421
       95.4000000000       85.3871444684
       95.5000000000       85.4204782328
       95.6000000000       85.4571702386
       95.7000000000       85.4966215261
       95.8000000000       85.5381328952
       95.9000000000       85.5810484082
       96.0000000000       85.6248718885
       96.1000000000       85.6693330819
       96.2000000000       85.7143950079
       96.3000000000       85.7602086963
       96.4000000000       85.8070337363
       96.5000000000       85.8551499022
       96.6000000000       85.9047832562
       96.7000000000       85.9560614483
       96.8000000000       86.0089996658
       96.9000000000       86.0635085500
       97.0000000000       86.1194125741
       97.1000000000       86.1764706819
       97.2000000000       86.2343962807
       97.3000000000       86.2928776698
       97.4000000000       86.3516020661
       97.5000000000       86.4102848225
       97.6000000000       86.4687029051
       97.7000000000       86.5267276440
       97.8000000000       86.5843473725
       97.9000000000       86.6416698168
       98.0000000000       86.6988979873
       98.1000000000       86.7562813884
       98.2000000000       86.8140517410
       98.3000000000       86.8723580334
       98.4000000000       86.9312149401
       98.5000000000       86.9904751079
       98.6000000000       87.0498306616
       98.7000000000       87.1088434300
       98.8000000000       87.1669973276
       98.9000000000       87.2237612311
       99.0000000000       87.2786483212
       99.1000000000       87.3312605327
       99.2000000000       87.3813125758
       99.3000000000       87.4286374477
       99.4000000000       87.4731802369
       99.5000000000       87.5149870477
       99.6000000000       87.5541922205
       99.7000000000       87.5910037645
       99.8000000000       87.6256845881
       99.9000000000       87.6585277895
      100.0000000000       87.6898256471
      100.1000000000       87.7198345880
      100.2000000000       87.7487408500
      100.3000000000       87.7766335901
      100.4000000000       87.8034946756
      100.5000000000       87.8292123029
      100.6000000000       87.8536205511
      100.7000000000       87.8765588101
      100.8000000000       87.8979363874
      100.9000000000       87.9177817540
      101.0000000000       87.9362559644
      101.1000000000       87.9536185709
      101.2000000000       87.9701517114
      101.3000000000       87.9860625471
      101.4000000000       88.0013915521
      101.5000000000       88.0159548077
      101.6000000000       88.0293406378
      101.7000000000       88.0409669576
      101.8000000000       88.0501888281
      101.9000000000       88.0564305024
      102.0000000000       88.0593072939
      102.1000000000       88.0587033348
      102.2000000000       88.0547832098
      102.3000000000       88.0479358726
      102.4000000000       88.0386699964
      102.5000000000       88.0274931386
      102.6000000000       88.0148099286
      102.7000000000       88.0008650981
      102.8000000000       87.9857420248
      102.9000000000       87.9694114994
      103.0000000000       87.9518141961
      103.1000000000       87.9329523231
      103.2000000000       87.9129632232
      103.3000000000       87.8921510229
      103.4000000000       87.8709642643
      103.5000000000       87.8499247966
      103.6000000000       87.8295296957
      103.7000000000       87.8101572199
      103.8000000000       87.7920058782
      103.9000000000       87.7750846243
      104.0000000000       87.7592539403
      104.1000000000       87.7443005579
      104.2000000000       87.7300180595
      104.3000000000       87.7162653025
      104.4000000000       87.7029850618
      104.5000000000       87.6901825401
      104.6000000000       87.6778786588
      104.7000000000       87.6660625236
      104.8000000000       87.6546679424
      104.9000000000       87.6435891931
      105.0000000000       87.6327357765
      105.1000000000       87.6221080199
      105.2000000000       87.6118626122
      105.3000000000       87.6023386291
      105.4000000000       87.5940248460
      105.5000000000       87.5874736695
      105.6000000000       87.5831898526
      105.7000000000       87.5815333735
      105.8000000000       87.5826707954
      105.9000000000       87.5865892412
      106.0000000000       87.5931642660
      106.1000000000       87.6022540534
      106.2000000000       87.6137862512
      106.3000000000       87.6278076600
      106.4000000000       87.6444814946
      106.5000000000       87.6640362682
      106.6000000000       87.6866880378
      106.7000000000       87.7125652898
      106.8000000000       87.7416626042
      106.9000000000       87.7738344110
      107.0000000000       87.8088248636
      107.1000000000       87.8463166115
      107.2000000000       87.8859786932
      107.3000000000       87.9275001325
      107.4000000000       87.9706088404
      107.5000000000       88.0150827157
      107.6000000000       88.0607608388
      107.7000000000       88.1075617509
      107.8000000000       88.1555075641
      107.9000000000       88.2047427052
      108.0000000000       88.2555338371
      108.1000000000       88.3082368726
      108.2000000000       88.3632329664
      108.3000000000       88.4208508148
      108.4000000000       88.4812995837
      108.5000000000       88.5446310751
      108.6000000000       88.6107375891
      108.7000000000       88.6793813607
      108.8000000000       88.7502456647
      108.9000000000       88.8229921501
      109.0000000000       88.8973086359
      109.1000000000       88.9729314740
      109.2000000000       89.0496382071
      109.3000000000       89.1272179181
      109.4000000000       89.2054368175
      109.5000000000       89.2840172795
      109.6000000000       89.3626412981
      109.7000000000       89.4409796609
      109.8000000000       89.5187404843
      109.9000000000       89.5957250841
      110.0000000000       89.6718778027
      110.1000000000       89.7473145239
      110.2000000000       89.8223179722
      110.3000000000       89.8972968795
      110.4000000000       89.9727175567
      110.5000000000       90.0490249573
      110.6000000000       90.1265743964
      110.7000000000       90.2055916554
      110.8000000000       90.2861697712
      110.9000000000       90.3682995216
      111.0000000000       90.4519216724
      111.1000000000       90.5369850718
      111.2000000000       90.6234971673
      111.3000000000       90.7115561494
      111.4000000000       90.8013574798
      111.5000000000       90.8931719343
      111.6000000000       90.9872992513
      111.7000000000       91.0840080650
      111.8000000000       91.1834765566
      111.9000000000       91.2857474295
      112.0000000000       91.3907066319
      112.1000000000       91.4980917111
      112.2000000000       91.6075314817
      112.3000000000       91.7186130181
      112.4000000000       91.8309637998
      112.5000000000       91.9443297714
      112.6000000000       92.0586294812
      112.7000000000       92.1739721610
      112.8000000000       92.2906381577
      112.9000000000       92.4090294591
      113.0000000000       92.5296028782
      113.1000000000       92.6527999467
      113.2000000000       92.7789888308
      113.3000000000       92.9084329105
      113.4000000000       93.0412931538
      113.5000000000       93.1776598220
      113.6000000000       93.3175975487
      113.7000000000       93.4611829325
      113.8000000000       93.6085200198
      113.9000000000       93.7597303929
      114.0000000000       93.9149265263
      114.1000000000       94.0741835466
      114.2000000000       94.2375228312
      114.3000000000       94.4049149858
      114.4000000000       94.5763013505
      114.5000000000       94.7516271210
      114.6000000000       94.9308759607
      114.7000000000       95.1140959587
      114.8000000000       95.3014085164
      114.9000000000       95.4929952211
      115.0000000000       95.6890631734
      115.1000000000       95.8897959692
      115.2000000000       96.0953030887
      115.3000000000       96.3055816987
      115.4000000000       96.5205022696
      115.5000000000       96.7398226580
      115.6000000000       96.9632268753
      115.7000000000       97.1903811196
      115.8000000000       97.4209971356
      115.9000000000       97.6548916852
      116.0000000000       97.8920295673
      116.1000000000       98.1325368986
      116.2000000000       98.3766758195
      116.3000000000       98.6247806914
      116.4000000000       98.8771669581
      116.5000000000       99.1340347153
      116.6000000000       99.3953930670
      116.7000000000       99.6610270835
      116.8000000000       99.9305169154
      116.9000000000      100.2033031224
      117.0000000000      100.4787795584
      117.1000000000      100.7563884974
      117.2000000000      101.0356926365
      117.3000000000      101.3164052753
      117.4000000000      101.5983719107
      117.5000000000      101.8815124829
      117.6000000000      102.1657482941
      117.7000000000      102.4509434612
      117.8000000000      102.7368854702
      117.9000000000      103.0233102904
      118.0000000000      103.3099567213
      118.1000000000      103.5966219928
      118.2000000000      103.8831928179
      118.3000000000      104.1696391770
      118.4000000000      104.4559730491
      118.5000000000      104.7421841215
      118.6000000000      105.0281697085
      118.7000000000      105.3136770768
      118.8000000000      105.5982742279
      118.9000000000      105.8813569312
      119.0000000000      106.1621893849
      119.1000000000      106.4399679198
      119.2000000000      106.7138942641
      119.3000000000      106.9832444461
      119.4000000000      107.2474202202
      119.5000000000      107.5059771017
      119.6000000000      107.7586332267
      119.7000000000      108.0052708619
      119.8000000000      108.2459390118
      119.9000000000      108.4808541582
      120.0000000000      108.7103887495
      120.1000000000      108.9350388428
      120.2000000000      109.1553688783
      120.3000000000      109.3719399299
      120.4000000000      109.5852348082
      120.5000000000      109.7956006629
      120.6000000000      110.0032312672
      120.7000000000      110.2082014509
      120.8000000000      110.4105459746
      120.9000000000      110.6103555163
      121.0000000000      110.8078528993
      121.1000000000      111.0034195534
      121.2000000000      111.1975617402
      121.3000000000      111.3908292815
      121.4000000000      111.5837173927
      121.5000000000      111.7765871241
      121.6000000000      111.9696322541
      121.7000000000      112.1629043063
      121.8000000000      112.3563871045
      121.9000000000      112.5500941618
      122.0000000000      112.7441533581
      122.1000000000      112.9388476256
      122.2000000000      113.1345981770
      122.3000000000      113.3318987937
      122.4000000000      113.5312256809
      122.5000000000      113.7329534182
      122.6000000000      113.9373037282
      122.7000000000      114.1443429135
      122.8000000000      114.3540291370
      122.9000000000      114.5662947627
      123.0000000000      114.7811370112
      123.1000000000      114.9986872049
      123.2000000000      115.2192366811
      123.3000000000      115.4432119826
      123.4000000000      115.6711089272
      123.5000000000      115.9034078165
      123.6000000000      116.1404954578
      123.7000000000      116.3826148934
      123.8000000000      116.6298529859
      123.9000000000      116.8821646855
      124.0000000000      117.1394235506
      124.1000000000      117.4014829275
      124.2000000000      117.6682293246
      124.3000000000      117.9396134046
      124.4000000000      118.2156509939
      124.5000000000      118.4963991219
      124.6000000000      118.7819199080
      124.7000000000      119.0722486790
      124.8000000000      119.3673774883
      124.9000000000      119.6672583924
      125.0000000000      119.9718236466
      125.1000000000      120.2810144640
      125.2000000000      120.5948070840
      125.3000000000      120.9132258955
      125.4000000000      121.2363375993
      125.5000000000      121.5642285686
      125.6000000000      121.8969742825
      125.7000000000      122.2346141891
      125.8000000000      122.5771431772
      125.9000000000      122.9245236613
      126.0000000000      123.2767134768
      126.1000000000      123.6336970039
      126.2000000000      123.9955056209
      126.3000000000      124.3622165100
      126.4000000000      124.7339284452
      126.5000000000      125.1107221292
      126.6000000000      125.4926186985
      126.7000000000      125.8795508484
      126.8000000000      126.2713549284
      126.9000000000      126.6677859001
      127.0000000000      127.0685505916
      127.1000000000      127.4733512451
      127.2000000000      127.8819327534
      127.3000000000      128.2941265990
      127.4000000000      128.7098833829
      127.5000000000      129.1292861482
      127.6000000000      129.5525407260
      127.7000000000      129.9799462340
      127.8000000000      130.4118534379
      127.9000000000      130.8486181446
      128.0000000000      131.2905518458
      128.1000000000      131.7378706990
      128.2000000000      132.1906468557
      128.3000000000      132.6487713599
      128.4000000000      133.1119398008
      128.5000000000      133.5796675399
      128.6000000000      134.0513326059
      128.7000000000      134.5262368939
      128.8000000000      135.0036728554
      128.9000000000      135.4829830000
      129.0000000000      135.9636014535
      129.1000000000      136.4450715556
      129.2000000000      136.9270395623
      129.3000000000      137.4092307160
      129.4000000000      137.8914180643
      129.5000000000      138.3733916333
      129.6000000000      138.8549343790
      129.7000000000      139.3358088160
      129.8000000000      139.8157560078
      129.9000000000      140.2945055720
      130.0000000000      140.7717913510
      130.1000000000      141.2473637268
      130.2000000000      141.7209918683
      130.3000000000      142.1924540670
      130.4000000000      142.6615210844
      130.5000000000      143.1279399513
      130.6000000000      143.5914238507
      130.7000000000      144.0516481370
      130.8000000000      144.5082500077
      130.9000000000      144.9608299019
      131.0000000000      145.4089534954
      131.1000000000      145.8521528974
      131.2000000000      146.2899252337
      131.3000000000      146.7217273770
      131.4000000000      147.1469714495
      131.5000000000      147.5650310099
      131.6000000000      147.9752679209
      131.7000000000      148.3770820680
      131.8000000000      148.7699725542
      131.9000000000      149.1535889331
      132.0000000000      149.5277496623
      132.1000000000      149.8924131671
      132.2000000000      150.2476022669
      132.3000000000      150.5932988426
      132.4000000000      150.9293368320
      132.5000000000      151.2553243703
      132.6000000000      151.5706177258
      132.7000000000      151.8743540318
      132.8000000000      152.1655317316
      132.9000000000      152.4431137688
      133.0000000000      152.7061252784
      133.1000000000      152.9537230715
      133.2000000000      153.1852250603
      133.3000000000      153.4000996367
      133.4000000000      153.5979279655
      133.5000000000      153.7783619879
      133.6000000000      153.9411040411
      133.7000000000      154.0859203020
      133.8000000000      154.2126827337
      133.9000000000      154.3214157247
      134.0000000000      154.4123176956
      134.1000000000      154.4857369031
      134.2000000000      154.5421003685
      134.3000000000      154.5818148449
      134.4000000000      154.6051741273
      134.5000000000      154.6123097648
      134.6000000000      154.6032099330
      134.7000000000      154.5778076780
      134.8000000000      154.5361133498
      134.9000000000      154.4783489861
      135.0000000000      154.4050409407
      135.1000000000      154.3170368509
      135.2000000000      154.2154345524
      135.3000000000      154.1014336080
      135.4000000000      153.9761451328
      135.5000000000      153.8404127927
      135.6000000000      153.6946982108
      135.7000000000      153.5390643172
      135.8000000000      153.3732585662
      135.9000000000      153.1968694059
      136.0000000000      153.0095151025
      136.1000000000      152.8110219651
      136.2000000000      152.6015571164
      136.3000000000      152.3816946912
      136.4000000000      152.1524052576
      136.5000000000      151.9149711612
      136.6000000000      151.6708406805
      136.7000000000      151.4214452217
      136.8000000000      151.1680168227
      136.9000000000      150.9114500944
      137.0000000000      150.6522452350
      137.1000000000      150.3905455127
      137.2000000000      150.1262532174
      137.3000000000      149.8591846660
      137.4000000000      149.5892198909
      137.5000000000      149.3164152026
      137.6000000000      149.0410582750
      137.7000000000      148.7636587890
      137.8000000000      148.4848856840
      137.9000000000      148.2054752715
      138.0000000000      147.9261410912
      138.1000000000      147.6475112533
      138.2000000000      147.3701035119
      138.3000000000      147.0943322287
      138.4000000000      146.8205308772
      138.5000000000      146.5489733071
      138.6000000000      146.2798849850
      138.7000000000      146.0134456146
      138.8000000000      145.7497922982
      138.9000000000      145.4890328954
      139.0000000000      145.2312750978
      139.1000000000      144.9766695710
      139.2000000000      144.7254592465
      139.3000000000      144.4780221603
      139.4000000000      144.2348930069
      139.5000000000      143.9967517516
      139.6000000000      143.7643722055
      139.7000000000      143.5385326409
      139.8000000000      143.3199014150
      139.9000000000      143.1089215190
      140.0000000000      142.9057229903
      140.1000000000      142.7100918257
      140.2000000000      142.5215086996
      140.3000000000      142.3392513653
      140.4000000000      142.1625322753
      140.5000000000      141.9906263878
      140.6000000000      141.8229494317
      140.7000000000      141.6590677460
      140.8000000000      141.4986508604
      140.9000000000      141.3413979816
      141.0000000000      141.1869736094
      141.1000000000      141.0349778532
      141.2000000000      140.8849572280
      141.3000000000      140.7364452784
      141.4000000000      140.5890124494
      141.5000000000      140.4423028804
      141.6000000000      140.2960435508
      141.7000000000      140.1500237775
      141.8000000000      140.0040551244
      141.9000000000      139.8579281400
      142.0000000000      139.7113809840
      142.1000000000      139.5640918171
      142.2000000000      139.4157008892
      142.3000000000      139.2658590602
      142.4000000000      139.1142912265
      142.5000000000      138.9608519187
      142.6000000000      138.8055505334
      142.7000000000      138.6485369140
      142.8000000000      138.4900555743
      142.9000000000      138.3303893709
      143.0000000000      138.1698108694
      143.1000000000      138.0085481691
      143.2000000000      137.8467644841
      143.3000000000      137.6845468854
      143.4000000000      137.5219016199
      143.5000000000      137.3587550345
      143.6000000000      137.1949573309
      143.7000000000      137.0302852425
      143.8000000000      136.8644411338
      143.9000000000      136.6970503717
      144.0000000000      136.5276618706
      144.1000000000      136.3557567566
      144.2000000000      136.1807677823
      144.3000000000      136.0021068028
      144.4000000000      135.8191938025
      144.5000000000      135.6314780524
      144.6000000000      135.4384443338
      144.7000000000      135.2396057458
      144.8000000000      135.0344930253
      144.9000000000      134.8226537563
      145.0000000000      134.6036714462
      145.1000000000      134.3772036761
      145.2000000000      134.1430328063
      145.3000000000      133.9011191712
      145.4000000000      133.6516438853
      145.5000000000      133.3950267412
      145.6000000000      133.1319081818
      145.7000000000      132.8630950300
      145.8000000000      132.5894807675
      145.9000000000      132.3119550182
      146.0000000000      132.0313132552
      146.1000000000      131.7481742898
      146.2000000000      131.4629152634
      146.3000000000      131.1756386031
      146.4000000000      130.8861840847
      146.5000000000      130.5941911094
      146.6000000000      130.2992032743
      146.7000000000      130.0007967209
      146.8000000000      129.6987056695
      146.9000000000      129.3929144299
      147.0000000000      129.0836885939
      147.1000000000      128.7715335692
      147.2000000000      128.4570925889
      147.3000000000      128.1410175756
      147.4000000000      127.8238517156
      147.5000000000      127.5059534256
      147.6000000000      127.1874748781
      147.7000000000      126.8683908945
      147.8000000000      126.5485632512
      147.9000000000      126.2278181093
      148.0000000000      125.9060118249
      148.1000000000      125.5830671589
      148.2000000000      125.2589756271
      148.3000000000      124.9337777533
      148.4000000000      124.6075414176
      148.5000000000      124.2803558291
      148.6000000000      123.9523493105
      148.7000000000      123.6237286277
      148.8000000000      123.2948251854
      148.9000000000      122.9661278331
      149.0000000000      122.6382817607
      149.1000000000      122.3120422381
      149.2000000000      121.9881884508
      149.3000000000      121.6674190775
      149.4000000000      121.3502581837
      149.5000000000      121.0369961491
      149.6000000000      120.7276792947
      149.7000000000      120.4221505823
      149.8000000000      120.1201335346
      149.9000000000      119.8213409285
      150.0000000000      119.5255825392
      150.1000000000      119.2328427126
      150.2000000000      118.9433055901
      150.3000000000      118.6573210844
      150.4000000000      118.3753233814
      150.5000000000      118.0977280551
      150.6000000000      117.8248381435
      150.7000000000      117.5567845846
      150.8000000000      117.2935157042
      150.9000000000      117.0348357589
      151.0000000000      116.7804758235
      151.1000000000      116.5301714142
      151.2000000000      116.2837204247
      151.3000000000      116.0410063377
      151.4000000000      115.8019887365
      151.5000000000      115.5666754369
      151.6000000000      115.3350942841
      151.7000000000      115.1072767655
      151.8000000000      114.8832574459
      151.9000000000      114.6630857988
      152.0000000000      114.4468401336
      152.1000000000      114.2346299389
      152.2000000000      114.0265773038
      152.3000000000      113.8227748660
      152.4000000000      113.6232322079
      152.5000000000      113.4278299638
      152.6000000000      113.2363009606
      152.7000000000      113.0482503902
      152.8000000000      112.8632151820
      152.9000000000      112.6807516317
      153.0000000000      112.5005320922
      153.1000000000      112.3224262853
      153.2000000000      112.1465432530
      153.3000000000      111.9732173621
      153.4000000000      111.8029359666
      153.5000000000      111.6362252873
      153.6000000000      111.4735262484
      153.7000000000      111.3150982279
      153.8000000000      111.1609801250
      153.9000000000      111.0110179677
      154.0000000000      110.8649439158
      154.1000000000      110.7224741663
      154.2000000000      110.5833886488
      154.3000000000      110.4475649589
      154.4000000000      110.3149592103
      154.5000000000      110.1855473394
      154.6000000000      110.0592542382
      154.7000000000      109.9359013501
      154.8000000000      109.8151958429
      154.9000000000      109.6967696187
      155.0000000000      109.5802578719
      155.1000000000      109.4653918127
      155.2000000000      109.3520715446
      155.3000000000      109.2403892022
      155.4000000000      109.1305889651
      155.5000000000      109.0229752259
      155.6000000000      108.9178027732
      155.7000000000      108.8151913517
      155.8000000000      108.7150988423
      155.9000000000      108.6173619097
      156.0000000000      108.5217864988
      156.1000000000      108.4282494019
      156.2000000000      108.3367709885
      156.3000000000      108.2475331108
      156.4000000000      108.1608367643
      156.5000000000      108.0770146754
      156.6000000000      107.9963294271
      156.7000000000      107.9188947064
      156.8000000000      107.8446533608
      156.9000000000      107.7734275183
      157.0000000000      107.7050262491
      157.1000000000      107.6393679200
      157.2000000000      107.5765642889
      157.3000000000      107.5169281269
      157.4000000000      107.4609000658
      157.5000000000      107.4089239940
      157.6000000000      107.3613187627
      157.7000000000      107.3181919055
      157.8000000000      107.2794224556
      157.9000000000      107.2447169495
      158.0000000000      107.2137153905
      158.1000000000      107.1861052016
      158.2000000000      107.1616978986
      158.3000000000      107.1404399616
      158.4000000000      107.1223594206
      158.5000000000      107.1074782367
      158.6000000000      107.0957353302
      158.7000000000      107.0869588258
      158.8000000000      107.0809034601
      158.9000000000      107.0773405271
      159.0000000000      107.0761640557
      159.1000000000      107.0774684966
      159.2000000000      107.0815648734
      159.3000000000      107.0889279770
      159.4000000000      107.1000955855
      159.5000000000      107.1155579306
      159.6000000000      107.1356763652
      159.7000000000      107.1606544209
      159.8000000000      107.1905623040
      159.9000000000      107.2253952042
      160.0000000000      107.2651320950
      160.1000000000      107.3097653467
      160.2000000000      107.3592826205
      160.3000000000      107.4136065720
      160.4000000000      107.4725161429
      160.5000000000      107.5355817714
      160.6000000000      107.6021451672
      160.7000000000      107.6713579910
      160.8000000000      107.7422707546
      160.9000000000      107.8139450217
      161.0000000000      107.8855564283
      161.1000000000      107.9564620974
      161.2000000000      108.0262221020
      161.3000000000      108.0945813083
      161.4000000000      108.1614267731
      161.5000000000      108.2267359835
      161.6000000000      108.2905257257
      161.7000000000      108.3528069067
      161.8000000000      108.4135496509
      161.9000000000      108.4726641936
      162.0000000000      108.5300026043
      162.1000000000      108.5853819459
      162.2000000000      108.6386264232
      162.3000000000      108.6896202920
      162.4000000000      108.7383565576
      162.5000000000      108.7849619413
      162.6000000000      108.8296797348
      162.7000000000      108.8727994818
      162.8000000000      108.9145437384
      162.9000000000      108.9549431211
      163.0000000000      108.9937439540
      163.1000000000      109.0303900572
      163.2000000000      109.0640943639
      163.3000000000      109.0939884886
      163.4000000000      109.1193106117
      163.5000000000      109.1395775661
      163.6000000000      109.1546883025
      163.7000000000      109.1649264179
      163.8000000000      109.1708621995
      163.9000000000      109.1731862186
      164.0000000000      109.1725276889
      164.1000000000      109.1693096737
      164.2000000000      109.1636766199
      164.3000000000      109.1555020674
      164.4000000000      109.1444589861
      164.5000000000      109.1301237318
      164.6000000000      109.1120790560
      164.7000000000      109.0899896254
      164.8000000000      109.0636384449
      164.9000000000      109.0329281447
      165.0000000000      108.9978619562
      165.1000000000      108.9585190619
      165.2000000000      108.9150330374
      165.3000000000      108.8675717630
      165.4000000000      108.8163108754
      165.5000000000      108.7613977158
      165.6000000000      108.7029146438
      165.7000000000      108.6408582488
      165.8000000000      108.5751508619
      165.9000000000      108.5056905806
      166.0000000000      108.4324286674
      166.1000000000      108.3554477522
      166.2000000000      108.2750080736
      166.3000000000      108.1915357764
      166.4000000000      108.1055469663
      166.5000000000      108.0175260039
      166.6000000000      107.9277976764
      166.7000000000      107.8364384919
      166.8000000000      107.7432589048
      166.9000000000      107.6478604393
      167.0000000000      107.5497444902
      167.1000000000      107.4484345471
      167.2000000000      107.3435741274
      167.3000000000      107.2349751323
      167.4000000000      107.1226097779
      167.5000000000      107.0065579879
      167.6000000000      106.8869371670
      167.7000000000      106.7638469273
      167.8000000000      106.6373506791
      167.9000000000      106.5074935215
      168.0000000000      106.3743369194
      168.1000000000      106.2379856065
      168.2000000000      106.0985910705
      168.3000000000      105.9563322589
      168.4000000000      105.8113842787
      168.5000000000      105.6638884204
      168.6000000000      105.5139345688
      168.7000000000      105.3615624496
      168.8000000000      105.2067808473
      168.9000000000      105.0495974774
      169.0000000000      104.8900481849
      169.1000000000      104.7282134015
      169.2000000000      104.5642216727
      169.3000000000      104.3982488960
      169.4000000000      104.2305232074
      169.5000000000      104.0613358017
      169.6000000000      103.8910462405
      169.7000000000      103.7200655723
      169.8000000000      103.5488056461
      169.9000000000      103.3775982006
      170.0000000000      103.2066032460
      170.1000000000      103.0357349277
      170.2000000000      102.8646338004
      170.3000000000      102.6927044893
      170.4000000000      102.5192213606
      170.5000000000      102.3434845856
      170.6000000000      102.1649891566
      170.7000000000      101.9835604986
      170.8000000000      101.7994156597
      170.9000000000      101.6131314067
      171.0000000000      101.4255313877
      171.1000000000      101.2375300674
      171.2000000000      101.0499808557
      171.3000000000      100.8635676190
      171.4000000000      100.6787594233
      171.5000000000      100.4958261599
      171.6000000000      100.3148972737
      171.7000000000      100.1360375943
      171.8000000000       99.9593156028
      171.9000000000       99.7848465407
      172.0000000000       99.6128025444
      172.1000000000       99.4433929335
      172.2000000000       99.2768245901
      172.3000000000       99.1132588661
      172.4000000000       98.9527822007
      172.5000000000       98.7954031771
      172.6000000000       98.6410794633
      172.7000000000       98.4897648814
      172.8000000000       98.3414573533
      172.9000000000       98.1962273549
      173.0000000000       98.0542139887
      173.1000000000       97.9155892405
      173.2000000000       97.7805040126
      173.3000000000       97.6490397085
      173.4000000000       97.5211862479
      173.5000000000       97.3968584118
      173.6000000000       97.2759483274
      173.7000000000       97.1583988324
      173.8000000000       97.0442735470
      173.9000000000       96.9337969294
      174.0000000000       96.8273466632
      174.1000000000       96.7253966456
      174.2000000000       96.6284244005
      174.3000000000       96.5368099118
      174.4000000000       96.4507524733
      174.5000000000       96.3702246797
      174.6000000000       96.2949722637
      174.7000000000       96.2245551870
      174.8000000000       96.1584187232
      174.9000000000       96.0959812252
      175.0000000000       96.0367274552
      175.1000000000       95.9802995264
      175.2000000000       95.9265741644
      175.3000000000       95.8757088306
      175.4000000000       95.8281372781
      175.5000000000       95.7845024051
      175.6000000000       95.7455306849
      175.7000000000       95.7118704717
      175.8000000000       95.6839324985
      175.9000000000       95.6617772855
      176.0000000000       95.6450878571
      176.1000000000       95.6332467099
      176.2000000000       95.6255050783
      176.3000000000       95.6212012324
      176.4000000000       95.6199638250
      176.5000000000       95.6218358719
      176.6000000000       95.6272791089
      176.7000000000       95.6370560027
      176.8000000000       95.6520279857
      176.9000000000       95.6729368552
      177.0000000000       95.7002368530
      177.1000000000       95.7340216912
      177.2000000000       95.7740528889
      177.3000000000       95.8198634715
      177.4000000000       95.8708891322
      177.5000000000       95.9265803462
      177.6000000000       95.9864669838
      177.7000000000       96.0501744677
      177.8000000000       96.1174127566
      177.9000000000       96.1879676286
      178.0000000000       96.2617164694
      178.1000000000       96.3386691581
      178.2000000000       96.4190145300
      178.3000000000       96.5031445865
      178.4000000000       96.5916368213
      178.5000000000       96.6851878151
      178.6000000000       96.7845072127
      178.7000000000       96.8901920478
      178.8000000000       97.0026070730
      178.9000000000       97.1217977147
      179.0000000000       97.2474573109
      179.1000000000       97.3789580153
      179.2000000000       97.5154424428
      179.3000000000       97.6559609038
      179.4000000000       97.7996295542
      179.5000000000       97.9457773489
      179.6000000000       98.0940498506
      179.7000000000       98.2444450178
      179.8000000000       98.3972703905
      179.9000000000       98.5530312599
      180.0000000000       98.7122771348
      180.1000000000       98.8754434960
      180.2000000000       99.0427271231
      180.3000000000       99.2140239719
      180.4000000000       99.3889405633
      180.5000000000       99.5668715535
      180.6000000000       99.7471187885
      180.7000000000       99.9290226452
      180.8000000000      100.1120792908
      180.9000000000      100.2960254597
      181.0000000000      100.4808801741
      181.1000000000      100.6669383279
      181.2000000000      100.8547189230
      181.3000000000      101.0448787493
      181.4000000000      101.2381052449
      181.5000000000      101.4350054817
      181.6000000000      101.6360061993
      181.7000000000      101.8412814855
      181.8000000000      102.0507234113
      181.9000000000      102.2639658664
      182.0000000000      102.4804613622
      182.1000000000      102.6995955511
      182.2000000000      102.9208127582
      182.3000000000      103.1437216506
      182.4000000000      103.3681564995
      182.5000000000      103.5941827815
      182.6000000000      103.8220521261
      182.7000000000      104.0521250631
      182.8000000000      104.2847861915
      182.9000000000      104.5203738357
      183.0000000000      104.7591376514
      183.1000000000      105.0012262676
      183.2000000000      105.2466977745
      183.3000000000      105.4955437212
      183.4000000000      105.7477178485
      183.5000000000      106.0031605572
      183.6000000000      106.2618159593
      183.7000000000      106.5236424429
      183.8000000000      106.7886188567
      183.9000000000      107.0567500450
      184.0000000000      107.3280723807
      184.1000000000      107.6026558670
      184.2000000000      107.8806010969
      184.3000000000      108.1620313929
      184.4000000000      108.4470819747
      184.5000000000      108.7358866175
      184.6000000000      109.0285614606
      184.7000000000      109.3251848795
      184.8000000000      109.6257731177
      184.9000000000      109.9302549952
      185.0000000000      110.2384528947
      185.1000000000      110.5500797588
      185.2000000000      110.8647600948
      185.3000000000      111.1820759426
      185.4000000000      111.5016315664
      185.5000000000      111.8231221389
      185.6000000000      112.1463897094
      185.7000000000      112.4714522539
      185.8000000000      112.7984977389
      185.9000000000      113.1278442921
      186.0000000000      113.4598767114
      186.1000000000      113.7949743831
      186.2000000000      114.1334460835
      186.3000000000      114.4754839612
      186.4000000000      114.8211436647
      186.5000000000      115.1703528435
      186.6000000000      115.5229448406
      186.7000000000      115.8787122822
      186.8000000000      116.2374716383
      186.9000000000      116.5991290052
      187.0000000000      116.9637368223
      187.1000000000      117.3315315176
      187.2000000000      117.7029433776
      187.3000000000      118.0785714581
      187.4000000000      118.4591198299
      187.5000000000      118.8452991514
      187.6000000000      119.2377075464
      187.7000000000      119.6367151657
      187.8000000000      120.0423807617
      187.9000000000      120.4544225920
      188.0000000000      120.8722528891
      188.1000000000      121.2950688376
      188.2000000000      121.7219815007
      188.3000000000      122.1521574866
      188.4000000000      122.5849482084
      188.5000000000      123.0199850130
      188.6000000000      123.4572225103
      188.7000000000      123.8969189429
      188.8000000000      124.3395527357
      188.9000000000      124.7856901525
      189.0000000000      125.2358297338
      189.1000000000      125.6902590271
      189.2000000000      126.1489599814
      189.3000000000      126.6115905710
      189.4000000000      127.0775518443
      189.5000000000      127.5461273810
      189.6000000000      128.0166600850
      189.7000000000      128.4887157221
      189.8000000000      128.9621796949
      189.9000000000      129.4372464827
      190.0000000000      129.9142912140
      190.1000000000      130.3936512915
      190.2000000000      130.8753794418
      190.3000000000      131.3590463665
      190.4000000000      131.8436613323
      190.5000000000      132.3277462090
      190.6000000000      132.8095527195
      190.7000000000      133.2873666605
      190.8000000000      133.7598126949
      190.9000000000      134.2260698059
      191.0000000000      134.6859330563
      191.1000000000      135.1397026065
      191.2000000000      135.5879326700
      191.3000000000      136.0311134026
      191.4000000000      136.4693724099
      191.5000000000      136.9022762058
      191.6000000000      137.3287811713
      191.7000000000      137.7473400758
      191.8000000000      138.1561274108
      191.9000000000      138.5533167390
      192.0000000000      138.9373344315
      192.1000000000      139.3070263981
      192.2000000000      139.6617032639
      192.3000000000      140.0010703254
      192.4000000000      140.3250837663
      192.5000000000      140.6337919707
      192.6000000000      140.9272187150
      192.7000000000      141.2053198086
      192.8000000000      141.4680125049
      192.9000000000      141.7152507606
      193.0000000000      141.9471081972
      193.1000000000      142.1638368578
      193.2000000000      142.3658864379
      193.3000000000      142.5538848807
      193.4000000000      142.7285929669
      193.5000000000      142.8908537370
      193.6000000000      143.0415554190
      193.7000000000      143.1816179306
      193.8000000000      143.3119998966
      193.9000000000      143.4337076313
      194.0000000000      143.5477799632
      194.1000000000      143.6552341915
      194.2000000000      143.7569844563
      194.3000000000      143.8537673987
      194.4000000000      143.9461128440
      194.5000000000      144.0343751207
      194.6000000000      144.1188144313
      194.7000000000      144.1996965658
      194.8000000000      144.2773729408
      194.9000000000      144.3523138657
      195.0000000000      144.4250836045
      195.1000000000      144.4962651255
      195.2000000000      144.5663664579
      195.3000000000      144.6357511552
      195.4000000000      144.7046282902
      195.5000000000      144.7731115174
      195.6000000000      144.8413209053
      195.7000000000      144.9094796206
      195.8000000000      144.9779542826
      195.9000000000      145.0472101415
      196.0000000000      145.1176876330
      196.1000000000      145.1896424988
      196.2000000000      145.2630083281
      196.3000000000      145.3373316771
      196.4000000000      145.4118014193
      196.5000000000      145.4853608447
      196.6000000000      145.5568655280
      196.7000000000      145.6252390697
      196.8000000000      145.6895872301
      196.9000000000      145.7492481871
      197.0000000000      145.8037862520
      197.1000000000      145.8529521466
      197.2000000000      145.8966370539
      197.3000000000      145.9348400128
      197.4000000000      145.9676561011
      197.5000000000      145.9952764247
      197.6000000000      146.0179870293
      197.7000000000      146.0361576244
      197.8000000000      146.0502172979
      197.9000000000      146.0606199389
      198.0000000000      146.0678039343
      198.1000000000      146.0721506911
      198.2000000000      146.0739456682
      198.3000000000      146.0733461865
      198.4000000000      146.0703616643
      198.5000000000      146.0648523445
      198.6000000000      146.0565504244
      198.7000000000      146.0451023721
      198.8000000000      146.0301248573
      198.9000000000      146.0112619526
      199.0000000000      145.9882301205
      199.1000000000      145.9608398406
      199.2000000000      145.9289892224
      199.3000000000      145.8926344555
      199.4000000000      145.8517485563
      199.5000000000      145.8062836795
      199.6000000000      145.7561514763
      199.7000000000      145.7012312536
      199.8000000000      145.6414087159
      199.9000000000      145.5766375474
      200.0000000000      145.5070057345
      200.1000000000      145.4327826533
      200.2000000000      145.3544256043
      200.3000000000      145.2725357691
      200.4000000000      145.1877680412
      200.5000000000      145.1007147981
      200.6000000000      145.0117935331
      200.7000000000      144.9211685413
      200.8000000000      144.8287278738
      200.9000000000      144.7341211192
      201.0000000000      144.6368458024
      201.1000000000      144.5363593405
      201.2000000000      144.4321887353
      201.3000000000      144.3240144307
      201.4000000000      144.2117112172
      201.5000000000      144.0953398383
      201.6000000000      143.9750941397
      201.7000000000      143.8512195315
      201.8000000000      143.7239250023
      201.9000000000      143.5933131402
      202.0000000000      143.4593466907
      202.1000000000      143.3218599822
      202.2000000000      143.1806118140
      202.3000000000      143.0353642536
      202.4000000000      142.8859644893
      202.5000000000      142.7324072123
      202.6000000000      142.5748601948
      202.7000000000      142.4136455045
      202.8000000000      142.2491805831
      202.9000000000      142.0818942222
      203.0000000000      141.9121386323
      203.1000000000      141.7401200364
      203.2000000000      141.5658664601
      203.3000000000      141.3892418152
      203.4000000000      141.2100017574
      203.5000000000      141.0278742990
      203.6000000000      140.8426419051
      203.7000000000      140.6542028052
      203.8000000000      140.4625977354
      203.9000000000      140.2679991866
      204.0000000000      140.0706684429
      204.1000000000      139.8708921479
      204.2000000000      139.6689151593
      204.3000000000      139.4648859794
      204.4000000000      139.2588266086
      204.5000000000      139.0506307016
      204.6000000000      138.8400861356
      204.7000000000      138.6269130015
      204.8000000000      138.4108079844
      204.9000000000      138.1914891023
      205.0000000000      137.9687359747
      205.1000000000      137.7424206052
      205.2000000000      137.5125262744
      205.3000000000      137.2791582526
      205.4000000000      137.0425555728
      205.5000000000      136.8031148191
      205.6000000000      136.5614254438
      205.7000000000      136.3182990594
      205.8000000000      136.0747638166
      205.9000000000      135.8320010566
      206.0000000000      135.5912238261
      206.1000000000      135.3535237186
      206.2000000000      135.1197300017
      206.3000000000      134.8903253192
      206.4000000000      134.6654493811
      206.5000000000      134.4450005541
      206.6000000000      134.2288174549
      206.7000000000      134.0168938881
      206.8000000000      133.8095594080
      206.9000000000      133.6075573065
      207.0000000000      133.4119789217
      207.1000000000      133.2240621104
      207.2000000000      133.0449138386
      207.3000000000      132.8752495239
      207.4000000000      132.7152422627
      207.5000000000      132.5645392644
      207.6000000000      132.4224470361
      207.7000000000      132.2882322062
      207.8000000000      132.1614486646
      207.9000000000      132.0421923084
      208.0000000000      131.9312038282
      208.1000000000      131.8297811385
      208.2000000000      131.7395172309
      208.3000000000      131.6619307464
      208.4000000000      131.5980904718
      208.5000000000      131.5483397966
      208.6000000000      131.5121970793
      208.7000000000      131.4884553187
      208.8000000000      131.4754444798
      208.9000000000      131.4713759757
      209.0000000000      131.4746743286
      209.1000000000      131.4842177311
      209.2000000000      131.4994489258
      209.3000000000      131.5203579933
      209.4000000000      131.5473641150
      209.5000000000      131.5811347717
      209.6000000000      131.6223836134
      209.7000000000      131.6716844191
      209.8000000000      131.7293318944
      209.9000000000      131.7952688272
      210.0000000000      131.8690855130
      210.1000000000      131.9500809761
      210.2000000000      132.0373627002
      210.3000000000      132.1299555031
      210.4000000000      132.2268948281
      210.5000000000      132.3272918548
      210.6000000000      132.4303697674
      210.7000000000      132.5354746815
      210.8000000000      132.6420617550
      210.9000000000      132.7496543300
      211.0000000000      132.8577783514
      211.1000000000      132.9658861209
      211.2000000000      133.0732942010
      211.3000000000      133.1791627252
      211.4000000000      133.2825342565
      211.5000000000      133.3824326232
      211.6000000000      133.4780040592
      211.7000000000      133.5686672565
      211.8000000000      133.6542326092
      211.9000000000      133.7349553330
      212.0000000000      133.8114994857
      212.1000000000      133.8848140913
      212.2000000000      133.9559478038
      212.3000000000      134.0258465658
      212.4000000000      134.0951826027
      212.5000000000      134.1642504888
      212.6000000000      134.2329456692
      212.7000000000      134.3008209823
      212.8000000000      134.3672016402
      212.9000000000      134.4313293315
      213.0000000000      134.4925023448
      213.1000000000      134.5501800511
      213.2000000000      134.6040312647
      213.3000000000      134.6539246876
      213.4000000000      134.6998773099
      213.5000000000      134.7419875986
      213.6000000000      134.7803782427
      213.7000000000      134.8151617223
      213.8000000000      134.8464281332
      213.9000000000      134.8742461407
      214.0000000000      134.8986679708
      214.1000000000      134.9197368877
      214.2000000000      134.9375015245
      214.3000000000      134.9520414357
      214.4000000000      134.9635012221
      214.5000000000      134.9721235813
      214.6000000000      134.9782667621
      214.7000000000      134.9823936606
      214.8000000000      134.9850292974
      214.9000000000      134.9866931230
      215.0000000000      134.9878229184
      215.1000000000      134.9887104005
      215.2000000000      134.9894659047
      215.3000000000      134.9900208168
      215.4000000000      134.9901645486
      215.5000000000      134.9896026296
      215.6000000000      134.9880171806
      215.7000000000      134.9851135789
      215.8000000000      134.9806441490
      215.9000000000      134.9744100448
      216.0000000000      134.9662504305
      216.1000000000      134.9560310022
      216.2000000000      134.9436411388
      216.3000000000      134.9290026261
      216.4000000000      134.9120871764
      216.5000000000      134.8929349425
      216.6000000000      134.8716645773
      216.7000000000      134.8484681720
      216.8000000000      134.8235888726
      216.9000000000      134.7972866223
      217.0000000000      134.7698031219
      217.1000000000      134.7413382180
      217.2000000000      134.7120464935
      217.3000000000      134.6820548934
      217.4000000000      134.6514928348
      217.5000000000      134.6205212067
      217.6000000000      134.5893455526
      217.7000000000      134.5582040604
      217.8000000000      134.5273303720
      217.9000000000      134.4969005380
      218.0000000000      134.4669799781
      218.1000000000      134.4374868789
      218.2000000000      134.4081841732
      218.3000000000      134.3787048595
      218.4000000000      134.3486068954
      218.5000000000      134.3174462904
      218.6000000000      134.2848526233
      218.7000000000      134.2505910361
      218.8000000000      134.2145988562
      218.9000000000      134.1769917843
      219.0000000000      134.1380414687
      219.1000000000      134.0981318383
      219.2000000000      134.0577049880
      219.3000000000      134.0172083584
      219.4000000000      133.9770533022
      219.5000000000      133.9375908376
      219.6000000000      133.8991064491
      219.7000000000      133.8618319243
      219.8000000000      133.8259678931
      219.9000000000      133.7917081344
      220.0000000000      133.7592565179
      220.1000000000      133.7288281462
      220.2000000000      133.7006314043
      220.3000000000      133.6748347148
      220.4000000000      133.6515281140
      220.5000000000      133.6306930401
      220.6000000000      133.6121914514
      220.7000000000      133.5957796718
      220.8000000000      133.5811443933
      220.9000000000      133.5679516043
      221.0000000000      133.5558962815
      221.1000000000      133.5447412194
      221.2000000000      133.5343373658
      221.3000000000      133.5246237372
      221.4000000000      133.5156113109
      221.5000000000      133.5073600825
      221.6000000000      133.4999593289
      221.7000000000      133.4935170369
      221.8000000000      133.4881573733
      221.9000000000      133.4840197034
      222.0000000000      133.4812517545
      222.1000000000      133.4799928565
      222.2000000000      133.4803490988
      222.3000000000      133.4823672712
      222.4000000000      133.4860173795
      222.5000000000      133.4911923292
      222.6000000000      133.4977277731
      222.7000000000      133.5054373361
      222.8000000000      133.5141507149
      222.9000000000      133.5237392315
      223.0000000000      133.5341161673
      223.1000000000      133.5452076582
      223.2000000000      133.5569015813
      223.3000000000      133.5689923476
      223.4000000000      133.5811442933
      223.5000000000      133.5928925398
      223.6000000000      133.6036883547
      223.7000000000      133.6129812551
      223.8000000000      133.6203176044
      223.9000000000      133.6254289610
      224.0000000000      133.6282848014
      224.1000000000      133.6290927131
      224.2000000000      133.6282430152
      224.3000000000      133.6262111254
      224.4000000000      133.6234445941
      224.5000000000      133.6202667741
      224.6000000000      133.6168226864
      224.7000000000      133.6130778148
      224.8000000000      133.6088621257
      224.9000000000      133.6039377629
      225.0000000000      133.5980639068
      225.1000000000      133.5910368415
      225.2000000000      133.5826942453
      225.3000000000      133.5728870317
      225.4000000000      133.5614344983
      225.5000000000      133.5480852788
      225.6000000000      133.5325036966
      225.7000000000      133.5142899781
      225.8000000000      133.4930286115
      225.9000000000      133.4683485601
      226.0000000000      133.4399756766
      226.1000000000      133.4077614258
      226.2000000000      133.3716806354
      226.3000000000      133.3317999480
      226.4000000000      133.2882279984
      226.5000000000      133.2410654041
      226.6000000000      133.1903731081
      226.7000000000      133.1361698103
      226.8000000000      133.0784563817
      226.9000000000      133.0172532988
      227.0000000000      132.9526313149
      227.1000000000      132.8847192769
      227.2000000000      132.8136834430
      227.3000000000      132.7396849682
      227.4000000000      132.6628299211
      227.5000000000      132.5831284022
      227.6000000000      132.5004752487
      227.7000000000      132.4146570021
      227.8000000000      132.3253806872
      227.9000000000      132.2323128153
      228.0000000000      132.1351149105
      228.1000000000      132.0334653009
      228.2000000000      131.9270648562
      228.3000000000      131.8156329983
      228.4000000000      131.6989051335
      228.5000000000      131.5766409345
      228.6000000000      131.4486458568
      228.7000000000      131.3148002854
      228.8000000000      131.1750850774
      228.9000000000      131.0295918888
      229.0000000000      130.8785115224
      229.1000000000      130.7221006107
      229.2000000000      130.5606346659
      229.3000000000      130.3943607416
      229.4000000000      130.2234648271
      229.5000000000      130.0480636047
      229.6000000000      129.8682214149
      229.7000000000      129.6839829121
      229.8000000000      129.4954048785
      229.9000000000      129.3025717294
      230.0000000000      129.1055856071
      230.1000000000      128.9045345915
      230.2000000000      128.6994536944
      230.3000000000      128.4902985772
      230.4000000000      128.2769476511
      230.5000000000      128.0592360971
      230.6000000000      127.8370104870
      230.7000000000      127.6101836144
      230.8000000000      127.3787680231
      230.9000000000      127.1428748334
      231.0000000000      126.9026771278
      231.1000000000      126.6583497454
      231.2000000000      126.4100065189
      231.3000000000      126.1576582193
      231.4000000000      125.9012089155
      231.5000000000      125.6404949708
      231.6000000000      125.3753545355
      231.7000000000      125.1057039352
      231.8000000000      124.8315947807
      231.9000000000      124.5532327203
      232.0000000000      124.2709507349
      232.1000000000      123.9851441461
      232.2000000000      123.6961872887
      232.3000000000      123.4043599774
      232.4000000000      123.1098111019
      232.5000000000      122.8125754270
      232.6000000000      122.5126396303
      232.7000000000      122.2100324103
      232.8000000000      121.9049017286
      232.9000000000      121.5975473209
      233.0000000000      121.2883951948
      233.1000000000      120.9779250065
      233.2000000000      120.6665788484
      233.3000000000      120.3546845253
      233.4000000000      120.0424201697
      233.5000000000      119.7298327166
      233.6000000000      119.4169026817
      233.7000000000      119.1036276660
      233.8000000000      118.7900865276
      233.9000000000      118.4764537697
      234.0000000000      118.1629561257
      234.1000000000      117.8497891756
      234.2000000000      117.5370284035
      234.3000000000      117.2245687105
      234.4000000000      116.9121145606
      234.5000000000      116.5992258650
      234.6000000000      116.2854070457
      234.7000000000      115.9702121877
      234.8000000000      115.6533350115
      234.9000000000      115.3346591788
      235.0000000000      115.0142595175
      235.1000000000      114.6923589131
      235.2000000000      114.3692551753
      235.3000000000      114.0452378238
      235.4000000000      113.7205183629
      235.5000000000      113.3951961604
      235.6000000000      113.0692701156
      235.7000000000      112.7426890841
      235.8000000000      112.4154169454
      235.9000000000      112.0874853481
      236.0000000000      111.7590144713
      236.1000000000      111.4301965349
      236.2000000000      111.1012500361
      236.3000000000      110.7723597504
      236.4000000000      110.4436227923
      236.5000000000      110.1150208936
      236.6000000000      109.7864296165
      236.7000000000      109.4576633891
      236.8000000000      109.1285403456
      236.9000000000      108.7989411524
      237.0000000000      108.4688387558
      237.1000000000      108.1382885839
      237.2000000000      107.8073854964
      237.3000000000      107.4762052691
      237.4000000000      107.1447535291
      237.5000000000      106.8129436067
      237.6000000000      106.4806162508
      237.7000000000      106.1475979884
      237.8000000000      105.8137775328
      237.9000000000      105.4791707196
      238.0000000000      105.1439483070
      238.1000000000      104.8084150531
      238.2000000000      104.4729471989
      238.3000000000      104.1379098919
      238.4000000000      103.8035819402
      238.5000000000      103.4701125598
      238.6000000000      103.1375212911
      238.7000000000      102.8057340514
      238.8000000000      102.4746330506
      238.9000000000      102.1440975284
      239.0000000000      101.8140217104
      239.1000000000      101.4843122301
      239.2000000000      101.1548792178
      239.3000000000      100.8256371566
      239.4000000000      100.4965250637
      239.5000000000      100.1675437240
      239.6000000000       99.8387951607
      239.7000000000       99.5105025540
      239.8000000000       99.1829916314
      239.9000000000       98.8566290124
      240.0000000000       98.5317330822
      240.1000000000       98.2084894724
      240.2000000000       97.8869063167
      240.3000000000       97.5668306929
      240.4000000000       97.2480230276
      240.5000000000       96.9302619594
      240.6000000000       96.6134385348
      240.7000000000       96.2976014001
      240.8000000000       95.9829326432
      240.9000000000       95.6696608146
      241.0000000000       95.3579430929
      241.1000000000       95.0477615625
      241.2000000000       94.7388743651
      241.3000000000       94.4308431576
      241.4000000000       94.1231318057
      241.5000000000       93.8152462514
      241.6000000000       93.5068702231
      241.7000000000       93.1979516440
      241.8000000000       92.8887113789
      241.9000000000       92.5795747328
      242.0000000000       92.2710541050
      242.1000000000       91.9636268594
      242.2000000000       91.6576464781
      242.3000000000       91.3533099164
      242.4000000000       91.0506794020
      242.5000000000       90.7497395239
      242.6000000000       90.4504621046
      242.7000000000       90.1528519836
      242.8000000000       89.8569572136
      242.9000000000       89.5628436016
      243.0000000000       89.2705543851
      243.1000000000       88.9800818199
      243.2000000000       88.6913695265
      243.3000000000       88.4043447103
      243.4000000000       88.1189610583
      243.5000000000       87.8352265632
      243.6000000000       87.5532002388
      243.7000000000       87.2729580905
      243.8000000000       86.9945436258
      243.9000000000       86.7179255850
      244.0000000000       86.4429828203
      244.1000000000       86.1695264127
      244.2000000000       85.8973545067
      244.3000000000       85.6263220363
      244.4000000000       85.3563991883
      244.5000000000       85.0876945610
      244.6000000000       84.8204312153
      244.7000000000       84.5548822526
      244.8000000000       84.2912911927
      244.9000000000       84.0298086400
      245.0000000000       83.7704728568
      245.1000000000       83.5132435102
      245.2000000000       83.2580741780
      245.3000000000       83.0049929901
      245.4000000000       82.7541574268
      245.5000000000       82.5058622741
      245.6000000000       82.2605037728
      245.7000000000       82.0185178811
      245.8000000000       81.7803138361
      245.9000000000       81.5462165120
      246.0000000000       81.3164258078
      246.1000000000       81.0910008425
      246.2000000000       80.8698719371
      246.3000000000       80.6528723246
      246.4000000000       80.4397724265
      246.5000000000       80.2303046179
      246.6000000000       80.0241825796
      246.7000000000       79.8211295901
      246.8000000000       79.6209230502
      246.9000000000       79.4234390660
      247.0000000000       79.2286706846
      247.1000000000       79.0367055291
      247.2000000000       78.8476715538
      247.3000000000       78.6616752559
      247.4000000000       78.4787563188
      247.5000000000       78.2988744908
      247.6000000000       78.1219336413
      247.7000000000       77.9478370953
      247.8000000000       77.7765579423
      247.9000000000       77.6081980716
      248.0000000000       77.4430077148
      248.1000000000       77.2813479470
      248.2000000000       77.1236010220
      248.3000000000       76.9700601248
      248.4000000000       76.8208413715
      248.5000000000       76.6758523027
      248.6000000000       76.5348227894
      248.7000000000       76.3973735216
      248.8000000000       76.2630864330
      248.9000000000       76.1315513416
      249.0000000000       76.0023847291
      249.1000000000       75.8752309447
      249.2000000000       75.7497549645
      249.3000000000       75.6256340623
      249.4000000000       75.5025544831
      249.5000000000       75.3802199732
      249.6000000000       75.2583714716
      249.7000000000       75.1368081676
      249.8000000000       75.0154009794
      249.9000000000       74.8940980635
      250.0000000000       74.7729307932
      250.1000000000       74.6520264838
      250.2000000000       74.5316258731
      250.3000000000       74.4120963278
      250.4000000000       74.2939296543
      250.5000000000       74.1777150327
      250.6000000000       74.0640838546
      250.7000000000       73.9536331525
      250.8000000000       73.8468433931
      250.9000000000       73.7440109371
      251.0000000000       73.6452147714
      251.1000000000       73.5503283586
      251.2000000000       73.4590744226
      251.3000000000       73.3711077587
      251.4000000000       73.2861023619
      251.5000000000       73.2038201452
      251.6000000000       73.1241453823
      251.7000000000       73.0470771618
      251.8000000000       72.9726864882
      251.9000000000       72.9010536290
      252.0000000000       72.8322082285
      252.1000000000       72.7660929331
      252.2000000000       72.7025605859
      252.3000000000       72.6414041569
      252.4000000000       72.5824095945
      252.5000000000       72.5254157722
      252.6000000000       72.4703629672
      252.7000000000       72.4173133298
      252.8000000000       72.3664354814
      252.9000000000       72.3179579594
      253.0000000000       72.2721062738
      253.1000000000       72.2290432760
      253.2000000000       72.1888315993
      253.3000000000       72.1514302805
      253.4000000000       72.1167260204
      253.5000000000       72.0845864056
      253.6000000000       72.0549140458
      253.7000000000       72.0276819782
      253.8000000000       72.0029399756
      253.9000000000       71.9807923472
      254.0000000000       71.9613560800
      254.1000000000       71.9447134932
      254.2000000000       71.9308761850
      254.3000000000       71.9197721489
      254.4000000000       71.9112596629
      254.5000000000       71.9051617669
      254.6000000000       71.9013091595
      254.7000000000       71.8995788741
      254.8000000000       71.8999188340
      254.9000000000       71.9023522842
      255.0000000000       71.9069608746
      255.1000000000       71.9138507667
      255.2000000000       71.9231113426
      255.3000000000       71.9347790239
      255.4000000000       71.9488172613
      255.5000000000       71.9651198523
      255.6000000000       71.9835393099
      255.7000000000       72.0039354823
      255.8000000000       72.0262322887
      255.9000000000       72.0504646750
      256.0000000000       72.0767974367
      256.1000000000       72.1055047308
      256.2000000000       72.1369132747
      256.3000000000       72.1713256795
      256.4000000000       72.2089475213
      256.5000000000       72.2498380205
      256.6000000000       72.2938943712
      256.7000000000       72.3408697702
      256.8000000000       72.3904189084
      256.9000000000       72.4421601338
      257.0000000000       72.4957389985
      257.1000000000       72.5508753344
      257.2000000000       72.6073797905
      257.3000000000       72.6651368511
      257.4000000000       72.7240644231
      257.5000000000       72.7840680268
      257.6000000000       72.8450069816
      257.7000000000       72.9066825511
      257.8000000000       72.9688484589
      257.9000000000       73.0312368181
      258.0000000000       73.0935894613
      258.1000000000       73.1556858688
      258.2000000000       73.2173610017
      258.3000000000       73.2785088831
      258.4000000000       73.3390711489
      258.5000000000       73.3990156058
      258.6000000000       73.4583151548
      258.7000000000       73.5169367029
      258.8000000000       73.5748420267
      258.9000000000       73.6319939627
      259.0000000000       73.6883569754
      259.1000000000       73.7438851273
      259.2000000000       73.7984996060
      259.3000000000       73.8520652217
      259.4000000000       73.9043809872
      259.5000000000       73.9551970046
      259.6000000000       74.0042594726
      259.7000000000       74.0513733985
      259.8000000000       74.0964632579
      259.9000000000       74.1396102713
      260.0000000000       74.1810513913
      260.1000000000       74.2211391250
      260.2000000000       74.2602781725
      260.3000000000       74.2988635676
      260.4000000000       74.3372383173
      260.5000000000       74.3756753047
      260.6000000000       74.4143803354
      260.7000000000       74.4535111988
      260.8000000000       74.4932040793
      260.9000000000       74.5335943819
      261.0000000000       74.5748225259
      261.1000000000       74.6170276829
      261.2000000000       74.6603426119
      261.3000000000       74.7049013942
      261.4000000000       74.7508615467
      261.5000000000       74.7984319992
      261.6000000000       74.8478934295
      261.7000000000       74.8995964852
      261.8000000000       74.9539287970
      261.9000000000       75.0112552185
      262.0000000000       75.0718509380
      262.1000000000       75.1358529985
      262.2000000000       75.2032485326
      262.3000000000       75.2739035339
      262.4000000000       75.3476215250
      262.5000000000       75.4242125504
      262.6000000000       75.5035511134
      262.7000000000       75.5856054180
      262.8000000000       75.6704313148
      262.9000000000       75.7581379823
      263.0000000000       75.8488406843
      263.1000000000       75.9426178377
      263.2000000000       76.0394848570
      263.3000000000       76.1393903670
      263.4000000000       76.2422328663
      263.5000000000       76.3478907336
      263.6000000000       76.4562561452
      263.7000000000       76.5672641300
      263.8000000000       76.6809108682
      263.9000000000       76.7972574654
      264.0000000000       76.9164178723
      264.1000000000       77.0385317244
      264.2000000000       77.1637288088
      264.3000000000       77.2920938172
      264.4000000000       77.4236376999
      264.5000000000       77.5582780421
      264.6000000000       77.6958299128
      264.7000000000       77.8360107361
      264.8000000000       77.9784642455
      264.9000000000       78.1228050733
      265.0000000000       78.2686775284
      265.1000000000       78.4158134706
      265.2000000000       78.5640712779
      265.3000000000       78.7134425548
      265.4000000000       78.8640239910
      265.5000000000       79.0159638398
      265.6000000000       79.1694010406
      265.7000000000       79.3244171425
      265.8000000000       79.4810156019
      265.9000000000       79.6391325459
      266.0000000000       79.7986726272
      266.1000000000       79.9595567912
      266.2000000000       80.1217665066
      266.3000000000       80.2853700826
      266.4000000000       80.4505228086
      266.5000000000       80.6174419297
      266.6000000000       80.7863665240
      266.7000000000       80.9575169324
      266.8000000000       81.1310648958
      266.9000000000       81.3071166877
      267.0000000000       81.4857048366
      267.1000000000       81.6667849304
      267.2000000000       81.8502381718
      267.3000000000       82.0358828709
      267.4000000000       82.2234959185
      267.5000000000       82.4128410972
      267.6000000000       82.6036994183
      267.7000000000       82.7958971738
      267.8000000000       82.9893271703
      267.9000000000       83.1839566728
      268.0000000000       83.3798158006
      268.1000000000       83.5769647624
      268.2000000000       83.7754480980
      268.3000000000       83.9752543470
      268.4000000000       84.1762985237
      268.5000000000       84.3784363479
      268.6000000000       84.5815056769
      268.7000000000       84.7853790202
      268.8000000000       84.9900060467
      268.9000000000       85.1954278973
      269.0000000000       85.4017542440
      269.1000000000       85.6091055957
      269.2000000000       85.8175359265
      269.3000000000       86.0269595623
      269.4000000000       86.2371111458
      269.5000000000       86.4475608299
      269.6000000000       86.6577873064
      269.7000000000       86.8672845768
      269.8000000000       87.0756598484
      269.9000000000       87.2826834803
      270.0000000000       87.4882768028
      270.1000000000       87.6924515634
      270.2000000000       87.8952293883
      270.3000000000       88.0965698274
      270.4000000000       88.2963311566
      270.5000000000       88.4942790637
      270.6000000000       88.6901452481
      270.7000000000       88.8837150405
      270.8000000000       89.0749073058
      270.9000000000       89.2638108037
      271.0000000000       89.4506632815
      271.1000000000       89.6357872758
      271.2000000000       89.8195124816
      271.3000000000       90.0021121001
      271.4000000000       90.1837658090
      271.5000000000       90.3645477646
      271.6000000000       90.5444338212
      271.7000000000       90.7233231837
      271.8000000000       90.9010691151
      271.9000000000       91.0775102300
      272.0000000000       91.2524949134
      272.1000000000       91.4258969035
      272.2000000000       91.5976278898
      272.3000000000       91.7676524425
      272.4000000000       91.9360029648
      272.5000000000       92.1027850924
      272.6000000000       92.2681632341
      272.7000000000       92.4323249235
      272.8000000000       92.5954349353
      272.9000000000       92.7575962678
      273.0000000000       92.9188316453
      273.1000000000       93.0790893045
      273.2000000000       93.2382704311
      273.3000000000       93.3962729154
      273.4000000000       93.5530422453
      273.5000000000       93.7086154143
      273.6000000000       93.8631405689
      273.7000000000       94.0168629979
      273.8000000000       94.1700812624
      273.9000000000       94.3230879399
      274.0000000000       94.4761158125
      274.1000000000       94.6293056269
      274.2000000000       94.7827022376
      274.3000000000       94.9362775793
      274.4000000000       95.0899721429
      274.5000000000       95.2437433357
      274.6000000000       95.3976079137
      274.7000000000       95.5516679567
      274.8000000000       95.7061143421
      274.9000000000       95.8612081845
      275.0000000000       96.0172474536
      275.1000000000       96.1745298840
      275.2000000000       96.3333222034
      275.3000000000       96.4938404331
      275.4000000000       96.6562399990
      275.5000000000       96.8206122640
      275.6000000000       96.9869865728
      275.7000000000       97.1553399826
      275.8000000000       97.3256173521
      275.9000000000       97.4977596774
      276.0000000000       97.6717341882
      276.1000000000       97.8475576119
      276.2000000000       98.0253065413
      276.3000000000       98.2051123229
      276.4000000000       98.3871403577
      276.5000000000       98.5715565769
      276.6000000000       98.7584881628
      276.7000000000       98.9479902553
      276.8000000000       99.1400312799
      276.9000000000       99.3345035817
      277.0000000000       99.5312557288
      277.1000000000       99.7301334740
      277.2000000000       99.9310141262
      277.3000000000      100.1338224591
      277.4000000000      100.3385250236
      277.5000000000      100.5451081916
      277.6000000000      100.7535503973
      277.7000000000      100.9637995479
      277.8000000000      101.1757635647
      277.9000000000      101.3893168591
      278.0000000000      101.6043197674
      278.1000000000      101.8206434125
      278.2000000000      102.0381905716
      278.3000000000      102.2569050025
      278.4000000000      102.4767658912
      278.5000000000      102.6977703513
      278.6000000000      102.9199108825
      278.7000000000      103.1431563083
      278.8000000000      103.3674430945
      278.9000000000      103.5926799864
      279.0000000000      103.8187636852
      279.1000000000      104.0455994954
      279.2000000000      104.2731192399
      279.3000000000      104.5012900117
      279.4000000000      104.7301103643
      279.5000000000      104.9595939454
      279.6000000000      105.1897454031
      279.7000000000      105.4205372964
      279.8000000000      105.6518973766
      279.9000000000      105.8837112430
      280.0000000000      106.1158388482
      280.1000000000      106.3481379152
      280.2000000000      106.5804854673
      280.3000000000      106.8127898479
      280.4000000000      107.0449889139
      280.5000000000      107.2770370214
      280.6000000000      107.5088893954
      280.7000000000      107.7404939760
      280.8000000000      107.9717958632
      280.9000000000      108.2027511528
      281.0000000000      108.4333408967
      281.1000000000      108.6635750333
      281.2000000000      108.8934800310
      281.3000000000      109.1230700241
      281.4000000000      109.3523089170
      281.5000000000      109.5810777026
      281.6000000000      109.8091635788
      281.7000000000      110.0362815792
      281.8000000000      110.2621266585
      281.9000000000      110.4864411936
      282.0000000000      110.7090767264
      282.1000000000      110.9300308225
      282.2000000000      111.1494488037
      282.3000000000      111.3675909195
      282.4000000000      111.5847746550
      282.5000000000      111.8013069915
      282.6000000000      112.0174226148
      282.7000000000      112.2332411925
      282.8000000000      112.4487507427
      282.9000000000      112.6638176627
      283.0000000000      112.8782191337
      283.1000000000      113.0916906747
      283.2000000000      113.3039790968
      283.3000000000      113.5148929346
      283.4000000000      113.7243439530
      283.5000000000      113.9323732435
      283.6000000000      114.1391513208
      283.7000000000      114.3449434984
      283.8000000000      114.5500441189
      283.9000000000      114.7546992927
      284.0000000000      114.9590445435
      284.1000000000      115.1630753531
      284.2000000000      115.3666554833
      284.3000000000      115.5695609910
      284.4000000000      115.7715523675
      284.5000000000      115.9724577776
      284.6000000000      116.1722414108
      284.7000000000      116.3710322728
      284.8000000000      116.5691043067
      284.9000000000      116.7668183624
      285.0000000000      116.9645483780
      285.1000000000      117.1626130591
      285.2000000000      117.3612263438
      285.3000000000      117.5604731265
      285.4000000000      117.7603119855
      285.5000000000      117.9606018106
      285.6000000000      118.1611443559
      285.7000000000      118.3617318375
      285.8000000000      118.5621894699
      285.9000000000      118.7624077053
      286.0000000000      118.9623622904
      286.1000000000      119.1621203787
      286.2000000000      119.3618299446
      286.3000000000      119.5616917357
      286.4000000000      119.7619185412
      286.5000000000      119.9626924335
      286.6000000000      120.1641324117
      286.7000000000      120.3662812801
      286.8000000000      120.5691141213
      286.9000000000      120.7725637086
      287.0000000000      120.9765549042
      287.1000000000      121.1810393032
      287.2000000000      121.3860224409
      287.3000000000      121.5915773697
      287.4000000000      121.7978405085
      287.5000000000      122.0049894542
      287.6000000000      122.2132080407
      287.7000000000      122.4226494584
      287.8000000000      122.6334096315
      287.9000000000      122.8455184078
      288.0000000000      123.0589480060
      288.1000000000      123.2736319165
      288.2000000000      123.4894851284
      288.3000000000      123.7064199491
      288.4000000000      123.9243563203
      288.5000000000      124.1432285021
      288.6000000000      124.3629897296
      288.7000000000      124.5836165219
      288.8000000000      124.8051138515
      288.9000000000      125.0275212267
      289.0000000000      125.2509176567
      289.1000000000      125.4754220123
      289.2000000000      125.7011853330
      289.3000000000      125.9283748540
      289.4000000000      126.1571534011
      289.5000000000      126.3876609011
      289.6000000000      126.6200041770
      289.7000000000      126.8542572776
      289.8000000000      127.0904699795
      289.9000000000      127.3286790962
      290.0000000000      127.5689167993
      290.1000000000      127.8112119157
      290.2000000000      128.0555839784
      290.3000000000      128.3020337589
      290.4000000000      128.5505366956
      290.5000000000      128.8010445734
      290.6000000000      129.0534957580
      290.7000000000      129.3078291333
      290.8000000000      129.5639945694
      290.9000000000      129.8219552320
      291.0000000000      130.0816810557
      291.1000000000      130.3431360556
      291.2000000000      130.6062641545
      291.3000000000      130.8709773404
      291.4000000000      131.1371486076
      291.5000000000      131.4046102222
      291.6000000000      131.6731568438
      291.7000000000      131.9425532864
      291.8000000000      132.2125476206
      291.9000000000      132.4828900495
      292.0000000000      132.7533546989
      292.1000000000      133.0237591846
      292.2000000000      133.2939755414
      292.3000000000      133.5639283106
      292.4000000000      133.8335792087
      292.5000000000      134.1029010461
      292.6000000000      134.3718457091
      292.7000000000      134.6403137617
      292.8000000000      134.9081376006
      292.9000000000      135.1750920066
      293.0000000000      135.4409365722
      293.1000000000      135.7054812543
      293.2000000000      135.9686541206
      293.3000000000      136.2305432448
      293.4000000000      136.4913951411
      293.5000000000      136.7515694891
      293.6000000000      137.0114613787
      293.7000000000      137.2714099732
      293.8000000000      137.5316139376
      293.9000000000      137.7920744982
      294.0000000000      138.0525812755
      294.1000000000      138.3127455330
      294.2000000000      138.5720690411
      294.3000000000      138.8300256992
      294.4000000000      139.0861329059
      294.5000000000      139.3399971523
      294.6000000000      139.5913343987
      294.7000000000      139.8399733102
      294.8000000000      140.0858477416
      294.9000000000      140.3289824649
      295.0000000000      140.5694737209
      295.1000000000      140.8074659261
      295.2000000000      141.0431264756
      295.3000000000      141.2766219291
      295.4000000000      141.5081009269
      295.5000000000      141.7376874191
      295.6000000000      141.9654815772
      295.7000000000      142.1915619425
      295.8000000000      142.4159833469
      295.9000000000      142.6387698169
      296.0000000000      142.8599054330
      296.1000000000      143.0793269994
      296.2000000000      143.2969218960
      296.3000000000      143.5125342272
      296.4000000000      143.7259807471
      296.5000000000      143.9370740713
      296.6000000000      144.1456462293
      296.7000000000      144.3515633349
      296.8000000000      144.5547247315
      296.9000000000      144.7550462134
      297.0000000000      144.9524356147
      297.1000000000      145.1467747050
      297.2000000000      145.3379186975
      297.3000000000      145.5257151803
      297.4000000000      145.7100347325
      297.5000000000      145.8908013481
      297.6000000000      146.0680123255
      297.7000000000      146.2417402672
      297.8000000000      146.4121137093
      297.9000000000      146.5792794801
      298.0000000000      146.7433553734
      298.1000000000      146.9043877112
      298.2000000000      147.0623271628
      298.3000000000      147.2170301895
      298.4000000000      147.3682873249
      298.5000000000      147.5158736859
      298.6000000000      147.6596102121
      298.7000000000      147.7994199020
      298.8000000000      147.9353621755
      298.9000000000      148.0676344779
      299.0000000000      148.1965404273
      299.1000000000      148.3224326947
      299.2000000000      148.4456442422
      299.3000000000      148.5664245745
      299.4000000000      148.6848984248
      299.5000000000      148.8010601772
      299.6000000000      148.9148060534
      299.7000000000      149.0259926819
      299.8000000000      149.1345019926
      299.9000000000      149.2402933764
      300.0000000000      149.3434318072
      300.1000000000      149.4440883776
      300.2000000000      149.5425147282
      300.3000000000      149.6389969924
      300.4000000000      149.7338004769
      300.5000000000      149.8271211548
      300.6000000000      149.9190584193
      300.7000000000      150.0096161885
      300.8000000000      150.0987295653
      300.9000000000      150.1863066336
      301.0000000000      150.2722724443
      301.1000000000      150.3566029776
      301.2000000000      150.4393412186
      301.3000000000      150.5205937135
      301.4000000000      150.6005127916
      301.5000000000      150.6792728173
      301.6000000000      150.7570492859
      301.7000000000      150.8340060734
      301.8000000000      150.9102920625
      301.9000000000      150.9860459037
      302.0000000000      151.0614068190
      302.1000000000      151.1365286564
      302.2000000000      151.2115931433
      302.3000000000      151.2868174249
      302.4000000000      151.3624508259
      302.5000000000      151.4387581230
      302.6000000000      151.5159913018
      302.7000000000      151.5943567039
      302.8000000000      151.6739876576
      302.9000000000      151.7549314821
      303.0000000000      151.8371545009
      303.1000000000      151.9205622073
      303.2000000000      152.0050273063
      303.3000000000      152.0904179130
      303.4000000000      152.1766201549
      303.5000000000      152.2635528135
      303.6000000000      152.3511737390
      303.7000000000      152.4394800725
      303.8000000000      152.5285048978
      303.9000000000      152.6183116213
      304.0000000000      152.7089853069
      304.1000000000      152.8006181919
      304.2000000000      152.8932878032
      304.3000000000      152.9870302636
      304.4000000000      153.0818164037
      304.5000000000      153.1775398012
      304.6000000000      153.2740226229
      304.7000000000      153.3710395504
      304.8000000000      153.4683549064
      304.9000000000      153.5657650435
      305.0000000000      153.6631360623
      305.1000000000      153.7604263527
      305.2000000000      153.8576865549
      305.3000000000      153.9550352512
      305.4000000000      154.0526156328
      305.5000000000      154.1505446552
      305.6000000000      154.2488695803
      305.7000000000      154.3475465243
      305.8000000000      154.4464507598
      305.9000000000      154.5454176801
      306.0000000000      154.6443006806
      306.1000000000      154.7430246642
      306.2000000000      154.8416153035
      306.3000000000      154.9401936653
      306.4000000000      155.0389376724
      306.5000000000      155.1380233726
      306.6000000000      155.2375659951
      306.7000000000      155.3375824698
      306.8000000000      155.4379908513
      306.9000000000      155.5386485182
      307.0000000000      155.6394155881
      307.1000000000      155.7402204055
      307.2000000000      155.8411040454
      307.3000000000      155.9422282818
      307.4000000000      156.0438426626
      307.5000000000      156.1462187978
      307.6000000000      156.2495723017
      307.7000000000      156.3539994660
      307.8000000000      156.4594520760
      307.9000000000      156.5657585365
      308.0000000000      156.6726812056
      308.1000000000      156.7799871222
      308.2000000000      156.8875070182
      308.3000000000      156.9951639430
      308.4000000000      157.1029639435
      308.5000000000      157.2109549683
      308.6000000000      157.3191714584
      308.7000000000      157.4275864091
      308.8000000000      157.5360896276
      308.9000000000      157.6445000623
      309.0000000000      157.7526063140
      309.1000000000      157.8602194145
      309.2000000000      157.9672199398
      309.3000000000      158.0735859262
      309.4000000000      158.1793959181
      309.5000000000      158.2848092290
      309.6000000000      158.3900310276
      309.7000000000      158.4952731163
      309.8000000000      158.6007208799
      309.9000000000      158.7065125306
      310.0000000000      158.8127298156
      310.1000000000      158.9193943843
      310.2000000000      159.0264646808
      310.3000000000      159.1338331764
      310.4000000000      159.2413285098
      310.5000000000      159.3487278090
      310.6000000000      159.4557807581
      310.7000000000      159.5622431590
      310.8000000000      159.6679131306
      310.9000000000      159.7726593526
      311.0000000000      159.8764299777
      311.1000000000      159.9792356851
      311.2000000000      160.0811105998
      311.3000000000      160.1820655941
      311.4000000000      160.2820521396
      311.5000000000      160.3809499795
      311.6000000000      160.4785833800
      311.7000000000      160.5747610194
      311.8000000000      160.6693280246
      311.9000000000      160.7622143987
      312.0000000000      160.8534631438
      312.1000000000      160.9432261206
      312.2000000000      161.0317263578
      312.3000000000      161.1191982583
      312.4000000000      161.2058254249
      312.5000000000      161.2916966210
      312.6000000000      161.3767939403
      312.7000000000      161.4610165217
      312.8000000000      161.5442299713
      312.9000000000      161.6263219906
      313.0000000000      161.7072420024
      313.1000000000      161.7870099451
      313.2000000000      161.8656932493
      313.3000000000      161.9433645852
      313.4000000000      162.0200586641
      313.5000000000      162.0957442991
      313.6000000000      162.1703191543
      313.7000000000      162.2436264978
      313.8000000000      162.3154872370
      313.9000000000      162.3857372423
      314.0000000000      162.4542595211
      314.1000000000      162.5210034377
      314.2000000000      162.5859886011
      314.3000000000      162.6492974398
      314.4000000000      162.7110642744
      314.5000000000      162.7714676065
      314.6000000000      162.8307272404
      314.7000000000      162.8891018462
      314.8000000000      162.9468788523
      314.9000000000      163.0043507873
      315.0000000000      163.0617795288
      315.1000000000      163.1193582608
      315.2000000000      163.1771859296
      315.3000000000      163.2352668466
      315.4000000000      163.2935395185
      315.5000000000      163.3519268502
      315.6000000000      163.4103898196
      315.7000000000      163.4689631907
      315.8000000000      163.5277560304
      315.9000000000      163.5869128044
      316.0000000000      163.6465478473
      316.1000000000      163.7066797139
      316.2000000000      163.7671948664
      316.3000000000      163.8278599979
      316.4000000000      163.8883830614
      316.5000000000      163.9485025936
      316.6000000000      164.0080720233
      316.7000000000      164.0671054203
      316.8000000000      164.1257635987
      316.9000000000      164.1842805350
      317.0000000000      164.2428520153
      317.1000000000      164.3015229903
      317.2000000000      164.3601118318
      317.3000000000      164.4181976686
      317.4000000000      164.4751756376
      317.5000000000      164.5303629179
      317.6000000000      164.5831227904
      317.7000000000      164.6329711056
      317.8000000000      164.6796352167
      317.9000000000      164.7230501163
      318.0000000000      164.7632954993
      318.1000000000      164.8004969068
      318.2000000000      164.8347260170
      318.3000000000      164.8659335256
      318.4000000000      164.8939323640
      318.5000000000      164.9184282084
      318.6000000000      164.9390784468
      318.7000000000      164.9555545219
      318.8000000000      164.9675873316
      318.9000000000      164.9749854712
      319.0000000000      164.9776266065
      319.1000000000      164.9754301057
      319.2000000000      164.9683220201
      319.3000000000      164.9562021429
      319.4000000000      164.9389193843
      319.5000000000      164.9162588470
      319.6000000000      164.8879423996
      319.7000000000      164.8536415657
      319.8000000000      164.8130017535
      319.9000000000      164.7656767122
      320.0000000000      164.7113699823
      320.1000000000      164.6498763529
      320.2000000000      164.5811126022
      320.3000000000      164.5051271818
      320.4000000000      164.4220825265
      320.5000000000      164.3322101765
      320.6000000000      164.2357450635
      320.7000000000      164.1328517815
      320.8000000000      164.0235613025
      320.9000000000      163.9077378779
      321.0000000000      163.7850876461
      321.1000000000      163.6552059237
      321.2000000000      163.5176438299
      321.3000000000      163.3719675831
      321.4000000000      163.2177889019
      321.5000000000      163.0547590930
      321.6000000000      162.8825352709
      321.7000000000      162.7007377626
      321.8000000000      162.5089219089
      321.9000000000      162.3065845476
      322.0000000000      162.0932145621
      322.1000000000      161.8683792827
      322.2000000000      161.6318171419
      322.3000000000      161.3834964076
      322.4000000000      161.1236066690
      322.5000000000      160.8524744386
      322.6000000000      160.5704246068
      322.7000000000      160.2776324220
      322.8000000000      159.9740161976
      322.9000000000      159.6592101031
      323.0000000000      159.3326311602
      323.1000000000      158.9936203325
      323.2000000000      158.6416066337
      323.3000000000      158.2762306329
      323.4000000000      157.8973782059
      323.5000000000      157.5051129683
      323.6000000000      157.0995390277
      323.7000000000      156.6806536573
      323.8000000000      156.2482522455
      323.9000000000      155.8019248959
      324.0000000000      155.3411487654
      324.1000000000      154.8654419093
      324.2000000000      154.3745207827
      324.3000000000      153.8684010291
      324.4000000000      153.3474042816
      324.5000000000      152.8120716410
      324.6000000000      152.2630237812
      324.7000000000      151.7008286035
      324.8000000000      151.1259289070
      324.9000000000      150.5386527143
      325.0000000000      149.9392935608
      325.1000000000      149.3282220385
      325.2000000000      148.7059803051
      325.3000000000      148.0733180447
      325.4000000000      147.4311512634
      325.5000000000      146.7804592221
      325.6000000000      146.1221644487
      325.7000000000      145.4570472153
      325.8000000000      144.7857238758
      325.9000000000      144.1086840602
      326.0000000000      143.4263582945
      326.1000000000      142.7391823969
      326.2000000000      142.0476334737
      326.3000000000      141.3522234139
      326.4000000000      140.6534552658
      326.5000000000      139.9517714311
      326.6000000000      139.2475365396
      326.7000000000      138.5410816410
      326.8000000000      137.8327996502
      326.9000000000      137.1232508992
      327.0000000000      136.4132304338
      327.1000000000      135.7037606368
      327.2000000000      134.9959972302
      327.3000000000      134.2910700001
      327.4000000000      133.5899193722
      327.5000000000      132.8932136494
      327.6000000000      132.2014068510
      327.7000000000      131.5149231057
      327.8000000000      130.8343746172
      327.9000000000      130.1606900508
      328.0000000000      129.4950675991
      328.1000000000      128.8387502742
      328.2000000000      128.1927089828
      328.3000000000      127.5573721402
      328.4000000000      126.9325351281
      328.5000000000      126.3175201599
      328.6000000000      125.7115533111
      328.7000000000      125.1142266103
      328.8000000000      124.5258679791
      328.9000000000      123.9476716199
      329.0000000000      123.3815215858
      329.1000000000      122.8295444490
      329.2000000000      122.2935167751
      329.3000000000      121.7743050876
      329.4000000000      121.2715113353
      329.5000000000      120.7834377935
      329.6000000000      120.3073791788
      329.7000000000      119.8401605215
      329.8000000000      119.3787801120
      329.9000000000      118.9210011023
      330.0000000000      118.4657683590
      330.1000000000      118.0133332239
      330.2000000000      117.5650371132
      330.3000000000      117.1227958298
      330.4000000000      116.6884230937
      330.5000000000      116.2630031920
      330.6000000000      115.8465124056
      330.7000000000      115.4378058892
      330.8000000000      115.0349667098
      330.9000000000      114.6359066359
      331.0000000000      114.2390406066
      331.1000000000      113.8438403306
      331.2000000000      113.4511114274
      331.3000000000      113.0629170421
      331.4000000000      112.6821785373
      331.5000000000      112.3120577668
      331.6000000000      111.9553053184
      331.7000000000      111.6137547817
      331.8000000000      111.2880753037
      331.9000000000      110.9778022394
      332.0000000000      110.6815883012
      332.1000000000      110.3975752280
      332.2000000000      110.1237869008
      332.3000000000      109.8584659283
      332.4000000000      109.6003107748
      332.5000000000      109.3485960437
      332.6000000000      109.1031761997
      332.7000000000      108.8643859560
      332.8000000000      108.6328660490
      332.9000000000      108.4093557722
      333.0000000000      108.1945000907
      333.1000000000      107.9887149710
      333.2000000000      107.7921314664
      333.3000000000      107.6046164030
      333.4000000000      107.4258505770
      333.5000000000      107.2554355087
      333.6000000000      107.0929980591
      333.7000000000      106.9382687365
      333.8000000000      106.7911208601
      333.9000000000      106.6515763921
      334.0000000000      106.5197883743
      334.1000000000      106.3960114096
      334.2000000000      106.2805655329
      334.3000000000      106.1737944228
      334.4000000000      106.0760199394
      334.5000000000      105.9874981389
      334.6000000000      105.9083807242
      334.7000000000      105.8386848469
      334.8000000000      105.7782741970
      334.9000000000      105.7268544974
      335.0000000000      105.6839898209
      335.1000000000      105.6491458346
      335.2000000000      105.6217593090
      335.3000000000      105.6013210780
      335.4000000000      105.5874484994
      335.5000000000      105.5799200803
      335.6000000000      105.5786567000
      335.7000000000      105.5836539256
      335.8000000000      105.5948906337
      335.9000000000      105.6122483492
      336.0000000000      105.6354721545
      336.1000000000      105.6641881422
      336.2000000000      105.6979731279
      336.3000000000      105.7364529318
      336.4000000000      105.7793935152
      336.5000000000      105.8267493049
      336.6000000000      105.8786471578
      336.7000000000      105.9353096262
      336.8000000000      105.9969451574
      336.9000000000      106.0636449689
      337.0000000000      106.1353202545
      337.1000000000      106.2116945847
      337.2000000000      106.2923473346
      337.3000000000      106.3767871552
      337.4000000000      106.4645272099
      337.5000000000      106.5551380980
      337.6000000000      106.6482665136
      337.7000000000      106.7436223704
      337.8000000000      106.8409476677
      337.9000000000      106.9399835309
      338.0000000000      107.0404492777
      338.1000000000      107.1420414272
      338.2000000000      107.2444533759
      338.3000000000      107.3474076559
      338.4000000000      107.4506858378
      338.5000000000      107.5541456630
      338.6000000000      107.6577200236
      338.7000000000      107.7613984823
      338.8000000000      107.8651979293
      338.9000000000      107.9691276838
      339.0000000000      108.0731546475
      339.1000000000      108.1771725271
      339.2000000000      108.2809779001
      339.3000000000      108.3842570602
      339.4000000000      108.4865885687
      339.5000000000      108.5874652692
      339.6000000000      108.6863359097
      339.7000000000      108.7826604417
      339.8000000000      108.8759670036
      339.9000000000      108.9658958711
      340.0000000000      109.0522181750
      340.1000000000      109.1348237204
      340.2000000000      109.2136813283
      340.3000000000      109.2887836509
      340.4000000000      109.3600940229
      340.5000000000      109.4275159075
      340.6000000000      109.4909001123
      340.7000000000      109.5500889700
      340.8000000000      109.6049842565
      340.9000000000      109.6556145506
      341.0000000000      109.7021804432
      341.1000000000      109.7450621050
      341.2000000000      109.7847836236
      341.3000000000      109.8219366327
      341.4000000000      109.8570773170
      341.5000000000      109.8906216352
      341.6000000000      109.9227716269
      341.7000000000      109.9535025819
      341.8000000000      109.9826221927
      341.9000000000      110.0098841504
      342.0000000000      110.0351147595
      342.1000000000      110.0583075945
      342.2000000000      110.0796600376
      342.3000000000      110.0995506778
      342.4000000000      110.1184721894
      342.5000000000      110.1369391157
      342.6000000000      110.1553923044
      342.7000000000      110.1741254715
      342.8000000000      110.1932568518
      342.9000000000      110.2127544361
      343.0000000000      110.2325021829
      343.1000000000      110.2523770046
      343.2000000000      110.2723075107
      343.3000000000      110.2922962518
      343.4000000000      110.3124055487
      343.5000000000      110.3327220704
      343.6000000000      110.3533206413
      343.7000000000      110.3742433389
      343.8000000000      110.3954998050
      343.9000000000      110.4170849048
      344.0000000000      110.4390048768
      344.1000000000      110.4613009618
      344.2000000000      110.4840603687
      344.3000000000      110.5074094875
      344.4000000000      110.5314917101
      344.5000000000      110.5564406149
      344.6000000000      110.5823623381
      344.7000000000      110.6093349195
      344.8000000000      110.6374226613
      344.9000000000      110.6666950681
      345.0000000000      110.6972370015
      345.1000000000      110.7291408667
      345.2000000000      110.7624821102
      345.3000000000      110.7972912965
      345.4000000000      110.8335429556
      345.5000000000      110.8711764761
      345.6000000000      110.9101482296
      345.7000000000      110.9504973121
      345.8000000000      110.9923983000
      345.9000000000      111.0361773503
      346.0000000000      111.0822794873
      346.1000000000      111.1311879614
      346.2000000000      111.1833123380
      346.3000000000      111.2388749325
      346.4000000000      111.2978308153
      346.5000000000      111.3598500209
      346.6000000000      111.4243717677
      346.7000000000      111.4907157158
      346.8000000000      111.5582166833
      346.9000000000      111.6263424134
      347.0000000000      111.6947635060
      347.1000000000      111.7633639367
      347.2000000000      111.8322012485
      347.3000000000      111.9014389856
      347.4000000000      111.9712774519
      347.5000000000      112.0419037203
      347.6000000000      112.1134724009
      347.7000000000      112.1861177935
      347.8000000000      112.2599862871
      347.9000000000      112.3352687388
      348.0000000000      112.4122129666
      348.1000000000      112.4911076158
      348.2000000000      112.5722438685
      348.3000000000      112.6558693801
      348.4000000000      112.7421482182
      348.5000000000      112.8311336696
      348.6000000000      112.9227547063
      348.7000000000      113.0168127243
      348.8000000000      113.1129830648
      348.9000000000      113.2108177023
      349.0000000000      113.3097514741
      349.1000000000      113.4091205381
      349.2000000000      113.5082022258
      349.3000000000      113.6062773660
      349.4000000000      113.7027054037
      349.5000000000      113.7969937330
      349.6000000000      113.8888407999
      349.7000000000      113.9781355599
      349.8000000000      114.0649055996
      349.9000000000      114.1492219310
      350.0000000000      114.2310835234
      350.1000000000      114.3103116997
      350.2000000000      114.3864829116
      350.3000000000      114.4589220461
      350.4000000000      114.5267689396
      350.5000000000      114.5891118051
      350.6000000000      114.6451555410
      350.7000000000      114.6943758878
      350.8000000000      114.7366135909
      350.9000000000      114.7720849201
      351.0000000000      114.8013113325
      351.1000000000      114.8249894103
      351.2000000000      114.8438354736
      351.3000000000      114.8584454344
      351.4000000000      114.8692026746
      351.5000000000      114.8762459876
      351.6000000000      114.8794872711
      351.7000000000      114.8786584600
      351.8000000000      114.8733747117
      351.9000000000      114.8632127356
      352.0000000000      114.8478013800
      352.1000000000      114.8269106472
      352.2000000000      114.8005191782
      352.3000000000      114.7688469724
      352.4000000000      114.7323506051
      352.5000000000      114.6916826752
      352.6000000000      114.6476202537
      352.7000000000      114.6009766503
      352.8000000000      114.5525221037
      352.9000000000      114.5029389385
      353.0000000000      114.4528215824
      353.1000000000      114.4027128224
      353.2000000000      114.3531570257
      353.3000000000      114.3047456169
      353.4000000000      114.2581304439
      353.5000000000      114.2139874183
      353.6000000000      114.1729329183
      353.7000000000      114.1354191648
      353.8000000000      114.1016488553
      353.9000000000      114.0715457593
      354.0000000000      114.0447990151
      354.1000000000      114.0209734345
      354.2000000000      113.9996567362
      354.3000000000      113.9806013707
      354.4000000000      113.9638192788
      354.5000000000      113.9496028570
      354.6000000000      113.9384673447
      354.7000000000      113.9310345380
      354.8000000000      113.9278947416
      354.9000000000      113.9294878452
      355.0000000000      113.9360361968
      355.1000000000      113.9475441571
      355.2000000000      113.9638558092
      355.3000000000      113.9847452829
      355.4000000000      114.0100074455
      355.5000000000      114.0395232803
      355.6000000000      114.0732893436
      355.7000000000      114.1114169139
      355.8000000000      114.1541151529
      355.9000000000      114.2016713623
      356.0000000000      114.2544333391
      356.1000000000      114.3127924863
      356.2000000000      114.3771637009
      356.3000000000      114.4479587977
      356.4000000000      114.5255524559
      356.5000000000      114.6102411075
      356.6000000000      114.7021992822
      356.7000000000      114.8014418517
      356.8000000000      114.9078041955
      356.9000000000      115.0209502954
      357.0000000000      115.1404083863
      357.1000000000      115.2656263794
      357.2000000000      115.3960360110
      357.3000000000      115.5311153933
      357.4000000000      115.6704423528
      357.5000000000      115.8137325977
      357.6000000000      115.9608577206
      357.7000000000      116.1118382424
      357.8000000000      116.2668098016
      357.9000000000      116.4259666747
      358.0000000000      116.5894942519
      358.1000000000      116.7575075635
      358.2000000000      116.9300105379
      358.3000000000      117.1068851283
      358.4000000000      117.2879095670
      358.5000000000      117.4727969962
      358.6000000000      117.6612432905
      358.7000000000      117.8529673721
      358.8000000000      118.0477289030
      358.9000000000      118.2453139219
      359.0000000000      118.4454925756
      359.1000000000      118.6479665378
      359.2000000000      118.8523296940
      359.3000000000      119.0580625055
      359.4000000000      119.2645633781
      359.5000000000      119.4712063355
      359.6000000000      119.6774037792
      359.7000000000      119.8826527792
      359.8000000000      120.0865526679
      359.9000000000      120.2887922610
      360.0000000000      120.4891126687
      360.1000000000      120.6872566314
      360.2000000000      120.8829193601
      360.3000000000      121.0757163601
      360.4000000000      121.2651765901
      360.5000000000      121.4507565884
      360.6000000000      121.6318619670
      360.7000000000      121.8078646841
      360.8000000000      121.9781150823
      360.9000000000      122.1419576473
      361.0000000000      122.2987615824
      361.1000000000      122.4479706786
      361.2000000000      122.5891597982
      361.3000000000      122.7220778178
      361.4000000000      122.8466596275
      361.5000000000      122.9630011993
      361.6000000000      123.0713009563
      361.7000000000      123.1717779246
      361.8000000000      123.2645915702
      361.9000000000      123.3497978680
      362.0000000000      123.4273676645
      362.1000000000      123.4972619874
      362.2000000000      123.5595328469
      362.3000000000      123.6144127642
      362.4000000000      123.6623613766
      362.5000000000      123.7040486881
      362.6000000000      123.7402771076
      362.7000000000      123.7718718558
      362.8000000000      123.7995814259
      362.9000000000      123.8240178510
      363.0000000000      123.8456471281
      363.1000000000      123.8648255442
      363.2000000000      123.8818655864
      363.3000000000      123.8971042340
      363.4000000000      123.9109451636
      363.5000000000      123.9238608458
      363.6000000000      123.9363616225
      363.7000000000      123.9489479194
      363.8000000000      123.9620586802
      363.9000000000      123.9760241662
      364.0000000000      123.9910321639
      364.1000000000      124.0071177109
      364.2000000000      124.0241820345
      364.3000000000      124.0420376278
      364.4000000000      124.0604697902
      364.5000000000      124.0793042727
      364.6000000000      124.0984720389
      364.7000000000      124.1180617307
      364.8000000000      124.1383484269
      364.9000000000      124.1597878063
      365.0000000000      124.1829713566
      365.1000000000      124.2085471755
      365.2000000000      124.2371227373
      365.3000000000      124.2691731411
      365.4000000000      124.3049787419
      365.5000000000      124.3446077605
      365.6000000000      124.3879467992
      365.7000000000      124.4347706609
      365.8000000000      124.4848347414
      365.9000000000      124.5379689470
      366.0000000000      124.5941515748
      366.1000000000      124.6535444579
      366.2000000000      124.7164806747
      366.3000000000      124.7834055683
      366.4000000000      124.8547861299
      366.5000000000      124.9310118698
      366.6000000000      125.0123139570
      366.7000000000      125.0987238922
      366.8000000000      125.1900808913
      366.9000000000      125.2860831524
      367.0000000000      125.3863667738
      367.1000000000      125.4905906663
      367.2000000000      125.5985060806
      367.3000000000      125.7099918489
      367.4000000000      125.8250497132
      367.5000000000      125.9437662184
      367.6000000000      126.0662610857
      367.7000000000      126.1926413093
      367.8000000000      126.3229689417
      367.9000000000      126.4572385067
      368.0000000000      126.5953573968
      368.1000000000      126.7371287545
      368.2000000000      126.8822441882
      368.3000000000      127.0302952270
      368.4000000000      127.1808066924
      368.5000000000      127.3332883665
      368.6000000000      127.4872950214
      368.7000000000      127.6424820082
      368.8000000000      127.7986401239
      368.9000000000      127.9556926549
      369.0000000000      128.1136432211
      369.1000000000      128.2724809467
      369.2000000000      128.4320702243
      369.3000000000      128.5920656379
      369.4000000000      128.7518924346
      369.5000000000      128.9108071005
      369.6000000000      129.0680252550
      369.7000000000      129.2228752548
      369.8000000000      129.3749267780
      369.9000000000      129.5240488833
      370.0000000000      129.6703703429
      370.1000000000      129.8141451330
      370.2000000000      129.9555580531
      370.3000000000      130.0945303868
      370.4000000000      130.2305906249
      370.5000000000      130.3628565486
      370.6000000000      130.4901380856
      370.7000000000      130.6111329148
      370.8000000000      130.7246615028
      370.9000000000      130.8298792396
      371.0000000000      130.9264078219
      371.1000000000      131.0143475183
      371.2000000000      131.0941695156
      371.3000000000      131.1665287001
      371.4000000000      131.2320573418
      371.5000000000      131.2911936279
      371.6000000000      131.3440819262
      371.7000000000      131.3905657769
      371.8000000000      131.4302726226
      371.9000000000      131.4627562694
      372.0000000000      131.4876446350
      372.1000000000      131.5047516288
      372.2000000000      131.5141391787
      372.3000000000      131.5161308681
      372.4000000000      131.5112804698
      372.5000000000      131.5003039857
      372.6000000000      131.4839933428
      372.7000000000      131.4631326853
      372.8000000000      131.4384349183
      372.9000000000      131.4105096711
      373.0000000000      131.3798669516
      373.1000000000      131.3469503554
      373.2000000000      131.3121841936
      373.3000000000      131.2760188611
      373.4000000000      131.2389649494
      373.5000000000      131.2016113192
      373.6000000000      131.1646236283
      373.7000000000      131.1287186679
      373.8000000000      131.0946134965
      373.9000000000      131.0629580584
      374.0000000000      131.0342670991
      374.1000000000      131.0088717007
      374.2000000000      130.9869062929
      374.3000000000      130.9683368324
      374.4000000000      130.9530235468
      374.5000000000      130.9408006190
      374.6000000000      130.9315503869
      374.7000000000      130.9252518376
      374.8000000000      130.9219903179
      374.9000000000      130.9219258946
      375.0000000000      130.9252295295
      375.1000000000      130.9320068175
      375.2000000000      130.9422343793
      375.3000000000      130.9557336298
      375.4000000000      130.9721978604
      375.5000000000      130.9912716577
      375.6000000000      131.0126614933
      375.7000000000      131.0362430407
      375.8000000000      131.0621317567
      375.9000000000      131.0906972012
      376.0000000000      131.1225201150
      376.1000000000      131.1583050319
      376.2000000000      131.1987691764
      376.3000000000      131.2445323412
      376.4000000000      131.2960320080
      376.5000000000      131.3534799658
      376.6000000000      131.4168642657
      376.7000000000      131.4859850284
      376.8000000000      131.5605082997
      376.9000000000      131.6400265759
      377.0000000000      131.7241202261
      377.1000000000      131.8124158615
      377.2000000000      131.9046353950
      377.3000000000      132.0006269561
      377.4000000000      132.1003698901
      377.5000000000      132.2039501615
      377.6000000000      132.3115076897
      377.7000000000      132.4231642257
      377.8000000000      132.5389475708
      377.9000000000      132.6587326736
      378.0000000000      132.7822176027
      378.1000000000      132.9089423691
      378.2000000000      133.0383452728
      378.3000000000      133.1698410410
      378.4000000000      133.3029010919
      378.5000000000      133.4371181814
      378.6000000000      133.5722429094
      378.7000000000      133.7081846828
      378.8000000000      133.8449761518
      378.9000000000      133.9827084782
      379.0000000000      134.1214537114
      379.1000000000      134.2611949829
      379.2000000000      134.4017835999
      379.3000000000      134.5429333841
      379.4000000000      134.6842494979
      379.5000000000      134.8252795882
      379.6000000000      134.9655655705
      379.7000000000      135.1046768744
      379.8000000000      135.2422160669
      379.9000000000      135.3778006254
      380.0000000000      135.5110328606
      380.1000000000      135.6414705074
      380.2000000000      135.7686088663
      380.3000000000      135.8918837715
      380.4000000000      136.0106994950
      380.5000000000      136.1244754987
      380.6000000000      136.2326973527
      380.7000000000      136.3349601708
      380.8000000000      136.4310022137
      380.9000000000      136.5207272648
      381.0000000000      136.6042064658
      381.1000000000      136.6816491836
      381.2000000000      136.7533460258
      381.3000000000      136.8196023121
      381.4000000000      136.8806791711
      381.5000000000      136.9367471689
      381.6000000000      136.9878525517
      381.7000000000      137.0339034627
      381.8000000000      137.0746896019
      381.9000000000      137.1099416673
      382.0000000000      137.1394200242
      382.1000000000      137.1630080554
      382.2000000000      137.1807816589
      382.3000000000      137.1930328072
      382.4000000000      137.2002401340
      382.5000000000      137.2029980429
      382.6000000000      137.2019292619
      382.7000000000      137.1976076764
      382.8000000000      137.1905107713
      382.9000000000      137.1810106030
      383.0000000000      137.1694024522
      383.1000000000      137.1559597441
      383.2000000000      137.1409928585
      383.3000000000      137.1248847554
      383.4000000000      137.1080837853
      383.5000000000      137.0910530206
      383.6000000000      137.0741966103
      383.7000000000      137.0577940493
      383.8000000000      137.0419697871
      383.9000000000      137.0267110624
      384.0000000000      137.0119293094
      384.1000000000      136.9975477207
      384.2000000000      136.9835900140
      384.3000000000      136.9702438271
      384.4000000000      136.9578764423
      384.5000000000      136.9469935993
      384.6000000000      136.9381528982
      384.7000000000      136.9318622893
      384.8000000000      136.9285002953
      384.9000000000      136.9282845907
      385.0000000000      136.9312955190
      385.1000000000      136.9375412888
      385.2000000000      136.9470392409
      385.3000000000      136.9598854511
      385.4000000000      136.9762901557
      385.5000000000      136.9965677619
      385.6000000000      137.0210854259
      385.7000000000      137.0501874204
      385.8000000000      137.0841198786
      385.9000000000      137.1229788972
      386.0000000000      137.1666963439
      386.1000000000      137.2150649965
      386.2000000000      137.2677922894
      386.3000000000      137.3245647941
      386.4000000000      137.3851042853
      386.5000000000      137.4492013291
      386.6000000000      137.5167222240
      386.7000000000      137.5875952619
      386.8000000000      137.6617885561
      386.9000000000      137.7392912062
      387.0000000000      137.8201035685
      387.1000000000      137.9042356223
      387.2000000000      137.9917082151
      387.3000000000      138.0825524100
      387.4000000000      138.1768063871
      387.5000000000      138.2745101784
      387.6000000000      138.3757015074
      387.7000000000      138.4804127979
      387.8000000000      138.5886677388
      387.9000000000      138.7004746271
      388.0000000000      138.8158158372
      388.1000000000      138.9346353402
      388.2000000000      139.0568287122
      388.3000000000      139.1822415549
      388.4000000000      139.3106807104
      388.5000000000      139.4419375177
      388.6000000000      139.5758183377
      388.7000000000      139.7121742588
      388.8000000000      139.8509192701
      388.9000000000      139.9920284185
      389.0000000000      140.1355142371
      389.1000000000      140.2813878191
      389.2000000000      140.4296185810
      389.3000000000      140.5801082241
      389.4000000000      140.7326895747
      389.5000000000      140.8871525929
      389.6000000000      141.0432906421
      389.7000000000      141.2009527877
      389.8000000000      141.3600838898
      389.9000000000      141.5207348776
      390.0000000000      141.6830328556
      390.1000000000      141.8471140764
      390.2000000000      142.0130379724
      390.3000000000      142.1807104515
      390.4000000000      142.3498454717
      390.5000000000      142.5199821642
      390.6000000000      142.6905553220
      390.7000000000      142.8609969570
      390.8000000000      143.0308328477
      390.9000000000      143.1997360591
      391.0000000000      143.3675133906
      391.1000000000      143.5340269491
      391.2000000000      143.6990805837
      391.3000000000      143.8623170989
      391.4000000000      144.0231676419
      391.5000000000      144.1808753414
      391.6000000000      144.3345886235
      391.7000000000      144.4834949936
      391.8000000000      144.6269493312
      391.9000000000      144.7645473809
      392.0000000000      144.8961110240
      392.1000000000      145.0215853698
      392.2000000000      145.1408858855
      392.3000000000      145.2537571303
      392.4000000000      145.3597006940
      392.5000000000      145.4580014794
      392.6000000000      145.5478412578
      392.7000000000      145.6284540189
      392.8000000000      145.6992591402
      392.9000000000      145.7599174970
      393.0000000000      145.8102929077
      393.1000000000      145.8503521911
      393.2000000000      145.8800710454
      393.3000000000      145.8994049539
      393.4000000000      145.9083391821
      393.5000000000      145.9069810594
      393.6000000000      145.8956338203
      393.7000000000      145.8748019753
      393.8000000000      145.8451160238
      393.9000000000      145.8072097206
      394.0000000000      145.7616143324
      394.1000000000      145.7087312682
      394.2000000000      145.6489029850
      394.3000000000      145.5825438110
      394.4000000000      145.5102544637
      394.5000000000      145.4328515461
      394.6000000000      145.3512914914
      394.7000000000      145.2665265966
      394.8000000000      145.1793650994
      394.9000000000      145.0904013272
      395.0000000000      145.0000419892
      395.1000000000      144.9086061111
      395.2000000000      144.8164460741
      395.3000000000      144.7240348253
      395.4000000000      144.6319878737
      395.5000000000      144.5410178827
      395.6000000000      144.4518427097
      395.7000000000      144.3650800174
      395.8000000000      144.2811616987
      395.9000000000      144.2002933883
      396.0000000000      144.1224692079
      396.1000000000      144.0475342743
      396.2000000000      143.9752734709
      396.3000000000      143.9054995357
      396.4000000000      143.8381177037
      396.5000000000      143.7731540353
      396.6000000000      143.7107458405
      396.7000000000      143.6511034100
      396.8000000000      143.5944593328
      396.9000000000      143.5410233383
      397.0000000000      143.4909564822
      397.1000000000      143.4443692526
      397.2000000000      143.4013378334
      397.3000000000      143.3619269507
      397.4000000000      143.3262090421
      397.5000000000      143.2942746861
      397.6000000000      143.2662338176
      397.7000000000      143.2422084949
      397.8000000000      143.2223180685
      397.9000000000      143.2066591643
      398.0000000000      143.1952859439
      398.1000000000      143.1881977602
      398.2000000000      143.1853393378
      398.3000000000      143.1866141971
      398.4000000000      143.1919078964
      398.5000000000      143.2011147048
      398.6000000000      143.2141603082
      398.7000000000      143.2310143838
      398.8000000000      143.2516896339
      398.9000000000      143.2762278087
      399.0000000000      143.3046783445
      399.1000000000      143.3370746026
      399.2000000000      143.3734151958
      399.3000000000      143.4136555243
      399.4000000000      143.4577105386
      399.5000000000      143.5054669327
      399.6000000000      143.5567999988
      399.7000000000      143.6115894008
      399.8000000000      143.6697292958
      399.9000000000      143.7311295660
      400.0000000000      143.7957082148
      400.1000000000      143.8633773385
      400.2000000000      143.9340275334
      400.3000000000      144.0075162745
      400.4000000000      144.0836645934
      400.5000000000      144.1622638133
      400.6000000000      144.2430914152
      400.7000000000      144.3259332909
      400.8000000000      144.4106090631
      400.9000000000      144.4969967715
      401.0000000000      144.5850523201
      401.1000000000      144.6748182135
      401.2000000000      144.7664168246
      401.3000000000      144.8600256798
      401.4000000000      144.9558361367
      401.5000000000      145.0540040569
      401.6000000000      145.1546053664
      401.7000000000      145.2576099568
      401.8000000000      145.3628832224
      401.9000000000      145.4702154007
      402.0000000000      145.5793694034
      402.1000000000      145.6901324900
      402.2000000000      145.8023554043
      402.3000000000      145.9159655201
      402.4000000000      146.0309468782
      402.5000000000      146.1472893901
      402.6000000000      146.2649209690
      402.7000000000      146.3836457485
      402.8000000000      146.5031138677
      402.9000000000      146.6228389754
      403.0000000000      146.7422621243
      403.1000000000      146.8608429086
      403.2000000000      146.9781484790
      403.3000000000      147.0939118604
      403.4000000000      147.2080411993
      403.5000000000      147.3205773219
      403.6000000000      147.4316124641
      403.7000000000      147.5411958065
      403.8000000000      147.6492549594
      403.9000000000      147.7555572416
      404.0000000000      147.8597218490
      404.1000000000      147.9612781666
      404.2000000000      148.0597518069
      404.3000000000      148.1547513104
      404.4000000000      148.2460291326
      404.5000000000      148.3334992008
      404.6000000000      148.4172084796
      404.7000000000      148.4972746906
      404.8000000000      148.5738108717
      404.9000000000      148.6468581559
      405.0000000000      148.7163433574
      405.1000000000      148.7820710779
      405.2000000000      148.8437515506
      405.3000000000      148.9010572921
      405.4000000000      148.9536956072
      405.5000000000      149.0014801872
      405.6000000000      149.0443839201
      405.7000000000      149.0825550350
      405.8000000000      149.1162847176
      405.9000000000      149.1459304173
      406.0000000000      149.1718213360
      406.1000000000      149.1941848453
      406.2000000000      149.2131242261
      406.3000000000      149.2286551472
      406.4000000000      149.2407844286
      406.5000000000      149.2495992020
      406.6000000000      149.2553302182
      406.7000000000      149.2583616790
      406.8000000000      149.2591817911
      406.9000000000      149.2582942059
      407.0000000000      149.2561262301
      407.1000000000      149.2529671899
      407.2000000000      149.2489534385
      407.3000000000      149.2440967061
      407.4000000000      149.2383389227
      407.5000000000      149.2316130296
      407.6000000000      149.2238931033
      407.7000000000      149.2152247768
      407.8000000000      149.2057322525
      407.9000000000      149.1956028057
      408.0000000000      149.1850527208
      408.1000000000      149.1742826516
      408.2000000000      149.1634342624
      408.3000000000      149.1525606960
      408.4000000000      149.1416202650
      408.5000000000      149.1304961121
      408.6000000000      149.1190376317
      408.7000000000      149.1071133449
      408.8000000000      149.0946619631
      408.9000000000      149.0817281243
      409.0000000000      149.0684727263
      409.1000000000      149.0551546336
      409.2000000000      149.0420882502
      409.3000000000      149.0295871201
      409.4000000000      149.0179065492
      409.5000000000      149.0071975808
      409.6000000000      148.9974812081
      409.7000000000      148.9886478518
      409.8000000000      148.9804821312
      409.9000000000      148.9727076460
      410.0000000000      148.9650417983
      410.1000000000      148.9572477841
      410.2000000000      148.9491722756
      410.3000000000      148.9407623067
      410.4000000000      148.9320608035
      410.5000000000      148.9231856207
      410.6000000000      148.9142987423
      410.7000000000      148.9055721726
      410.8000000000      148.8971572290
      410.9000000000      148.8891632938
      411.0000000000      148.8816502092
      411.1000000000      148.8746345707
      411.2000000000      148.8681063219
      411.3000000000      148.8620497104
      411.4000000000      148.8564621786
      411.5000000000      148.8513657667
      411.6000000000      148.8468069500
      411.7000000000      148.8428434831
      411.8000000000      148.8395211387
      411.9000000000      148.8368473310
      412.0000000000      148.8347703783
      412.1000000000      148.8331716836
      412.2000000000      148.8318741689
      412.3000000000      148.8306656459
      412.4000000000      148.8293308279
      412.5000000000      148.8276826653
      412.6000000000      148.8255836588
      412.7000000000      148.8229507291
      412.8000000000      148.8197432515
      412.9000000000      148.8159403009
      413.0000000000      148.8115167206
      413.1000000000      148.8064276118
      413.2000000000      148.8006070771
      413.3000000000      148.7939814825
      413.4000000000      148.7864915059
      413.5000000000      148.7781126862
      413.6000000000      148.7688639403
      413.7000000000      148.7587962132
      413.8000000000      148.7479617652
      413.9000000000      148.7363746407
      414.0000000000      148.7239778014
      414.1000000000      148.7106303480
      414.2000000000      148.6961203290
      414.3000000000      148.6801995617
      414.4000000000      148.6626305544
      414.5000000000      148.6432324423
      414.6000000000      148.6219116409
      414.7000000000      148.5986660906
      414.8000000000      148.5735605460
      414.9000000000      148.5466827655
      415.0000000000      148.5180991353
      415.1000000000      148.4878271120
      415.2000000000      148.4558333640
      415.3000000000      148.4220560527
      415.4000000000      148.3864424250
      415.5000000000      148.3489895115
      415.6000000000      148.3097752173
      415.7000000000      148.2689703297
      415.8000000000      148.2268287226
      415.9000000000      148.1836589546
      416.0000000000      148.1397839589
      416.1000000000      148.0954968063
      416.2000000000      148.0510206326
      416.3000000000      148.0064810281
      416.4000000000      147.9618976958
      416.5000000000      147.9171987642
      416.6000000000      147.8722561531
      416.7000000000      147.8269353862
      416.8000000000      147.7811485354
      416.9000000000      147.7348971531
      417.0000000000      147.6882943546
      417.1000000000      147.6415614386
      417.2000000000      147.5950019840
      417.3000000000      147.5489614463
      417.4000000000      147.5037827911
      417.5000000000      147.4597683801
      417.6000000000      147.4171557767
      417.7000000000      147.3761107944
      417.8000000000      147.3367361441
      417.9000000000      147.2990907505
      418.0000000000      147.2632152198
      418.1000000000      147.2291584930
      418.2000000000      147.1969997057
      418.3000000000      147.1668572236
      418.4000000000      147.1388772319
      418.5000000000      147.1132002061
      418.6000000000      147.0899136264
      418.7000000000      147.0690072857
      418.8000000000      147.0503490472
      418.9000000000      147.0336927335
      419.0000000000      147.0187190592
      419.1000000000      147.0050999216
      419.2000000000      146.9925696674
      419.3000000000      146.9809848255
      419.4000000000      146.9703568273
      419.5000000000      146.9608491018
      419.6000000000      146.9527386587
      419.7000000000      146.9463507485
      419.8000000000      146.9419815270
      419.9000000000      146.9398280826
      420.0000000000      146.9399426146
      420.1000000000      146.9422229233
      420.2000000000      146.9464404962
      420.3000000000      146.9522965063
      420.4000000000      146.9594883256
      420.5000000000      146.9677675698
      420.6000000000      146.9769755029
      420.7000000000      146.9870502317
      420.8000000000      146.9980084015
      420.9000000000      147.0099105401
      421.0000000000      147.0228214872
      421.1000000000      147.0367759916
      421.2000000000      147.0517563252
      421.3000000000      147.0676847033
      421.4000000000      147.0844297940
      421.5000000000      147.1018236482
      421.6000000000      147.1196832657
      421.7000000000      147.1378307062
      421.8000000000      147.1561084022
      421.9000000000      147.1743904200
      422.0000000000      147.1925919129
      422.1000000000      147.2106768936
      422.2000000000      147.2286610905
      422.3000000000      147.2466061091
      422.4000000000      147.2646038967
      422.5000000000      147.2827545704
      422.6000000000      147.3011434461
      422.7000000000      147.3198223680
      422.8000000000      147.3387982731
      422.9000000000      147.3580298227
      423.0000000000      147.3774317964
      423.1000000000      147.3968861506
      423.2000000000      147.4162564096
      423.3000000000      147.4354012804
      423.4000000000      147.4541833149
      423.5000000000      147.4724717874
      423.6000000000      147.4901426002
      423.7000000000      147.5070803365
      423.8000000000      147.5231860199
      423.9000000000      147.5383898941
      424.0000000000      147.5526643343
      424.1000000000      147.5660303664
      424.2000000000      147.5785529218
      424.3000000000      147.5903242227
      424.4000000000      147.6014396414
      424.5000000000      147.6119741543
      424.6000000000      147.6219677205
      424.7000000000      147.6314234572
      424.8000000000      147.6403162375
      424.9000000000      147.6486041897
      425.0000000000      147.6562350734
      425.1000000000      147.6631434654
      425.2000000000      147.6692399609
      425.3000000000      147.6743984187
      425.4000000000      147.6784487945
      425.5000000000      147.6811823260
      425.6000000000      147.6823702626
      425.7000000000      147.6817906780
      425.8000000000      147.6792517979
      425.9000000000      147.6746018749
      426.0000000000      147.6677249128
      426.1000000000      147.6585307852
      426.2000000000      147.6469503404
      426.3000000000      147.6329409765
      426.4000000000      147.6165017030
      426.5000000000      147.5976924490
      426.6000000000      147.5766478099
      426.7000000000      147.5535719423
      426.8000000000      147.5287063783
      426.9000000000      147.5022777472
      427.0000000000      147.4744469430
      427.1000000000      147.4452819062
      427.2000000000      147.4147633224
      427.3000000000      147.3828170059
      427.4000000000      147.3493580142
      427.5000000000      147.3143308192
      427.6000000000      147.2777353944
      427.7000000000      147.2396373653
      427.8000000000      147.2001665588
      427.9000000000      147.1595094059
      428.0000000000      147.1178979317
      428.1000000000      147.0755959067
      428.2000000000      147.0328829172
      428.3000000000      146.9900374507
      428.4000000000      146.9473193445
      428.5000000000      146.9049520600
      428.6000000000      146.8631070168
      428.7000000000      146.8218945762
      428.8000000000      146.7813662411
      428.9000000000      146.7415294856
      429.0000000000      146.7023721795
      429.1000000000      146.6638900390
      429.2000000000      146.6261089691
      429.3000000000      146.5890958448
      429.4000000000      146.5529556188
      429.5000000000      146.5178172037
      429.6000000000      146.4838134443
      429.7000000000      146.4510603014
      429.8000000000      146.4196390348
      429.9000000000      146.3895839075
      430.0000000000      146.3608775125
      430.1000000000      146.3334543450
      430.2000000000      146.3072108249
      430.3000000000      146.2820181840
      430.4000000000      146.2577349106
      430.5000000000      146.2342178207
      430.6000000000      146.2113327331
      430.7000000000      146.1889656762
      430.8000000000      146.1670338206
      430.9000000000      146.1454933714
      431.0000000000      146.1243414724
      431.1000000000      146.1036106257
      431.2000000000      146.0833572956
      431.3000000000      146.0636483978
      431.4000000000      146.0445495845
      431.5000000000      146.0261178821
      431.6000000000      146.0083994433
      431.7000000000      145.9914313181
      431.8000000000      145.9752452934
      431.9000000000      145.9598707927
      432.0000000000      145.9453347677
      432.1000000000      145.9316580050
      432.2000000000      145.9188496799
      432.3000000000      145.9069028004
      432.4000000000      145.8957926926
      432.5000000000      145.8854789683
      432.6000000000      145.8759098158
      432.7000000000      145.8670268183
      432.8000000000      145.8587684620
      432.9000000000      145.8510712959
      433.0000000000      145.8438693761
      433.1000000000      145.8370942568
      433.2000000000      145.8306786576
      433.3000000000      145.8245655030
      433.4000000000      145.8187210399
      433.5000000000      145.8131479691
      433.6000000000      145.8078938655
      433.7000000000      145.8030513591
      433.8000000000      145.7987486239
      433.9000000000      145.7951303030
      434.0000000000      145.7923308724
      434.1000000000      145.7904451043
      434.2000000000      145.7895012260
      434.3000000000      145.7894442350
      434.4000000000      145.7901346850
      434.5000000000      145.7913649108
      434.6000000000      145.7928902651
      434.7000000000      145.7944691639
      434.8000000000      145.7959029372
      434.9000000000      145.7970654127
      435.0000000000      145.7979138395
      435.1000000000      145.7984774100
      435.2000000000      145.7988267103
      435.3000000000      145.7990346759
      435.4000000000      145.7991429882
      435.5000000000      145.7991455302
      435.6000000000      145.7989935466
      435.7000000000      145.7986187787
      435.8000000000      145.7979646903
      435.9000000000      145.7970137502
      436.0000000000      145.7958006069
      436.1000000000      145.7944053401
      436.2000000000      145.7929270495
      436.3000000000      145.7914443036
      436.4000000000      145.7899744432
      436.5000000000      145.7884446489
      436.6000000000      145.7866859522
      436.7000000000      145.7844539122
      436.8000000000      145.7814713130
      436.9000000000      145.7774813118
      437.0000000000      145.7722959559
      437.1000000000      145.7658266656
      437.2000000000      145.7580878111
      437.3000000000      145.7491731396
      437.4000000000      145.7392136036
      437.5000000000      145.7283304968
      437.6000000000      145.7165983436
      437.7000000000      145.7040272555
      437.8000000000      145.6905676923
      437.9000000000      145.6761343407
      438.0000000000      145.6606416143
      438.1000000000      145.6440406505
      438.2000000000      145.6263466125
      438.3000000000      145.6076472909
      438.4000000000      145.5880899518
      438.5000000000      145.5678508629
      438.6000000000      145.5470969403
      438.7000000000      145.5259489716
      438.8000000000      145.5044517927
      438.9000000000      145.4825542732
      439.0000000000      145.4601035676
      439.1000000000      145.4368601852
      439.2000000000      145.4125370944
      439.3000000000      145.3868580042
      439.4000000000      145.3596217404
      439.5000000000      145.3307550050
      439.6000000000      145.3003371102
      439.7000000000      145.2685871114
      439.8000000000      145.2358159259
      439.9000000000      145.2023575803
      440.0000000000      145.1685000358
      440.1000000000      145.1344344172
      440.2000000000      145.1002348852
      440.3000000000      145.0658720887
      440.4000000000      145.0312539446
      440.5000000000      144.9962780505
      440.6000000000      144.9608771238
      440.7000000000      144.9250425721
      440.8000000000      144.8888217970
      440.9000000000      144.8522959361
      441.0000000000      144.8155520932
      441.1000000000      144.7786638992
      441.2000000000      144.7416874799
      441.3000000000      144.7046711254
      441.4000000000      144.6676709872
      441.5000000000      144.6307634014
      441.6000000000      144.5940482860
      441.7000000000      144.5576437273
      441.8000000000      144.5216758919
      441.9000000000      144.4862689654
      442.0000000000      144.4515382419
      442.1000000000      144.4175875601
      442.2000000000      144.3845111753
      442.3000000000      144.3523989303
      442.4000000000      144.3213421280
      442.5000000000      144.2914359784
      442.6000000000      144.2627750933
      442.7000000000      144.2354421096
      442.8000000000      144.2094938721
      442.9000000000      144.1849516150
      443.0000000000      144.1617992799
      443.1000000000      144.1399895411
      443.2000000000      144.1194534386
      443.3000000000      144.1001090779
      443.4000000000      144.0818673090
      443.5000000000      144.0646353165
      443.6000000000      144.0483204699
      443.7000000000      144.0328365252
      443.8000000000      144.0181135729
      443.9000000000      144.0041114873
      444.0000000000      143.9908346720
      444.1000000000      143.9783437423
      444.2000000000      143.9667588732
      444.3000000000      143.9562507842
      444.4000000000      143.9470188389
      444.5000000000      143.9392601013
      444.6000000000      143.9331365148
      444.7000000000      143.9287484850
      444.8000000000      143.9261220504
      444.9000000000      143.9252131225
      445.0000000000      143.9259276334
      445.1000000000      143.9281511994
      445.2000000000      143.9317784971
      445.3000000000      143.9367326822
      445.4000000000      143.9429693995
      445.5000000000      143.9504661721
      445.6000000000      143.9592041607
      445.7000000000      143.9691511689
      445.8000000000      143.9802532906
      445.9000000000      143.9924383492
      446.0000000000      144.0056296388
      446.1000000000      144.0197648840
      446.2000000000      144.0348135192
      446.3000000000      144.0507847817
      446.4000000000      144.0677215697
      446.5000000000      144.0856800515
      446.6000000000      144.1047013002
      446.7000000000      144.1247854071
      446.8000000000      144.1458782367
      446.9000000000      144.1678758646
      447.0000000000      144.1906448312
      447.1000000000      144.2140508136
      447.2000000000      144.2379858290
      447.3000000000      144.2623849388
      447.4000000000      144.2872270796
      447.5000000000      144.3125200780
      447.6000000000      144.3382755040
      447.7000000000      144.3644826133
      447.8000000000      144.3910908077
      447.9000000000      144.4180068968
      448.0000000000      144.4451081660
      448.1000000000      144.4722671260
      448.2000000000      144.4993799285
      448.3000000000      144.5263891747
      448.4000000000      144.5532937690
      448.5000000000      144.5801428047
      448.6000000000      144.6070154627
      448.7000000000      144.6339930241
      448.8000000000      144.6611311626
      448.9000000000      144.6884407494
      449.0000000000      144.7158831679
      449.1000000000      144.7433819295
      449.2000000000      144.7708465793
      449.3000000000      144.7981999953
      449.4000000000      144.8253989613
      449.5000000000      144.8524410868
      449.6000000000      144.8793571284
      449.7000000000      144.9061933491
      449.8000000000      144.9329914516
      449.9000000000      144.9597733119
      450.0000000000      144.9865353357
      450.1000000000      145.0132537495
      450.2000000000      145.0398983923
      450.3000000000      145.0664490012
      450.4000000000      145.0929063350
      450.5000000000      145.1192923916
      450.6000000000      145.1456392859
      450.7000000000      145.1719722484
      450.8000000000      145.1982948713
      450.9000000000      145.2245825252
      451.0000000000      145.2507845715
      451.1000000000      145.2768316417
      451.2000000000      145.3026431957
      451.3000000000      145.3281326383
      451.4000000000      145.3532095676
      451.5000000000      145.3777801454
      451.6000000000      145.4017476607
      451.7000000000      145.4250163839
      451.8000000000      145.4475014901
      451.9000000000      145.4691445821
      452.0000000000      145.4899297132
      452.1000000000      145.5098917069
      452.2000000000      145.5291104529
      452.3000000000      145.5476901863
      452.4000000000      145.5657290882
      452.5000000000      145.5832889409
      452.6000000000      145.6003751363
      452.7000000000      145.6169343398
      452.8000000000      145.6328713362
      452.9000000000      145.6480799917
      453.0000000000      145.6624777964
      453.1000000000      145.6760315164
      453.2000000000      145.6887641890
      453.3000000000      145.7007406116
      453.4000000000      145.7120372923
      453.5000000000      145.7227081570
      453.6000000000      145.7327588482
      453.7000000000      145.7421387178
      453.8000000000      145.7507537224
      453.9000000000      145.7584969111
      454.0000000000      145.7652874344
      454.1000000000      145.7711051376
      454.2000000000      145.7760080283
      454.3000000000      145.7801246563
      454.4000000000      145.7836226136
      454.5000000000      145.7866632781
      454.6000000000      145.7893579104
      454.7000000000      145.7917391367
      454.8000000000      145.7937557078
      454.9000000000      145.7952899854
      455.0000000000      145.7961904133
      455.1000000000      145.7963074558
      455.2000000000      145.7955220560
      455.3000000000      145.7937597744
      455.4000000000      145.7909901612
      455.5000000000      145.7872160773
      455.6000000000      145.7824608225
      455.7000000000      145.7767595083
      455.8000000000      145.7701569925
      455.9000000000      145.7627099650
      456.0000000000      145.7544877962
      456.1000000000      145.7455674547
      456.2000000000      145.7360215088
      456.3000000000      145.7259026164
      456.4000000000      145.7152312602
      456.5000000000      145.7039925829
      456.6000000000      145.6921453744
      456.7000000000      145.6796415989
      456.8000000000      145.6664500789
      456.9000000000      145.6525760976
      457.0000000000      145.6380695055
      457.1000000000      145.6230174455
      457.2000000000      145.6075231572
      457.3000000000      145.5916772538
      457.4000000000      145.5755310872
      457.5000000000      145.5590812766
      457.6000000000      145.5422706339
      457.7000000000      145.5250051732
      457.8000000000      145.5071813758
      457.9000000000      145.4887154384
      458.0000000000      145.4695663043
      458.1000000000      145.4497470925
      458.2000000000      145.4293234220
      458.3000000000      145.4084008223
      458.4000000000      145.3871058884
      458.5000000000      145.3655665156
      458.6000000000      145.3438955484
      458.7000000000      145.3221803644
      458.8000000000      145.3004790889
      458.9000000000      145.2788225262
      459.0000000000      145.2572198264
      459.1000000000      145.2356657991
      459.2000000000      145.2141481395
      459.3000000000      145.1926539850
      459.4000000000      145.1711758011
      459.5000000000      145.1497160724
      459.6000000000      145.1282894815
      459.7000000000      145.1069215970
      459.8000000000      145.0856451163
      459.9000000000      145.0644966955
      460.0000000000      145.0435177324
      460.1000000000      145.0227606357
      460.2000000000      145.0022994912
      460.3000000000      144.9822414367
      460.4000000000      144.9627335688
      460.5000000000      144.9439596543
      460.6000000000      144.9261226051
      460.7000000000      144.9094136319
      460.8000000000      144.8939758524
      460.9000000000      144.8798746868
      461.0000000000      144.8670860450
      461.1000000000      144.8555071919
      461.2000000000      144.8449877679
      461.3000000000      144.8353719191
      461.4000000000      144.8265385609
      461.5000000000      144.8184270958
      461.6000000000      144.8110411068
      461.7000000000      144.8044306457
      461.8000000000      144.7986602772
      461.9000000000      144.7937735099
      462.0000000000      144.7897649276
      462.1000000000      144.7865692559
      462.2000000000      144.7840707679
      462.3000000000      144.7821287609
      462.4000000000      144.7806089536
      462.5000000000      144.7794097038
      462.6000000000      144.7784752868
      462.7000000000      144.7777932654
      462.8000000000      144.7773778244
      462.9000000000      144.7772453400
      463.0000000000      144.7773911900
      463.1000000000      144.7777763882
      463.2000000000      144.7783281022
      463.3000000000      144.7789523756
      463.4000000000      144.7795527087
      463.5000000000      144.7800467196
      463.6000000000      144.7803743212
      463.7000000000      144.7804942171
      463.8000000000      144.7803701503
      463.9000000000      144.7799527423
      464.0000000000      144.7791654798
      464.1000000000      144.7779022156
      464.2000000000      144.7760387115
      464.3000000000      144.7734550016
      464.4000000000      144.7700609707
      464.5000000000      144.7658169899
      464.6000000000      144.7607434697
      464.7000000000      144.7549165597
      464.8000000000      144.7484508146
      464.9000000000      144.7414728773
      465.0000000000      144.7340933651
      465.1000000000      144.7263847421
      465.2000000000      144.7183710498
      465.3000000000      144.7100308728
      465.4000000000      144.7013102840
      465.5000000000      144.6921397790
      465.6000000000      144.6824491219
      465.7000000000      144.6721762410
      465.8000000000      144.6612693282
      465.9000000000      144.6496841658
      466.0000000000      144.6373806065
      466.1000000000      144.6243220306
      466.2000000000      144.6104797008
      466.3000000000      144.5958407621
      466.4000000000      144.5804161058
      466.5000000000      144.5642437116
      466.6000000000      144.5473844769
      466.7000000000      144.5299105981
      466.8000000000      144.5118897476
      466.9000000000      144.4933698089
      467.0000000000      144.4743691118
      467.1000000000      144.4548751615
      467.2000000000      144.4348523595
      467.3000000000      144.4142568921
      467.4000000000      144.3930547687
      467.5000000000      144.3712375284
      467.6000000000      144.3488301013
      467.7000000000      144.3258872889
      467.8000000000      144.3024791145
      467.9000000000      144.2786698723
      468.0000000000      144.2544984290
      468.1000000000      144.2299668562
      468.2000000000      144.2050409736
      468.3000000000      144.1796623028
      468.4000000000      144.1537664464
      468.5000000000      144.1273018800
      468.6000000000      144.1002436891
      468.7000000000      144.0725992437
      468.8000000000      144.0444050663
      468.9000000000      144.0157167957
      469.0000000000      143.9865949070
      469.1000000000      143.9570898245
      469.2000000000      143.9272303614
      469.3000000000      143.8970189522
      469.4000000000      143.8664357833
      469.5000000000      143.8354516930
      469.6000000000      143.8040469235
      469.7000000000      143.7722309101
      469.8000000000      143.7400580385
      469.9000000000      143.7076348945
      470.0000000000      143.6751153385
      470.1000000000      143.6426810241
      470.2000000000      143.6105080347
      470.3000000000      143.5787254947
      470.4000000000      143.5473774271
      470.5000000000      143.5164008848
      470.6000000000      143.4856299648
      470.7000000000      143.4548278405
      470.8000000000      143.4237399632
      470.9000000000      143.3921550307
      471.0000000000      143.3599578021
      471.1000000000      143.3271598865
      471.2000000000      143.2939003807
      471.3000000000      143.2604158556
      471.4000000000      143.2269870942
      471.5000000000      143.1938756595
      471.6000000000      143.1612664423
      471.7000000000      143.1292309011
      471.8000000000      143.0977206744
      471.9000000000      143.0665930617
      472.0000000000      143.0356603856
      472.1000000000      143.0047478128
      472.2000000000      142.9737421043
      472.3000000000      142.9426178580
      472.4000000000      142.9114359164
      472.5000000000      142.8803172208
      472.6000000000      142.8494019000
      472.7000000000      142.8188063442
      472.8000000000      142.7885899546
      472.9000000000      142.7587391608
      473.0000000000      142.7291707533
      473.1000000000      142.6997518322
      473.2000000000      142.6703304769
      473.3000000000      142.6407692597
      473.4000000000      142.6109727098
      473.5000000000      142.5809007162
      473.6000000000      142.5505640082
      473.7000000000      142.5200048895
      473.8000000000      142.4892725524
      473.9000000000      142.4584035134
      474.0000000000      142.4274132938
      474.1000000000      142.3962988198
      474.2000000000      142.3650465495
      474.3000000000      142.3336408554
      474.4000000000      142.3020693586
      474.5000000000      142.2703243782
      474.6000000000      142.2384012473
      474.7000000000      142.2062950868
      474.8000000000      142.1739978822
      474.9000000000      142.1414981974
      475.0000000000      142.1087847197
      475.1000000000      142.0758529557
      475.2000000000      142.0427121066
      475.3000000000      142.0093883821
      475.4000000000      141.9759221016
      475.5000000000      141.9423582255
      475.6000000000      141.9087326994
      475.7000000000      141.8750584971
      475.8000000000      141.8413158360
      475.9000000000      141.8074501581
      476.0000000000      141.7733797945
      476.1000000000      141.7390123593
      476.2000000000      141.7042662946
      476.3000000000      141.6690921757
      476.4000000000      141.6334880102
      476.5000000000      141.5975041793
      476.6000000000      141.5612363515
      476.7000000000      141.5248079021
      476.8000000000      141.4883462759
      476.9000000000      141.4519586457
      477.0000000000      141.4157125974
      477.1000000000      141.3796257171
      477.2000000000      141.3436663224
      477.3000000000      141.3077650718
      477.4000000000      141.2718345719
      477.5000000000      141.2357922168
      477.6000000000      141.1995809418
      477.7000000000      141.1631837664
      477.8000000000      141.1266291968
      477.9000000000      141.0899869687
      478.0000000000      141.0533547798
      478.1000000000      141.0168382218
      478.2000000000      140.9805271464
      478.3000000000      140.9444737633
      478.4000000000      140.9086783187
      478.5000000000      140.8730871163
      478.6000000000      140.8376042497
      478.7000000000      140.8021138042
      478.8000000000      140.7665057621
      478.9000000000      140.7306985677
      479.0000000000      140.6946533692
      479.1000000000      140.6583778427
      479.2000000000      140.6219204131
      479.3000000000      140.5853570449
      479.4000000000      140.5487744517
      479.5000000000      140.5122535118
      479.6000000000      140.4758562687
      479.7000000000      140.4396182100
      479.8000000000      140.4035461582
      479.9000000000      140.3676210507
      480.0000000000      140.3318051608
      480.1000000000      140.2960512175
      480.2000000000      140.2603120451
      480.3000000000      140.2245484465
      480.4000000000      140.1887352611
      480.5000000000      140.1528661889
      480.6000000000      140.1169567950
      480.7000000000      140.0810437270
      480.8000000000      140.0451781051
      480.9000000000      140.0094132346
      481.0000000000      139.9737898687
      481.1000000000      139.9383236973
      481.2000000000      139.9029986825
      481.3000000000      139.8677675675
      481.4000000000      139.8325590520
      481.5000000000      139.7972900883
      481.6000000000      139.7618798351
      481.7000000000      139.7262622319
      481.8000000000      139.6903932372
      481.9000000000      139.6542509058
      482.0000000000      139.6178291675
      482.1000000000      139.5811281711
      482.2000000000      139.5441443841
      482.3000000000      139.5068637303
      482.4000000000      139.4692603190
      482.5000000000      139.4313022296
      482.6000000000      139.3929629963
      482.7000000000      139.3542332103
      482.8000000000      139.3151257737
      482.9000000000      139.2756716944
      483.0000000000      139.2359084511
      483.1000000000      139.1958662992
      483.2000000000      139.1555584373
      483.3000000000      139.1149798576
      483.4000000000      139.0741170320
      483.5000000000      139.0329657031
      483.6000000000      138.9915489747
      483.7000000000      138.9499271835
      483.8000000000      138.9081958661
      483.9000000000      138.8664741490
      484.0000000000      138.8248885385
      484.1000000000      138.7835564971
      484.2000000000      138.7425735722
      484.3000000000      138.7020080155
      484.4000000000      138.6619051153
      484.5000000000      138.6222983749
      484.6000000000      138.5832211766
      484.7000000000      138.5447130391
      484.8000000000      138.5068192011
      484.9000000000      138.4695863405
      485.0000000000      138.4330585365
      485.1000000000      138.3972766947
      485.2000000000      138.3622833019
      485.3000000000      138.3281318717
      485.4000000000      138.2948971423
      485.5000000000      138.2626807136
      485.6000000000      138.2316083099
      485.7000000000      138.2018189662
      485.8000000000      138.1734495737
      485.9000000000      138.1466184616
      486.0000000000      138.1214111127
      486.1000000000      138.0978702366
      486.2000000000      138.0759924052
      486.3000000000      138.0557320384
      486.4000000000      138.0370114340
      486.5000000000      138.0197341766
      486.6000000000      138.0037993355
      486.7000000000      137.9891152726
      486.8000000000      137.9756125343
      486.9000000000      137.9632551068
      487.0000000000      137.9520480446
      487.1000000000      137.9420393604
      487.2000000000      137.9333147004
      487.3000000000      137.9259848181
      487.4000000000      137.9201673701
      487.5000000000      137.9159656069
      487.6000000000      137.9134472359
      487.7000000000      137.9126273901
      487.8000000000      137.9134601329
      487.9000000000      137.9158424410
      488.0000000000      137.9196322182
      488.1000000000      137.9246778425
      488.2000000000      137.9308523716
      488.3000000000      137.9380831681
      488.4000000000      137.9463685532
      488.5000000000      137.9557768577
      488.6000000000      137.9664282266
      488.7000000000      137.9784638027
      488.8000000000      137.9920099493
      488.9000000000      138.0071460955
      489.0000000000      138.0238840174
      489.1000000000      138.0421635700
      489.2000000000      138.0618658508
      489.3000000000      138.0828401909
      489.4000000000      138.1049376103
      489.5000000000      138.1280418785
      489.6000000000      138.1520899625
      489.7000000000      138.1770765849
      489.8000000000      138.2030421274
      489.9000000000      138.2300487286
      490.0000000000      138.2581533094
      490.1000000000      138.2873868698
      490.2000000000      138.3177462224
      490.3000000000      138.3491997258
      490.4000000000      138.3817032680
      490.5000000000      138.4152197242
      490.6000000000      138.4497338732
      490.7000000000      138.4852562460
      490.8000000000      138.5218134333
      490.9000000000      138.5594275470
      491.0000000000      138.5980926540
      491.1000000000      138.6377576333
      491.2000000000      138.6783225230
      491.3000000000      138.7196500188
      491.4000000000      138.7615883106
      491.5000000000      138.8039973039
      491.6000000000      138.8467695818
      491.7000000000      138.8898400274
      491.8000000000      138.9331830022
      491.9000000000      138.9768008867
      492.0000000000      139.0207104252
      492.1000000000      139.0649326895
      492.2000000000      139.1094891304
      492.3000000000      139.1544022062
      492.4000000000      139.1996966821
      492.5000000000      139.2453976805
      492.6000000000      139.2915238297
      492.7000000000      139.3380766780
      492.8000000000      139.3850298159
      492.9000000000      139.4323217367
      493.0000000000      139.4798559341
      493.1000000000      139.5275099853
      493.2000000000      139.5751527571
      493.3000000000      139.6226657408
      493.4000000000      139.6699620152
      493.5000000000      139.7169966517
      493.6000000000      139.7637657673
      493.7000000000      139.8102961376
      493.8000000000      139.8566304409
      493.9000000000      139.9028137387
      494.0000000000      139.9488845175
      494.1000000000      139.9948711354
      494.2000000000      140.0407926827
      494.3000000000      140.0866621283
      494.4000000000      140.1324889775
      494.5000000000      140.1782790312
      494.6000000000      140.2240306961
      494.7000000000      140.2697299312
      494.8000000000      140.3153476923
      494.9000000000      140.3608433148
      495.0000000000      140.4061749658
      495.1000000000      140.4513151050
      495.2000000000      140.4962661099
      495.3000000000      140.5410699811
      495.4000000000      140.5858070740
      495.5000000000      140.6305816939
      495.6000000000      140.6754965830
      495.7000000000      140.7206225128
      495.8000000000      140.7659720452
      495.9000000000      140.8114866115
      496.0000000000      140.8570424701
      496.1000000000      140.9024756934
      496.2000000000      140.9476208124
      496.3000000000      140.9923537873
      496.4000000000      141.0366276683
      496.5000000000      141.0804899747
      496.6000000000      141.1240744775
      496.7000000000      141.1675670997
      496.8000000000      141.2111537015
      496.9000000000      141.2549634942
      497.0000000000      141.2990235055
      497.1000000000      141.3432365878
      497.2000000000      141.3873891400
      497.3000000000      141.4311870944
      497.4000000000      141.4743113697
      497.5000000000      141.5164789049
      497.6000000000      141.5574940073
      497.7000000000      141.5972778320
      497.8000000000      141.6358703001
      497.9000000000      141.6734062372
      498.0000000000      141.7100734751
      498.1000000000      141.7460637228
      498.2000000000      141.7815273928
      498.3000000000      141.8165417759
      498.4000000000      141.8510986678
      498.5000000000      141.8851133026
      498.6000000000      141.9184515966
      498.7000000000      141.9509684663
      498.8000000000      141.9825469883
      498.9000000000      142.0131274112
      499.0000000000      142.0427166914
      499.1000000000      142.0713740793
      499.2000000000      142.0991753809
      499.3000000000      142.1261661421
      499.4000000000      142.1523191067
      499.5000000000      142.1775117305
      499.6000000000      142.2015344386
      499.7000000000      142.2241306935
      499.8000000000      142.2450583694
      499.9000000000      142.2641525961
      500.0000000000      142.2813676373
      500.1000000000      142.2967817134
      500.2000000000      142.3105621359
      500.3000000000      142.3229030721
      500.4000000000      142.3339580473
      500.5000000000      142.3437906673
      500.6000000000      142.3523596388
      500.7000000000      142.3595416918
      500.8000000000      142.3651832365
      500.9000000000      142.3691619689
      501.0000000000      142.3714362920
      501.1000000000      142.3720640981
      501.2000000000      142.3711836331
      501.3000000000      142.3689643049
      501.4000000000      142.3655472188
      501.5000000000      142.3609990410
      501.6000000000      142.3552961963
      501.7000000000      142.3483431612
      501.8000000000      142.3400144637
      501.9000000000      142.3302014725
      502.0000000000      142.3188450873
      502.1000000000      142.3059433795
      502.2000000000      142.2915347748
      502.3000000000      142.2756676140
      502.4000000000      142.2583714699
      502.5000000000      142.2396433320
      502.6000000000      142.2194544669
      502.7000000000      142.1977746445
      502.8000000000      142.1746032569
      502.9000000000      142.1499943781
      503.0000000000      142.1240651612
      503.1000000000      142.0969832319
      503.2000000000      142.0689360521
      503.3000000000      142.0400909712
      503.4000000000      142.0105575234
      503.5000000000      141.9803631420
      503.6000000000      141.9494502211
      503.7000000000      141.9176967172
      503.8000000000      141.8849556474
      503.9000000000      141.8511030104
      504.0000000000      141.8160806747
      504.1000000000      141.7799221808
      504.2000000000      141.7427548829
      504.3000000000      141.7047795296
      504.4000000000      141.6662351807
      504.5000000000      141.6273606594
      504.6000000000      141.5883629077
      504.7000000000      141.5493988546
      504.8000000000      141.5105725511
      504.9000000000      141.4719447475
      505.0000000000      141.4335484195
      505.1000000000      141.3954027849
      505.2000000000      141.3575211730
      505.3000000000      141.3199136186
      505.4000000000      141.2825899084
      505.5000000000      141.2455688538
      505.6000000000      141.2088943869
      505.7000000000      141.1726520498
      505.8000000000      141.1369759369
      505.9000000000      141.1020387645
      506.0000000000      141.0680252594
      506.1000000000      141.0350972967
      506.2000000000      141.0033629297
      506.3000000000      140.9728602568
      506.4000000000      140.9435616771
      506.5000000000      140.9153973557
      506.6000000000      140.8882908677
      506.7000000000      140.8621961175
      506.8000000000      140.8371229433
      506.9000000000      140.8131405924
      507.0000000000      140.7903550881
      507.1000000000      140.7688675569
      507.2000000000      140.7487301009
      507.3000000000      140.7299171356
      507.4000000000      140.7123228269
      507.5000000000      140.6957840013
      507.6000000000      140.6801188098
      507.7000000000      140.6651671018
      507.8000000000      140.6508195934
      507.9000000000      140.6370280234
      508.0000000000      140.6237956780
      508.1000000000      140.6111544364
      508.2000000000      140.5991375877
      508.3000000000      140.5877566837
      508.4000000000      140.5769873402
      508.5000000000      140.5667650348
      508.6000000000      140.5569887193
      508.7000000000      140.5475286274
      508.8000000000      140.5382348505
      508.9000000000      140.5289449859
      509.0000000000      140.5194911798
      509.1000000000      140.5097083431
      509.2000000000      140.4994455065
      509.3000000000      140.4885808409
      509.4000000000      140.4770381100
      509.5000000000      140.4647993147
      509.6000000000      140.4519072726
      509.7000000000      140.4384543035
      509.8000000000      140.4245582649
      509.9000000000      140.4103322945
      510.0000000000      140.3958562958
      510.1000000000      140.3811570524
      510.2000000000      140.3662008897
      510.3000000000      140.3508998465
      510.4000000000      140.3351297307
      510.5000000000      140.3187560353
      510.6000000000      140.3016610099
      510.7000000000      140.2837642243
      510.8000000000      140.2650308285
      510.9000000000      140.2454660965
      511.0000000000      140.2250996606
      511.1000000000      140.2039661985
      511.2000000000      140.1820896950
      511.3000000000      140.1594758276
      511.4000000000      140.1361130578
      511.5000000000      140.1119791547
      511.6000000000      140.0870487413
      511.7000000000      140.0612974079
      511.8000000000      140.0347006749
      511.9000000000      140.0072286907
      512.0000000000      139.9788398351
      512.1000000000      139.9494774002
      512.2000000000      139.9190726909
      512.3000000000      139.8875556197
      512.4000000000      139.8548709560
      512.5000000000      139.8209958948
      512.6000000000      139.7859531985
      512.7000000000      139.7498146282
      512.8000000000      139.7126915487
      512.9000000000      139.6747141100
      513.0000000000      139.6360049663
      513.1000000000      139.5966561734
      513.2000000000      139.5567170263
      513.3000000000      139.5161958392
      513.4000000000      139.4750731549
      513.5000000000      139.4333200168
      513.6000000000      139.3909141125
      513.7000000000      139.3478484010
      513.8000000000      139.3041299463
      513.9000000000      139.2597703674
      514.0000000000      139.2147731804
      514.1000000000      139.1691235484
      514.2000000000      139.1227856701
      514.3000000000      139.0757091887
      514.4000000000      139.0278420151
      514.5000000000      138.9791446149
      514.6000000000      138.9296010612
      514.7000000000      138.8792241170
      514.8000000000      138.8280543721
      514.9000000000      138.7761551899
      515.0000000000      138.7236057229
      515.1000000000      138.6704938471
      515.2000000000      138.6169100334
      515.3000000000      138.5629421876
      515.4000000000      138.5086711104
      515.5000000000      138.4541661822
      515.6000000000      138.3994812306
      515.7000000000      138.3446515435
      515.8000000000      138.2896939802
      515.9000000000      138.2346118539
      516.0000000000      138.1794045640
      516.1000000000      138.1240791706
      516.2000000000      138.0686593912
      516.3000000000      138.0131881971
      516.4000000000      137.9577233942
      516.5000000000      137.9023293971
      516.6000000000      137.8470700380
      516.7000000000      137.7920059591
      516.8000000000      137.7371972064
      516.9000000000      137.6827087193
      517.0000000000      137.6286149439
      517.1000000000      137.5750007125
      517.2000000000      137.5219576826
      517.3000000000      137.4695783290
      517.4000000000      137.4179511023
      517.5000000000      137.3671600312
      517.6000000000      137.3172898322
      517.7000000000      137.2684349253
      517.8000000000      137.2207090788
      517.9000000000      137.1742517915
      518.0000000000      137.1292275775
      518.1000000000      137.0858154574
      518.2000000000      137.0441894158
      518.3000000000      137.0044954884
      518.4000000000      136.9668334432
      518.5000000000      136.9312485620
      518.6000000000      136.8977339070
      518.7000000000      136.8662399909
      518.8000000000      136.8366883958
      518.9000000000      136.8089870715
      519.0000000000      136.7830458082
      519.1000000000      136.7587903845
      519.2000000000      136.7361736251
      519.3000000000      136.7151807236
      519.4000000000      136.6958254907
      519.5000000000      136.6781356477
      519.6000000000      136.6621294694
      519.7000000000      136.6477910736
      519.8000000000      136.6350541711
      519.9000000000      136.6238021833
      520.0000000000      136.6138868759
      520.1000000000      136.6051607094
      520.2000000000      136.5975128613
      520.3000000000      136.5908973561
      520.4000000000      136.5853440476
      520.5000000000      136.5809483721
      520.6000000000      136.5778422233
      520.7000000000      136.5761541783
      520.8000000000      136.5759707539
      520.9000000000      136.5773101661
      521.0000000000      136.5801157562
      521.1000000000      136.5842694912
      521.2000000000      136.5896191830
      521.3000000000      136.5960089859
      521.4000000000      136.6033032136
      521.5000000000      136.6113980566
      521.6000000000      136.6202220323
      521.7000000000      136.6297305187
      521.8000000000      136.6399005602
      521.9000000000      136.6507295694
      522.0000000000      136.6622377882
      522.1000000000      136.6744714312
      522.2000000000      136.6875023392
      522.3000000000      136.7014208589
      522.4000000000      136.7163211266
      522.5000000000      136.7322812929
      522.6000000000      136.7493439850
      522.7000000000      136.7675029429
      522.8000000000      136.7866999822
      522.9000000000      136.8068327530
      523.0000000000      136.8277701808
      523.1000000000      136.8493704441
      523.2000000000      136.8714964157
      523.3000000000      136.8940255001
      523.4000000000      136.9168538488
      523.5000000000      136.9398977155
      523.6000000000      136.9630955467
      523.7000000000      136.9864122903
      523.8000000000      137.0098432522
      523.9000000000      137.0334117059
      524.0000000000      137.0571552730
      524.1000000000      137.0811010350
      524.2000000000      137.1052356329
      524.3000000000      137.1294806736
      524.4000000000      137.1536837493
      524.5000000000      137.1776314543
      524.6000000000      137.2010841812
      524.7000000000      137.2238250306
      524.8000000000      137.2457088655
      524.9000000000      137.2666956120
      525.0000000000      137.2868549311
      525.1000000000      137.3063373881
      525.2000000000      137.3253179448
      525.3000000000      137.3439275579
      525.4000000000      137.3621940851
      525.5000000000      137.3800118454
      525.6000000000      137.3971505227
      525.7000000000      137.4133018243
      525.8000000000      137.4281506738
      525.9000000000      137.4414500613
      526.0000000000      137.4530770101
      526.1000000000      137.4630522234
      526.2000000000      137.4715166600
      526.3000000000      137.4786717353
      526.4000000000      137.4847013900
      526.5000000000      137.4896995849
      526.6000000000      137.4936246708
      526.7000000000      137.4962935207
      526.8000000000      137.4974164619
      526.9000000000      137.4966626669
      527.0000000000      137.4937379561
      527.1000000000      137.4884538756
      527.2000000000      137.4807691137
      527.3000000000      137.4707917653
      527.4000000000      137.4587416618
      527.5000000000      137.4448828342
      527.6000000000      137.4294441133
      527.7000000000      137.4125486600
      527.8000000000      137.3941712324
      527.9000000000      137.3741352177
      528.0000000000      137.3521510815
      528.1000000000      137.3278859036
      528.2000000000      137.3010438704
      528.3000000000      137.2714343028
      528.4000000000      137.2390086591
      528.5000000000      137.2038587502
      528.6000000000      137.1661805433
      528.7000000000      137.1262173640
      528.8000000000      137.0842008952
      528.9000000000      137.0403077041
      529.0000000000      136.9946429056
      529.1000000000      136.9472523610
      529.2000000000      136.8981541228
      529.3000000000      136.8473732720
      529.4000000000      136.7949647691
      529.5000000000      136.7410158096
      529.6000000000      136.6856288098
      529.7000000000      136.6288944660
      529.8000000000      136.5708681795
      529.9000000000      136.5115613322
      530.0000000000      136.4509522093
      530.1000000000      136.3890124882
      530.2000000000      136.3257378188
      530.3000000000      136.2611690999
      530.4000000000      136.1953955507
      530.5000000000      136.1285394957
      530.6000000000      136.0607313186
      530.7000000000      135.9920869281
      530.8000000000      135.9226983493
      530.9000000000      135.8526420947
      531.0000000000      135.7820022927
      531.1000000000      135.7108990568
      531.2000000000      135.6395096708
      531.3000000000      135.5680718677
      531.4000000000      135.4968645766
      531.5000000000      135.4261692301
      531.6000000000      135.3562216748
      531.7000000000      135.2871685124
      531.8000000000      135.2190413810
      531.9000000000      135.1517577292
      532.0000000000      135.0851488023
      532.1000000000      135.0190073171
      532.2000000000      134.9531416100
      532.3000000000      134.8874221583
      532.4000000000      134.8218101631
      532.5000000000      134.7563637813
      532.6000000000      134.6912231079
      532.7000000000      134.6265785830
      532.8000000000      134.5626304084
      532.9000000000      134.4995476782
      533.0000000000      134.4374371636
      533.1000000000      134.3763301384
      533.2000000000      134.3161913182
      533.3000000000      134.2569477589
      533.4000000000      134.1985293947
      533.5000000000      134.1409090741
      533.6000000000      134.0841301030
      533.7000000000      134.0283131267
      533.8000000000      133.9736404022
      533.9000000000      133.9203220077
      534.0000000000      133.8685533554
      534.1000000000      133.8184754911
      534.2000000000      133.7701486356
      534.3000000000      133.7235461464
      534.4000000000      133.6785701776
      534.5000000000      133.6350838165
      534.6000000000      133.5929498453
      534.7000000000      133.5520651475
      534.8000000000      133.5123824882
      534.9000000000      133.4739162480
      535.0000000000      133.4367335232
      535.1000000000      133.4009357043
      535.2000000000      133.3666368588
      535.3000000000      133.3339448153
      535.4000000000      133.3029484218
      535.5000000000      133.2737118800
      535.6000000000      133.2462747988
      535.7000000000      133.2206554341
      535.8000000000      133.1968546232
      535.9000000000      133.1748589303
      536.0000000000      133.1546432802
      536.1000000000      133.1361744433
      536.2000000000      133.1194163593
      536.3000000000      133.1043366601
      536.4000000000      133.0909119282
      536.5000000000      133.0791294942
      536.6000000000      133.0689849330
      536.7000000000      133.0604762720
      536.8000000000      133.0535964947
      536.9000000000      133.0483260281
      537.0000000000      133.0446266687
      537.1000000000      133.0424382971
      537.2000000000      133.0416793757
      537.3000000000      133.0422515630
      537.4000000000      133.0440479670
      537.5000000000      133.0469638712
      537.6000000000      133.0509086327
      537.7000000000      133.0558169389
      537.8000000000      133.0616572190
      537.9000000000      133.0684344291
      538.0000000000      133.0761849222
      538.1000000000      133.0849629562
      538.2000000000      133.0948211112
      538.3000000000      133.1057892684
      538.4000000000      133.1178576622
      538.5000000000      133.1309687915
      538.6000000000      133.1450203979
      538.7000000000      133.1598787221
      538.8000000000      133.1753985625
      538.9000000000      133.1914450120
      539.0000000000      133.2079116966
      539.1000000000      133.2247315819
      539.2000000000      133.2418780161
      539.3000000000      133.2593555339
      539.4000000000      133.2771817489
      539.5000000000      133.2953633746
      539.6000000000      133.3138712354
      539.7000000000      133.3326199426
      539.8000000000      133.3514583310
      539.9000000000      133.3701756656
      540.0000000000      133.3885253849
      540.1000000000      133.4062627002
      540.2000000000      133.4231863967
      540.3000000000      133.4391719904
      540.4000000000      133.4541853491
      540.5000000000      133.4682724467
      540.6000000000      133.4815290410
      540.7000000000      133.4940602433
      540.8000000000      133.5059423601
      540.9000000000      133.5171980548
      541.0000000000      133.5277914439
      541.1000000000      133.5376432702
      541.2000000000      133.5466600869
      541.3000000000      133.5547675207
      541.4000000000      133.5619372101
      541.5000000000      133.5681992047
      541.6000000000      133.5736362706
      541.7000000000      133.5783630492
      541.8000000000      133.5824987720
      541.9000000000      133.5861437979
      542.0000000000      133.5893668530
      542.1000000000      133.5922044260
      542.2000000000      133.5946698677
      542.3000000000      133.5967683919
      542.4000000000      133.5985140146
      542.5000000000      133.5999439053
      542.6000000000      133.6011252025
      542.7000000000      133.6021509605
      542.8000000000      133.6031253803
      542.9000000000      133.6041427702
      543.0000000000      133.6052673012
      543.1000000000      133.6065201671
      543.2000000000      133.6078778020
      543.3000000000      133.6092810452
      543.4000000000      133.6106522836
      543.5000000000      133.6119160074
      543.6000000000      133.6130179020
      543.7000000000      133.6139383598
      543.8000000000      133.6146972971
      543.9000000000      133.6153488108
      544.0000000000      133.6159668566
      544.1000000000      133.6166259217
      544.2000000000      133.6173827021
      544.3000000000      133.6182647088
      544.4000000000      133.6192692742
      544.5000000000      133.6203726652
      544.6000000000      133.6215455649
      544.7000000000      133.6227692946
      544.8000000000      133.6240473722
      544.9000000000      133.6254085087
      545.0000000000      133.6268998341
      545.1000000000      133.6285723088
      545.2000000000      133.6304631001
      545.3000000000      133.6325809497
      545.4000000000      133.6348995351
      545.5000000000      133.6373608062
      545.6000000000      133.6398866970
      545.7000000000      133.6423950384
      545.8000000000      133.6448148600
      545.9000000000      133.6470972184
      546.0000000000      133.6492193518
      546.1000000000      133.6511815950
      546.2000000000      133.6529982156
      546.3000000000      133.6546854596
      546.4000000000      133.6562511999
      546.5000000000      133.6576902522
      546.6000000000      133.6589871772
      546.7000000000      133.6601253758
      546.8000000000      133.6610990506
      546.9000000000      133.6619240892
      547.0000000000      133.6626446204
      547.1000000000      133.6633331208
      547.2000000000      133.6640831604
      547.3000000000      133.6649952656
      547.4000000000      133.6661580486
      547.5000000000      133.6676286364
      547.6000000000      133.6694174567
      547.7000000000      133.6714822610
      547.8000000000      133.6737339807
      547.9000000000      133.6760536475
      548.0000000000      133.6783162260
      548.1000000000      133.6804151190
      548.2000000000      133.6822810110
      548.3000000000      133.6838904360
      548.4000000000      133.6852623345
      548.5000000000      133.6864441283
      548.6000000000      133.6874915388
      548.7000000000      133.6884479280
      548.8000000000      133.6893290040
      548.9000000000      133.6901171675
      549.0000000000      133.6907668737
      549.1000000000      133.6912188417
      549.2000000000      133.6914178855
      549.3000000000      133.6913279035
      549.4000000000      133.6909388563
      549.5000000000      133.6902640864
      549.6000000000      133.6893302044
      549.7000000000      133.6881639893
      549.8000000000      133.6867805351
      549.9000000000      133.6851750452
      550.0000000000      133.6833190289
      550.1000000000      133.6811607825
      550.2000000000      133.6786300692
      550.3000000000      133.6756471406
      550.4000000000      133.6721355262
      550.5000000000      133.6680368805
      550.6000000000      133.6633245256
      550.7000000000      133.6580113379
      550.8000000000      133.6521484514
      550.9000000000      133.6458141004
      551.0000000000      133.6390957650
      551.1000000000      133.6320718892
      551.2000000000      133.6248001719
      551.3000000000      133.6173174984
      551.4000000000      133.6096522297
      551.5000000000      133.6018437716
      551.6000000000      133.5939595189
      551.7000000000      133.5860987012
      551.8000000000      133.5783779341
      551.9000000000      133.5709021176
      552.0000000000      133.5637318826
      552.1000000000      133.5568610840
      552.2000000000      133.5502141003
      552.3000000000      133.5436655855
      552.4000000000      133.5370770182
      552.5000000000      133.5303377055
      552.6000000000      133.5233955411
      552.7000000000      133.5162667570
      552.8000000000      133.5090230137
      552.9000000000      133.5017635029
      553.0000000000      133.4945844255
      553.1000000000      133.4875568150
      553.2000000000      133.4807183065
      553.3000000000      133.4740788187
      553.4000000000      133.4676359638
      553.5000000000      133.4613934565
      553.6000000000      133.4553749675
      553.7000000000      133.4496274128
      553.8000000000      133.4442116656
      553.9000000000      133.4391836297
      554.0000000000      133.4345722099
      554.1000000000      133.4303620307
      554.2000000000      133.4264870284
      554.3000000000      133.4228382908
      554.4000000000      133.4192855657
      554.5000000000      133.4157074641
      554.6000000000      133.4120219558
      554.7000000000      133.4082074822
      554.8000000000      133.4043069574
      554.9000000000      133.4004116950
      555.0000000000      133.3966289528
      555.1000000000      133.3930431291
      555.2000000000      133.3896840856
      555.3000000000      133.3865145459
      555.4000000000      133.3834417480
      555.5000000000      133.3803492887
      555.6000000000      133.3771372630
      555.7000000000      133.3737562238
      555.8000000000      133.3702234564
      555.9000000000      133.3666168705
      556.0000000000      133.3630496210
      556.1000000000      133.3596345903
      556.2000000000      133.3564503441
      556.3000000000      133.3535191145
      556.4000000000      133.3508026540
      556.5000000000      133.3482158736
      556.6000000000      133.3456524560
      556.7000000000      133.3430132849
      556.8000000000      133.3402285482
      556.9000000000      133.3372676650
      557.0000000000      133.3341364026
      557.1000000000      133.3308653781
      557.2000000000      133.3274964352
      557.3000000000      133.3240721694
      557.4000000000      133.3206305760
      557.5000000000      133.3172038174
      557.6000000000      133.3138184894
      557.7000000000      133.3104953411
      557.8000000000      133.3072476106
      557.9000000000      133.3040785150
      558.0000000000      133.3009796700
      558.1000000000      133.2979326264
      558.2000000000      133.2949144212
      558.3000000000      133.2919052497
      558.4000000000      133.2888940954
      558.5000000000      133.2858786354
      558.6000000000      133.2828591915
      558.7000000000      133.2798300244
      558.8000000000      133.2767725061
      558.9000000000      133.2736529952
      559.0000000000      133.2704255630
      559.1000000000      133.2670380395
      559.2000000000      133.2634397139
      559.3000000000      133.2595891234
      559.4000000000      133.2554600580
      559.5000000000      133.2510438771
      559.6000000000      133.2463473576
      559.7000000000      133.2413874403
      559.8000000000      133.2361856225
      559.9000000000      133.2307639893
      560.0000000000      133.2251431579
      560.1000000000      133.2193405983
      560.2000000000      133.2133678703
      560.3000000000      133.2072270434
      560.4000000000      133.2009084296
      560.5000000000      133.1943921562
      560.6000000000      133.1876546369
      560.7000000000      133.1806782235
      560.8000000000      133.1734601080
      560.9000000000      133.1660159675
      561.0000000000      133.1583760447
      561.1000000000      133.1505750520
      561.2000000000      133.1426404577
      561.3000000000      133.1345846363
      561.4000000000      133.1264048918
      561.5000000000      133.1180918851
      561.6000000000      133.1096428032
      561.7000000000      133.1010727087
      561.8000000000      133.0924178049
      561.9000000000      133.0837288026
      562.0000000000      133.0750587000
      562.1000000000      133.0664530529
      562.2000000000      133.0579487301
      562.3000000000      133.0495811250
      562.4000000000      133.0413942818
      562.5000000000      133.0334470295
      562.6000000000      133.0258109239
      562.7000000000      133.0185599649
      562.8000000000      133.0117555028
      562.9000000000      133.0054319757
      563.0000000000      132.9995897831
      563.1000000000      132.9941991346
      563.2000000000      132.9892139197
      563.3000000000      132.9845897673
      563.4000000000      132.9802987926
      563.5000000000      132.9763356135
      563.6000000000      132.9727134375
      563.7000000000      132.9694534187
      563.8000000000      132.9665733207
      563.9000000000      132.9640811376
      564.0000000000      132.9619757487
      564.1000000000      132.9602522838
      564.2000000000      132.9589076811
      564.3000000000      132.9579428594
      564.4000000000      132.9573602315
      564.5000000000      132.9571574087
      564.6000000000      132.9573193629
      564.7000000000      132.9578121333
      564.8000000000      132.9585810850
      564.9000000000      132.9595553601
      565.0000000000      132.9606576239
      565.1000000000      132.9618162015
      565.2000000000      132.9629760133
      565.3000000000      132.9641054476
      565.4000000000      132.9651976677
      565.5000000000      132.9662662141
      565.6000000000      132.9673359923
      565.7000000000      132.9684318656
      565.8000000000      132.9695678701
      565.9000000000      132.9707400313
      566.0000000000      132.9719246737
      566.1000000000      132.9730823057
      566.2000000000      132.9741655475
      566.3000000000      132.9751288274
      566.4000000000      132.9759377819
      566.5000000000      132.9765768502
      566.6000000000      132.9770536494
      566.7000000000      132.9773986128
      566.8000000000      132.9776588199
      566.9000000000      132.9778863726
      567.0000000000      132.9781236686
      567.1000000000      132.9783895055
      567.2000000000      132.9786702677
      567.3000000000      132.9789191975
      567.4000000000      132.9790644458
      567.5000000000      132.9790238677
      567.6000000000      132.9787224314
      567.7000000000      132.9781071513
      567.8000000000      132.9771552403
      567.9000000000      132.9758735091
      568.0000000000      132.9742901255
      568.1000000000      132.9724424819
      568.2000000000      132.9703659169
      568.3000000000      132.9680869859
      568.4000000000      132.9656224194
      568.5000000000      132.9629820175
      568.6000000000      132.9601719619
      568.7000000000      132.9571953094
      568.8000000000      132.9540486394
      568.9000000000      132.9507166816
      569.0000000000      132.9471686236
      569.1000000000      132.9433596223
      569.2000000000      132.9392387353
      569.3000000000      132.9347613450
      569.4000000000      132.9299018044
      569.5000000000      132.9246614565
      569.6000000000      132.9190687921
      569.7000000000      132.9131713361
      569.8000000000      132.9070218432
      569.9000000000      132.9006634358
      570.0000000000      132.8941187854
      570.1000000000      132.8873870026
      570.2000000000      132.8804489565
      570.3000000000      132.8732785812
      570.4000000000      132.8658554855
      570.5000000000      132.8581739981
      570.6000000000      132.8502455370
      570.7000000000      132.8420942018
      570.8000000000      132.8337482260
      570.9000000000      132.8252313324
      571.0000000000      132.8165572369
      571.1000000000      132.8077285492
      571.2000000000      132.7987392060
      571.3000000000      132.7895785270
      571.4000000000      132.7802350252
      571.5000000000      132.7706987477
      571.6000000000      132.7609618434
      571.7000000000      132.7510178889
      571.8000000000      132.7408611089
      571.9000000000      132.7304867472
      572.0000000000      132.7198934433
      572.1000000000      132.7090875967
      572.2000000000      132.6980885850
      572.3000000000      132.6869326468
      572.4000000000      132.6756730892
      572.5000000000      132.6643755977
      572.6000000000      132.6531096352
      572.7000000000      132.6419389012
      572.8000000000      132.6309143510
      572.9000000000      132.6200721891
      573.0000000000      132.6094375523
      573.1000000000      132.5990332104
      573.2000000000      132.5888915401
      573.3000000000      132.5790666719
      573.4000000000      132.5696422591
      573.5000000000      132.5607301425
      573.6000000000      132.5524575703
      573.7000000000      132.5449449693
      573.8000000000      132.5382802084
      573.9000000000      132.5324970479
      574.0000000000      132.5275650116
      574.1000000000      132.5233954001
      574.2000000000      132.5198630614
      574.3000000000      132.5168368257
      574.4000000000      132.5142076021
      574.5000000000      132.5119050144
      574.6000000000      132.5098996469
      574.7000000000      132.5081935996
      574.8000000000      132.5068047100
      574.9000000000      132.5057503080
      575.0000000000      132.5050354724
      575.1000000000      132.5046480132
      575.2000000000      132.5045588093
      575.3000000000      132.5047240839
      575.4000000000      132.5050869672
      575.5000000000      132.5055780516
      575.6000000000      132.5061164625
      575.7000000000      132.5066134199
      575.8000000000      132.5069794132
      575.9000000000      132.5071341482
      576.0000000000      132.5070164883
      576.1000000000      132.5065907849
      576.2000000000      132.5058469728
      576.3000000000      132.5047939443
      576.4000000000      132.5034480537
      576.5000000000      132.5018198856
      576.6000000000      132.4999030066
      576.7000000000      132.4976681354
      576.8000000000      132.4950648692
      576.9000000000      132.4920304566
      577.0000000000      132.4885022013
      577.1000000000      132.4844283706
      577.2000000000      132.4797732642
      577.3000000000      132.4745149518
      577.4000000000      132.4686377356
      577.5000000000      132.4621238602
      577.6000000000      132.4549491447
      577.7000000000      132.4470852249
      577.8000000000      132.4385079212
      577.9000000000      132.4292082050
      578.0000000000      132.4192006089
      578.1000000000      132.4085244901
      578.2000000000      132.3972363927
      578.3000000000      132.3853956744
      578.4000000000      132.3730486512
      578.5000000000      132.3602173116
      578.6000000000      132.3468963528
      578.7000000000      132.3330588832
      578.8000000000      132.3186675170
      578.9000000000      132.3036862761
      579.0000000000      132.2880896701
      579.1000000000      132.2718678527
      579.2000000000      132.2550289805
      579.3000000000      132.2376006806
      579.4000000000      132.2196315037
      579.5000000000      132.2011911678
      579.6000000000      132.1823669326
      579.7000000000      132.1632536964
      579.8000000000      132.1439374470
      579.9000000000      132.1244750654
      580.0000000000      132.1048763165
      580.1000000000      132.0850952349
      580.2000000000      132.0650362168
      580.3000000000      132.0445758746
      580.4000000000      132.0235957376
      580.5000000000      132.0020163203
      580.6000000000      131.9798217290
      580.7000000000      131.9570666385
      580.8000000000      131.9338629804
      580.9000000000      131.9103498491
      581.0000000000      131.8866555686
      581.1000000000      131.8628632439
      581.2000000000      131.8389903007
      581.3000000000      131.8149880190
      581.4000000000      131.7907611621
      581.5000000000      131.7662019205
      581.6000000000      131.7412285575
      581.7000000000      131.7158178648
      581.8000000000      131.6900220902
      581.9000000000      131.6639650353
      582.0000000000      131.6378177785
      582.1000000000      131.6117607244
      582.2000000000      131.5859432791
      582.3000000000      131.5604534757
      582.4000000000      131.5353062505
      582.5000000000      131.5104525673
      582.6000000000      131.4858050067
      582.7000000000      131.4612709453
      582.8000000000      131.4367834295
      582.9000000000      131.4123212575
      583.0000000000      131.3879133381
      583.1000000000      131.3636274183
      583.2000000000      131.3395484760
      583.3000000000      131.3157550329
      583.4000000000      131.2923016111
      583.5000000000      131.2692124517
      583.6000000000      131.2464872343
      583.7000000000      131.2241153387
      583.8000000000      131.2020924024
      583.9000000000      131.1804326807
      584.0000000000      131.1591733535
      584.1000000000      131.1383710477
      584.2000000000      131.1180937769
      584.3000000000      131.0984118399
      584.4000000000      131.0793896323
      584.5000000000      131.0610788057
      584.6000000000      131.0435124167
      584.7000000000      131.0266997692
      584.8000000000      130.9952284671
