# Supplementary material for: Direct tracking of H2 roaming reaction in real time
Source: Nat Commun. 2024 Aug 6;15:6656. doi: 10.1038/s41467-024-49671-6 (PMC11303762; doi:10.1038/s41467-024-49671-6)
Supplement: Supplementary file 8 — Source Data [file 41467_2024_49671_MOESM8_ESM.zip › SourceData/Data-Fig10-SuppInfo/FigS10.traj1.A3.dat]

# Bond Angle (6N, 1C, 4H)
# X-Axis:  Time in Trajectory (femtosec)
# Y-Axis:  Bond Angle (Degrees)
#                  X                   Y
        0.0000000000      110.1530051195
        0.1000000000      110.2642987395
        0.2000000000      110.3778440600
        0.3000000000      110.4926304225
        0.4000000000      110.6079085628
        0.5000000000      110.7233300545
        0.6000000000      110.8389411348
        0.7000000000      110.9550486622
        0.8000000000      111.0720224847
        0.9000000000      111.1901149650
        1.0000000000      111.3093644537
        1.1000000000      111.4296153604
        1.2000000000      111.5506438781
        1.3000000000      111.6723356196
        1.4000000000      111.7948348138
        1.5000000000      111.9185922519
        1.6000000000      112.0442839393
        1.7000000000      112.1726326812
        1.8000000000      112.3042059378
        1.9000000000      112.4392657040
        2.0000000000      112.5777180642
        2.1000000000      112.7191726812
        2.2000000000      112.8630882444
        2.3000000000      113.0089534956
        2.4000000000      113.1564403374
        2.5000000000      113.3054762595
        2.6000000000      113.4562178789
        2.7000000000      113.6089483035
        2.8000000000      113.7639459583
        2.9000000000      113.9213715662
        3.0000000000      114.0812024576
        3.1000000000      114.2432239096
        3.2000000000      114.4070724729
        3.3000000000      114.5723152643
        3.4000000000      114.7385420529
        3.5000000000      114.9054467338
        3.6000000000      115.0728824697
        3.7000000000      115.2408851784
        3.8000000000      115.4096661205
        3.9000000000      115.5795751061
        4.0000000000      115.7510363605
        4.1000000000      115.9244640027
        4.2000000000      116.1001729610
        4.3000000000      116.2783065504
        4.4000000000      116.4588007490
        4.5000000000      116.6413966688
        4.6000000000      116.8256999244
        4.7000000000      117.0112727336
        4.8000000000      117.1977346056
        4.9000000000      117.3848431104
        5.0000000000      117.5725300948
        5.1000000000      117.7608819616
        5.2000000000      117.9500722138
        5.3000000000      118.1402724419
        5.4000000000      118.3315756347
        5.5000000000      118.5239587557
        5.6000000000      118.7172937028
        5.7000000000      118.9113963481
        5.8000000000      119.1060914796
        5.9000000000      119.3012702243
        6.0000000000      119.4969230015
        6.1000000000      119.6931409587
        6.2000000000      119.8900890510
        6.3000000000      120.0879616321
        6.4000000000      120.2869358195
        6.5000000000      120.4871367060
        6.6000000000      120.6886225180
        6.7000000000      120.8913903641
        6.8000000000      121.0953975377
        6.9000000000      121.3005907178
        7.0000000000      121.5069352799
        7.1000000000      121.7144385660
        7.2000000000      121.9231636041
        7.3000000000      122.1332323270
        7.4000000000      122.3448186240
        7.5000000000      122.5581316125
        7.6000000000      122.7733898680
        7.7000000000      122.9907895566
        7.8000000000      123.2104732078
        7.9000000000      123.4325082162
        8.0000000000      123.6568826659
        8.1000000000      123.8835209136
        8.2000000000      124.1123149911
        8.3000000000      124.3431632704
        8.4000000000      124.5760062809
        8.5000000000      124.8108506157
        8.6000000000      125.0477747195
        8.7000000000      125.2869152210
        8.8000000000      125.5284390060
        8.9000000000      125.7725125064
        9.0000000000      126.0192818274
        9.1000000000      126.2688728416
        9.2000000000      126.5214106832
        9.3000000000      126.7770482100
        9.4000000000      127.0359882583
        9.5000000000      127.2984866862
        9.6000000000      127.5648304504
        9.7000000000      127.8352943417
        9.8000000000      128.1100893508
        9.9000000000      128.3893222516
       10.0000000000      128.6729861177
       10.1000000000      128.9609926227
       10.2000000000      129.2532407819
       10.3000000000      129.5497000029
       10.4000000000      129.8504766593
       10.5000000000      130.1558368661
       10.6000000000      130.4661722184
       10.7000000000      130.7819143377
       10.8000000000      131.1034222537
       10.9000000000      131.4308786842
       11.0000000000      131.7642327168
       11.1000000000      132.1032148317
       11.2000000000      132.4474279091
       11.3000000000      132.7964921284
       11.4000000000      133.1502022824
       11.5000000000      133.5086509816
       11.6000000000      133.8722817249
       11.7000000000      134.2418581515
       11.8000000000      134.6183617578
       11.9000000000      135.0028516617
       12.0000000000      135.3963286730
       12.1000000000      135.7996409874
       12.2000000000      136.2134526266
       12.3000000000      136.6382745429
       12.4000000000      137.0745390354
       12.5000000000      137.5226853873
       12.6000000000      137.9832222770
       12.7000000000      138.4567418396
       12.8000000000      138.9438788714
       12.9000000000      139.4452292719
       13.0000000000      139.9612565786
       13.1000000000      140.4922194275
       13.2000000000      141.0381460151
       13.3000000000      141.5988668245
       13.4000000000      142.1740961108
       13.5000000000      142.7635307723
       13.6000000000      143.3669227095
       13.7000000000      143.9840865745
       13.8000000000      144.6148313242
       13.9000000000      145.2588377727
       14.0000000000      145.9155272582
       14.1000000000      146.5839709122
       14.2000000000      147.2628749308
       14.3000000000      147.9506530413
       14.4000000000      148.6455663334
       14.5000000000      149.3458856849
       14.6000000000      150.0500218919
       14.7000000000      150.7565804709
       14.8000000000      151.4643302905
       14.9000000000      152.1721121776
       15.0000000000      152.8787387094
       15.1000000000      153.5829357466
       15.2000000000      154.2833516313
       15.3000000000      154.9786252417
       15.4000000000      155.6674783493
       15.5000000000      156.3487930964
       15.6000000000      157.0216502885
       15.7000000000      157.6853239992
       15.8000000000      158.3392443240
       15.9000000000      158.9829486090
       16.0000000000      159.6160389037
       16.1000000000      160.2381535790
       16.2000000000      160.8489510589
       16.3000000000      161.4480984012
       16.4000000000      162.0352593539
       16.5000000000      162.6100815578
       16.6000000000      163.1721871742
       16.7000000000      163.7211720428
       16.8000000000      164.2566148921
       16.9000000000      164.7780932046
       17.0000000000      165.2851995219
       17.1000000000      165.7775529873
       17.2000000000      166.2548053568
       17.3000000000      166.7166456062
       17.4000000000      167.1628097392
       17.5000000000      167.5931006301
       17.6000000000      168.0074152641
       17.7000000000      168.4057662455
       17.8000000000      168.7882784665
       17.9000000000      169.1551483908
       18.0000000000      169.5065695437
       18.1000000000      169.8426455269
       18.2000000000      170.1633213136
       18.3000000000      170.4683597212
       18.4000000000      170.7573760791
       18.5000000000      171.0299264820
       18.6000000000      171.2856282869
       18.7000000000      171.5242795168
       18.8000000000      171.7459406801
       18.9000000000      171.9509516171
       19.0000000000      172.1398757313
       19.1000000000      172.3133873776
       19.2000000000      172.4721355411
       19.3000000000      172.6166221207
       19.4000000000      172.7471257901
       19.5000000000      172.8636872857
       19.6000000000      172.9661549523
       19.7000000000      173.0542754515
       19.8000000000      173.1278072087
       19.9000000000      173.1866309123
       20.0000000000      173.2308328889
       20.1000000000      173.2607429268
       20.2000000000      173.2769178934
       20.3000000000      173.2800749211
       20.4000000000      173.2709894187
       20.5000000000      173.2503810415
       20.6000000000      173.2188144744
       20.7000000000      173.1766397643
       20.8000000000      173.1239888687
       20.9000000000      173.0608293404
       21.0000000000      172.9870592907
       21.1000000000      172.9026149975
       21.2000000000      172.8075587927
       21.3000000000      172.7021215833
       21.4000000000      172.5866883348
       21.5000000000      172.4617311238
       21.6000000000      172.3277100475
       21.7000000000      172.1849715951
       21.8000000000      172.0336753136
       21.9000000000      171.8737708065
       22.0000000000      171.7050304464
       22.1000000000      171.5271245189
       22.2000000000      171.3397118768
       22.3000000000      171.1425154366
       22.4000000000      170.9353584721
       22.5000000000      170.7181518215
       22.6000000000      170.4908390584
       22.7000000000      170.2533222758
       22.8000000000      170.0053991462
       22.9000000000      169.7467397842
       23.0000000000      169.4769166918
       23.1000000000      169.1954801044
       23.2000000000      168.9020502065
       23.3000000000      168.5963880294
       23.4000000000      168.2784134737
       23.5000000000      167.9481578015
       23.6000000000      167.6056638011
       23.7000000000      167.2508680679
       23.8000000000      166.8835086195
       23.9000000000      166.5030936731
       24.0000000000      166.1089467867
       24.1000000000      165.7003164034
       24.2000000000      165.2765130561
       24.3000000000      164.8370240748
       24.4000000000      164.3815612794
       24.5000000000      163.9100236678
       24.6000000000      163.4223937689
       24.7000000000      162.9186155072
       24.8000000000      162.3985077853
       24.9000000000      161.8617494211
       25.0000000000      161.3079394279
       25.1000000000      160.7367061416
       25.2000000000      160.1478198756
       25.3000000000      159.5412610958
       25.4000000000      158.9172117016
       25.5000000000      158.2759704629
       25.6000000000      157.6178300476
       25.7000000000      156.9429742142
       25.8000000000      156.2514455616
       25.9000000000      155.5432032444
       26.0000000000      154.8182531772
       26.1000000000      154.0768056456
       26.2000000000      153.3194034415
       26.3000000000      152.5469699776
       26.4000000000      151.7607550139
       26.5000000000      150.9622005942
       26.6000000000      150.1527892951
       26.7000000000      149.3339458466
       26.8000000000      148.5070311810
       26.9000000000      147.6734145529
       27.0000000000      146.8345667003
       27.1000000000      145.9921081909
       27.2000000000      145.1477707323
       27.3000000000      144.3032740363
       27.4000000000      143.4601679597
       27.5000000000      142.6197183500
       27.6000000000      141.7829064669
       27.7000000000      140.9505624953
       27.8000000000      140.1235857216
       27.9000000000      139.3031541024
       28.0000000000      138.4908234277
       28.1000000000      137.6884644267
       28.2000000000      136.8980575509
       28.3000000000      136.1214250023
       28.4000000000      135.3600002707
       28.5000000000      134.6147128512
       28.6000000000      133.8860126197
       28.7000000000      133.1740005412
       28.8000000000      132.4785949081
       28.9000000000      131.7996599506
       29.0000000000      131.1370558727
       29.1000000000      130.4906177600
       29.2000000000      129.8601087278
       29.3000000000      129.2451984410
       29.4000000000      128.6454920525
       29.5000000000      128.0605963203
       29.6000000000      127.4901847729
       29.7000000000      126.9340243599
       29.8000000000      126.3919458162
       29.9000000000      125.8637651705
       30.0000000000      125.3491850059
       30.1000000000      124.8477163055
       30.2000000000      124.3586598303
       30.3000000000      123.8811666177
       30.4000000000      123.4143650854
       30.5000000000      122.9575125820
       30.6000000000      122.5101162718
       30.7000000000      122.0719813913
       30.8000000000      121.6431736159
       30.9000000000      121.2239130018
       31.0000000000      120.8144368821
       31.1000000000      120.4148740535
       31.2000000000      120.0251643882
       31.3000000000      119.6450405829
       31.4000000000      119.2740676847
       31.5000000000      118.9117178902
       31.6000000000      118.5574495073
       31.7000000000      118.2107631417
       31.8000000000      117.8712230084
       31.9000000000      117.5384493136
       32.0000000000      117.2120998022
       32.1000000000      116.8918595800
       32.2000000000      116.5774491668
       32.3000000000      116.2686458861
       32.4000000000      115.9653035366
       32.5000000000      115.6673537395
       32.6000000000      115.3747803342
       32.7000000000      115.0875703760
       32.8000000000      114.8056560379
       32.9000000000      114.5288668547
       33.0000000000      114.2569103680
       33.1000000000      113.9893917965
       33.2000000000      113.7258716762
       33.3000000000      113.4659465618
       33.4000000000      113.2093283730
       33.5000000000      112.9558965121
       33.6000000000      112.7057049104
       33.7000000000      112.4589406450
       33.8000000000      112.2158460606
       33.9000000000      111.9766276440
       34.0000000000      111.7413781670
       34.1000000000      111.5100330690
       34.2000000000      111.2823704206
       34.3000000000      111.0580501890
       34.4000000000      110.8366783526
       34.5000000000      110.6178771900
       34.6000000000      110.4013440139
       34.7000000000      110.1868862901
       34.8000000000      109.9744276499
       34.9000000000      109.7639862162
       35.0000000000      109.5556330682
       35.1000000000      109.3494430533
       35.2000000000      109.1454512963
       35.3000000000      108.9436267576
       35.4000000000      108.7438689169
       35.5000000000      108.5460263855
       35.6000000000      108.3499299337
       35.7000000000      108.1554288963
       35.8000000000      107.9624204877
       35.9000000000      107.7708648848
       36.0000000000      107.5807838207
       36.1000000000      107.3922449525
       36.2000000000      107.2053369809
       36.3000000000      107.0201414302
       36.4000000000      106.8367075078
       36.5000000000      106.6550371690
       36.6000000000      106.4750868549
       36.7000000000      106.2967890766
       36.8000000000      106.1200903167
       36.9000000000      105.9449942233
       37.0000000000      105.7715957795
       37.1000000000      105.6000946467
       37.2000000000      105.4307831625
       37.3000000000      105.2640124241
       37.4000000000      105.1001463550
       37.5000000000      104.9395162943
       37.6000000000      104.7823882677
       37.7000000000      104.6289510368
       37.8000000000      104.4793268680
       37.9000000000      104.3336001836
       38.0000000000      104.1918538741
       38.1000000000      104.0542006352
       38.2000000000      103.9207981528
       38.3000000000      103.7918430845
       38.4000000000      103.6675471894
       38.5000000000      103.5481053724
       38.6000000000      103.4336672325
       38.7000000000      103.3243200049
       38.8000000000      103.2200853224
       38.9000000000      103.1209271367
       39.0000000000      103.0267649803
       39.1000000000      102.9374857621
       39.2000000000      102.8529490589
       39.3000000000      102.7729857647
       39.4000000000      102.6973953543
       39.5000000000      102.6259498128
       39.6000000000      102.5584102922
       39.7000000000      102.4945560045
       39.8000000000      102.4342180865
       39.9000000000      102.3773088407
       40.0000000000      102.3238363269
       40.1000000000      102.2738990410
       40.2000000000      102.2276611720
       40.3000000000      102.1853135786
       40.4000000000      102.1470302381
       40.5000000000      102.1129313528
       40.6000000000      102.0830622329
       40.7000000000      102.0573912031
       40.8000000000      102.0358227484
       40.9000000000      102.0182174590
       41.0000000000      102.0044096597
       41.1000000000      101.9942164975
       41.2000000000      101.9874367575
       41.3000000000      101.9838429439
       41.4000000000      101.9831744469
       41.5000000000      101.9851407368
       41.6000000000      101.9894395235
       41.7000000000      101.9957873034
       41.8000000000      102.0039530690
       41.9000000000      102.0137834804
       42.0000000000      102.0252095034
       42.1000000000      102.0382287315
       42.2000000000      102.0528638381
       42.3000000000      102.0691053879
       42.4000000000      102.0868550047
       42.5000000000      102.1058884325
       42.6000000000      102.1258537004
       42.7000000000      102.1463085255
       42.8000000000      102.1667872749
       42.9000000000      102.1868776425
       43.0000000000      102.2062834366
       43.1000000000      102.2248546995
       43.2000000000      102.2425763069
       43.3000000000      102.2595192300
       43.4000000000      102.2757692282
       43.5000000000      102.2913539720
       43.6000000000      102.3061898579
       43.7000000000      102.3200636135
       43.8000000000      102.3326524559
       43.9000000000      102.3435749486
       44.0000000000      102.3524565484
       44.1000000000      102.3589928815
       44.2000000000      102.3629974312
       44.3000000000      102.3644243753
       44.4000000000      102.3633613771
       44.5000000000      102.3599921963
       44.6000000000      102.3545356798
       44.7000000000      102.3471735617
       44.8000000000      102.3379826804
       44.9000000000      102.3268879251
       45.0000000000      102.3136512468
       45.1000000000      102.2979058522
       45.2000000000      102.2792312144
       45.3000000000      102.2572484721
       45.4000000000      102.2317056065
       45.5000000000      102.2025249286
       45.6000000000      102.1697972142
       45.7000000000      102.1337233672
       45.8000000000      102.0945227411
       45.9000000000      102.0523418039
       46.0000000000      102.0071984783
       46.1000000000      101.9589808452
       46.2000000000      101.9074926500
       46.3000000000      101.8525208225
       46.4000000000      101.7939003185
       46.5000000000      101.7315618284
       46.6000000000      101.6655566883
       46.7000000000      101.5960605818
       46.8000000000      101.5233622540
       46.9000000000      101.4478465994
       47.0000000000      101.3699781014
       47.1000000000      101.2902825765
       47.2000000000      101.2093212278
       47.3000000000      101.1276535089
       47.4000000000      101.0457912014
       47.5000000000      100.9641516441
       47.6000000000      100.8830221939
       47.7000000000      100.8025513604
       47.8000000000      100.7227777032
       47.9000000000      100.6436944546
       48.0000000000      100.5653304656
       48.1000000000      100.4878188289
       48.2000000000      100.4114287178
       48.3000000000      100.3365484831
       48.4000000000      100.2636230430
       48.5000000000      100.1930617874
       48.6000000000      100.1251436692
       48.7000000000      100.0599495414
       48.8000000000       99.9973447135
       48.9000000000       99.9370185074
       49.0000000000       99.8785705643
       49.1000000000       99.8216211391
       49.2000000000       99.7659167610
       49.3000000000       99.7114033220
       49.4000000000       99.6582473555
       49.5000000000       99.6068027770
       49.6000000000       99.5575380093
       49.7000000000       99.5109501282
       49.8000000000       99.4674928591
       49.9000000000       99.4275364288
       50.0000000000       99.3913639306
       50.1000000000       99.3591967654
       50.2000000000       99.3312321497
       50.3000000000       99.3076744834
       50.4000000000       99.2887475603
       50.5000000000       99.2746844736
       50.6000000000       99.2657010575
       50.7000000000       99.2619642781
       50.8000000000       99.2635679435
       50.9000000000       99.2705250070
       51.0000000000       99.2827787145
       51.1000000000       99.3002270605
       51.2000000000       99.3227504271
       51.3000000000       99.3502329743
       51.4000000000       99.3825731735
       51.5000000000       99.4196844162
       51.6000000000       99.4614904946
       51.7000000000       99.5079217254
       51.8000000000       99.5589161303
       51.9000000000       99.6144261374
       52.0000000000       99.6744267120
       52.1000000000       99.7389182425
       52.2000000000       99.8079181983
       52.3000000000       99.8814398080
       52.4000000000       99.9594620065
       52.5000000000      100.0419008609
       52.6000000000      100.1285949038
       52.7000000000      100.2193128918
       52.8000000000      100.3137847459
       52.9000000000      100.4117482347
       53.0000000000      100.5129984981
       53.1000000000      100.6174266164
       53.2000000000      100.7250359334
       53.3000000000      100.8359310909
       53.4000000000      100.9502830949
       53.5000000000      101.0682809204
       53.6000000000      101.1900827382
       53.7000000000      101.3157774885
       53.8000000000      101.4453636452
       53.9000000000      101.5787477357
       54.0000000000      101.7157619089
       54.1000000000      101.8561966477
       54.2000000000      101.9998414148
       54.3000000000      102.1465257339
       54.4000000000      102.2961535538
       54.5000000000      102.4487242065
       54.6000000000      102.6043339465
       54.7000000000      102.7631550159
       54.8000000000      102.9253950510
       54.9000000000      103.0912458093
       55.0000000000      103.2608339282
       55.1000000000      103.4341867736
       55.2000000000      103.6112227306
       55.3000000000      103.7917682055
       55.4000000000      103.9755946038
       55.5000000000      104.1624615563
       55.6000000000      104.3521522792
       55.7000000000      104.5444920802
       55.8000000000      104.7393485053
       55.9000000000      104.9366179365
       56.0000000000      105.1362074934
       56.1000000000      105.3380217113
       56.2000000000      105.5419596901
       56.3000000000      105.7479219548
       56.4000000000      105.9558203791
       56.5000000000      106.1655842505
       56.6000000000      106.3771601335
       56.7000000000      106.5905083565
       56.8000000000      106.8056007659
       56.9000000000      107.0224226482
       57.0000000000      107.2409785102
       57.1000000000      107.4612978695
       57.2000000000      107.6834348649
       57.3000000000      107.9074562337
       57.4000000000      108.1334168089
       57.5000000000      108.3613287833
       57.6000000000      108.5911361253
       57.7000000000      108.8227072311
       57.8000000000      109.0558529051
       57.9000000000      109.2903658394
       58.0000000000      109.5260684563
       58.1000000000      109.7628521144
       58.2000000000      110.0006944819
       58.3000000000      110.2396503652
       58.4000000000      110.4798209725
       58.5000000000      110.7213131093
       58.6000000000      110.9642030448
       58.7000000000      111.2085184464
       58.8000000000      111.4542448936
       58.9000000000      111.7013517475
       59.0000000000      111.9498229649
       59.1000000000      112.1996762926
       59.2000000000      112.4509611921
       59.3000000000      112.7037371841
       59.4000000000      112.9580428557
       59.5000000000      113.2138676722
       59.6000000000      113.4711358219
       59.7000000000      113.7297050812
       59.8000000000      113.9893798102
       59.9000000000      114.2499319639
       60.0000000000      114.5111226014
       60.1000000000      114.7727174418
       60.2000000000      115.0344957346
       60.3000000000      115.2962556263
       60.4000000000      115.5578207571
       60.5000000000      115.8190490968
       60.6000000000      116.0798402985
       60.7000000000      116.3401358265
       60.8000000000      116.5999088895
       60.9000000000      116.8591462372
       61.0000000000      117.1178268755
       61.1000000000      117.3759045532
       61.2000000000      117.6333004334
       61.3000000000      117.8899099498
       61.4000000000      118.1456225963
       61.5000000000      118.4003479869
       61.6000000000      118.6540378729
       61.7000000000      118.9066940976
       61.8000000000      119.1583571601
       61.9000000000      119.4090770963
       62.0000000000      119.6588749517
       62.1000000000      119.9077064991
       62.2000000000      120.1554392129
       62.3000000000      120.4018494145
       62.4000000000      120.6466411573
       62.5000000000      120.8894826697
       62.6000000000      121.1300515365
       62.7000000000      121.3680777183
       62.8000000000      121.6033752013
       62.9000000000      121.8358578788
       63.0000000000      122.0655391783
       63.1000000000      122.2925172463
       63.2000000000      122.5169474568
       63.3000000000      122.7390055128
       63.4000000000      122.9588476920
       63.5000000000      123.1765778454
       63.6000000000      123.3922283518
       63.7000000000      123.6057579512
       63.8000000000      123.8170653531
       63.9000000000      124.0260158576
       64.0000000000      124.2324759255
       64.1000000000      124.4363461079
       64.2000000000      124.6375815667
       64.3000000000      124.8361932418
       64.4000000000      125.0322306051
       64.5000000000      125.2257529746
       64.6000000000      125.4167976614
       64.7000000000      125.6053501328
       64.8000000000      125.7913198786
       64.9000000000      125.9745253142
       65.0000000000      126.1546909084
       65.1000000000      126.3314580679
       65.2000000000      126.5044099225
       65.3000000000      126.6731096004
       65.4000000000      126.8371496934
       65.5000000000      126.9962081956
       65.6000000000      127.1501032924
       65.7000000000      127.2988374077
       65.8000000000      127.4426200930
       65.9000000000      127.5818604238
       66.0000000000      127.7171242338
       66.1000000000      127.8490603647
       66.2000000000      127.9783112208
       66.3000000000      128.1054287388
       66.4000000000      128.2308136482
       66.5000000000      128.3546873974
       66.6000000000      128.4770979913
       66.7000000000      128.5979545297
       66.8000000000      128.7170801477
       66.9000000000      128.8342690711
       67.0000000000      128.9493327142
       67.1000000000      129.0621249152
       67.2000000000      129.1725440709
       67.3000000000      129.2805160427
       67.4000000000      129.3859644981
       67.5000000000      129.4887770712
       67.6000000000      129.5887768202
       67.7000000000      129.6857077382
       67.8000000000      129.7792398589
       67.9000000000      129.8689944774
       68.0000000000      129.9545846960
       68.1000000000      130.0356618771
       68.2000000000      130.1119563777
       68.3000000000      130.1833013330
       68.4000000000      130.2496351157
       68.5000000000      130.3109847667
       68.6000000000      130.3674386818
       68.7000000000      130.4191183215
       68.8000000000      130.4661572672
       68.9000000000      130.5086930243
       69.0000000000      130.5468724634
       69.1000000000      130.5808655426
       69.2000000000      130.6108788445
       69.3000000000      130.6371596060
       69.4000000000      130.6599859517
       69.5000000000      130.6796426801
       69.6000000000      130.6963856288
       69.7000000000      130.7104016650
       69.8000000000      130.7217741573
       69.9000000000      130.7304638342
       70.0000000000      130.7363105363
       70.1000000000      130.7390540515
       70.2000000000      130.7383670529
       70.3000000000      130.7338916193
       70.4000000000      130.7252725790
       70.5000000000      130.7121820875
       70.6000000000      130.6943323610
       70.7000000000      130.6714768141
       70.8000000000      130.6434031131
       70.9000000000      130.6099259639
       71.0000000000      130.5708872128
       71.1000000000      130.5261664178
       71.2000000000      130.4756993240
       71.3000000000      130.4194964999
       71.4000000000      130.3576525619
       71.5000000000      130.2903378727
       71.6000000000      130.2177702861
       71.7000000000      130.1401731124
       71.8000000000      130.0577337541
       71.9000000000      129.9705796637
       72.0000000000      129.8787818842
       72.1000000000      129.7823840462
       72.2000000000      129.6814436371
       72.3000000000      129.5760670258
       72.4000000000      129.4664221935
       72.5000000000      129.3527218571
       72.6000000000      129.2351814565
       72.7000000000      129.1139679396
       72.8000000000      128.9891602823
       72.9000000000      128.8607386538
       73.0000000000      128.7286073902
       73.1000000000      128.5926426330
       73.2000000000      128.4527454953
       73.3000000000      128.3088796748
       73.4000000000      128.1610797593
       73.5000000000      128.0094287848
       73.6000000000      127.8540169185
       73.7000000000      127.6949004955
       73.8000000000      127.5320781620
       73.9000000000      127.3654919055
       74.0000000000      127.1950495715
       74.1000000000      127.0206578988
       74.2000000000      126.8422529739
       74.3000000000      126.6598184047
       74.4000000000      126.4733880713
       74.5000000000      126.2830366662
       74.6000000000      126.0888650934
       74.7000000000      125.8909873747
       74.8000000000      125.6895225303
       74.9000000000      125.4845907671
       75.0000000000      125.2763112365
       75.1000000000      125.0647992078
       75.2000000000      124.8501628342
       75.3000000000      124.6325029841
       75.4000000000      124.4119187524
       75.5000000000      124.1885177025
       75.6000000000      123.9624259374
       75.7000000000      123.7337927084
       75.8000000000      123.5027865647
       75.9000000000      123.2695829068
       76.0000000000      123.0343448743
       76.1000000000      122.7972017378
       76.2000000000      122.5582319269
       76.3000000000      122.3174585172
       76.4000000000      122.0748608596
       76.5000000000      121.8303974373
       76.6000000000      121.5840288849
       76.7000000000      121.3357307828
       76.8000000000      121.0854920812
       76.9000000000      120.8333022485
       77.0000000000      120.5791345708
       77.1000000000      120.3229350656
       77.2000000000      120.0646242484
       77.3000000000      119.8041147128
       77.4000000000      119.5413401636
       77.5000000000      119.2762859298
       77.6000000000      119.0090106591
       77.7000000000      118.7396535362
       77.8000000000      118.4684266395
       77.9000000000      118.1955945726
       78.0000000000      117.9214442590
       78.1000000000      117.6462488436
       78.2000000000      117.3702322442
       78.3000000000      117.0935423929
       78.4000000000      116.8162389821
       78.5000000000      116.5382967900
       78.6000000000      116.2596221647
       78.7000000000      115.9800792587
       78.8000000000      115.6995222829
       78.9000000000      115.4178280059
       79.0000000000      115.1349200875
       79.1000000000      114.8507777156
       79.2000000000      114.5654264902
       79.3000000000      114.2789159954
       79.4000000000      113.9912918462
       79.5000000000      113.7025702874
       79.6000000000      113.4127224785
       79.7000000000      113.1216739357
       79.8000000000      112.8293198532
       79.9000000000      112.5355495606
       80.0000000000      112.2402683072
       80.1000000000      111.9434069484
       80.2000000000      111.6449188528
       80.3000000000      111.3447716413
       80.4000000000      111.0429439020
       80.5000000000      110.7394319241
       80.6000000000      110.4342637338
       80.7000000000      110.1275116812
       80.8000000000      109.8192936224
       80.9000000000      109.5097568565
       81.0000000000      109.1990469935
       81.1000000000      108.8872716980
       81.2000000000      108.5744726152
       81.3000000000      108.2606162610
       81.4000000000      107.9456081809
       81.5000000000      107.6293273314
       81.6000000000      107.3116711164
       81.7000000000      106.9925967610
       81.8000000000      106.6721434920
       81.9000000000      106.3504245621
       82.0000000000      106.0275884944
       82.1000000000      105.7037607892
       82.2000000000      105.3789860310
       82.3000000000      105.0531910952
       82.4000000000      104.7261830433
       82.5000000000      104.3976836498
       82.6000000000      104.0673908470
       82.7000000000      103.7350490324
       82.8000000000      103.4005074742
       82.9000000000      103.0637493524
       83.0000000000      102.7248841070
       83.1000000000      102.3841088032
       83.2000000000      102.0416546985
       83.3000000000      101.6977377685
       83.4000000000      101.3525263386
       83.5000000000      101.0061298222
       83.6000000000      100.6586051859
       83.7000000000      100.3099745285
       83.8000000000       99.9602468479
       83.9000000000       99.6094372307
       84.0000000000       99.2575780253
       84.1000000000       98.9047192255
       84.2000000000       98.5509198661
       84.3000000000       98.1962351112
       84.4000000000       97.8407040273
       84.5000000000       97.4843416650
       84.6000000000       97.1271387324
       84.7000000000       96.7690710304
       84.8000000000       96.4101170615
       84.9000000000       96.0502769535
       85.0000000000       95.6895836812
       85.1000000000       95.3281007711
       85.2000000000       94.9659081174
       85.3000000000       94.6030838718
       85.4000000000       94.2396922623
       85.5000000000       93.8757844727
       85.6000000000       93.5114141911
       85.7000000000       93.1466626625
       85.8000000000       92.7816624196
       85.9000000000       92.4166074187
       86.0000000000       92.0517422584
       86.1000000000       91.6873326509
       86.2000000000       91.3236275626
       86.3000000000       90.9608258214
       86.4000000000       90.5990558627
       86.5000000000       90.2383709813
       86.6000000000       89.8787579765
       86.7000000000       89.5201549312
       86.8000000000       89.1624719100
       86.9000000000       88.8056081270
       87.0000000000       88.4494620278
       87.1000000000       88.0939351075
       87.2000000000       87.7389355643
       87.3000000000       87.3843881975
       87.4000000000       87.0302526051
       87.5000000000       86.6765456187
       87.6000000000       86.3233598771
       87.7000000000       85.9708701801
       87.8000000000       85.6193224890
       87.9000000000       85.2690063403
       88.0000000000       84.9202176079
       88.1000000000       84.5732230491
       88.2000000000       84.2282380883
       88.3000000000       83.8854231274
       88.4000000000       83.5448959285
       88.5000000000       83.2067522213
       88.6000000000       82.8710847479
       88.7000000000       82.5379926489
       88.8000000000       82.2075769005
       88.9000000000       81.8799226483
       89.0000000000       81.5550754448
       89.1000000000       81.2330226317
       89.2000000000       80.9136898970
       89.3000000000       80.5969561470
       89.4000000000       80.2826819174
       89.5000000000       79.9707419879
       89.6000000000       79.6610526216
       89.7000000000       79.3535867648
       89.8000000000       79.0483747336
       89.9000000000       78.7454935453
       90.0000000000       78.4450523721
       90.1000000000       78.1471813706
       90.2000000000       77.8520262737
       90.3000000000       77.5597457925
       90.4000000000       77.2705075693
       90.5000000000       76.9844809992
       90.6000000000       76.7018281513
       90.7000000000       76.4226952478
       90.8000000000       76.1472061409
       90.9000000000       75.8754596967
       91.0000000000       75.6075335587
       91.1000000000       75.3434958317
       91.2000000000       75.0834227059
       91.3000000000       74.8274160842
       91.4000000000       74.5756133409
       91.5000000000       74.3281827287
       91.6000000000       74.0853017983
       91.7000000000       73.8471221461
       91.8000000000       73.6137295000
       91.9000000000       73.3851118162
       92.0000000000       73.1611484401
       92.1000000000       72.9416282092
       92.2000000000       72.7262953864
       92.3000000000       72.5149126702
       92.4000000000       72.3073235613
       92.5000000000       72.1034961298
       92.6000000000       71.9035355551
       92.7000000000       71.7076626917
       92.8000000000       71.5161658255
       92.9000000000       71.3293403401
       93.0000000000       71.1474330923
       93.1000000000       70.9706054517
       93.2000000000       70.7989219532
       93.3000000000       70.6323632187
       93.4000000000       70.4708546022
       93.5000000000       70.3142985784
       93.6000000000       70.1626004117
       93.7000000000       70.0156819538
       93.8000000000       69.8734852744
       93.9000000000       69.7359720927
       94.0000000000       69.6031248866
       94.1000000000       69.4749516386
       94.2000000000       69.3514911868
       94.3000000000       69.2328132473
       94.4000000000       69.1190078340
       94.5000000000       69.0101636287
       94.6000000000       68.9063400079
       94.7000000000       68.8075416809
       94.8000000000       68.7137056047
       94.9000000000       68.6247058317
       95.0000000000       68.5403752898
       95.1000000000       68.4605372966
       95.2000000000       68.3850362563
       95.3000000000       68.3137573305
       95.4000000000       68.2466290122
       95.5000000000       68.1836086545
       95.6000000000       68.1246569886
       95.7000000000       68.0697121481
       95.8000000000       68.0186739228
       95.9000000000       67.9714049354
       96.0000000000       67.9277487532
       96.1000000000       67.8875584036
       96.2000000000       67.8507250062
       96.3000000000       67.8171966996
       96.4000000000       67.7869820125
       96.5000000000       67.7601375016
       96.6000000000       67.7367450385
       96.7000000000       67.7168868904
       96.8000000000       67.7006264926
       96.9000000000       67.6880003335
       97.0000000000       67.6790222060
       97.1000000000       67.6736970710
       97.2000000000       67.6720384715
       97.3000000000       67.6740823421
       97.4000000000       67.6798917671
       97.5000000000       67.6895511186
       97.6000000000       67.7031522231
       97.7000000000       67.7207779562
       97.8000000000       67.7424886829
       97.9000000000       67.7683147903
       98.0000000000       67.7982558082
       98.1000000000       67.8322842278
       98.2000000000       67.8703512522
       98.3000000000       67.9123922554
       98.4000000000       67.9583314153
       98.5000000000       68.0080865390
       98.6000000000       68.0615754661
       98.7000000000       68.1187247292
       98.8000000000       68.1794791241
       98.9000000000       68.2438088205
       99.0000000000       68.3117098908
       99.1000000000       68.3831955763
       99.2000000000       68.4582790416
       99.3000000000       68.5369523136
       99.4000000000       68.6191688608
       99.5000000000       68.7048372258
       99.6000000000       68.7938295777
       99.7000000000       68.8860035256
       99.8000000000       68.9812303303
       99.9000000000       69.0794198049
      100.0000000000       69.1805332628
      100.1000000000       69.2845801853
      100.2000000000       69.3915998146
      100.3000000000       69.5016338762
      100.4000000000       69.6147001123
      100.5000000000       69.7307758696
      100.6000000000       69.8497976037
      100.7000000000       69.9716765452
      100.8000000000       70.0963246169
      100.9000000000       70.2236806090
      101.0000000000       70.3537267531
      101.1000000000       70.4864900008
      101.2000000000       70.6220290705
      101.3000000000       70.7604138693
      101.4000000000       70.9017059967
      101.5000000000       71.0459478244
      101.6000000000       71.1931635552
      101.7000000000       71.3433700052
      101.8000000000       71.4965911280
      101.9000000000       71.6528697876
      102.0000000000       71.8122726439
      102.1000000000       71.9748872763
      102.2000000000       72.1408132103
      102.3000000000       72.3101497324
      102.4000000000       72.4829840581
      102.5000000000       72.6593832085
      102.6000000000       72.8393916020
      102.7000000000       73.0230335034
      102.8000000000       73.2103171745
      102.9000000000       73.4012373937
      103.0000000000       73.5957751321
      103.1000000000       73.7938960649
      103.2000000000       73.9955511911
      103.3000000000       74.2006820047
      103.4000000000       74.4092302183
      103.5000000000       74.6211491781
      103.6000000000       74.8364122903
      103.7000000000       75.0550141439
      103.8000000000       75.2769625800
      103.9000000000       75.5022642372
      104.0000000000       75.7309097742
      104.1000000000       75.9628663164
      104.2000000000       76.1980826113
      104.3000000000       76.4365069730
      104.4000000000       76.6781112719
      104.5000000000       76.9229096024
      104.6000000000       77.1709613140
      104.7000000000       77.4223550321
      104.8000000000       77.6771788130
      104.9000000000       77.9354870163
      105.0000000000       78.1972747984
      105.1000000000       78.4624679012
      105.2000000000       78.7309314518
      105.3000000000       79.0024970857
      105.4000000000       79.2770032333
      105.5000000000       79.5543369508
      105.6000000000       79.8344622002
      105.7000000000       80.1174230245
      105.8000000000       80.4033189163
      105.9000000000       80.6922610282
      106.0000000000       80.9843244864
      106.1000000000       81.2795130863
      106.2000000000       81.5777474013
      106.3000000000       81.8788795767
      106.4000000000       82.1827285564
      106.5000000000       82.4891214334
      106.6000000000       82.7979238513
      106.7000000000       83.1090475243
      106.8000000000       83.4224330055
      106.9000000000       83.7380180166
      107.0000000000       84.0557077368
      107.1000000000       84.3753632617
      107.2000000000       84.6968159481
      107.3000000000       85.0199027114
      107.4000000000       85.3445058667
      107.5000000000       85.6705782499
      107.6000000000       85.9981418713
      107.7000000000       86.3272587936
      107.8000000000       86.6579846484
      107.9000000000       86.9903247758
      108.0000000000       87.3242113652
      108.1000000000       87.6595143428
      108.2000000000       87.9960822762
      108.3000000000       88.3337955306
      108.4000000000       88.6726093234
      108.5000000000       89.0125714499
      108.6000000000       89.3538115465
      108.7000000000       89.6965082090
      108.8000000000       90.0408447602
      108.9000000000       90.3869665080
      109.0000000000       90.7349507774
      109.1000000000       91.0847978218
      109.2000000000       91.4364422621
      109.3000000000       91.7897774239
      109.4000000000       92.1446810918
      109.5000000000       92.5010332751
      109.6000000000       92.8587224219
      109.7000000000       93.2176418408
      109.8000000000       93.5776807878
      109.9000000000       93.9387152379
      110.0000000000       94.3006010055
      110.1000000000       94.6631712733
      110.2000000000       95.0262399971
      110.3000000000       95.3896116269
      110.4000000000       95.7530958410
      110.5000000000       96.1165243414
      110.6000000000       96.4797653114
      110.7000000000       96.8427307609
      110.8000000000       97.2053737600
      110.9000000000       97.5676752255
      111.0000000000       97.9296228648
      111.1000000000       98.2911872655
      111.2000000000       98.6523010030
      111.3000000000       99.0128476267
      111.4000000000       99.3726651649
      111.5000000000       99.7315636341
      111.6000000000      100.0893498439
      111.7000000000      100.4458499643
      111.8000000000      100.8009228010
      111.9000000000      101.1544627635
      112.0000000000      101.5063966964
      112.1000000000      101.8566793172
      112.2000000000      102.2052890351
      112.3000000000      102.5522226738
      112.4000000000      102.8974870353
      112.5000000000      103.2410876538
      112.6000000000      103.5830176836
      112.7000000000      103.9232508986
      112.8000000000      104.2617414647
      112.9000000000      104.5984316510
      113.0000000000      104.9332677201
      113.1000000000      105.2662218996
      113.2000000000      105.5973152596
      113.3000000000      105.9266341967
      113.4000000000      106.2543328859
      113.5000000000      106.5806172737
      113.6000000000      106.9057119131
      113.7000000000      107.2298173794
      113.8000000000      107.5530701795
      113.9000000000      107.8755178255
      114.0000000000      108.1971180060
      114.1000000000      108.5177638864
      114.2000000000      108.8373293708
      114.3000000000      109.1557209411
      114.4000000000      109.4729192820
      114.5000000000      109.7889956615
      114.6000000000      110.1040953958
      114.7000000000      110.4183917089
      114.8000000000      110.7320245841
      114.9000000000      111.0450455586
      115.0000000000      111.3573874177
      115.1000000000      111.6688675780
      115.2000000000      111.9792212137
      115.3000000000      112.2881511374
      115.4000000000      112.5953801091
      115.5000000000      112.9006953212
      115.6000000000      113.2039783638
      115.7000000000      113.5052189253
      115.8000000000      113.8045129172
      115.9000000000      114.1020488941
      116.0000000000      114.3980884136
      116.1000000000      114.6929451785
      116.2000000000      114.9869642979
      116.3000000000      115.2804997819
      116.4000000000      115.5738886430
      116.5000000000      115.8674237242
      116.6000000000      116.1613314176
      116.7000000000      116.4557612803
      116.8000000000      116.7507917314
      116.9000000000      117.0464509523
      117.0000000000      117.3427469202
      117.1000000000      117.6396976498
      117.2000000000      117.9373534891
      117.3000000000      118.2358074629
      117.4000000000      118.5351947235
      117.5000000000      118.8356850358
      117.6000000000      119.1374722347
      117.7000000000      119.4407611506
      117.8000000000      119.7457512241
      117.9000000000      120.0526157353
      118.0000000000      120.3614797498
      118.1000000000      120.6724036710
      118.2000000000      120.9853807307
      118.3000000000      121.3003546063
      118.4000000000      121.6172584988
      118.5000000000      121.9360701639
      118.6000000000      122.2568700602
      118.7000000000      122.5798837635
      118.8000000000      122.9054908660
      118.9000000000      123.2341916294
      119.0000000000      123.5665369261
      119.1000000000      123.9030399637
      119.2000000000      124.2440952657
      119.3000000000      124.5899298100
      119.4000000000      124.9406025023
      119.5000000000      125.2960507381
      119.6000000000      125.6561625692
      119.7000000000      126.0208411200
      119.8000000000      126.3900333968
      119.9000000000      126.7637149231
      120.0000000000      127.1418425796
      120.1000000000      127.5243001752
      120.2000000000      127.9108638918
      120.3000000000      128.3012089217
      120.4000000000      128.6949639388
      120.5000000000      129.0917987881
      120.6000000000      129.4915123079
      120.7000000000      129.8940820075
      120.8000000000      130.2996506086
      120.9000000000      130.7084499503
      121.0000000000      131.1206876409
      121.1000000000      131.5364349485
      121.2000000000      131.9555518664
      121.3000000000      132.3776699407
      121.4000000000      132.8022336784
      121.5000000000      133.2285839692
      121.6000000000      133.6560562454
      121.7000000000      134.0840640014
      121.8000000000      134.5121460966
      121.9000000000      134.9399712675
      122.0000000000      135.3673092692
      122.1000000000      135.7939879877
      122.2000000000      136.2198562051
      122.3000000000      136.6447651379
      122.4000000000      137.0685727956
      122.5000000000      137.4911662943
      122.6000000000      137.9124898687
      122.7000000000      138.3325629706
      122.8000000000      138.7514756617
      122.9000000000      139.1693579084
      123.0000000000      139.5863308665
      123.1000000000      140.0024560635
      123.2000000000      140.4176993996
      123.3000000000      140.8319216177
      123.4000000000      141.2448982237
      123.5000000000      141.6563630285
      123.6000000000      142.0660626388
      123.7000000000      142.4738061612
      123.8000000000      142.8794952478
      123.9000000000      143.2831248282
      124.0000000000      143.6847539366
      124.1000000000      144.0844560814
      124.2000000000      144.4822664709
      124.3000000000      144.8781444199
      124.4000000000      145.2719634830
      124.5000000000      145.6635310159
      124.6000000000      146.0526283225
      124.7000000000      146.4390563531
      124.8000000000      146.8226721123
      124.9000000000      147.2034060628
      125.0000000000      147.5812583831
      125.1000000000      147.9562789569
      125.2000000000      148.3285404102
      125.3000000000      148.6981145415
      125.4000000000      149.0650600766
      125.5000000000      149.4294246925
      125.6000000000      149.7912584882
      125.7000000000      150.1506314970
      125.8000000000      150.5076464668
      125.9000000000      150.8624407582
      126.0000000000      151.2151762426
      126.1000000000      151.5660206722
      126.2000000000      151.9151258352
      126.3000000000      152.2626074922
      126.4000000000      152.6085303465
      126.5000000000      152.9528999916
      126.6000000000      153.2956629326
      126.7000000000      153.6367150797
      126.8000000000      153.9759177467
      126.9000000000      154.3131191154
      127.0000000000      154.6481780104
      127.1000000000      154.9809858660
      127.2000000000      155.3114820246
      127.3000000000      155.6396588253
      127.4000000000      155.9655559259
      127.5000000000      156.2892471429
      127.6000000000      156.6108256168
      127.7000000000      156.9303926986
      127.8000000000      157.2480530920
      127.9000000000      157.5639152545
      128.0000000000      157.8780938221
      128.1000000000      158.1907105708
      128.2000000000      158.5018904101
      128.3000000000      158.8117506192
      128.4000000000      159.1203835435
      128.5000000000      159.4278356171
      128.6000000000      159.7340900283
      128.7000000000      160.0390610420
      128.8000000000      160.3426060342
      128.9000000000      160.6445555126
      129.0000000000      160.9447543421
      129.1000000000      161.2431023509
      129.2000000000      161.5395818435
      129.3000000000      161.8342630421
      129.4000000000      162.1272848325
      129.5000000000      162.4188161272
      129.6000000000      162.7090098098
      129.7000000000      162.9979633466
      129.8000000000      163.2856973962
      129.9000000000      163.5721570759
      130.0000000000      163.8572332554
      130.1000000000      164.1407951923
      130.2000000000      164.4227230988
      130.3000000000      164.7029294135
      130.4000000000      164.9813614983
      130.5000000000      165.2579847916
      130.6000000000      165.5327535123
      130.7000000000      165.8055814629
      130.8000000000      166.0763257955
      130.9000000000      166.3447904943
      131.0000000000      166.6107480626
      131.1000000000      166.8739704571
      131.2000000000      167.1342578347
      131.3000000000      167.3914563120
      131.4000000000      167.6454617222
      131.5000000000      167.8962121210
      131.6000000000      168.1436758791
      131.7000000000      168.3878424957
      131.8000000000      168.6287198015
      131.9000000000      168.8663363382
      132.0000000000      169.1007432867
      132.1000000000      169.3320083601
      132.2000000000      169.5601959702
      132.3000000000      169.7853333317
      132.4000000000      170.0073691638
      132.5000000000      170.2261371974
      132.6000000000      170.4413383075
      132.7000000000      170.6525514433
      132.8000000000      170.8592742973
      132.9000000000      171.0609842547
      133.0000000000      171.2572022969
      133.1000000000      171.4475418199
      133.2000000000      171.6317305946
      133.3000000000      171.8096014988
      133.4000000000      171.9810567099
      133.5000000000      172.1460158536
      133.6000000000      172.3043627162
      133.7000000000      172.4559061494
      133.8000000000      172.6003670377
      133.9000000000      172.7373950659
      134.0000000000      172.8666094298
      134.1000000000      172.9876498210
      134.2000000000      173.1002214490
      134.3000000000      173.2041205127
      134.4000000000      173.2992333090
      134.5000000000      173.3855102879
      134.6000000000      173.4629239034
      134.7000000000      173.5314247049
      134.8000000000      173.5909119653
      134.9000000000      173.6412311038
      135.0000000000      173.6822008824
      135.1000000000      173.7136624836
      135.2000000000      173.7355343323
      135.3000000000      173.7478543373
      135.4000000000      173.7507959921
      135.5000000000      173.7446538833
      135.6000000000      173.7298045037
      135.7000000000      173.7066556365
      135.8000000000      173.6755996125
      135.9000000000      173.6369826205
      136.0000000000      173.5910954910
      136.1000000000      173.5381842508
      136.2000000000      173.4784730328
      136.3000000000      173.4121880364
      136.4000000000      173.3395707181
      136.5000000000      173.2608734016
      136.6000000000      173.1763399443
      136.7000000000      173.0861829118
      136.8000000000      172.9905715483
      136.9000000000      172.8896394368
      137.0000000000      172.7835105472
      137.1000000000      172.6723328134
      137.2000000000      172.5563043397
      137.3000000000      172.4356803223
      137.4000000000      172.3107563933
      137.5000000000      172.1818331796
      137.6000000000      172.0491744050
      137.7000000000      171.9129744224
      137.8000000000      171.7733485757
      137.9000000000      171.6303509201
      138.0000000000      171.4840123273
      138.1000000000      171.3343839634
      138.2000000000      171.1815685616
      138.3000000000      171.0257277962
      138.4000000000      170.8670639412
      138.5000000000      170.7057849233
      138.6000000000      170.5420685532
      138.7000000000      170.3760422532
      138.8000000000      170.2077875020
      138.9000000000      170.0373663658
      139.0000000000      169.8648568098
      139.1000000000      169.6903782843
      139.2000000000      169.5140922971
      139.3000000000      169.3361729588
      139.4000000000      169.1567557566
      139.5000000000      168.9758832053
      139.6000000000      168.7934691557
      139.7000000000      168.6092978715
      139.8000000000      168.4230624338
      139.9000000000      168.2344325816
      140.0000000000      168.0431325218
      140.1000000000      167.8490053943
      140.2000000000      167.6520459281
      140.3000000000      167.4523943896
      140.4000000000      167.2502978629
      140.5000000000      167.0460546439
      140.6000000000      166.8399600508
      140.7000000000      166.6322671100
      140.8000000000      166.4231674676
      140.9000000000      166.2127906959
      141.0000000000      166.0012163459
      141.1000000000      165.7884922827
      141.2000000000      165.5746539677
      141.3000000000      165.3597413175
      141.4000000000      165.1438121712
      141.5000000000      164.9269514389
      141.6000000000      164.7092735412
      141.7000000000      164.4909147208
      141.8000000000      164.2720139973
      141.9000000000      164.0526850224
      142.0000000000      163.8329872065
      142.1000000000      163.6129049016
      142.2000000000      163.3923418178
      142.3000000000      163.1711333885
      142.4000000000      162.9490742615
      142.5000000000      162.7259546521
      142.6000000000      162.5015966755
      142.7000000000      162.2758805314
      142.8000000000      162.0487518348
      142.9000000000      161.8202063138
      143.0000000000      161.5902554229
      143.1000000000      161.3588837909
      143.2000000000      161.1260113367
      143.3000000000      160.8914711554
      143.4000000000      160.6550090510
      143.5000000000      160.4163062215
      143.6000000000      160.1750224649
      143.7000000000      159.9308518174
      143.8000000000      159.6835778994
      143.9000000000      159.4331135451
      144.0000000000      159.1795122533
      144.1000000000      158.9229483538
      144.2000000000      158.6636730416
      144.3000000000      158.4019612954
      144.4000000000      158.1380656262
      144.5000000000      157.8721883906
      144.6000000000      157.6044758935
      144.7000000000      157.3350278755
      144.8000000000      157.0639095959
      144.9000000000      156.7911561558
      145.0000000000      156.5167638748
      145.1000000000      156.2406746212
      145.2000000000      155.9627638183
      145.3000000000      155.6828416795
      145.4000000000      155.4006720527
      145.5000000000      155.1160067179
      145.6000000000      154.8286273672
      145.7000000000      154.5383841809
      145.8000000000      154.2452198146
      145.9000000000      153.9491712441
      146.0000000000      153.6503504724
      146.1000000000      153.3489139679
      146.2000000000      153.0450346660
      146.3000000000      152.7388862944
      146.4000000000      152.4306410945
      146.5000000000      152.1204726720
      146.6000000000      151.8085515984
      146.7000000000      151.4950259502
      146.8000000000      151.1799881793
      146.9000000000      150.8634397942
      147.0000000000      150.5452708344
      147.1000000000      150.2252687749
      147.2000000000      149.9031614321
      147.3000000000      149.5786847550
      147.4000000000      149.2516551397
      147.5000000000      148.9220227346
      147.6000000000      148.5898864755
      147.7000000000      148.2554632621
      147.8000000000      147.9190189442
      147.9000000000      147.5807825564
      148.0000000000      147.2408721630
      148.1000000000      146.8992581120
      148.2000000000      146.5557760102
      148.3000000000      146.2101834335
      148.4000000000      145.8622392900
      148.5000000000      145.5117774303
      148.6000000000      145.1587500000
      148.7000000000      144.8032276665
      148.8000000000      144.4453586250
      148.9000000000      144.0853036428
      149.0000000000      143.7231719800
      149.1000000000      143.3589818743
      149.2000000000      142.9926586396
      149.3000000000      142.6240679501
      149.4000000000      142.2530684698
      149.5000000000      141.8795627502
      149.6000000000      141.5035290613
      149.7000000000      141.1250262161
      149.8000000000      140.7441745663
      149.9000000000      140.3611234493
      150.0000000000      139.9760180498
      150.1000000000      139.5889762742
      150.2000000000      139.2000821328
      150.3000000000      138.8093968985
      150.4000000000      138.4169839240
      150.5000000000      138.0229393150
      150.6000000000      137.6274190784
      150.7000000000      137.2306541386
      150.8000000000      136.8329476796
      150.9000000000      136.4346523627
      151.0000000000      136.0361303347
      151.1000000000      135.6377037510
      151.2000000000      135.2396065987
      151.3000000000      134.8419498813
      151.4000000000      134.4447088843
      151.5000000000      134.0477362120
      151.6000000000      133.6507986973
      151.7000000000      133.2536311526
      151.8000000000      132.8559958298
      151.9000000000      132.4577343966
      152.0000000000      132.0588004122
      152.1000000000      131.6592651865
      152.2000000000      131.2592967083
      152.3000000000      130.8591188663
      152.4000000000      130.4589622440
      152.5000000000      130.0590195977
      152.6000000000      129.6594179109
      152.7000000000      129.2602126149
      152.8000000000      128.8614021533
      152.9000000000      128.4629540140
      153.0000000000      128.0648320665
      153.1000000000      127.6670182021
      153.2000000000      127.2695275974
      153.3000000000      126.8724226045
      153.4000000000      126.4758306024
      153.5000000000      126.0799659469
      153.6000000000      125.6851478005
      153.7000000000      125.2917994600
      153.8000000000      124.9004163420
      153.9000000000      124.5114999215
      154.0000000000      124.1254695903
      154.1000000000      123.7425759146
      154.2000000000      123.3628414529
      154.3000000000      122.9860484286
      154.4000000000      122.6117780778
      154.5000000000      122.2394923958
      154.6000000000      121.8686398036
      154.7000000000      121.4987602327
      154.8000000000      121.1295645898
      154.9000000000      120.7609685431
      155.0000000000      120.3930721233
      155.1000000000      120.0260940340
      155.2000000000      119.6602870280
      155.3000000000      119.2958686688
      155.4000000000      118.9329941114
      155.5000000000      118.5717771318
      155.6000000000      118.2123418096
      155.7000000000      117.8548742469
      155.8000000000      117.4996462276
      155.9000000000      117.1470005650
      156.0000000000      116.7973078215
      156.1000000000      116.4509144886
      156.2000000000      116.1081051334
      156.3000000000      115.7690922498
      156.4000000000      115.4340356343
      156.5000000000      115.1030795655
      156.6000000000      114.7763872611
      156.7000000000      114.4541490449
      156.8000000000      114.1365482786
      156.9000000000      113.8236873919
      157.0000000000      113.5154979951
      157.1000000000      113.2116735100
      157.2000000000      112.9116618590
      157.3000000000      112.6147362343
      157.4000000000      112.3201310320
      157.5000000000      112.0272042450
      157.6000000000      111.7355764933
      157.7000000000      111.4452072717
      157.8000000000      111.1563891332
      157.9000000000      110.8696662525
      158.0000000000      110.5857085829
      158.1000000000      110.3051884115
      158.2000000000      110.0287027541
      158.3000000000      109.7567650325
      158.4000000000      109.4898537398
      158.5000000000      109.2284762789
      158.6000000000      108.9731990186
      158.7000000000      108.7246096413
      158.8000000000      108.4832080260
      158.9000000000      108.2492526304
      159.0000000000      108.0226130105
      159.1000000000      107.8026847700
      159.2000000000      107.5884098821
      159.3000000000      107.3784123898
      159.4000000000      107.1712183188
      159.5000000000      106.9654974635
      159.6000000000      106.7602593161
      159.7000000000      106.5549522927
      159.8000000000      106.3494481040
      159.9000000000      106.1439295918
      160.0000000000      105.9387256726
      160.1000000000      105.7341502396
      160.2000000000      105.5303990214
      160.3000000000      105.3275327842
      160.4000000000      105.1255424360
      160.5000000000      104.9244640757
      160.6000000000      104.7244878577
      160.7000000000      104.5260093044
      160.8000000000      104.3295939991
      160.9000000000      104.1358587492
      161.0000000000      103.9453053465
      161.1000000000      103.7581625130
      161.2000000000      103.5742910504
      161.3000000000      103.3931886837
      161.4000000000      103.2140981577
      161.5000000000      103.0361847850
      161.6000000000      102.8587232665
      161.7000000000      102.6812300444
      161.8000000000      102.5035001955
      161.9000000000      102.3255467004
      162.0000000000      102.1474763694
      162.1000000000      101.9693586693
      162.2000000000      101.7911416868
      162.3000000000      101.6126414444
      162.4000000000      101.4335966259
      162.5000000000      101.2537540459
      162.6000000000      101.0729386067
      162.7000000000      100.8910776257
      162.8000000000      100.7081701498
      162.9000000000      100.5242164189
      163.0000000000      100.3391406365
      163.1000000000      100.1527427410
      163.2000000000       99.9647027072
      163.3000000000       99.7746362410
      163.4000000000       99.5821786279
      163.5000000000       99.3870588625
      163.6000000000       99.1891293542
      163.7000000000       98.9883388781
      163.8000000000       98.7846668221
      163.9000000000       98.5780559192
      164.0000000000       98.3683794392
      164.1000000000       98.1554621094
      164.2000000000       97.9391483054
      164.3000000000       97.7193909370
      164.4000000000       97.4963288478
      164.5000000000       97.2703249778
      164.6000000000       97.0419462270
      164.7000000000       96.8118866622
      164.8000000000       96.5808568840
      164.9000000000       96.3494748379
      165.0000000000       96.1181957059
      165.1000000000       95.8872964248
      165.2000000000       95.6569083484
      165.3000000000       95.4270726673
      165.4000000000       95.1977901877
      165.5000000000       94.9690475548
      165.6000000000       94.7408208423
      165.7000000000       94.5130675593
      165.8000000000       94.2857187824
      165.9000000000       94.0586776975
      166.0000000000       93.8318236139
      166.1000000000       93.6050145298
      166.2000000000       93.3780831455
      166.3000000000       93.1508274997
      166.4000000000       92.9230042420
      166.5000000000       92.6943367422
      166.6000000000       92.4645469669
      166.7000000000       92.2334094719
      166.8000000000       92.0008131274
      166.9000000000       91.7668088993
      167.0000000000       91.5316223063
      167.1000000000       91.2956175574
      167.2000000000       91.0592172761
      167.3000000000       90.8227965664
      167.4000000000       90.5865836578
      167.5000000000       90.3506016951
      167.6000000000       90.1146738028
      167.7000000000       89.8784935901
      167.8000000000       89.6417389714
      167.9000000000       89.4041921538
      168.0000000000       89.1658293465
      168.1000000000       88.9268554175
      168.2000000000       88.6876750014
      168.3000000000       88.4488080711
      168.4000000000       88.2107729967
      168.5000000000       87.9739710582
      168.6000000000       87.7386074078
      168.7000000000       87.5046725068
      168.8000000000       87.2719877113
      168.9000000000       87.0402965450
      169.0000000000       86.8093685933
      169.1000000000       86.5790810861
      169.2000000000       86.3494523818
      169.3000000000       86.1206193220
      169.4000000000       85.8927703920
      169.5000000000       85.6660614418
      169.6000000000       85.4405447412
      169.7000000000       85.2161342147
      169.8000000000       84.9926146515
      169.9000000000       84.7696896533
      170.0000000000       84.5470543664
      170.1000000000       84.3244753342
      170.2000000000       84.1018595929
      170.3000000000       83.8792972836
      170.4000000000       83.6570666855
      170.5000000000       83.4355991883
      170.6000000000       83.2154140056
      170.7000000000       82.9970412220
      170.8000000000       82.7809541375
      170.9000000000       82.5675268296
      171.0000000000       82.3570232021
      171.1000000000       82.1496140737
      171.2000000000       81.9454123146
      171.3000000000       81.7445136340
      171.4000000000       81.5470315291
      171.5000000000       81.3531165148
      171.6000000000       81.1629548028
      171.7000000000       80.9767482387
      171.8000000000       80.7946840245
      171.9000000000       80.6169056257
      172.0000000000       80.4434919918
      172.1000000000       80.2744512695
      172.2000000000       80.1097277691
      172.3000000000       79.9492185560
      172.4000000000       79.7927975442
      172.5000000000       79.6403451364
      172.6000000000       79.4917807316
      172.7000000000       79.3470940401
      172.8000000000       79.2063690932
      172.9000000000       79.0697950518
      173.0000000000       78.9376582598
      173.1000000000       78.8103153952
      173.2000000000       78.6881533895
      173.3000000000       78.5715466383
      173.4000000000       78.4608238435
      173.5000000000       78.3562519067
      173.6000000000       78.2580386740
      173.7000000000       78.1663511778
      173.8000000000       78.0813436553
      173.9000000000       78.0031837255
      174.0000000000       77.9320647393
      174.1000000000       77.8681947890
      174.2000000000       77.8117612001
      174.3000000000       77.7628828320
      174.4000000000       77.7215717304
      174.5000000000       77.6877252761
      174.6000000000       77.6611580706
      174.7000000000       77.6416674039
      174.8000000000       77.6291147618
      174.9000000000       77.6234999566
      175.0000000000       77.6250091615
      175.1000000000       77.6340267198
      175.2000000000       77.6511099259
      175.3000000000       77.6769313019
      175.4000000000       77.7121985102
      175.5000000000       77.7575672166
      175.6000000000       77.8135642825
      175.7000000000       77.8805377268
      175.8000000000       77.9586429282
      175.9000000000       78.0478681845
      176.0000000000       78.1480910360
      176.1000000000       78.2591475475
      176.2000000000       78.3808926509
      176.3000000000       78.5132331183
      176.4000000000       78.6561252858
      176.5000000000       78.8095414377
      176.6000000000       78.9734168459
      176.7000000000       79.1475940443
      176.8000000000       79.3317822690
      176.9000000000       79.5255457180
      177.0000000000       79.7283291137
      177.1000000000       79.9395208978
      177.2000000000       80.1585420242
      177.3000000000       80.3849387575
      177.4000000000       80.6184561723
      177.5000000000       80.8590771656
      177.6000000000       81.1070238692
      177.7000000000       81.3627278689
      177.8000000000       81.6267764409
      177.9000000000       81.8998374396
      178.0000000000       82.1825656387
      178.1000000000       82.4755000343
      178.2000000000       82.7789736871
      178.3000000000       83.0930652611
      178.4000000000       83.4176176452
      178.5000000000       83.7523261125
      178.6000000000       84.0968698516
      178.7000000000       84.4510361258
      178.8000000000       84.8147848933
      178.9000000000       85.1882236056
      179.0000000000       85.5714945325
      179.1000000000       85.9646074118
      179.2000000000       86.3672724323
      179.3000000000       86.7787975546
      179.4000000000       87.1981029147
      179.5000000000       87.6238673704
      179.6000000000       88.0547674326
      179.7000000000       88.4897206482
      179.8000000000       88.9280365129
      179.9000000000       89.3694163644
      180.0000000000       89.8138072028
      180.1000000000       90.2611715306
      180.2000000000       90.7112649352
      180.3000000000       91.1635056232
      180.4000000000       91.6169797465
      180.5000000000       92.0705708919
      180.6000000000       92.5231503419
      180.7000000000       92.9737498948
      180.8000000000       93.4216586944
      180.9000000000       93.8664294847
      181.0000000000       94.3078212376
      181.1000000000       94.7457223157
      181.2000000000       95.1800909633
      181.3000000000       95.6109308182
      181.4000000000       96.0382930593
      181.5000000000       96.4622822882
      181.6000000000       96.8830432943
      181.7000000000       97.3007204714
      181.8000000000       97.7154007090
      181.9000000000       98.1270642766
      182.0000000000       98.5355662567
      182.1000000000       98.9406573051
      182.2000000000       99.3420355449
      182.3000000000       99.7394115198
      182.4000000000      100.1325642927
      182.5000000000      100.5213710668
      182.6000000000      100.9058035449
      182.7000000000      101.2858951344
      182.8000000000      101.6616952147
      182.9000000000      102.0332275907
      183.0000000000      102.4004651673
      183.1000000000      102.7633239828
      183.2000000000      103.1216727658
      183.3000000000      103.4753490304
      183.4000000000      103.8241767103
      183.5000000000      104.1679813311
      183.6000000000      104.5066031848
      183.7000000000      104.8399136469
      183.8000000000      105.1678387767
      183.9000000000      105.4903894264
      184.0000000000      105.8076904723
      184.1000000000      106.1199977156
      184.2000000000      106.4276939588
      184.3000000000      106.7312621115
      184.4000000000      107.0312380016
      184.5000000000      107.3281485061
      184.6000000000      107.6224425121
      184.7000000000      107.9144272632
      184.8000000000      108.2042259580
      184.9000000000      108.4917697846
      185.0000000000      108.7768287534
      185.1000000000      109.0590750985
      185.2000000000      109.3381645323
      185.3000000000      109.6138154788
      185.4000000000      109.8858685556
      185.5000000000      110.1543129407
      185.6000000000      110.4192732926
      185.7000000000      110.6809611378
      185.8000000000      110.9396065071
      185.9000000000      111.1953917043
      186.0000000000      111.4484085103
      186.1000000000      111.6986507164
      186.2000000000      111.9460392580
      186.3000000000      112.1904645063
      186.4000000000      112.4318243249
      186.5000000000      112.6700423165
      186.6000000000      112.9050614394
      186.7000000000      113.1368203490
      186.8000000000      113.3652286854
      186.9000000000      113.5901577907
      187.0000000000      113.8114557511
      187.1000000000      114.0289844559
      187.2000000000      114.2426653709
      187.3000000000      114.4525152707
      187.4000000000      114.6586549895
      187.5000000000      114.8612830453
      187.6000000000      115.0606197330
      187.7000000000      115.2568413446
      187.8000000000      115.4500299477
      187.9000000000      115.6401583439
      188.0000000000      115.8271161720
      188.1000000000      116.0107650000
      188.2000000000      116.1909988605
      188.3000000000      116.3677863652
      188.4000000000      116.5411792388
      188.5000000000      116.7112846681
      188.6000000000      116.8782105416
      188.7000000000      117.0420012744
      188.8000000000      117.2025857978
      188.9000000000      117.3597564059
      189.0000000000      117.5131894947
      189.1000000000      117.6625004589
      189.2000000000      117.8073122160
      189.3000000000      117.9473131568
      189.4000000000      118.0822873822
      189.5000000000      118.2121151689
      189.6000000000      118.3367509044
      189.7000000000      118.4561904706
      189.8000000000      118.5704376290
      189.9000000000      118.6794761241
      190.0000000000      118.7832504009
      190.1000000000      118.8816568409
      190.2000000000      118.9745431286
      190.3000000000      119.0617096442
      190.4000000000      119.1429078168
      190.5000000000      119.2178348247
      190.6000000000      119.2861314912
      190.7000000000      119.3473914596
      190.8000000000      119.4011828654
      190.9000000000      119.4470728182
      191.0000000000      119.4846399920
      191.1000000000      119.5134660103
      191.2000000000      119.5331080103
      191.3000000000      119.5430658941
      191.4000000000      119.5427620589
      191.5000000000      119.5315500006
      191.6000000000      119.5087611772
      191.7000000000      119.4737875248
      191.8000000000      119.4261823554
      191.9000000000      119.3657485420
      192.0000000000      119.2925783593
      192.1000000000      119.2070151771
      192.2000000000      119.1095274955
      192.3000000000      119.0005109559
      192.4000000000      118.8800635211
      192.5000000000      118.7478022626
      192.6000000000      118.6027961103
      192.7000000000      118.4436642623
      192.8000000000      118.2688351049
      192.9000000000      118.0768943212
      193.0000000000      117.8669047145
      193.1000000000      117.6385792368
      193.2000000000      117.3922411184
      193.3000000000      117.1285890261
      193.4000000000      116.8483688029
      193.5000000000      116.5520977136
      193.6000000000      116.2399708344
      193.7000000000      115.9119983993
      193.8000000000      115.5683108855
      193.9000000000      115.2094796276
      194.0000000000      114.8366854276
      194.1000000000      114.4516399600
      194.2000000000      114.0562874805
      194.3000000000      113.6524248025
      194.4000000000      113.2414147791
      194.5000000000      112.8241210859
      194.6000000000      112.4010898408
      194.7000000000      111.9728892940
      194.8000000000      111.5404442770
      194.9000000000      111.1051918282
      195.0000000000      110.6689546323
      195.1000000000      110.2335549882
      195.2000000000      109.8003192202
      195.3000000000      109.3696905734
      195.4000000000      108.9411347838
      195.5000000000      108.5134034999
      195.6000000000      108.0850747966
      195.7000000000      107.6551760728
      195.8000000000      107.2236623164
      195.9000000000      106.7915835807
      196.0000000000      106.3609001311
      196.1000000000      105.9340389245
      196.2000000000      105.5133712562
      196.3000000000      105.1007934622
      196.4000000000      104.6975229853
      196.5000000000      104.3041220142
      196.6000000000      103.9206817139
      196.7000000000      103.5470625128
      196.8000000000      103.1830962707
      196.9000000000      102.8286925794
      197.0000000000      102.4838412982
      197.1000000000      102.1485440990
      197.2000000000      101.8227288092
      197.3000000000      101.5061941036
      197.4000000000      101.1986053627
      197.5000000000      100.8995325236
      197.6000000000      100.6085041884
      197.7000000000      100.3250562690
      197.8000000000      100.0487676582
      197.9000000000       99.7792876529
      198.0000000000       99.5163633425
      198.1000000000       99.2598685175
      198.2000000000       99.0098253634
      198.3000000000       98.7664040393
      198.4000000000       98.5298865809
      198.5000000000       98.3005916547
      198.6000000000       98.0787723219
      198.7000000000       97.8645119822
      198.8000000000       97.6576522537
      198.9000000000       97.4577819491
      199.0000000000       97.2642988907
      199.1000000000       97.0765316636
      199.2000000000       96.8938872491
      199.3000000000       96.7159811564
      199.4000000000       96.5427126335
      199.5000000000       96.3742661202
      199.6000000000       96.2110418591
      199.7000000000       96.0535376617
      199.8000000000       95.9022141295
      199.9000000000       95.7573783326
      200.0000000000       95.6191133910
      200.1000000000       95.4872661704
      200.2000000000       95.3614885654
      200.3000000000       95.2413139395
      200.4000000000       95.1262449748
      200.5000000000       95.0158315462
      200.6000000000       94.9097245245
      200.7000000000       94.8077008224
      200.8000000000       94.7096629664
      200.9000000000       94.6156215817
      201.0000000000       94.5256707365
      201.1000000000       94.4399611343
      201.2000000000       94.3586712446
      201.3000000000       94.2819741266
      201.4000000000       94.2099997195
      201.5000000000       94.1427980314
      201.6000000000       94.0803128412
      201.7000000000       94.0223773897
      201.8000000000       93.9687378889
      201.9000000000       93.9191058501
      202.0000000000       93.8732305686
      202.1000000000       93.8309756058
      202.2000000000       93.7923789456
      202.3000000000       93.7576784051
      202.4000000000       93.7272928013
      202.5000000000       93.7017622814
      202.6000000000       93.6816620628
      202.7000000000       93.6675092031
      202.8000000000       93.6596818389
      202.9000000000       93.6583652875
      203.0000000000       93.6635334994
      203.1000000000       93.6749683526
      203.2000000000       93.6923126081
      203.3000000000       93.7151458185
      203.4000000000       93.7430683811
      203.5000000000       93.7757790250
      203.6000000000       93.8131344246
      203.7000000000       93.8551835632
      203.8000000000       93.9021715376
      203.9000000000       93.9545092558
      204.0000000000       94.0127085079
      204.1000000000       94.0772930650
      204.2000000000       94.1487069030
      204.3000000000       94.2272484457
      204.4000000000       94.3130567666
      204.5000000000       94.4061626560
      204.6000000000       94.5065995179
      204.7000000000       94.6145510990
      204.8000000000       94.7304983958
      204.9000000000       94.8553219719
      205.0000000000       94.9903219118
      205.1000000000       95.1371349869
      205.2000000000       95.2975542507
      205.3000000000       95.4732833020
      205.4000000000       95.6656771196
      205.5000000000       95.8755274846
      205.6000000000       96.1029419231
      205.7000000000       96.3473402048
      205.8000000000       96.6075608394
      205.9000000000       96.8820432788
      206.0000000000       97.1690394526
      206.1000000000       97.4668139139
      206.2000000000       97.7738088916
      206.3000000000       98.0887713500
      206.4000000000       98.4108534992
      206.5000000000       98.7396995046
      206.6000000000       99.0755141082
      206.7000000000       99.4190827847
      206.8000000000       99.7717000001
      206.9000000000      100.1349698603
      207.0000000000      100.5104856096
      207.1000000000      100.8994507705
      207.2000000000      101.3023462564
      207.3000000000      101.7187464652
      207.4000000000      102.1473404437
      207.5000000000      102.5861482335
      207.6000000000      103.0328642413
      207.7000000000      103.4852301635
      207.8000000000      103.9413443847
      207.9000000000      104.3998430305
      208.0000000000      104.8599287583
      208.1000000000      105.3212662417
      208.2000000000      105.7837976049
      208.3000000000      106.2475441732
      208.4000000000      106.7124499717
      208.5000000000      107.1782938837
      208.6000000000      107.6446684364
      208.7000000000      108.1110073304
      208.8000000000      108.5766405828
      208.9000000000      109.0408620066
      209.0000000000      109.5030001079
      209.1000000000      109.9624865736
      209.2000000000      110.4189188934
      209.3000000000      110.8721089529
      209.4000000000      111.3221015162
      209.5000000000      111.7691430603
      209.6000000000      112.2135903718
      209.7000000000      112.6557738067
      209.8000000000      113.0958556611
      209.9000000000      113.5337369428
      210.0000000000      113.9690498288
      210.1000000000      114.4012376518
      210.2000000000      114.8296883653
      210.3000000000      115.2538707313
      210.4000000000      115.6734285287
      210.5000000000      116.0882081640
      210.6000000000      116.4982183537
      210.7000000000      116.9035410297
      210.8000000000      117.3042283687
      210.9000000000      117.7002269200
      211.0000000000      118.0913620151
      211.1000000000      118.4773916585
      211.2000000000      118.8581084213
      211.3000000000      119.2334484720
      211.4000000000      119.6035664151
      211.5000000000      119.9688507766
      211.6000000000      120.3298777635
      211.7000000000      120.6873192624
      211.8000000000      121.0418312667
      211.9000000000      121.3939501809
      212.0000000000      121.7440201275
      212.1000000000      122.0921661422
      212.2000000000      122.4383163877
      212.3000000000      122.7822616418
      212.4000000000      123.1237308713
      212.5000000000      123.4624597528
      212.6000000000      123.7982354049
      212.7000000000      124.1309127800
      212.8000000000      124.4604097015
      212.9000000000      124.7866914060
      213.0000000000      125.1097540226
      213.1000000000      125.4296104595
      213.2000000000      125.7462783174
      213.3000000000      126.0597692877
      213.4000000000      126.3700819714
      213.5000000000      126.6772026876
      213.6000000000      126.9811175735
      213.7000000000      127.2818346158
      213.8000000000      127.5794092892
      213.9000000000      127.8739645233
      214.0000000000      128.1656965921
      214.1000000000      128.4548601893
      214.2000000000      128.7417302839
      214.3000000000      129.0265446249
      214.4000000000      129.3094386543
      214.5000000000      129.5903896582
      214.6000000000      129.8691902081
      214.7000000000      130.1454626844
      214.8000000000      130.4187159571
      214.9000000000      130.6884323480
      215.0000000000      130.9541636578
      215.1000000000      131.2156141111
      215.2000000000      131.4726937387
      215.3000000000      131.7255351450
      215.4000000000      131.9744763001
      215.5000000000      132.2200182373
      215.6000000000      132.4627678830
      215.7000000000      132.7033741492
      215.8000000000      132.9424612712
      215.9000000000      133.1805617958
      216.0000000000      133.4180539774
      216.1000000000      133.6551116584
      216.2000000000      133.8916785548
      216.3000000000      134.1274769693
      216.4000000000      134.3620555086
      216.5000000000      134.5948721953
      216.6000000000      134.8253977426
      216.7000000000      135.0532138917
      216.8000000000      135.2780782045
      216.9000000000      135.4999343662
      217.0000000000      135.7188622897
      217.1000000000      135.9349829852
      217.2000000000      136.1483488403
      217.3000000000      136.3588549690
      217.4000000000      136.5662017642
      217.5000000000      136.7699231223
      217.6000000000      136.9694734612
      217.7000000000      137.1643457001
      217.8000000000      137.3541801791
      217.9000000000      137.5388265291
      218.0000000000      137.7183370513
      218.1000000000      137.8928950756
      218.2000000000      138.0627052336
      218.3000000000      138.2278865864
      218.4000000000      138.3884075509
      218.5000000000      138.5440840583
      218.6000000000      138.6946359674
      218.7000000000      138.8397734090
      218.8000000000      138.9792763133
      218.9000000000      139.1130391361
      219.0000000000      139.2410705241
      219.1000000000      139.3634534986
      219.2000000000      139.4802797714
      219.3000000000      139.5915760440
      219.4000000000      139.6972406054
      219.5000000000      139.7970047746
      219.6000000000      139.8904251026
      219.7000000000      139.9769006366
      219.8000000000      140.0557035816
      219.9000000000      140.1260136504
      220.0000000000      140.1869550466
      220.1000000000      140.2376407460
      220.2000000000      140.2772272012
      220.3000000000      140.3049757802
      220.4000000000      140.3203059789
      220.5000000000      140.3228232651
      220.6000000000      140.3123123770
      220.7000000000      140.2887026271
      220.8000000000      140.2520305125
      220.9000000000      140.2024316897
      221.0000000000      140.1401820141
      221.1000000000      140.0657770150
      221.2000000000      139.9800078107
      221.3000000000      139.8839775429
      221.4000000000      139.7790181860
      221.5000000000      139.6665090436
      221.6000000000      139.5476447286
      221.7000000000      139.4232288884
      221.8000000000      139.2935691015
      221.9000000000      139.1585179418
      222.0000000000      139.0176563952
      222.1000000000      138.8705659703
      222.2000000000      138.7170977190
      222.3000000000      138.5575426291
      222.4000000000      138.3926451625
      222.5000000000      138.2234663679
      222.6000000000      138.0511627425
      222.7000000000      137.8767706010
      222.8000000000      137.7010683971
      222.9000000000      137.5245517389
      223.0000000000      137.3475165354
      223.1000000000      137.1702130437
      223.2000000000      136.9930100969
      223.3000000000      136.8165007970
      223.4000000000      136.6414985874
      223.5000000000      136.4689156545
      223.6000000000      136.2995701167
      223.7000000000      136.1340024025
      223.8000000000      135.9723746579
      223.9000000000      135.8144874431
      224.0000000000      135.6598973892
      224.1000000000      135.5080828737
      224.2000000000      135.3585959402
      224.3000000000      135.2111514969
      224.4000000000      135.0656312896
      224.5000000000      134.9220094579
      224.6000000000      134.7802320672
      224.7000000000      134.6401003197
      224.8000000000      134.5012081082
      224.9000000000      134.3629663785
      225.0000000000      134.2247134373
      225.1000000000      134.0858755133
      225.2000000000      133.9461228570
      225.3000000000      133.8054658948
      225.4000000000      133.6642570028
      225.5000000000      133.5230956174
      225.6000000000      133.3826664338
      225.7000000000      133.2435618946
      225.8000000000      133.1061434185
      225.9000000000      132.9704792341
      226.0000000000      132.8363674988
      226.1000000000      132.7034239625
      226.2000000000      132.5711952993
      226.3000000000      132.4392583828
      226.4000000000      132.3072802062
      226.5000000000      132.1750324480
      226.6000000000      132.0423714588
      226.7000000000      131.9092013826
      226.8000000000      131.7754403191
      226.9000000000      131.6410037521
      227.0000000000      131.5058103750
      227.1000000000      131.3698041295
      227.2000000000      131.2329778264
      227.3000000000      131.0953825357
      227.4000000000      130.9571167000
      227.5000000000      130.8182993349
      227.6000000000      130.6790392632
      227.7000000000      130.5394128339
      227.8000000000      130.3994573007
      227.9000000000      130.2591806698
      228.0000000000      130.1185836824
      228.1000000000      129.9776857774
      228.2000000000      129.8365454029
      228.3000000000      129.6952677616
      228.4000000000      129.5539996299
      228.5000000000      129.4129172461
      228.6000000000      129.2722153157
      228.7000000000      129.1321012323
      228.8000000000      128.9927920230
      228.9000000000      128.8545051946
      229.0000000000      128.7174331832
      229.1000000000      128.5816999259
      229.2000000000      128.4473093227
      229.3000000000      128.3141060817
      229.4000000000      128.1817729349
      229.5000000000      128.0498776952
      229.6000000000      127.9179652082
      229.7000000000      127.7856693356
      229.8000000000      127.6528076336
      229.9000000000      127.5194233401
      230.0000000000      127.3857576430
      230.1000000000      127.2521617119
      230.2000000000      127.1189834025
      230.3000000000      126.9864747778
      230.4000000000      126.8547575920
      230.5000000000      126.7238574980
      230.6000000000      126.5937864009
      230.7000000000      126.4646324240
      230.8000000000      126.3366172482
      230.9000000000      126.2100976117
      231.0000000000      126.0855143713
      231.1000000000      125.9633155705
      231.2000000000      125.8438903446
      231.3000000000      125.7275445494
      231.4000000000      125.6145283050
      231.5000000000      125.5050933198
      231.6000000000      125.3995400250
      231.7000000000      125.2982111564
      231.8000000000      125.2014070257
      231.9000000000      125.1092361601
      232.0000000000      125.0214575558
      232.1000000000      124.9373922878
      232.2000000000      124.8559687214
      232.3000000000      124.7759184824
      232.4000000000      124.6960769050
      232.5000000000      124.6156946515
      232.6000000000      124.5346593715
      232.7000000000      124.4535562755
      232.8000000000      124.3735464382
      232.9000000000      124.2960930144
      233.0000000000      124.2226089969
      233.1000000000      124.1541279216
      233.2000000000      124.0910997925
      233.3000000000      124.0333775202
      233.4000000000      123.9803929206
      233.5000000000      123.9314536145
      233.6000000000      123.8860505563
      233.7000000000      123.8440702131
      233.8000000000      123.8058450313
      233.9000000000      123.7720265821
      234.0000000000      123.7433295863
      234.1000000000      123.7202381968
      234.2000000000      123.7027796306
      234.3000000000      123.6904443054
      234.4000000000      123.6822734858
      234.5000000000      123.6770757479
      234.6000000000      123.6736978333
      234.7000000000      123.6712710909
      234.8000000000      123.6693752544
      234.9000000000      123.6680931378
      235.0000000000      123.6679614058
      235.1000000000      123.6698436799
      235.2000000000      123.6747612426
      235.3000000000      123.6837159804
      235.4000000000      123.6975347434
      235.5000000000      123.7167548296
      235.6000000000      123.7415630135
      235.7000000000      123.7717928555
      235.8000000000      123.8069783430
      235.9000000000      123.8464528565
      236.0000000000      123.8894739356
      236.1000000000      123.9353446450
      236.2000000000      123.9835003771
      236.3000000000      124.0335424254
      236.4000000000      124.0852130778
      236.5000000000      124.1383287256
      236.6000000000      124.1927020860
      236.7000000000      124.2480821675
      236.8000000000      124.3041331624
      236.9000000000      124.3604579110
      237.0000000000      124.4166575969
      237.1000000000      124.4724075088
      237.2000000000      124.5275268684
      237.3000000000      124.5820249156
      237.4000000000      124.6361124297
      237.5000000000      124.6901780661
      237.6000000000      124.7447366624
      237.7000000000      124.8003623717
      237.8000000000      124.8576211773
      237.9000000000      124.9170146187
      238.0000000000      124.9789393895
      238.1000000000      125.0436596890
      238.2000000000      125.1112880738
      238.3000000000      125.1817731824
      238.4000000000      125.2548989709
      238.5000000000      125.3303066256
      238.6000000000      125.4075459160
      238.7000000000      125.4861520604
      238.8000000000      125.5657335511
      238.9000000000      125.6460477986
      239.0000000000      125.7270451243
      239.1000000000      125.8088693504
      239.2000000000      125.8918128498
      239.3000000000      125.9762348869
      239.4000000000      126.0624627325
      239.5000000000      126.1507022192
      239.6000000000      126.2409837421
      239.7000000000      126.3331585851
      239.8000000000      126.4269415478
      239.9000000000      126.5219821975
      240.0000000000      126.6179414997
      240.1000000000      126.7145541241
      240.2000000000      126.8116647431
      240.3000000000      126.9092347247
      240.4000000000      127.0073236223
      240.5000000000      127.1060551434
      240.6000000000      127.2055795561
      240.7000000000      127.3060408106
      240.8000000000      127.4075521473
      240.9000000000      127.5101786175
      241.0000000000      127.6139267260
      241.1000000000      127.7187452152
      241.2000000000      127.8245429367
      241.3000000000      127.9312265470
      241.4000000000      128.0387533046
      241.5000000000      128.1471879490
      241.6000000000      128.2567498939
      241.7000000000      128.3678370741
      241.8000000000      128.4810173467
      241.9000000000      128.5969847311
      242.0000000000      128.7164857244
      242.1000000000      128.8402296184
      242.2000000000      128.9688023909
      242.3000000000      129.1026011348
      242.4000000000      129.2418004266
      242.5000000000      129.3863543439
      242.6000000000      129.5360313197
      242.7000000000      129.6904751040
      242.8000000000      129.8492819509
      242.9000000000      130.0120817498
      243.0000000000      130.1786127773
      243.1000000000      130.3487804506
      243.2000000000      130.5226918740
      243.3000000000      130.7006581003
      243.4000000000      130.8831583435
      243.5000000000      131.0707665152
      243.6000000000      131.2640513183
      243.7000000000      131.4634740027
      243.8000000000      131.6693151292
      243.9000000000      131.8816581814
      244.0000000000      132.1004419288
      244.1000000000      132.3255679850
      244.2000000000      132.5570260562
      244.3000000000      132.7949895752
      244.4000000000      133.0398447938
      244.5000000000      133.2921418722
      244.6000000000      133.5524854489
      244.7000000000      133.8214021586
      244.8000000000      134.0992278569
      244.9000000000      134.3860506365
      245.0000000000      134.6817305674
      245.1000000000      134.9859915911
      245.2000000000      135.2985537733
      245.3000000000      135.6192550423
      245.4000000000      135.9481160110
      245.5000000000      136.2853272714
      245.6000000000      136.6311741384
      245.7000000000      136.9859362355
      245.8000000000      137.3497982310
      245.9000000000      137.7227962655
      246.0000000000      138.1048143875
      246.1000000000      138.4956258294
      246.2000000000      138.8949503827
      246.3000000000      139.3024891442
      246.4000000000      139.7179080611
      246.5000000000      140.1407799116
      246.6000000000      140.5705329830
      246.7000000000      141.0064590040
      246.8000000000      141.4477952088
      246.9000000000      141.8938528259
      247.0000000000      142.3441349362
      247.1000000000      142.7983902432
      247.2000000000      143.2565756103
      247.3000000000      143.7187339355
      247.4000000000      144.1848281629
      247.5000000000      144.6545912362
      247.6000000000      145.1274431598
      247.7000000000      145.6024958186
      247.8000000000      146.0786334217
      247.9000000000      146.5546341347
      248.0000000000      147.0292937492
      248.1000000000      147.5015147673
      248.2000000000      147.9703386900
      248.3000000000      148.4349314903
      248.4000000000      148.8945469633
      248.5000000000      149.3485004775
      248.6000000000      149.7961731135
      248.7000000000      150.2370439863
      248.8000000000      150.6707244247
      248.9000000000      151.0969687902
      249.0000000000      151.5156522732
      249.1000000000      151.9267281962
      249.2000000000      152.3301938431
      249.3000000000      152.7260845842
      249.4000000000      153.1144946105
      249.5000000000      153.4956095333
      249.6000000000      153.8697310077
      249.7000000000      154.2372795730
      249.8000000000      154.5987699222
      249.9000000000      154.9547639875
      250.0000000000      155.3058099715
      250.1000000000      155.6523840981
      250.2000000000      155.9948521191
      250.3000000000      156.3334589456
      250.4000000000      156.6683435622
      250.5000000000      156.9995702147
      250.6000000000      157.3271660210
      250.7000000000      157.6511562649
      250.8000000000      157.9715898565
      250.9000000000      158.2885441992
      251.0000000000      158.6021059503
      251.1000000000      158.9123371207
      251.2000000000      159.2192458728
      251.3000000000      159.5227790533
      251.4000000000      159.8228418411
      251.5000000000      160.1193349284
      251.6000000000      160.4121938803
      251.7000000000      160.7014184083
      251.8000000000      160.9870863888
      251.9000000000      161.2693557973
      252.0000000000      161.5484606103
      252.1000000000      161.8247054986
      252.2000000000      162.0984605481
      252.3000000000      162.3701507870
      252.4000000000      162.6402334532
      252.5000000000      162.9091596973
      252.6000000000      163.1773240390
      252.7000000000      163.4450106799
      252.8000000000      163.7123487075
      252.9000000000      163.9792880072
      253.0000000000      164.2456044111
      253.1000000000      164.5109362441
      253.2000000000      164.7748457428
      253.3000000000      165.0368925480
      253.4000000000      165.2967036371
      253.5000000000      165.5540256783
      253.6000000000      165.8087508109
      253.7000000000      166.0609142986
      253.8000000000      166.3106717577
      253.9000000000      166.5582670351
      254.0000000000      166.8040007582
      254.1000000000      167.0482020074
      254.2000000000      167.2912013533
      254.3000000000      167.5333006985
      254.4000000000      167.7747379804
      254.5000000000      168.0156488393
      254.6000000000      168.2560327414
      254.7000000000      168.4957327773
      254.8000000000      168.7344359369
      254.9000000000      168.9716940042
      255.0000000000      169.2069578854
      255.1000000000      169.4396145233
      255.2000000000      169.6690171641
      255.3000000000      169.8945061690
      255.4000000000      170.1154249498
      255.5000000000      170.3311396623
      255.6000000000      170.5410683222
      255.7000000000      170.7447156612
      255.8000000000      170.9416989382
      255.9000000000      171.1317444112
      256.0000000000      171.3146395920
      256.1000000000      171.4901424342
      256.2000000000      171.6578686377
      256.3000000000      171.8171921291
      256.4000000000      171.9671933101
      256.5000000000      172.1066723682
      256.6000000000      172.2342209153
      256.7000000000      172.3483241875
      256.8000000000      172.4474583947
      256.9000000000      172.5301544084
      257.0000000000      172.5950167803
      257.1000000000      172.6407091581
      257.2000000000      172.6659337804
      257.3000000000      172.6694356473
      257.4000000000      172.6500505227
      257.5000000000      172.6067942741
      257.6000000000      172.5389690758
      257.7000000000      172.4462481853
      257.8000000000      172.3287000787
      257.9000000000      172.1867290378
      258.0000000000      172.0209409907
      258.1000000000      171.8319790746
      258.2000000000      171.6203909590
      258.3000000000      171.3865749393
      258.4000000000      171.1308106538
      258.5000000000      170.8533411958
      258.6000000000      170.5544589182
      258.7000000000      170.2345546728
      258.8000000000      169.8941075819
      258.9000000000      169.5336125359
      259.0000000000      169.1534657977
      259.1000000000      168.7538495575
      259.2000000000      168.3346659016
      259.3000000000      167.8955565811
      259.4000000000      167.4360211502
      259.5000000000      166.9556159150
      259.6000000000      166.4541903145
      259.7000000000      165.9321011954
      259.8000000000      165.3903451351
      259.9000000000      164.8305646680
      260.0000000000      164.2549110837
      260.1000000000      163.6657779261
      260.2000000000      163.0654585071
      260.3000000000      162.4558210450
      260.4000000000      161.8381083137
      260.5000000000      161.2129331899
      260.6000000000      160.5804584428
      260.7000000000      159.9406654890
      260.8000000000      159.2935847281
      260.9000000000      158.6393921600
      261.0000000000      157.9783588925
      261.1000000000      157.3107209189
      261.2000000000      156.6365802302
      261.3000000000      155.9559389807
      261.4000000000      155.2688978523
      261.5000000000      154.5759432108
      261.6000000000      153.8781750451
      261.7000000000      153.1773389452
      261.8000000000      152.4756317126
      261.9000000000      151.7753774085
      262.0000000000      151.0787322886
      262.1000000000      150.3875484934
      262.2000000000      149.7034295512
      262.3000000000      149.0279195525
      262.4000000000      148.3627103732
      262.5000000000      147.7097408265
      262.6000000000      147.0711059079
      262.7000000000      146.4487904085
      262.8000000000      145.8443377384
      262.9000000000      145.2586133152
      263.0000000000      144.6917751375
      263.1000000000      144.1434634110
      263.2000000000      143.6131183455
      263.3000000000      143.1002852378
      263.4000000000      142.6047845399
      263.5000000000      142.1266956862
      263.6000000000      141.6661891657
      263.7000000000      141.2232998751
      263.8000000000      140.7977455731
      263.9000000000      140.3888615679
      264.0000000000      139.9956668824
      264.1000000000      139.6170313653
      264.2000000000      139.2518803690
      264.3000000000      138.8993658455
      264.4000000000      138.5589485734
      264.5000000000      138.2303662924
      264.6000000000      137.9135085109
      264.7000000000      137.6082497907
      264.8000000000      137.3143020704
      264.9000000000      137.0311310640
      265.0000000000      136.7579550341
      265.1000000000      136.4938209380
      265.2000000000      136.2377352743
      265.3000000000      135.9888169737
      265.4000000000      135.7464353676
      265.5000000000      135.5102992581
      265.6000000000      135.2804732453
      265.7000000000      135.0573136388
      265.8000000000      134.8413354060
      265.9000000000      134.6330405806
      266.0000000000      134.4327520688
      266.1000000000      134.2404984609
      266.2000000000      134.0559819460
      266.3000000000      133.8786355545
      266.4000000000      133.7077480764
      266.5000000000      133.5426169256
      266.6000000000      133.3826866051
      266.7000000000      133.2276392737
      266.8000000000      133.0774185675
      266.9000000000      132.9321859831
      267.0000000000      132.7922260377
      267.1000000000      132.6578296173
      267.2000000000      132.5291882872
      267.3000000000      132.4063258204
      267.4000000000      132.2890801107
      267.5000000000      132.1771344461
      267.6000000000      132.0700858842
      267.7000000000      131.9675315601
      267.8000000000      131.8691504861
      267.9000000000      131.7747605108
      268.0000000000      131.6843381678
      268.1000000000      131.5980007083
      268.2000000000      131.5159593083
      268.3000000000      131.4384572487
      268.4000000000      131.3657091275
      268.5000000000      131.2978543657
      268.6000000000      131.2349324697
      268.7000000000      131.1768798398
      268.8000000000      131.1235417112
      268.9000000000      131.0746908555
      269.0000000000      131.0300474632
      269.1000000000      130.9892994644
      269.2000000000      130.9521256328
      269.3000000000      130.9182240597
      269.4000000000      130.8873459776
      269.5000000000      130.8593309213
      269.6000000000      130.8341358649
      269.7000000000      130.8118491601
      269.8000000000      130.7926837451
      269.9000000000      130.7769499113
      270.0000000000      130.7650138397
      270.1000000000      130.7572526136
      270.2000000000      130.7540167224
      270.3000000000      130.7556064237
      270.4000000000      130.7622603111
      270.5000000000      130.7741492601
      270.6000000000      130.7913674371
      270.7000000000      130.8139179107
      270.8000000000      130.8416970210
      270.9000000000      130.8744868758
      271.0000000000      130.9119650505
      271.1000000000      130.9537372340
      271.2000000000      130.9993911711
      271.3000000000      131.0485626350
      271.4000000000      131.1009968154
      271.5000000000      131.1565864886
      271.6000000000      131.2153737696
      271.7000000000      131.2775167021
      271.8000000000      131.3432358810
      271.9000000000      131.4127634438
      272.0000000000      131.4863129701
      272.1000000000      131.5640779093
      272.2000000000      131.6462556674
      272.3000000000      131.7330837507
      272.4000000000      131.8248695041
      272.5000000000      131.9219935466
      272.6000000000      132.0248746389
      272.7000000000      132.1339031073
      272.8000000000      132.2493695940
      272.9000000000      132.3714222217
      273.0000000000      132.5000705282
      273.1000000000      132.6352298905
      273.2000000000      132.7767793629
      273.3000000000      132.9246010887
      273.4000000000      133.0785788044
      273.5000000000      133.2385497470
      273.6000000000      133.4042256062
      273.7000000000      133.5751176428
      273.8000000000      133.7505112788
      273.9000000000      133.9295278206
      274.0000000000      134.1112826402
      274.1000000000      134.2951068373
      274.2000000000      134.4807630132
      274.3000000000      134.6685713849
      274.4000000000      134.8593833858
      274.5000000000      135.0543896388
      274.6000000000      135.2548105092
      274.7000000000      135.4615651977
      274.8000000000      135.6750329679
      274.9000000000      135.8949960866
      275.0000000000      136.1207896826
      275.1000000000      136.3515995510
      275.2000000000      136.5867826975
      275.3000000000      136.8260709980
      275.4000000000      137.0695671874
      275.5000000000      137.3175321957
      275.6000000000      137.5700529933
      275.7000000000      137.8267305574
      275.8000000000      138.0865144631
      275.9000000000      138.3477427941
      276.0000000000      138.6083548253
      276.1000000000      138.8661786068
      276.2000000000      139.1191904696
      276.3000000000      139.3656828203
      276.4000000000      139.6043327459
      276.5000000000      139.8342077668
      276.6000000000      140.0547554305
      276.7000000000      140.2658058341
      276.8000000000      140.4675693915
      276.9000000000      140.6605719471
      277.0000000000      140.8454764334
      277.1000000000      141.0228059360
      277.2000000000      141.1926636084
      277.3000000000      141.3545788611
      277.4000000000      141.5075699124
      277.5000000000      141.6504226213
      277.6000000000      141.7820909364
      277.7000000000      141.9020683038
      277.8000000000      142.0105882475
      277.9000000000      142.1085838500
      278.0000000000      142.1974376941
      278.1000000000      142.2786314141
      278.2000000000      142.3534235578
      278.3000000000      142.4226513054
      278.4000000000      142.4866944795
      278.5000000000      142.5455772052
      278.6000000000      142.5991393823
      278.7000000000      142.6472013267
      278.8000000000      142.6896716640
      278.9000000000      142.7265913436
      279.0000000000      142.7581370689
      279.1000000000      142.7846113055
      279.2000000000      142.8064318624
      279.3000000000      142.8241182773
      279.4000000000      142.8382676994
      279.5000000000      142.8495169479
      279.6000000000      142.8584889225
      279.7000000000      142.8657308229
      279.8000000000      142.8716613128
      279.9000000000      142.8765476253
      280.0000000000      142.8805262768
      280.1000000000      142.8836648789
      280.2000000000      142.8860457507
      280.3000000000      142.8878443607
      280.4000000000      142.8893778615
      280.5000000000      142.8911074536
      280.6000000000      142.8935874246
      280.7000000000      142.8973691272
      280.8000000000      142.9028824563
      280.9000000000      142.9103285536
      281.0000000000      142.9196164680
      281.1000000000      142.9303640301
      281.2000000000      142.9419630756
      281.3000000000      142.9536915082
      281.4000000000      142.9648466488
      281.5000000000      142.9748759376
      281.6000000000      142.9834850338
      281.7000000000      142.9907072479
      281.8000000000      142.9969213526
      281.9000000000      143.0028086735
      282.0000000000      143.0092554311
      282.1000000000      143.0172199186
      282.2000000000      143.0275970795
      282.3000000000      143.0411136584
      282.4000000000      143.0582759149
      282.5000000000      143.0793732358
      282.6000000000      143.1045251619
      282.7000000000      143.1337508701
      282.8000000000      143.1670373601
      282.9000000000      143.2043849845
      283.0000000000      143.2458159603
      283.1000000000      143.2913407165
      283.2000000000      143.3408962461
      283.3000000000      143.3942860934
      283.4000000000      143.4511530906
      283.5000000000      143.5110076313
      283.6000000000      143.5733129556
      283.7000000000      143.6376060879
      283.8000000000      143.7036174765
      283.9000000000      143.7713500673
      284.0000000000      143.8410885251
      284.1000000000      143.9133300667
      284.2000000000      143.9886552853
      284.3000000000      144.0675809262
      284.4000000000      144.1504445124
      284.5000000000      144.2373589354
      284.6000000000      144.3282486363
      284.7000000000      144.4229517922
      284.8000000000      144.5213529581
      284.9000000000      144.6235023834
      285.0000000000      144.7296827025
      285.1000000000      144.8404000885
      285.2000000000      144.9563016974
      285.3000000000      145.0780471979
      285.4000000000      145.2061778127
      285.5000000000      145.3410235162
      285.6000000000      145.4826716530
      285.7000000000      145.6309981046
      285.8000000000      145.7857432200
      285.9000000000      145.9466035685
      286.0000000000      146.1133107358
      286.1000000000      146.2856775833
      286.2000000000      146.4636053480
      286.3000000000      146.6470612283
      286.4000000000      146.8360480522
      286.5000000000      147.0305888480
      286.6000000000      147.2307399405
      286.7000000000      147.4366318876
      286.8000000000      147.6485238963
      286.9000000000      147.8668540834
      287.0000000000      148.0922689354
      287.1000000000      148.3256199313
      287.2000000000      148.5679231378
      287.3000000000      148.8202868121
      287.4000000000      149.0838213002
      287.5000000000      149.3595490500
      287.6000000000      149.6483292476
      287.7000000000      149.9508044863
      287.8000000000      150.2673703056
      287.9000000000      150.5981652661
      288.0000000000      150.9430803013
      288.1000000000      151.3017836450
      288.2000000000      151.6737569246
      288.3000000000      152.0583403655
      288.4000000000      152.4547911594
      288.5000000000      152.8623610448
      288.6000000000      153.2803930597
      288.7000000000      153.7084249593
      288.8000000000      154.1462752881
      288.9000000000      154.5940823348
      289.0000000000      155.0522697983
      289.1000000000      155.5214274065
      289.2000000000      156.0021249613
      289.3000000000      156.4947014324
      289.4000000000      156.9990916589
      289.5000000000      157.5147459063
      289.6000000000      158.0406646370
      289.7000000000      158.5755251307
      289.8000000000      159.1178418921
      289.9000000000      159.6660955854
      290.0000000000      160.2187871270
      290.1000000000      160.7744089730
      290.2000000000      161.3313560827
      290.3000000000      161.8878175223
      290.4000000000      162.4416955595
      290.5000000000      162.9905950725
      290.6000000000      163.5319053167
      290.7000000000      164.0629602615
      290.8000000000      164.5812241122
      290.9000000000      165.0844254652
      291.0000000000      165.5705820315
      291.1000000000      166.0379016594
      291.2000000000      166.4845919984
      291.3000000000      166.9086462820
      291.4000000000      167.3076880202
      291.5000000000      167.6789484230
      291.6000000000      168.0194052367
      291.7000000000      168.3260459756
      291.8000000000      168.5961678981
      291.9000000000      168.8276187881
      292.0000000000      169.0189201725
      292.1000000000      169.1692700446
      292.2000000000      169.2784619338
      292.3000000000      169.3467711984
      292.4000000000      169.3748527304
      292.5000000000      169.3636746041
      292.6000000000      169.3144896722
      292.7000000000      169.2288264729
      292.8000000000      169.1084737610
      292.9000000000      168.9554459296
      293.0000000000      168.7719394434
      293.1000000000      168.5603017857
      293.2000000000      168.3230280833
      293.3000000000      168.0627714178
      293.4000000000      167.7823263188
      293.5000000000      167.4845527701
      293.6000000000      167.1722408656
      293.7000000000      166.8479486108
      293.8000000000      166.5138571901
      293.9000000000      166.1716781631
      294.0000000000      165.8226300181
      294.1000000000      165.4674857261
      294.2000000000      165.1066774050
      294.3000000000      164.7404326138
      294.4000000000      164.3689084911
      294.5000000000      163.9922932104
      294.6000000000      163.6108615326
      294.7000000000      163.2249862984
      294.8000000000      162.8351165907
      294.9000000000      162.4417365513
      295.0000000000      162.0453183002
      295.1000000000      161.6462816991
      295.2000000000      161.2449703324
      295.3000000000      160.8416462009
      295.4000000000      160.4364976145
      295.5000000000      160.0296488358
      295.6000000000      159.6211659545
      295.7000000000      159.2110568132
      295.8000000000      158.7992721310
      295.9000000000      158.3857165898
      296.0000000000      157.9702720978
      296.1000000000      157.5528231402
      296.2000000000      157.1332729910
      296.3000000000      156.7115403475
      296.4000000000      156.2875346856
      296.5000000000      155.8611199633
      296.6000000000      155.4320816297
      296.7000000000      155.0001105416
      296.8000000000      154.5648127598
      296.9000000000      154.1257464094
      297.0000000000      153.6824811344
      297.1000000000      153.2346689937
      297.2000000000      152.7821082193
      297.3000000000      152.3247806502
      297.4000000000      151.8628508558
      297.5000000000      151.3966266328
      297.6000000000      150.9264903281
      297.7000000000      150.4528145253
      297.8000000000      149.9758753984
      297.9000000000      149.4957778181
      298.0000000000      149.0124067508
      298.1000000000      148.5254172596
      298.2000000000      148.0342676723
      298.3000000000      147.5382900588
      298.4000000000      147.0367832666
      298.5000000000      146.5291075985
      298.6000000000      146.0147579062
      298.7000000000      145.4933959324
      298.8000000000      144.9648332235
      298.9000000000      144.4289691642
      299.0000000000      143.8857010188
      299.1000000000      143.3348324946
      299.2000000000      142.7760100637
      299.3000000000      142.2087101446
      299.4000000000      141.6322849120
      299.5000000000      141.0460547944
      299.6000000000      140.4494180827
      299.7000000000      139.8419435168
      299.8000000000      139.2234190245
      299.9000000000      138.5938470705
      300.0000000000      137.9533942206
      300.1000000000      137.3023117609
      300.2000000000      136.6408460888
      300.3000000000      135.9691530175
      300.4000000000      135.2872282009
      300.5000000000      134.5948641097
      300.6000000000      133.8916440211
      300.7000000000      133.1769806141
      300.8000000000      132.4501967902
      300.9000000000      131.7106329809
      301.0000000000      130.9577540537
      301.1000000000      130.1912293093
      301.2000000000      129.4109699795
      301.3000000000      128.6171215931
      301.4000000000      127.8100200332
      301.5000000000      126.9901279339
      301.6000000000      126.1579741414
      301.7000000000      125.3141189269
      301.8000000000      124.4591591304
      301.9000000000      123.5937707479
      302.0000000000      122.7187679528
      302.1000000000      121.8351455216
      302.2000000000      120.9440750050
      302.3000000000      120.0468379321
      302.4000000000      119.1447037395
      302.5000000000      118.2387869376
      302.6000000000      117.3299358458
      302.7000000000      116.4187031262
      302.8000000000      115.5054245718
      302.9000000000      114.5903974123
      303.0000000000      113.6741153961
      303.1000000000      112.7575000336
      303.2000000000      111.8420626880
      303.3000000000      110.9299425728
      303.4000000000      110.0237928309
      303.5000000000      109.1265299579
      303.6000000000      108.2410054225
      303.7000000000      107.3696905423
      303.8000000000      106.5144633745
      303.9000000000      105.6765443224
      304.0000000000      104.8565657900
      304.1000000000      104.0547151459
      304.2000000000      103.2708862691
      304.3000000000      102.5048042197
      304.4000000000      101.7561210441
      304.5000000000      101.0244956588
      304.6000000000      100.3096652293
      304.7000000000       99.6115048784
      304.8000000000       98.9300673792
      304.9000000000       98.2655913462
      305.0000000000       97.6184645453
      305.1000000000       96.9891341348
      305.2000000000       96.3779722101
      305.3000000000       95.7851288723
      305.4000000000       95.2104226064
      305.5000000000       94.6533155456
      305.6000000000       94.1129974860
      305.7000000000       93.5885623998
      305.8000000000       93.0792257996
      305.9000000000       92.5845163997
      306.0000000000       92.1043861119
      306.1000000000       91.6392113242
      306.2000000000       91.1896913870
      306.3000000000       90.7566759402
      306.4000000000       90.3409692535
      306.5000000000       89.9431596570
      306.6000000000       89.5635104465
      306.7000000000       89.2019262078
      306.8000000000       88.8579839847
      306.9000000000       88.5310027338
      307.0000000000       88.2201227059
      307.1000000000       87.9243772415
      307.2000000000       87.6427544230
      307.3000000000       87.3742552503
      307.4000000000       87.1179542786
      307.5000000000       86.8730596064
      307.6000000000       86.6389594585
      307.7000000000       86.4152380591
      307.8000000000       86.2016502793
      307.9000000000       85.9980575388
      308.0000000000       85.8043415327
      308.1000000000       85.6203209412
      308.2000000000       85.4456958457
      308.3000000000       85.2800382489
      308.4000000000       85.1228357359
      308.5000000000       84.9735810460
      308.6000000000       84.8318850273
      308.7000000000       84.6975808948
      308.8000000000       84.5707870466
      308.9000000000       84.4519065272
      309.0000000000       84.3415585300
      309.1000000000       84.2404587985
      309.2000000000       84.1492792630
      309.3000000000       84.0685199369
      309.4000000000       83.9984201446
      309.5000000000       83.9389210333
      309.6000000000       83.8896773185
      309.7000000000       83.8501066042
      309.8000000000       83.8194605958
      309.9000000000       83.7969036361
      310.0000000000       83.7815901084
      310.1000000000       83.7727377014
      310.2000000000       83.7696986531
      310.3000000000       83.7720290205
      310.4000000000       83.7795510516
      310.5000000000       83.7923960743
      310.6000000000       83.8110121008
      310.7000000000       83.8361238403
      310.8000000000       83.8686432449
      310.9000000000       83.9095414151
      311.0000000000       83.9597060094
      311.1000000000       84.0198153101
      311.2000000000       84.0902593474
      311.3000000000       84.1711288859
      311.4000000000       84.2622778569
      311.5000000000       84.3634431858
      311.6000000000       84.4743864886
      311.7000000000       84.5950115215
      311.8000000000       84.7254168624
      311.9000000000       84.8658662032
      312.0000000000       85.0166904222
      312.1000000000       85.1781614954
      312.2000000000       85.3503869522
      312.3000000000       85.5332628090
      312.4000000000       85.7265005887
      312.5000000000       85.9297195644
      312.6000000000       86.1425775805
      312.7000000000       86.3649003399
      312.8000000000       86.5967668190
      312.9000000000       86.8385184321
      313.0000000000       87.0906838377
      313.1000000000       87.3538424004
      313.2000000000       87.6284759801
      313.3000000000       87.9148619329
      313.4000000000       88.2130461298
      313.5000000000       88.5229060458
      313.6000000000       88.8442805578
      313.7000000000       89.1771173309
      313.8000000000       89.5215824661
      313.9000000000       89.8780901283
      314.0000000000       90.2472437554
      314.1000000000       90.6297179053
      314.2000000000       91.0261383791
      314.3000000000       91.4370157921
      314.4000000000       91.8627551113
      314.5000000000       92.3037208303
      314.6000000000       92.7603091674
      314.7000000000       93.2329790822
      314.8000000000       93.7222179111
      314.9000000000       94.2284472391
      315.0000000000       94.7518979394
      315.1000000000       95.2924958297
      315.2000000000       95.8497987096
      315.3000000000       96.4230093143
      315.4000000000       97.0110566673
      315.5000000000       97.6127054960
      315.6000000000       98.2266378105
      315.7000000000       98.8514697358
      315.8000000000       99.4857058984
      315.9000000000      100.1276733843
      316.0000000000      100.7754913562
      316.1000000000      101.4271144400
      316.2000000000      102.0804469568
      316.3000000000      102.7334882509
      316.4000000000      103.3844578236
      316.5000000000      104.0318681085
      316.6000000000      104.6745436248
      316.7000000000      105.3116035143
      316.8000000000      105.9424246867
      316.9000000000      106.5665947705
      317.0000000000      107.1838579467
      317.1000000000      107.7940534169
      317.2000000000      108.3970400019
      317.3000000000      108.9925984897
      317.4000000000      109.5803160767
      317.5000000000      110.1594799497
      317.6000000000      110.7290256336
      317.7000000000      111.2875789120
      317.8000000000      111.8336023452
      317.9000000000      112.3656194773
      318.0000000000      112.8824571575
      318.1000000000      113.3834354687
      318.2000000000      113.8684515116
      318.3000000000      114.3379405428
      318.4000000000      114.7927345454
      318.5000000000      115.2338624605
      318.6000000000      115.6623445321
      318.7000000000      116.0790260517
      318.8000000000      116.4844812752
      318.9000000000      116.8789968628
      319.0000000000      117.2626226668
      319.1000000000      117.6352639191
      319.2000000000      117.9967864245
      319.3000000000      118.3471082079
      319.4000000000      118.6862578023
      319.5000000000      119.0143898566
      319.6000000000      119.3317610431
      319.7000000000      119.6386796967
      319.8000000000      119.9354470063
      319.9000000000      120.2223037097
      320.0000000000      120.4993915044
      320.1000000000      120.7667337695
      320.2000000000      121.0242371900
      320.3000000000      121.2717108304
      320.4000000000      121.5089005804
      320.5000000000      121.7355400988
      320.6000000000      121.9514195850
      320.7000000000      122.1564659714
      320.8000000000      122.3508122759
      320.9000000000      122.5348280735
      321.0000000000      122.7090928130
      321.1000000000      122.8743131411
      321.2000000000      123.0312062981
      321.3000000000      123.1803829801
      321.4000000000      123.3222629210
      321.5000000000      123.4570453225
      321.6000000000      123.5847404544
      321.7000000000      123.7052504365
      321.8000000000      123.8184710546
      321.9000000000      123.9243814768
      322.0000000000      124.0230950798
      322.1000000000      124.1148589775
      322.2000000000      124.2000090989
      322.3000000000      124.2789025596
      322.4000000000      124.3518543713
      322.5000000000      124.4191002579
      322.6000000000      124.4807938953
      322.7000000000      124.5370314374
      322.8000000000      124.5878864520
      322.9000000000      124.6334374100
      323.0000000000      124.6737752850
      323.1000000000      124.7089879283
      323.2000000000      124.7391274292
      323.3000000000      124.7641718595
      323.4000000000      124.7839932104
      323.5000000000      124.7983420232
      323.6000000000      124.8068568322
      323.7000000000      124.8091020867
      323.8000000000      124.8046317889
      323.9000000000      124.7930693732
      324.0000000000      124.7741882107
      324.1000000000      124.7479751907
      324.2000000000      124.7146604438
      324.3000000000      124.6747002060
      324.4000000000      124.6287090934
      324.5000000000      124.5773487024
      324.6000000000      124.5211961529
      324.7000000000      124.4606261393
      324.8000000000      124.3957396086
      324.9000000000      124.3263604549
      325.0000000000      124.2521018074
      325.1000000000      124.1724816395
      325.2000000000      124.0870479416
      325.3000000000      123.9954682861
      325.4000000000      123.8975554312
      325.5000000000      123.7932347231
      325.6000000000      123.6824928389
      325.7000000000      123.5653575833
      325.8000000000      123.4419357960
      325.9000000000      123.3124964765
      326.0000000000      123.1775516010
      326.1000000000      123.0378786897
      326.2000000000      122.8944443898
      326.3000000000      122.7482242285
      326.4000000000      122.5999570682
      326.5000000000      122.4499082134
      326.6000000000      122.2977327969
      326.7000000000      122.1425139861
      326.8000000000      121.9829999398
      326.9000000000      121.8179865856
      327.0000000000      121.6467225973
      327.1000000000      121.4691798809
      327.2000000000      121.2860616960
      327.3000000000      121.0985134438
      327.4000000000      120.9076246009
      327.5000000000      120.7139096767
      327.6000000000      120.5169796431
      327.7000000000      120.3155514453
      327.8000000000      120.1078176145
      327.9000000000      119.8920636329
      328.0000000000      119.6673281379
      328.1000000000      119.4338824779
      328.2000000000      119.1933698993
      328.3000000000      118.9485595485
      328.4000000000      118.7028006767
      328.5000000000      118.4593595740
      328.6000000000      118.2208400005
      328.7000000000      117.9888311417
      328.8000000000      117.7638293074
      328.9000000000      117.5453836436
      329.0000000000      117.3323682357
      329.1000000000      117.1232895323
      329.2000000000      116.9165657404
      329.3000000000      116.7107531211
      329.4000000000      116.5047164770
      329.5000000000      116.2977486382
      329.6000000000      116.0896360700
      329.7000000000      115.8806662066
      329.8000000000      115.6715769913
      329.9000000000      115.4634581126
      330.0000000000      115.2576152334
      330.1000000000      115.0554216765
      330.2000000000      114.8581706710
      330.3000000000      114.6669461936
      330.4000000000      114.4825351413
      330.5000000000      114.3053946128
      330.6000000000      114.1356722355
      330.7000000000      113.9732569717
      330.8000000000      113.8178330624
      330.9000000000      113.6689282413
      331.0000000000      113.5259657134
      331.1000000000      113.3883331419
      331.2000000000      113.2554667650
      331.3000000000      113.1269335649
      331.4000000000      113.0024853573
      331.5000000000      112.8820770959
      331.6000000000      112.7658503551
      331.7000000000      112.6540881008
      331.8000000000      112.5471576302
      331.9000000000      112.4454594675
      332.0000000000      112.3493927280
      332.1000000000      112.2593388473
      332.2000000000      112.1756523750
      332.3000000000      112.0986475007
      332.4000000000      112.0285688962
      332.5000000000      111.9655415358
      332.6000000000      111.9095093094
      332.7000000000      111.8601818033
      332.8000000000      111.8170129581
      332.9000000000      111.7792311913
      333.0000000000      111.7459266291
      333.1000000000      111.7161788975
      333.2000000000      111.6891923389
      333.3000000000      111.6644003586
      333.4000000000      111.6415111462
      333.5000000000      111.6204877147
      333.6000000000      111.6014778041
      333.7000000000      111.5847231638
      333.8000000000      111.5704803084
      333.9000000000      111.5589713066
      334.0000000000      111.5503726477
      334.1000000000      111.5448326552
      334.2000000000      111.5425003902
      334.3000000000      111.5435492795
      334.4000000000      111.5481852294
      334.5000000000      111.5566362514
      334.6000000000      111.5691269432
      334.7000000000      111.5858442742
      334.8000000000      111.6069054818
      334.9000000000      111.6323365545
      335.0000000000      111.6620671198
      335.1000000000      111.6959410334
      335.2000000000      111.7337363205
      335.3000000000      111.7751872643
      335.4000000000      111.8200054239
      335.5000000000      111.8679033918
      335.6000000000      111.9186282960
      335.7000000000      111.9720094070
      335.8000000000      112.0280148150
      335.9000000000      112.0867967041
      336.0000000000      112.1486962664
      336.1000000000      112.2141860058
      336.2000000000      112.2837485434
      336.3000000000      112.3577229446
      336.4000000000      112.4361713207
      336.5000000000      112.5188195486
      336.6000000000      112.6051038195
      336.7000000000      112.6943175472
      336.8000000000      112.7858163993
      336.9000000000      112.8792190227
      337.0000000000      112.9745408466
      337.1000000000      113.0722166001
      337.2000000000      113.1730112972
      337.3000000000      113.2778521835
      337.4000000000      113.3876368267
      337.5000000000      113.5030760966
      337.6000000000      113.6246129785
      337.7000000000      113.7524288511
      337.8000000000      113.8865208480
      337.9000000000      114.0268173053
      338.0000000000      114.1732945006
      338.1000000000      114.3260639338
      338.2000000000      114.4854102747
      338.3000000000      114.6517723451
      338.4000000000      114.8256661715
      338.5000000000      115.0075694525
      338.6000000000      115.1977959376
      338.7000000000      115.3963938805
      338.8000000000      115.6031016340
      338.9000000000      115.8173842418
      339.0000000000      116.0385573229
      339.1000000000      116.2659803626
      339.2000000000      116.4992751288
      339.3000000000      116.7385072541
      339.4000000000      116.9842698042
      339.5000000000      117.2376307523
      339.6000000000      117.4999459788
      339.7000000000      117.7725843497
      339.8000000000      118.0566436673
      339.9000000000      118.3527423581
      340.0000000000      118.6609481880
      340.1000000000      118.9808605907
      340.2000000000      119.3118132975
      340.3000000000      119.6531292226
      340.4000000000      120.0043534263
      340.5000000000      120.3654001899
      340.6000000000      120.7365763152
      340.7000000000      121.1184692978
      340.8000000000      121.5117166018
      340.9000000000      121.9167068846
      341.0000000000      122.3333005361
      341.1000000000      122.7606735242
      341.2000000000      123.1973613643
      341.3000000000      123.6415108993
      341.4000000000      124.0912690821
      341.5000000000      124.5451912509
      341.6000000000      125.0025476480
      341.7000000000      125.4634325957
      341.8000000000      125.9286349083
      341.9000000000      126.3993007437
      342.0000000000      126.8764963333
      342.1000000000      127.3608216998
      342.2000000000      127.8522025458
      342.3000000000      128.3499072669
      342.4000000000      128.8527422752
      342.5000000000      129.3593180165
      342.6000000000      129.8682689033
      342.7000000000      130.3783474334
      342.8000000000      130.8883838324
      342.9000000000      131.3971775351
      343.0000000000      131.9034252208
      343.1000000000      132.4057661362
      343.2000000000      132.9029577859
      343.3000000000      133.3941209108
      343.4000000000      133.8789502712
      343.5000000000      134.3577943554
      343.6000000000      134.8315529477
      343.7000000000      135.3014098492
      343.8000000000      135.7684849438
      343.9000000000      136.2335260590
      344.0000000000      136.6967458403
      344.1000000000      137.1578526887
      344.2000000000      137.6162511475
      344.3000000000      138.0713275463
      344.4000000000      138.5227130576
      344.5000000000      138.9704307515
      344.6000000000      139.4148798983
      344.7000000000      139.8566719403
      344.8000000000      140.2963883614
      344.9000000000      140.7343554639
      345.0000000000      141.1705176392
      345.1000000000      141.6044468537
      345.2000000000      142.0354703858
      345.3000000000      142.4628577205
      345.4000000000      142.8859924324
      345.5000000000      143.3044727908
      345.6000000000      143.7181212222
      345.7000000000      144.1269213666
      345.8000000000      144.5309235449
      345.9000000000      144.9301663027
      346.0000000000      145.3246480494
      346.1000000000      145.7143657637
      346.2000000000      146.0994076180
      346.3000000000      146.4800592890
      346.4000000000      146.8568699465
      346.5000000000      147.2306358825
      346.6000000000      147.6022926029
      346.7000000000      147.9727468149
      346.8000000000      148.3427058405
      346.9000000000      148.7125614239
      347.0000000000      149.0823642695
      347.1000000000      149.4518947532
      347.2000000000      149.8208077761
      347.3000000000      150.1888106624
      347.4000000000      150.5558237604
      347.5000000000      150.9220756117
      347.6000000000      151.2881016198
      347.7000000000      151.6546438904
      347.8000000000      152.0224818647
      347.9000000000      152.3922473015
      348.0000000000      152.7642814799
      348.1000000000      153.1385749777
      348.2000000000      153.5148017284
      348.3000000000      153.8924307076
      348.4000000000      154.2708814897
      348.5000000000      154.6496835393
      348.6000000000      155.0286034846
      348.7000000000      155.4077129318
      348.8000000000      155.7873836336
      348.9000000000      156.1682125581
      349.0000000000      156.5508934959
      349.1000000000      156.9360618172
      349.2000000000      157.3241489728
      349.3000000000      157.7152852445
      349.4000000000      158.1092803594
      349.5000000000      158.5056888754
      349.6000000000      158.9039415029
      349.7000000000      159.3035052850
      349.8000000000      159.7040305269
      349.9000000000      160.1054494245
      350.0000000000      160.5080068454
      350.1000000000      160.9122201416
      350.2000000000      161.3187790301
      350.3000000000      161.7284102918
      350.4000000000      162.1417380218
      350.5000000000      162.5591727402
      350.6000000000      162.9808586616
      350.7000000000      163.4066914888
      350.8000000000      163.8363966341
      350.9000000000      164.2696353663
      351.0000000000      164.7060995262
      351.1000000000      165.1455677856
      351.2000000000      165.5879183893
      351.3000000000      166.0331109971
      351.4000000000      166.4811559986
      351.5000000000      166.9320842706
      351.6000000000      167.3859224489
      351.7000000000      167.8426711857
      351.8000000000      168.3022868856
      351.9000000000      168.7646639082
      352.0000000000      169.2296158000
      352.1000000000      169.6968583065
      352.2000000000      170.1660026619
      352.3000000000      170.6365665536
      352.4000000000      171.1080068008
      352.5000000000      171.5797620128
      352.6000000000      172.0512844442
      352.7000000000      172.5220379137
      352.8000000000      172.9914441123
      352.9000000000      173.4587707795
      353.0000000000      173.9229662620
      353.1000000000      174.3824527046
      353.2000000000      174.8348896654
      353.3000000000      175.2769112262
      353.4000000000      175.7038215743
      353.5000000000      176.1092180447
      353.6000000000      176.4845243720
      353.7000000000      176.8185087279
      353.8000000000      177.0970982095
      353.9000000000      177.3042148420
      354.0000000000      177.4246029820
      354.1000000000      177.4486686521
      354.2000000000      177.3767852036
      354.3000000000      177.2193886525
      354.4000000000      176.9926470782
      354.5000000000      176.7133376913
      354.6000000000      176.3958096403
      354.7000000000      176.0511544823
      354.8000000000      175.6875321311
      354.9000000000      175.3108230716
      355.0000000000      174.9252358040
      355.1000000000      174.5337694730
      355.2000000000      174.1385435408
      355.3000000000      173.7410338519
      355.4000000000      173.3422572976
      355.5000000000      172.9429318017
      355.6000000000      172.5436141126
      355.7000000000      172.1448014409
      355.8000000000      171.7469829258
      355.9000000000      171.3506453499
      356.0000000000      170.9562563230
      356.1000000000      170.5642541176
      356.2000000000      170.1750645717
      356.3000000000      169.7891473064
      356.4000000000      169.4070554880
      356.5000000000      169.0294858092
      356.6000000000      168.6572914892
      356.7000000000      168.2914377339
      356.8000000000      167.9328968724
      356.9000000000      167.5825028242
      357.0000000000      167.2408029743
      357.1000000000      166.9079475322
      357.2000000000      166.5836447122
      357.3000000000      166.2671897100
      357.4000000000      165.9575576930
      357.5000000000      165.6535405153
      357.6000000000      165.3539052264
      357.7000000000      165.0575486065
      357.8000000000      164.7636198729
      357.9000000000      164.4715898607
      358.0000000000      164.1812611142
      358.1000000000      163.8927310777
      358.2000000000      163.6063285775
      358.3000000000      163.3225392465
      358.4000000000      163.0419263565
      358.5000000000      162.7650474022
      358.6000000000      162.4923720427
      358.7000000000      162.2242121699
      358.8000000000      161.9606775565
      358.9000000000      161.7016672321
      359.0000000000      161.4468988029
      359.1000000000      161.1959698884
      359.2000000000      160.9484370868
      359.3000000000      160.7038939197
      359.4000000000      160.4620281101
      359.5000000000      160.2226457481
      359.6000000000      159.9856644696
      359.7000000000      159.7510856219
      359.8000000000      159.5189577282
      359.9000000000      159.2893390529
      360.0000000000      159.0622644868
      360.1000000000      158.8377188314
      360.2000000000      158.6156187564
      360.3000000000      158.3958044407
      360.4000000000      158.1780411702
      360.5000000000      157.9620310003
      360.6000000000      157.7474370254
      360.7000000000      157.5339264455
      360.8000000000      157.3212342116
      360.9000000000      157.1092414552
      361.0000000000      156.8980482463
      361.1000000000      156.6880119447
      361.2000000000      156.4797228975
      361.3000000000      156.2739085288
      361.4000000000      156.0712768501
      361.5000000000      155.8723316032
      361.6000000000      155.6772053267
      361.7000000000      155.4855589149
      361.8000000000      155.2965847095
      361.9000000000      155.1091248138
      362.0000000000      154.9218831495
      362.1000000000      154.7336813939
      362.2000000000      154.5436927639
      362.3000000000      154.3515919103
      362.4000000000      154.1575820185
      362.5000000000      153.9622957915
      362.6000000000      153.7666073535
      362.7000000000      153.5714195674
      362.8000000000      153.3774905876
      362.9000000000      153.1853354123
      363.0000000000      152.9952019851
      363.1000000000      152.8070977234
      363.2000000000      152.6208427790
      363.3000000000      152.4361387795
      363.4000000000      152.2526505989
      363.5000000000      152.0700981367
      363.6000000000      151.8883486362
      363.7000000000      151.7074919203
      363.8000000000      151.5278782252
      363.9000000000      151.3501032944
      364.0000000000      151.1749325774
      364.1000000000      151.0031721048
      364.2000000000      150.8355133167
      364.3000000000      150.6723936295
      364.4000000000      150.5139189414
      364.5000000000      150.3598824841
      364.6000000000      150.2098832617
      364.7000000000      150.0635041837
      364.8000000000      149.9204798682
      364.9000000000      149.7807841942
      365.0000000000      149.6446048729
      365.1000000000      149.5122263168
      365.2000000000      149.3838804537
      365.3000000000      149.2596284275
      365.4000000000      149.1393130542
      365.5000000000      149.0225904014
      365.6000000000      148.9090234335
      365.7000000000      148.7982053352
      365.8000000000      148.6898752577
      365.9000000000      148.5839939379
      366.0000000000      148.4807644925
      366.1000000000      148.3806090655
      366.2000000000      148.2841277103
      366.3000000000      148.1920626819
      366.4000000000      148.1052715638
      366.5000000000      148.0246893215
      366.6000000000      147.9512502635
      366.7000000000      147.8857503902
      366.8000000000      147.8286647705
      366.9000000000      147.7799754745
      367.0000000000      147.7390925372
      367.1000000000      147.7049364454
      367.2000000000      147.6761837754
      367.3000000000      147.6515956798
      367.4000000000      147.6303095151
      367.5000000000      147.6119999058
      367.6000000000      147.5968862854
      367.7000000000      147.5856189731
      367.8000000000      147.5790920485
      367.9000000000      147.5782226069
      368.0000000000      147.5837357434
      368.1000000000      147.5960010220
      368.2000000000      147.6149590094
      368.3000000000      147.6401482290
      368.4000000000      147.6708079746
      368.5000000000      147.7060206404
      368.6000000000      147.7448627549
      368.7000000000      147.7865449028
      368.8000000000      147.8305171150
      368.9000000000      147.8765096988
      369.0000000000      147.9244821577
      369.1000000000      147.9744787872
      369.2000000000      148.0264306094
      369.3000000000      148.0799792714
      369.4000000000      148.1344047939
      369.5000000000      148.1886990472
      369.6000000000      148.2417757099
      369.7000000000      148.2927540175
      369.8000000000      148.3412203372
      369.9000000000      148.3873725733
      370.0000000000      148.4319856497
      370.1000000000      148.4761981266
      370.2000000000      148.5211856275
      370.3000000000      148.5678280949
      370.4000000000      148.6164747836
      370.5000000000      148.6668720403
      370.6000000000      148.7182632907
      370.7000000000      148.7696239171
      370.8000000000      148.8199595260
      370.9000000000      148.8685793519
      371.0000000000      148.9152614636
      371.1000000000      148.9602586950
      371.2000000000      149.0041487265
      371.3000000000      149.0475874365
      371.4000000000      149.0910493953
      371.5000000000      149.1346366175
      371.6000000000      149.1780087790
      371.7000000000      149.2204495807
      371.8000000000      149.2610456584
      371.9000000000      149.2989172236
      372.0000000000      149.3334218128
      372.1000000000      149.3642635944
      372.2000000000      149.3914810977
      372.3000000000      149.4153365457
      372.4000000000      149.4361598291
      372.5000000000      149.4542028589
      372.6000000000      149.4695416323
      372.7000000000      149.4820399375
      372.8000000000      149.4913761850
      372.9000000000      149.4971213382
      373.0000000000      149.4988455061
      373.1000000000      149.4962207529
      373.2000000000      149.4890881318
      373.3000000000      149.4774729859
      373.4000000000      149.4615500537
      373.5000000000      149.4415729351
      373.6000000000      149.4177910311
      373.7000000000      149.3903777950
      373.8000000000      149.3593904621
      373.9000000000      149.3247706535
      374.0000000000      149.2863807038
      374.1000000000      149.2440614949
      374.2000000000      149.1976951837
      374.3000000000      149.1472626886
      374.4000000000      149.0928877925
      374.5000000000      149.0348537043
      374.6000000000      148.9735747448
      374.7000000000      148.9095174401
      374.8000000000      148.8430856746
      374.9000000000      148.7745036677
      375.0000000000      148.7037338651
      375.1000000000      148.6304535498
      375.2000000000      148.5540945678
      375.3000000000      148.4739388272
      375.4000000000      148.3892547924
      375.5000000000      148.2994521545
      375.6000000000      148.2042227953
      375.7000000000      148.1036316061
      375.8000000000      147.9981273393
      375.9000000000      147.8884650412
      376.0000000000      147.7755582725
      376.1000000000      147.6602997594
      376.2000000000      147.5433968499
      376.3000000000      147.4252615292
      376.4000000000      147.3059788305
      376.5000000000      147.1853552690
      376.6000000000      147.0630298293
      376.7000000000      146.9386172756
      376.8000000000      146.8118462628
      376.9000000000      146.6826587517
      377.0000000000      146.5512486376
      377.1000000000      146.4180331967
      377.2000000000      146.2835693272
      377.3000000000      146.1484407777
      377.4000000000      146.0131478378
      377.5000000000      145.8780266057
      377.6000000000      145.7432127159
      377.7000000000      145.6086517663
      377.8000000000      145.4741464220
      377.9000000000      145.3394265588
      378.0000000000      145.2042276166
      378.1000000000      145.0683629968
      378.2000000000      144.9317780560
      378.3000000000      144.7945752670
      378.4000000000      144.6570063229
      378.5000000000      144.5194361272
      378.6000000000      144.3822921537
      378.7000000000      144.2460152241
      378.8000000000      144.1110205718
      378.9000000000      143.9776749962
      379.0000000000      143.8462898760
      379.1000000000      143.7171257169
      379.2000000000      143.5904025047
      379.3000000000      143.4663109686
      379.4000000000      143.3450196048
      379.5000000000      143.2266737059
      379.6000000000      143.1113838599
      379.7000000000      142.9992057726
      379.8000000000      142.8901218039
      379.9000000000      142.7840327905
      380.0000000000      142.6807679674
      380.1000000000      142.5801109579
      380.2000000000      142.4818335732
      380.3000000000      142.3857286689
      380.4000000000      142.2916361308
      380.5000000000      142.1994605176
      380.6000000000      142.1091791758
      380.7000000000      142.0208398305
      380.8000000000      141.9345497512
      380.9000000000      141.8504642146
      381.0000000000      141.7687854890
      381.1000000000      141.6897777351
      381.2000000000      141.6137910131
      381.3000000000      141.5412761408
      381.4000000000      141.4727707245
      381.5000000000      141.4088460057
      381.6000000000      141.3500203921
      381.7000000000      141.2966579301
      381.8000000000      141.2488759643
      381.9000000000      141.2064858188
      382.0000000000      141.1689848946
      382.1000000000      141.1356093147
      382.2000000000      141.1054444178
      382.3000000000      141.0775755743
      382.4000000000      141.0512486580
      382.5000000000      141.0260015119
      382.6000000000      141.0017280083
      382.7000000000      140.9786488720
      382.8000000000      140.9571885618
      382.9000000000      140.9377891465
      383.0000000000      140.9207171992
      383.1000000000      140.9059251869
      383.2000000000      140.8930096618
      383.3000000000      140.8812755811
      383.4000000000      140.8698804183
      383.5000000000      140.8580048972
      383.6000000000      140.8449893377
      383.7000000000      140.8303928000
      383.8000000000      140.8139690785
      383.9000000000      140.7955906162
      384.0000000000      140.7751670093
      384.1000000000      140.7525943424
      384.2000000000      140.7277458588
      384.3000000000      140.7004909607
      384.4000000000      140.6707179241
      384.5000000000      140.6383393151
      384.6000000000      140.6032742008
      384.7000000000      140.5654190774
      384.8000000000      140.5246286161
      384.9000000000      140.4807228810
      385.0000000000      140.4335250045
      385.1000000000      140.3829198749
      385.2000000000      140.3289140617
      385.3000000000      140.2716731099
      385.4000000000      140.2115168773
      385.5000000000      140.1488693286
      385.6000000000      140.0841801195
      385.7000000000      140.0178472705
      385.8000000000      139.9501677575
      385.9000000000      139.8813287135
      386.0000000000      139.8114344596
      386.1000000000      139.7405526814
      386.2000000000      139.6687589009
      386.3000000000      139.5961631827
      386.4000000000      139.5229137647
      386.5000000000      139.4491828003
      386.6000000000      139.3751462601
      386.7000000000      139.3009715651
      386.8000000000      139.2268221512
      386.9000000000      139.1528797508
      387.0000000000      139.0793742119
      387.1000000000      139.0066041634
      387.2000000000      138.9349339740
      387.3000000000      138.8647630583
      387.4000000000      138.7964763106
      387.5000000000      138.7303910053
      387.6000000000      138.6667192490
      387.7000000000      138.6055582147
      387.8000000000      138.5469109074
      387.9000000000      138.4907277594
      388.0000000000      138.4369522511
      388.1000000000      138.3855543309
      388.2000000000      138.3365442096
      388.3000000000      138.2899681999
      388.4000000000      138.2458924123
      388.5000000000      138.2043792710
      388.6000000000      138.1654634166
      388.7000000000      138.1291374425
      388.8000000000      138.0953579322
      388.9000000000      138.0640750824
      389.0000000000      138.0352766429
      389.1000000000      138.0090271693
      389.2000000000      137.9854843956
      389.3000000000      137.9648842594
      389.4000000000      137.9474980692
      389.5000000000      137.9335736564
      389.6000000000      137.9232750425
      389.7000000000      137.9166344587
      389.8000000000      137.9135285829
      389.9000000000      137.9136870446
      390.0000000000      137.9167354806
      390.1000000000      137.9222670300
      390.2000000000      137.9299269464
      390.3000000000      137.9394887558
      390.4000000000      137.9509006413
      390.5000000000      137.9642870893
      390.6000000000      137.9799019883
      390.7000000000      137.9980435638
      390.8000000000      138.0189543612
      390.9000000000      138.0427362364
      391.0000000000      138.0693075238
      391.1000000000      138.0984162112
      391.2000000000      138.1297043177
      391.3000000000      138.1628027575
      391.4000000000      138.1974273364
      391.5000000000      138.2334482542
      391.6000000000      138.2709144233
      391.7000000000      138.3100271623
      391.8000000000      138.3510722589
      391.9000000000      138.3943311223
      392.0000000000      138.4399975006
      392.1000000000      138.4881233710
      392.2000000000      138.5386071348
      392.3000000000      138.5912233040
      392.4000000000      138.6456810756
      392.5000000000      138.7016933163
      392.6000000000      138.7590368456
      392.7000000000      138.8175898015
      392.8000000000      138.8773395960
      392.9000000000      138.9383640562
      393.0000000000      139.0007950383
      393.1000000000      139.0647758656
      393.2000000000      139.1304218588
      393.3000000000      139.1977898784
      393.4000000000      139.2668609865
      393.5000000000      139.3375392148
      393.6000000000      139.4096674764
      393.7000000000      139.4830572571
      393.8000000000      139.5575241231
      393.9000000000      139.6329188837
      394.0000000000      139.7091457197
      394.1000000000      139.7861622926
      394.2000000000      139.8639613993
      394.3000000000      139.9425391567
      394.4000000000      140.0218609331
      394.5000000000      140.1018394836
      394.6000000000      140.1823358838
      394.7000000000      140.2631841321
      394.8000000000      140.3442313248
      394.9000000000      140.4253822439
      395.0000000000      140.5066373718
      395.1000000000      140.5881138019
      395.2000000000      140.6700400459
      395.3000000000      140.7527194170
      395.4000000000      140.8364672877
      395.5000000000      140.9215381811
      395.6000000000      141.0080646267
      395.7000000000      141.0960289097
      395.8000000000      141.1852801503
      395.9000000000      141.2755957661
      396.0000000000      141.3667712242
      396.1000000000      141.4587103637
      396.2000000000      141.5514855811
      396.3000000000      141.6453455715
      396.4000000000      141.7406659746
      396.5000000000      141.8378583574
      396.6000000000      141.9372668600
      396.7000000000      142.0390840738
      396.8000000000      142.1433093531
      396.9000000000      142.2497586563
      397.0000000000      142.3581212147
      397.1000000000      142.4680481402
      397.2000000000      142.5792516451
      397.3000000000      142.6915908622
      397.4000000000      142.8051219177
      397.5000000000      142.9200975360
      397.6000000000      143.0369150372
      397.7000000000      143.1560264731
      397.8000000000      143.2778359336
      397.9000000000      143.4026114722
      398.0000000000      143.5304330522
      398.1000000000      143.6611874380
      398.2000000000      143.7946096564
      398.3000000000      143.9303593807
      398.4000000000      144.0681104212
      398.5000000000      144.2076257916
      398.6000000000      144.3487940017
      398.7000000000      144.4916157342
      398.8000000000      144.6361492440
      398.9000000000      144.7824382063
      399.0000000000      144.9304497557
      399.1000000000      145.0800437397
      399.2000000000      145.2309799667
      399.3000000000      145.3829583482
      399.4000000000      145.5356784297
      399.5000000000      145.6889011535
      399.6000000000      145.8424947581
      399.7000000000      145.9964496796
      399.8000000000      146.1508558118
      399.9000000000      146.3058469281
      400.0000000000      146.4615308313
      400.1000000000      146.6179309599
      400.2000000000      146.7749606134
      400.3000000000      146.9324368399
      400.4000000000      147.0901247795
      400.5000000000      147.2477929439
      400.6000000000      147.4052591155
      400.7000000000      147.5624126888
      400.8000000000      147.7192083292
      400.9000000000      147.8756351737
      401.0000000000      148.0316728876
      401.1000000000      148.1872508671
      401.2000000000      148.3422265562
      401.3000000000      148.4963931522
      401.4000000000      148.6495159659
      401.5000000000      148.8013840104
      401.6000000000      148.9518567618
      401.7000000000      149.1008882144
      401.8000000000      149.2485205634
      401.9000000000      149.3948527931
      402.0000000000      149.5399987901
      402.1000000000      149.6840503647
      402.2000000000      149.8270531783
      402.3000000000      149.9689964082
      402.4000000000      150.1098128674
      402.5000000000      150.2493866186
      402.6000000000      150.3875664604
      402.7000000000      150.5241839442
      402.8000000000      150.6590727044
      402.9000000000      150.7920859458
      403.0000000000      150.9231114568
      403.1000000000      151.0520859147
      403.2000000000      151.1790086109
      403.3000000000      151.3039489580
      403.4000000000      151.4270382299
      403.5000000000      151.5484401571
      403.6000000000      151.6683059815
      403.7000000000      151.7867293007
      403.8000000000      151.9037176544
      403.9000000000      152.0191900406
      404.0000000000      152.1329992823
      404.1000000000      152.2449705522
      404.2000000000      152.3549456805
      404.3000000000      152.4628235716
      404.4000000000      152.5685879992
      404.5000000000      152.6723158689
      404.6000000000      152.7741617278
      404.7000000000      152.8743205183
      404.8000000000      152.9729791173
      404.9000000000      153.0702731145
      405.0000000000      153.1662627497
      405.1000000000      153.2609314457
      405.2000000000      153.3542000400
      405.3000000000      153.4459463173
      405.4000000000      153.5360230802
      405.5000000000      153.6242736544
      405.6000000000      153.7105458165
      405.7000000000      153.7947050967
      405.8000000000      153.8766476425
      405.9000000000      153.9563121616
      406.0000000000      154.0336895255
      406.1000000000      154.1088271628
      406.2000000000      154.1818246415
      406.3000000000      154.2528178733
      406.4000000000      154.3219526820
      406.5000000000      154.3893522987
      406.6000000000      154.4550870478
      406.7000000000      154.5191554347
      406.8000000000      154.5814832117
      406.9000000000      154.6419417890
      407.0000000000      154.7003811440
      407.1000000000      154.7566674609
      407.2000000000      154.8107147710
      407.3000000000      154.8625016582
      407.4000000000      154.9120690364
      407.5000000000      154.9595007848
      407.6000000000      155.0048934947
      407.7000000000      155.0483239632
      407.8000000000      155.0898238681
      407.9000000000      155.1293675258
      408.0000000000      155.1668741235
      408.1000000000      155.2022209075
      408.2000000000      155.2352612085
      408.3000000000      155.2658417968
      408.4000000000      155.2938174793
      408.5000000000      155.3190642056
      408.6000000000      155.3414930717
      408.7000000000      155.3610653909
      408.8000000000      155.3778053568
      408.9000000000      155.3918043618
      409.0000000000      155.4032122865
      409.1000000000      155.4122155988
      409.2000000000      155.4190070778
      409.3000000000      155.4237544521
      409.4000000000      155.4265754660
      409.5000000000      155.4275248948
      409.6000000000      155.4265960431
      409.7000000000      155.4237354101
      409.8000000000      155.4188653160
      409.9000000000      155.4119066624
      410.0000000000      155.4027943268
      410.1000000000      155.3914821627
      410.2000000000      155.3779391045
      410.3000000000      155.3621417276
      410.4000000000      155.3440691284
      410.5000000000      155.3237044938
      410.6000000000      155.3010444313
      410.7000000000      155.2761134716
      410.8000000000      155.2489772512
      410.9000000000      155.2197466069
      411.0000000000      155.1885674115
      411.1000000000      155.1555968162
      411.2000000000      155.1209730838
      411.3000000000      155.0847893955
      411.4000000000      155.0470807242
      411.5000000000      155.0078282108
      411.6000000000      154.9669797775
      411.7000000000      154.9244807711
      411.8000000000      154.8803060878
      411.9000000000      154.8344848263
      412.0000000000      154.7871098783
      412.1000000000      154.7383279813
      412.2000000000      154.6883108822
      412.3000000000      154.6372139310
      412.4000000000      154.5851344554
      412.5000000000      154.5320841453
      412.6000000000      154.4779858473
      412.7000000000      154.4226973384
      412.8000000000      154.3660552379
      412.9000000000      154.3079263686
      413.0000000000      154.2482535792
      413.1000000000      154.1870861495
      413.2000000000      154.1245892204
      413.3000000000      154.0610307238
      413.4000000000      153.9967486276
      413.5000000000      153.9321057636
      413.6000000000      153.8674438614
      413.7000000000      153.8030482635
      413.8000000000      153.7391310901
      413.9000000000      153.6758342202
      414.0000000000      153.6132469840
      414.1000000000      153.5514297185
      414.2000000000      153.4904342699
      414.3000000000      153.4303159700
      414.4000000000      153.3711371906
      414.5000000000      153.3129676735
      414.6000000000      153.2558891151
      414.7000000000      153.2000078459
      414.8000000000      153.1454729209
      414.9000000000      153.0924914605
      415.0000000000      153.0413328654
      415.1000000000      152.9923186958
      415.2000000000      152.9458012538
      415.3000000000      152.9021363502
      415.4000000000      152.8616563943
      415.5000000000      152.8246507566
      415.6000000000      152.7913609829
      415.7000000000      152.7619942301
      415.8000000000      152.7367483877
      415.9000000000      152.7158322095
      416.0000000000      152.6994634690
      416.1000000000      152.6878401086
      416.2000000000      152.6810944891
      416.3000000000      152.6792499297
      416.4000000000      152.6821991283
      416.5000000000      152.6897178822
      416.6000000000      152.7015148536
      416.7000000000      152.7172998027
      416.8000000000      152.7368396435
      416.9000000000      152.7599739055
      417.0000000000      152.7865815804
      417.1000000000      152.8165155568
      417.2000000000      152.8495348954
      417.3000000000      152.8852656405
      417.4000000000      152.9232118193
      417.5000000000      152.9628215497
      417.6000000000      153.0035904309
      417.7000000000      153.0451639990
      417.8000000000      153.0873951617
      417.9000000000      153.1303289088
      418.0000000000      153.1741165026
      418.1000000000      153.2188891473
      418.2000000000      153.2646345585
      418.3000000000      153.3111173489
      418.4000000000      153.3578691791
      418.5000000000      153.4042518545
      418.6000000000      153.4495732064
      418.7000000000      153.4932182041
      418.8000000000      153.5347536610
      418.9000000000      153.5739752592
      419.0000000000      153.6108863010
      419.1000000000      153.6456201697
      419.2000000000      153.6783368081
      419.3000000000      153.7091284556
      419.4000000000      153.7379635428
      419.5000000000      153.7646823749
      419.6000000000      153.7890403757
      419.7000000000      153.8107804442
      419.8000000000      153.8297085827
      419.9000000000      153.8457471585
      420.0000000000      153.8589487371
      420.1000000000      153.8694664423
      420.2000000000      153.8774930805
      420.3000000000      153.8831921152
      420.4000000000      153.8866449644
      420.5000000000      153.8878309221
      420.6000000000      153.8866429317
      420.7000000000      153.8829302743
      420.8000000000      153.8765524849
      420.9000000000      153.8674277037
      421.0000000000      153.8555618323
      421.1000000000      153.8410502661
      421.2000000000      153.8240516797
      421.3000000000      153.8047407450
      421.4000000000      153.7832522958
      421.5000000000      153.7596330095
      421.6000000000      153.7338143633
      421.7000000000      153.7056157167
      421.8000000000      153.6747789676
      421.9000000000      153.6410276603
      422.0000000000      153.6041358243
      422.1000000000      153.5639875203
      422.2000000000      153.5206094380
      422.3000000000      153.4741647171
      422.4000000000      153.4249065954
      422.5000000000      153.3731029775
      422.6000000000      153.3189531811
      422.7000000000      153.2625231422
      422.8000000000      153.2037224135
      422.9000000000      153.1423345095
      423.0000000000      153.0780948524
      423.1000000000      153.0107927643
      423.2000000000      152.9403639068
      423.3000000000      152.8669399569
      423.4000000000      152.7908356795
      423.5000000000      152.7124746763
      423.6000000000      152.6322766318
      423.7000000000      152.5505429878
      423.8000000000      152.4673793478
      423.9000000000      152.3826810996
      424.0000000000      152.2961879547
      424.1000000000      152.2075905336
      424.2000000000      152.1166550804
      424.3000000000      152.0233267259
      424.4000000000      151.9277788747
      424.5000000000      151.8303948533
      424.6000000000      151.7316897790
      424.7000000000      151.6321996129
      424.8000000000      151.5323732784
      424.9000000000      151.4325006392
      425.0000000000      151.3326956328
      425.1000000000      151.2329350688
      425.2000000000      151.1331360110
      425.3000000000      151.0332433881
      425.4000000000      150.9332989842
      425.5000000000      150.8334706374
      425.6000000000      150.7340351057
      425.7000000000      150.6353238114
      425.8000000000      150.5376512256
      425.9000000000      150.4412482882
      426.0000000000      150.3462183778
      426.1000000000      150.2525255858
      426.2000000000      150.1600185311
      426.3000000000      150.0684866386
      426.4000000000      149.9777370748
      426.5000000000      149.8876718966
      426.6000000000      149.7983430365
      426.7000000000      149.7099693556
      426.8000000000      149.6229106752
      426.9000000000      149.5376020149
      427.0000000000      149.4544591777
      427.1000000000      149.3737762952
      427.2000000000      149.2956419828
      427.3000000000      149.2198991352
      427.4000000000      149.1461629392
      427.5000000000      149.0738959472
      427.6000000000      149.0025221484
      427.7000000000      148.9315485526
      427.8000000000      148.8606599086
      427.9000000000      148.7897631084
      428.0000000000      148.7189759086
      428.1000000000      148.6485700472
      428.2000000000      148.5788867154
      428.3000000000      148.5102448431
      428.4000000000      148.4428628500
      428.5000000000      148.3768114316
      428.6000000000      148.3120068323
      428.7000000000      148.2482422743
      428.8000000000      148.1852445223
      428.9000000000      148.1227371963
      429.0000000000      148.0604934580
      429.1000000000      147.9983664153
      429.2000000000      147.9362938106
      429.3000000000      147.8742817929
      429.4000000000      147.8123781933
      429.5000000000      147.7506465787
      429.6000000000      147.6891490043
      429.7000000000      147.6279401065
      429.8000000000      147.5670704296
      429.9000000000      147.5065939631
      430.0000000000      147.4465739786
      430.1000000000      147.3870824243
      430.2000000000      147.3281907317
      430.3000000000      147.2699536610
      430.4000000000      147.2123915918
      430.5000000000      147.1554787292
      430.6000000000      147.0991439044
      430.7000000000      147.0432867361
      430.8000000000      146.9878061014
      430.9000000000      146.9326329497
      431.0000000000      146.8777573749
      431.1000000000      146.8232413317
      431.2000000000      146.7692128047
      431.3000000000      146.7158427618
      431.4000000000      146.6633106513
      431.5000000000      146.6117669317
      431.6000000000      146.5613015471
      431.7000000000      146.5119252689
      431.8000000000      146.4635674611
      431.9000000000      146.4160896877
      432.0000000000      146.3693118122
      432.1000000000      146.3230450635
      432.2000000000      146.2771261625
      432.3000000000      146.2314465976
      432.4000000000      146.1859725090
      432.5000000000      146.1407525313
      432.6000000000      146.0959126646
      432.7000000000      146.0516386756
      432.8000000000      146.0081478669
      432.9000000000      145.9656543436
      433.0000000000      145.9243349648
      433.1000000000      145.8843046086
      433.2000000000      145.8456082083
      433.3000000000      145.8082324131
      433.4000000000      145.7721339054
      433.5000000000      145.7372762692
      433.6000000000      145.7036649106
      433.7000000000      145.6713694758
      433.8000000000      145.6405259315
      433.9000000000      145.6113154860
      434.0000000000      145.5839243193
      434.1000000000      145.5584950964
      434.2000000000      145.5350831613
      434.3000000000      145.5136303817
      434.4000000000      145.4939645493
      434.5000000000      145.4758258608
      434.6000000000      145.4589149700
      434.7000000000      145.4429507655
      434.8000000000      145.4277219599
      434.9000000000      145.4131175533
      435.0000000000      145.3991278653
      435.1000000000      145.3858183158
      435.2000000000      145.3732873237
      435.3000000000      145.3616246617
      435.4000000000      145.3508843188
      435.5000000000      145.3410790572
      435.6000000000      145.3321948553
      435.7000000000      145.3242159717
      435.8000000000      145.3171480621
      435.9000000000      145.3110278588
      436.0000000000      145.3059135616
      436.1000000000      145.3018575252
      436.2000000000      145.2988701883
      436.3000000000      145.2968884804
      436.4000000000      145.2957622414
      436.5000000000      145.2952665710
      436.6000000000      145.2951402641
      436.7000000000      145.2951400184
      436.8000000000      145.2950924444
      436.9000000000      145.2949249796
      437.0000000000      145.2946640184
      437.1000000000      145.2944014200
      437.2000000000      145.2942421917
      437.3000000000      145.2942523539
      437.4000000000      145.2944241549
      437.5000000000      145.2946686626
      437.6000000000      145.2948368205
      437.7000000000      145.2947613817
      437.8000000000      145.2943057066
      437.9000000000      145.2934032288
      438.0000000000      145.2920746814
      438.1000000000      145.2904177517
      438.2000000000      145.2885727198
      438.3000000000      145.2866747001
      438.4000000000      145.2848065351
      438.5000000000      145.2829651139
      438.6000000000      145.2810482985
      438.7000000000      145.2788630226
      438.8000000000      145.2761497972
      438.9000000000      145.2726175130
      439.0000000000      145.2679827249
      439.1000000000      145.2620071377
      439.2000000000      145.2545263876
      439.3000000000      145.2454653195
      439.4000000000      145.2348388925
      439.5000000000      145.2227406429
      439.6000000000      145.2093217482
      439.7000000000      145.1947645973
      439.8000000000      145.1792558463
      439.9000000000      145.1629640682
      440.0000000000      145.1460259681
      440.1000000000      145.1285428190
      440.2000000000      145.1105866918
      440.3000000000      145.0922137116
      440.4000000000      145.0734792011
      440.5000000000      145.0544472824
      440.6000000000      145.0351885995
      440.7000000000      145.0157643664
      440.8000000000      144.9962019558
      440.9000000000      144.9764722843
      441.0000000000      144.9564805620
      441.1000000000      144.9360782079
      441.2000000000      144.9150961237
      441.3000000000      144.8933914497
      441.4000000000      144.8708934621
      441.5000000000      144.8476333395
      441.6000000000      144.8237474353
      441.7000000000      144.7994526997
      441.8000000000      144.7750020609
      441.9000000000      144.7506334386
      442.0000000000      144.7265273832
      442.1000000000      144.7027851608
      442.2000000000      144.6794328586
      442.3000000000      144.6564491041
      442.4000000000      144.6338066223
      442.5000000000      144.6115128718
      442.6000000000      144.5896349951
      442.7000000000      144.5683002881
      442.8000000000      144.5476729836
      442.9000000000      144.5279168669
      443.0000000000      144.5091570344
      443.1000000000      144.4914524355
      443.2000000000      144.4747855296
      443.3000000000      144.4590693939
      443.4000000000      144.4441678724
      443.5000000000      144.4299217420
      443.6000000000      144.4161736974
      443.7000000000      144.4027873067
      443.8000000000      144.3896590174
      443.9000000000      144.3767252498
      444.0000000000      144.3639671595
      444.1000000000      144.3514142412
      444.2000000000      144.3391462728
      444.3000000000      144.3272918453
      444.4000000000      144.3160215090
      444.5000000000      144.3055335920
      444.6000000000      144.2960321180
      444.7000000000      144.2876993279
      444.8000000000      144.2806690177
      444.9000000000      144.2750083159
      445.0000000000      144.2707135758
      445.1000000000      144.2677205908
      445.2000000000      144.2659242558
      445.3000000000      144.2652009342
      445.4000000000      144.2654282451
      445.5000000000      144.2664995068
      445.6000000000      144.2683323026
      445.7000000000      144.2708711212
      445.8000000000      144.2740852789
      445.9000000000      144.2779644190
      446.0000000000      144.2825137052
      446.1000000000      144.2877489945
      446.2000000000      144.2936907896
      446.3000000000      144.3003560109
      446.4000000000      144.3077491093
      446.5000000000      144.3158560538
      446.6000000000      144.3246446596
      446.7000000000      144.3340727956
      446.8000000000      144.3441038204
      446.9000000000      144.3547262524
      447.0000000000      144.3659720690
      447.1000000000      144.3779258395
      447.2000000000      144.3907172868
      447.3000000000      144.4044946208
      447.4000000000      144.4193836667
      447.5000000000      144.4354444542
      447.6000000000      144.4526392869
      447.7000000000      144.4708235699
      447.8000000000      144.4897640867
      447.9000000000      144.5091815589
      448.0000000000      144.5288067780
      448.1000000000      144.5484351494
      448.2000000000      144.5679644290
      448.3000000000      144.5874053109
      448.4000000000      144.6068624812
      448.5000000000      144.6264920640
      448.6000000000      144.6464476205
      448.7000000000      144.6668298937
      448.8000000000      144.6876544841
      448.9000000000      144.7088465652
      449.0000000000      144.7302636570
      449.1000000000      144.7517382284
      449.2000000000      144.7731253784
      449.3000000000      144.7943401469
      449.4000000000      144.8153738520
      449.5000000000      144.8362868068
      449.6000000000      144.8571821966
      449.7000000000      144.8781702815
      449.8000000000      144.8993333396
      449.9000000000      144.9207007565
      450.0000000000      144.9422409084
      450.1000000000      144.9638715790
      450.2000000000      144.9854845119
      450.3000000000      145.0069746891
      450.4000000000      145.0282637329
      450.5000000000      145.0493100852
      450.6000000000      145.0701042415
      450.7000000000      145.0906526325
      450.8000000000      145.1109570003
      450.9000000000      145.1309968282
      451.0000000000      145.1507206659
      451.1000000000      145.1700483093
      451.2000000000      145.1888812665
      451.3000000000      145.2071161789
      451.4000000000      145.2246563144
      451.5000000000      145.2414187974
      451.6000000000      145.2573375941
      451.7000000000      145.2723631314
      451.8000000000      145.2864596815
      451.9000000000      145.2996020532
      452.0000000000      145.3117731217
      452.1000000000      145.3229625976
      452.2000000000      145.3331659008
      452.3000000000      145.3423817363
      452.4000000000      145.3506083190
      452.5000000000      145.3578401994
      452.6000000000      145.3640687320
      452.7000000000      145.3692879779
      452.8000000000      145.3735044894
      452.9000000000      145.3767457834
      453.0000000000      145.3790615204
      453.1000000000      145.3805145959
      453.2000000000      145.3811645896
      453.3000000000      145.3810498618
      453.4000000000      145.3801753027
      453.5000000000      145.3785102435
      453.6000000000      145.3759976229
      453.7000000000      145.3725720445
      453.8000000000      145.3681817427
      453.9000000000      145.3628084337
      454.0000000000      145.3564799944
      454.1000000000      145.3492733800
      454.2000000000      145.3413079854
      454.3000000000      145.3327305392
      454.4000000000      145.3236934882
      454.5000000000      145.3143296560
      454.6000000000      145.3047279902
      454.7000000000      145.2949170346
      454.8000000000      145.2848620753
      454.9000000000      145.2744777169
      455.0000000000      145.2636516759
      455.1000000000      145.2522713609
      455.2000000000      145.2402450260
      455.3000000000      145.2275134239
      455.4000000000      145.2140528945
      455.5000000000      145.1998735205
      455.6000000000      145.1850156706
      455.7000000000      145.1695456978
      455.8000000000      145.1535492873
      455.9000000000      145.1371211119
      456.0000000000      145.1203513000
      456.1000000000      145.1033115906
      456.2000000000      145.0860450751
      456.3000000000      145.0685626706
      456.4000000000      145.0508475862
      456.5000000000      145.0328667307
      456.6000000000      145.0145869005
      456.7000000000      144.9959917845
      456.8000000000      144.9770952254
      456.9000000000      144.9579464470
      457.0000000000      144.9386249986
      457.1000000000      144.9192265859
      457.2000000000      144.8998442975
      457.3000000000      144.8805512774
      457.4000000000      144.8613902324
      457.5000000000      144.8423725620
      457.6000000000      144.8234862293
      457.7000000000      144.8047086928
      457.8000000000      144.7860201653
      457.9000000000      144.7674141182
      458.0000000000      144.7489043768
      458.1000000000      144.7305299975
      458.2000000000      144.7123589519
      458.3000000000      144.6944901011
      458.4000000000      144.6770516616
      458.5000000000      144.6601946383
      458.6000000000      144.6440812785
      458.7000000000      144.6288702146
      458.8000000000      144.6147007545
      458.9000000000      144.6016787470
      459.0000000000      144.5898665417
      459.1000000000      144.5792801683
      459.2000000000      144.5698960596
      459.3000000000      144.5616670612
      459.4000000000      144.5545435594
      459.5000000000      144.5484926461
      459.6000000000      144.5435085462
      459.7000000000      144.5396108119
      459.8000000000      144.5368317525
      459.9000000000      144.5351989382
      460.0000000000      144.5347214603
      460.1000000000      144.5353874580
      460.2000000000      144.5371748078
      460.3000000000      144.5400692988
      460.4000000000      144.5440809765
      460.5000000000      144.5492509300
      460.6000000000      144.5556451620
      460.7000000000      144.5633357976
      460.8000000000      144.5723733056
      460.9000000000      144.5827573171
      461.0000000000      144.5944161315
      461.1000000000      144.6072028533
      461.2000000000      144.6209100592
      461.3000000000      144.6352984349
      461.4000000000      144.6501314300
      461.5000000000      144.6652074630
      461.6000000000      144.6803818887
      461.7000000000      144.6955737200
      461.8000000000      144.7107566454
      461.9000000000      144.7259387714
      462.0000000000      144.7411379781
      462.1000000000      144.7563597324
      462.2000000000      144.7715821289
      462.3000000000      144.7867505681
      462.4000000000      144.8017819861
      462.5000000000      144.8165763917
      462.6000000000      144.8310323778
      462.7000000000      144.8450631203
      462.8000000000      144.8586097595
      462.9000000000      144.8716492525
      463.0000000000      144.8841944118
      463.1000000000      144.8962854581
      463.2000000000      144.9079744907
      463.3000000000      144.9193065694
      463.4000000000      144.9303021400
      463.5000000000      144.9409452882
      463.6000000000      144.9511808742
      463.7000000000      144.9609211360
      463.8000000000      144.9700598122
      463.9000000000      144.9784898838
      464.0000000000      144.9861207396
      464.1000000000      144.9928917510
      464.2000000000      144.9987807239
      464.3000000000      145.0038064923
      464.4000000000      145.0080248662
      464.5000000000      145.0115175048
      464.6000000000      145.0143747943
      464.7000000000      145.0166760740
      464.8000000000      145.0184721183
      464.9000000000      145.0197745698
      465.0000000000      145.0205553313
      465.1000000000      145.0207562610
      465.2000000000      145.0203069903
      465.3000000000      145.0191464426
      465.4000000000      145.0172422601
      465.5000000000      145.0146024017
      465.6000000000      145.0112750622
      465.7000000000      145.0073365423
      465.8000000000      145.0028705041
      465.9000000000      144.9979448474
      466.0000000000      144.9925933586
      466.1000000000      144.9868076923
      466.2000000000      144.9805418084
      466.3000000000      144.9737267940
      466.4000000000      144.9662907111
      466.5000000000      144.9581770983
      466.6000000000      144.9493569273
      466.7000000000      144.9398315845
      466.8000000000      144.9296272592
      466.9000000000      144.9187830940
      467.0000000000      144.9073368256
      467.1000000000      144.8953122687
      467.2000000000      144.8827126924
      467.3000000000      144.8695223184
      467.4000000000      144.8557150649
      467.5000000000      144.8412666305
      467.6000000000      144.8261648258
      467.7000000000      144.8104141607
      467.8000000000      144.7940331650
      467.9000000000      144.7770458178
      468.0000000000      144.7594705564
      468.1000000000      144.7413112190
      468.2000000000      144.7225537702
      468.3000000000      144.7031708637
      468.4000000000      144.6831328310
      468.5000000000      144.6624209460
      468.6000000000      144.6410376947
      468.7000000000      144.6190102196
      468.8000000000      144.5963858929
      468.9000000000      144.5732220316
      469.0000000000      144.5495729773
      469.1000000000      144.5254781491
      469.2000000000      144.5009541673
      469.3000000000      144.4759934418
      469.4000000000      144.4505705230
      469.5000000000      144.4246557636
      469.6000000000      144.3982334091
      469.7000000000      144.3713194806
      469.8000000000      144.3439746247
      469.9000000000      144.3163082967
      470.0000000000      144.2884722638
      470.1000000000      144.2606428837
      470.2000000000      144.2329934849
      470.3000000000      144.2056610668
      470.4000000000      144.1787150034
      470.5000000000      144.1521371076
      470.6000000000      144.1258209570
      470.7000000000      144.0995939205
      470.8000000000      144.0732591449
      470.9000000000      144.0466492936
      471.0000000000      144.0196798241
      471.1000000000      143.9923883406
      471.2000000000      143.9649485145
      471.3000000000      143.9376525777
      471.4000000000      143.9108646165
      471.5000000000      143.8849550516
      471.6000000000      143.8602327013
      471.7000000000      143.8368922658
      471.8000000000      143.8149916443
      471.9000000000      143.7944652850
      472.0000000000      143.7751685377
      472.1000000000      143.7569377886
      472.2000000000      143.7396467637
      472.3000000000      143.7232425925
      472.4000000000      143.7077534222
      472.5000000000      143.6932685376
      472.6000000000      143.6798995487
      472.7000000000      143.6677358042
      472.8000000000      143.6568074251
      472.9000000000      143.6470656266
      473.0000000000      143.6383844693
      473.1000000000      143.6305828740
      473.2000000000      143.6234603207
      473.3000000000      143.6168344161
      473.4000000000      143.6105672386
      473.5000000000      143.6045724432
      473.6000000000      143.5988041241
      473.7000000000      143.5932357412
      473.8000000000      143.5878396085
      473.9000000000      143.5825751684
      474.0000000000      143.5773893793
      474.1000000000      143.5722267453
      474.2000000000      143.5670419314
      474.3000000000      143.5618069567
      474.4000000000      143.5565082674
      474.5000000000      143.5511346948
      474.6000000000      143.5456619862
      474.7000000000      143.5400409559
      474.8000000000      143.5341945124
      474.9000000000      143.5280250508
      475.0000000000      143.5214299867
      475.1000000000      143.5143202095
      475.2000000000      143.5066350426
      475.3000000000      143.4983484291
      475.4000000000      143.4894643502
      475.5000000000      143.4800035501
      475.6000000000      143.4699864628
      475.7000000000      143.4594182006
      475.8000000000      143.4482803254
      475.9000000000      143.4365321381
      476.0000000000      143.4241213114
      476.1000000000      143.4110006737
      476.2000000000      143.3971455000
      476.3000000000      143.3825650616
      476.4000000000      143.3673040605
      476.5000000000      143.3514331376
      476.6000000000      143.3350312589
      476.7000000000      143.3181650431
      476.8000000000      143.3008702607
      476.9000000000      143.2831398055
      477.0000000000      143.2649206000
      477.1000000000      143.2461205195
      477.2000000000      143.2266244740
      477.3000000000      143.2063165401
      477.4000000000      143.1851027820
      477.5000000000      143.1629286301
      477.6000000000      143.1397864255
      477.7000000000      143.1157120870
      477.8000000000      143.0907732057
      477.9000000000      143.0650524882
      478.0000000000      143.0386306094
      478.1000000000      143.0115720611
      478.2000000000      142.9839168390
      478.3000000000      142.9556794022
      478.4000000000      142.9268544632
      478.5000000000      142.8974272701
      478.6000000000      142.8673849358
      478.7000000000      142.8367252991
      478.8000000000      142.8054605824
      478.9000000000      142.7736145589
      479.0000000000      142.7412142677
      479.1000000000      142.7082796735
      479.2000000000      142.6748159244
      479.3000000000      142.6408118781
      479.4000000000      142.6062458813
      479.5000000000      142.5710970677
      479.6000000000      142.5353583431
      479.7000000000      142.4990463587
      479.8000000000      142.4622043719
      479.9000000000      142.4248961205
      480.0000000000      142.3871923016
      480.1000000000      142.3491548351
      480.2000000000      142.3108256495
      480.3000000000      142.2722251098
      480.4000000000      142.2333609554
      480.5000000000      142.1942443716
      480.6000000000      142.1549077122
      480.7000000000      142.1154186531
      480.8000000000      142.0758872396
      480.9000000000      142.0364638182
      481.0000000000      141.9973271574
      481.1000000000      141.9586639183
      481.2000000000      141.9206434705
      481.3000000000      141.8833944571
      481.4000000000      141.8469896953
      481.5000000000      141.8114434674
      481.6000000000      141.7767208161
      481.7000000000      141.7427556448
      481.8000000000      141.7094732464
      481.9000000000      141.6768128762
      482.0000000000      141.6447462634
      482.1000000000      141.6132887099
      482.2000000000      141.5825011681
      482.3000000000      141.5524838086
      482.4000000000      141.5233625029
      482.5000000000      141.4952702141
      482.6000000000      141.4683261353
      482.7000000000      141.4426169308
      482.8000000000      141.4181844644
      482.9000000000      141.3950224516
      483.0000000000      141.3730820647
      483.1000000000      141.3522856558
      483.2000000000      141.3325471409
      483.3000000000      141.3137950016
      483.4000000000      141.2959902541
      483.5000000000      141.2791312156
      483.6000000000      141.2632414680
      483.7000000000      141.2483441871
      483.8000000000      141.2344311618
      483.9000000000      141.2214369799
      484.0000000000      141.2092278622
      484.1000000000      141.1976109194
      484.2000000000      141.1863624292
      484.3000000000      141.1752658124
      484.4000000000      141.1641459405
      484.5000000000      141.1528889386
      484.6000000000      141.1414432824
      484.7000000000      141.1298041879
      484.8000000000      141.1179877816
      484.9000000000      141.1060045315
      485.0000000000      141.0938419980
      485.1000000000      141.0814630355
      485.2000000000      141.0688178170
      485.3000000000      141.0558616364
      485.4000000000      141.0425699416
      485.5000000000      141.0289459617
      485.6000000000      141.0150200847
      485.7000000000      141.0008420985
      485.8000000000      140.9864690121
      485.9000000000      140.9719528980
      486.0000000000      140.9573328693
      486.1000000000      140.9426320649
      486.2000000000      140.9278574084
      486.3000000000      140.9129996146
      486.4000000000      140.8980330943
      486.5000000000      140.8829171363
      486.6000000000      140.8676000139
      486.7000000000      140.8520268869
      486.8000000000      140.8361515704
      486.9000000000      140.8199509461
      487.0000000000      140.8034390123
      487.1000000000      140.7866762931
      487.2000000000      140.7697709597
      487.3000000000      140.7528701454
      487.4000000000      140.7361422955
      487.5000000000      140.7197531564
      487.6000000000      140.7038392627
      487.7000000000      140.6884837815
      487.8000000000      140.6737000757
      487.9000000000      140.6594276900
      488.0000000000      140.6455432071
      488.1000000000      140.6318849770
      488.2000000000      140.6182870512
      488.3000000000      140.6046149029
      488.4000000000      140.5907945947
      488.5000000000      140.5768285009
      488.6000000000      140.5627940053
      488.7000000000      140.5488257342
      488.8000000000      140.5350858716
      488.9000000000      140.5217298345
      489.0000000000      140.5088756333
      489.1000000000      140.4965842471
      489.2000000000      140.4848552943
      489.3000000000      140.4736380542
      489.4000000000      140.4628536609
      489.5000000000      140.4524213324
      489.6000000000      140.4422806580
      489.7000000000      140.4324035492
      489.8000000000      140.4227931245
      489.9000000000      140.4134718116
      490.0000000000      140.4044646872
      490.1000000000      140.3957852103
      490.2000000000      140.3874286435
      490.3000000000      140.3793750563
      490.4000000000      140.3716001387
      490.5000000000      140.3640893210
      490.6000000000      140.3568492369
      490.7000000000      140.3499107280
      490.8000000000      140.3433203022
      490.9000000000      140.3371217574
      491.0000000000      140.3313346520
      491.1000000000      140.3259385542
      491.2000000000      140.3208701008
      491.3000000000      140.3160347840
      491.4000000000      140.3113296904
      491.5000000000      140.3066694473
      491.6000000000      140.3020069350
      491.7000000000      140.2973429475
      491.8000000000      140.2927234792
      491.9000000000      140.2882275974
      492.0000000000      140.2839511668
      492.1000000000      140.2799914731
      492.2000000000      140.2764359452
      492.3000000000      140.2733558478
      492.4000000000      140.2708038759
      492.5000000000      140.2688135510
      492.6000000000      140.2673984840
      492.7000000000      140.2665508020
      492.8000000000      140.2662398595
      492.9000000000      140.2664136203
      493.0000000000      140.2670049145
      493.1000000000      140.2679431524
      493.2000000000      140.2691690903
      493.3000000000      140.2706480117
      493.4000000000      140.2723762364
      493.5000000000      140.2743780099
      493.6000000000      140.2766934969
      493.7000000000      140.2793620728
      493.8000000000      140.2824068602
      493.9000000000      140.2858257859
      494.0000000000      140.2895919087
      494.1000000000      140.2936623818
      494.2000000000      140.2979920341
      494.3000000000      140.3025459525
      494.4000000000      140.3073062427
      494.5000000000      140.3122708129
      494.6000000000      140.3174451505
      494.7000000000      140.3228302737
      494.8000000000      140.3284110643
      494.9000000000      140.3341490357
      495.0000000000      140.3399822197
      495.1000000000      140.3458324375
      495.2000000000      140.3516174395
      495.3000000000      140.3572633819
      495.4000000000      140.3627128657
      495.5000000000      140.3679251284
      495.6000000000      140.3728676454
      495.7000000000      140.3775013649
      495.8000000000      140.3817644794
      495.9000000000      140.3855615310
      496.0000000000      140.3887642578
      496.1000000000      140.3912276363
      496.2000000000      140.3928187945
      496.3000000000      140.3934507894
      496.4000000000      140.3931101521
      496.5000000000      140.3918685936
      496.6000000000      140.3898734824
      496.7000000000      140.3873174817
      496.8000000000      140.3843934925
      496.9000000000      140.3812459882
      497.0000000000      140.3779325685
      497.1000000000      140.3744082776
      497.2000000000      140.3705388757
      497.3000000000      140.3661395592
      497.4000000000      140.3610267341
      497.5000000000      140.3550664695
      497.6000000000      140.3482059957
      497.7000000000      140.3404816532
      497.8000000000      140.3320044627
      497.9000000000      140.3229298389
      498.0000000000      140.3134203300
      498.1000000000      140.3036104897
      498.2000000000      140.2935815537
      498.3000000000      140.2833506053
      498.4000000000      140.2728751957
      498.5000000000      140.2620708637
      498.6000000000      140.2508368741
      498.7000000000      140.2390848578
      498.8000000000      140.2267650042
      498.9000000000      140.2138843791
      499.0000000000      140.2005119846
      499.1000000000      140.1867665164
      499.2000000000      140.1727867593
      499.3000000000      140.1586902304
      499.4000000000      140.1445311320
      499.5000000000      140.1302713657
      499.6000000000      140.1157764892
      499.7000000000      140.1008415781
      499.8000000000      140.0852417398
      499.9000000000      140.0687922587
      500.0000000000      140.0513984677
      500.1000000000      140.0330785494
      500.2000000000      140.0139521313
      500.3000000000      139.9941996438
      500.4000000000      139.9740073609
      500.5000000000      139.9535165884
      500.6000000000      139.9327927024
      500.7000000000      139.9118221635
      500.8000000000      139.8905359858
      500.9000000000      139.8688494214
      501.0000000000      139.8467025179
      501.1000000000      139.8240859000
      501.2000000000      139.8010425029
      501.3000000000      139.7776468356
      501.4000000000      139.7539731023
      501.5000000000      139.7300678438
      501.6000000000      139.7059391785
      501.7000000000      139.6815657491
      501.8000000000      139.6569188379
      501.9000000000      139.6319855214
      502.0000000000      139.6067814235
      502.1000000000      139.5813475314
      502.2000000000      139.5557336334
      502.3000000000      139.5299769548
      502.4000000000      139.5040864798
      502.5000000000      139.4780406143
      502.6000000000      139.4518000446
      502.7000000000      139.4253314571
      502.8000000000      139.3986336636
      502.9000000000      139.3717563249
      503.0000000000      139.3448036183
      503.1000000000      139.3179202684
      503.2000000000      139.2912633073
      503.3000000000      139.2649675090
      503.4000000000      139.2391141576
      503.5000000000      139.2137115373
      503.6000000000      139.1886924687
      503.7000000000      139.1639300900
      503.8000000000      139.1392686685
      503.9000000000      139.1145625122
      504.0000000000      139.0897136421
      504.1000000000      139.0646985577
      504.2000000000      139.0395774551
      504.3000000000      139.0144841522
      504.4000000000      138.9895998981
      504.5000000000      138.9651174380
      504.6000000000      138.9412029336
      504.7000000000      138.9179634991
      504.8000000000      138.8954274987
      504.9000000000      138.8735423139
      505.0000000000      138.8521895390
      505.1000000000      138.8312122427
      505.2000000000      138.8104461321
      505.3000000000      138.7897479459
      505.4000000000      138.7690176892
      505.5000000000      138.7482130613
      505.6000000000      138.7273535978
      505.7000000000      138.7065111490
      505.8000000000      138.6857856717
      505.9000000000      138.6652706301
      506.0000000000      138.6450172243
      506.1000000000      138.6250082504
      506.2000000000      138.6051504198
      506.3000000000      138.5852890772
      506.4000000000      138.5652429584
      506.5000000000      138.5448497825
      506.6000000000      138.5240083376
      506.7000000000      138.5027021884
      506.8000000000      138.4809957954
      506.9000000000      138.4590034743
      507.0000000000      138.4368417500
      507.1000000000      138.4145824249
      507.2000000000      138.3922240453
      507.3000000000      138.3696927447
      507.4000000000      138.3468716444
      507.5000000000      138.3236461743
      507.6000000000      138.2999463624
      507.7000000000      138.2757695389
      507.8000000000      138.2511758161
      507.9000000000      138.2262602916
      508.0000000000      138.2011146213
      508.1000000000      138.1757939580
      508.2000000000      138.1503015116
      508.3000000000      138.1245942653
      508.4000000000      138.0986043569
      508.5000000000      138.0722654504
      508.6000000000      138.0455333363
      508.7000000000      138.0183938478
      508.8000000000      137.9908570473
      508.9000000000      137.9629426271
      509.0000000000      137.9346655000
      509.1000000000      137.9060301424
      509.2000000000      137.8770373417
      509.3000000000      137.8477003537
      509.4000000000      137.8180629050
      509.5000000000      137.7882109732
      509.6000000000      137.7582730866
      509.7000000000      137.7284079756
      509.8000000000      137.6987822806
      509.9000000000      137.6695438630
      510.0000000000      137.6407978168
      510.1000000000      137.6125917205
      510.2000000000      137.5849137736
      510.3000000000      137.5577036153
      510.4000000000      137.5308719654
      510.5000000000      137.5043231631
      510.6000000000      137.4779746995
      510.7000000000      137.4517697140
      510.8000000000      137.4256810950
      510.9000000000      137.3997083585
      511.0000000000      137.3738702803
      511.1000000000      137.3481970751
      511.2000000000      137.3227253288
      511.3000000000      137.2974968862
      511.4000000000      137.2725600542
      511.5000000000      137.2479696526
      511.6000000000      137.2237826039
      511.7000000000      137.2000481152
      511.8000000000      137.1767945361
      511.9000000000      137.1540170896
      512.0000000000      137.1316711671
      512.1000000000      137.1096747565
      512.2000000000      137.0879213030
      512.3000000000      137.0663012476
      512.4000000000      137.0447274963
      512.5000000000      137.0231581164
      512.6000000000      137.0016094255
      512.7000000000      136.9801544280
      512.8000000000      136.9589056137
      512.9000000000      136.9379861435
      513.0000000000      136.9174982272
      513.1000000000      136.8974993064
      513.2000000000      136.8779941564
      513.3000000000      136.8589447480
      513.4000000000      136.8402927766
      513.5000000000      136.8219854758
      513.6000000000      136.8039953083
      513.7000000000      136.7863276940
      513.8000000000      136.7690159300
      513.9000000000      136.7521069860
      514.0000000000      136.7356441294
      514.1000000000      136.7196525782
      514.2000000000      136.7041323985
      514.3000000000      136.6890596454
      514.4000000000      136.6743936700
      514.5000000000      136.6600866980
      514.6000000000      136.6460917710
      514.7000000000      136.6323669075
      514.8000000000      136.6188758674
      514.9000000000      136.6055880908
      515.0000000000      136.5924808592
      515.1000000000      136.5795450681
      515.2000000000      136.5667932466
      515.3000000000      136.5542659312
      515.4000000000      136.5420321567
      515.5000000000      136.5301816467
      515.6000000000      136.5188094364
      515.7000000000      136.5079969009
      515.8000000000      136.4977949855
      515.9000000000      136.4882149250
      516.0000000000      136.4792295644
      516.1000000000      136.4707847748
      516.2000000000      136.4628170264
      516.3000000000      136.4552713438
      516.4000000000      136.4481141825
      516.5000000000      136.4413381459
      516.6000000000      136.4349589813
      516.7000000000      136.4290080487
      516.8000000000      136.4235238952
      516.9000000000      136.4185449733
      517.0000000000      136.4141036423
      517.1000000000      136.4102210865
      517.2000000000      136.4069037760
      517.3000000000      136.4041431049
      517.4000000000      136.4019196326
      517.5000000000      136.4002118051
      517.6000000000      136.3990071520
      517.7000000000      136.3983129151
      517.8000000000      136.3981632666
      517.9000000000      136.3986212764
      518.0000000000      136.3997750056
      518.1000000000      136.4017283699
      518.2000000000      136.4045885049
      518.3000000000      136.4084521108
      518.4000000000      136.4133932902
      518.5000000000      136.4194546675
      518.6000000000      136.4266427767
      518.7000000000      136.4349282837
      518.8000000000      136.4442514469
      518.9000000000      136.4545328349
      519.0000000000      136.4656883363
      519.1000000000      136.4776460886
      519.2000000000      136.4903618030
      519.3000000000      136.5038286780
      519.4000000000      136.5180786666
      519.5000000000      136.5331735045
      519.6000000000      136.5491866041
      519.7000000000      136.5661802287
      519.8000000000      136.5841850337
      519.9000000000      136.6031895308
      520.0000000000      136.6231443004
      520.1000000000      136.6439805667
      520.2000000000      136.6656371690
      520.3000000000      136.6880865688
      520.4000000000      136.7113506855
      520.5000000000      136.7355008577
      520.6000000000      136.7606415681
      520.7000000000      136.7868828029
      520.8000000000      136.8143092686
      520.9000000000      136.8429555285
      521.0000000000      136.8727941497
      521.1000000000      136.9037399585
      521.2000000000      136.9356682736
      521.3000000000      136.9684401818
      521.4000000000      137.0019260449
      521.5000000000      137.0360205174
      521.6000000000      137.0706475647
      521.7000000000      137.1057588774
      521.8000000000      137.1413308191
      521.9000000000      137.1773630388
      522.0000000000      137.2138784428
      522.1000000000      137.2509219328
      522.2000000000      137.2885553830
      522.3000000000      137.3268479604
      522.4000000000      137.3658628436
      522.5000000000      137.4056429868
      522.6000000000      137.4461992662
      522.7000000000      137.4875039691
      522.8000000000      137.5294911192
      522.9000000000      137.5720629334
      523.0000000000      137.6150998092
      523.1000000000      137.6584705087
      523.2000000000      137.7020400072
      523.3000000000      137.7456743997
      523.4000000000      137.7892444797
      523.5000000000      137.8326311022
      523.6000000000      137.8757347815
      523.7000000000      137.9184888445
      523.8000000000      137.9608710209
      523.9000000000      138.0029054533
      524.0000000000      138.0446487379
      524.1000000000      138.0861597820
      524.2000000000      138.1274609550
      524.3000000000      138.1685031890
      524.4000000000      138.2091479965
      524.5000000000      138.2491749504
      524.6000000000      138.2883156399
      524.7000000000      138.3263067406
      524.8000000000      138.3629477418
      524.9000000000      138.3981461286
      525.0000000000      138.4319348904
      525.1000000000      138.4644544744
      525.2000000000      138.4959023728
      525.3000000000      138.5264646404
      525.4000000000      138.5562504923
      525.5000000000      138.5852504647
      525.6000000000      138.6133307725
      525.7000000000      138.6402649795
      525.8000000000      138.6657932930
      525.9000000000      138.6896919215
      526.0000000000      138.7118318160
      526.1000000000      138.7322087609
      526.2000000000      138.7509352516
      526.3000000000      138.7681969895
      526.4000000000      138.7841887444
      526.5000000000      138.7990508896
      526.6000000000      138.8128270348
      526.7000000000      138.8254553316
      526.8000000000      138.8367943413
      526.9000000000      138.8466732746
      527.0000000000      138.8549499668
      527.1000000000      138.8615591093
      527.2000000000      138.8665378217
      527.3000000000      138.8700229798
      527.4000000000      138.8722226907
      527.5000000000      138.8733707925
      527.6000000000      138.8736771377
      527.7000000000      138.8732868312
      527.8000000000      138.8722590084
      527.9000000000      138.8705699973
      528.0000000000      138.8681379747
      528.1000000000      138.8648591706
      528.2000000000      138.8606427246
      528.3000000000      138.8554340122
      528.4000000000      138.8492225579
      528.5000000000      138.8420365819
      528.6000000000      138.8339294544
      528.7000000000      138.8249642817
      528.8000000000      138.8152022945
      528.9000000000      138.8046985154
      529.0000000000      138.7935040280
      529.1000000000      138.7816699671
      529.2000000000      138.7692471106
      529.3000000000      138.7562775211
      529.4000000000      138.7427794635
      529.5000000000      138.7287311285
      529.6000000000      138.7140605055
      529.7000000000      138.6986475919
      529.8000000000      138.6823409506
      529.9000000000      138.6649856122
      530.0000000000      138.6464551051
      530.1000000000      138.6266782273
      530.2000000000      138.6056516965
      530.3000000000      138.5834332563
      530.4000000000      138.5601157311
      530.5000000000      138.5357896668
      530.6000000000      138.5105070676
      530.7000000000      138.4842592385
      530.8000000000      138.4569771386
      530.9000000000      138.4285554815
      531.0000000000      138.3988940115
      531.1000000000      138.3679433188
      531.2000000000      138.3357400690
      531.3000000000      138.3024190968
      531.4000000000      138.2681968254
      531.5000000000      138.2333297007
      531.6000000000      138.1980591912
      531.7000000000      138.1625587001
      531.8000000000      138.1268966873
      531.9000000000      138.0910254472
      532.0000000000      138.0547979506
      532.1000000000      138.0180074481
      532.2000000000      137.9804387991
      532.3000000000      137.9419183986
      532.4000000000      137.9023508503
      532.5000000000      137.8617348755
      532.6000000000      137.8201564804
      532.7000000000      137.7777626378
      532.8000000000      137.7347225928
      532.9000000000      137.6911871285
      533.0000000000      137.6472562088
      533.1000000000      137.6029636626
      533.2000000000      137.5582830947
      533.3000000000      137.5131528414
      533.4000000000      137.4675120609
      533.5000000000      137.4213367126
      533.6000000000      137.3746642206
      533.7000000000      137.3275991492
      533.8000000000      137.2802980569
      533.9000000000      137.2329379640
      534.0000000000      137.1856775415
      534.1000000000      137.1386219691
      534.2000000000      137.0918016593
      534.3000000000      137.0451709191
      534.4000000000      136.9986269312
      534.5000000000      136.9520431848
      534.6000000000      136.9053070795
      534.7000000000      136.8583506925
      534.8000000000      136.8111668940
      534.9000000000      136.7638083755
      535.0000000000      136.7163724759
      535.1000000000      136.6689783038
      535.2000000000      136.6217438116
      535.3000000000      136.5747684472
      535.4000000000      136.5281242047
      535.5000000000      136.4818546820
      535.6000000000      136.4359797875
      535.7000000000      136.3905029630
      535.8000000000      136.3454179331
      535.9000000000      136.3007131741
      536.0000000000      136.2563740443
      536.1000000000      136.2123842019
      536.2000000000      136.1687280740
      536.3000000000      136.1253944252
      536.4000000000      136.0823793497
      536.5000000000      136.0396864616
      536.6000000000      135.9973238900
      536.7000000000      135.9552995757
      536.8000000000      135.9136172519
      536.9000000000      135.8722742040
      537.0000000000      135.8312606148
      537.1000000000      135.7905597882
      537.2000000000      135.7501492822
      537.3000000000      135.7100035134
      537.4000000000      135.6700977487
      537.5000000000      135.6304125506
      537.6000000000      135.5909372273
      537.7000000000      135.5516718500
      537.8000000000      135.5126281664
      537.9000000000      135.4738299174
      538.0000000000      135.4353122029
      538.1000000000      135.3971190270
      538.2000000000      135.3592988801
      538.3000000000      135.3218997348
      538.4000000000      135.2849657511
      538.5000000000      135.2485373144
      538.6000000000      135.2126544827
      538.7000000000      135.1773621251
      538.8000000000      135.1427138543
      538.9000000000      135.1087721490
      539.0000000000      135.0756036651
      539.1000000000      135.0432711181
      539.2000000000      135.0118250211
      539.3000000000      134.9812985684
      539.4000000000      134.9517075161
      539.5000000000      134.9230553656
      539.6000000000      134.8953426647
      539.7000000000      134.8685780039
      539.8000000000      134.8427867732
      539.9000000000      134.8180136137
      540.0000000000      134.7943168371
      540.1000000000      134.7717569449
      540.2000000000      134.7503841680
      540.3000000000      134.7302298364
      540.4000000000      134.7113040310
      540.5000000000      134.6935991628
      540.6000000000      134.6770970283
      540.7000000000      134.6617755155
      540.8000000000      134.6476109792
      540.9000000000      134.6345739854
      541.0000000000      134.6226196454
      541.1000000000      134.6116773632
      541.2000000000      134.6016459915
      541.3000000000      134.5923981647
      541.4000000000      134.5837934672
      541.5000000000      134.5756968485
      541.6000000000      134.5679970521
      541.7000000000      134.5606193388
      541.8000000000      134.5535278388
      541.9000000000      134.5467164229
      542.0000000000      134.5401919857
      542.1000000000      134.5339574393
      542.2000000000      134.5280010425
      542.3000000000      134.5222947646
      542.4000000000      134.5168001868
      542.5000000000      134.5114781579
      542.6000000000      134.5062979144
      542.7000000000      134.5012422546
      542.8000000000      134.4963064494
      542.9000000000      134.4914906868
      543.0000000000      134.4867884314
      543.1000000000      134.4821750264
      543.2000000000      134.4776011319
      543.3000000000      134.4729938423
      543.4000000000      134.4682654689
      543.5000000000      134.4633273811
      543.6000000000      134.4581050816
      543.7000000000      134.4525507774
      543.8000000000      134.4466507803
      543.9000000000      134.4404260698
      544.0000000000      134.4339257259
      544.1000000000      134.4272146028
      544.2000000000      134.4203584011
      544.3000000000      134.4134103215
      544.4000000000      134.4064031118
      544.5000000000      134.3993484716
      544.6000000000      134.3922431998
      544.7000000000      134.3850790847
      544.8000000000      134.3778522345
      544.9000000000      134.3705678416
      545.0000000000      134.3632383276
      545.1000000000      134.3558756859
      545.2000000000      134.3484814613
      545.3000000000      134.3410388365
      545.4000000000      134.3335101657
      545.5000000000      134.3258408728
      545.6000000000      134.3179682120
      545.7000000000      134.3098320532
      545.8000000000      134.3013846950
      545.9000000000      134.2925972122
      546.0000000000      134.2834606967
      546.1000000000      134.2739820176
      546.2000000000      134.2641755064
      546.3000000000      134.2540537030
      546.4000000000      134.2436208689
      546.5000000000      134.2328719103
      546.6000000000      134.2217971813
      546.7000000000      134.2103915645
      546.8000000000      134.1986651176
      546.9000000000      134.1866523902
      547.0000000000      134.1744177337
      547.1000000000      134.1620543588
      547.2000000000      134.1496758656
      547.3000000000      134.1374006240
      547.4000000000      134.1253314241
      547.5000000000      134.1135347428
      547.6000000000      134.1020249703
      547.7000000000      134.0907585991
      547.8000000000      134.0796411654
      547.9000000000      134.0685463745
      548.0000000000      134.0573432083
      548.1000000000      134.0459241823
      548.2000000000      134.0342272497
      548.3000000000      134.0222454189
      548.4000000000      134.0100216448
      548.5000000000      133.9976309385
      548.6000000000      133.9851553711
      548.7000000000      133.9726594967
      548.8000000000      133.9601732818
      548.9000000000      133.9476871230
      549.0000000000      133.9351597936
      549.1000000000      133.9225360154
      549.2000000000      133.9097670389
      549.3000000000      133.8968264679
      549.4000000000      133.8837155265
      549.5000000000      133.8704564208
      549.6000000000      133.8570773633
      549.7000000000      133.8435957520
      549.8000000000      133.8300057102
      549.9000000000      133.8162732848
      550.0000000000      133.8023391462
      550.1000000000      133.7881261292
      550.2000000000      133.7735485105
      550.3000000000      133.7585209991
      550.4000000000      133.7429663956
      550.5000000000      133.7268212227
      550.6000000000      133.7100383453
      550.7000000000      133.6925858524
      550.8000000000      133.6744427947
      550.9000000000      133.6555939795
      551.0000000000      133.6360265734
      551.1000000000      133.6157303721
      551.2000000000      133.5947021122
      551.3000000000      133.5729529368
      551.4000000000      133.5505169602
      551.5000000000      133.5274573793
      551.6000000000      133.5038655543
      551.7000000000      133.4798495167
      551.8000000000      133.4555120370
      551.9000000000      133.4309234103
      552.0000000000      133.4060980988
      552.1000000000      133.3809848640
      552.2000000000      133.3554758426
      552.3000000000      133.3294332582
      552.4000000000      133.3027259285
      552.5000000000      133.2752645900
      552.6000000000      133.2470259753
      552.7000000000      133.2180595799
      552.8000000000      133.1884766696
      552.9000000000      133.1584263498
      553.0000000000      133.1280667712
      553.1000000000      133.0975397712
      553.2000000000      133.0669546678
      553.3000000000      133.0363833336
      553.4000000000      133.0058657107
      553.5000000000      132.9754229525
      553.6000000000      132.9450739308
      553.7000000000      132.9148498373
      553.8000000000      132.8848016960
      553.9000000000      132.8549974669
      554.0000000000      132.8255088112
      554.1000000000      132.7963918110
      554.2000000000      132.7676688850
      554.3000000000      132.7393203286
      554.4000000000      132.7112914509
      554.5000000000      132.6835153694
      554.6000000000      132.6559445757
      554.7000000000      132.6285794052
      554.8000000000      132.6014813396
      554.9000000000      132.5747639524
      555.0000000000      132.5485627828
      555.1000000000      132.5229940103
      555.2000000000      132.4981168088
      555.3000000000      132.4739135406
      555.4000000000      132.4502953386
      555.5000000000      132.4271312953
      555.6000000000      132.4042910727
      555.7000000000      132.3816867249
      555.8000000000      132.3593005078
      555.9000000000      132.3371905968
      556.0000000000      132.3154740538
      556.1000000000      132.2942936137
      556.2000000000      132.2737795108
      556.3000000000      132.2540183850
      556.4000000000      132.2350376563
      556.5000000000      132.2168079207
      556.6000000000      132.1992597876
      556.7000000000      132.1823079447
      556.8000000000      132.1658744980
      556.9000000000      132.1499056896
      557.0000000000      132.1343796914
      557.1000000000      132.1193065371
      557.2000000000      132.1047230086
      557.3000000000      132.0906848485
      557.4000000000      132.0772573512
      557.5000000000      132.0645048445
      557.6000000000      132.0524797986
      557.7000000000      132.0412133979
      557.8000000000      132.0307097845
      557.9000000000      132.0209457548
      558.0000000000      132.0118769493
      558.1000000000      132.0034503450
      558.2000000000      131.9956205872
      558.3000000000      131.9883648525
      558.4000000000      131.9816897079
      558.5000000000      131.9756257987
      558.6000000000      131.9702119185
      558.7000000000      131.9654753367
      558.8000000000      131.9614172023
      558.9000000000      131.9580090430
      559.0000000000      131.9552013290
      559.1000000000      131.9529401378
      559.2000000000      131.9511852468
      559.3000000000      131.9499227423
      559.4000000000      131.9491670891
      559.5000000000      131.9489514140
      559.6000000000      131.9493095265
      559.7000000000      131.9502573462
      559.8000000000      131.9517821579
      559.9000000000      131.9538448551
      560.0000000000      131.9563943264
      560.1000000000      131.9593874380
      560.2000000000      131.9628057674
      560.3000000000      131.9666621572
      560.4000000000      131.9709947941
      560.5000000000      131.9758512309
      560.6000000000      131.9812679507
      560.7000000000      131.9872521881
      560.8000000000      131.9937719898
      560.9000000000      132.0007577803
      561.0000000000      132.0081147139
      561.1000000000      132.0157410462
      561.2000000000      132.0235457302
      561.3000000000      132.0314594951
      561.4000000000      132.0394373168
      561.5000000000      132.0474539381
      561.6000000000      132.0554958981
      561.7000000000      132.0635531960
      561.8000000000      132.0716122585
      561.9000000000      132.0796505499
      562.0000000000      132.0876321023
      562.1000000000      132.0955032940
      562.2000000000      132.1031892468
      562.3000000000      132.1105930861
      562.4000000000      132.1176008721
      562.5000000000      132.1240927739
      562.6000000000      132.1299579050
      562.7000000000      132.1351087046
      562.8000000000      132.1394912336
      562.9000000000      132.1430887437
      563.0000000000      132.1459168098
      563.1000000000      132.1480105202
      563.2000000000      132.1494078126
      563.3000000000      132.1501351915
      563.4000000000      132.1502006498
      563.5000000000      132.1495950926
      563.6000000000      132.1483007324
      563.7000000000      132.1463035314
      563.8000000000      132.1436058664
      563.9000000000      132.1402351993
      564.0000000000      132.1362457231
      564.1000000000      132.1317126826
      564.2000000000      132.1267218932
      564.3000000000      132.1213584648
      564.4000000000      132.1156983995
      564.5000000000      132.1098049434
      564.6000000000      132.1037292559
      564.7000000000      132.0975132217
      564.8000000000      132.0911919980
      564.9000000000      132.0847951385
      565.0000000000      132.0783464851
      565.1000000000      132.0718637249
      565.2000000000      132.0653583779
      565.3000000000      132.0588367359
      565.4000000000      132.0523021905
      565.5000000000      132.0457590166
      565.6000000000      132.0392166474
      565.7000000000      132.0326923993
      565.8000000000      132.0262107035
      565.9000000000      132.0197987025
      566.0000000000      132.0134804352
      566.1000000000      132.0072729512
      566.2000000000      132.0011866814
      566.3000000000      131.9952300485
      566.4000000000      131.9894163680
      566.5000000000      131.9837703715
      566.6000000000      131.9783320878
      566.7000000000      131.9731564022
      566.8000000000      131.9683073944
      566.9000000000      131.9638478030
      567.0000000000      131.9598257861
      567.1000000000      131.9562626021
      567.2000000000      131.9531452985
      567.3000000000      131.9504274393
      567.4000000000      131.9480383689
      567.5000000000      131.9458987720
      567.6000000000      131.9439379714
      567.7000000000      131.9421077300
      567.8000000000      131.9403884378
      567.9000000000      131.9387862634
      568.0000000000      131.9373231751
      568.1000000000      131.9360242971
      568.2000000000      131.9349077885
      568.3000000000      131.9339808525
      568.4000000000      131.9332423023
      568.5000000000      131.9326889340
      568.6000000000      131.9323212616
      568.7000000000      131.9321448814
      568.8000000000      131.9321665291
      568.9000000000      131.9323871733
      569.0000000000      131.9327963465
      569.1000000000      131.9333714775
      569.2000000000      131.9340834539
      569.3000000000      131.9349065354
      569.4000000000      131.9358285679
      569.5000000000      131.9368569916
      569.6000000000      131.9380174098
      569.7000000000      131.9393442828
      569.8000000000      131.9408666105
      569.9000000000      131.9425940658
      570.0000000000      131.9445093531
      570.1000000000      131.9465700151
      570.2000000000      131.9487186833
      570.3000000000      131.9508971169
      570.4000000000      131.9530584129
      570.5000000000      131.9551733872
      570.6000000000      131.9572300961
      570.7000000000      131.9592280917
      570.8000000000      131.9611704873
      570.9000000000      131.9630570434
      571.0000000000      131.9648805472
      571.1000000000      131.9666269388
      571.2000000000      131.9682778076
      571.3000000000      131.9698128242
      571.4000000000      131.9712102168
      571.5000000000      131.9724451496
      571.6000000000      131.9734876463
      571.7000000000      131.9743024613
      571.8000000000      131.9748523874
      571.9000000000      131.9751044104
      572.0000000000      131.9750361559
      572.1000000000      131.9746393809
      572.2000000000      131.9739181286
      572.3000000000      131.9728810131
      572.4000000000      131.9715291332
      572.5000000000      131.9698429880
      572.6000000000      131.9677730197
      572.7000000000      131.9652383615
      572.8000000000      131.9621364487
      572.9000000000      131.9583626392
      573.0000000000      131.9538352293
      573.1000000000      131.9485188521
      573.2000000000      131.9424391485
      573.3000000000      131.9356838046
      573.4000000000      131.9283888513
      573.5000000000      131.9207133532
      573.6000000000      131.9128088630
      573.7000000000      131.9047911149
      573.8000000000      131.8967202655
      573.9000000000      131.8885935649
      574.0000000000      131.8803514773
      574.1000000000      131.8718951475
      574.2000000000      131.8631102184
      574.3000000000      131.8538907035
      574.4000000000      131.8441576745
      574.5000000000      131.8338698456
      574.6000000000      131.8230253333
      574.7000000000      131.8116556935
      574.8000000000      131.7998152619
      574.9000000000      131.7875702264
      575.0000000000      131.7749913667
      575.1000000000      131.7621512150
      575.2000000000      131.7491230409
      575.3000000000      131.7359781271
      575.4000000000      131.7227799626
      575.5000000000      131.7095771787
      575.6000000000      131.6963987463
      575.7000000000      131.6832541383
      575.8000000000      131.6701385155
      575.9000000000      131.6570407623
      576.0000000000      131.6439515495
      576.1000000000      131.6308694171
      576.2000000000      131.6178039134
      576.3000000000      131.6047752112
      576.4000000000      131.5918097132
      576.5000000000      131.5789321371
      576.6000000000      131.5661564271
      576.7000000000      131.5534791268
      576.8000000000      131.5408781721
      576.9000000000      131.5283172948
      577.0000000000      131.5157532904
      577.1000000000      131.5031423050
      577.2000000000      131.4904426878
      577.3000000000      131.4776146125
      577.4000000000      131.4646189120
      577.5000000000      131.4514181899
      577.6000000000      131.4379819617
      577.7000000000      131.4242952131
      577.8000000000      131.4103672849
      577.9000000000      131.3962369721
      578.0000000000      131.3819703368
      578.1000000000      131.3676500925
      578.2000000000      131.3533586667
      578.3000000000      131.3391599353
      578.4000000000      131.3250857414
      578.5000000000      131.3111319350
      578.6000000000      131.2972650584
      578.7000000000      131.2834367854
      578.8000000000      131.2696003746
      578.9000000000      131.2557230975
      579.0000000000      131.2417910384
      579.1000000000      131.2278065305
      579.2000000000      131.2137819279
      579.3000000000      131.1997347141
      579.4000000000      131.1856873039
      579.5000000000      131.1716711014
      579.6000000000      131.1577308526
      579.7000000000      131.1439242338
      579.8000000000      131.1303136584
      579.9000000000      131.1169514407
      580.0000000000      131.1038632593
      580.1000000000      131.0910366787
      580.2000000000      131.0784203769
      580.3000000000      131.0659363188
      580.4000000000      131.0535023000
      580.5000000000      131.0410580432
      580.6000000000      131.0285859626
      580.7000000000      131.0161189181
      580.8000000000      131.0037314922
      580.9000000000      130.9915170305
      581.0000000000      130.9795578229
      581.1000000000      130.9678982966
      581.2000000000      130.9565300070
      581.3000000000      130.9453931350
      581.4000000000      130.9343939563
      581.5000000000      130.9234331364
      581.6000000000      130.9124367797
      581.7000000000      130.9013814291
      581.8000000000      130.8903058354
      581.9000000000      130.8793059171
      582.0000000000      130.8685140134
      582.1000000000      130.8580679157
      582.2000000000      130.8480781611
      582.3000000000      130.8386026941
      582.4000000000      130.8296358450
      582.5000000000      130.8211140919
      582.6000000000      130.8129361644
      582.7000000000      130.8049910813
      582.8000000000      130.7971859195
      582.9000000000      130.7894656726
      583.0000000000      130.7818201643
      583.1000000000      130.7742770242
      583.2000000000      130.7668838985
      583.3000000000      130.7596862891
      583.4000000000      130.7527084017
      583.5000000000      130.7459433289
      583.6000000000      130.7393557485
      583.7000000000      130.7328961094
      583.8000000000      130.7265213207
      583.9000000000      130.7202145196
      584.0000000000      130.7139967990
      584.1000000000      130.7079271934
      584.2000000000      130.7020923181
      584.3000000000      130.6965909665
      584.4000000000      130.6915194275
      584.5000000000      130.6869607893
      584.6000000000      130.6829783432
      584.7000000000      130.6796114372
      584.8000000000      130.6747397480
