# Supplementary material for: Direct tracking of H2 roaming reaction in real time
Source: Nat Commun. 2024 Aug 6;15:6656. doi: 10.1038/s41467-024-49671-6 (PMC11303762; doi:10.1038/s41467-024-49671-6)
Supplement: Supplementary file 8 — Source Data [file 41467_2024_49671_MOESM8_ESM.zip › SourceData/Data-Fig10-SuppInfo/FigS10.traj2.A1.dat]

# Bond Angle (6N, 1C, 2H)
# X-Axis:  Time in Trajectory (femtosec)
# Y-Axis:  Bond Angle (Degrees)
#                  X                   Y
        0.0000000000      110.1530058009
        0.1000000000      110.1088888804
        0.2000000000      110.0710075065
        0.3000000000      110.0405953780
        0.4000000000      110.0182670532
        0.5000000000      110.0039137518
        0.6000000000      109.9967894111
        0.7000000000      109.9957518445
        0.8000000000      109.9995764401
        0.9000000000      110.0072438957
        1.0000000000      110.0181235097
        1.1000000000      110.0320183847
        1.2000000000      110.0490888275
        1.3000000000      110.0697055816
        1.4000000000      110.0942949494
        1.5000000000      110.1232240771
        1.6000000000      110.1567464854
        1.7000000000      110.1949991101
        1.8000000000      110.2380239182
        1.9000000000      110.2857853318
        2.0000000000      110.3381676554
        2.1000000000      110.3949569761
        2.2000000000      110.4558285259
        2.3000000000      110.5203628578
        2.4000000000      110.5880997634
        2.5000000000      110.6586171239
        2.6000000000      110.7316059544
        2.7000000000      110.8069121842
        2.8000000000      110.8845289712
        2.9000000000      110.9645431545
        3.0000000000      111.0470571207
        3.1000000000      111.1321157717
        3.2000000000      111.2196635781
        3.3000000000      111.3095412831
        3.4000000000      111.4015138013
        3.5000000000      111.4953094217
        3.6000000000      111.5906500693
        3.7000000000      111.6872620573
        3.8000000000      111.7848706634
        3.9000000000      111.8831933193
        4.0000000000      111.9819491631
        4.1000000000      112.0808943986
        4.2000000000      112.1798774448
        4.3000000000      112.2788931655
        4.4000000000      112.3781105942
        4.5000000000      112.4778559483
        4.6000000000      112.5785484073
        4.7000000000      112.6806037141
        4.8000000000      112.7843327003
        4.9000000000      112.8898645872
        5.0000000000      112.9971174093
        5.1000000000      113.1058226802
        5.2000000000      113.2155940685
        5.3000000000      113.3260169284
        5.4000000000      113.4367317486
        5.5000000000      113.5474906131
        5.6000000000      113.6581779007
        5.7000000000      113.7687991695
        5.8000000000      113.8794503552
        5.9000000000      113.9902808494
        6.0000000000      114.1014599859
        6.1000000000      114.2131503857
        6.2000000000      114.3254870379
        6.3000000000      114.4385594665
        6.4000000000      114.5523953292
        6.5000000000      114.6669466530
        6.6000000000      114.7820828383
        6.7000000000      114.8975959529
        6.8000000000      115.0132219818
        6.9000000000      115.1286765331
        7.0000000000      115.2436975180
        7.1000000000      115.3580840748
        7.2000000000      115.4717220251
        7.3000000000      115.5845903670
        7.4000000000      115.6967485457
        7.5000000000      115.8083088982
        7.6000000000      115.9194017166
        7.7000000000      116.0301410623
        7.8000000000      116.1405977366
        7.9000000000      116.2507826362
        8.0000000000      116.3606407831
        8.1000000000      116.4700547679
        8.2000000000      116.5788556434
        8.3000000000      116.6868391773
        8.4000000000      116.7937856467
        8.5000000000      116.8994820803
        8.6000000000      117.0037462791
        8.7000000000      117.1064508883
        8.8000000000      117.2075435406
        8.9000000000      117.3070573606
        9.0000000000      117.4051068617
        9.1000000000      117.5018679274
        9.2000000000      117.5975454875
        9.3000000000      117.6923361951
        9.4000000000      117.7863945565
        9.5000000000      117.8798097417
        9.6000000000      117.9725976366
        9.7000000000      118.0647095041
        9.8000000000      118.1560549701
        9.9000000000      118.2465336643
       10.0000000000      118.3360672708
       10.1000000000      118.4246233366
       10.2000000000      118.5122244258
       10.3000000000      118.5989404822
       10.4000000000      118.6848670061
       10.5000000000      118.7700952429
       10.6000000000      118.8546818710
       10.7000000000      118.9386251217
       10.8000000000      119.0218516812
       10.9000000000      119.1042156645
       11.0000000000      119.1855084377
       11.1000000000      119.2654758764
       11.2000000000      119.3438402729
       11.3000000000      119.4203242969
       11.4000000000      119.4946747501
       11.5000000000      119.5666831126
       11.6000000000      119.6361982171
       11.7000000000      119.7031257958
       11.8000000000      119.7674111072
       11.9000000000      119.8290053124
       12.0000000000      119.8878218070
       12.1000000000      119.9436940280
       12.2000000000      119.9963494154
       12.3000000000      120.0454135757
       12.4000000000      120.0904527454
       12.5000000000      120.1310515018
       12.6000000000      120.1669098341
       12.7000000000      120.1979338107
       12.8000000000      120.2242918548
       12.9000000000      120.2464162144
       13.0000000000      120.2649447900
       13.1000000000      120.2806191112
       13.2000000000      120.2941721557
       13.3000000000      120.3062465643
       13.4000000000      120.3173752354
       13.5000000000      120.3280330036
       13.6000000000      120.3387409032
       13.7000000000      120.3501837407
       13.8000000000      120.3632946341
       13.9000000000      120.3792690280
       14.0000000000      120.3994928758
       14.1000000000      120.4254014441
       14.2000000000      120.4583162705
       14.3000000000      120.4993219205
       14.4000000000      120.5492296008
       14.5000000000      120.6086358574
       14.6000000000      120.6780423128
       14.7000000000      120.7579790888
       14.8000000000      120.8490780948
       14.9000000000      120.9520670592
       15.0000000000      121.0676909400
       15.1000000000      121.1966014895
       15.2000000000      121.3392693269
       15.3000000000      121.4959526385
       15.4000000000      121.6667154849
       15.5000000000      121.8514577404
       15.6000000000      122.0499183288
       15.7000000000      122.2616366323
       15.8000000000      122.4858864609
       15.9000000000      122.7216185507
       16.0000000000      122.9674532085
       16.1000000000      123.2217477974
       16.2000000000      123.4827296779
       16.3000000000      123.7486535939
       16.4000000000      124.0179328989
       16.5000000000      124.2892092043
       16.6000000000      124.5613520876
       16.7000000000      124.8334049710
       16.8000000000      125.1045065471
       16.9000000000      125.3738170157
       17.0000000000      125.6404684372
       17.1000000000      125.9035448465
       17.2000000000      126.1620882362
       17.3000000000      126.4151236781
       17.4000000000      126.6616970750
       17.5000000000      126.9009186868
       17.6000000000      127.1320035596
       17.7000000000      127.3542987299
       17.8000000000      127.5672896535
       17.9000000000      127.7705849080
       18.0000000000      127.9638854861
       18.1000000000      128.1469497935
       18.2000000000      128.3195660636
       18.3000000000      128.4815393831
       18.4000000000      128.6326930926
       18.5000000000      128.7728777299
       18.6000000000      128.9019781085
       18.7000000000      129.0199125095
       18.8000000000      129.1266256376
       18.9000000000      129.2220841143
       19.0000000000      129.3062843150
       19.1000000000      129.3792756502
       19.2000000000      129.4411921097
       19.3000000000      129.4922775009
       19.4000000000      129.5328900718
       19.5000000000      129.5634803767
       19.6000000000      129.5845486489
       19.7000000000      129.5965981848
       19.8000000000      129.6001038907
       19.9000000000      129.5955074809
       20.0000000000      129.5832366748
       20.1000000000      129.5637321571
       20.2000000000      129.5374618948
       20.3000000000      129.5049092805
       20.4000000000      129.4665353662
       20.5000000000      129.4227301107
       20.6000000000      129.3737755614
       20.7000000000      129.3198403773
       20.8000000000      129.2610112401
       20.9000000000      129.1973485189
       21.0000000000      129.1289415117
       21.1000000000      129.0559394873
       21.2000000000      128.9785474232
       21.3000000000      128.8969921739
       21.4000000000      128.8114780943
       21.5000000000      128.7221550619
       21.6000000000      128.6291154654
       21.7000000000      128.5324230751
       21.8000000000      128.4321609690
       21.9000000000      128.3284753689
       22.0000000000      128.2215927799
       22.1000000000      128.1117994361
       22.2000000000      127.9993890834
       22.3000000000      127.8845991490
       22.4000000000      127.7675605866
       22.5000000000      127.6482806766
       22.6000000000      127.5266645441
       22.7000000000      127.4025664861
       22.8000000000      127.2758524433
       22.9000000000      127.1464531600
       23.0000000000      127.0143932123
       23.1000000000      126.8797908003
       23.2000000000      126.7428334784
       23.3000000000      126.6037412517
       23.4000000000      126.4627303157
       23.5000000000      126.3199878425
       23.6000000000      126.1756626935
       23.7000000000      126.0298713842
       23.8000000000      125.8827147069
       23.9000000000      125.7342981845
       24.0000000000      125.5847491177
       24.1000000000      125.4342242275
       24.2000000000      125.2829039553
       24.3000000000      125.1309723300
       24.4000000000      124.9785848482
       24.5000000000      124.8258309134
       24.6000000000      124.6727010228
       24.7000000000      124.5190698258
       24.8000000000      124.3647023630
       24.9000000000      124.2092828421
       25.0000000000      124.0524569022
       25.1000000000      123.8938736093
       25.2000000000      123.7332144180
       25.3000000000      123.5702023679
       25.4000000000      123.4045932241
       25.5000000000      123.2361581227
       25.6000000000      123.0646708276
       25.7000000000      122.8899095759
       25.8000000000      122.7116749350
       25.9000000000      122.5298158955
       26.0000000000      122.3442510896
       26.1000000000      122.1549741204
       26.2000000000      121.9620386653
       26.3000000000      121.7655276044
       26.4000000000      121.5655166721
       26.5000000000      121.3620453337
       26.6000000000      121.1551049436
       26.7000000000      120.9446470949
       26.8000000000      120.7306064957
       26.9000000000      120.5129258129
       27.0000000000      120.2915683180
       27.1000000000      120.0665082803
       27.2000000000      119.8376978061
       27.3000000000      119.6050192154
       27.4000000000      119.3682395937
       27.5000000000      119.1269853231
       27.6000000000      118.8807479384
       27.7000000000      118.6289214975
       27.8000000000      118.3708616104
       27.9000000000      118.1059511589
       28.0000000000      117.8336584703
       28.1000000000      117.5535760441
       28.2000000000      117.2654311255
       28.3000000000      116.9690633326
       28.4000000000      116.6643732776
       28.5000000000      116.3512572902
       28.6000000000      116.0295514200
       28.7000000000      115.6990060614
       28.8000000000      115.3593017444
       28.9000000000      115.0101020869
       29.0000000000      114.6511289866
       29.1000000000      114.2822390035
       29.2000000000      113.9034780362
       29.3000000000      113.5150953790
       29.4000000000      113.1175116352
       29.5000000000      112.7112555825
       29.6000000000      112.2969010687
       29.7000000000      111.8750325453
       29.8000000000      111.4462462654
       29.9000000000      111.0111674904
       30.0000000000      110.5704516265
       30.1000000000      110.1247480291
       30.2000000000      109.6746302804
       30.3000000000      109.2205200120
       30.4000000000      108.7626406810
       30.5000000000      108.3010290797
       30.6000000000      107.8356122796
       30.7000000000      107.3663299514
       30.8000000000      106.8932579996
       30.9000000000      106.4166796406
       31.0000000000      105.9370638712
       31.1000000000      105.4549483736
       31.2000000000      104.9707672384
       31.3000000000      104.4846908247
       31.4000000000      103.9965468180
       31.5000000000      103.5058637772
       31.6000000000      103.0120313769
       31.7000000000      102.5145198717
       31.8000000000      102.0130729188
       31.9000000000      101.5078047295
       32.0000000000      100.9991854360
       32.1000000000      100.4879485530
       32.2000000000       99.9749735914
       32.3000000000       99.4611854912
       32.4000000000       98.9474917952
       32.5000000000       98.4347578717
       32.6000000000       97.9238063742
       32.7000000000       97.4154260287
       32.8000000000       96.9103846374
       32.9000000000       96.4094503411
       33.0000000000       95.9134252483
       33.1000000000       95.4231863195
       33.2000000000       94.9397152023
       33.3000000000       94.4640905487
       33.4000000000       93.9974232409
       33.5000000000       93.5407396034
       33.6000000000       93.0948472192
       33.7000000000       92.6602311831
       33.8000000000       92.2370184763
       33.9000000000       91.8250200478
       34.0000000000       91.4238321380
       34.1000000000       91.0329649406
       34.2000000000       90.6519646723
       34.3000000000       90.2805024718
       34.4000000000       89.9184143620
       34.5000000000       89.5656888378
       34.6000000000       89.2224117419
       34.7000000000       88.8886895054
       34.8000000000       88.5645748944
       34.9000000000       88.2500143805
       35.0000000000       87.9448268727
       35.1000000000       87.6487145068
       35.2000000000       87.3613003200
       35.3000000000       87.0821834607
       35.4000000000       86.8109996822
       35.5000000000       86.5474729832
       35.6000000000       86.2914452985
       35.7000000000       86.0428755327
       35.8000000000       85.8018064268
       35.9000000000       85.5683065816
       36.0000000000       85.3424029069
       36.1000000000       85.1240230815
       36.2000000000       84.9129657159
       36.3000000000       84.7089085620
       36.4000000000       84.5114544331
       36.5000000000       84.3202039779
       36.6000000000       84.1348361172
       36.7000000000       83.9551728563
       36.8000000000       83.7812077219
       36.9000000000       83.6130870959
       37.0000000000       83.4510485711
       37.1000000000       83.2953346620
       37.2000000000       83.1461081462
       37.3000000000       83.0033946050
       37.4000000000       82.8670686205
       37.5000000000       82.7368858268
       37.6000000000       82.6125481903
       37.7000000000       82.4937791376
       37.8000000000       82.3803823025
       37.9000000000       82.2722642333
       38.0000000000       82.1694148949
       38.1000000000       82.0718553828
       38.2000000000       81.9795737688
       38.3000000000       81.8924738327
       38.4000000000       81.8103559860
       38.5000000000       81.7329373846
       38.6000000000       81.6599042377
       38.7000000000       81.5909783139
       38.8000000000       81.5259759875
       38.9000000000       81.4648420527
       39.0000000000       81.4076497602
       39.1000000000       81.3545694629
       39.2000000000       81.3058169023
       39.3000000000       81.2615965690
       39.4000000000       81.2220545135
       39.5000000000       81.1872498208
       39.6000000000       81.1571473837
       39.7000000000       81.1316288129
       39.8000000000       81.1105147744
       39.9000000000       81.0935913930
       40.0000000000       81.0806351605
       40.1000000000       81.0714334637
       40.2000000000       81.0657997308
       40.3000000000       81.0635826465
       40.4000000000       81.0646688013
       40.5000000000       81.0689782795
       40.6000000000       81.0764544628
       40.7000000000       81.0870511295
       40.8000000000       81.1007210322
       40.9000000000       81.1174096538
       41.0000000000       81.1370561892
       41.1000000000       81.1596017725
       41.2000000000       81.1850032989
       41.3000000000       81.2132502219
       41.4000000000       81.2443815951
       41.5000000000       81.2785000719
       41.6000000000       81.3157789272
       41.7000000000       81.3564574955
       41.8000000000       81.4008219084
       41.9000000000       81.4491714555
       42.0000000000       81.5017757486
       42.1000000000       81.5588323867
       42.2000000000       81.6204365491
       42.3000000000       81.6865720563
       42.4000000000       81.7571284295
       42.5000000000       81.8319413960
       42.6000000000       81.9108462209
       42.7000000000       81.9937275933
       42.8000000000       82.0805490707
       42.9000000000       82.1713512624
       43.0000000000       82.2662191790
       43.1000000000       82.3652309795
       43.2000000000       82.4684077430
       43.3000000000       82.5756837904
       43.4000000000       82.6869093830
       43.5000000000       82.8018857965
       43.6000000000       82.9204207088
       43.7000000000       83.0423850062
       43.8000000000       83.1677514967
       43.9000000000       83.2966020522
       44.0000000000       83.4291007351
       44.1000000000       83.5654429471
       44.2000000000       83.7057986504
       44.3000000000       83.8502674085
       44.4000000000       83.9988552317
       44.5000000000       84.1514741827
       44.6000000000       84.3079589327
       44.7000000000       84.4680932431
       44.8000000000       84.6316399928
       44.9000000000       84.7983695446
       45.0000000000       84.9680820007
       45.1000000000       85.1406199020
       45.2000000000       85.3158702206
       45.3000000000       85.4937566104
       45.4000000000       85.6742249328
       45.5000000000       85.8572269136
       45.6000000000       86.0427075109
       45.7000000000       86.2306015633
       45.8000000000       86.4208428640
       45.9000000000       86.6133841848
       46.0000000000       86.8082211573
       46.1000000000       87.0054094305
       46.2000000000       87.2050654261
       46.3000000000       87.4073474342
       46.4000000000       87.6124237420
       46.5000000000       87.8204410042
       46.6000000000       88.0315057695
       46.7000000000       88.2456857045
       46.8000000000       88.4630285979
       46.9000000000       88.6835904770
       47.0000000000       88.9074618553
       47.1000000000       89.1347830807
       47.2000000000       89.3657448133
       47.3000000000       89.6005755736
       47.4000000000       89.8395217543
       47.5000000000       90.0828240792
       47.6000000000       90.3306904182
       47.7000000000       90.5832616197
       47.8000000000       90.8405684291
       47.9000000000       91.1024849708
       48.0000000000       91.3686952501
       48.1000000000       91.6386959428
       48.2000000000       91.9118549145
       48.3000000000       92.1875243361
       48.4000000000       92.4651809180
       48.5000000000       92.7445451412
       48.6000000000       93.0256310139
       48.7000000000       93.3087004506
       48.8000000000       93.5941316352
       48.9000000000       93.8822470392
       49.0000000000       94.1731706723
       49.1000000000       94.4667828673
       49.2000000000       94.7628071026
       49.3000000000       95.0610053975
       49.4000000000       95.3614009814
       49.5000000000       95.6644193545
       49.6000000000       95.9708606530
       49.7000000000       96.2816825764
       49.8000000000       96.5976575419
       49.9000000000       96.9190316120
       50.0000000000       97.2453254092
       50.1000000000       97.5753674361
       50.2000000000       97.9075570421
       50.3000000000       98.2402601181
       50.4000000000       98.5721887306
       50.5000000000       98.9026305580
       50.6000000000       99.2314648975
       50.7000000000       99.5589939127
       50.8000000000       99.8856879974
       50.9000000000      100.2119634606
       51.0000000000      100.5380737886
       51.1000000000      100.8641253650
       51.2000000000      101.1901599441
       51.3000000000      101.5162164832
       51.4000000000      101.8423089029
       51.5000000000      102.1683193448
       51.6000000000      102.4938685500
       51.7000000000      102.8182480434
       51.8000000000      103.1404718413
       51.9000000000      103.4594461810
       52.0000000000      103.7741965458
       52.1000000000      104.0840603805
       52.2000000000      104.3887641125
       52.3000000000      104.6883505308
       52.4000000000      104.9829868092
       52.5000000000      105.2727347717
       52.6000000000      105.5573799380
       52.7000000000      105.8363865548
       52.8000000000      106.1089909426
       52.9000000000      106.3743902373
       53.0000000000      106.6319510605
       53.1000000000      106.8813632216
       53.2000000000      107.1226935206
       53.3000000000      107.3563373616
       53.4000000000      107.5829022532
       53.5000000000      107.8030747581
       53.6000000000      108.0175151915
       53.7000000000      108.2268004014
       53.8000000000      108.4314106572
       53.9000000000      108.6317431890
       54.0000000000      108.8281334502
       54.1000000000      109.0208713658
       54.2000000000      109.2102064810
       54.3000000000      109.3963405658
       54.4000000000      109.5794107387
       54.5000000000      109.7594701113
       54.6000000000      109.9364751792
       54.7000000000      110.1102882966
       54.8000000000      110.2806993663
       54.9000000000      110.4474658581
       55.0000000000      110.6103657238
       55.1000000000      110.7692543779
       55.2000000000      110.9241143127
       55.3000000000      111.0750857268
       55.4000000000      111.2224690944
       55.5000000000      111.3666973313
       55.6000000000      111.5082834340
       55.7000000000      111.6477559776
       55.8000000000      111.7855965477
       55.9000000000      111.9221897064
       56.0000000000      112.0577907351
       56.1000000000      112.1925117635
       56.2000000000      112.3263253247
       56.3000000000      112.4590848510
       56.4000000000      112.5905614551
       56.5000000000      112.7204941624
       56.6000000000      112.8486468103
       56.7000000000      112.9748611678
       56.8000000000      113.0990942257
       56.9000000000      113.2214293162
       57.0000000000      113.3420562493
       57.1000000000      113.4612241545
       57.2000000000      113.5791799361
       57.3000000000      113.6961114448
       57.4000000000      113.8121141302
       57.5000000000      113.9271922278
       57.6000000000      114.0412934359
       57.7000000000      114.1543633078
       57.8000000000      114.2663982739
       57.9000000000      114.3774769783
       58.0000000000      114.4877582708
       58.1000000000      114.5974471440
       58.2000000000      114.7067418612
       58.3000000000      114.8157820132
       58.4000000000      114.9246159224
       58.5000000000      115.0331986166
       58.6000000000      115.1414207252
       58.7000000000      115.2491579980
       58.8000000000      115.3563249901
       58.9000000000      115.4629163211
       59.0000000000      115.5690242049
       59.1000000000      115.6748289246
       59.2000000000      115.7805665656
       59.3000000000      115.8864838794
       59.4000000000      115.9927927710
       59.5000000000      116.0996369093
       59.6000000000      116.2070793731
       59.7000000000      116.3151141099
       59.8000000000      116.4236962588
       59.9000000000      116.5327801907
       60.0000000000      116.6423517082
       60.1000000000      116.7524433672
       60.2000000000      116.8631276075
       60.3000000000      116.9744890186
       60.4000000000      117.0865832038
       60.5000000000      117.1993939035
       60.6000000000      117.3128019133
       60.7000000000      117.4265780002
       60.8000000000      117.5404061904
       60.9000000000      117.6539348682
       61.0000000000      117.7668438352
       61.1000000000      117.8789097775
       61.2000000000      117.9900526982
       61.3000000000      118.1003513550
       61.4000000000      118.2100244742
       61.5000000000      118.3193839418
       61.6000000000      118.4287740062
       61.7000000000      118.5385147791
       61.8000000000      118.6488671129
       61.9000000000      118.7600294550
       62.0000000000      118.8721673845
       62.1000000000      118.9854668064
       62.2000000000      119.1001953516
       62.3000000000      119.2167541248
       62.4000000000      119.3357034010
       62.5000000000      119.4577513482
       62.6000000000      119.5837038390
       62.7000000000      119.7143849638
       62.8000000000      119.8505475068
       62.9000000000      119.9927967753
       63.0000000000      120.1415483258
       63.1000000000      120.2970308361
       63.2000000000      120.4593325657
       63.3000000000      120.6284766013
       63.4000000000      120.8045008057
       63.5000000000      120.9875178850
       63.6000000000      121.1777393630
       63.7000000000      121.3754611624
       63.8000000000      121.5810213320
       63.9000000000      121.7947473154
       64.0000000000      122.0169102706
       64.1000000000      122.2476984936
       64.2000000000      122.4872124350
       64.3000000000      122.7354735868
       64.4000000000      122.9924346782
       64.5000000000      123.2579819463
       64.6000000000      123.5319293861
       64.7000000000      123.8140128058
       64.8000000000      124.1038937052
       64.9000000000      124.4011788508
       65.0000000000      124.7054529298
       65.1000000000      125.0163131291
       65.2000000000      125.3333904743
       65.3000000000      125.6563454829
       65.4000000000      125.9848347623
       65.5000000000      126.3184580286
       65.6000000000      126.6567052890
       65.7000000000      126.9989274581
       65.8000000000      127.3443483277
       65.9000000000      127.6921213894
       66.0000000000      128.0414174909
       66.1000000000      128.3915167859
       66.2000000000      128.7418761801
       66.3000000000      129.0921505987
       66.4000000000      129.4421599551
       66.5000000000      129.7918101201
       66.6000000000      130.1409916897
       66.7000000000      130.4894892096
       66.8000000000      130.8369303981
       66.9000000000      131.1827900595
       67.0000000000      131.5264431237
       67.1000000000      131.8672454052
       67.2000000000      132.2046147827
       67.3000000000      132.5380887491
       67.4000000000      132.8673438592
       67.5000000000      133.1921751780
       67.6000000000      133.5124467912
       67.7000000000      133.8280336433
       67.8000000000      134.1387759143
       67.9000000000      134.4444595808
       68.0000000000      134.7448241629
       68.1000000000      135.0395882202
       68.2000000000      135.3284795830
       68.3000000000      135.6112603030
       68.4000000000      135.8877429109
       68.5000000000      136.1577998067
       68.6000000000      136.4213695177
       68.7000000000      136.6784611844
       68.8000000000      136.9291555383
       68.9000000000      137.1735984757
       69.0000000000      137.4119836484
       69.1000000000      137.6445235923
       69.2000000000      137.8714134267
       69.3000000000      138.0927953492
       69.4000000000      138.3087333211
       69.5000000000      138.5192055189
       69.6000000000      138.7241170995
       69.7000000000      138.9233293242
       69.8000000000      139.1166961363
       69.9000000000      139.3040967191
       70.0000000000      139.4854538358
       70.1000000000      139.6607333337
       70.2000000000      139.8299263468
       70.3000000000      139.9930208295
       70.4000000000      140.1499711102
       70.5000000000      140.3006735999
       70.6000000000      140.4449549402
       70.7000000000      140.5825762934
       70.8000000000      140.7132548028
       70.9000000000      140.8366999928
       71.0000000000      140.9526594073
       71.1000000000      141.0609639221
       71.2000000000      141.1615608434
       71.3000000000      141.2545238768
       71.4000000000      141.3400350825
       71.5000000000      141.4183429582
       71.6000000000      141.4897094510
       71.7000000000      141.5543629347
       71.8000000000      141.6124730013
       71.9000000000      141.6641560285
       72.0000000000      141.7095100601
       72.1000000000      141.7486663924
       72.2000000000      141.7818381362
       72.3000000000      141.8093459290
       72.4000000000      141.8316081511
       72.5000000000      141.8490946264
       72.6000000000      141.8622545046
       72.7000000000      141.8714375145
       72.8000000000      141.8768307525
       72.9000000000      141.8784297208
       73.0000000000      141.8760524348
       73.1000000000      141.8693930417
       73.2000000000      141.8580997580
       73.3000000000      141.8418565548
       73.4000000000      141.8204483705
       73.5000000000      141.7937949825
       73.6000000000      141.7619470285
       73.7000000000      141.7250476505
       73.8000000000      141.6832733709
       73.9000000000      141.6367752844
       74.0000000000      141.5856421987
       74.1000000000      141.5298991873
       74.2000000000      141.4695406218
       74.3000000000      141.4045822708
       74.4000000000      141.3351085706
       74.5000000000      141.2612927369
       74.6000000000      141.1833787102
       74.7000000000      141.1016302166
       74.8000000000      141.0162671044
       74.9000000000      140.9274156686
       75.0000000000      140.8350933048
       75.1000000000      140.7392323752
       75.2000000000      140.6397300125
       75.3000000000      140.5365000084
       75.4000000000      140.4295033929
       75.5000000000      140.3187462092
       75.6000000000      140.2042497714
       75.7000000000      140.0860121848
       75.8000000000      139.9639839231
       75.9000000000      139.8380733373
       76.0000000000      139.7081840936
       76.1000000000      139.5742721335
       76.2000000000      139.4364003232
       76.3000000000      139.2947687840
       76.4000000000      139.1497078887
       76.5000000000      139.0016346357
       76.6000000000      138.8509863408
       76.7000000000      138.6981522209
       76.8000000000      138.5434221914
       76.9000000000      138.3869642523
       77.0000000000      138.2288316770
       77.1000000000      138.0689924067
       77.2000000000      137.9073672771
       77.3000000000      137.7438647065
       77.4000000000      137.5784040145
       77.5000000000      137.4109257742
       77.6000000000      137.2413917828
       77.7000000000      137.0697788096
       77.8000000000      136.8960704705
       77.9000000000      136.7202506059
       78.0000000000      136.5422994855
       78.1000000000      136.3621921018
       78.2000000000      136.1798968059
       78.3000000000      135.9953734056
       78.4000000000      135.8085713758
       78.5000000000      135.6194298958
       78.6000000000      135.4278817687
       78.7000000000      135.2338633966
       78.8000000000      135.0373327372
       78.9000000000      134.8382951153
       79.0000000000      134.6368321093
       79.1000000000      134.4331235358
       79.2000000000      134.2274503813
       79.3000000000      134.0201699037
       79.4000000000      133.8116623675
       79.5000000000      133.6022593001
       79.6000000000      133.3921715848
       79.7000000000      133.1814380773
       79.8000000000      132.9699111258
       79.9000000000      132.7572857559
       80.0000000000      132.5431679477
       80.1000000000      132.3271667366
       80.2000000000      132.1089876654
       80.3000000000      131.8885041155
       80.4000000000      131.6657898555
       80.5000000000      131.4411086370
       80.6000000000      131.2148687194
       80.7000000000      130.9875567674
       80.8000000000      130.7596649137
       80.9000000000      130.5316208508
       81.0000000000      130.3037282825
       81.1000000000      130.0761243375
       81.2000000000      129.8487607695
       81.3000000000      129.6214135420
       81.4000000000      129.3937219990
       81.5000000000      129.1652526920
       81.6000000000      128.9355770071
       81.7000000000      128.7043478091
       81.8000000000      128.4713605190
       81.9000000000      128.2365879564
       82.0000000000      128.0001857198
       82.1000000000      127.7624737418
       82.2000000000      127.5239056666
       82.3000000000      127.2850378118
       82.4000000000      127.0465016572
       82.5000000000      126.8089736415
       82.6000000000      126.5731320810
       82.7000000000      126.3395980667
       82.8000000000      126.1088708499
       82.9000000000      125.8812804441
       83.0000000000      125.6569832058
       83.1000000000      125.4360168460
       83.2000000000      125.2184125062
       83.3000000000      125.0043376817
       83.4000000000      124.7942240815
       83.5000000000      124.5888282883
       83.6000000000      124.3891880561
       83.7000000000      124.1964703036
       83.8000000000      124.0117493693
       83.9000000000      123.8357849488
       84.0000000000      123.6688765255
       84.1000000000      123.5108480369
       84.2000000000      123.3611738554
       84.3000000000      123.2192081326
       84.4000000000      123.0844449011
       84.5000000000      122.9567279841
       84.6000000000      122.8363469424
       84.7000000000      122.7239898319
       84.8000000000      122.6205669038
       84.9000000000      122.5269614812
       85.0000000000      122.4437912182
       85.1000000000      122.3712605477
       85.2000000000      122.3091499844
       85.3000000000      122.2569336933
       85.4000000000      122.2139678505
       85.5000000000      122.1796712899
       85.6000000000      122.1536319958
       85.7000000000      122.1356097813
       85.8000000000      122.1254497342
       85.9000000000      122.1229547476
       86.0000000000      122.1277779558
       86.1000000000      122.1393839706
       86.2000000000      122.1570979174
       86.3000000000      122.1802259529
       86.4000000000      122.2082042833
       86.5000000000      122.2407252860
       86.6000000000      122.2777993823
       86.7000000000      122.3197340995
       86.8000000000      122.3670374037
       86.9000000000      122.4202738129
       87.0000000000      122.4799134749
       87.1000000000      122.5462141765
       87.2000000000      122.6191646482
       87.3000000000      122.6984985114
       87.4000000000      122.7837676960
       87.5000000000      122.8744492021
       87.6000000000      122.9700531172
       87.7000000000      123.0702026051
       87.8000000000      123.1746667113
       87.9000000000      123.2833416935
       88.0000000000      123.3961926632
       88.1000000000      123.5131786679
       88.2000000000      123.6341875105
       88.3000000000      123.7589997081
       88.4000000000      123.8872885343
       88.5000000000      124.0186506433
       88.6000000000      124.1526532850
       88.7000000000      124.2888826001
       88.8000000000      124.4269821529
       88.9000000000      124.5666771095
       89.0000000000      124.7077862175
       89.1000000000      124.8502271462
       89.2000000000      124.9940193857
       89.3000000000      125.1392845842
       89.4000000000      125.2862393260
       89.5000000000      125.4351742330
       89.6000000000      125.5864164465
       89.7000000000      125.7402797397
       89.8000000000      125.8970130632
       89.9000000000      126.0567608097
       90.0000000000      126.2195451941
       90.1000000000      126.3852753233
       90.2000000000      126.5537800238
       90.3000000000      126.7248558021
       90.4000000000      126.8983185752
       90.5000000000      127.0740477860
       90.6000000000      127.2520133527
       90.7000000000      127.4322800036
       90.8000000000      127.6149880679
       90.9000000000      127.8003149685
       91.0000000000      127.9884264579
       91.1000000000      128.1794294234
       91.2000000000      128.3733377478
       91.3000000000      128.5700591856
       91.4000000000      128.7694056107
       91.5000000000      128.9711240097
       91.6000000000      129.1749415681
       91.7000000000      129.3806147414
       91.8000000000      129.5879706379
       91.9000000000      129.7969305920
       92.0000000000      130.0075102881
       92.1000000000      130.2197982172
       92.2000000000      130.4339207269
       92.3000000000      130.6500054849
       92.4000000000      130.8681537344
       92.5000000000      131.0884257788
       92.6000000000      131.3108386807
       92.7000000000      131.5353715208
       92.8000000000      131.7619732480
       92.9000000000      131.9905693612
       93.0000000000      132.2210663484
       93.1000000000      132.4533553028
       93.2000000000      132.6873183049
       93.3000000000      132.9228407125
       93.4000000000      133.1598292558
       93.5000000000      133.3982301026
       93.6000000000      133.6380372852
       93.7000000000      133.8792835980
       93.8000000000      134.1220122548
       93.9000000000      134.3662362701
       94.0000000000      134.6118991306
       94.1000000000      134.8588510758
       94.2000000000      135.1068503635
       94.3000000000      135.3555895235
       94.4000000000      135.6047382545
       94.5000000000      135.8539898851
       94.6000000000      136.1030979717
       94.7000000000      136.3518939257
       94.8000000000      136.6002832307
       94.9000000000      136.8482250445
       95.0000000000      137.0957050780
       95.1000000000      137.3427120563
       95.2000000000      137.5892242476
       95.3000000000      137.8352070438
       95.4000000000      138.0806182089
       95.5000000000      138.3254155674
       95.6000000000      138.5695625813
       95.7000000000      138.8130293357
       95.8000000000      139.0557887497
       95.9000000000      139.2978112795
       96.0000000000      139.5390612247
       96.1000000000      139.7794962221
       96.2000000000      140.0190688855
       96.3000000000      140.2577278125
       96.4000000000      140.4954152266
       96.5000000000      140.7320604258
       96.6000000000      140.9675720220
       96.7000000000      141.2018340238
       96.8000000000      141.4347102177
       96.9000000000      141.6660567943
       97.0000000000      141.8957390008
       97.1000000000      142.1236452298
       97.2000000000      142.3496923293
       97.3000000000      142.5738191594
       97.4000000000      142.7959700872
       97.5000000000      143.0160750505
       97.6000000000      143.2340350437
       97.7000000000      143.4497203200
       97.8000000000      143.6629825492
       97.9000000000      143.8736750896
       98.0000000000      144.0816708673
       98.1000000000      144.2868674151
       98.2000000000      144.4891741198
       98.3000000000      144.6884857084
       98.4000000000      144.8846542120
       98.5000000000      145.0774742527
       98.6000000000      145.2666913442
       98.7000000000      145.4520330370
       98.8000000000      145.6332529019
       98.9000000000      145.8101709993
       99.0000000000      145.9826939344
       99.1000000000      146.1508030825
       99.2000000000      146.3145114596
       99.3000000000      146.4738036210
       99.4000000000      146.6285818866
       99.5000000000      146.7786417744
       99.6000000000      146.9236871495
       99.7000000000      147.0633795375
       99.8000000000      147.1974026554
       99.9000000000      147.3255172295
      100.0000000000      147.4475852387
      100.1000000000      147.5635547814
      100.2000000000      147.6734122891
      100.3000000000      147.7771215947
      100.4000000000      147.8745736068
      100.5000000000      147.9655648092
      100.6000000000      148.0498108638
      100.7000000000      148.1269881972
      100.8000000000      148.1967869699
      100.9000000000      148.2589569094
      101.0000000000      148.3133327116
      101.1000000000      148.3598360518
      101.2000000000      148.3984599316
      101.3000000000      148.4292445307
      101.4000000000      148.4522507415
      101.5000000000      148.4675335797
      101.6000000000      148.4751176463
      101.7000000000      148.4749799145
      101.8000000000      148.4670484947
      101.9000000000      148.4512232008
      102.0000000000      148.4274156463
      102.1000000000      148.3955974251
      102.2000000000      148.3558403140
      102.3000000000      148.3083331943
      102.4000000000      148.2533669870
      102.5000000000      148.1912885084
      102.6000000000      148.1224351303
      102.7000000000      148.0470703747
      102.8000000000      147.9653428080
      102.9000000000      147.8772830093
      103.0000000000      147.7828394068
      103.1000000000      147.6819392526
      103.2000000000      147.5745522731
      103.3000000000      147.4607360751
      103.4000000000      147.3406527568
      103.5000000000      147.2145596141
      103.6000000000      147.0827854740
      103.7000000000      146.9457047002
      103.8000000000      146.8037149320
      103.9000000000      146.6572186143
      104.0000000000      146.5066050188
      104.1000000000      146.3522314970
      104.2000000000      146.1944076017
      104.3000000000      146.0333888471
      104.4000000000      145.8693863954
      104.5000000000      145.7025911958
      104.6000000000      145.5332024234
      104.7000000000      145.3614451473
      104.8000000000      145.1875646718
      104.9000000000      145.0117951479
      105.0000000000      144.8343136614
      105.1000000000      144.6552017647
      105.2000000000      144.4744369955
      105.3000000000      144.2919240213
      105.4000000000      144.1075550558
      105.5000000000      143.9212734870
      105.6000000000      143.7331121390
      105.7000000000      143.5431892996
      105.8000000000      143.3516641562
      105.9000000000      143.1586706459
      106.0000000000      142.9642582994
      106.1000000000      142.7683667903
      106.2000000000      142.5708475927
      106.3000000000      142.3715252843
      106.4000000000      142.1702722017
      106.5000000000      141.9670638138
      106.6000000000      141.7619924230
      106.7000000000      141.5552344272
      106.8000000000      141.3469852742
      106.9000000000      141.1373882774
      107.0000000000      140.9264852858
      107.1000000000      140.7142093967
      107.2000000000      140.5004249357
      107.3000000000      140.2850020484
      107.4000000000      140.0678985020
      107.5000000000      139.8492162866
      107.6000000000      139.6292108234
      107.7000000000      139.4082486505
      107.8000000000      139.1867299940
      107.9000000000      138.9650044215
      108.0000000000      138.7433089347
      108.1000000000      138.5217485742
      108.2000000000      138.3003240346
      108.3000000000      138.0789944790
      108.4000000000      137.8577522242
      108.5000000000      137.6366827990
      108.6000000000      137.4159905819
      108.7000000000      137.1959842291
      108.8000000000      136.9770303278
      108.9000000000      136.7594944988
      109.0000000000      136.5436908471
      109.1000000000      136.3298538652
      109.2000000000      136.1181367822
      109.3000000000      135.9086304373
      109.4000000000      135.7013903302
      109.5000000000      135.4964583955
      109.6000000000      135.2938705583
      109.7000000000      135.0936498299
      109.8000000000      134.8957933776
      109.9000000000      134.7002658905
      110.0000000000      134.5070081569
      110.1000000000      134.3159614192
      110.2000000000      134.1270997783
      110.3000000000      133.9404590203
      110.4000000000      133.7561509126
      110.5000000000      133.5743567100
      110.6000000000      133.3953002612
      110.7000000000      133.2192075204
      110.8000000000      133.0462633757
      110.9000000000      132.8765773373
      111.0000000000      132.7101663815
      111.1000000000      132.5469576582
      111.2000000000      132.3868080639
      111.3000000000      132.2295334312
      111.4000000000      132.0749392068
      111.5000000000      131.9228467996
      111.6000000000      131.7731134229
      111.7000000000      131.6256463746
      111.8000000000      131.4804134192
      111.9000000000      131.3374492775
      112.0000000000      131.1968559217
      112.1000000000      131.0587930962
      112.2000000000      130.9234565979
      112.3000000000      130.7910453623
      112.4000000000      130.6617233341
      112.5000000000      130.5355863559
      112.6000000000      130.4126457645
      112.7000000000      130.2928375250
      112.8000000000      130.1760587449
      112.9000000000      130.0622240634
      113.0000000000      129.9513258896
      113.1000000000      129.8434787946
      113.2000000000      129.7389311794
      113.3000000000      129.6380360478
      113.4000000000      129.5411839268
      113.5000000000      129.4487122723
      113.6000000000      129.3608136884
      113.7000000000      129.2774672191
      113.8000000000      129.1984130655
      113.9000000000      129.1231812917
      114.0000000000      129.0511719528
      114.1000000000      128.9817688040
      114.2000000000      128.9144579607
      114.3000000000      128.8489195911
      114.4000000000      128.7850682583
      114.5000000000      128.7230319920
      114.6000000000      128.6630798649
      114.7000000000      128.6055240285
      114.8000000000      128.5506290659
      114.9000000000      128.4985570507
      115.0000000000      128.4493633562
      115.1000000000      128.4030405418
      115.2000000000      128.3595912568
      115.3000000000      128.3191008611
      115.4000000000      128.2817805593
      115.5000000000      128.2479629993
      115.6000000000      128.2180517230
      115.7000000000      128.1924424127
      115.8000000000      128.1714434749
      115.9000000000      128.1552211125
      116.0000000000      128.1437828217
      116.1000000000      128.1369988571
      116.2000000000      128.1346497495
      116.3000000000      128.1364835958
      116.4000000000      128.1422677336
      116.5000000000      128.1518256989
      116.6000000000      128.1650598947
      116.7000000000      128.1819667526
      116.8000000000      128.2026529222
      116.9000000000      128.2273564974
      117.0000000000      128.2564708029
      117.1000000000      128.2905588040
      117.2000000000      128.3303429332
      117.3000000000      128.3766571143
      117.4000000000      128.4303571141
      117.5000000000      128.4922020868
      117.6000000000      128.5627378998
      117.7000000000      128.6422246399
      117.8000000000      128.7306464517
      117.9000000000      128.8278172243
      118.0000000000      128.9335585795
      118.1000000000      129.0478861108
      118.2000000000      129.1711318877
      118.3000000000      129.3039437274
      118.4000000000      129.4471464939
      118.5000000000      129.6015068547
      118.6000000000      129.7674885428
      118.7000000000      129.9450980266
      118.8000000000      130.1338916729
      118.9000000000      130.3331533841
      119.0000000000      130.5421820867
      119.1000000000      130.7605722686
      119.2000000000      130.9883639885
      119.3000000000      131.2259856358
      119.4000000000      131.4740074546
      119.5000000000      131.7328149455
      119.6000000000      132.0023452147
      119.7000000000      132.2819915432
      119.8000000000      132.5706995570
      119.9000000000      132.8672013472
      120.0000000000      133.1702899609
      120.1000000000      133.4790311014
      120.2000000000      133.7928332392
      120.3000000000      134.1113542859
      120.4000000000      134.4342953374
      120.5000000000      134.7611808939
      120.6000000000      135.0912253058
      120.7000000000      135.4233375080
      120.8000000000      135.7562499072
      120.9000000000      136.0887064279
      121.0000000000      136.4196252522
      121.1000000000      136.7481670181
      121.2000000000      137.0736848455
      121.3000000000      137.3955890456
      121.4000000000      137.7132012712
      121.5000000000      138.0256784806
      121.6000000000      138.3320524116
      121.7000000000      138.6313725015
      121.8000000000      138.9228877018
      121.9000000000      139.2061821433
      122.0000000000      139.4811989492
      122.1000000000      139.7481382673
      122.2000000000      140.0072734348
      122.3000000000      140.2587646941
      122.4000000000      140.5025473278
      122.5000000000      140.7383370548
      122.6000000000      140.9657455957
      122.7000000000      141.1844556820
      122.8000000000      141.3943833230
      122.9000000000      141.5957616539
      123.0000000000      141.7891116875
      123.1000000000      141.9751087719
      123.2000000000      142.1543926503
      123.3000000000      142.3273887441
      123.4000000000      142.4942019404
      123.5000000000      142.6546162501
      123.6000000000      142.8081949300
      123.7000000000      142.9544410508
      123.8000000000      143.0929617265
      123.9000000000      143.2235850416
      124.0000000000      143.3464023114
      124.1000000000      143.4617374459
      124.2000000000      143.5700674651
      124.3000000000      143.6719274779
      124.4000000000      143.7678284002
      124.5000000000      143.8582025736
      124.6000000000      143.9433784052
      124.7000000000      144.0235765036
      124.8000000000      144.0989184388
      124.9000000000      144.1694429646
      125.0000000000      144.2351284417
      125.1000000000      144.2959210785
      125.2000000000      144.3517666605
      125.3000000000      144.4026399651
      125.4000000000      144.4485634631
      125.5000000000      144.4896072201
      125.6000000000      144.5258665131
      125.7000000000      144.5574217568
      125.8000000000      144.5842942235
      125.9000000000      144.6064158851
      126.0000000000      144.6236304944
      126.1000000000      144.6357330632
      126.2000000000      144.6425400174
      126.3000000000      144.6439685820
      126.4000000000      144.6400970813
      126.5000000000      144.6311822939
      126.6000000000      144.6176255202
      126.7000000000      144.5998979482
      126.8000000000      144.5784500922
      126.9000000000      144.5536336607
      127.0000000000      144.5256571540
      127.1000000000      144.4945819277
      127.2000000000      144.4603506169
      127.3000000000      144.4228313150
      127.4000000000      144.3818611489
      127.5000000000      144.3372791683
      127.6000000000      144.2889472817
      127.7000000000      144.2367634705
      127.8000000000      144.1806725474
      127.9000000000      144.1206762139
      128.0000000000      144.0568389664
      128.1000000000      143.9892835492
      128.2000000000      143.9181721388
      128.3000000000      143.8436761427
      128.4000000000      143.7659442262
      128.5000000000      143.6850811294
      128.6000000000      143.6011469500
      128.7000000000      143.5141797683
      128.8000000000      143.4242351196
      128.9000000000      143.3314259945
      129.0000000000      143.2359422969
      129.1000000000      143.1380339098
      129.2000000000      143.0379552919
      129.3000000000      142.9358877944
      129.4000000000      142.8318677622
      129.5000000000      142.7257492863
      129.6000000000      142.6172196991
      129.7000000000      142.5058686469
      129.8000000000      142.3912929145
      129.9000000000      142.2732055343
      130.0000000000      142.1515138542
      130.1000000000      142.0263403086
      130.2000000000      141.8979794301
      130.3000000000      141.7668079931
      130.4000000000      141.6331827233
      130.5000000000      141.4973641564
      130.6000000000      141.3594944191
      130.7000000000      141.2196349460
      130.8000000000      141.0778469099
      130.9000000000      140.9342814346
      131.0000000000      140.7892445010
      131.1000000000      140.6432118966
      131.2000000000      140.4967871651
      131.3000000000      140.3506147299
      131.4000000000      140.2052752131
      131.5000000000      140.0611964081
      131.6000000000      139.9186088744
      131.7000000000      139.7775611894
      131.8000000000      139.6379896557
      131.9000000000      139.4998195641
      132.0000000000      139.3630649492
      132.1000000000      139.2278948318
      132.2000000000      139.0946448444
      132.3000000000      138.9637694603
      132.4000000000      138.8357489454
      132.5000000000      138.7109820773
      132.6000000000      138.5897052410
      132.7000000000      138.4719734131
      132.8000000000      138.3577170157
      132.9000000000      138.2468586842
      133.0000000000      138.1394499741
      133.1000000000      138.0357804521
      133.2000000000      137.9364196961
      133.3000000000      137.8421737719
      133.4000000000      137.7539658985
      133.5000000000      137.6726782851
      133.6000000000      137.5990108954
      133.7000000000      137.5334155361
      133.8000000000      137.4761403795
      133.9000000000      137.4273795729
      134.0000000000      137.3874793367
      134.1000000000      137.3571228844
      134.2000000000      137.3374154429
      134.3000000000      137.3298208297
      134.4000000000      137.3359564692
      134.5000000000      137.3573141199
      134.6000000000      137.3950128935
      134.7000000000      137.4496859183
      134.8000000000      137.5215482063
      134.9000000000      137.6106108482
      135.0000000000      137.7169346729
      135.1000000000      137.8407979089
      135.2000000000      137.9826951884
      135.3000000000      138.1431645741
      135.4000000000      138.3225180663
      135.5000000000      138.5205979514
      135.6000000000      138.7366723416
      135.7000000000      138.9695145219
      135.8000000000      139.2176188172
      135.9000000000      139.4794480566
      136.0000000000      139.7536122507
      136.1000000000      140.0389256291
      136.2000000000      140.3343457020
      136.3000000000      140.6388451210
      136.4000000000      140.9512921517
      136.5000000000      141.2704055305
      136.6000000000      141.5948057047
      136.7000000000      141.9231315603
      136.8000000000      142.2541632206
      136.9000000000      142.5868982512
      137.0000000000      142.9205578136
      137.1000000000      143.2545299963
      137.2000000000      143.5882795542
      137.3000000000      143.9212647193
      137.4000000000      144.2528963185
      137.5000000000      144.5825584778
      137.6000000000      144.9096826555
      137.7000000000      145.2338426998
      137.8000000000      145.5548298180
      137.9000000000      145.8726765462
      138.0000000000      146.1876204538
      138.1000000000      146.5000199390
      138.2000000000      146.8102480378
      138.3000000000      147.1185941216
      138.4000000000      147.4251990410
      138.5000000000      147.7300397094
      138.6000000000      148.0329655322
      138.7000000000      148.3337751842
      138.8000000000      148.6323097696
      138.9000000000      148.9285346532
      139.0000000000      149.2225870884
      139.1000000000      149.5147777794
      139.2000000000      149.8055493283
      139.3000000000      150.0954048496
      139.4000000000      150.3848246164
      139.5000000000      150.6741884137
      139.6000000000      150.9637179528
      139.7000000000      151.2534498120
      139.8000000000      151.5432426830
      139.9000000000      151.8328144161
      140.0000000000      152.1217981145
      140.1000000000      152.4098044139
      140.2000000000      152.6964778441
      140.3000000000      152.9815407712
      140.4000000000      153.2648232928
      140.5000000000      153.5462809068
      140.6000000000      153.8260019879
      140.7000000000      154.1042042139
      140.8000000000      154.3812165748
      140.9000000000      154.6574435151
      141.0000000000      154.9333126229
      141.1000000000      155.2092152462
      141.2000000000      155.4854556328
      141.3000000000      155.7622246937
      141.4000000000      156.0396067669
      141.5000000000      156.3176170618
      141.6000000000      156.5962578051
      141.7000000000      156.8755755148
      141.8000000000      157.1557001210
      141.9000000000      157.4368509428
      142.0000000000      157.7193051806
      142.1000000000      158.0033371584
      142.2000000000      158.2891483689
      142.3000000000      158.5768120410
      142.4000000000      158.8662506349
      142.5000000000      159.1572535947
      142.6000000000      159.4495299549
      142.7000000000      159.7427784432
      142.8000000000      160.0367507763
      142.9000000000      160.3312879472
      143.0000000000      160.6263203384
      143.1000000000      160.9218352218
      143.2000000000      161.2178236848
      143.3000000000      161.5142230583
      143.4000000000      161.8108714182
      143.5000000000      162.1074862453
      143.6000000000      162.4036697996
      143.7000000000      162.6989333293
      143.8000000000      162.9927257682
      143.9000000000      163.2844550333
      144.0000000000      163.5734978767
      144.1000000000      163.8592026355
      144.2000000000      164.1408925651
      144.3000000000      164.4178707645
      144.4000000000      164.6894244767
      144.5000000000      164.9548261813
      144.6000000000      165.2133338694
      144.7000000000      165.4641946586
      144.8000000000      165.7066525319
      144.9000000000      165.9399617062
      145.0000000000      166.1634087482
      145.1000000000      166.3763467359
      145.2000000000      166.5782409388
      145.3000000000      166.7687169305
      145.4000000000      166.9475963438
      145.5000000000      167.1149065328
      145.6000000000      167.2708577051
      145.7000000000      167.4157885551
      145.8000000000      167.5500884844
      145.9000000000      167.6741095631
      146.0000000000      167.7880856323
      146.1000000000      167.8920781070
      146.2000000000      167.9859662053
      146.3000000000      168.0694872990
      146.4000000000      168.1423153058
      146.5000000000      168.2041501001
      146.6000000000      168.2547912119
      146.7000000000      168.2941800570
      146.8000000000      168.3224092269
      146.9000000000      168.3397068028
      147.0000000000      168.3464087815
      147.1000000000      168.3429304227
      147.2000000000      168.3297429647
      147.3000000000      168.3073572844
      147.4000000000      168.2763135640
      147.5000000000      168.2371735950
      147.6000000000      168.1905150893
      147.7000000000      168.1369305790
      147.8000000000      168.0770337952
      147.9000000000      168.0114703829
      148.0000000000      167.9409263278
      148.1000000000      167.8661234362
      148.2000000000      167.7877957652
      148.3000000000      167.7066484159
      148.4000000000      167.6233088705
      148.5000000000      167.5382856784
      148.6000000000      167.4519493127
      148.7000000000      167.3645419565
      148.8000000000      167.2762101871
      148.9000000000      167.1870445260
      149.0000000000      167.0971102249
      149.1000000000      167.0064624196
      149.2000000000      166.9151498920
      149.3000000000      166.8232178101
      149.4000000000      166.7307165190
      149.5000000000      166.6377155402
      149.6000000000      166.5443163487
      149.7000000000      166.4506562978
      149.8000000000      166.3568985781
      149.9000000000      166.2632085337
      150.0000000000      166.1697202426
      150.1000000000      166.0765002559
      150.2000000000      165.9835184387
      150.3000000000      165.8906350650
      150.4000000000      165.7976078912
      150.5000000000      165.7041159551
      150.6000000000      165.6097925725
      150.7000000000      165.5142597294
      150.8000000000      165.4171582300
      150.9000000000      165.3181702444
      151.0000000000      165.2170311514
      151.1000000000      165.1135289481
      151.2000000000      165.0074916739
      151.3000000000      164.8987659788
      151.4000000000      164.7871929307
      151.5000000000      164.6725893809
      151.6000000000      164.5547426594
      151.7000000000      164.4334216852
      151.8000000000      164.3083989951
      151.9000000000      164.1794708327
      152.0000000000      164.0464622049
      152.1000000000      163.9092116669
      152.2000000000      163.7675426398
      152.3000000000      163.6212362642
      152.4000000000      163.4700220019
      152.5000000000      163.3135960788
      152.6000000000      163.1516668173
      152.7000000000      162.9840135237
      152.8000000000      162.8105375591
      152.9000000000      162.6312840063
      153.0000000000      162.4464219609
      153.1000000000      162.2561860276
      153.2000000000      162.0607955665
      153.3000000000      161.8603760479
      153.4000000000      161.6549061198
      153.5000000000      161.4442051938
      153.6000000000      161.2279632062
      153.7000000000      161.0058015968
      153.8000000000      160.7773470422
      153.9000000000      160.5422977749
      154.0000000000      160.3004663086
      154.1000000000      160.0517888379
      154.2000000000      159.7962994940
      154.3000000000      159.5340768490
      154.4000000000      159.2651775733
      154.5000000000      158.9895754418
      154.6000000000      158.7071228138
      154.7000000000      158.4175461551
      154.8000000000      158.1204788844
      154.9000000000      157.8155244081
      155.0000000000      157.5023325790
      155.1000000000      157.1806675911
      155.2000000000      156.8504468221
      155.3000000000      156.5117387308
      155.4000000000      156.1647205911
      155.5000000000      155.8096094969
      155.6000000000      155.4465884693
      155.7000000000      155.0757505416
      155.8000000000      154.6970764491
      155.9000000000      154.3104485548
      156.0000000000      153.9156897592
      156.1000000000      153.5126077833
      156.2000000000      153.1010252575
      156.3000000000      152.6807849165
      156.4000000000      152.2517323130
      156.5000000000      151.8136898991
      156.6000000000      151.3664407191
      156.7000000000      150.9097359424
      156.8000000000      150.4433287195
      156.9000000000      149.9670233171
      157.0000000000      149.4807210387
      157.1000000000      148.9844442065
      157.2000000000      148.4783285412
      157.3000000000      147.9625868363
      157.4000000000      147.4374579224
      157.5000000000      146.9031600641
      157.6000000000      146.3598654403
      157.7000000000      145.8077046951
      157.8000000000      145.2468004780
      157.9000000000      144.6773192917
      158.0000000000      144.0995234965
      158.1000000000      143.5138021905
      158.2000000000      142.9206674733
      158.3000000000      142.3207124566
      158.4000000000      141.7145450234
      158.5000000000      141.1027175465
      158.6000000000      140.4856724831
      158.7000000000      139.8637184141
      158.8000000000      139.2370453341
      158.9000000000      138.6057820803
      159.0000000000      137.9700903254
      159.1000000000      137.3302776055
      159.2000000000      136.6869038939
      159.3000000000      136.0408572729
      159.4000000000      135.3933846839
      159.5000000000      134.7460746561
      159.6000000000      134.1008013675
      159.7000000000      133.4596469365
      159.8000000000      132.8248220868
      159.9000000000      132.1986007184
      160.0000000000      131.5832700973
      160.1000000000      130.9810855652
      160.2000000000      130.3942168803
      160.3000000000      129.8246843034
      160.4000000000      129.2742979054
      160.5000000000      128.7446173996
      160.6000000000      128.2369356088
      160.7000000000      127.7522686509
      160.8000000000      127.2913356796
      160.9000000000      126.8545249244
      161.0000000000      126.4418644903
      161.1000000000      126.0530312768
      161.2000000000      125.6874267836
      161.3000000000      125.3443160494
      161.4000000000      125.0229812955
      161.5000000000      124.7228171136
      161.6000000000      124.4433190210
      161.7000000000      124.1839763874
      161.8000000000      123.9441293017
      161.9000000000      123.7228590479
      162.0000000000      123.5189613350
      162.1000000000      123.3310174135
      162.2000000000      123.1575380422
      162.3000000000      122.9971272888
      162.4000000000      122.8486118095
      162.5000000000      122.7111015573
      162.6000000000      122.5839786111
      162.7000000000      122.4668320434
      162.8000000000      122.3593646058
      162.9000000000      122.2612962003
      163.0000000000      122.1722848095
      163.1000000000      122.0918781495
      163.2000000000      122.0194996841
      163.3000000000      121.9544638510
      163.4000000000      121.8960103035
      163.5000000000      121.8433484528
      163.6000000000      121.7957075606
      163.7000000000      121.7523907436
      163.8000000000      121.7128300065
      163.9000000000      121.6766356525
      164.0000000000      121.6436291120
      164.1000000000      121.6138456600
      164.2000000000      121.5875011929
      164.3000000000      121.5649277164
      164.4000000000      121.5464945023
      164.5000000000      121.5325371298
      164.6000000000      121.5233110668
      164.7000000000      121.5189755729
      164.8000000000      121.5196005883
      164.9000000000      121.5251829002
      165.0000000000      121.5356606449
      165.1000000000      121.5509234746
      165.2000000000      121.5708219487
      165.3000000000      121.5951792745
      165.4000000000      121.6238064608
      165.5000000000      121.6565188148
      165.6000000000      121.6931503233
      165.7000000000      121.7335620833
      165.8000000000      121.7776425314
      165.9000000000      121.8252984901
      166.0000000000      121.8764403965
      166.1000000000      121.9309698102
      166.2000000000      121.9887747861
      166.3000000000      122.0497345245
      166.4000000000      122.1137280881
      166.5000000000      122.1806399156
      166.6000000000      122.2503571727
      166.7000000000      122.3227594106
      166.8000000000      122.3977081946
      166.9000000000      122.4750474847
      167.0000000000      122.5546226539
      167.1000000000      122.6363199453
      167.2000000000      122.7201188447
      167.3000000000      122.8061416187
      167.4000000000      122.8946807661
      167.5000000000      122.9861879974
      167.6000000000      123.0812178193
      167.7000000000      123.1803328944
      167.8000000000      123.2839928013
      167.9000000000      123.3924553624
      168.0000000000      123.5057172306
      168.1000000000      123.6235111186
      168.2000000000      123.7453611958
      168.3000000000      123.8706822530
      168.4000000000      123.9988954752
      168.5000000000      124.1295290969
      168.6000000000      124.2622773612
      168.7000000000      124.3970058574
      168.8000000000      124.5337101605
      168.9000000000      124.6724503617
      169.0000000000      124.8132895285
      169.1000000000      124.9562584627
      169.2000000000      125.1013555766
      169.3000000000      125.2485760412
      169.4000000000      125.3979516042
      169.5000000000      125.5495782386
      169.6000000000      125.7036130757
      169.7000000000      125.8602345491
      169.8000000000      126.0195761775
      169.9000000000      126.1816597043
      170.0000000000      126.3463588994
      170.1000000000      126.5134168046
      170.2000000000      126.6825198739
      170.3000000000      126.8534097943
      170.4000000000      127.0259961654
      170.5000000000      127.2004288484
      170.6000000000      127.3770984709
      170.7000000000      127.5565552502
      170.8000000000      127.7393635821
      170.9000000000      127.9259332261
      171.0000000000      128.1163799380
      171.1000000000      128.3104637618
      171.2000000000      128.5076301681
      171.3000000000      128.7071453458
      171.4000000000      128.9082850078
      171.5000000000      129.1105183667
      171.6000000000      129.3136309995
      171.7000000000      129.5177533154
      171.8000000000      129.7232947068
      171.9000000000      129.9308143541
      172.0000000000      130.1408761939
      172.1000000000      130.3539332945
      172.2000000000      130.5702697082
      172.3000000000      130.7900034204
      172.4000000000      131.0131318692
      172.5000000000      131.2395888180
      172.6000000000      131.4692820228
      172.7000000000      131.7020949788
      172.8000000000      131.9378562881
      172.9000000000      132.1763009014
      173.0000000000      132.4170562163
      173.1000000000      132.6596782217
      173.2000000000      132.9037406918
      173.3000000000      133.1489540932
      173.4000000000      133.3952738273
      173.5000000000      133.6429545158
      173.6000000000      133.8925220959
      173.7000000000      134.1446635094
      173.8000000000      134.4000646174
      173.9000000000      134.6592449287
      174.0000000000      134.9224389255
      174.1000000000      135.1895582634
      174.2000000000      135.4602427686
      174.3000000000      135.7339808602
      174.4000000000      136.0102612864
      174.5000000000      136.2887126971
      174.6000000000      136.5691946310
      174.7000000000      136.8518213252
      174.8000000000      137.1369189314
      174.9000000000      137.4249321474
      175.0000000000      137.7163062969
      175.1000000000      138.0113719175
      175.2000000000      138.3102541386
      175.3000000000      138.6128206520
      175.4000000000      138.9186716101
      175.5000000000      139.2271703477
      175.6000000000      139.5375088612
      175.7000000000      139.8488017638
      175.8000000000      140.1601992192
      175.9000000000      140.4710031837
      176.0000000000      140.7807675840
      176.1000000000      141.0893610760
      176.2000000000      141.3969726733
      176.3000000000      141.7040506992
      176.4000000000      142.0111818170
      176.5000000000      142.3189337033
      176.6000000000      142.6276963596
      176.7000000000      142.9375582130
      176.8000000000      143.2482473604
      176.9000000000      143.5591521587
      177.0000000000      143.8694144592
      177.1000000000      144.1780686936
      177.2000000000      144.4841866767
      177.3000000000      144.7869886488
      177.4000000000      145.0858958476
      177.5000000000      145.3805230832
      177.6000000000      145.6706292298
      177.7000000000      145.9560527235
      177.8000000000      146.2366557699
      177.9000000000      146.5122876265
      178.0000000000      146.7827626661
      178.1000000000      147.0478429202
      178.2000000000      147.3072196710
      178.3000000000      147.5604976881
      178.4000000000      147.8071890960
      178.5000000000      148.0467245096
      178.6000000000      148.2784846276
      178.7000000000      148.5018487452
      178.8000000000      148.7162474068
      178.9000000000      148.9212021667
      179.0000000000      149.1163362630
      179.1000000000      149.3013467798
      179.2000000000      149.4759408839
      179.3000000000      149.6397519532
      179.4000000000      149.7922616759
      179.5000000000      149.9327552814
      179.6000000000      150.0603266057
      179.7000000000      150.1739333701
      179.8000000000      150.2724886388
      179.9000000000      150.3549690660
      180.0000000000      150.4205222307
      180.1000000000      150.4685584342
      180.2000000000      150.4988142328
      180.3000000000      150.5113763421
      180.4000000000      150.5066550653
      180.5000000000      150.4852995285
      180.6000000000      150.4480573839
      180.7000000000      150.3956001466
      180.8000000000      150.3283562601
      180.9000000000      150.2464001559
      181.0000000000      150.1494355417
      181.1000000000      150.0368823874
      181.2000000000      149.9080421253
      181.3000000000      149.7622913845
      181.4000000000      149.5992497648
      181.5000000000      149.4188793249
      181.6000000000      149.2214960234
      181.7000000000      149.0076975552
      181.8000000000      148.7782344887
      181.9000000000      148.5338667201
      182.0000000000      148.2752497025
      182.1000000000      148.0028818155
      182.2000000000      147.7171169487
      182.3000000000      147.4182253279
      182.4000000000      147.1064685440
      182.5000000000      146.7821553372
      182.6000000000      146.4456544338
      182.7000000000      146.0973591303
      182.8000000000      145.7376211365
      182.9000000000      145.3666886882
      183.0000000000      144.9846868062
      183.1000000000      144.5916595216
      183.2000000000      144.1876637208
      183.3000000000      143.7728770527
      183.4000000000      143.3476729916
      183.5000000000      142.9126289992
      183.6000000000      142.4684603574
      183.7000000000      142.0159015962
      183.8000000000      141.5555785282
      183.9000000000      141.0879165373
      184.0000000000      140.6131141433
      184.1000000000      140.1311830440
      184.2000000000      139.6420314679
      184.3000000000      139.1455565597
      184.4000000000      138.6417169720
      184.5000000000      138.1305714071
      184.6000000000      137.6122839621
      184.7000000000      137.0871070408
      184.8000000000      136.5553587926
      184.9000000000      136.0174058294
      185.0000000000      135.4736524480
      185.1000000000      134.9245283100
      185.2000000000      134.3704639130
      185.3000000000      133.8118491743
      185.4000000000      133.2489820009
      185.5000000000      132.6820240585
      185.6000000000      132.1109835294
      185.7000000000      131.5357377963
      185.8000000000      130.9560947612
      185.9000000000      130.3718766965
      186.0000000000      129.7830020227
      186.1000000000      129.1895408914
      186.2000000000      128.5917304693
      186.3000000000      127.9899494198
      186.4000000000      127.3846629087
      186.5000000000      126.7763565401
      186.6000000000      126.1654800632
      186.7000000000      125.5524169556
      186.8000000000      124.9374854855
      186.9000000000      124.3209639506
      187.0000000000      123.7031233991
      187.1000000000      123.0842492270
      187.2000000000      122.4646402298
      187.3000000000      121.8445822038
      187.4000000000      121.2243025449
      187.5000000000      120.6039185756
      187.6000000000      119.9833994659
      187.7000000000      119.3625595890
      187.8000000000      118.7410925179
      187.9000000000      118.1186413722
      188.0000000000      117.4948903132
      188.1000000000      116.8696542116
      188.2000000000      116.2429429617
      188.3000000000      115.6149827859
      188.4000000000      114.9861883440
      188.5000000000      114.3570936963
      188.6000000000      113.7282621432
      188.7000000000      113.1001987699
      188.8000000000      112.4732855524
      188.9000000000      111.8477508158
      189.0000000000      111.2236763228
      189.1000000000      110.6010367991
      189.2000000000      109.9797591387
      189.3000000000      109.3597837824
      189.4000000000      108.7411096083
      189.5000000000      108.1238084789
      189.6000000000      107.5080046070
      189.7000000000      106.8938244454
      189.8000000000      106.2813342425
      189.9000000000      105.6704855023
      190.0000000000      105.0610863848
      190.1000000000      104.4528076494
      190.2000000000      103.8452209042
      190.3000000000      103.2378591813
      190.4000000000      102.6302859849
      190.5000000000      102.0221584708
      190.6000000000      101.4132752258
      190.7000000000      100.8036035383
      190.8000000000      100.1932880966
      190.9000000000       99.5826476184
      191.0000000000       98.9721633339
      191.1000000000       98.3624583336
      191.2000000000       97.7542613989
      191.3000000000       97.1483482370
      191.4000000000       96.5454581630
      191.5000000000       95.9461958708
      191.6000000000       95.3509417737
      191.7000000000       94.7598016896
      191.8000000000       94.1726200548
      191.9000000000       93.5890613200
      192.0000000000       93.0087402699
      192.1000000000       92.4313637740
      192.2000000000       91.8568432205
      192.3000000000       91.2853458943
      192.4000000000       90.7172732762
      192.5000000000       90.1531776208
      192.6000000000       89.5936505679
      192.7000000000       89.0392281294
      192.8000000000       88.4903458885
      192.9000000000       87.9473565572
      193.0000000000       87.4105931624
      193.1000000000       86.8804411033
      193.2000000000       86.3573778474
      193.3000000000       85.8419558734
      193.4000000000       85.3347314551
      193.5000000000       84.8361700616
      193.6000000000       84.3465754577
      193.7000000000       83.8660814904
      193.8000000000       83.3947208163
      193.9000000000       82.9325517479
      194.0000000000       82.4798002749
      194.1000000000       82.0369651819
      194.2000000000       81.6048439679
      194.3000000000       81.1844604109
      194.4000000000       80.7769045727
      194.5000000000       80.3831266275
      194.6000000000       80.0037427109
      194.7000000000       79.6389120114
      194.8000000000       79.2883260078
      194.9000000000       78.9513169882
      195.0000000000       78.6270562802
      195.1000000000       78.3147896177
      195.2000000000       78.0140498778
      195.3000000000       77.7247971682
      195.4000000000       77.4474592814
      195.5000000000       77.1828705852
      195.6000000000       76.9321314299
      195.7000000000       76.6964247043
      195.8000000000       76.4768321511
      195.9000000000       76.2741911504
      196.0000000000       76.0890218593
      196.1000000000       75.9215368921
      196.2000000000       75.7717234445
      196.3000000000       75.6394677890
      196.4000000000       75.5246788877
      196.5000000000       75.4273681979
      196.6000000000       75.3476586124
      196.7000000000       75.2857218945
      196.8000000000       75.2416726804
      196.9000000000       75.2154669949
      197.0000000000       75.2068559062
      197.1000000000       75.2154267066
      197.2000000000       75.2407288212
      197.3000000000       75.2824444150
      197.4000000000       75.3405379056
      197.5000000000       75.4153222258
      197.6000000000       75.5074056809
      197.7000000000       75.6175244461
      197.8000000000       75.7463057943
      197.9000000000       75.8940330467
      198.0000000000       76.0604870492
      198.1000000000       76.2449201023
      198.2000000000       76.4461756320
      198.3000000000       76.6629162987
      198.4000000000       76.8938905225
      198.5000000000       77.1381577809
      198.6000000000       77.3952129070
      198.7000000000       77.6649840008
      198.8000000000       77.9477210575
      198.9000000000       78.2438204101
      199.0000000000       78.5536472209
      199.1000000000       78.8774137215
      199.2000000000       79.2151436463
      199.3000000000       79.5667159517
      199.4000000000       79.9319507234
      199.5000000000       80.3106916981
      199.6000000000       80.7028506233
      199.7000000000       81.1084011760
      199.8000000000       81.5273329754
      199.9000000000       81.9595903507
      200.0000000000       82.4050272837
      200.1000000000       82.8634043349
      200.2000000000       83.3344317957
      200.3000000000       83.8178360177
      200.4000000000       84.3134073000
      200.5000000000       84.8209927726
      200.6000000000       85.3404254447
      200.7000000000       85.8714129479
      200.8000000000       86.4134334900
      200.9000000000       86.9656853271
      201.0000000000       87.5271206047
      201.1000000000       88.0965643817
      201.2000000000       88.6728899159
      201.3000000000       89.2551994533
      201.4000000000       89.8429567247
      201.5000000000       90.4360307894
      201.6000000000       91.0346389074
      201.7000000000       91.6392079933
      201.8000000000       92.2501992232
      201.9000000000       92.8679500514
      202.0000000000       93.4925798387
      202.1000000000       94.1239804993
      202.2000000000       94.7618820652
      202.3000000000       95.4059578108
      202.4000000000       96.0559207343
      202.5000000000       96.7115728228
      202.6000000000       97.3727937214
      202.7000000000       98.0394830005
      202.8000000000       98.7114874338
      202.9000000000       99.3885435777
      203.0000000000      100.0702524892
      203.1000000000      100.7560879948
      203.2000000000      101.4454290721
      203.3000000000      102.1376049655
      203.4000000000      102.8319422697
      203.5000000000      103.5278067373
      203.6000000000      104.2246334017
      203.7000000000      104.9219428688
      203.8000000000      105.6193466235
      203.9000000000      106.3165471778
      204.0000000000      107.0133392638
      204.1000000000      107.7096164125
      204.2000000000      108.4053840309
      204.3000000000      109.1007754744
      204.4000000000      109.7960624924
      204.5000000000      110.4916476751
      204.6000000000      111.1880268817
      204.7000000000      111.8857161356
      204.8000000000      112.5851488065
      204.9000000000      113.2865625781
      205.0000000000      113.9899064898
      205.1000000000      114.6948009398
      205.2000000000      115.4005734591
      205.3000000000      116.1063694073
      205.4000000000      116.8113101665
      205.5000000000      117.5146523290
      205.6000000000      118.2159001127
      205.7000000000      118.9148388361
      205.8000000000      119.6114842433
      205.9000000000      120.3059722169
      206.0000000000      120.9984339193
      206.1000000000      121.6889043786
      206.2000000000      122.3772945988
      206.3000000000      123.0634278286
      206.4000000000      123.7471135719
      206.5000000000      124.4282219908
      206.6000000000      125.1067254731
      206.7000000000      125.7826920511
      206.8000000000      126.4562367328
      206.9000000000      127.1274532197
      207.0000000000      127.7963545180
      207.1000000000      128.4628421533
      207.2000000000      129.1267104944
      207.3000000000      129.7876768203
      207.4000000000      130.4454200101
      207.5000000000      131.0996142620
      207.6000000000      131.7499523726
      207.7000000000      132.3961608921
      207.8000000000      133.0380118137
      207.9000000000      133.6753333782
      208.0000000000      134.3080189151
      208.1000000000      134.9360289981
      208.2000000000      135.5593807037
      208.3000000000      136.1781210832
      208.4000000000      136.7922885224
      208.5000000000      137.4018734775
      208.6000000000      138.0067937314
      208.7000000000      138.6068952970
      208.8000000000      139.2019786146
      208.9000000000      139.7918370220
      209.0000000000      140.3762899424
      209.1000000000      140.9551979810
      209.2000000000      141.5284581420
      209.3000000000      142.0959876657
      209.4000000000      142.6577035941
      209.5000000000      143.2135024115
      209.6000000000      143.7632389688
      209.7000000000      144.3067013811
      209.8000000000      144.8435838197
      209.9000000000      145.3734666297
      210.0000000000      145.8958189408
      210.1000000000      146.4100370320
      210.2000000000      146.9155198424
      210.3000000000      147.4117657474
      210.4000000000      147.8984623390
      210.5000000000      148.3755407843
      210.6000000000      148.8431761280
      210.7000000000      149.3017304719
      210.8000000000      149.7516508383
      210.9000000000      150.1933456889
      211.0000000000      150.6270711735
      211.1000000000      151.0528546186
      211.2000000000      151.4704681702
      211.3000000000      151.8794471336
      211.4000000000      152.2791397707
      211.5000000000      152.6687723803
      211.6000000000      153.0475133383
      211.7000000000      153.4145230059
      211.8000000000      153.7689800937
      211.9000000000      154.1100843868
      212.0000000000      154.4370412587
      212.1000000000      154.7490358371
      212.2000000000      155.0452026533
      212.3000000000      155.3246039468
      212.4000000000      155.5862345462
      212.5000000000      155.8290729159
      212.6000000000      156.0521814383
      212.7000000000      156.2548378622
      212.8000000000      156.4366672096
      212.9000000000      156.5977399237
      213.0000000000      156.7386044000
      213.1000000000      156.8602324084
      213.2000000000      156.9638745946
      213.3000000000      157.0508514920
      213.4000000000      157.1223324095
      213.5000000000      157.1791642480
      213.6000000000      157.2217988116
      213.7000000000      157.2503377511
      213.8000000000      157.2646810219
      213.9000000000      157.2647357185
      214.0000000000      157.2506240587
      214.1000000000      157.2228278743
      214.2000000000      157.1822252499
      214.3000000000      157.1300109833
      214.4000000000      157.0675326727
      214.5000000000      156.9961010860
      214.6000000000      156.9168384270
      214.7000000000      156.8306087137
      214.8000000000      156.7380403705
      214.9000000000      156.6396153290
      215.0000000000      156.5357767210
      215.1000000000      156.4270067848
      215.2000000000      156.3138449163
      215.3000000000      156.1968451676
      215.4000000000      156.0764994234
      215.5000000000      155.9531665742
      215.6000000000      155.8270414569
      215.7000000000      155.6981782244
      215.8000000000      155.5665580053
      215.9000000000      155.4321718553
      216.0000000000      155.2950911016
      216.1000000000      155.1555054648
      216.2000000000      155.0137268694
      216.3000000000      154.8701681915
      216.4000000000      154.7253126571
      216.5000000000      154.5796846764
      216.6000000000      154.4338239188
      216.7000000000      154.2882560799
      216.8000000000      154.1434520241
      216.9000000000      153.9997698692
      217.0000000000      153.8573902610
      217.1000000000      153.7162641775
      217.2000000000      153.5760964569
      217.3000000000      153.4363835761
      217.4000000000      153.2965060050
      217.5000000000      153.1558570636
      217.6000000000      153.0139751299
      217.7000000000      152.8706404027
      217.8000000000      152.7259085845
      217.9000000000      152.5800699410
      218.0000000000      152.4335484083
      218.1000000000      152.2867746428
      218.2000000000      152.1400731014
      218.3000000000      151.9935991843
      218.4000000000      151.8473393306
      218.5000000000      151.7011662133
      218.6000000000      151.5549196549
      218.7000000000      151.4084777090
      218.8000000000      151.2617918456
      218.9000000000      151.1148800661
      219.0000000000      150.9677902612
      219.1000000000      150.8205582861
      219.2000000000      150.6731854195
      219.3000000000      150.5256499898
      219.4000000000      150.3779518841
      219.5000000000      150.2301673646
      219.6000000000      150.0824892839
      219.7000000000      149.9352275102
      219.8000000000      149.7887619769
      219.9000000000      149.6434613263
      220.0000000000      149.4995963013
      220.1000000000      149.3572815181
      220.2000000000      149.2164710301
      220.3000000000      149.0770149675
      220.4000000000      148.9387605568
      220.5000000000      148.8016613321
      220.6000000000      148.6658513952
      220.7000000000      148.5316522001
      220.8000000000      148.3995034487
      220.9000000000      148.2698401540
      221.0000000000      148.1429579272
      221.1000000000      148.0189121099
      221.2000000000      147.8974829949
      221.3000000000      147.7782162658
      221.4000000000      147.6605230991
      221.5000000000      147.5438075466
      221.6000000000      147.4275820147
      221.7000000000      147.3115401699
      221.8000000000      147.1955722307
      221.9000000000      147.0797287953
      222.0000000000      146.9641563194
      222.1000000000      146.8490317942
      222.2000000000      146.7345196496
      222.3000000000      146.6207611888
      222.4000000000      146.5078913620
      222.5000000000      146.3960678749
      222.6000000000      146.2854946961
      222.7000000000      146.1764288287
      222.8000000000      146.0691676901
      222.9000000000      145.9640224304
      223.0000000000      145.8612870082
      223.1000000000      145.7612111337
      223.2000000000      145.6639796817
      223.3000000000      145.5696972488
      223.4000000000      145.4783746492
      223.5000000000      145.3899157003
      223.6000000000      145.3041072778
      223.7000000000      145.2206201749
      223.8000000000      145.1390294861
      223.9000000000      145.0588608958
      224.0000000000      144.9796622041
      224.1000000000      144.9010861169
      224.2000000000      144.8229645945
      224.3000000000      144.7453502768
      224.4000000000      144.6685096378
      224.5000000000      144.5928664891
      224.6000000000      144.5189121048
      224.7000000000      144.4471090314
      224.8000000000      144.3778171029
      224.9000000000      144.3112599001
      225.0000000000      144.2475330362
      225.1000000000      144.1866399179
      225.2000000000      144.1285316131
      225.3000000000      144.0731276145
      225.4000000000      144.0203041950
      225.5000000000      143.9698555690
      225.6000000000      143.9214513819
      225.7000000000      143.8746182663
      225.8000000000      143.8287616060
      225.9000000000      143.7832234411
      226.0000000000      143.7373574926
      226.1000000000      143.6905986369
      226.2000000000      143.6425092312
      226.3000000000      143.5927967766
      226.4000000000      143.5413098108
      226.5000000000      143.4880248524
      226.6000000000      143.4330358168
      226.7000000000      143.3765469823
      226.8000000000      143.3188636486
      226.9000000000      143.2603711370
      227.0000000000      143.2014968238
      227.1000000000      143.1426553569
      227.2000000000      143.0841870263
      227.3000000000      143.0263086111
      227.4000000000      142.9690969309
      227.5000000000      142.9125126791
      227.6000000000      142.8564522155
      227.7000000000      142.8008033613
      227.8000000000      142.7454823041
      227.9000000000      142.6904393816
      228.0000000000      142.6356350252
      228.1000000000      142.5810023311
      228.2000000000      142.5264201706
      228.3000000000      142.4717166700
      228.4000000000      142.4167092150
      228.5000000000      142.3612692945
      228.6000000000      142.3053876350
      228.7000000000      142.2492120063
      228.8000000000      142.1930393626
      228.9000000000      142.1372611682
      229.0000000000      142.0822798957
      229.1000000000      142.0284256081
      229.2000000000      141.9759016172
      229.3000000000      141.9247768030
      229.4000000000      141.8750224136
      229.5000000000      141.8265726544
      229.6000000000      141.7793813131
      229.7000000000      141.7334497158
      229.8000000000      141.6888172246
      229.9000000000      141.6455241612
      230.0000000000      141.6035684916
      230.1000000000      141.5628799676
      230.2000000000      141.5233236842
      230.3000000000      141.4847354429
      230.4000000000      141.4469737521
      230.5000000000      141.4099678930
      230.6000000000      141.3737436844
      230.7000000000      141.3384199453
      230.8000000000      141.3041819370
      230.9000000000      141.2712463038
      231.0000000000      141.2398304969
      231.1000000000      141.2101338058
      231.2000000000      141.1823300988
      231.3000000000      141.1565679819
      231.4000000000      141.1329724922
      231.5000000000      141.1116433642
      231.6000000000      141.0926475225
      231.7000000000      141.0760079571
      231.8000000000      141.0616972249
      231.9000000000      141.0496415405
      232.0000000000      141.0397350338
      232.1000000000      141.0318580411
      232.2000000000      141.0258907462
      232.3000000000      141.0217159858
      232.4000000000      141.0192102798
      232.5000000000      141.0182255338
      232.6000000000      141.0185677994
      232.7000000000      141.0199834015
      232.8000000000      141.0221641689
      232.9000000000      141.0247766130
      233.0000000000      141.0275083093
      233.1000000000      141.0301132028
      233.2000000000      141.0324388871
      233.3000000000      141.0344289053
      233.4000000000      141.0361068549
      233.5000000000      141.0375543713
      233.6000000000      141.0388903620
      233.7000000000      141.0402497018
      233.8000000000      141.0417536108
      233.9000000000      141.0434656900
      234.0000000000      141.0453337355
      234.1000000000      141.0471270151
      234.2000000000      141.0483886884
      234.3000000000      141.0484270494
      234.4000000000      141.0463615151
      234.5000000000      141.0412197190
      234.6000000000      141.0320615764
      234.7000000000      141.0180977607
      234.8000000000      140.9987719976
      234.9000000000      140.9737853237
      235.0000000000      140.9430576541
      235.1000000000      140.9066504863
      235.2000000000      140.8646943964
      235.3000000000      140.8173560948
      235.4000000000      140.7648482781
      235.5000000000      140.7074602088
      235.6000000000      140.6455833459
      235.7000000000      140.5797110025
      235.8000000000      140.5104000007
      235.9000000000      140.4381995800
      236.0000000000      140.3635749336
      236.1000000000      140.2868620624
      236.2000000000      140.2082782048
      236.3000000000      140.1279858812
      236.4000000000      140.0461851488
      236.5000000000      139.9631961577
      236.6000000000      139.8794966478
      236.7000000000      139.7956970060
      236.8000000000      139.7124600864
      236.9000000000      139.6303955296
      237.0000000000      139.5499661510
      237.1000000000      139.4714389257
      237.2000000000      139.3948965046
      237.3000000000      139.3203029749
      237.4000000000      139.2475973581
      237.5000000000      139.1767781475
      237.6000000000      139.1079486185
      237.7000000000      139.0413111027
      237.8000000000      138.9771191318
      237.9000000000      138.9156101981
      238.0000000000      138.8569448915
      238.1000000000      138.8011728122
      238.2000000000      138.7482348400
      238.3000000000      138.6979987489
      238.4000000000      138.6503121673
      238.5000000000      138.6050504974
      238.6000000000      138.5621396835
      238.7000000000      138.5215452638
      238.8000000000      138.4832344654
      238.9000000000      138.4471297405
      239.0000000000      138.4130758578
      239.1000000000      138.3808369473
      239.2000000000      138.3501265029
      239.3000000000      138.3206584114
      239.4000000000      138.2921977553
      239.5000000000      138.2645896974
      239.6000000000      138.2377557211
      239.7000000000      138.2116609986
      239.8000000000      138.1862683205
      239.9000000000      138.1614976238
      240.0000000000      138.1372064114
      240.1000000000      138.1131970263
      240.2000000000      138.0892453256
      240.3000000000      138.0651363071
      240.4000000000      138.0406911925
      240.5000000000      138.0157791735
      240.6000000000      137.9903188770
      240.7000000000      137.9642815022
      240.8000000000      137.9377046575
      240.9000000000      137.9107165808
      241.0000000000      137.8835615920
      241.1000000000      137.8566113664
      241.2000000000      137.8303464685
      241.3000000000      137.8053009837
      241.4000000000      137.7819790611
      241.5000000000      137.7607676034
      241.6000000000      137.7418745396
      241.7000000000      137.7253145679
      241.8000000000      137.7109478006
      241.9000000000      137.6985585021
      242.0000000000      137.6879478538
      242.1000000000      137.6790107136
      242.2000000000      137.6717733318
      242.3000000000      137.6663839767
      242.4000000000      137.6630651505
      242.5000000000      137.6620481265
      242.6000000000      137.6635149729
      242.7000000000      137.6675693570
      242.8000000000      137.6742464991
      242.9000000000      137.6835582543
      243.0000000000      137.6955550201
      243.1000000000      137.7103794093
      243.2000000000      137.7282905220
      243.3000000000      137.7496486954
      243.4000000000      137.7748651461
      243.5000000000      137.8043317624
      243.6000000000      137.8383517418
      243.7000000000      137.8770912103
      243.8000000000      137.9205652758
      243.9000000000      137.9686603668
      244.0000000000      138.0211827001
      244.1000000000      138.0779150510
      244.2000000000      138.1386638763
      244.3000000000      138.2032853940
      244.4000000000      138.2716886501
      244.5000000000      138.3438216516
      244.6000000000      138.4196509814
      244.7000000000      138.4991445734
      244.8000000000      138.5822639230
      244.9000000000      138.6689669880
      245.0000000000      138.7592182806
      245.1000000000      138.8529998656
      245.2000000000      138.9503167868
      245.3000000000      139.0511935084
      245.4000000000      139.1556622448
      245.5000000000      139.2637483442
      245.6000000000      139.3754590393
      245.7000000000      139.4907811482
      245.8000000000      139.6096899723
      245.9000000000      139.7321670803
      246.0000000000      139.8582206482
      246.1000000000      139.9878993922
      246.2000000000      140.1212916573
      246.3000000000      140.2585056941
      246.4000000000      140.3996339557
      246.5000000000      140.5447111784
      246.6000000000      140.6936790580
      246.7000000000      140.8463696569
      246.8000000000      141.0025142953
      246.9000000000      141.1617764581
      247.0000000000      141.3237996075
      247.1000000000      141.4882560368
      247.2000000000      141.6548831571
      247.3000000000      141.8234985991
      247.4000000000      141.9939926124
      247.5000000000      142.1663032056
      247.6000000000      142.3403836758
      247.7000000000      142.5161736315
      247.8000000000      142.6935833097
      247.9000000000      142.8724965769
      248.0000000000      143.0527909891
      248.1000000000      143.2343668043
      248.2000000000      143.4171720167
      248.3000000000      143.6012112691
      248.4000000000      143.7865321691
      248.5000000000      143.9731906367
      248.6000000000      144.1612037548
      248.7000000000      144.3505033937
      248.8000000000      144.5409038876
      248.9000000000      144.7320947722
      249.0000000000      144.9236633564
      249.1000000000      145.1151429816
      249.2000000000      145.3060734564
      249.3000000000      145.4960544810
      249.4000000000      145.6847745215
      249.5000000000      145.8720063181
      249.6000000000      146.0575721234
      249.7000000000      146.2412911776
      249.8000000000      146.4229263020
      249.9000000000      146.6021452932
      250.0000000000      146.7785065298
      250.1000000000      146.9514677899
      250.2000000000      147.1204061875
      250.3000000000      147.2846309111
      250.4000000000      147.4433751403
      250.5000000000      147.5957684562
      250.6000000000      147.7408068109
      250.7000000000      147.8773430268
      250.8000000000      148.0041133541
      250.9000000000      148.1198041781
      251.0000000000      148.2231537124
      251.1000000000      148.3130685808
      251.2000000000      148.3887128471
      251.3000000000      148.4495260963
      251.4000000000      148.4951703747
      251.5000000000      148.5254567156
      251.6000000000      148.5403061520
      251.7000000000      148.5397676349
      251.8000000000      148.5240846103
      251.9000000000      148.4937719603
      252.0000000000      148.4496415028
      252.1000000000      148.3927402832
      252.2000000000      148.3242336125
      252.3000000000      148.2453002755
      252.4000000000      148.1570818497
      252.5000000000      148.0606869706
      252.6000000000      147.9572281295
      252.7000000000      147.8478584543
      252.8000000000      147.7337758866
      252.9000000000      147.6161797444
      253.0000000000      147.4961929800
      253.1000000000      147.3747823093
      253.2000000000      147.2527078597
      253.3000000000      147.1305189918
      253.4000000000      147.0085947180
      253.5000000000      146.8872128992
      253.6000000000      146.7666246468
      253.7000000000      146.6471101504
      253.8000000000      146.5289997447
      253.9000000000      146.4126577267
      254.0000000000      146.2984409727
      254.1000000000      146.1866532211
      254.2000000000      146.0775154795
      254.3000000000      145.9711634168
      254.4000000000      145.8676693879
      254.5000000000      145.7670775344
      254.6000000000      145.6694366967
      254.7000000000      145.5748195223
      254.8000000000      145.4833230903
      254.9000000000      145.3950534197
      255.0000000000      145.3101007336
      255.1000000000      145.2285144364
      255.2000000000      145.1502869670
      255.3000000000      145.0753510267
      255.4000000000      145.0035906690
      255.5000000000      144.9348612453
      255.6000000000      144.8690119325
      255.7000000000      144.8059056020
      255.8000000000      144.7454338697
      255.9000000000      144.6875274195
      256.0000000000      144.6321621869
      256.1000000000      144.5793611854
      256.2000000000      144.5291907949
      256.3000000000      144.4817513474
      256.4000000000      144.4371609460
      256.5000000000      144.3955333721
      256.6000000000      144.3569526517
      256.7000000000      144.3214493106
      256.8000000000      144.2889853712
      256.9000000000      144.2594548186
      257.0000000000      144.2327026068
      257.1000000000      144.2085589927
      257.2000000000      144.1868791936
      257.3000000000      144.1675752538
      257.4000000000      144.1506290514
      257.5000000000      144.1360796657
      257.6000000000      144.1239896546
      257.7000000000      144.1144017836
      257.8000000000      144.1073015302
      257.9000000000      144.1025987524
      258.0000000000      144.1001351669
      258.1000000000      144.0997145723
      258.2000000000      144.1011453124
      258.3000000000      144.1042808303
      258.4000000000      144.1090452940
      258.5000000000      144.1154368624
      258.6000000000      144.1235092239
      258.7000000000      144.1333394854
      258.8000000000      144.1449952099
      258.9000000000      144.1585123087
      259.0000000000      144.1738909441
      259.1000000000      144.1911074415
      259.2000000000      144.2101340522
      259.3000000000      144.2309560167
      259.4000000000      144.2535776782
      259.5000000000      144.2780155562
      259.6000000000      144.3042825352
      259.7000000000      144.3323709654
      259.8000000000      144.3622422761
      259.9000000000      144.3938288128
      260.0000000000      144.4270468603
      260.1000000000      144.4618161361
      260.2000000000      144.4980787354
      260.3000000000      144.5358106814
      260.4000000000      144.5750218645
      260.5000000000      144.6157444860
      260.6000000000      144.6580145723
      260.7000000000      144.7018536589
      260.8000000000      144.7472576041
      260.9000000000      144.7941961266
      261.0000000000      144.8426215233
      261.1000000000      144.8924820242
      261.2000000000      144.9437334136
      261.3000000000      144.9963449531
      261.4000000000      145.0502988660
      261.5000000000      145.1055853332
      261.6000000000      145.1621962283
      261.7000000000      145.2201207858
      261.8000000000      145.2793453454
      261.9000000000      145.3398575241
      262.0000000000      145.4016532183
      262.1000000000      145.4647430898
      262.2000000000      145.5291539157
      262.3000000000      145.5949220886
      262.4000000000      145.6620797790
      262.5000000000      145.7306378707
      262.6000000000      145.8005716498
      262.7000000000      145.8718147978
      262.8000000000      145.9442648722
      262.9000000000      146.0178000433
      263.0000000000      146.0923034778
      263.1000000000      146.1676890251
      263.2000000000      146.2439204500
      263.3000000000      146.3210170154
      263.4000000000      146.3990412839
      263.5000000000      146.4780703165
      263.6000000000      146.5581577460
      263.7000000000      146.6392989699
      263.8000000000      146.7214123857
      263.9000000000      146.8043449572
      264.0000000000      146.8879026929
      264.1000000000      146.9718957639
      264.2000000000      147.0561837527
      264.3000000000      147.1407059018
      264.4000000000      147.2254870334
      264.5000000000      147.3106189542
      264.6000000000      147.3962254550
      264.7000000000      147.4824255884
      264.8000000000      147.5693086535
      264.9000000000      147.6569284994
      265.0000000000      147.7453153668
      265.1000000000      147.8344946521
      265.2000000000      147.9244994826
      265.3000000000      148.0153683425
      265.4000000000      148.1071275635
      265.5000000000      148.1997657289
      265.6000000000      148.2932095195
      265.7000000000      148.3873088273
      265.8000000000      148.4818353314
      265.9000000000      148.5764940126
      266.0000000000      148.6709436293
      266.1000000000      148.7648197141
      266.2000000000      148.8577540451
      266.3000000000      148.9493864830
      266.4000000000      149.0393679311
      266.5000000000      149.1273561860
      266.6000000000      149.2130082227
      266.7000000000      149.2959728581
      266.8000000000      149.3758873081
      266.9000000000      149.4523808596
      267.0000000000      149.5250873440
      267.1000000000      149.5936635854
      267.2000000000      149.6578064187
      267.3000000000      149.7172619034
      267.4000000000      149.7718269203
      267.5000000000      149.8213480203
      267.6000000000      149.8657208597
      267.7000000000      149.9048907121
      267.8000000000      149.9388549726
      267.9000000000      149.9676687882
      268.0000000000      149.9914510085
      268.1000000000      150.0103841705
      268.2000000000      150.0247051405
      268.3000000000      150.0346889757
      268.4000000000      150.0406307742
      268.5000000000      150.0428284620
      268.6000000000      150.0415683780
      268.7000000000      150.0371163896
      268.8000000000      150.0297171372
      268.9000000000      150.0196013771
      269.0000000000      150.0069983425
      269.1000000000      149.9921485524
      269.2000000000      149.9753124813
      269.3000000000      149.9567713276
      269.4000000000      149.9368179167
      269.5000000000      149.9157388372
      269.6000000000      149.8937924356
      269.7000000000      149.8711893683
      269.8000000000      149.8480817184
      269.9000000000      149.8245636469
      270.0000000000      149.8006827765
      270.1000000000      149.7764584859
      270.2000000000      149.7519018551
      270.3000000000      149.7270318971
      270.4000000000      149.7018838720
      270.5000000000      149.6765079347
      270.6000000000      149.6509598855
      270.7000000000      149.6252888413
      270.8000000000      149.5995276094
      270.9000000000      149.5736895650
      271.0000000000      149.5477720849
      271.1000000000      149.5217635839
      271.2000000000      149.4956505661
      271.3000000000      149.4694227142
      271.4000000000      149.4430761193
      271.5000000000      149.4166156664
      271.6000000000      149.3900570574
      271.7000000000      149.3634279007
      271.8000000000      149.3367666978
      271.9000000000      149.3101189231
      272.0000000000      149.2835302952
      272.1000000000      149.2570382738
      272.2000000000      149.2306635252
      272.3000000000      149.2044037192
      272.4000000000      149.1782321834
      272.5000000000      149.1521030694
      272.6000000000      149.1259624960
      272.7000000000      149.0997623468
      272.8000000000      149.0734718133
      272.9000000000      149.0470825801
      273.0000000000      149.0206066020
      273.1000000000      148.9940687651
      273.2000000000      148.9674986903
      273.3000000000      148.9409255096
      273.4000000000      148.9143775090
      273.5000000000      148.8878860537
      273.6000000000      148.8614911290
      273.7000000000      148.8352446977
      273.8000000000      148.8092085297
      273.9000000000      148.7834454011
      274.0000000000      148.7580058515
      274.1000000000      148.7329154322
      274.2000000000      148.7081675960
      274.3000000000      148.6837252406
      274.4000000000      148.6595308357
      274.5000000000      148.6355222934
      274.6000000000      148.6116503258
      274.7000000000      148.5878927495
      274.8000000000      148.5642618952
      274.9000000000      148.5408029747
      275.0000000000      148.5175835504
      275.1000000000      148.4946768496
      275.2000000000      148.4721432632
      275.3000000000      148.4500147624
      275.4000000000      148.4282860458
      275.5000000000      148.4069145641
      275.6000000000      148.3858295270
      275.7000000000      148.3649478471
      275.8000000000      148.3441933359
      275.9000000000      148.3235142534
      276.0000000000      148.3028945237
      276.1000000000      148.2823553990
      276.2000000000      148.2619470795
      276.3000000000      148.2417329530
      276.4000000000      148.2217714820
      276.5000000000      148.2021014332
      276.6000000000      148.1827347780
      276.7000000000      148.1636589076
      276.8000000000      148.1448467199
      276.9000000000      148.1262705907
      277.0000000000      148.1079152423
      277.1000000000      148.0897854211
      277.2000000000      148.0719070508
      277.3000000000      148.0543232071
      277.4000000000      148.0370878338
      277.5000000000      148.0202600149
      277.6000000000      148.0039004635
      277.7000000000      147.9880703860
      277.8000000000      147.9728314254
      277.9000000000      147.9582445939
      278.0000000000      147.9443666258
      278.1000000000      147.9312440282
      278.2000000000      147.9189069485
      278.3000000000      147.9073653888
      278.4000000000      147.8966094628
      278.5000000000      147.8866140411
      278.6000000000      147.8773472673
      278.7000000000      147.8687816277
      278.8000000000      147.8609049722
      278.9000000000      147.8537277677
      279.0000000000      147.8472833938
      279.1000000000      147.8416209256
      279.2000000000      147.8367928284
      279.3000000000      147.8328411620
      279.4000000000      147.8297851042
      279.5000000000      147.8276116584
      279.6000000000      147.8262713661
      279.7000000000      147.8256810274
      279.8000000000      147.8257342858
      279.9000000000      147.8263186533
      280.0000000000      147.8273349768
      280.1000000000      147.8287137479
      280.2000000000      147.8304228341
      280.3000000000      147.8324635059
      280.4000000000      147.8348557165
      280.5000000000      147.8376178232
      280.6000000000      147.8407483751
      280.7000000000      147.8442169427
      280.8000000000      147.8479675805
      280.9000000000      147.8519339030
      281.0000000000      147.8560605805
      281.1000000000      147.8603237064
      281.2000000000      147.8647427584
      281.3000000000      147.8693796651
      281.4000000000      147.8743248276
      281.5000000000      147.8796743743
      281.6000000000      147.8855057547
      281.7000000000      147.8918589244
      281.8000000000      147.8987278861
      281.9000000000      147.9060633108
      282.0000000000      147.9137833035
      282.1000000000      147.9217877350
      282.2000000000      147.9299723384
      282.3000000000      147.9382406631
      282.4000000000      147.9465134118
      282.5000000000      147.9547348455
      282.6000000000      147.9628753788
      282.7000000000      147.9709293048
      282.8000000000      147.9789072918
      282.9000000000      147.9868245828
      283.0000000000      147.9946871025
      283.1000000000      148.0024785602
      283.2000000000      148.0101519326
      283.3000000000      148.0176283332
      283.4000000000      148.0248047337
      283.5000000000      148.0315695120
      283.6000000000      148.0378220207
      283.7000000000      148.0434905295
      283.8000000000      148.0485429896
      283.9000000000      148.0529874627
      284.0000000000      148.0568629900
      284.1000000000      148.0602254194
      284.2000000000      148.0631342931
      284.3000000000      148.0656455257
      284.4000000000      148.0678112705
      284.5000000000      148.0696850075
      284.6000000000      148.0713282894
      284.7000000000      148.0728159739
      284.8000000000      148.0742382653
      284.9000000000      148.0756990920
      285.0000000000      148.0773107082
      285.1000000000      148.0791845926
      285.2000000000      148.0814197013
      285.3000000000      148.0840907480
      285.4000000000      148.0872401870
      285.5000000000      148.0908774246
      285.6000000000      148.0949872354
      285.7000000000      148.0995459444
      285.8000000000      148.1045395125
      285.9000000000      148.1099757154
      286.0000000000      148.1158852506
      286.1000000000      148.1223111382
      286.2000000000      148.1292890120
      286.3000000000      148.1368235446
      286.4000000000      148.1448691928
      286.5000000000      148.1533239263
      286.6000000000      148.1620400075
      286.7000000000      148.1708486887
      286.8000000000      148.1795907361
      286.9000000000      148.1881436945
      287.0000000000      148.1964382452
      287.1000000000      148.2044589151
      287.2000000000      148.2122287286
      287.3000000000      148.2197829627
      287.4000000000      148.2271414264
      287.5000000000      148.2342890331
      287.6000000000      148.2411706337
      287.7000000000      148.2477002915
      287.8000000000      148.2537801317
      287.9000000000      148.2593212262
      288.0000000000      148.2642591168
      288.1000000000      148.2685589823
      288.2000000000      148.2722094895
      288.3000000000      148.2752088625
      288.4000000000      148.2775494771
      288.5000000000      148.2792072205
      288.6000000000      148.2801393306
      288.7000000000      148.2802904944
      288.8000000000      148.2796035906
      288.9000000000      148.2780306131
      289.0000000000      148.2755396569
      289.1000000000      148.2721157517
      289.2000000000      148.2677558192
      289.3000000000      148.2624603073
      289.4000000000      148.2562252621
      289.5000000000      148.2490381373
      289.6000000000      148.2408786799
      289.7000000000      148.2317240404
      289.8000000000      148.2215556313
      289.9000000000      148.2103651233
      290.0000000000      148.1981577694
      290.1000000000      148.1849525816
      290.2000000000      148.1707801010
      290.3000000000      148.1556789497
      290.4000000000      148.1396919999
      290.5000000000      148.1228618137
      290.6000000000      148.1052248259
      290.7000000000      148.0868045246
      290.8000000000      148.0676052558
      290.9000000000      148.0476093646
      291.0000000000      148.0267795698
      291.1000000000      148.0050670230
      291.2000000000      147.9824238907
      291.3000000000      147.9588181763
      291.4000000000      147.9342478279
      291.5000000000      147.9087507912
      291.6000000000      147.8824076747
      291.7000000000      147.8553347121
      291.8000000000      147.8276671448
      291.9000000000      147.7995362741
      292.0000000000      147.7710458853
      292.1000000000      147.7422542867
      292.2000000000      147.7131666122
      292.3000000000      147.6837390141
      292.4000000000      147.6538931740
      292.5000000000      147.6235370766
      292.6000000000      147.5925869268
      292.7000000000      147.5609849586
      292.8000000000      147.5287088402
      292.9000000000      147.4957701614
      293.0000000000      147.4622022354
      293.1000000000      147.4280406384
      293.2000000000      147.3933024133
      293.3000000000      147.3579705029
      293.4000000000      147.3219879709
      293.5000000000      147.2852633923
      293.6000000000      147.2476857306
      293.7000000000      147.2091447819
      293.8000000000      147.1695522635
      293.9000000000      147.1288585947
      294.0000000000      147.0870613845
      294.1000000000      147.0442036805
      294.2000000000      147.0003627050
      294.3000000000      146.9556323096
      294.4000000000      146.9101039423
      294.5000000000      146.8638510052
      294.6000000000      146.8169199848
      294.7000000000      146.7693293567
      294.8000000000      146.7210750956
      294.9000000000      146.6721404533
      295.0000000000      146.6225074301
      295.1000000000      146.5721669797
      295.2000000000      146.5211252741
      295.3000000000      146.4694045522
      295.4000000000      146.4170392152
      295.5000000000      146.3640696973
      295.6000000000      146.3105370596
      295.7000000000      146.2564798688
      295.8000000000      146.2019334580
      295.9000000000      146.1469304107
      296.0000000000      146.0915008561
      296.1000000000      146.0356714736
      296.2000000000      145.9794627601
      296.3000000000      145.9228850139
      296.4000000000      145.8659344452
      296.5000000000      145.8085912974
      296.6000000000      145.7508216089
      296.7000000000      145.6925832474
      296.8000000000      145.6338354363
      296.9000000000      145.5745495997
      297.0000000000      145.5147183549
      297.1000000000      145.4543594667
      297.2000000000      145.3935129479
      297.3000000000      145.3322315759
      297.4000000000      145.2705675739
      297.5000000000      145.2085600134
      297.6000000000      145.1462276187
      297.7000000000      145.0835699687
      297.8000000000      145.0205772047
      297.9000000000      144.9572452900
      298.0000000000      144.8935919239
      298.1000000000      144.8296681116
      298.2000000000      144.7655617993
      298.3000000000      144.7013923570
      298.4000000000      144.6372975206
      298.5000000000      144.5734166776
      298.6000000000      144.5098753506
      298.7000000000      144.4467751999
      298.8000000000      144.3841920088
      298.9000000000      144.3221816485
      299.0000000000      144.2607918292
      299.1000000000      144.2000760217
      299.2000000000      144.1401057092
      299.3000000000      144.0809780565
      299.4000000000      144.0228178267
      299.5000000000      143.9657743924
      299.6000000000      143.9100161067
      299.7000000000      143.8557247402
      299.8000000000      143.8030920904
      299.9000000000      143.7523193418
      300.0000000000      143.7036176522
      300.1000000000      143.6572071769
      300.2000000000      143.6133123773
      300.3000000000      143.5721532756
      300.4000000000      143.5339338876
      300.5000000000      143.4988291722
      300.6000000000      143.4669730900
      300.7000000000      143.4384526352
      300.8000000000      143.4133106351
      300.9000000000      143.3915530903
      301.0000000000      143.3731538410
      301.1000000000      143.3580550676
      301.2000000000      143.3461673813
      301.3000000000      143.3373709718
      301.4000000000      143.3315162013
      301.5000000000      143.3284251321
      301.6000000000      143.3278982327
      301.7000000000      143.3297265670
      301.8000000000      143.3337043705
      301.9000000000      143.3396366951
      302.0000000000      143.3473401987
      302.1000000000      143.3566377467
      302.2000000000      143.3673490134
      302.3000000000      143.3792810346
      302.4000000000      143.3922237246
      302.5000000000      143.4059540596
      302.6000000000      143.4202492321
      302.7000000000      143.4349055573
      302.8000000000      143.4497577098
      302.9000000000      143.4646924990
      303.0000000000      143.4796525438
      303.1000000000      143.4946277830
      303.2000000000      143.5096362301
      303.3000000000      143.5246988837
      303.4000000000      143.5398159498
      303.5000000000      143.5549514059
      303.6000000000      143.5700301433
      303.7000000000      143.5849478518
      303.8000000000      143.5995896194
      303.9000000000      143.6138510034
      304.0000000000      143.6276549568
      304.1000000000      143.6409597074
      304.2000000000      143.6537557707
      304.3000000000      143.6660541324
      304.4000000000      143.6778704719
      304.5000000000      143.6892112743
      304.6000000000      143.7000665716
      304.7000000000      143.7104111290
      304.8000000000      143.7202127017
      304.9000000000      143.7294434117
      305.0000000000      143.7380893264
      305.1000000000      143.7461541436
      305.2000000000      143.7536551533
      305.3000000000      143.7606125332
      305.4000000000      143.7670354203
      305.5000000000      143.7729093263
      305.6000000000      143.7781890849
      305.7000000000      143.7827998732
      305.8000000000      143.7866465516
      305.9000000000      143.7896291059
      306.0000000000      143.7916599375
      306.1000000000      143.7926783135
      306.2000000000      143.7926583762
      306.3000000000      143.7916094014
      306.4000000000      143.7895692735
      306.5000000000      143.7865936384
      306.6000000000      143.7827435655
      306.7000000000      143.7780741758
      306.8000000000      143.7726257634
      306.9000000000      143.7664180655
      307.0000000000      143.7594477715
      307.1000000000      143.7516893403
      307.2000000000      143.7430994394
      307.3000000000      143.7336250974
      307.4000000000      143.7232149635
      307.5000000000      143.7118319886
      307.6000000000      143.6994649990
      307.7000000000      143.6861363886
      307.8000000000      143.6719034854
      307.9000000000      143.6568520763
      308.0000000000      143.6410824853
      308.1000000000      143.6246907802
      308.2000000000      143.6077499211
      308.3000000000      143.5902966069
      308.4000000000      143.5723282975
      308.5000000000      143.5538116404
      308.6000000000      143.5346992654
      308.7000000000      143.5149496849
      308.8000000000      143.4945438361
      308.9000000000      143.4734932507
      309.0000000000      143.4518374809
      309.1000000000      143.4296315836
      309.2000000000      143.4069273461
      309.3000000000      143.3837538612
      309.4000000000      143.3601033820
      309.5000000000      143.3359268818
      309.6000000000      143.3111408404
      309.7000000000      143.2856434757
      309.8000000000      143.2593359526
      309.9000000000      143.2321428647
      310.0000000000      143.2040266650
      310.1000000000      143.1749923591
      310.2000000000      143.1450817561
      310.3000000000      143.1143593601
      310.4000000000      143.0828943476
      310.5000000000      143.0507443093
      310.6000000000      143.0179458132
      310.7000000000      142.9845143741
      310.8000000000      142.9504533091
      310.9000000000      142.9157683058
      311.0000000000      142.8804817409
      311.1000000000      142.8446414171
      311.2000000000      142.8083200413
      311.3000000000      142.7716057836
      311.4000000000      142.7345877699
      311.5000000000      142.6973415728
      311.6000000000      142.6599184336
      311.7000000000      142.6223401279
      311.8000000000      142.5846004920
      311.9000000000      142.5466735341
      312.0000000000      142.5085256940
      312.1000000000      142.4701276120
      312.2000000000      142.4314613776
      312.3000000000      142.3925217980
      312.4000000000      142.3533135467
      312.5000000000      142.3138462899
      312.6000000000      142.2741290390
      312.7000000000      142.2341648329
      312.8000000000      142.1939468356
      312.9000000000      142.1534564304
      313.0000000000      142.1126629631
      313.1000000000      142.0715245454
      313.2000000000      142.0299897113
      313.3000000000      141.9879993682
      313.4000000000      141.9454887470
      313.5000000000      141.9023887395
      313.6000000000      141.8586270137
      313.7000000000      141.8141299147
      313.8000000000      141.7688259933
      313.9000000000      141.7226511574
      314.0000000000      141.6755547442
      314.1000000000      141.6275056688
      314.2000000000      141.5784977934
      314.3000000000      141.5285534300
      314.4000000000      141.4777232865
      314.5000000000      141.4260820375
      314.6000000000      141.3737195957
      314.7000000000      141.3207297028
      314.8000000000      141.2671982623
      314.9000000000      141.2131935102
      315.0000000000      141.1587598649
      315.1000000000      141.1039169042
      315.2000000000      141.0486642715
      315.3000000000      140.9929916583
      315.4000000000      140.9368911931
      315.5000000000      140.8803681845
      315.6000000000      140.8234466592
      315.7000000000      140.7661691107
      315.8000000000      140.7085919698
      315.9000000000      140.6507795022
      316.0000000000      140.5927984762
      316.1000000000      140.5347153092
      316.2000000000      140.4765971114
      316.3000000000      140.4185172003
      316.4000000000      140.3605641430
      316.5000000000      140.3028510272
      316.6000000000      140.2455212602
      316.7000000000      140.1887488523
      316.8000000000      140.1327332587
      316.9000000000      140.0776900601
      317.0000000000      140.0238387432
      317.1000000000      139.9713891301
      317.2000000000      139.9205294234
      317.3000000000      139.8714193726
      317.4000000000      139.8241900029
      317.5000000000      139.7789481338
      317.6000000000      139.7357825241
      317.7000000000      139.6947695895
      317.8000000000      139.6559766383
      317.9000000000      139.6194598375
      318.0000000000      139.5852557415
      318.1000000000      139.5533707327
      318.2000000000      139.5237753397
      318.3000000000      139.4964068488
      318.4000000000      139.4711778391
      318.5000000000      139.4479868780
      318.6000000000      139.4267292256
      318.7000000000      139.4073051703
      318.8000000000      139.3896226919
      318.9000000000      139.3735931978
      319.0000000000      139.3591238351
      319.1000000000      139.3461118411
      319.2000000000      139.3344432240
      319.3000000000      139.3239938083
      319.4000000000      139.3146299498
      319.5000000000      139.3062084541
      319.6000000000      139.2985767347
      319.7000000000      139.2915742269
      319.8000000000      139.2850355084
      319.9000000000      139.2787960085
      320.0000000000      139.2727003724
      320.1000000000      139.2666124581
      320.2000000000      139.2604236408
      320.3000000000      139.2540558742
      320.4000000000      139.2474577374
      320.5000000000      139.2405945637
      320.6000000000      139.2334355405
      320.7000000000      139.2259413228
      320.8000000000      139.2180554923
      320.9000000000      139.2097024988
      321.0000000000      139.2007936634
      321.1000000000      139.1912404434
      321.2000000000      139.1809714297
      321.3000000000      139.1699476863
      321.4000000000      139.1581710712
      321.5000000000      139.1456825854
      321.6000000000      139.1325512238
      321.7000000000      139.1188568365
      321.8000000000      139.1046722145
      321.9000000000      139.0900495409
      322.0000000000      139.0750147128
      322.1000000000      139.0595702532
      322.2000000000      139.0437051276
      322.3000000000      139.0274074399
      322.4000000000      139.0106757025
      322.5000000000      138.9935247736
      322.6000000000      138.9759845442
      322.7000000000      138.9580919878
      322.8000000000      138.9398792067
      322.9000000000      138.9213612297
      323.0000000000      138.9025275489
      323.1000000000      138.8833404986
      323.2000000000      138.8637408010
      323.3000000000      138.8436592069
      323.4000000000      138.8230309301
      323.5000000000      138.8018088207
      323.6000000000      138.7799711655
      323.7000000000      138.7575218384
      323.8000000000      138.7344826092
      323.9000000000      138.7108799917
      324.0000000000      138.6867308284
      324.1000000000      138.6620315810
      324.2000000000      138.6367552424
      324.3000000000      138.6108572309
      324.4000000000      138.5842887426
      324.5000000000      138.5570135461
      324.6000000000      138.5290228957
      324.7000000000      138.5003437616
      324.8000000000      138.4710372635
      324.9000000000      138.4411868252
      325.0000000000      138.4108789584
      325.1000000000      138.3801826133
      325.2000000000      138.3491342817
      325.3000000000      138.3177344831
      325.4000000000      138.2859570010
      325.5000000000      138.2537669265
      325.6000000000      138.2211402093
      325.7000000000      138.1880776998
      325.8000000000      138.1546089243
      325.9000000000      138.1207847660
      326.0000000000      138.0866623903
      326.1000000000      138.0522885755
      326.2000000000      138.0176884808
      326.3000000000      137.9828647108
      326.4000000000      137.9478072353
      326.5000000000      137.9125101610
      326.6000000000      137.8769886100
      326.7000000000      137.8412887089
      326.8000000000      137.8054860140
      326.9000000000      137.7696719853
      327.0000000000      137.7339332303
      327.1000000000      137.6983312016
      327.2000000000      137.6628887862
      327.3000000000      137.6275863036
      327.4000000000      137.5923663078
      327.5000000000      137.5571451424
      327.6000000000      137.5218278096
      327.7000000000      137.4863211488
      327.8000000000      137.4505416158
      327.9000000000      137.4144169075
      328.0000000000      137.3778841782
      328.1000000000      137.3408878165
      328.2000000000      137.3033784692
      328.3000000000      137.2653139204
      328.4000000000      137.2266616506
      328.5000000000      137.1874020505
      328.6000000000      137.1475305162
      328.7000000000      137.1070570570
      328.8000000000      137.0660031943
      328.9000000000      137.0243968803
      329.0000000000      136.9822667206
      329.1000000000      136.9396366198
      329.2000000000      136.8965220702
      329.3000000000      136.8529290252
      329.4000000000      136.8088554160
      329.5000000000      136.7642942111
      329.6000000000      136.7192360130
      329.7000000000      136.6736693567
      329.8000000000      136.6275778948
      329.9000000000      136.5809355943
      330.0000000000      136.5337024530
      330.1000000000      136.4858236782
      330.2000000000      136.4372343074
      330.3000000000      136.3878690996
      330.4000000000      136.3376751518
      330.5000000000      136.2866232824
      330.6000000000      136.2347146865
      330.7000000000      136.1819814783
      330.8000000000      136.1284824409
      330.9000000000      136.0742968875
      331.0000000000      136.0195194022
      331.1000000000      135.9642564468
      331.2000000000      135.9086238347
      331.3000000000      135.8527430275
      331.4000000000      135.7967346416
      331.5000000000      135.7407091138
      331.6000000000      135.6847561744
      331.7000000000      135.6289358759
      331.8000000000      135.5732739425
      331.9000000000      135.5177631966
      332.0000000000      135.4623709480
      332.1000000000      135.4070504821
      332.2000000000      135.3517533013
      332.3000000000      135.2964388607
      332.4000000000      135.2410798664
      332.5000000000      135.1856633473
      332.6000000000      135.1301895548
      332.7000000000      135.0746713652
      332.8000000000      135.0191359336
      332.9000000000      134.9636282348
      333.0000000000      134.9082139842
      333.1000000000      134.8529782236
      333.2000000000      134.7980165704
      333.3000000000      134.7434188496
      333.4000000000      134.6892484767
      333.5000000000      134.6355238049
      333.6000000000      134.5822081136
      333.7000000000      134.5292126977
      333.8000000000      134.4764135031
      333.9000000000      134.4236774305
      334.0000000000      134.3708911988
      334.1000000000      134.3179845473
      334.2000000000      134.2649410567
      334.3000000000      134.2117935904
      334.4000000000      134.1586061847
      334.5000000000      134.1054483228
      334.6000000000      134.0523699090
      334.7000000000      133.9993849307
      334.8000000000      133.9464687004
      334.9000000000      133.8935687707
      335.0000000000      133.8406249833
      335.1000000000      133.7875914983
      335.2000000000      133.7344538520
      335.3000000000      133.6812362340
      335.4000000000      133.6279975869
      335.5000000000      133.5748192065
      335.6000000000      133.5217893695
      335.7000000000      133.4689905182
      335.8000000000      133.4164916371
      335.9000000000      133.3643449044
      336.0000000000      133.3125840740
      336.1000000000      133.2612228261
      336.2000000000      133.2102533269
      336.3000000000      133.1596466261
      336.4000000000      133.1093570483
      336.5000000000      133.0593317796
      336.6000000000      133.0095248057
      336.7000000000      132.9599119484
      336.8000000000      132.9105019135
      336.9000000000      132.8613383453
      337.0000000000      132.8124905850
      337.1000000000      132.7640351061
      337.2000000000      132.7160335998
      337.3000000000      132.6685153622
      337.4000000000      132.6214701581
      337.5000000000      132.5748540368
      337.6000000000      132.5286059251
      337.7000000000      132.4826691336
      337.8000000000      132.4370103888
      337.9000000000      132.3916302418
      338.0000000000      132.3465621608
      338.1000000000      132.3018617231
      338.2000000000      132.2575904212
      338.3000000000      132.2137999293
      338.4000000000      132.1705221218
      338.5000000000      132.1277681016
      338.6000000000      132.0855361163
      338.7000000000      132.0438244512
      338.8000000000      132.0026433767
      338.9000000000      131.9620209602
      339.0000000000      131.9220007067
      339.1000000000      131.8826326230
      339.2000000000      131.8439618330
      339.3000000000      131.8060194105
      339.4000000000      131.7688190490
      339.5000000000      131.7323609719
      339.6000000000      131.6966413926
      339.7000000000      131.6616635950
      339.8000000000      131.6274458555
      339.9000000000      131.5940224649
      340.0000000000      131.5614367936
      340.1000000000      131.5297286237
      340.2000000000      131.4989205594
      340.3000000000      131.4690090808
      340.4000000000      131.4399641066
      340.5000000000      131.4117374790
      340.6000000000      131.3842773462
      340.7000000000      131.3575433029
      340.8000000000      131.3315171318
      340.9000000000      131.3062057929
      341.0000000000      131.2816361687
      341.1000000000      131.2578439669
      341.2000000000      131.2348609631
      341.3000000000      131.2127049556
      341.4000000000      131.1913752501
      341.5000000000      131.1708540242
      341.6000000000      131.1511119576
      341.7000000000      131.1321155298
      341.8000000000      131.1138333778
      341.9000000000      131.0962402707
      342.0000000000      131.0793178483
      342.1000000000      131.0630519300
      342.2000000000      131.0474268235
      342.3000000000      131.0324178759
      342.4000000000      131.0179843151
      342.5000000000      131.0040651313
      342.6000000000      130.9905803263
      342.7000000000      130.9774379583
      342.8000000000      130.9645452631
      342.9000000000      130.9518203201
      343.0000000000      130.9392003183
      343.1000000000      130.9266436858
      343.2000000000      130.9141250632
      343.3000000000      130.9016244898
      343.4000000000      130.8891141227
      343.5000000000      130.8765468865
      343.6000000000      130.8638508865
      343.7000000000      130.8509307972
      343.8000000000      130.8376739288
      343.9000000000      130.8239566720
      344.0000000000      130.8096480333
      344.1000000000      130.7946098259
      344.2000000000      130.7786957711
      344.3000000000      130.7617520128
      344.4000000000      130.7436210908
      344.5000000000      130.7241506243
      344.6000000000      130.7032057175
      344.7000000000      130.6806805010
      344.8000000000      130.6565032263
      344.9000000000      130.6306333968
      345.0000000000      130.6030546593
      345.1000000000      130.5737682779
      345.2000000000      130.5427903763
      345.3000000000      130.5101545731
      345.4000000000      130.4759198641
      345.5000000000      130.4401795744
      345.6000000000      130.4030638402
      345.7000000000      130.3647305404
      345.8000000000      130.3253458473
      345.9000000000      130.2850610242
      346.0000000000      130.2439929546
      346.1000000000      130.2022138464
      346.2000000000      130.1597531249
      346.3000000000      130.1166119444
      346.4000000000      130.0727868455
      346.5000000000      130.0282960254
      346.6000000000      129.9832005389
      346.7000000000      129.9376145084
      346.8000000000      129.8917018237
      346.9000000000      129.8456605083
      347.0000000000      129.7996990739
      347.1000000000      129.7540109764
      347.2000000000      129.7087535712
      347.3000000000      129.6640365109
      347.4000000000      129.6199215257
      347.5000000000      129.5764321465
      347.6000000000      129.5335694648
      347.7000000000      129.4913290687
      347.8000000000      129.4497147342
      347.9000000000      129.4087457132
      348.0000000000      129.3684562604
      348.1000000000      129.3288882273
      348.2000000000      129.2900797957
      348.3000000000      129.2520542719
      348.4000000000      129.2148129237
      348.5000000000      129.1783346305
      348.6000000000      129.1425824945
      348.7000000000      129.1075153778
      348.8000000000      129.0731006488
      348.9000000000      129.0393237817
      349.0000000000      129.0061913507
      349.1000000000      128.9737260514
      349.2000000000      128.9419555286
      349.3000000000      128.9108990252
      349.4000000000      128.8805575096
      349.5000000000      128.8509112891
      349.6000000000      128.8219261453
      349.7000000000      128.7935651759
      349.8000000000      128.7658009652
      349.9000000000      128.7386222214
      350.0000000000      128.7120308718
      350.1000000000      128.6860291131
      350.2000000000      128.6606004036
      350.3000000000      128.6356915557
      350.4000000000      128.6112038072
      350.5000000000      128.5869978433
      350.6000000000      128.5629128951
      350.7000000000      128.5387948888
      350.8000000000      128.5145254004
      350.9000000000      128.4900426068
      351.0000000000      128.4653471595
      351.1000000000      128.4404899692
      351.2000000000      128.4155450564
      351.3000000000      128.3905770799
      351.4000000000      128.3656161569
      351.5000000000      128.3406501032
      351.6000000000      128.3156369436
      351.7000000000      128.2905322315
      351.8000000000      128.2653201654
      351.9000000000      128.2400360896
      352.0000000000      128.2147707890
      352.1000000000      128.1896535411
      352.2000000000      128.1648190773
      352.3000000000      128.1403698266
      352.4000000000      128.1163464123
      352.5000000000      128.0927164095
      352.6000000000      128.0693848381
      352.7000000000      128.0462232290
      352.8000000000      128.0231077209
      352.9000000000      127.9999538782
      353.0000000000      127.9767371538
      353.1000000000      127.9534936325
      353.2000000000      127.9303031942
      353.3000000000      127.9072627664
      353.4000000000      127.8844595441
      353.5000000000      127.8619525551
      353.6000000000      127.8397671437
      353.7000000000      127.8179028404
      353.8000000000      127.7963501716
      353.9000000000      127.7751096628
      354.0000000000      127.7542061854
      354.1000000000      127.7336942190
      354.2000000000      127.7136531985
      354.3000000000      127.6941751586
      354.4000000000      127.6753489162
      354.5000000000      127.6572456336
      354.6000000000      127.6399098612
      354.7000000000      127.6233583056
      354.8000000000      127.6075858872
      354.9000000000      127.5925761897
      355.0000000000      127.5783119542
      355.1000000000      127.5647818479
      355.2000000000      127.5519818873
      355.3000000000      127.5399125367
      355.4000000000      127.5285742796
      355.5000000000      127.5179648254
      355.6000000000      127.5080799154
      355.7000000000      127.4989174798
      355.8000000000      127.4904828824
      355.9000000000      127.4827919452
      356.0000000000      127.4758693313
      356.1000000000      127.4697420612
      356.2000000000      127.4644305818
      356.3000000000      127.4599411570
      356.4000000000      127.4562629476
      356.5000000000      127.4533711794
      356.6000000000      127.4512351413
      356.7000000000      127.4498282237
      356.8000000000      127.4491363333
      356.9000000000      127.4491619454
      357.0000000000      127.4499230466
      357.1000000000      127.4514467908
      357.2000000000      127.4537598304
      357.3000000000      127.4568780318
      357.4000000000      127.4607981719
      357.5000000000      127.4654931085
      357.6000000000      127.4709106155
      357.7000000000      127.4769752562
      357.8000000000      127.4835926117
      357.9000000000      127.4906553438
      358.0000000000      127.4980504955
      358.1000000000      127.5056670989
      358.2000000000      127.5134028739
      358.3000000000      127.5211687208
      358.4000000000      127.5288893866
      358.5000000000      127.5364992400
      358.6000000000      127.5439334837
      358.7000000000      127.5511170859
      358.8000000000      127.5579553600
      358.9000000000      127.5643298077
      359.0000000000      127.5701005950
      359.1000000000      127.5751142779
      359.2000000000      127.5792141314
      359.3000000000      127.5822507241
      359.4000000000      127.5840912107
      359.5000000000      127.5846260542
      359.6000000000      127.5837719654
      359.7000000000      127.5814707016
      359.8000000000      127.5776839524
      359.9000000000      127.5723845313
      360.0000000000      127.5655445147
      360.1000000000      127.5571228675
      360.2000000000      127.5470572759
      360.3000000000      127.5352652314
      360.4000000000      127.5216572859
      360.5000000000      127.5061608677
      360.6000000000      127.4887467521
      360.7000000000      127.4694460516
      360.8000000000      127.4483484055
      360.9000000000      127.4255811277
      361.0000000000      127.4012782298
      361.1000000000      127.3755517961
      361.2000000000      127.3484764583
      361.3000000000      127.3200924053
      361.4000000000      127.2904251162
      361.5000000000      127.2595133941
      361.6000000000      127.2274341953
      361.7000000000      127.1943143892
      361.8000000000      127.1603250143
      361.9000000000      127.1256606682
      362.0000000000      127.0905123283
      362.1000000000      127.0550434259
      362.2000000000      127.0193761134
      362.3000000000      126.9835895691
      362.4000000000      126.9477277742
      362.5000000000      126.9118120050
      362.6000000000      126.8758533466
      362.7000000000      126.8398620825
      362.8000000000      126.8038529934
      362.9000000000      126.7678473384
      363.0000000000      126.7318730775
      363.1000000000      126.6959647403
      363.2000000000      126.6601632938
      363.3000000000      126.6245155228
      363.4000000000      126.5890721385
      363.5000000000      126.5538845001
      363.6000000000      126.5190005236
      363.7000000000      126.4844616188
      363.8000000000      126.4503016531
      363.9000000000      126.4165485503
      364.0000000000      126.3832278942
      364.1000000000      126.3503668409
      364.2000000000      126.3179962823
      364.3000000000      126.2861499180
      364.4000000000      126.2548604459
      364.5000000000      126.2241544675
      364.6000000000      126.1940482077
      364.7000000000      126.1645453538
      364.8000000000      126.1356371989
      364.9000000000      126.1073042467
      365.0000000000      126.0795181271
      365.1000000000      126.0522428484
      365.2000000000      126.0254350606
      365.3000000000      125.9990439057
      365.4000000000      125.9730117618
      365.5000000000      125.9472774980
      365.6000000000      125.9217831687
      365.7000000000      125.8964834428
      365.8000000000      125.8713553646
      365.9000000000      125.8464050050
      366.0000000000      125.8216677867
      366.1000000000      125.7972013353
      366.2000000000      125.7730720975
      366.3000000000      125.7493391971
      366.4000000000      125.7260401846
      366.5000000000      125.7031827697
      366.6000000000      125.6807446573
      366.7000000000      125.6586812510
      366.8000000000      125.6369387378
      366.9000000000      125.6154687448
      367.0000000000      125.5942402049
      367.1000000000      125.5732450781
      367.2000000000      125.5524966260
      367.3000000000      125.5320212872
      367.4000000000      125.5118472247
      367.5000000000      125.4919933629
      367.6000000000      125.4724620244
      367.7000000000      125.4532363384
      367.8000000000      125.4342818947
      367.9000000000      125.4155509225
      368.0000000000      125.3969871245
      368.1000000000      125.3785299540
      368.2000000000      125.3601181879
      368.3000000000      125.3416935030
      368.4000000000      125.3232046559
      368.5000000000      125.3046118700
      368.6000000000      125.2858899779
      368.7000000000      125.2670289600
      368.8000000000      125.2480313080
      368.9000000000      125.2289066961
      369.0000000000      125.2096654281
      369.1000000000      125.1903133101
      369.2000000000      125.1708511879
      369.3000000000      125.1512809053
      369.4000000000      125.1316157132
      369.5000000000      125.1118897524
      369.6000000000      125.0921609753
      369.7000000000      125.0725048325
      369.8000000000      125.0530002198
      369.9000000000      125.0337124697
      370.0000000000      125.0146794663
      370.1000000000      124.9959058686
      370.2000000000      124.9773675296
      370.3000000000      124.9590246576
      370.4000000000      124.9408395143
      370.5000000000      124.9227931281
      370.6000000000      124.9048957533
      370.7000000000      124.8871876409
      370.8000000000      124.8697299160
      370.9000000000      124.8525889591
      371.0000000000      124.8358200035
      371.1000000000      124.8194555561
      371.2000000000      124.8035017179
      371.3000000000      124.7879421146
      371.4000000000      124.7727465326
      371.5000000000      124.7578805523
      371.6000000000      124.7433129773
      371.7000000000      124.7290193488
      371.8000000000      124.7149813928
      371.9000000000      124.7011835726
      372.0000000000      124.6876087147
      372.1000000000      124.6742346788
      372.2000000000      124.6610333786
      372.3000000000      124.6479722121
      372.4000000000      124.6350167868
      372.5000000000      124.6221330917
      372.6000000000      124.6092875735
      372.7000000000      124.5964447892
      372.8000000000      124.5835640345
      372.9000000000      124.5705975906
      373.0000000000      124.5574930974
      373.1000000000      124.5442009114
      373.2000000000      124.5306848511
      373.3000000000      124.5169328236
      373.4000000000      124.5029633686
      373.5000000000      124.4888253113
      373.6000000000      124.4745899969
      373.7000000000      124.4603380377
      373.8000000000      124.4461443240
      373.9000000000      124.4320656324
      374.0000000000      124.4181343301
      374.1000000000      124.4043596611
      374.2000000000      124.3907355487
      374.3000000000      124.3772516582
      374.4000000000      124.3639034218
      374.5000000000      124.3506972676
      374.6000000000      124.3376492037
      374.7000000000      124.3247774740
      374.8000000000      124.3120922895
      374.9000000000      124.2995867664
      375.0000000000      124.2872327133
      375.1000000000      124.2749830417
      375.2000000000      124.2627802101
      375.3000000000      124.2505682035
      375.4000000000      124.2383046032
      375.5000000000      124.2259692993
      375.6000000000      124.2135671858
      375.7000000000      124.2011237504
      375.8000000000      124.1886746606
      375.9000000000      124.1762526461
      376.0000000000      124.1638760628
      376.1000000000      124.1515427887
      376.2000000000      124.1392309056
      376.3000000000      124.1269051817
      376.4000000000      124.1145267921
      376.5000000000      124.1020633526
      376.6000000000      124.0894968848
      376.7000000000      124.0768281808
      376.8000000000      124.0640769975
      376.9000000000      124.0512784083
      377.0000000000      124.0384762251
      377.1000000000      124.0257149151
      377.2000000000      124.0130316623
      377.3000000000      124.0004502120
      377.4000000000      123.9879777061
      377.5000000000      123.9756049000
      377.6000000000      123.9633093371
      377.7000000000      123.9510605417
      377.8000000000      123.9388260236
      377.9000000000      123.9265767340
      378.0000000000      123.9142906090
      378.1000000000      123.9019532656
      378.2000000000      123.8895557585
      378.3000000000      123.8770901091
      378.4000000000      123.8645438681
      378.5000000000      123.8518952497
      378.6000000000      123.8391104475
      378.7000000000      123.8261443855
      378.8000000000      123.8129451631
      378.9000000000      123.7994610486
      379.0000000000      123.7856480022
      379.1000000000      123.7714755604
      379.2000000000      123.7569296417
      379.3000000000      123.7420120429
      379.4000000000      123.7267372248
      379.5000000000      123.7111275797
      379.6000000000      123.6952086041
      379.7000000000      123.6790053002
      379.8000000000      123.6625406298
      379.9000000000      123.6458360970
      380.0000000000      123.6289137075
      380.1000000000      123.6117980092
      380.2000000000      123.5945169257
      380.3000000000      123.5771005924
      380.4000000000      123.5595784947
      380.5000000000      123.5419755851
      380.6000000000      123.5243082461
      380.7000000000      123.5065808371
      380.8000000000      123.4887835041
      380.9000000000      123.4708919874
      381.0000000000      123.4528700666
      381.1000000000      123.4346743451
      381.2000000000      123.4162604508
      381.3000000000      123.3975891273
      381.4000000000      123.3786307419
      381.5000000000      123.3593670579
      381.6000000000      123.3397897701
      381.7000000000      123.3198960888
      381.8000000000      123.2996826074
      381.9000000000      123.2791394759
      382.0000000000      123.2582468687
      382.1000000000      123.2369749678
      382.2000000000      123.2152875465
      382.3000000000      123.1931482681
      382.4000000000      123.1705281135
      382.5000000000      123.1474119444
      382.6000000000      123.1238020301
      382.7000000000      123.0997170448
      382.8000000000      123.0751862639
      382.9000000000      123.0502409253
      383.0000000000      123.0249057674
      383.1000000000      122.9991940674
      383.2000000000      122.9731082600
      383.3000000000      122.9466459912
      383.4000000000      122.9198091811
      383.5000000000      122.8926122975
      383.6000000000      122.8650862447
      383.7000000000      122.8372756471
      383.8000000000      122.8092301912
      383.9000000000      122.7809929652
      384.0000000000      122.7525902070
      384.1000000000      122.7240266627
      384.2000000000      122.6952888633
      384.3000000000      122.6663558635
      384.4000000000      122.6372143163
      384.5000000000      122.6078731541
      384.6000000000      122.5783732995
      384.7000000000      122.5487894569
      384.8000000000      122.5192234781
      384.9000000000      122.4897912856
      385.0000000000      122.4606072338
      385.1000000000      122.4317702742
      385.2000000000      122.4033549306
      385.3000000000      122.3754074589
      385.4000000000      122.3479456802
      385.5000000000      122.3209607673
      385.6000000000      122.2944202537
      385.7000000000      122.2682727946
      385.8000000000      122.2424560999
      385.9000000000      122.2169085972
      386.0000000000      122.1915816719
      386.1000000000      122.1664461980
      386.2000000000      122.1414889142
      386.3000000000      122.1167001158
      386.4000000000      122.0920592214
      386.5000000000      122.0675259077
      386.6000000000      122.0430417858
      386.7000000000      122.0185419662
      386.8000000000      121.9939700342
      386.9000000000      121.9692882673
      387.0000000000      121.9444790764
      387.1000000000      121.9195397927
      387.2000000000      121.8944762145
      387.3000000000      121.8692988604
      387.4000000000      121.8440222001
      387.5000000000      121.8186641472
      387.6000000000      121.7932430958
      387.7000000000      121.7677715442
      387.8000000000      121.7422476608
      387.9000000000      121.7166479006
      388.0000000000      121.6909242529
      388.1000000000      121.6650084633
      388.2000000000      121.6388227838
      388.3000000000      121.6122939040
      388.4000000000      121.5853651789
      388.5000000000      121.5580027778
      388.6000000000      121.5301936706
      388.7000000000      121.5019364995
      388.8000000000      121.4732292810
      388.9000000000      121.4440594462
      389.0000000000      121.4144008640
      389.1000000000      121.3842195163
      389.2000000000      121.3534855649
      389.3000000000      121.3221867189
      389.4000000000      121.2903374925
      389.5000000000      121.2579809693
      389.6000000000      121.2251828652
      389.7000000000      121.1920204554
      389.8000000000      121.1585702125
      389.9000000000      121.1248978375
      390.0000000000      121.0910529540
      390.1000000000      121.0570689468
      390.2000000000      121.0229667476
      390.3000000000      120.9887601739
      390.4000000000      120.9544601396
      390.5000000000      120.9200757603
      390.6000000000      120.8856118692
      390.7000000000      120.8510641082
      390.8000000000      120.8164138083
      390.9000000000      120.7816248493
      391.0000000000      120.7466438055
      391.1000000000      120.7114034966
      391.2000000000      120.6758290670
      391.3000000000      120.6398452126
      391.4000000000      120.6033830473
      391.5000000000      120.5663854595
      391.6000000000      120.5288105258
      391.7000000000      120.4906333929
      391.8000000000      120.4518475403
      391.9000000000      120.4124660663
      392.0000000000      120.3725227858
      392.1000000000      120.3320722409
      392.2000000000      120.2911874287
      392.3000000000      120.2499545953
      392.4000000000      120.2084651392
      392.5000000000      120.1668053997
      392.6000000000      120.1250459800
      392.7000000000      120.0832331483
      392.8000000000      120.0413851340
      392.9000000000      119.9994950918
      393.0000000000      119.9575402453
      393.1000000000      119.9154942325
      393.2000000000      119.8733386629
      393.3000000000      119.8310701593
      393.4000000000      119.7887008166
      393.5000000000      119.7462522719
      393.6000000000      119.7037458012
      393.7000000000      119.6611925408
      393.8000000000      119.6185881193
      393.9000000000      119.5759142499
      394.0000000000      119.5331470291
      394.1000000000      119.4902691400
      394.2000000000      119.4472820064
      394.3000000000      119.4042141179
      394.4000000000      119.3611231536
      394.5000000000      119.3180910125
      394.6000000000      119.2752128460
      394.7000000000      119.2325828945
      394.8000000000      119.1902808057
      394.9000000000      119.1483617307
      395.0000000000      119.1068519019
      395.1000000000      119.0657494298
      395.2000000000      119.0250287022
      395.3000000000      118.9846465623
      395.4000000000      118.9445490143
      395.5000000000      118.9046778717
      395.6000000000      118.8649769099
      395.7000000000      118.8253969148
      395.8000000000      118.7858989488
      395.9000000000      118.7464553214
      396.0000000000      118.7070482046
      396.1000000000      118.6676663829
      396.2000000000      118.6283011433
      396.3000000000      118.5889426114
      396.4000000000      118.5495777012
      396.5000000000      118.5101904216
      396.6000000000      118.4707646792
      396.7000000000      118.4312889914
      396.8000000000      118.3917617455
      396.9000000000      118.3521951678
      397.0000000000      118.3126163962
      397.1000000000      118.2730649866
      397.2000000000      118.2335874817
      397.3000000000      118.1942307474
      397.4000000000      118.1550359359
      397.5000000000      118.1160341405
      397.6000000000      118.0772437742
      397.7000000000      118.0386693700
      397.8000000000      118.0003018573
      397.9000000000      117.9621206886
      398.0000000000      117.9240977812
      398.1000000000      117.8862026069
      398.2000000000      117.8484075287
      398.3000000000      117.8106925757
      398.4000000000      117.7730487986
      398.5000000000      117.7354792022
      398.6000000000      117.6979964694
      398.7000000000      117.6606175815
      398.8000000000      117.6233566281
      398.9000000000      117.5862179230
      399.0000000000      117.5491915883
      399.1000000000      117.5122530477
      399.2000000000      117.4753666352
      399.3000000000      117.4384921838
      399.4000000000      117.4015925661
      399.5000000000      117.3646400269
      399.6000000000      117.3276197611
      399.7000000000      117.2905301861
      399.8000000000      117.2533802364
      399.9000000000      117.2161846568
      400.0000000000      117.1789584858
      400.1000000000      117.1417121478
      400.2000000000      117.1044485241
      400.3000000000      117.0671631299
      400.4000000000      117.0298477806
      400.5000000000      116.9924970350
      400.6000000000      116.9551156464
      400.7000000000      116.9177246722
      400.8000000000      116.8803640196
      400.9000000000      116.8430900044
      401.0000000000      116.8059676184
      401.1000000000      116.7690586424
      401.2000000000      116.7324081865
      401.3000000000      116.6960333033
      401.4000000000      116.6599174251
      401.5000000000      116.6240129799
      401.6000000000      116.5882519379
      401.7000000000      116.5525611891
      401.8000000000      116.5168778646
      401.9000000000      116.4811598939
      402.0000000000      116.4453891731
      402.1000000000      116.4095676274
      402.2000000000      116.3737087935
      402.3000000000      116.3378284698
      402.4000000000      116.3019373071
      402.5000000000      116.2660366709
      402.6000000000      116.2301174353
      402.7000000000      116.1941602209
      402.8000000000      116.1581355824
      402.9000000000      116.1220037871
      403.0000000000      116.0857152819
      403.1000000000      116.0492136823
      403.2000000000      116.0124424232
      403.3000000000      115.9753545272
      403.4000000000      115.9379229305
      403.5000000000      115.9001473022
      403.6000000000      115.8620531607
      403.7000000000      115.8236812737
      403.8000000000      115.7850696368
      403.9000000000      115.7462344302
      404.0000000000      115.7071574596
      404.1000000000      115.6677850292
      404.2000000000      115.6280388506
      404.3000000000      115.5878354002
      404.4000000000      115.5471072525
      404.5000000000      115.5058194399
      404.6000000000      115.4639763135
      404.7000000000      115.4216183931
      404.8000000000      115.3788116501
      404.9000000000      115.3356329330
      405.0000000000      115.2921558091
      405.1000000000      115.2484405297
      405.2000000000      115.2045294545
      405.3000000000      115.1604465669
      405.4000000000      115.1161989682
      405.5000000000      115.0717794055
      405.6000000000      115.0271702612
      405.7000000000      114.9823494340
      405.8000000000      114.9372977723
      405.9000000000      114.8920069748
      406.0000000000      114.8464867146
      406.1000000000      114.8007694851
      406.2000000000      114.7549115282
      406.3000000000      114.7089885248
      406.4000000000      114.6630858754
      406.5000000000      114.6172851248
      406.6000000000      114.5716496887
      406.7000000000      114.5262138033
      406.8000000000      114.4809779002
      406.9000000000      114.4359118194
      407.0000000000      114.3909650354
      407.1000000000      114.3460812549
      407.2000000000      114.3012138389
      407.3000000000      114.2563384216
      407.4000000000      114.2114598094
      407.5000000000      114.1666115437
      407.6000000000      114.1218483121
      407.7000000000      114.0772333349
      407.8000000000      114.0328242944
      407.9000000000      113.9886621421
      408.0000000000      113.9447661488
      408.1000000000      113.9011365923
      408.2000000000      113.8577638008
      408.3000000000      113.8146402012
      408.4000000000      113.7717713171
      408.5000000000      113.7291824888
      408.6000000000      113.6869196724
      408.7000000000      113.6450445106
      408.8000000000      113.6036256081
      408.9000000000      113.5627289524
      409.0000000000      113.5224104998
      409.1000000000      113.4827126366
      409.2000000000      113.4436641325
      409.3000000000      113.4052816300
      409.4000000000      113.3675701937
      409.5000000000      113.3305216620
      409.6000000000      113.2941114158
      409.7000000000      113.2582957981
      409.8000000000      113.2230128736
      409.9000000000      113.1881882594
      410.0000000000      113.1537458857
      410.1000000000      113.1196215210
      410.2000000000      113.0857754485
      410.3000000000      113.0522004332
      410.4000000000      113.0189225087
      410.5000000000      112.9859947418
      410.6000000000      112.9534866620
      410.7000000000      112.9214730144
      410.8000000000      112.8900244740
      410.9000000000      112.8592009479
      411.0000000000      112.8290465284
      411.1000000000      112.7995851075
      411.2000000000      112.7708165312
      411.3000000000      112.7427142240
      411.4000000000      112.7152254291
      411.5000000000      112.6882748709
      411.6000000000      112.6617717535
      411.7000000000      112.6356187052
      411.8000000000      112.6097203659
      411.9000000000      112.5839890390
      412.0000000000      112.5583453982
      412.1000000000      112.5327138094
      412.2000000000      112.5070141354
      412.3000000000      112.4811541855
      412.4000000000      112.4550278060
      412.5000000000      112.4285218182
      412.6000000000      112.4015311141
      412.7000000000      112.3739774034
      412.8000000000      112.3458251087
      412.9000000000      112.3170884019
      413.0000000000      112.2878259296
      413.1000000000      112.2581235552
      413.2000000000      112.2280697692
      413.3000000000      112.1977316961
      413.4000000000      112.1671401209
      413.5000000000      112.1362889772
      413.6000000000      112.1051493665
      413.7000000000      112.0736927953
      413.8000000000      112.0419150211
      413.9000000000      112.0098519661
      414.0000000000      111.9775818452
      414.1000000000      111.9452129515
      414.2000000000      111.9128619168
      414.3000000000      111.8806308011
      414.4000000000      111.8485910936
      414.5000000000      111.8167790280
      414.6000000000      111.7852020347
      414.7000000000      111.7538528290
      414.8000000000      111.7227263010
      414.9000000000      111.6918340408
      415.0000000000      111.6612120076
      415.1000000000      111.6309188196
      415.2000000000      111.6010252454
      415.3000000000      111.5715987917
      415.4000000000      111.5426887360
      415.5000000000      111.5143162985
      415.6000000000      111.4864724926
      415.7000000000      111.4591237623
      415.8000000000      111.4322235170
      415.9000000000      111.3795836792
