# Supplementary material for: Direct tracking of H2 roaming reaction in real time
Source: Nat Commun. 2024 Aug 6;15:6656. doi: 10.1038/s41467-024-49671-6 (PMC11303762; doi:10.1038/s41467-024-49671-6)
Supplement: Supplementary file 8 — Source Data [file 41467_2024_49671_MOESM8_ESM.zip › SourceData/Data-Fig10-SuppInfo/FigS10.traj2.A2.dat]

# Bond Angle (6N, 1C, 3H)
# X-Axis:  Time in Trajectory (femtosec)
# Y-Axis:  Bond Angle (Degrees)
#                  X                   Y
        0.0000000000      110.1530051195
        0.1000000000      109.7036142199
        0.2000000000      109.2566186752
        0.3000000000      108.8156809894
        0.4000000000      108.3829024277
        0.5000000000      107.9585417647
        0.6000000000      107.5412501234
        0.7000000000      107.1287103289
        0.8000000000      106.7184494794
        0.9000000000      106.3085624455
        1.0000000000      105.8981452946
        1.1000000000      105.4873606564
        1.2000000000      105.0771919169
        1.3000000000      104.6690381662
        1.4000000000      104.2643239049
        1.5000000000      103.8642464476
        1.6000000000      103.4696948387
        1.7000000000      103.0812954797
        1.8000000000      102.6995054444
        1.9000000000      102.3246857081
        2.0000000000      101.9571253739
        2.1000000000      101.5970302781
        2.2000000000      101.2445169722
        2.3000000000      100.8996503644
        2.4000000000      100.5625306310
        2.5000000000      100.2333930004
        2.6000000000       99.9126626469
        2.7000000000       99.6009226148
        2.8000000000       99.2987937167
        2.9000000000       99.0067670518
        3.0000000000       98.7250531106
        3.1000000000       98.4535084367
        3.2000000000       98.1916708018
        3.3000000000       97.9388872003
        3.4000000000       97.6944785425
        3.5000000000       97.4578732028
        3.6000000000       97.2286628507
        3.7000000000       97.0065723036
        3.8000000000       96.7913697240
        3.9000000000       96.5827627608
        4.0000000000       96.3803282693
        4.1000000000       96.1835073118
        4.2000000000       95.9916687617
        4.3000000000       95.8042149424
        4.4000000000       95.6206866690
        4.5000000000       95.4408299240
        4.6000000000       95.2646061820
        4.7000000000       95.0921515061
        4.8000000000       94.9237047541
        4.9000000000       94.7595288634
        5.0000000000       94.5998429330
        5.1000000000       94.4447725763
        5.2000000000       94.2943181379
        5.3000000000       94.1483386812
        5.4000000000       94.0065525840
        5.5000000000       93.8685582566
        5.6000000000       93.7338775188
        5.7000000000       93.6020193251
        5.8000000000       93.4725550799
        5.9000000000       93.3451910591
        6.0000000000       93.2198202452
        6.1000000000       93.0965370084
        6.2000000000       92.9756053253
        6.3000000000       92.8573841816
        6.4000000000       92.7422284144
        6.5000000000       92.6303929866
        6.6000000000       92.5219694396
        6.7000000000       92.4168730484
        6.8000000000       92.3148819565
        6.9000000000       92.2157124900
        7.0000000000       92.1191048727
        7.1000000000       92.0248935623
        7.2000000000       91.9330449190
        7.3000000000       91.8436570537
        7.4000000000       91.7569279511
        7.5000000000       91.6731053171
        7.6000000000       91.5924337823
        7.7000000000       91.5151121393
        7.8000000000       91.4412666780
        7.9000000000       91.3709394319
        8.0000000000       91.3040860289
        8.1000000000       91.2405777056
        8.2000000000       91.1802058502
        8.3000000000       91.1226919279
        8.4000000000       91.0677078556
        8.5000000000       91.0149103172
        8.6000000000       90.9639874325
        8.7000000000       90.9147102440
        8.8000000000       90.8669768291
        8.9000000000       90.8208361403
        9.0000000000       90.7764826226
        9.1000000000       90.7342199397
        9.2000000000       90.6944005055
        9.3000000000       90.6573545315
        9.4000000000       90.6233254460
        9.5000000000       90.5924268411
        9.6000000000       90.5646303657
        9.7000000000       90.5397856208
        9.8000000000       90.5176640408
        9.9000000000       90.4980132069
       10.0000000000       90.4806069316
       10.1000000000       90.4652801452
       10.2000000000       90.4519445702
       10.3000000000       90.4405874390
       10.4000000000       90.4312595895
       10.5000000000       90.4240607901
       10.6000000000       90.4191285164
       10.7000000000       90.4166320918
       10.8000000000       90.4167690636
       10.9000000000       90.4197572529
       11.0000000000       90.4258167228
       11.1000000000       90.4351410461
       11.2000000000       90.4478636264
       11.3000000000       90.4640293850
       11.4000000000       90.4835842049
       11.5000000000       90.5063919677
       11.6000000000       90.5322826622
       11.7000000000       90.5611243555
       11.8000000000       90.5929004690
       11.9000000000       90.6277674315
       12.0000000000       90.6660698881
       12.1000000000       90.7083019305
       12.2000000000       90.7550194447
       12.3000000000       90.8067245427
       12.4000000000       90.8637519282
       12.5000000000       90.9261865562
       12.6000000000       90.9938325376
       12.7000000000       91.0662389564
       12.8000000000       91.1427737093
       12.9000000000       91.2227243979
       13.0000000000       91.3053971110
       13.1000000000       91.3901828303
       13.2000000000       91.4765680148
       13.3000000000       91.5640804791
       13.4000000000       91.6521820576
       13.5000000000       91.7401382046
       13.6000000000       91.8269053056
       13.7000000000       91.9110747795
       13.8000000000       91.9908996614
       13.9000000000       92.0644089195
       14.0000000000       92.1295911864
       14.1000000000       92.1846057533
       14.2000000000       92.2279603046
       14.3000000000       92.2585951085
       14.4000000000       92.2758419098
       14.5000000000       92.2792759698
       14.6000000000       92.2685261315
       14.7000000000       92.2431248121
       14.8000000000       92.2024620848
       14.9000000000       92.1458662570
       15.0000000000       92.0727817526
       15.1000000000       91.9829701985
       15.2000000000       91.8766465201
       15.3000000000       91.7544947209
       15.4000000000       91.6175703370
       15.5000000000       91.4671477675
       15.6000000000       91.3045818144
       15.7000000000       91.1312297409
       15.8000000000       90.9484439367
       15.9000000000       90.7576094986
       16.0000000000       90.5601765923
       16.1000000000       90.3576389508
       16.2000000000       90.1514428236
       16.3000000000       89.9428574459
       16.4000000000       89.7328684843
       16.5000000000       89.5221514071
       16.6000000000       89.3111474163
       16.7000000000       89.1002197653
       16.8000000000       88.8898332978
       16.9000000000       88.6806871384
       17.0000000000       88.4737451356
       17.1000000000       88.2701463347
       17.2000000000       88.0710241816
       17.3000000000       87.8772990067
       17.4000000000       87.6895176781
       17.5000000000       87.5077943463
       17.6000000000       87.3318666125
       17.7000000000       87.1612404592
       17.8000000000       86.9953710199
       17.9000000000       86.8338228714
       18.0000000000       86.6763706475
       18.1000000000       86.5230265978
       18.2000000000       86.3740048153
       18.3000000000       86.2296452119
       18.4000000000       86.0903235765
       18.5000000000       85.9563697289
       18.6000000000       85.8280071229
       18.7000000000       85.7053172987
       18.8000000000       85.5882262686
       18.9000000000       85.4765099342
       19.0000000000       85.3698197921
       19.1000000000       85.2677315557
       19.2000000000       85.1698143118
       19.3000000000       85.0757087718
       19.4000000000       84.9851959128
       19.5000000000       84.8982374396
       19.6000000000       84.8149769444
       19.7000000000       84.7357032398
       19.8000000000       84.6607887798
       19.9000000000       84.5906203407
       20.0000000000       84.5255366721
       20.1000000000       84.4657805185
       20.2000000000       84.4114660301
       20.3000000000       84.3625597440
       20.4000000000       84.3188744883
       20.5000000000       84.2800788751
       20.6000000000       84.2457278761
       20.7000000000       84.2153191974
       20.8000000000       84.1883724713
       20.9000000000       84.1645175601
       21.0000000000       84.1435701456
       21.1000000000       84.1255724557
       21.2000000000       84.1107846035
       21.3000000000       84.0996232070
       21.4000000000       84.0925578292
       21.5000000000       84.0899885856
       21.6000000000       84.0921377471
       21.7000000000       84.0989874727
       21.8000000000       84.1102835386
       21.9000000000       84.1256047483
       22.0000000000       84.1444776885
       22.1000000000       84.1665049090
       22.2000000000       84.1914731470
       22.3000000000       84.2194151497
       22.4000000000       84.2506107406
       22.5000000000       84.2855266062
       22.6000000000       84.3247083935
       22.7000000000       84.3686514462
       22.8000000000       84.4176842591
       22.9000000000       84.4718968349
       23.0000000000       84.5311334046
       23.1000000000       84.5950491434
       23.2000000000       84.6632116877
       23.3000000000       84.7352175088
       23.4000000000       84.8107921414
       23.5000000000       84.8898495839
       23.6000000000       84.9724989463
       23.7000000000       85.0590019866
       23.8000000000       85.1496993326
       23.9000000000       85.2449305621
       24.0000000000       85.3449714291
       24.1000000000       85.4500017521
       24.2000000000       85.5601049586
       24.3000000000       85.6752896504
       24.4000000000       85.7955189602
       24.5000000000       85.9207352573
       24.6000000000       86.0508746686
       24.7000000000       86.1858733126
       24.8000000000       86.3256715843
       24.9000000000       86.4702223413
       25.0000000000       86.6195038208
       25.1000000000       86.7735314487
       25.2000000000       86.9323592908
       25.3000000000       87.0960658858
       25.4000000000       87.2647298855
       25.5000000000       87.4384116640
       25.6000000000       87.6171580706
       25.7000000000       87.8010370661
       25.8000000000       87.9901909187
       25.9000000000       88.1848806268
       26.0000000000       88.3854908939
       26.1000000000       88.5924754653
       26.2000000000       88.8062446838
       26.3000000000       89.0270246305
       26.4000000000       89.2547388364
       26.5000000000       89.4889685664
       26.6000000000       89.7290273076
       26.7000000000       89.9741441153
       26.8000000000       90.2237048802
       26.9000000000       90.4774720236
       27.0000000000       90.7357051110
       27.1000000000       90.9991377991
       27.2000000000       91.2688153985
       27.3000000000       91.5458450533
       27.4000000000       91.8311402501
       27.5000000000       92.1252433296
       27.6000000000       92.4282804682
       27.7000000000       92.7400522772
       27.8000000000       93.0602109826
       27.9000000000       93.3884467227
       28.0000000000       93.7246144798
       28.1000000000       94.0687703404
       28.2000000000       94.4211289335
       28.3000000000       94.7819807148
       28.4000000000       95.1516110309
       28.5000000000       95.5302483444
       28.6000000000       95.9180473797
       28.7000000000       96.3150935930
       28.8000000000       96.7214051756
       28.9000000000       97.1369141795
       29.0000000000       97.5614266149
       29.1000000000       97.9945831868
       29.2000000000       98.4358513731
       29.3000000000       98.8845701861
       29.4000000000       99.3400462772
       29.5000000000       99.8016767972
       29.6000000000      100.2690608769
       29.7000000000      100.7420619335
       29.8000000000      101.2207970924
       29.9000000000      101.7055541127
       30.0000000000      102.1966619628
       30.1000000000      102.6943578030
       30.2000000000      103.1986931075
       30.3000000000      103.7095067930
       30.4000000000      104.2264701878
       30.5000000000      104.7491851116
       30.6000000000      105.2772995692
       30.7000000000      105.8106012620
       30.8000000000      106.3490585574
       30.9000000000      106.8927996349
       31.0000000000      107.4420428987
       31.1000000000      107.9970062951
       31.2000000000      108.5578256989
       31.3000000000      109.1245043699
       31.4000000000      109.6969036208
       31.5000000000      110.2747715982
       31.6000000000      110.8577961279
       31.7000000000      111.4456611190
       31.8000000000      112.0380869194
       31.9000000000      112.6348426080
       32.0000000000      113.2357298431
       32.1000000000      113.8405483621
       32.2000000000      114.4490589414
       32.3000000000      115.0609596424
       32.4000000000      115.6758857343
       32.5000000000      116.2934350828
       32.6000000000      116.9132115119
       32.7000000000      117.5348714234
       32.8000000000      118.1581564912
       32.9000000000      118.7828993137
       33.0000000000      119.4089984016
       33.1000000000      120.0363703664
       33.2000000000      120.6648956254
       33.3000000000      121.2943775680
       33.4000000000      121.9245316664
       33.5000000000      122.5550115793
       33.6000000000      123.1854658523
       33.7000000000      123.8156061480
       33.8000000000      124.4452619571
       33.9000000000      125.0744008034
       34.0000000000      125.7031054873
       34.1000000000      126.3315164303
       34.2000000000      126.9597596567
       34.3000000000      127.5878854949
       34.4000000000      128.2158372531
       34.5000000000      128.8434573378
       34.6000000000      129.4705251030
       34.7000000000      130.0968110600
       34.8000000000      130.7221282361
       34.9000000000      131.3463635884
       35.0000000000      131.9694799607
       35.1000000000      132.5914901010
       35.2000000000      133.2124142040
       35.3000000000      133.8322372618
       35.4000000000      134.4508806976
       35.5000000000      135.0681964659
       35.6000000000      135.6839838196
       35.7000000000      136.2980213811
       35.8000000000      136.9101023479
       35.9000000000      137.5200604563
       36.0000000000      138.1277796966
       36.1000000000      138.7331892399
       36.2000000000      139.3362510228
       36.3000000000      139.9369479246
       36.4000000000      140.5352778320
       36.5000000000      141.1312549610
       36.6000000000      141.7249171399
       36.7000000000      142.3163349992
       36.8000000000      142.9056164529
       36.9000000000      143.4928999184
       37.0000000000      144.0783336178
       37.1000000000      144.6620447140
       37.2000000000      145.2441074335
       37.3000000000      145.8245204815
       37.4000000000      146.4032010025
       37.5000000000      146.9799979426
       37.6000000000      147.5547225727
       37.7000000000      148.1271889997
       37.8000000000      148.6972540520
       37.9000000000      149.2648453294
       38.0000000000      149.8299695518
       38.1000000000      150.3926994575
       38.2000000000      150.9531436779
       38.3000000000      151.5114076468
       38.4000000000      152.0675537410
       38.5000000000      152.6215694225
       38.6000000000      153.1733519296
       38.7000000000      153.7227160002
       38.8000000000      154.2694253437
       38.9000000000      154.8132404170
       39.0000000000      155.3539691512
       39.1000000000      155.8915066326
       39.2000000000      156.4258534417
       39.3000000000      156.9571085037
       39.4000000000      157.4854381129
       39.5000000000      158.0110285082
       39.6000000000      158.5340331666
       39.7000000000      159.0545267074
       39.8000000000      159.5724730254
       39.9000000000      160.0877091275
       40.0000000000      160.5999422990
       40.1000000000      161.1087583704
       40.2000000000      161.6136421166
       40.3000000000      162.1140127722
       40.4000000000      162.6092758355
       40.5000000000      163.0988859827
       40.6000000000      163.5824100459
       40.7000000000      164.0595757331
       40.8000000000      164.5302940494
       40.9000000000      164.9946498988
       41.0000000000      165.4528639927
       41.1000000000      165.9052374863
       41.2000000000      166.3520964124
       41.3000000000      166.7937530335
       41.4000000000      167.2304926459
       41.5000000000      167.6625812684
       41.6000000000      168.0902778113
       41.7000000000      168.5138312401
       41.8000000000      168.9334510900
       41.9000000000      169.3492525825
       42.0000000000      169.7611892847
       42.1000000000      170.1689925688
       42.2000000000      170.5721367489
       42.3000000000      170.9698420198
       42.4000000000      171.3611166438
       42.5000000000      171.7448291111
       42.6000000000      172.1197938271
       42.7000000000      172.4848543938
       42.8000000000      172.8389546836
       42.9000000000      173.1811968224
       43.0000000000      173.5108898319
       43.1000000000      173.8275908523
       43.2000000000      174.1311347772
       43.3000000000      174.4216425747
       43.4000000000      174.6994977360
       43.5000000000      174.9652839844
       43.6000000000      175.2196839969
       43.7000000000      175.4633511596
       43.8000000000      175.6967800478
       43.9000000000      175.9202116715
       44.0000000000      176.1336066959
       44.1000000000      176.3366987192
       44.2000000000      176.5291079006
       44.3000000000      176.7104690195
       44.4000000000      176.8805213518
       44.5000000000      177.0391248119
       44.6000000000      177.1861993672
       44.7000000000      177.3216197283
       44.8000000000      177.4451164649
       44.9000000000      177.5562316652
       45.0000000000      177.6543533370
       45.1000000000      177.7388169489
       45.2000000000      177.8090315462
       45.3000000000      177.8645767962
       45.4000000000      177.9052312838
       45.5000000000      177.9309264337
       45.6000000000      177.9416574789
       45.7000000000      177.9374020479
       45.8000000000      177.9180865985
       45.9000000000      177.8836083368
       46.0000000000      177.8338920858
       46.1000000000      177.7689501640
       46.2000000000      177.6889236027
       46.3000000000      177.5941025923
       46.4000000000      177.4849316201
       46.5000000000      177.3620019706
       46.6000000000      177.2260263851
       46.7000000000      177.0777906573
       46.8000000000      176.9180837164
       46.9000000000      176.7476160267
       47.0000000000      176.5669427897
       47.1000000000      176.3764071376
       47.2000000000      176.1761163678
       47.3000000000      175.9659572656
       47.4000000000      175.7456468319
       47.5000000000      175.5148059587
       47.6000000000      175.2730387060
       47.7000000000      175.0200037107
       47.8000000000      174.7554687420
       47.9000000000      174.4793434316
       48.0000000000      174.1916877698
       48.1000000000      173.8926964775
       48.2000000000      173.5826610398
       48.3000000000      173.2619162701
       48.4000000000      172.9307833710
       48.5000000000      172.5895249010
       48.6000000000      172.2383250156
       48.7000000000      171.8773013995
       48.8000000000      171.5065451218
       48.9000000000      171.1261775923
       49.0000000000      170.7364099209
       49.1000000000      170.3375890593
       49.2000000000      169.9302162126
       49.3000000000      169.5149261658
       49.4000000000      169.0924240844
       49.5000000000      168.6633887627
       49.6000000000      168.2283639250
       49.7000000000      167.7876664347
       49.8000000000      167.3413381336
       49.9000000000      166.8891580621
       50.0000000000      166.4307152492
       50.1000000000      165.9655256193
       50.2000000000      165.4931639487
       50.3000000000      165.0133751166
       50.4000000000      164.5261340265
       50.5000000000      164.0316386947
       50.6000000000      163.5302429565
       50.7000000000      163.0223529765
       50.8000000000      162.5083199305
       50.9000000000      161.9883594946
       51.0000000000      161.4625201844
       51.1000000000      160.9307085864
       51.2000000000      160.3927604961
       51.3000000000      159.8485305781
       51.4000000000      159.2979684502
       51.5000000000      158.7411596973
       51.6000000000      158.1783276080
       51.7000000000      157.6098047080
       51.8000000000      157.0359874995
       51.9000000000      156.4572867289
       52.0000000000      155.8740832584
       52.1000000000      155.2866974217
       52.2000000000      154.6953741844
       52.3000000000      154.1002803688
       52.4000000000      153.5015080710
       52.5000000000      152.8990809177
       52.6000000000      152.2929646176
       52.7000000000      151.6830843260
       52.8000000000      151.0693489775
       52.9000000000      150.4516794037
       53.0000000000      149.8300359174
       53.1000000000      149.2044429412
       53.2000000000      148.5750092406
       53.3000000000      147.9419425663
       53.4000000000      147.3055562764
       53.5000000000      146.6662638668
       53.6000000000      146.0245580224
       53.7000000000      145.3809733145
       53.8000000000      144.7360362879
       53.9000000000      144.0902119476
       54.0000000000      143.4438591697
       54.1000000000      142.7972065483
       54.2000000000      142.1503554298
       54.3000000000      141.5033097039
       54.4000000000      140.8560241509
       54.5000000000      140.2084572234
       54.6000000000      139.5606141812
       54.7000000000      138.9125727457
       54.8000000000      138.2644916556
       54.9000000000      137.6166092979
       55.0000000000      136.9692402882
       55.1000000000      136.3227718259
       55.2000000000      135.6776555723
       55.3000000000      135.0343895738
       55.4000000000      134.3934886321
       55.5000000000      133.7554485144
       55.6000000000      133.1207152312
       55.7000000000      132.4896710116
       55.8000000000      131.8626434257
       55.9000000000      131.2399329372
       56.0000000000      130.6218440144
       56.1000000000      130.0087005991
       56.2000000000      129.4008319037
       56.3000000000      128.7985278121
       56.4000000000      128.2019784356
       56.5000000000      127.6112230346
       56.6000000000      127.0261356626
       56.7000000000      126.4464659240
       56.8000000000      125.8719341029
       56.9000000000      125.3023569044
       57.0000000000      124.7377633041
       57.1000000000      124.1784588113
       57.2000000000      123.6250124640
       57.3000000000      123.0781674921
       57.4000000000      122.5387031076
       57.5000000000      122.0072909624
       57.6000000000      121.4843907340
       57.7000000000      120.9702132346
       57.8000000000      120.4647560093
       57.9000000000      119.9678927234
       58.0000000000      119.4794826469
       58.1000000000      118.9994630878
       58.2000000000      118.5278973602
       58.3000000000      118.0649687542
       58.4000000000      117.6109301817
       58.5000000000      117.1660334708
       58.6000000000      116.7304651798
       58.7000000000      116.3043090234
       58.8000000000      115.8875425919
       58.9000000000      115.4800647923
       59.0000000000      115.0817425379
       59.1000000000      114.6924622582
       59.2000000000      114.3121730454
       59.3000000000      113.9409127438
       59.4000000000      113.5788147546
       59.5000000000      113.2260994304
       59.6000000000      112.8830577058
       59.7000000000      112.5500350564
       59.8000000000      112.2274196479
       59.9000000000      111.9156332544
       60.0000000000      111.6151197653
       60.1000000000      111.3263268496
       60.2000000000      111.0496809493
       60.3000000000      110.7855603883
       60.4000000000      110.5342734191
       60.5000000000      110.2960478247
       60.6000000000      110.0710366701
       60.7000000000      109.8593407571
       60.8000000000      109.6610430220
       60.9000000000      109.4762442887
       61.0000000000      109.3050875907
       61.1000000000      109.1477613796
       61.2000000000      109.0044798954
       61.3000000000      108.8754479075
       61.4000000000      108.7608235680
       61.5000000000      108.6606950254
       61.6000000000      108.5750829364
       61.7000000000      108.5039718471
       61.8000000000      108.4473620044
       61.9000000000      108.4053222209
       62.0000000000      108.3780215425
       62.1000000000      108.3657244516
       62.2000000000      108.3687486563
       62.3000000000      108.3873998182
       62.4000000000      108.4219065682
       62.5000000000      108.4723782673
       62.6000000000      108.5387990075
       62.7000000000      108.6210579027
       62.8000000000      108.7190032816
       62.9000000000      108.8325010281
       63.0000000000      108.9614787677
       63.1000000000      109.1059448866
       63.2000000000      109.2659845128
       63.3000000000      109.4417449701
       63.4000000000      109.6334276582
       63.5000000000      109.8412952378
       63.6000000000      110.0656882467
       63.7000000000      110.3070315192
       63.8000000000      110.5658082050
       63.9000000000      110.8424915870
       64.0000000000      111.1374454786
       64.1000000000      111.4508222091
       64.2000000000      111.7824939664
       64.3000000000      112.1320464704
       64.4000000000      112.4988446985
       64.5000000000      112.8821548154
       64.6000000000      113.2812819145
       64.7000000000      113.6956729920
       64.8000000000      114.1249447324
       64.9000000000      114.5688259806
       65.0000000000      115.0270408307
       65.1000000000      115.4991832729
       65.2000000000      115.9846371921
       65.3000000000      116.4825750249
       65.4000000000      116.9920355367
       65.5000000000      117.5120503130
       65.6000000000      118.0417714220
       65.7000000000      118.5805551230
       65.8000000000      119.1279753774
       65.9000000000      119.6837688287
       66.0000000000      120.2477391211
       66.1000000000      120.8196617762
       66.2000000000      121.3992253427
       66.3000000000      121.9860238608
       66.4000000000      122.5795904455
       66.5000000000      123.1794453219
       66.6000000000      123.7851300146
       66.7000000000      124.3962106216
       66.8000000000      125.0122500998
       66.9000000000      125.6327648159
       67.0000000000      126.2571889309
       67.1000000000      126.8848681613
       67.2000000000      127.5150925209
       67.3000000000      128.1471603027
       67.4000000000      128.7804525933
       67.5000000000      129.4144918458
       67.6000000000      130.0489625129
       67.7000000000      130.6836833180
       67.8000000000      131.3185363861
       67.9000000000      131.9533734616
       68.0000000000      132.5879275434
       68.1000000000      133.2217579254
       68.2000000000      133.8542465251
       68.3000000000      134.4846465531
       68.4000000000      135.1121675910
       68.5000000000      135.7360699954
       68.6000000000      136.3557404627
       68.7000000000      136.9707288546
       68.8000000000      137.5807422089
       68.9000000000      138.1856074102
       69.0000000000      138.7852224739
       69.1000000000      139.3795156540
       69.2000000000      139.9684205414
       69.3000000000      140.5518628794
       69.4000000000      141.1297486611
       69.5000000000      141.7019465406
       69.6000000000      142.2682679231
       69.7000000000      142.8284575198
       69.8000000000      143.3822084339
       69.9000000000      143.9292071268
       70.0000000000      144.4691960972
       70.1000000000      145.0020274337
       70.2000000000      145.5276767097
       70.3000000000      146.0461987967
       70.4000000000      146.5576322729
       70.5000000000      147.0618838411
       70.6000000000      147.5586372176
       70.7000000000      148.0473257749
       70.8000000000      148.5271862150
       70.9000000000      148.9973784153
       71.0000000000      149.4571283727
       71.1000000000      149.9058384739
       71.2000000000      150.3431206007
       71.3000000000      150.7687385038
       71.4000000000      151.1824830111
       71.5000000000      151.5840313031
       71.6000000000      151.9728476005
       71.7000000000      152.3481642846
       71.8000000000      152.7090459825
       71.9000000000      153.0545001863
       72.0000000000      153.3835758624
       72.1000000000      153.6953973900
       72.2000000000      153.9891129888
       72.3000000000      154.2637789349
       72.4000000000      154.5182352986
       72.5000000000      154.7510378232
       72.6000000000      154.9604897701
       72.7000000000      155.1447754799
       72.8000000000      155.3021530459
       72.9000000000      155.4311329043
       73.0000000000      155.5305684916
       73.1000000000      155.5996173536
       73.2000000000      155.6375865057
       73.3000000000      155.6437275280
       73.4000000000      155.6170738828
       73.5000000000      155.5563981586
       73.6000000000      155.4603187537
       73.7000000000      155.3275248049
       73.8000000000      155.1570377412
       73.9000000000      154.9484091026
       74.0000000000      154.7017764993
       74.1000000000      154.4177553750
       74.2000000000      154.0972095789
       74.3000000000      153.7409897754
       74.4000000000      153.3497371966
       74.5000000000      152.9238207784
       74.6000000000      152.4634212350
       74.7000000000      151.9687184032
       74.8000000000      151.4401003200
       74.9000000000      150.8783094534
       75.0000000000      150.2844755419
       75.1000000000      149.6600354625
       75.2000000000      149.0065836044
       75.3000000000      148.3257129709
       75.4000000000      147.6188998781
       75.5000000000      146.8874578782
       75.6000000000      146.1325562883
       75.7000000000      145.3552777567
       75.8000000000      144.5566869274
       75.9000000000      143.7378933693
       76.0000000000      142.9001048438
       76.1000000000      142.0446693483
       76.2000000000      141.1730998472
       76.3000000000      140.2870700402
       76.4000000000      139.3883709223
       76.5000000000      138.4788275829
       76.6000000000      137.5601925683
       76.7000000000      136.6340474170
       76.8000000000      135.7017475706
       76.9000000000      134.7644316525
       77.0000000000      133.8230910053
       77.1000000000      132.8786701606
       77.2000000000      131.9321557961
       77.3000000000      130.9846162654
       77.4000000000      130.0371745953
       77.5000000000      129.0909271776
       77.6000000000      128.1468457628
       77.7000000000      127.2057082834
       77.8000000000      126.2680883784
       77.9000000000      125.3344047669
       78.0000000000      124.4050045721
       78.1000000000      123.4802432038
       78.2000000000      122.5605299057
       78.3000000000      121.6463256781
       78.4000000000      120.7380998194
       78.5000000000      119.8362655430
       78.6000000000      118.9411209294
       78.7000000000      118.0528179935
       78.8000000000      117.1713728110
       78.9000000000      116.2967166054
       79.0000000000      115.4287756238
       79.1000000000      114.5675592158
       79.2000000000      113.7132307137
       79.3000000000      112.8661377762
       79.4000000000      112.0267885376
       79.5000000000      111.1957762605
       79.6000000000      110.3736730101
       79.7000000000      109.5609239741
       79.8000000000      108.7577734310
       79.9000000000      107.9642417607
       80.0000000000      107.1801566900
       80.1000000000      106.4052259783
       80.2000000000      105.6391272887
       80.3000000000      104.8815876932
       80.4000000000      104.1324326014
       80.5000000000      103.3915991504
       80.6000000000      102.6591242610
       80.7000000000      101.9351248520
       80.8000000000      101.2197833078
       80.9000000000      100.5133396328
       81.0000000000       99.8160808837
       81.1000000000       99.1283144935
       81.2000000000       98.4503188376
       81.3000000000       97.7822772329
       81.4000000000       97.1242145101
       81.5000000000       96.4759607534
       81.6000000000       95.8371610806
       81.7000000000       95.2073358406
       81.8000000000       94.5859787320
       81.9000000000       93.9726669617
       82.0000000000       93.3671538027
       82.1000000000       92.7694202192
       82.2000000000       92.1796742280
       82.3000000000       91.5982997261
       82.4000000000       91.0257673035
       82.5000000000       90.4625267854
       82.6000000000       89.9089048994
       82.7000000000       89.3650308680
       82.8000000000       88.8308071241
       82.9000000000       88.3059311222
       83.0000000000       87.7899622673
       83.1000000000       87.2824175273
       83.2000000000       86.7828730682
       83.3000000000       86.2910477517
       83.4000000000       85.8068486254
       83.5000000000       85.3303669374
       83.6000000000       84.8618259989
       83.7000000000       84.4014953742
       83.8000000000       83.9495950225
       83.9000000000       83.5062156403
       84.0000000000       83.0712759226
       84.1000000000       82.6445277671
       84.2000000000       82.2256079161
       84.3000000000       81.8141218219
       84.4000000000       81.4097368396
       84.5000000000       81.0122599864
       84.6000000000       80.6216807321
       84.7000000000       80.2381699713
       84.8000000000       79.8620391910
       84.9000000000       79.4936739852
       85.0000000000       79.1334600544
       85.1000000000       78.7817175481
       85.2000000000       78.4386539711
       85.3000000000       78.1043396135
       85.4000000000       77.7787045999
       85.5000000000       77.4615543041
       85.6000000000       77.1525981983
       85.7000000000       76.8514877110
       85.8000000000       76.5578595292
       85.9000000000       76.2713810192
       86.0000000000       75.9917931626
       86.1000000000       75.7189446682
       86.2000000000       75.4528105239
       86.3000000000       75.1934903018
       86.4000000000       74.9411860652
       86.5000000000       74.6961651383
       86.6000000000       74.4587181674
       86.7000000000       74.2291253451
       86.8000000000       74.0076413130
       86.9000000000       73.7945015086
       87.0000000000       73.5899426367
       87.1000000000       73.3942222252
       87.2000000000       73.2076217973
       87.3000000000       73.0304251138
       87.4000000000       72.8628748842
       87.5000000000       72.7051228175
       87.6000000000       72.5571952899
       87.7000000000       72.4189960705
       87.8000000000       72.2903574605
       87.9000000000       72.1711344714
       88.0000000000       72.0613190390
       88.1000000000       71.9611393391
       88.2000000000       71.8711094173
       88.3000000000       71.7920076145
       88.4000000000       71.7247865840
       88.5000000000       71.6704423329
       88.6000000000       71.6298849975
       88.7000000000       71.6038513391
       88.8000000000       71.5928851964
       88.9000000000       71.5973904904
       89.0000000000       71.6177387812
       89.1000000000       71.6543958542
       89.2000000000       71.7080191512
       89.3000000000       71.7794820107
       89.4000000000       71.8698029568
       89.5000000000       71.9799953083
       89.6000000000       72.1108882097
       89.7000000000       72.2629875532
       89.8000000000       72.4364317137
       89.9000000000       72.6310564665
       90.0000000000       72.8465420994
       90.1000000000       73.0825796079
       90.2000000000       73.3389860267
       90.3000000000       73.6157233239
       90.4000000000       73.9128199963
       90.5000000000       74.2302363483
       90.6000000000       74.5677394516
       90.7000000000       74.9248404911
       90.8000000000       75.3008177777
       90.9000000000       75.6948096984
       91.0000000000       76.1059344850
       91.1000000000       76.5333842406
       91.2000000000       76.9764524371
       91.3000000000       77.4344808860
       91.4000000000       77.9067447696
       91.5000000000       78.3923213540
       91.6000000000       78.8899976096
       91.7000000000       79.3982581082
       91.8000000000       79.9153662062
       91.9000000000       80.4395200616
       92.0000000000       80.9690398690
       92.1000000000       81.5025335103
       92.2000000000       82.0389923241
       92.3000000000       82.5777881980
       92.4000000000       83.1185741130
       92.5000000000       83.6611219023
       92.6000000000       84.2051504195
       92.7000000000       84.7501927436
       92.8000000000       85.2955328009
       92.9000000000       85.8402199423
       93.0000000000       86.3831537735
       93.1000000000       86.9232179057
       93.2000000000       87.4594309839
       93.3000000000       87.9910767192
       93.4000000000       88.5177768321
       93.5000000000       89.0394859606
       93.6000000000       89.5564090749
       93.7000000000       90.0688643070
       93.8000000000       90.5771296440
       93.9000000000       91.0813193041
       94.0000000000       91.5813288091
       94.1000000000       92.0768667663
       94.2000000000       92.5675598597
       94.3000000000       93.0530910573
       94.4000000000       93.5333193272
       94.5000000000       94.0083358370
       94.6000000000       94.4784339302
       94.7000000000       94.9440015084
       94.8000000000       95.4053742264
       94.9000000000       95.8627042651
       95.0000000000       96.3158953555
       95.1000000000       96.7646293103
       95.2000000000       97.2084728329
       95.3000000000       97.6470204998
       95.4000000000       98.0800173343
       95.5000000000       98.5074159375
       95.6000000000       98.9293533531
       95.7000000000       99.3460664607
       95.8000000000       99.7577863570
       95.9000000000      100.1646550922
       96.0000000000      100.5666946733
       96.1000000000      100.9638354021
       96.2000000000      101.3559883949
       96.3000000000      101.7431324445
       96.4000000000      102.1253836013
       96.5000000000      102.5030247813
       96.6000000000      102.8764879831
       96.7000000000      103.2462960474
       96.8000000000      103.6129804645
       96.9000000000      103.9769953463
       97.0000000000      104.3386473787
       97.1000000000      104.6980560637
       97.2000000000      105.0551506178
       97.3000000000      105.4097020652
       97.4000000000      105.7613823963
       97.5000000000      106.1098379111
       97.6000000000      106.4547602039
       97.7000000000      106.7959371301
       97.8000000000      107.1332701993
       97.9000000000      107.4667556061
       98.0000000000      107.7964398934
       98.1000000000      108.1223701987
       98.2000000000      108.4445590193
       98.3000000000      108.7629748435
       98.4000000000      109.0775581348
       98.5000000000      109.3882524165
       98.6000000000      109.6950354218
       98.7000000000      109.9979360620
       98.8000000000      110.2970294086
       98.9000000000      110.5924114332
       99.0000000000      110.8841631969
       99.1000000000      111.1723170675
       99.2000000000      111.4568345733
       99.3000000000      111.7375999065
       99.4000000000      112.0144286234
       99.5000000000      112.2870894443
       99.6000000000      112.5553353751
       99.7000000000      112.8189385858
       99.8000000000      113.0777218429
       99.9000000000      113.3315782644
      100.0000000000      113.5804726355
      100.1000000000      113.8244216906
      100.2000000000      114.0634576371
      100.3000000000      114.2975860726
      100.4000000000      114.5267530714
      100.5000000000      114.7508342087
      100.6000000000      114.9696497859
      100.7000000000      115.1829993989
      100.8000000000      115.3907008013
      100.9000000000      115.5926150969
      101.0000000000      115.7886449289
      101.1000000000      115.9787033076
      101.2000000000      116.1626634437
      101.3000000000      116.3403094943
      101.4000000000      116.5113084418
      101.5000000000      116.6752160509
      101.6000000000      116.8315162833
      101.7000000000      116.9796803446
      101.8000000000      117.1192211741
      101.9000000000      117.2497167140
      102.0000000000      117.3707850154
      102.1000000000      117.4820143484
      102.2000000000      117.5828756383
      102.3000000000      117.6726572951
      102.4000000000      117.7504576652
      102.5000000000      117.8152495220
      102.6000000000      117.8660050197
      102.7000000000      117.9018481070
      102.8000000000      117.9221880734
      102.9000000000      117.9267887152
      103.0000000000      117.9157441576
      103.1000000000      117.8893550020
      103.2000000000      117.8479296145
      103.3000000000      117.7915627281
      103.4000000000      117.7199602779
      103.5000000000      117.6323779403
      103.6000000000      117.5277124761
      103.7000000000      117.4047342359
      103.8000000000      117.2623933953
      103.9000000000      117.1001016921
      104.0000000000      116.9178953403
      104.1000000000      116.7164214081
      104.2000000000      116.4967493127
      104.3000000000      116.2600745337
      104.4000000000      116.0074289363
      104.5000000000      115.7395130045
      104.6000000000      115.4567134253
      104.7000000000      115.1592839977
      104.8000000000      114.8475933140
      104.9000000000      114.5223193942
      105.0000000000      114.1845086383
      105.1000000000      113.8354905677
      105.2000000000      113.4767084366
      105.3000000000      113.1095576807
      105.4000000000      112.7353057859
      105.5000000000      112.3551146563
      105.6000000000      111.9701343706
      105.7000000000      111.5816043967
      105.8000000000      111.1909024767
      105.9000000000      110.7995130168
      106.0000000000      110.4089283562
      106.1000000000      110.0205265591
      106.2000000000      109.6354749433
      106.3000000000      109.2546889137
      106.4000000000      108.8788481619
      106.5000000000      108.5084502869
      106.6000000000      108.1438744225
      106.7000000000      107.7854311625
      106.8000000000      107.4333878196
      106.9000000000      107.0879728793
      107.0000000000      106.7493738071
      107.1000000000      106.4177433838
      107.2000000000      106.0932196688
      107.3000000000      105.7759499986
      107.4000000000      105.4661004128
      107.5000000000      105.1638347894
      107.6000000000      104.8692621233
      107.7000000000      104.5823693285
      107.8000000000      104.3029689964
      107.9000000000      104.0306919014
      108.0000000000      103.7650387124
      108.1000000000      103.5054815028
      108.2000000000      103.2515844645
      108.3000000000      103.0031031924
      108.4000000000      102.7600265647
      108.5000000000      102.5225432925
      108.6000000000      102.2909412800
      108.7000000000      102.0654718007
      108.8000000000      101.8462239096
      108.9000000000      101.6330526125
      109.0000000000      101.4255852419
      109.1000000000      101.2233010928
      109.2000000000      101.0256536996
      109.3000000000      100.8321909800
      109.4000000000      100.6426326698
      109.5000000000      100.4568832588
      109.6000000000      100.2749839946
      109.7000000000      100.0970289401
      109.8000000000       99.9230798610
      109.9000000000       99.7531106843
      110.0000000000       99.5869979347
      110.1000000000       99.4245553056
      110.2000000000       99.2655952265
      110.3000000000       99.1099925115
      110.4000000000       98.9577271138
      110.5000000000       98.8088923075
      110.6000000000       98.6636667456
      110.7000000000       98.5222592158
      110.8000000000       98.3848409453
      110.9000000000       98.2514818315
      111.0000000000       98.1221045836
      111.1000000000       97.9964660919
      111.2000000000       97.8741699064
      111.3000000000       97.7547087422
      111.4000000000       97.6375316929
      111.5000000000       97.5221253542
      111.6000000000       97.4080952328
      111.7000000000       97.2952298557
      111.8000000000       97.1835327386
      111.9000000000       97.0732139569
      112.0000000000       96.9646423895
      112.1000000000       96.8582689652
      112.2000000000       96.7545381994
      112.3000000000       96.6538081511
      112.4000000000       96.5562965922
      112.5000000000       96.4620641061
      112.6000000000       96.3710352081
      112.7000000000       96.2830490813
      112.8000000000       96.1979246801
      112.9000000000       96.1155217678
      113.0000000000       96.0357816998
      113.1000000000       95.9587391292
      113.2000000000       95.8845054742
      113.3000000000       95.8132326225
      113.4000000000       95.7450683899
      113.5000000000       95.6801144771
      113.6000000000       95.6183954906
      113.7000000000       95.5598450775
      113.8000000000       95.5043126117
      113.9000000000       95.4515897860
      114.0000000000       95.4014530130
      114.1000000000       95.3537147609
      114.2000000000       95.3082733924
      114.3000000000       95.2651485499
      114.4000000000       95.2244908797
      114.5000000000       95.1865606588
      114.6000000000       95.1516798307
      114.7000000000       95.1201717788
      114.8000000000       95.0923087189
      114.9000000000       95.0682850795
      115.0000000000       95.0482267035
      115.1000000000       95.0322327411
      115.2000000000       95.0204347088
      115.3000000000       95.0130506110
      115.4000000000       95.0104135692
      115.5000000000       95.0129635206
      115.6000000000       95.0212037039
      115.7000000000       95.0356352734
      115.8000000000       95.0566895535
      115.9000000000       95.0846761705
      116.0000000000       95.1197575051
      116.1000000000       95.1619496385
      116.2000000000       95.2111436818
      116.3000000000       95.2671405073
      116.4000000000       95.3296955589
      116.5000000000       95.3985754860
      116.6000000000       95.4736280460
      116.7000000000       95.5548613087
      116.8000000000       95.6425194024
      116.9000000000       95.7371329137
      117.0000000000       95.8395204642
      117.1000000000       95.9507239822
      117.2000000000       96.0718777613
      117.3000000000       96.2040346901
      117.4000000000       96.3479929085
      117.5000000000       96.5041725067
      117.6000000000       96.6725805101
      117.7000000000       96.8528767117
      117.8000000000       97.0445199047
      117.9000000000       97.2469523937
      118.0000000000       97.4597690331
      118.1000000000       97.6828208562
      118.2000000000       97.9162228764
      118.3000000000       98.1602626403
      118.4000000000       98.4152362702
      118.5000000000       98.6812580294
      118.6000000000       98.9580898033
      118.7000000000       99.2450247369
      118.8000000000       99.5408468138
      118.9000000000       99.8438795085
      119.0000000000      100.1521284610
      119.1000000000      100.4635069271
      119.2000000000      100.7761041734
      119.3000000000      101.0884361302
      119.4000000000      101.3996122089
      119.5000000000      101.7093699760
      119.6000000000      102.0179662412
      119.7000000000      102.3259551807
      119.8000000000      102.6339171142
      119.9000000000      102.9422135364
      120.0000000000      103.2508295807
      120.1000000000      103.5593318254
      120.2000000000      103.8669282389
      120.3000000000      104.1725888219
      120.4000000000      104.4751779990
      120.5000000000      104.7735620456
      120.6000000000      105.0666822547
      120.7000000000      105.3536081018
      120.8000000000      105.6335922729
      120.9000000000      105.9061390957
      121.0000000000      106.1710745306
      121.1000000000      106.4285871535
      121.2000000000      106.6792053504
      121.3000000000      106.9236923433
      121.4000000000      107.1628747844
      121.5000000000      107.3974539395
      121.6000000000      107.6278623872
      121.7000000000      107.8542147467
      121.8000000000      108.0763654714
      121.9000000000      108.2940478130
      122.0000000000      108.5070405588
      122.1000000000      108.7153038497
      122.2000000000      108.9190410083
      122.3000000000      109.1186729032
      122.4000000000      109.3147427917
      122.5000000000      109.5077900708
      122.6000000000      109.6982348011
      122.7000000000      109.8863041514
      122.8000000000      110.0720134185
      122.9000000000      110.2551955099
      123.0000000000      110.4355605569
      123.1000000000      110.6127633188
      123.2000000000      110.7864617709
      123.3000000000      110.9563588593
      123.4000000000      111.1222262647
      123.5000000000      111.2839138245
      123.6000000000      111.4413492830
      123.7000000000      111.5945326207
      123.8000000000      111.7435285876
      123.9000000000      111.8884599120
      124.0000000000      112.0295019280
      124.1000000000      112.1668782651
      124.2000000000      112.3008548821
      124.3000000000      112.4317289012
      124.4000000000      112.5598097610
      124.5000000000      112.6853947407
      124.6000000000      112.8087469072
      124.7000000000      112.9300854857
      124.8000000000      113.0495945286
      124.9000000000      113.1674463704
      125.0000000000      113.2838270948
      125.1000000000      113.3989470711
      125.2000000000      113.5130240874
      125.3000000000      113.6262389423
      125.4000000000      113.7386781074
      125.5000000000      113.8502887001
      125.6000000000      113.9608711735
      125.7000000000      114.0701225054
      125.8000000000      114.1777223685
      125.9000000000      114.2834335649
      126.0000000000      114.3871776064
      126.1000000000      114.4890525313
      126.2000000000      114.5892820872
      126.3000000000      114.6881163333
      126.4000000000      114.7857274537
      126.5000000000      114.8821485311
      126.6000000000      114.9772853738
      126.7000000000      115.0709987703
      126.8000000000      115.1632220264
      126.9000000000      115.2540602591
      127.0000000000      115.3438241764
      127.1000000000      115.4329786058
      127.2000000000      115.5220233658
      127.3000000000      115.6113550689
      127.4000000000      115.7011668439
      127.5000000000      115.7914253021
      127.6000000000      115.8819298932
      127.7000000000      115.9724247654
      127.8000000000      116.0627137690
      127.9000000000      116.1527318570
      128.0000000000      116.2425490093
      128.1000000000      116.3323149632
      128.2000000000      116.4221793705
      128.3000000000      116.5122300993
      128.4000000000      116.6024785871
      128.5000000000      116.6928950252
      128.6000000000      116.7834702500
      128.7000000000      116.8742696913
      128.8000000000      116.9654509159
      128.9000000000      117.0572361769
      129.0000000000      117.1498547304
      129.1000000000      117.2434850800
      129.2000000000      117.3382266409
      129.3000000000      117.4341145093
      129.4000000000      117.5311670466
      129.5000000000      117.6294388020
      129.6000000000      117.7290499313
      129.7000000000      117.8301774759
      129.8000000000      117.9330143279
      129.9000000000      118.0377181731
      130.0000000000      118.1443771293
      130.1000000000      118.2530099311
      130.2000000000      118.3636024139
      130.3000000000      118.4761659638
      130.4000000000      118.5907948621
      130.5000000000      118.7077013683
      130.6000000000      118.8272167494
      130.7000000000      118.9497587632
      130.8000000000      119.0757760175
      130.9000000000      119.2056816292
      131.0000000000      119.3397881543
      131.1000000000      119.4782530562
      131.2000000000      119.6210436155
      131.3000000000      119.7679292422
      131.4000000000      119.9185051373
      131.5000000000      120.0722391058
      131.6000000000      120.2285209552
      131.7000000000      120.3866962791
      131.8000000000      120.5460812820
      131.9000000000      120.7059765441
      132.0000000000      120.8657041571
      132.1000000000      121.0246785900
      132.2000000000      121.1824925242
      132.3000000000      121.3389718979
      132.4000000000      121.4941519236
      132.5000000000      121.6481543260
      132.6000000000      121.8009966155
      132.7000000000      121.9524117083
      132.8000000000      122.1017712634
      132.9000000000      122.2481722073
      133.0000000000      122.3906760557
      133.1000000000      122.5286198480
      133.2000000000      122.6618815671
      133.3000000000      122.7909932515
      133.4000000000      122.9170460947
      133.5000000000      123.0414048938
      133.6000000000      123.1653195488
      133.7000000000      123.2895634002
      133.8000000000      123.4142191120
      133.9000000000      123.5386794163
      134.0000000000      123.6618537893
      134.1000000000      123.7825042807
      134.2000000000      123.8995958926
      134.3000000000      124.0125483071
      134.4000000000      124.1213169449
      134.5000000000      124.2262966807
      134.6000000000      124.3281044710
      134.7000000000      124.4273321275
      134.8000000000      124.5243589926
      134.9000000000      124.6192774918
      135.0000000000      124.7119383221
      135.1000000000      124.8020800688
      135.2000000000      124.8894850344
      135.3000000000      124.9741041272
      135.4000000000      125.0561138185
      135.5000000000      125.1358972882
      135.6000000000      125.2139674375
      135.7000000000      125.2908637995
      135.8000000000      125.3670564490
      135.9000000000      125.4428816107
      136.0000000000      125.5185195324
      136.1000000000      125.5940105602
      136.2000000000      125.6692948722
      136.3000000000      125.7442580575
      136.4000000000      125.8187677531
      136.5000000000      125.8926926947
      136.6000000000      125.9659022539
      136.7000000000      126.0382512650
      136.8000000000      126.1095605982
      136.9000000000      126.1796064827
      137.0000000000      126.2481296393
      137.1000000000      126.3148679234
      137.2000000000      126.3796064794
      137.3000000000      126.4422317100
      137.4000000000      126.5027722164
      137.5000000000      126.5614113277
      137.6000000000      126.6184627180
      137.7000000000      126.6743112451
      137.8000000000      126.7293325887
      137.9000000000      126.7838132121
      138.0000000000      126.8378926533
      138.1000000000      126.8915425635
      138.2000000000      126.9445853177
      138.3000000000      126.9967438576
      138.4000000000      127.0477070334
      138.5000000000      127.0971922854
      138.6000000000      127.1449899322
      138.7000000000      127.1909795293
      138.8000000000      127.2351174724
      138.9000000000      127.2774030019
      139.0000000000      127.3178352705
      139.1000000000      127.3563753396
      139.2000000000      127.3929242990
      139.3000000000      127.4273236546
      139.4000000000      127.4593780487
      139.5000000000      127.4888948286
      139.6000000000      127.5157305805
      139.7000000000      127.5398325869
      139.8000000000      127.5612641018
      139.9000000000      127.5802057367
      140.0000000000      127.5969309267
      140.1000000000      127.6117603022
      140.2000000000      127.6250043697
      140.3000000000      127.6369072669
      140.4000000000      127.6476041666
      140.5000000000      127.6571013681
      140.6000000000      127.6652825984
      140.7000000000      127.6719392600
      140.8000000000      127.6768166613
      140.9000000000      127.6796644420
      141.0000000000      127.6802784229
      141.1000000000      127.6785242117
      141.2000000000      127.6743385365
      141.3000000000      127.6677110118
      141.4000000000      127.6586536820
      141.5000000000      127.6471679473
      141.6000000000      127.6332188840
      141.7000000000      127.6167257034
      141.8000000000      127.5975729404
      141.9000000000      127.5756401771
      142.0000000000      127.5508404133
      142.1000000000      127.5231527911
      142.2000000000      127.4926381447
      142.3000000000      127.4594319057
      142.4000000000      127.4237161497
      142.5000000000      127.3856783769
      142.6000000000      127.3454682841
      142.7000000000      127.3031643355
      142.8000000000      127.2587588984
      142.9000000000      127.2121639524
      143.0000000000      127.1632323664
      143.1000000000      127.1117847788
      143.2000000000      127.0576305128
      143.3000000000      127.0005737790
      143.4000000000      126.9404035871
      143.5000000000      126.8768749633
      143.6000000000      126.8096954762
      143.7000000000      126.7385300865
      143.8000000000      126.6630285840
      143.9000000000      126.5828690728
      144.0000000000      126.4978029322
      144.1000000000      126.4076849228
      144.2000000000      126.3124760889
      144.3000000000      126.2122183186
      144.4000000000      126.1069893019
      144.5000000000      125.9968541680
      144.6000000000      125.8818307302
      144.7000000000      125.7618800836
      144.8000000000      125.6369245241
      144.9000000000      125.5068827738
      145.0000000000      125.3717031376
      145.1000000000      125.2313745580
      145.2000000000      125.0859050677
      145.3000000000      124.9352747220
      145.4000000000      124.7793854397
      145.5000000000      124.6180345511
      145.6000000000      124.4509302938
      145.7000000000      124.2777490652
      145.8000000000      124.0982155004
      145.9000000000      123.9121737953
      146.0000000000      123.7196184675
      146.1000000000      123.5206675635
      146.2000000000      123.3154872246
      146.3000000000      123.1042034966
      146.4000000000      122.8868464373
      146.5000000000      122.6633599728
      146.6000000000      122.4336799190
      146.7000000000      122.1978511144
      146.8000000000      121.9561347766
      146.9000000000      121.7090569871
      147.0000000000      121.4573662054
      147.1000000000      121.2018995212
      147.2000000000      120.9433947193
      147.3000000000      120.6823126136
      147.4000000000      120.4187360388
      147.5000000000      120.1523861162
      147.6000000000      119.8827536519
      147.7000000000      119.6093039845
      147.8000000000      119.3316911217
      147.9000000000      119.0499191174
      148.0000000000      118.7644109698
      148.1000000000      118.4759783453
      148.2000000000      118.1857144461
      148.3000000000      117.8948484012
      148.4000000000      117.6046005617
      148.5000000000      117.3160684391
      148.6000000000      117.0301582607
      148.7000000000      116.7475636484
      148.8000000000      116.4687865143
      148.9000000000      116.1941917734
      149.0000000000      115.9240840075
      149.1000000000      115.6587897166
      149.2000000000      115.3987240373
      149.3000000000      115.1444222310
      149.4000000000      114.8965223314
      149.5000000000      114.6556967784
      149.6000000000      114.4225467172
      149.7000000000      114.1974868508
      149.8000000000      113.9806564251
      149.9000000000      113.7718860250
      150.0000000000      113.5707328665
      150.1000000000      113.3765765818
      150.2000000000      113.1887503156
      150.3000000000      113.0066742601
      150.4000000000      112.8299608924
      150.5000000000      112.6584701060
      150.6000000000      112.4923048978
      150.7000000000      112.3317519617
      150.8000000000      112.1771840309
      150.9000000000      112.0289498012
      151.0000000000      111.8872803988
      151.1000000000      111.7522351323
      151.2000000000      111.6236954762
      151.3000000000      111.5014010595
      151.4000000000      111.3850111923
      151.5000000000      111.2741724763
      151.6000000000      111.1685752435
      151.7000000000      111.0679868760
      151.8000000000      110.9722566719
      151.9000000000      110.8812949242
      152.0000000000      110.7950370308
      152.1000000000      110.7134076962
      152.2000000000      110.6362987284
      152.3000000000      110.5635665799
      152.4000000000      110.4950461673
      152.5000000000      110.4305713049
      152.6000000000      110.3699908576
      152.7000000000      110.3131735833
      152.8000000000      110.2600001128
      152.9000000000      110.2103449305
      153.0000000000      110.1640533329
      153.1000000000      110.1209195268
      153.2000000000      110.0806729859
      153.3000000000      110.0429803037
      153.4000000000      110.0074675864
      153.5000000000      109.9737622509
      153.6000000000      109.9415435066
      153.7000000000      109.9105834300
      153.8000000000      109.8807605774
      153.9000000000      109.8520374467
      154.0000000000      109.8244072630
      154.1000000000      109.7978275479
      154.2000000000      109.7721622772
      154.3000000000      109.7471504265
      154.4000000000      109.7224097906
      154.5000000000      109.6974747137
      154.6000000000      109.6718579980
      154.7000000000      109.6451218976
      154.8000000000      109.6169423124
      154.9000000000      109.5871532402
      155.0000000000      109.5557649630
      155.1000000000      109.5229563476
      155.2000000000      109.4890458674
      155.3000000000      109.4544477362
      155.4000000000      109.4196210017
      155.5000000000      109.3850209201
      155.6000000000      109.3510622193
      155.7000000000      109.3181015596
      155.8000000000      109.2864407712
      155.9000000000      109.2563460884
      156.0000000000      109.2280734604
      156.1000000000      109.2018891141
      156.2000000000      109.1780763873
      156.3000000000      109.1569248032
      156.4000000000      109.1387047281
      156.5000000000      109.1236358335
      156.6000000000      109.1118598531
      156.7000000000      109.1034252835
      156.8000000000      109.0982876112
      156.9000000000      109.0963253789
      157.0000000000      109.0973691992
      157.1000000000      109.1012373728
      157.2000000000      109.1077706785
      157.3000000000      109.1168590994
      157.4000000000      109.1284572876
      157.5000000000      109.1425908040
      157.6000000000      109.1593558500
      157.7000000000      109.1789118522
      157.8000000000      109.2014636125
      157.9000000000      109.2272320794
      158.0000000000      109.2564202890
      158.1000000000      109.2891882390
      158.2000000000      109.3256471759
      158.3000000000      109.3658745848
      158.4000000000      109.4099405164
      158.5000000000      109.4579297404
      158.6000000000      109.5099453901
      158.7000000000      109.5660877312
      158.8000000000      109.6264106966
      158.9000000000      109.6908690085
      159.0000000000      109.7592753762
      159.1000000000      109.8312859999
      159.2000000000      109.9064223972
      159.3000000000      109.9841208446
      159.4000000000      110.0637851759
      159.5000000000      110.1448140039
      159.6000000000      110.2265821991
      159.7000000000      110.3083777670
      159.8000000000      110.3893180528
      159.9000000000      110.4682853345
      160.0000000000      110.5439242375
      160.1000000000      110.6147280446
      160.2000000000      110.6792074048
      160.3000000000      110.7360943926
      160.4000000000      110.7845090072
      160.5000000000      110.8240234877
      160.6000000000      110.8546044107
      160.7000000000      110.8764686272
      160.8000000000      110.8899231244
      160.9000000000      110.8952565191
      161.0000000000      110.8927140170
      161.1000000000      110.8825429607
      161.2000000000      110.8650629355
      161.3000000000      110.8407124872
      161.4000000000      110.8100536582
      161.5000000000      110.7737511067
      161.6000000000      110.7325548628
      161.7000000000      110.6873017308
      161.8000000000      110.6389311098
      161.9000000000      110.5885027474
      162.0000000000      110.5372034008
      162.1000000000      110.4863293196
      162.2000000000      110.4372369034
      162.3000000000      110.3912638512
      162.4000000000      110.3496347938
      162.5000000000      110.3133716117
      162.6000000000      110.2832304852
      162.7000000000      110.2596821729
      162.8000000000      110.2429424419
      162.9000000000      110.2330455713
      163.0000000000      110.2299397686
      163.1000000000      110.2335739417
      163.2000000000      110.2439486467
      163.3000000000      110.2611181987
      163.4000000000      110.2851500493
      163.5000000000      110.3160632846
      163.6000000000      110.3537745616
      163.7000000000      110.3980744385
      163.8000000000      110.4486448984
      163.9000000000      110.5051130794
      164.0000000000      110.5671246885
      164.1000000000      110.6344137476
      164.2000000000      110.7068471126
      164.3000000000      110.7844303730
      164.4000000000      110.8672741376
      164.5000000000      110.9555311095
      164.6000000000      111.0493232757
      164.7000000000      111.1486809137
      164.8000000000      111.2535104696
      164.9000000000      111.3635987959
      165.0000000000      111.4786507238
      165.1000000000      111.5983476548
      165.2000000000      111.7224094576
      165.3000000000      111.8506420383
      165.4000000000      111.9829589233
      165.5000000000      112.1193740571
      165.6000000000      112.2599708134
      165.7000000000      112.4048580062
      165.8000000000      112.5541244398
      165.9000000000      112.7078032577
      166.0000000000      112.8658543239
      166.1000000000      113.0281685532
      166.2000000000      113.1945912991
      166.3000000000      113.3649563284
      166.4000000000      113.5391191405
      166.5000000000      113.7169795307
      166.6000000000      113.8984871389
      166.7000000000      114.0836285806
      166.8000000000      114.2724002067
      166.9000000000      114.4647739123
      167.0000000000      114.6606652715
      167.1000000000      114.8599131035
      167.2000000000      115.0622766353
      167.3000000000      115.2674519284
      167.4000000000      115.4751038444
      167.5000000000      115.6849048626
      167.6000000000      115.8965707361
      167.7000000000      116.1098850854
      167.8000000000      116.3247098534
      167.9000000000      116.5409839533
      168.0000000000      116.7587150158
      168.1000000000      116.9779694359
      168.2000000000      117.1988632199
      168.3000000000      117.4215517606
      168.4000000000      117.6462139421
      168.5000000000      117.8730265839
      168.6000000000      118.1021299101
      168.7000000000      118.3335928424
      168.8000000000      118.5673921926
      168.9000000000      118.8034173791
      169.0000000000      119.0415049323
      169.1000000000      119.2814960609
      169.2000000000      119.5233010605
      169.3000000000      119.7669500313
      169.4000000000      120.0126112805
      169.5000000000      120.2605674994
      169.6000000000      120.5111515273
      169.7000000000      120.7646565858
      169.8000000000      121.0212445128
      169.9000000000      121.2808788375
      170.0000000000      121.5433051597
      170.1000000000      121.8080892352
      170.2000000000      122.0747068946
      170.3000000000      122.3426648460
      170.4000000000      122.6116209817
      170.5000000000      122.8814713937
      170.6000000000      123.1523797681
      170.7000000000      123.4247401888
      170.8000000000      123.6990827298
      170.9000000000      123.9759480957
      171.0000000000      124.2557667220
      171.1000000000      124.5387768473
      171.2000000000      124.8250052103
      171.3000000000      125.1143141331
      171.4000000000      125.4064955127
      171.5000000000      125.7013755877
      171.6000000000      125.9988911743
      171.7000000000      126.2991104976
      171.8000000000      126.6021947439
      171.9000000000      126.9083192680
      172.0000000000      127.2175864035
      172.1000000000      127.5299626999
      172.2000000000      127.8452629261
      172.3000000000      128.1631860827
      172.4000000000      128.4833904050
      172.5000000000      128.8055819789
      172.6000000000      129.1295901084
      172.7000000000      129.4554110078
      172.8000000000      129.7832150999
      172.9000000000      130.1133243039
      173.0000000000      130.4461710427
      173.1000000000      130.7822482624
      173.2000000000      131.1220536060
      173.3000000000      131.4660262288
      173.4000000000      131.8144755641
      173.5000000000      132.1675108613
      173.6000000000      132.5249898715
      173.7000000000      132.8865084645
      173.8000000000      133.2514419990
      173.9000000000      133.6190302008
      174.0000000000      133.9884817992
      174.1000000000      134.3590678432
      174.2000000000      134.7301762335
      174.3000000000      135.1013115258
      174.4000000000      135.4720428473
      174.5000000000      135.8419231307
      174.6000000000      136.2104177256
      174.7000000000      136.5768793779
      174.8000000000      136.9405866874
      174.9000000000      137.3008310519
      175.0000000000      137.6570094104
      175.1000000000      138.0086716738
      175.2000000000      138.3554878811
      175.3000000000      138.6971350691
      175.4000000000      139.0331441723
      175.5000000000      139.3627692828
      175.6000000000      139.6849393180
      175.7000000000      139.9983215880
      175.8000000000      140.3014839576
      175.9000000000      140.5931063571
      176.0000000000      140.8721748344
      176.1000000000      141.1380938904
      176.2000000000      141.3906807999
      176.3000000000      141.6300474489
      176.4000000000      141.8564184853
      176.5000000000      142.0699574901
      176.6000000000      142.2706640865
      176.7000000000      142.4583671939
      176.8000000000      142.6327976460
      176.9000000000      142.7936926674
      177.0000000000      142.9408810414
      177.1000000000      143.0743153767
      177.2000000000      143.1940469102
      177.3000000000      143.3001659792
      177.4000000000      143.3927468377
      177.5000000000      143.4718322024
      177.6000000000      143.5374718302
      177.7000000000      143.5897994592
      177.8000000000      143.6291097987
      177.9000000000      143.6558962278
      178.0000000000      143.6708317110
      178.1000000000      143.6747045548
      178.2000000000      143.6683407612
      178.3000000000      143.6525476435
      178.4000000000      143.6280953351
      178.5000000000      143.5957319579
      178.6000000000      143.5562112886
      178.7000000000      143.5103091196
      178.8000000000      143.4588153116
      178.9000000000      143.4025034934
      179.0000000000      143.3420913760
      179.1000000000      143.2782059802
      179.2000000000      143.2113619800
      179.3000000000      143.1419537900
      179.4000000000      143.0702567208
      179.5000000000      142.9964296329
      179.6000000000      142.9205125295
      179.7000000000      142.8424191444
      179.8000000000      142.7619354715
      179.9000000000      142.6787399806
      180.0000000000      142.5924558762
      180.1000000000      142.5027307096
      180.2000000000      142.4093246519
      180.3000000000      142.3121830462
      180.4000000000      142.2114752089
      180.5000000000      142.1075907226
      180.6000000000      142.0010918485
      180.7000000000      141.8926284103
      180.8000000000      141.7828309414
      180.9000000000      141.6722081669
      181.0000000000      141.5610756416
      181.1000000000      141.4495347445
      181.2000000000      141.3375052400
      181.3000000000      141.2247995547
      181.4000000000      141.1112163398
      181.5000000000      140.9966261875
      181.6000000000      140.8810243166
      181.7000000000      140.7645331193
      181.8000000000      140.6473530461
      181.9000000000      140.5296783338
      182.0000000000      140.4116085710
      182.1000000000      140.2930893426
      182.2000000000      140.1739050480
      182.3000000000      140.0537270055
      182.4000000000      139.9321985191
      182.5000000000      139.8090258295
      182.6000000000      139.6840449440
      182.7000000000      139.5572474853
      182.8000000000      139.4287659491
      182.9000000000      139.2988336670
      183.0000000000      139.1677399240
      183.1000000000      139.0357961864
      183.2000000000      138.9033176558
      183.3000000000      138.7706130976
      183.4000000000      138.6379709825
      183.5000000000      138.5056338955
      183.6000000000      138.3737635838
      183.7000000000      138.2424089852
      183.8000000000      138.1114935349
      183.9000000000      137.9808336325
      184.0000000000      137.8501889786
      184.1000000000      137.7193326823
      184.2000000000      137.5881199319
      184.3000000000      137.4565320021
      184.4000000000      137.3246796622
      184.5000000000      137.1927640583
      184.6000000000      137.0610089920
      184.7000000000      136.9295906668
      184.8000000000      136.7985922361
      184.9000000000      136.6680004260
      185.0000000000      136.5377450585
      185.1000000000      136.4077654810
      185.2000000000      136.2780779594
      185.3000000000      136.1488189400
      185.4000000000      136.0202483594
      185.5000000000      135.8927105097
      185.6000000000      135.7665629275
      185.7000000000      135.6420934519
      185.8000000000      135.5194503549
      185.9000000000      135.3986078789
      186.0000000000      135.2793796073
      186.1000000000      135.1614772411
      186.2000000000      135.0445968558
      186.3000000000      134.9285052923
      186.4000000000      134.8130997952
      186.5000000000      134.6984239817
      186.6000000000      134.5846387180
      186.7000000000      134.4719608496
      186.8000000000      134.3605929427
      186.9000000000      134.2506675627
      187.0000000000      134.1422221596
      187.1000000000      134.0352084449
      187.2000000000      133.9295278231
      187.3000000000      133.8250771379
      187.4000000000      133.7217883936
      187.5000000000      133.6196514961
      187.6000000000      133.5187179654
      187.7000000000      133.4190896174
      187.8000000000      133.3208988396
      187.9000000000      133.2242870545
      188.0000000000      133.1293863383
      188.1000000000      133.0363060549
      188.2000000000      132.9451230762
      188.3000000000      132.8558714266
      188.4000000000      132.7685285954
      188.5000000000      132.6830009096
      188.6000000000      132.5991162764
      188.7000000000      132.5166345096
      188.8000000000      132.4352818397
      188.9000000000      132.3548069480
      189.0000000000      132.2750465701
      189.1000000000      132.1959830276
      189.2000000000      132.1177756599
      189.3000000000      132.0407518173
      189.4000000000      131.9653528052
      189.5000000000      131.8920436725
      189.6000000000      131.8212075309
      189.7000000000      131.7530525391
      189.8000000000      131.6875592207
      189.9000000000      131.6244830265
      190.0000000000      131.5634115483
      190.1000000000      131.5038600228
      190.2000000000      131.4453788280
      190.3000000000      131.3876439476
      190.4000000000      131.3305103950
      190.5000000000      131.2740192968
      190.6000000000      131.2183630849
      190.7000000000      131.1638248920
      190.8000000000      131.1107142148
      190.9000000000      131.0593175830
      191.0000000000      131.0098732518
      191.1000000000      130.9625667611
      191.2000000000      130.9175367153
      191.3000000000      130.8748785628
      191.4000000000      130.8346390891
      191.5000000000      130.7968028079
      191.6000000000      130.7612799048
      191.7000000000      130.7279095877
      191.8000000000      130.6964893292
      191.9000000000      130.6668292753
      192.0000000000      130.6388171003
      192.1000000000      130.6124706273
      192.2000000000      130.5879559839
      192.3000000000      130.5655610815
      192.4000000000      130.5456301307
      192.5000000000      130.5284763088
      192.6000000000      130.5142959083
      192.7000000000      130.5031060049
      192.8000000000      130.4947231272
      192.9000000000      130.4887894878
      193.0000000000      130.4848415123
      193.1000000000      130.4824042701
      193.2000000000      130.4810877808
      193.3000000000      130.4806625262
      193.4000000000      130.4810986735
      193.5000000000      130.4825632785
      193.6000000000      130.4853786225
      193.7000000000      130.4899506170
      193.8000000000      130.4966811762
      193.9000000000      130.5058838581
      194.0000000000      130.5177241780
      194.1000000000      130.5322017705
      194.2000000000      130.5491812398
      194.3000000000      130.5684646591
      194.4000000000      130.5898857139
      194.5000000000      130.6133949626
      194.6000000000      130.6391051003
      194.7000000000      130.6672760640
      194.8000000000      130.6982392767
      194.9000000000      130.7322817841
      195.0000000000      130.7695267463
      195.1000000000      130.8098534113
      195.2000000000      130.8528902382
      195.3000000000      130.8980928083
      195.4000000000      130.9448884227
      195.5000000000      130.9928404094
      195.6000000000      131.0417721359
      195.7000000000      131.0917996329
      195.8000000000      131.1432543328
      195.9000000000      131.1965199955
      196.0000000000      131.2518416006
      196.1000000000      131.3091754059
      196.2000000000      131.3681358922
      196.3000000000      131.4280588134
      196.4000000000      131.4881635427
      196.5000000000      131.5477669021
      196.6000000000      131.6064865248
      196.7000000000      131.6643743050
      196.8000000000      131.7219392731
      196.9000000000      131.7800491488
      197.0000000000      131.8397334101
      197.1000000000      131.9019386213
      197.2000000000      131.9673003321
      197.3000000000      132.0359906854
      197.4000000000      132.1076785281
      197.5000000000      132.1816076340
      197.6000000000      132.2567681174
      197.7000000000      132.3321166798
      197.8000000000      132.4067894084
      197.9000000000      132.4802543778
      198.0000000000      132.5523669502
      198.1000000000      132.6233177145
      198.2000000000      132.6934953945
      198.3000000000      132.7633133767
      198.4000000000      132.8330599661
      198.5000000000      132.9028160771
      198.6000000000      132.9724522198
      198.7000000000      133.0416875977
      198.8000000000      133.1101743016
      198.9000000000      133.1775689453
      199.0000000000      133.2435679081
      199.1000000000      133.3079005541
      199.2000000000      133.3702930487
      199.3000000000      133.4304276324
      199.4000000000      133.4879266108
      199.5000000000      133.5423821568
      199.6000000000      133.5934328783
      199.7000000000      133.6408655285
      199.8000000000      133.6847068396
      199.9000000000      133.7252711072
      200.0000000000      133.7631436951
      200.1000000000      133.7991023198
      200.2000000000      133.8339969313
      200.3000000000      133.8686186596
      200.4000000000      133.9035868572
      200.5000000000      133.9392746235
      200.6000000000      133.9757824282
      200.7000000000      134.0129600921
      200.8000000000      134.0504700354
      200.9000000000      134.0878762532
      201.0000000000      134.1247398692
      201.1000000000      134.1607015777
      201.2000000000      134.1955355973
      201.3000000000      134.2291685045
      201.4000000000      134.2616649134
      201.5000000000      134.2931881120
      201.6000000000      134.3239470838
      201.7000000000      134.3541412167
      201.8000000000      134.3839145832
      201.9000000000      134.4133291086
      202.0000000000      134.4423621143
      202.1000000000      134.4709272366
      202.2000000000      134.4989121582
      202.3000000000      134.5262238731
      202.4000000000      134.5528309440
      202.5000000000      134.5787915117
      202.6000000000      134.6042577519
      202.7000000000      134.6294534802
      202.8000000000      134.6546307775
      202.9000000000      134.6800187739
      203.0000000000      134.7057789579
      203.1000000000      134.7319781086
      203.2000000000      134.7585832885
      203.3000000000      134.7854774618
      203.4000000000      134.8124897317
      203.5000000000      134.8394292887
      203.6000000000      134.8661121009
      203.7000000000      134.8923726449
      203.8000000000      134.9180604474
      203.9000000000      134.9430292653
      204.0000000000      134.9671317055
      204.1000000000      134.9902305535
      204.2000000000      135.0122294805
      204.3000000000      135.0331138012
      204.4000000000      135.0529828012
      204.5000000000      135.0720543413
      204.6000000000      135.0906311448
      204.7000000000      135.1090320595
      204.8000000000      135.1275064255
      204.9000000000      135.1461589666
      205.0000000000      135.1649123545
      205.1000000000      135.1835235110
      205.2000000000      135.2016518574
      205.3000000000      135.2189588209
      205.4000000000      135.2352065634
      205.5000000000      135.2503237597
      205.6000000000      135.2644171062
      205.7000000000      135.2777248976
      205.8000000000      135.2905281066
      205.9000000000      135.3030484155
      206.0000000000      135.3153676705
      206.1000000000      135.3273957837
      206.2000000000      135.3388969505
      206.3000000000      135.3495641718
      206.4000000000      135.3591157189
      206.5000000000      135.3673811113
      206.6000000000      135.3743499010
      206.7000000000      135.3801708751
      206.8000000000      135.3851068051
      206.9000000000      135.3894632748
      207.0000000000      135.3935158981
      207.1000000000      135.3974594125
      207.2000000000      135.4013925373
      207.3000000000      135.4053393877
      207.4000000000      135.4092954346
      207.5000000000      135.4132778986
      207.6000000000      135.4173595972
      207.7000000000      135.4216727440
      207.8000000000      135.4263819736
      207.9000000000      135.4316386477
      208.0000000000      135.4375357335
      208.1000000000      135.4440819261
      208.2000000000      135.4512049174
      208.3000000000      135.4587813913
      208.4000000000      135.4666805093
      208.5000000000      135.4748035825
      208.6000000000      135.4831066739
      208.7000000000      135.4916025239
      208.8000000000      135.5003488797
      208.9000000000      135.5094373444
      209.0000000000      135.5189924672
      209.1000000000      135.5291807963
      209.2000000000      135.5402201777
      209.3000000000      135.5523766988
      209.4000000000      135.5659422896
      209.5000000000      135.5811952701
      209.6000000000      135.5983551583
      209.7000000000      135.6175468874
      209.8000000000      135.6387887027
      209.9000000000      135.6620109283
      210.0000000000      135.6871017231
      210.1000000000      135.7139640247
      210.2000000000      135.7425615196
      210.3000000000      135.7729345292
      210.4000000000      135.8051784921
      210.5000000000      135.8393930373
      210.6000000000      135.8756217614
      210.7000000000      135.9138064604
      210.8000000000      135.9537746068
      210.9000000000      135.9952662305
      211.0000000000      136.0379920189
      211.1000000000      136.0817026563
      211.2000000000      136.1262457097
      211.3000000000      136.1715931386
      211.4000000000      136.2178287053
      211.5000000000      136.2650980014
      211.6000000000      136.3135332384
      211.7000000000      136.3631712332
      211.8000000000      136.4138849354
      211.9000000000      136.4653460635
      212.0000000000      136.5170279701
      212.1000000000      136.5682462875
      212.2000000000      136.6182229734
      212.3000000000      136.6661555857
      212.4000000000      136.7112760559
      212.5000000000      136.7528917793
      212.6000000000      136.7904061348
      212.7000000000      136.8233162626
      212.8000000000      136.8511892917
      212.9000000000      136.8736255040
      213.0000000000      136.8902209385
      213.1000000000      136.9005371929
      213.2000000000      136.9040785582
      213.3000000000      136.9002773163
      213.4000000000      136.8884931348
      213.5000000000      136.8680364521
      213.6000000000      136.8382191430
      213.7000000000      136.7984319995
      213.8000000000      136.7482464616
      213.9000000000      136.6875215590
      214.0000000000      136.6164764618
      214.1000000000      136.5356916471
      214.2000000000      136.4460329961
      214.3000000000      136.3485248247
      214.4000000000      136.2442089056
      214.5000000000      136.1340248880
      214.6000000000      136.0187440145
      214.7000000000      135.8989730482
      214.8000000000      135.7752161338
      214.9000000000      135.6479567148
      215.0000000000      135.5177183923
      215.1000000000      135.3850817138
      215.2000000000      135.2506563128
      215.3000000000      135.1150254349
      215.4000000000      134.9786906072
      215.5000000000      134.8420445763
      215.6000000000      134.7053878426
      215.7000000000      134.5689826544
      215.8000000000      134.4331210633
      215.9000000000      134.2981795810
      216.0000000000      134.1646408266
      216.1000000000      134.0330766330
      216.2000000000      133.9040996817
      216.3000000000      133.7782993303
      216.4000000000      133.6561812440
      216.5000000000      133.5381280959
      216.6000000000      133.4243903308
      216.7000000000      133.3151045116
      216.8000000000      133.2103277703
      216.9000000000      133.1100730714
      217.0000000000      133.0143332171
      217.1000000000      132.9230896243
      217.2000000000      132.8363098544
      217.3000000000      132.7539426150
      217.4000000000      132.6759188197
      217.5000000000      132.6021634943
      217.6000000000      132.5326169297
      217.7000000000      132.4672576037
      217.8000000000      132.4061173389
      217.9000000000      132.3492807322
      218.0000000000      132.2968670690
      218.1000000000      132.2490000522
      218.2000000000      132.2057754027
      218.3000000000      132.1672379312
      218.4000000000      132.1333760270
      218.5000000000      132.1041350612
      218.6000000000      132.0794444608
      218.7000000000      132.0592487840
      218.8000000000      132.0435328937
      218.9000000000      132.0323347618
      219.0000000000      132.0257444599
      219.1000000000      132.0238922027
      219.2000000000      132.0269308925
      219.3000000000      132.0350185017
      219.4000000000      132.0483038095
      219.5000000000      132.0669160496
      219.6000000000      132.0909561923
      219.7000000000      132.1204876285
      219.8000000000      132.1555249305
      219.9000000000      132.1960222383
      220.0000000000      132.2418656426
      220.1000000000      132.2928751858
      220.2000000000      132.3488209713
      220.3000000000      132.4094537867
      220.4000000000      132.4745441707
      220.5000000000      132.5439187994
      220.6000000000      132.6174822443
      220.7000000000      132.6952163484
      220.8000000000      132.7771568977
      220.9000000000      132.8633540816
      221.0000000000      132.9538282024
      221.1000000000      133.0485338195
      221.2000000000      133.1473429895
      221.3000000000      133.2500527008
      221.4000000000      133.3564134489
      221.5000000000      133.4661693479
      221.6000000000      133.5790975915
      221.7000000000      133.6950371370
      221.8000000000      133.8139009666
      221.9000000000      133.9356703081
      222.0000000000      134.0603748560
      222.1000000000      134.1880645014
      222.2000000000      134.3187803727
      222.3000000000      134.4525314994
      222.4000000000      134.5892795484
      222.5000000000      134.7289305423
      222.6000000000      134.8713315130
      222.7000000000      135.0162723490
      222.8000000000      135.1634956246
      222.9000000000      135.3127167327
      223.0000000000      135.4636527877
      223.1000000000      135.6160538812
      223.2000000000      135.7697271767
      223.3000000000      135.9245441752
      223.4000000000      136.0804238657
      223.5000000000      136.2372903336
      223.6000000000      136.3950124403
      223.7000000000      136.5533430144
      223.8000000000      136.7118798021
      223.9000000000      136.8700650212
      224.0000000000      137.0272267389
      224.1000000000      137.1826502877
      224.2000000000      137.3356600634
      224.3000000000      137.4856907044
      224.4000000000      137.6323300365
      224.5000000000      137.7753216702
      224.6000000000      137.9145277776
      224.7000000000      138.0498688809
      224.8000000000      138.1812674629
      224.9000000000      138.3086176643
      225.0000000000      138.4317882493
      225.1000000000      138.5506529196
      225.2000000000      138.6651356349
      225.3000000000      138.7752540857
      225.4000000000      138.8811423672
      225.5000000000      138.9830411906
      225.6000000000      139.0812602855
      225.7000000000      139.1761299134
      225.8000000000      139.2679570019
      225.9000000000      139.3569923640
      226.0000000000      139.4434103855
      226.1000000000      139.5273034072
      226.2000000000      139.6086941518
      226.3000000000      139.6875653727
      226.4000000000      139.7639001291
      226.5000000000      139.8377224334
      226.6000000000      139.9091269306
      226.7000000000      139.9782881272
      226.8000000000      140.0454458917
      226.9000000000      140.1108720127
      227.0000000000      140.1748304701
      227.1000000000      140.2375463392
      227.2000000000      140.2991933346
      227.3000000000      140.3599007955
      227.4000000000      140.4197726110
      227.5000000000      140.4789069659
      227.6000000000      140.5374075008
      227.7000000000      140.5953830038
      227.8000000000      140.6529385254
      227.9000000000      140.7101642295
      228.0000000000      140.7671280005
      228.1000000000      140.8238741419
      228.2000000000      140.8804264897
      228.3000000000      140.9367913521
      228.4000000000      140.9929567093
      228.5000000000      141.0488875669
      228.6000000000      141.1045208650
      228.7000000000      141.1597647437
      228.8000000000      141.2145056159
      228.9000000000      141.2686240422
      229.0000000000      141.3220181614
      229.1000000000      141.3746313843
      229.2000000000      141.4264791978
      229.3000000000      141.4776682967
      229.4000000000      141.5284015814
      229.5000000000      141.5789656009
      229.6000000000      141.6297016497
      229.7000000000      141.6809667607
      229.8000000000      141.7330940312
      229.9000000000      141.7863616739
      230.0000000000      141.8409778216
      230.1000000000      141.8970841321
      230.2000000000      141.9547753662
      230.3000000000      142.0141273074
      230.4000000000      142.0752217143
      230.5000000000      142.1381581637
      230.6000000000      142.2030478427
      230.7000000000      142.2699916287
      230.8000000000      142.3390506368
      230.9000000000      142.4102198706
      231.0000000000      142.4834139219
      231.1000000000      142.5584692221
      231.2000000000      142.6351621884
      231.3000000000      142.7132384640
      231.4000000000      142.7924464449
      231.5000000000      142.8725687550
      231.6000000000      142.9534474400
      231.7000000000      143.0350016618
      231.8000000000      143.1172379412
      231.9000000000      143.2002534557
      232.0000000000      143.2842316824
      232.1000000000      143.3694275314
      232.2000000000      143.4561379334
      232.3000000000      143.5446558358
      232.4000000000      143.6352116152
      232.5000000000      143.7279147009
      232.6000000000      143.8227131041
      232.7000000000      143.9193868713
      232.8000000000      144.0175821446
      232.9000000000      144.1168801791
      233.0000000000      144.2168852791
      233.1000000000      144.3173095071
      233.2000000000      144.4180313119
      233.3000000000      144.5191104560
      233.4000000000      144.6207529269
      233.5000000000      144.7232354543
      233.6000000000      144.8268143486
      233.7000000000      144.9316506878
      233.8000000000      145.0377788880
      233.9000000000      145.1451300998
      234.0000000000      145.2536025276
      234.1000000000      145.3631547626
      234.2000000000      145.4738902156
      234.3000000000      145.5861026829
      234.4000000000      145.7002651200
      234.5000000000      145.8169632389
      234.6000000000      145.9367946662
      234.7000000000      146.0602642238
      234.8000000000      146.1877053191
      234.9000000000      146.3192488084
      235.0000000000      146.4548451750
      235.1000000000      146.5943247487
      235.2000000000      146.7374663146
      235.3000000000      146.8840483801
      235.4000000000      147.0338752772
      235.5000000000      147.1867842756
      235.6000000000      147.3426410542
      235.7000000000      147.5013298894
      235.8000000000      147.6627446045
      235.9000000000      147.8267839827
      236.0000000000      147.9933486480
      236.1000000000      148.1623324530
      236.2000000000      148.3336044906
      236.3000000000      148.5069852642
      236.4000000000      148.6822261809
      236.5000000000      148.8590034612
      236.6000000000      149.0369333259
      236.7000000000      149.2156073107
      236.8000000000      149.3946378206
      236.9000000000      149.5736989225
      237.0000000000      149.7525494334
      237.1000000000      149.9310307801
      237.2000000000      150.1090406478
      237.3000000000      150.2864912876
      237.4000000000      150.4632670415
      237.5000000000      150.6391963111
      237.6000000000      150.8140479589
      237.7000000000      150.9875525334
      237.8000000000      151.1594395053
      237.9000000000      151.3294764920
      238.0000000000      151.4974963313
      238.1000000000      151.6634018801
      238.2000000000      151.8271458602
      238.3000000000      151.9886921350
      238.4000000000      152.1479730560
      238.5000000000      152.3048609894
      238.6000000000      152.4591682062
      238.7000000000      152.6106785210
      238.8000000000      152.7592010836
      238.9000000000      152.9046271396
      239.0000000000      153.0469688152
      239.1000000000      153.1863657726
      239.2000000000      153.3230574637
      239.3000000000      153.4573313863
      239.4000000000      153.5894652687
      239.5000000000      153.7196812529
      239.6000000000      153.8481245235
      239.7000000000      153.9748702145
      239.8000000000      154.0999531844
      239.9000000000      154.2234071666
      240.0000000000      154.3452965637
      240.1000000000      154.4657281310
      240.2000000000      154.5848409521
      240.3000000000      154.7027845978
      240.4000000000      154.8196997902
      240.5000000000      154.9357111250
      240.6000000000      155.0509319059
      240.7000000000      155.1654744790
      240.8000000000      155.2794576721
      240.9000000000      155.3930044278
      241.0000000000      155.5062276194
      241.1000000000      155.6192082710
      241.2000000000      155.7319763134
      241.3000000000      155.8445051634
      241.4000000000      155.9567259614
      241.5000000000      156.0685579854
      241.6000000000      156.1799438722
      241.7000000000      156.2908759387
      241.8000000000      156.4014026302
      241.9000000000      156.5116105580
      242.0000000000      156.6215862276
      242.1000000000      156.7313698223
      242.2000000000      156.8409172224
      242.3000000000      156.9500831241
      242.4000000000      157.0586295530
      242.5000000000      157.1662553777
      242.6000000000      157.2726376144
      242.7000000000      157.3774742718
      242.8000000000      157.4805188992
      242.9000000000      157.5815993621
      243.0000000000      157.6806165991
      243.1000000000      157.7775260889
      243.2000000000      157.8723111743
      243.3000000000      157.9649586371
      243.4000000000      158.0554450121
      243.5000000000      158.1437355222
      243.6000000000      158.2297918396
      243.7000000000      158.3135820924
      243.8000000000      158.3950864780
      243.9000000000      158.4742935317
      244.0000000000      158.5511858060
      244.1000000000      158.6257185561
      244.2000000000      158.6977989957
      244.3000000000      158.7672749144
      244.4000000000      158.8339396040
      244.5000000000      158.8975548978
      244.6000000000      158.9578878737
      244.7000000000      159.0147518179
      244.8000000000      159.0680392908
      244.9000000000      159.1177359316
      245.0000000000      159.1639098843
      245.1000000000      159.2066793352
      245.2000000000      159.2461691066
      245.3000000000      159.2824705836
      245.4000000000      159.3156173869
      245.5000000000      159.3455820187
      245.6000000000      159.3722925200
      245.7000000000      159.3956610705
      245.8000000000      159.4156145095
      245.9000000000      159.4321169873
      246.0000000000      159.4451778261
      246.1000000000      159.4548431069
      246.2000000000      159.4611749005
      246.3000000000      159.4642261082
      246.4000000000      159.4640199163
      246.5000000000      159.4605392226
      246.6000000000      159.4537285501
      246.7000000000      159.4435062603
      246.8000000000      159.4297823017
      246.9000000000      159.4124760896
      247.0000000000      159.3915293675
      247.1000000000      159.3669101687
      247.2000000000      159.3386062611
      247.3000000000      159.3066095230
      247.4000000000      159.2708958262
      247.5000000000      159.2314069986
      247.6000000000      159.1880414754
      247.7000000000      159.1406578720
      247.8000000000      159.0890913563
      247.9000000000      159.0331788660
      248.0000000000      158.9727861698
      248.1000000000      158.9078283059
      248.2000000000      158.8382784047
      248.3000000000      158.7641635960
      248.4000000000      158.6855514433
      248.5000000000      158.6025334393
      248.6000000000      158.5152131142
      248.7000000000      158.4237033005
      248.8000000000      158.3281334769
      248.9000000000      158.2286632134
      249.0000000000      158.1254943296
      249.1000000000      158.0188741809
      249.2000000000      157.9090857970
      249.3000000000      157.7964267651
      249.4000000000      157.6811848767
      249.5000000000      157.5636216638
      249.6000000000      157.4439729689
      249.7000000000      157.3224699923
      249.8000000000      157.1993768945
      249.9000000000      157.0750350030
      250.0000000000      156.9499011073
      250.1000000000      156.8245697048
      250.2000000000      156.6997749903
      250.3000000000      156.5763766662
      250.4000000000      156.4553396839
      250.5000000000      156.3377181304
      250.6000000000      156.2246483203
      250.7000000000      156.1173492893
      250.8000000000      156.0171232969
      250.9000000000      155.9253421275
      251.0000000000      155.8434004842
      251.1000000000      155.7726295727
      251.2000000000      155.7141941290
      251.3000000000      155.6690144984
      251.4000000000      155.6377348900
      251.5000000000      155.6207267678
      251.6000000000      155.6181105409
      251.7000000000      155.6297833982
      251.8000000000      155.6554335350
      251.9000000000      155.6945305393
      252.0000000000      155.7463173758
      252.1000000000      155.8098357342
      252.2000000000      155.8839781996
      252.3000000000      155.9675358517
      252.4000000000      156.0592296260
      252.5000000000      156.1577359685
      252.6000000000      156.2617158049
      252.7000000000      156.3698475511
      252.8000000000      156.4808638371
      252.9000000000      156.5935908908
      253.0000000000      156.7069835406
      253.1000000000      156.8201469133
      253.2000000000      156.9323409221
      253.3000000000      157.0429704820
      253.4000000000      157.1515670749
      253.5000000000      157.2577660555
      253.6000000000      157.3612826726
      253.7000000000      157.4618895900
      253.8000000000      157.5593985511
      253.9000000000      157.6536469771
      254.0000000000      157.7444876877
      254.1000000000      157.8317791732
      254.2000000000      157.9153755491
      254.3000000000      157.9951187841
      254.4000000000      158.0708384178
      254.5000000000      158.1423620136
      254.6000000000      158.2095363868
      254.7000000000      158.2722540982
      254.8000000000      158.3304763236
      254.9000000000      158.3842428594
      255.0000000000      158.4336637554
      255.1000000000      158.4788930357
      255.2000000000      158.5200901791
      255.3000000000      158.5573809137
      255.4000000000      158.5908287226
      255.5000000000      158.6204271314
      255.6000000000      158.6461162206
      255.7000000000      158.6678183526
      255.8000000000      158.6854812388
      255.9000000000      158.6991136196
      256.0000000000      158.7088018612
      256.1000000000      158.7147030765
      256.2000000000      158.7170186404
      256.3000000000      158.7159566326
      256.4000000000      158.7116949452
      256.5000000000      158.7043563727
      256.6000000000      158.6940034255
      256.7000000000      158.6806544646
      256.8000000000      158.6643152640
      256.9000000000      158.6450148533
      257.0000000000      158.6228341225
      257.1000000000      158.5979197162
      257.2000000000      158.5704813673
      257.3000000000      158.5407740050
      257.4000000000      158.5090689856
      257.5000000000      158.4756235552
      257.6000000000      158.4406569687
      257.7000000000      158.4043409022
      257.8000000000      158.3668063555
      257.9000000000      158.3281625754
      258.0000000000      158.2885193336
      258.1000000000      158.2480044885
      258.2000000000      158.2067715974
      258.3000000000      158.1649962151
      258.4000000000      158.1228629403
      258.5000000000      158.0805482558
      258.6000000000      158.0382056104
      258.7000000000      157.9959597114
      258.8000000000      157.9539134065
      258.9000000000      157.9121653417
      259.0000000000      157.8708304985
      259.1000000000      157.8300546372
      259.2000000000      157.7900164841
      259.3000000000      157.7509176905
      259.4000000000      157.7129664434
      259.5000000000      157.6763626803
      259.6000000000      157.6412914261
      259.7000000000      157.6079264689
      259.8000000000      157.5764408578
      259.9000000000      157.5470139170
      260.0000000000      157.5198260716
      260.1000000000      157.4950376837
      260.2000000000      157.4727578534
      260.3000000000      157.4530165624
      260.4000000000      157.4357542050
      260.5000000000      157.4208363380
      260.6000000000      157.4080913430
      260.7000000000      157.3973584983
      260.8000000000      157.3885276917
      260.9000000000      157.3815533641
      261.0000000000      157.3764354367
      261.1000000000      157.3731740506
      261.2000000000      157.3717174717
      261.3000000000      157.3719246205
      261.4000000000      157.3735569466
      261.5000000000      157.3763030935
      261.6000000000      157.3798281290
      261.7000000000      157.3838298511
      261.8000000000      157.3880806320
      261.9000000000      157.3924377898
      262.0000000000      157.3968184794
      262.1000000000      157.4011508807
      262.2000000000      157.4053243512
      262.3000000000      157.4091591113
      262.4000000000      157.4124056264
      262.5000000000      157.4147712764
      262.6000000000      157.4159630620
      262.7000000000      157.4157310508
      262.8000000000      157.4138975862
      262.9000000000      157.4103621675
      263.0000000000      157.4050808535
      263.1000000000      157.3980287942
      263.2000000000      157.3891603701
      263.3000000000      157.3783808390
      263.4000000000      157.3655377890
      263.5000000000      157.3504335655
      263.6000000000      157.3328535980
      263.7000000000      157.3126011687
      263.8000000000      157.2895276153
      263.9000000000      157.2635491316
      264.0000000000      157.2346458815
      264.1000000000      157.2028465864
      264.2000000000      157.1682047765
      264.3000000000      157.1307746150
      264.4000000000      157.0905930593
      264.5000000000      157.0476727278
      264.6000000000      157.0020069801
      264.7000000000      156.9535837431
      264.8000000000      156.9024024475
      264.9000000000      156.8484882723
      265.0000000000      156.7919002938
      265.1000000000      156.7327334621
      265.2000000000      156.6711162982
      265.3000000000      156.6072065608
      265.4000000000      156.5411866982
      265.5000000000      156.4732606860
      265.6000000000      156.4036529513
      265.7000000000      156.3326085413
      265.8000000000      156.2603920038
      265.9000000000      156.1872821242
      266.0000000000      156.1135606717
      266.1000000000      156.0394976247
      266.2000000000      155.9653390468
      266.3000000000      155.8913052100
      266.4000000000      155.8176028689
      266.5000000000      155.7444487159
      266.6000000000      155.6720959517
      266.7000000000      155.6008548506
      266.8000000000      155.5310997528
      266.9000000000      155.4632570338
      267.0000000000      155.3977729265
      267.1000000000      155.3350688618
      267.2000000000      155.2755000582
      267.3000000000      155.2193317361
      267.4000000000      155.1667361690
      267.5000000000      155.1178034887
      267.6000000000      155.0725575236
      267.7000000000      155.0309706663
      267.8000000000      154.9929726125
      267.9000000000      154.9584494335
      268.0000000000      154.9272357735
      268.1000000000      154.8991086816
      268.2000000000      154.8737894780
      268.3000000000      154.8509530799
      268.4000000000      154.8302408712
      268.5000000000      154.8112748627
      268.6000000000      154.7936724699
      268.7000000000      154.7770607621
      268.8000000000      154.7610890402
      268.9000000000      154.7454397695
      269.0000000000      154.7298383573
      269.1000000000      154.7140607059
      269.2000000000      154.6979355889
      269.3000000000      154.6813395577
      269.4000000000      154.6641838864
      269.5000000000      154.6463957598
      269.6000000000      154.6278975109
      269.7000000000      154.6085886755
      269.8000000000      154.5883360485
      269.9000000000      154.5669755954
      270.0000000000      154.5443264855
      270.1000000000      154.5202129731
      270.2000000000      154.4944864468
      270.3000000000      154.4670402962
      270.4000000000      154.4378137740
      270.5000000000      154.4067856109
      270.6000000000      154.3739610335
      270.7000000000      154.3393565447
      270.8000000000      154.3029859132
      270.9000000000      154.2648498588
      271.0000000000      154.2249314273
      271.1000000000      154.1831982289
      271.2000000000      154.1396111835
      271.3000000000      154.0941371888
      271.4000000000      154.0467612947
      271.5000000000      153.9974938611
      271.6000000000      153.9463703235
      271.7000000000      153.8934444905
      271.8000000000      153.8387789722
      271.9000000000      153.7824369105
      272.0000000000      153.7244779480
      272.1000000000      153.6649595896
      272.2000000000      153.6039435000
      272.3000000000      153.5415050181
      272.4000000000      153.4777429305
      272.5000000000      153.4127858931
      272.6000000000      153.3467926746
      272.7000000000      153.2799455813
      272.8000000000      153.2124387304
      272.9000000000      153.1444643168
      273.0000000000      153.0762002806
      273.1000000000      153.0078026804
      273.2000000000      152.9394048512
      273.3000000000      152.8711237322
      273.4000000000      152.8030716456
      273.5000000000      152.7353701876
      273.6000000000      152.6681622929
      273.7000000000      152.6016185330
      273.8000000000      152.5359343028
      273.9000000000      152.4713167745
      274.0000000000      152.4079651386
      274.1000000000      152.3460512154
      274.2000000000      152.2857072689
      274.3000000000      152.2270237992
      274.4000000000      152.1700567656
      274.5000000000      152.1148424793
      274.6000000000      152.0614160322
      274.7000000000      152.0098253119
      274.8000000000      151.9601328294
      274.9000000000      151.9124042946
      275.0000000000      151.8666898856
      275.1000000000      151.8230047819
      275.2000000000      151.7813136344
      275.3000000000      151.7415235203
      275.4000000000      151.7034889392
      275.5000000000      151.6670271094
      275.6000000000      151.6319369369
      275.7000000000      151.5980162562
      275.8000000000      151.5650760077
      275.9000000000      151.5329512326
      276.0000000000      151.5015069247
      276.1000000000      151.4706369495
      276.2000000000      151.4402569341
      276.3000000000      151.4102938876
      276.4000000000      151.3806750986
      276.5000000000      151.3513179380
      276.6000000000      151.3221233950
      276.7000000000      151.2929771917
      276.8000000000      151.2637605435
      276.9000000000      151.2343680209
      277.0000000000      151.2047254700
      277.1000000000      151.1748000128
      277.2000000000      151.1445972908
      277.3000000000      151.1141463839
      277.4000000000      151.0834774757
      277.5000000000      151.0526000875
      277.6000000000      151.0214896662
      277.7000000000      150.9900874847
      277.8000000000      150.9583139845
      277.9000000000      150.9260904887
      278.0000000000      150.8933608971
      278.1000000000      150.8601049453
      278.2000000000      150.8263379457
      278.3000000000      150.7920969719
      278.4000000000      150.7574182115
      278.5000000000      150.7223134700
      278.6000000000      150.6867543563
      278.7000000000      150.6506702760
      278.8000000000      150.6139615887
      278.9000000000      150.5765238378
      279.0000000000      150.5382750937
      279.1000000000      150.4991776113
      279.2000000000      150.4592472441
      279.3000000000      150.4185480785
      279.4000000000      150.3771740211
      279.5000000000      150.3352226940
      279.6000000000      150.2927694104
      279.7000000000      150.2498493181
      279.8000000000      150.2064534620
      279.9000000000      150.1625396885
      280.0000000000      150.1180539929
      280.1000000000      150.0729543310
      280.2000000000      150.0272284745
      280.3000000000      149.9809001247
      280.4000000000      149.9340220636
      280.5000000000      149.8866600261
      280.6000000000      149.8388744224
      280.7000000000      149.7907076007
      280.8000000000      149.7421816701
      280.9000000000      149.6933071921
      281.0000000000      149.6440982205
      281.1000000000      149.5945866213
      281.2000000000      149.5448292954
      281.3000000000      149.4949051315
      281.4000000000      149.4449026997
      281.5000000000      149.3949030073
      281.6000000000      149.3449629911
      281.7000000000      149.2951047822
      281.8000000000      149.2453133801
      281.9000000000      149.1955424866
      282.0000000000      149.1457258994
      282.1000000000      149.0957909800
      282.2000000000      149.0456713184
      282.3000000000      148.9953171218
      282.4000000000      148.9447026885
      282.5000000000      148.8938300370
      282.6000000000      148.8427269562
      282.7000000000      148.7914375874
      282.8000000000      148.7400051985
      282.9000000000      148.6884497802
      283.0000000000      148.6367466202
      283.1000000000      148.5848138634
      283.2000000000      148.5325161252
      283.3000000000      148.4796869864
      283.4000000000      148.4261665968
      283.5000000000      148.3718440655
      283.6000000000      148.3166908806
      283.7000000000      148.2607732202
      283.8000000000      148.2042374629
      283.9000000000      148.1472721340
      284.0000000000      148.0900575429
      284.1000000000      148.0327185185
      284.2000000000      147.9752946303
      284.3000000000      147.9177364193
      284.4000000000      147.8599273663
      284.5000000000      147.8017229482
      284.6000000000      147.7429931472
      284.7000000000      147.6836546342
      284.8000000000      147.6236830966
      284.9000000000      147.5631033318
      285.0000000000      147.5019625378
      285.1000000000      147.4402977651
      285.2000000000      147.3781094164
      285.3000000000      147.3153490351
      285.4000000000      147.2519234999
      285.5000000000      147.1877116143
      285.6000000000      147.1225853544
      285.7000000000      147.0564286111
      285.8000000000      146.9891503143
      285.9000000000      146.9206920617
      286.0000000000      146.8510305145
      286.1000000000      146.7801746046
      286.2000000000      146.7081590542
      286.3000000000      146.6350362941
      286.4000000000      146.5608671199
      286.5000000000      146.4857097993
      286.6000000000      146.4096102112
      286.7000000000      146.3325982140
      286.8000000000      146.2546932822
      286.9000000000      146.1759170601
      287.0000000000      146.0963070352
      287.1000000000      146.0159258894
      287.2000000000      145.9348632757
      287.3000000000      145.8532286459
      287.4000000000      145.7711358558
      287.5000000000      145.6886834884
      287.6000000000      145.6059377567
      287.7000000000      145.5229251475
      287.8000000000      145.4396386973
      287.9000000000      145.3560565017
      288.0000000000      145.2721662538
      288.1000000000      145.1879875490
      288.2000000000      145.1035848531
      288.3000000000      145.0190673488
      288.4000000000      144.9345763066
      288.5000000000      144.8502643717
      288.6000000000      144.7662728671
      288.7000000000      144.6827131799
      288.8000000000      144.5996564419
      288.9000000000      144.5171318886
      289.0000000000      144.4351318277
      289.1000000000      144.3536205626
      289.2000000000      144.2725455690
      289.3000000000      144.1918498846
      289.4000000000      144.1114842765
      289.5000000000      144.0314173414
      289.6000000000      143.9516422886
      289.7000000000      143.8721800732
      289.8000000000      143.7930785514
      289.9000000000      143.7144069544
      290.0000000000      143.6362457758
      290.1000000000      143.5586742404
      290.2000000000      143.4817594535
      290.3000000000      143.4055513535
      290.4000000000      143.3300852182
      290.5000000000      143.2553907208
      290.6000000000      143.1815039127
      290.7000000000      143.1084774540
      290.8000000000      143.0363848447
      290.9000000000      142.9653159285
      291.0000000000      142.8953640198
      291.1000000000      142.8266080211
      291.2000000000      142.7590948783
      291.3000000000      142.6928280776
      291.4000000000      142.6277664538
      291.5000000000      142.5638346985
      291.6000000000      142.5009437067
      291.7000000000      142.4390162878
      291.8000000000      142.3780118053
      291.9000000000      142.3179428257
      292.0000000000      142.2588783702
      292.1000000000      142.2009320043
      292.2000000000      142.1442377975
      292.3000000000      142.0889211535
      292.4000000000      142.0350731363
      292.5000000000      141.9827356417
      292.6000000000      141.9319010417
      292.7000000000      141.8825256534
      292.8000000000      141.8345521448
      292.9000000000      141.7879332367
      293.0000000000      141.7426486482
      293.1000000000      141.6987099385
      293.2000000000      141.6561526659
      293.3000000000      141.6150199174
      293.4000000000      141.5753441690
      293.5000000000      141.5371343143
      293.6000000000      141.5003720155
      293.7000000000      141.4650182177
      293.8000000000      141.4310270787
      293.9000000000      141.3983620499
      294.0000000000      141.3670083542
      294.1000000000      141.3369777475
      294.2000000000      141.3083047112
      294.3000000000      141.2810365129
      294.4000000000      141.2552215326
      294.5000000000      141.2308998737
      294.6000000000      141.2080984123
      294.7000000000      141.1868302763
      294.8000000000      141.1670973916
      294.9000000000      141.1488944213
      295.0000000000      141.1322124480
      295.1000000000      141.1170417445
      295.2000000000      141.1033732148
      295.3000000000      141.0911985751
      295.4000000000      141.0805099394
      295.5000000000      141.0712997114
      295.6000000000      141.0635613254
      295.7000000000      141.0572909793
      295.8000000000      141.0524891533
      295.9000000000      141.0491608452
      296.0000000000      141.0473138974
      296.1000000000      141.0469554278
      296.2000000000      141.0480868936
      296.3000000000      141.0506987669
      296.4000000000      141.0547660534
      296.5000000000      141.0602465871
      296.6000000000      141.0670838837
      296.7000000000      141.0752151081
      296.8000000000      141.0845826329
      296.9000000000      141.0951457662
      297.0000000000      141.1068888928
      297.1000000000      141.1198230942
      297.2000000000      141.1339799557
      297.3000000000      141.1493987297
      297.4000000000      141.1661100331
      297.5000000000      141.1841203643
      297.6000000000      141.2034021061
      297.7000000000      141.2238923614
      297.8000000000      141.2455013454
      297.9000000000      141.2681278634
      298.0000000000      141.2916771229
      298.1000000000      141.3160752747
      298.2000000000      141.3412759398
      298.3000000000      141.3672566685
      298.4000000000      141.3940061892
      298.5000000000      141.4215061808
      298.6000000000      141.4497132614
      298.7000000000      141.4785466913
      298.8000000000      141.5078851103
      298.9000000000      141.5375721675
      299.0000000000      141.5674277288
      299.1000000000      141.5972595763
      299.2000000000      141.6268711311
      299.3000000000      141.6560630190
      299.4000000000      141.6846291340
      299.5000000000      141.7123496783
      299.6000000000      141.7389844523
      299.7000000000      141.7642693040
      299.8000000000      141.7879176444
      299.9000000000      141.8096277665
      300.0000000000      141.8290954547
      300.1000000000      141.8460290593
      300.2000000000      141.8601619914
      300.3000000000      141.8712583384
      300.4000000000      141.8791110288
      300.5000000000      141.8835379929
      300.6000000000      141.8843827038
      300.7000000000      141.8815200330
      300.8000000000      141.8748644272
      300.9000000000      141.8643787359
      301.0000000000      141.8500821531
      301.1000000000      141.8320511534
      301.2000000000      141.8104075298
      301.3000000000      141.7852975240
      301.4000000000      141.7568740918
      301.5000000000      141.7252900222
      301.6000000000      141.6907005243
      301.7000000000      141.6532706950
      301.8000000000      141.6131845560
      301.9000000000      141.5706522514
      302.0000000000      141.5259111451
      302.1000000000      141.4792180726
      302.2000000000      141.4308332774
      302.3000000000      141.3809994718
      302.4000000000      141.3299214951
      302.5000000000      141.2777530160
      302.6000000000      141.2245954137
      302.7000000000      141.1705098239
      302.8000000000      141.1155382105
      302.9000000000      141.0597258382
      303.0000000000      141.0031374894
      303.1000000000      140.9458624550
      303.2000000000      140.8880075109
      303.3000000000      140.8296812866
      303.4000000000      140.7709764003
      303.5000000000      140.7119563593
      303.6000000000      140.6526521372
      303.7000000000      140.5930696628
      303.8000000000      140.5332057093
      303.9000000000      140.4730668294
      304.0000000000      140.4126853197
      304.1000000000      140.3521274624
      304.2000000000      140.2914920728
      304.3000000000      140.2309003280
      304.4000000000      140.1704805825
      304.5000000000      140.1103529358
      304.6000000000      140.0506172742
      304.7000000000      139.9913467303
      304.8000000000      139.9325864880
      304.9000000000      139.8743568957
      305.0000000000      139.8166592754
      305.1000000000      139.7594828339
      305.2000000000      139.7028115858
      305.3000000000      139.6466310134
      305.4000000000      139.5909346255
      305.5000000000      139.5357300467
      305.6000000000      139.4810431619
      305.7000000000      139.4269185192
      305.8000000000      139.3734149354
      305.9000000000      139.3205967325
      306.0000000000      139.2685228538
      306.1000000000      139.2172366529
      306.2000000000      139.1667590288
      306.3000000000      139.1170868072
      306.4000000000      139.0681970483
      306.5000000000      139.0200562393
      306.6000000000      138.9726317397
      306.7000000000      138.9259017989
      306.8000000000      138.8798609432
      306.9000000000      138.8345190470
      307.0000000000      138.7898945552
      307.1000000000      138.7460042035
      307.2000000000      138.7028524927
      307.3000000000      138.6604247129
      307.4000000000      138.6186866348
      307.5000000000      138.5775919782
      307.6000000000      138.5370962190
      307.7000000000      138.4971727097
      307.8000000000      138.4578260198
      307.9000000000      138.4190982256
      308.0000000000      138.3810658410
      308.1000000000      138.3438280392
      308.2000000000      138.3074894569
      308.3000000000      138.2721424374
      308.4000000000      138.2378536786
      308.5000000000      138.2046586724
      308.6000000000      138.1725650922
      308.7000000000      138.1415624223
      308.8000000000      138.1116342363
      308.9000000000      138.0827684252
      309.0000000000      138.0549619183
      309.1000000000      138.0282185063
      309.2000000000      138.0025407989
      309.3000000000      137.9779195422
      309.4000000000      137.9543245569
      309.5000000000      137.9317010207
      309.6000000000      137.9099729108
      309.7000000000      137.8890528065
      309.8000000000      137.8688548297
      309.9000000000      137.8493063467
      310.0000000000      137.8303546819
      310.1000000000      137.8119670720
      310.2000000000      137.7941244584
      310.3000000000      137.7768120624
      310.4000000000      137.7600106518
      310.5000000000      137.7436918782
      310.6000000000      137.7278196044
      310.7000000000      137.7123573139
      310.8000000000      137.6972795324
      310.9000000000      137.6825832541
      311.0000000000      137.6682957392
      311.1000000000      137.6544746746
      311.2000000000      137.6411988936
      311.3000000000      137.6285502925
      311.4000000000      137.6165908972
      311.5000000000      137.6053412965
      311.6000000000      137.5947672693
      311.7000000000      137.5847796569
      311.8000000000      137.5752488296
      311.9000000000      137.5660308552
      312.0000000000      137.5569988048
      312.1000000000      137.5480707296
      312.2000000000      137.5392259348
      312.3000000000      137.5305046247
      312.4000000000      137.5219907544
      312.5000000000      137.5137837072
      312.6000000000      137.5059680397
      312.7000000000      137.4985904928
      312.8000000000      137.4916504547
      312.9000000000      137.4851049884
      313.0000000000      137.4788844827
      313.1000000000      137.4729116741
      313.2000000000      137.4671165117
      313.3000000000      137.4614424731
      313.4000000000      137.4558435652
      313.5000000000      137.4502756551
      313.6000000000      137.4446874641
      313.7000000000      137.4390164065
      313.8000000000      137.4331920047
      313.9000000000      137.4271467707
      314.0000000000      137.4208322099
      314.1000000000      137.4142356717
      314.2000000000      137.4073921012
      314.3000000000      137.4003846743
      314.4000000000      137.3933321233
      314.5000000000      137.3863653285
      314.6000000000      137.3796004224
      314.7000000000      137.3731161505
      314.8000000000      137.3669412147
      314.9000000000      137.3610543642
      315.0000000000      137.3553963133
      315.1000000000      137.3498890619
      315.2000000000      137.3444558043
      315.3000000000      137.3390352175
      315.4000000000      137.3335870087
      315.5000000000      137.3280897864
      315.6000000000      137.3225349232
      315.7000000000      137.3169193008
      315.8000000000      137.3112386665
      315.9000000000      137.3054818400
      316.0000000000      137.2996258891
      316.1000000000      137.2936325491
      316.2000000000      137.2874459816
      316.3000000000      137.2809921258
      316.4000000000      137.2741800581
      316.5000000000      137.2669068653
      316.6000000000      137.2590664189
      316.7000000000      137.2505599614
      316.8000000000      137.2413040252
      316.9000000000      137.2312313691
      317.0000000000      137.2202836932
      317.1000000000      137.2083989043
      317.2000000000      137.1954976842
      317.3000000000      137.1814740441
      317.4000000000      137.1661935888
      317.5000000000      137.1495013751
      317.6000000000      137.1312378747
      317.7000000000      137.1112577971
      317.8000000000      137.0894462688
      317.9000000000      137.0657297803
      318.0000000000      137.0400816119
      318.1000000000      137.0125203687
      318.2000000000      136.9831005784
      318.3000000000      136.9518981905
      318.4000000000      136.9189975891
      318.5000000000      136.8844850078
      318.6000000000      136.8484485408
      318.7000000000      136.8109828284
      318.8000000000      136.7721964457
      318.9000000000      136.7322188324
      319.0000000000      136.6912014777
      319.1000000000      136.6493095017
      319.2000000000      136.6067055568
      319.3000000000      136.5635330773
      319.4000000000      136.5199056203
      319.5000000000      136.4759048294
      319.6000000000      136.4315860021
      319.7000000000      136.3869886225
      319.8000000000      136.3421488395
      319.9000000000      136.2971102478
      320.0000000000      136.2519305133
      320.1000000000      136.2066829737
      320.2000000000      136.1614551016
      320.3000000000      136.1163461118
      320.4000000000      136.0714644687
      320.5000000000      136.0269240277
      320.6000000000      135.9828376210
      320.7000000000      135.9393086557
      320.8000000000      135.8964232454
      320.9000000000      135.8542457850
      321.0000000000      135.8128191376
      321.1000000000      135.7721686793
      321.2000000000      135.7323080829
      321.3000000000      135.6932448720
      321.4000000000      135.6549847321
      321.5000000000      135.6175342458
      321.6000000000      135.5809019261
      321.7000000000      135.5450974245
      321.8000000000      135.5101289591
      321.9000000000      135.4759997227
      322.0000000000      135.4427048715
      322.1000000000      135.4102311393
      322.2000000000      135.3785599769
      322.3000000000      135.3476738341
      322.4000000000      135.3175630899
      322.5000000000      135.2882307154
      322.6000000000      135.2596923874
      322.7000000000      135.2319713425
      322.8000000000      135.2050894178
      322.9000000000      135.1790573126
      323.0000000000      135.1538670857
      323.1000000000      135.1294889808
      323.2000000000      135.1058743027
      323.3000000000      135.0829637321
      323.4000000000      135.0606989375
      323.5000000000      135.0390331936
      323.6000000000      135.0179360696
      323.7000000000      134.9973885048
      323.8000000000      134.9773688058
      323.9000000000      134.9578343890
      324.0000000000      134.9387063953
      324.1000000000      134.9198633786
      324.2000000000      134.9011474890
      324.3000000000      134.8823833633
      324.4000000000      134.8634057729
      324.5000000000      134.8440883514
      324.6000000000      134.8243638957
      324.7000000000      134.8042288007
      324.8000000000      134.7837303640
      324.9000000000      134.7629423757
      325.0000000000      134.7419377685
      325.1000000000      134.7207667061
      325.2000000000      134.6994459440
      325.3000000000      134.6779614595
      325.4000000000      134.6562815630
      325.5000000000      134.6343734687
      325.6000000000      134.6122153732
      325.7000000000      134.5897993440
      325.8000000000      134.5671263694
      325.9000000000      134.5441987086
      326.0000000000      134.5210145163
      326.1000000000      134.4975679381
      326.2000000000      134.4738554258
      326.3000000000      134.4498864747
      326.4000000000      134.4256944874
      326.5000000000      134.4013427368
      326.6000000000      134.3769223210
      326.7000000000      134.3525425239
      326.8000000000      134.3283168775
      326.9000000000      134.3043494799
      327.0000000000      134.2807254733
      327.1000000000      134.2575078585
      327.2000000000      134.2347404847
      327.3000000000      134.2124550113
      327.4000000000      134.1906787474
      327.5000000000      134.1694407252
      327.6000000000      134.1487744815
      327.7000000000      134.1287174419
      327.8000000000      134.1093070673
      327.9000000000      134.0905754045
      328.0000000000      134.0725438764
      328.1000000000      134.0552202437
      328.2000000000      134.0385989204
      328.3000000000      134.0226647368
      328.4000000000      134.0073993140
      328.5000000000      133.9927882274
      328.6000000000      133.9788267896
      328.7000000000      133.9655221849
      328.8000000000      133.9528909241
      328.9000000000      133.9409524551
      329.0000000000      133.9297208231
      329.1000000000      133.9191974746
      329.2000000000      133.9093680100
      329.3000000000      133.9002043808
      329.4000000000      133.8916721182
      329.5000000000      133.8837395381
      329.6000000000      133.8763846853
      329.7000000000      133.8695962620
      329.8000000000      133.8633680107
      329.9000000000      133.8576885940
      330.0000000000      133.8525309389
      330.1000000000      133.8478449947
      330.2000000000      133.8435566676
      330.3000000000      133.8395737510
      330.4000000000      133.8357972611
      330.5000000000      133.8321346923
      330.6000000000      133.8285114048
      330.7000000000      133.8248781512
      330.8000000000      133.8212149732
      330.9000000000      133.8175332094
      331.0000000000      133.8138767776
      331.1000000000      133.8103224452
      331.2000000000      133.8069773759
      331.3000000000      133.8039721044
      331.4000000000      133.8014476976
      331.5000000000      133.7995373477
      331.6000000000      133.7983448386
      331.7000000000      133.7979247571
      331.8000000000      133.7982706557
      331.9000000000      133.7993161935
      332.0000000000      133.8009506457
      332.1000000000      133.8030441690
      332.2000000000      133.8054748168
      332.3000000000      133.8081483530
      332.4000000000      133.8110053292
      332.5000000000      133.8140150857
      332.6000000000      133.8171611071
      332.7000000000      133.8204246249
      332.8000000000      133.8237730075
      332.9000000000      133.8271569879
      333.0000000000      133.8305166809
      333.1000000000      133.8337927286
      333.2000000000      133.8369370480
      333.3000000000      133.8399179145
      333.4000000000      133.8427170456
      333.5000000000      133.8453200219
      333.6000000000      133.8477047566
      333.7000000000      133.8498338045
      333.8000000000      133.8516546199
      333.9000000000      133.8531079758
      334.0000000000      133.8541405672
      334.1000000000      133.8547155742
      334.2000000000      133.8548158413
      334.3000000000      133.8544378298
      334.4000000000      133.8535785654
      334.5000000000      133.8522206740
      334.6000000000      133.8503214235
      334.7000000000      133.8478104235
      334.8000000000      133.8445980366
      334.9000000000      133.8405929851
      335.0000000000      133.8357241240
      335.1000000000      133.8299595726
      335.2000000000      133.8233175873
      335.3000000000      133.8158671314
      335.4000000000      133.8077192489
      335.5000000000      133.7990114656
      335.6000000000      133.7898875194
      335.7000000000      133.7804759217
      335.8000000000      133.7708728415
      335.9000000000      133.7611346237
      336.0000000000      133.7512819796
      336.1000000000      133.7413135904
      336.2000000000      133.7312242609
      336.3000000000      133.7210223380
      336.4000000000      133.7107414444
      336.5000000000      133.7004423617
      336.6000000000      133.6902030018
      336.7000000000      133.6800979196
      336.8000000000      133.6701727823
      336.9000000000      133.6604217877
      337.0000000000      133.6507758929
      337.1000000000      133.6411067246
      337.2000000000      133.6312461359
      337.3000000000      133.6210162964
      337.4000000000      133.6102617357
      337.5000000000      133.5988741005
      337.6000000000      133.5868032187
      337.7000000000      133.5740530139
      337.8000000000      133.5606658068
      337.9000000000      133.5467013399
      338.0000000000      133.5322170024
      338.1000000000      133.5172542038
      338.2000000000      133.5018336632
      338.3000000000      133.4859597300
      338.4000000000      133.4696309173
      338.5000000000      133.4528517230
      338.6000000000      133.4356409461
      338.7000000000      133.4180341184
      338.8000000000      133.4000802098
      338.9000000000      133.3818342287
      339.0000000000      133.3633479104
      339.1000000000      133.3446612296
      339.2000000000      133.3257976418
      339.3000000000      133.3067650435
      339.4000000000      133.2875622217
      339.5000000000      133.2681882906
      339.6000000000      133.2486516116
      339.7000000000      133.2289748379
      339.8000000000      133.2091939767
      339.9000000000      133.1893514629
      340.0000000000      133.1694856658
      340.1000000000      133.1496210561
      340.2000000000      133.1297633473
      340.3000000000      133.1099019156
      340.4000000000      133.0900187642
      340.5000000000      133.0701005429
      340.6000000000      133.0501490436
      340.7000000000      133.0301862522
      340.8000000000      133.0102519429
      340.9000000000      132.9903942817
      341.0000000000      132.9706563193
      341.1000000000      132.9510629353
      341.2000000000      132.9316130011
      341.3000000000      132.9122797252
      341.4000000000      132.8930190310
      341.5000000000      132.8737828715
      341.6000000000      132.8545328106
      341.7000000000      132.8352495892
      341.8000000000      132.8159361667
      341.9000000000      132.7966136326
      342.0000000000      132.7773113706
      342.1000000000      132.7580541773
      342.2000000000      132.7388497056
      342.3000000000      132.7196795870
      342.4000000000      132.7004969099
      342.5000000000      132.6812312535
      342.6000000000      132.6618006976
      342.7000000000      132.6421283729
      342.8000000000      132.6221597376
      342.9000000000      132.6018762087
      343.0000000000      132.5813011004
      343.1000000000      132.5604952989
      343.2000000000      132.5395427015
      343.3000000000      132.5185286649
      343.4000000000      132.4975175462
      343.5000000000      132.4765365732
      343.6000000000      132.4555717138
      343.7000000000      132.4345773326
      343.8000000000      132.4134965159
      343.9000000000      132.3922848631
      344.0000000000      132.3709289481
      344.1000000000      132.3494524852
      344.2000000000      132.3279077230
      344.3000000000      132.3063552354
      344.4000000000      132.2848395384
      344.5000000000      132.2633691818
      344.6000000000      132.2419078666
      344.7000000000      132.2203789755
      344.8000000000      132.1986814208
      344.9000000000      132.1767113937
      345.0000000000      132.1543832970
      345.1000000000      132.1316443173
      345.2000000000      132.1084799223
      345.3000000000      132.0849108786
      345.4000000000      132.0609844367
      345.5000000000      132.0367626592
      345.6000000000      132.0123100978
      345.7000000000      131.9876822537
      345.8000000000      131.9629158371
      345.9000000000      131.9380216967
      346.0000000000      131.9129814152
      346.1000000000      131.8877486269
      346.2000000000      131.8622556894
      346.3000000000      131.8364252092
      346.4000000000      131.8101845199
      346.5000000000      131.7834799185
      346.6000000000      131.7562869198
      346.7000000000      131.7286133653
      346.8000000000      131.7004940348
      346.9000000000      131.6719780999
      347.0000000000      131.6431134120
      347.1000000000      131.6139330026
      347.2000000000      131.5844484735
      347.3000000000      131.5546522586
      347.4000000000      131.5245273220
      347.5000000000      131.4940601186
      347.6000000000      131.4632515702
      347.7000000000      131.4321215949
      347.8000000000      131.4007051227
      347.9000000000      131.3690407172
      348.0000000000      131.3371559880
      348.1000000000      131.3050557511
      348.2000000000      131.2727183398
      348.3000000000      131.2401030751
      348.4000000000      131.2071675500
      348.5000000000      131.1738893040
      348.6000000000      131.1402841195
      348.7000000000      131.1064133827
      348.8000000000      131.0723761176
      348.9000000000      131.0382866818
      349.0000000000      131.0042445910
      349.1000000000      130.9703062426
      349.2000000000      130.9364680166
      349.3000000000      130.9026668166
      349.4000000000      130.8687983005
      349.5000000000      130.8347476892
      349.6000000000      130.8004238536
      349.7000000000      130.7657858999
      349.8000000000      130.7308535228
      349.9000000000      130.6956979433
      350.0000000000      130.6604174496
      350.1000000000      130.6251073572
      350.2000000000      130.5898357145
      350.3000000000      130.5546330378
      350.4000000000      130.5194985474
      350.5000000000      130.4844195747
      350.6000000000      130.4493965585
      350.7000000000      130.4144643399
      350.8000000000      130.3797015963
      350.9000000000      130.3452246107
      351.0000000000      130.3111683012
      351.1000000000      130.2776633349
      351.2000000000      130.2448195188
      351.3000000000      130.2127213389
      351.4000000000      130.1814346328
      351.5000000000      130.1510178550
      351.6000000000      130.1215299626
      351.7000000000      130.0930293124
      351.8000000000      130.0655627287
      351.9000000000      130.0391494706
      352.0000000000      130.0137687396
      352.1000000000      129.9893587607
      352.2000000000      129.9658301501
      352.3000000000      129.9430894910
      352.4000000000      129.9210645537
      352.5000000000      129.8997220793
      352.6000000000      129.8790719042
      352.7000000000      129.8591560768
      352.8000000000      129.8400275893
      352.9000000000      129.8217278567
      353.0000000000      129.8042724419
      353.1000000000      129.7876499014
      353.2000000000      129.7718318034
      353.3000000000      129.7567869374
      353.4000000000      129.7424916512
      353.5000000000      129.7289306895
      353.6000000000      129.7160873782
      353.7000000000      129.7039271137
      353.8000000000      129.6923818898
      353.9000000000      129.6813440266
      354.0000000000      129.6706736610
      354.1000000000      129.6602184217
      354.2000000000      129.6498382936
      354.3000000000      129.6394269053
      354.4000000000      129.6289225969
      354.5000000000      129.6183070311
      354.6000000000      129.6075934390
      354.7000000000      129.5968094041
      354.8000000000      129.5859799432
      354.9000000000      129.5751157623
      355.0000000000      129.5642094461
      355.1000000000      129.5532397221
      355.2000000000      129.5421814953
      355.3000000000      129.5310179423
      355.4000000000      129.5197508670
      355.5000000000      129.5084063713
      355.6000000000      129.4970342278
      355.7000000000      129.4857007754
      355.8000000000      129.4744764779
      355.9000000000      129.4634206656
      356.0000000000      129.4525668043
      356.1000000000      129.4419118136
      356.2000000000      129.4314123457
      356.3000000000      129.4209895755
      356.4000000000      129.4105420086
      356.5000000000      129.3999633098
      356.6000000000      129.3891602305
      356.7000000000      129.3780652186
      356.8000000000      129.3666403905
      356.9000000000      129.3548728396
      357.0000000000      129.3427644266
      357.1000000000      129.3303213467
      357.2000000000      129.3175478174
      357.3000000000      129.3044458634
      357.4000000000      129.2910201573
      357.5000000000      129.2772844227
      357.6000000000      129.2632649185
      357.7000000000      129.2489975587
      357.8000000000      129.2345181353
      357.9000000000      129.2198486230
      358.0000000000      129.2049848712
      358.1000000000      129.1898909281
      358.2000000000      129.1745026259
      358.3000000000      129.1587393326
      358.4000000000      129.1425195635
      358.5000000000      129.1257748087
      358.6000000000      129.1084569124
      358.7000000000      129.0905372067
      358.8000000000      129.0719989335
      358.9000000000      129.0528270801
      359.0000000000      129.0330005055
      359.1000000000      129.0124900932
      359.2000000000      128.9912641187
      359.3000000000      128.9692991377
      359.4000000000      128.9465923584
      359.5000000000      128.9231706703
      359.6000000000      128.8990925389
      359.7000000000      128.8744415761
      359.8000000000      128.8493134801
      359.9000000000      128.8238001043
      360.0000000000      128.7979748687
      360.1000000000      128.7718829948
      360.2000000000      128.7455385938
      360.3000000000      128.7189287293
      360.4000000000      128.6920225987
      360.5000000000      128.6647826588
      360.6000000000      128.6371742728
      360.7000000000      128.6091710935
      360.8000000000      128.5807547274
      360.9000000000      128.5519094283
      361.0000000000      128.5226147481
      361.1000000000      128.4928398767
      361.2000000000      128.4625423848
      361.3000000000      128.4316722151
      361.4000000000      128.4001801132
      361.5000000000      128.3680283831
      361.6000000000      128.3352007771
      361.7000000000      128.3017080550
      361.8000000000      128.2675870325
      361.9000000000      128.2328933952
      362.0000000000      128.1976907787
      362.1000000000      128.1620395006
      362.2000000000      128.1259878323
      362.3000000000      128.0895674488
      362.4000000000      128.0527933321
      362.5000000000      128.0156672959
      362.6000000000      127.9781837254
      362.7000000000      127.9403361044
      362.8000000000      127.9021231172
      362.9000000000      127.8635534306
      363.0000000000      127.8246485559
      363.1000000000      127.7854433497
      363.2000000000      127.7459838868
      363.3000000000      127.7063225311
      363.4000000000      127.6665105354
      363.5000000000      127.6265895256
      363.6000000000      127.5865845364
      363.7000000000      127.5465013809
      363.8000000000      127.5063304897
      363.9000000000      127.4660566915
      364.0000000000      127.4256717792
      364.1000000000      127.3851851804
      364.2000000000      127.3446285521
      364.3000000000      127.3040523926
      364.4000000000      127.2635157753
      364.5000000000      127.2230727565
      364.6000000000      127.1827598932
      364.7000000000      127.1425885563
      364.8000000000      127.1025439352
      364.9000000000      127.0625905669
      365.0000000000      127.0226824313
      365.1000000000      126.9827744346
      365.2000000000      126.9428318735
      365.3000000000      126.9028353949
      365.4000000000      126.8627809483
      365.5000000000      126.8226762860
      365.6000000000      126.7825366620
      365.7000000000      126.7423820255
      365.8000000000      126.7022364457
      365.9000000000      126.6621288546
      366.0000000000      126.6220934236
      366.1000000000      126.5821680684
      366.2000000000      126.5423906690
      366.3000000000      126.5027937688
      366.4000000000      126.4633992433
      366.5000000000      126.4242146385
      366.6000000000      126.3852324924
      366.7000000000      126.3464332923
      366.8000000000      126.3077918183
      366.9000000000      126.2692856953
      367.0000000000      126.2309045802
      367.1000000000      126.1926583274
      367.2000000000      126.1545826853
      367.3000000000      126.1167412594
      367.4000000000      126.0792227350
      367.5000000000      126.0421330059
      367.6000000000      126.0055829834
      367.7000000000      125.9696743649
      367.8000000000      125.9344867062
      367.9000000000      125.9000692257
      368.0000000000      125.8664396247
      368.1000000000      125.8335900188
      368.2000000000      125.8014975975
      368.3000000000      125.7701359135
      368.4000000000      125.7394827415
      368.5000000000      125.7095221929
      368.6000000000      125.6802413239
      368.7000000000      125.6516233613
      368.8000000000      125.6236407948
      368.9000000000      125.5962517815
      369.0000000000      125.5694021868
      369.1000000000      125.5430328825
      369.2000000000      125.5170889457
      369.3000000000      125.4915264661
      369.4000000000      125.4663146578
      369.5000000000      125.4414340497
      369.6000000000      125.4168733307
      369.7000000000      125.3926272497
      369.8000000000      125.3686966249
      369.9000000000      125.3450898632
      370.0000000000      125.3218243312
      370.1000000000      125.2989258937
      370.2000000000      125.2764258653
      370.3000000000      125.2543557508
      370.4000000000      125.2327407856
      370.5000000000      125.2115935912
      370.6000000000      125.1909095752
      370.7000000000      125.1706657448
      370.8000000000      125.1508237130
      370.9000000000      125.1313359865
      371.0000000000      125.1121532079
      371.1000000000      125.0932299008
      371.2000000000      125.0745274386
      371.3000000000      125.0560144069
      371.4000000000      125.0376652747
      371.5000000000      125.0194581983
      371.6000000000      125.0013724568
      371.7000000000      124.9833858086
      371.8000000000      124.9654722535
      371.9000000000      124.9476008978
      372.0000000000      124.9297366111
      372.1000000000      124.9118427270
      372.2000000000      124.8938852145
      372.3000000000      124.8758368788
      372.4000000000      124.8576797291
      372.5000000000      124.8394041408
      372.6000000000      124.8210047535
      372.7000000000      124.8024745562
      372.8000000000      124.7837993905
      372.9000000000      124.7649548711
      373.0000000000      124.7459068783
      373.1000000000      124.7266158399
      373.2000000000      124.7070440786
      373.3000000000      124.6871644569
      373.4000000000      124.6669677309
      373.5000000000      124.6464661806
      373.6000000000      124.6256924574
      373.7000000000      124.6046944798
      373.8000000000      124.5835284675
      373.9000000000      124.5622523589
      374.0000000000      124.5409212514
      374.1000000000      124.5195855026
      374.2000000000      124.4982909597
      374.3000000000      124.4770797610
      374.4000000000      124.4559899233
      374.5000000000      124.4350527444
      374.6000000000      124.4142884318
      374.7000000000      124.3937014829
      374.8000000000      124.3732777522
      374.9000000000      124.3529848623
      375.0000000000      124.3327767978
      375.1000000000      124.3126022492
      375.2000000000      124.2924148931
      375.3000000000      124.2721828812
      375.4000000000      124.2518948402
      375.5000000000      124.2315606789
      375.6000000000      124.2112069982
      375.7000000000      124.1908684096
      375.8000000000      124.1705771826
      375.9000000000      124.1503541506
      376.0000000000      124.1302034511
      376.1000000000      124.1101124089
      376.2000000000      124.0900561521
      376.3000000000      124.0700051520
      376.4000000000      124.0499332442
      376.5000000000      124.0298238919
      376.6000000000      124.0096732430
      376.7000000000      123.9894896410
      376.8000000000      123.9692903484
      376.9000000000      123.9490968740
      377.0000000000      123.9289301659
      377.1000000000      123.9088064411
      377.2000000000      123.8887340300
      377.3000000000      123.8687115838
      377.4000000000      123.8487280110
      377.5000000000      123.8287641902
      377.6000000000      123.8087959556
      377.7000000000      123.7887975453
      377.8000000000      123.7687448248
      377.9000000000      123.7486179536
      378.0000000000      123.7284033406
      378.1000000000      123.7080946621
      378.2000000000      123.6876925715
      378.3000000000      123.6672027428
      378.4000000000      123.6466322564
      378.5000000000      123.6259850008
      378.6000000000      123.6052573615
      378.7000000000      123.5844356107
      378.8000000000      123.5634958791
      378.9000000000      123.5424066162
      379.0000000000      123.5211326908
      379.1000000000      123.4996399509
      379.2000000000      123.4778992469
      379.3000000000      123.4558894815
      379.4000000000      123.4335995238
      379.5000000000      123.4110289668
      379.6000000000      123.3881877248
      379.7000000000      123.3650945604
      379.8000000000      123.3417748169
      379.9000000000      123.3182578899
      380.0000000000      123.2945749176
      380.1000000000      123.2707569262
      380.2000000000      123.2468333419
      380.3000000000      123.2228307149
      380.4000000000      123.1987716893
      380.5000000000      123.1746744208
      380.6000000000      123.1505525107
      380.7000000000      123.1264152372
      380.8000000000      123.1022677541
      380.9000000000      123.0781110979
      381.0000000000      123.0539421993
      381.1000000000      123.0297543311
      381.2000000000      123.0055382896
      381.3000000000      122.9812842384
      381.4000000000      122.9569836566
      381.5000000000      122.9326304835
      381.6000000000      122.9082205981
      381.7000000000      122.8837492414
      381.8000000000      122.8592067837
      381.9000000000      122.8345741036
      382.0000000000      122.8098192245
      382.1000000000      122.7848967099
      382.2000000000      122.7597506160
      382.3000000000      122.7343208423
      382.4000000000      122.7085516577
      382.5000000000      122.6824005221
      382.6000000000      122.6558448698
      382.7000000000      122.6288850201
      382.8000000000      122.6015423541
      382.9000000000      122.5738532631
      383.0000000000      122.5458608949
      383.1000000000      122.5176075180
      383.2000000000      122.4891300683
      383.3000000000      122.4604601649
      383.4000000000      122.4316280984
      383.5000000000      122.4026686914
      383.6000000000      122.3736261426
      383.7000000000      122.3445551566
      383.8000000000      122.3155169636
      383.9000000000      122.2865707145
      384.0000000000      122.2577627285
      384.1000000000      122.2291172732
      384.2000000000      122.2006324870
      384.3000000000      122.1722836163
      384.4000000000      122.1440334600
      384.5000000000      122.1158474911
      384.6000000000      122.0877091330
      384.7000000000      122.0596298304
      384.8000000000      122.0316493890
      384.9000000000      122.0038247446
      385.0000000000      121.9762093536
      385.1000000000      121.9488294789
      385.2000000000      121.9216659396
      385.3000000000      121.8946488345
      385.4000000000      121.8676682324
      385.5000000000      121.8405978327
      385.6000000000      121.8133238494
      385.7000000000      121.7857692871
      385.8000000000      121.7579045827
      385.9000000000      121.7297403911
      386.0000000000      121.7013068666
      386.1000000000      121.6726311371
      386.2000000000      121.6437246194
      386.3000000000      121.6145846306
      386.4000000000      121.5852060412
      386.5000000000      121.5555934176
      386.6000000000      121.5257643072
      386.7000000000      121.4957402149
      386.8000000000      121.4655303125
      386.9000000000      121.4351182040
      387.0000000000      121.4044605917
      387.1000000000      121.3735002483
      387.2000000000      121.3421885576
      387.3000000000      121.3105085152
      387.4000000000      121.2784887579
      387.5000000000      121.2462029185
      387.6000000000      121.2137542356
      387.7000000000      121.1812508325
      387.8000000000      121.1487803882
      387.9000000000      121.1163929945
      388.0000000000      121.0840977709
      388.1000000000      121.0518735627
      388.2000000000      121.0196886507
      388.3000000000      120.9875211126
      388.4000000000      120.9553715092
      388.5000000000      120.9232629768
      388.6000000000      120.8912287872
      388.7000000000      120.8592924113
      388.8000000000      120.8274482679
      388.9000000000      120.7956513841
      389.0000000000      120.7638208913
      389.1000000000      120.7318568130
      389.2000000000      120.6996644735
      389.3000000000      120.6671782464
      389.4000000000      120.6343773238
      389.5000000000      120.6012893639
      389.6000000000      120.5679818223
      389.7000000000      120.5345442285
      389.8000000000      120.5010670180
      389.9000000000      120.4676232694
      390.0000000000      120.4342584890
      390.1000000000      120.4009906092
      390.2000000000      120.3678187437
      390.3000000000      120.3347363811
      390.4000000000      120.3017437375
      390.5000000000      120.2688549446
      390.6000000000      120.2360980027
      390.7000000000      120.2035079599
      390.8000000000      120.1711157268
      390.9000000000      120.1389360852
      391.0000000000      120.1069583484
      391.1000000000      120.0751420461
      391.2000000000      120.0434184820
      391.3000000000      120.0116975273
      391.4000000000      119.9798779384
      391.5000000000      119.9478590751
      391.6000000000      119.9155520586
      391.7000000000      119.8828887082
      391.8000000000      119.8498273036
      391.9000000000      119.8163547866
      392.0000000000      119.7824855870
      392.1000000000      119.7482576795
      392.2000000000      119.7137267318
      392.3000000000      119.6789590910
      392.4000000000      119.6440241722
      392.5000000000      119.6089867271
      392.6000000000      119.5738998011
      392.7000000000      119.5387998134
      392.8000000000      119.5037054380
      392.9000000000      119.4686212886
      393.0000000000      119.4335456928
      393.1000000000      119.3984799472
      393.2000000000      119.3634356033
      393.3000000000      119.3284368639
      393.4000000000      119.2935169257
      393.5000000000      119.2587094949
      393.6000000000      119.2240386749
      393.7000000000      119.1895113024
      393.8000000000      119.1551151297
      393.9000000000      119.1208240813
      394.0000000000      119.0866091580
      394.1000000000      119.0524515061
      394.2000000000      119.0183534346
      394.3000000000      118.9843437477
      394.4000000000      118.9504755379
      394.5000000000      118.9168168113
      394.6000000000      118.8834366975
      394.7000000000      118.8503914663
      394.8000000000      118.8177144222
      394.9000000000      118.7854120604
      395.0000000000      118.7534664573
      395.1000000000      118.7218419815
      395.2000000000      118.6904936419
      395.3000000000      118.6593747175
      395.4000000000      118.6284423068
      395.5000000000      118.5976605712
      395.6000000000      118.5670022819
      395.7000000000      118.5364493910
      395.8000000000      118.5059929201
      395.9000000000      118.4756318795
      396.0000000000      118.4453707567
      396.1000000000      118.4152155056
      396.2000000000      118.3851686478
      396.3000000000      118.3552246971
      396.4000000000      118.3253674415
      396.5000000000      118.2955705097
      396.6000000000      118.2658018675
      396.7000000000      118.2360314534
      396.8000000000      118.2062396839
      396.9000000000      118.1764239243
      397.0000000000      118.1466006686
      397.1000000000      118.1168026360
      397.2000000000      118.0870716325
      397.3000000000      118.0574493218
      397.4000000000      118.0279685939
      397.5000000000      117.9986478174
      397.6000000000      117.9694891200
      397.7000000000      117.9404806765
      397.8000000000      117.9116022290
      397.9000000000      117.8828324473
      398.0000000000      117.8541560874
      398.1000000000      117.8255686496
      398.2000000000      117.7970769714
      398.3000000000      117.7686956489
      398.4000000000      117.7404405685
      398.5000000000      117.7123215533
      398.6000000000      117.6843362314
      398.7000000000      117.6564669314
      398.8000000000      117.6286817217
      398.9000000000      117.6009395612
      399.0000000000      117.5731981305
      399.1000000000      117.5454218833
      399.2000000000      117.5175877165
      399.3000000000      117.4896865223
      399.4000000000      117.4617203945
      399.5000000000      117.4336967499
      399.6000000000      117.4056215872
      399.7000000000      117.3774942403
      399.8000000000      117.3493052563
      399.9000000000      117.3210376685
      400.0000000000      117.2926705265
      400.1000000000      117.2641828054
      400.2000000000      117.2355562281
      400.3000000000      117.2067767927
      400.4000000000      117.1778359862
      400.5000000000      117.1487329883
      400.6000000000      117.1194783799
      400.7000000000      117.0900984615
      400.8000000000      117.0606379937
      400.9000000000      117.0311587164
      401.0000000000      117.0017317843
      401.1000000000      116.9724242721
      401.2000000000      116.9432825471
      401.3000000000      116.9143174899
      401.4000000000      116.8854971772
      401.5000000000      116.8567510452
      401.6000000000      116.8279859828
      401.7000000000      116.7991104612
      401.8000000000      116.7700594750
      401.9000000000      116.7408122853
      402.0000000000      116.7113971874
      402.1000000000      116.6818818342
      402.2000000000      116.6523523622
      402.3000000000      116.6228880397
      402.4000000000      116.5935392373
      402.5000000000      116.5643151332
      402.6000000000      116.5351840749
      402.7000000000      116.5060852657
      402.8000000000      116.4769470908
      402.9000000000      116.4477061585
      403.0000000000      116.4183220823
      403.1000000000      116.3887851164
      403.2000000000      116.3591161998
      403.3000000000      116.3293610297
      403.4000000000      116.2995810633
      403.5000000000      116.2698445425
      403.6000000000      116.2402197124
      403.7000000000      116.2107708375
      403.8000000000      116.1815561187
      403.9000000000      116.1526258831
      404.0000000000      116.1240198751
      404.1000000000      116.0957638273
      404.2000000000      116.0678667868
      404.3000000000      116.0403211767
      404.4000000000      116.0131070284
      404.5000000000      115.9862002218
      404.6000000000      115.9595825308
      404.7000000000      115.9332499542
      404.8000000000      115.9072162847
      404.9000000000      115.8815106548
      405.0000000000      115.8561696423
      405.1000000000      115.8312260671
      405.2000000000      115.8066977605
      405.3000000000      115.7825796335
      405.4000000000      115.7588410252
      405.5000000000      115.7354281324
      405.6000000000      115.7122699693
      405.7000000000      115.6892862025
      405.8000000000      115.6663957159
      405.9000000000      115.6435252344
      406.0000000000      115.6206172323
      406.1000000000      115.5976358731
      406.2000000000      115.5745695532
      406.3000000000      115.5514291503
      406.4000000000      115.5282420836
      406.5000000000      115.5050432188
      406.6000000000      115.4818641346
      406.7000000000      115.4587223787
      406.8000000000      115.4356125645
      406.9000000000      115.4125012854
      407.0000000000      115.3893275292
      407.1000000000      115.3660092159
      407.2000000000      115.3424548248
      407.3000000000      115.3185776310
      407.4000000000      115.2943092446
      407.5000000000      115.2696092969
      407.6000000000      115.2444689687
      407.7000000000      115.2189075859
      407.8000000000      115.1929635520
      407.9000000000      115.1666824286
      408.0000000000      115.1401057443
      408.1000000000      115.1132632468
      408.2000000000      115.0861698467
      408.3000000000      115.0588272063
      408.4000000000      115.0312291909
      408.5000000000      115.0033697496
      408.6000000000      114.9752510915
      408.7000000000      114.9468897541
      408.8000000000      114.9183188053
      408.9000000000      114.8895859172
      409.0000000000      114.8607482997
      409.1000000000      114.8318660551
      409.2000000000      114.8029952239
      409.3000000000      114.7741811604
      409.4000000000      114.7454527210
      409.5000000000      114.7168178219
      409.6000000000      114.6882613805
      409.7000000000      114.6597468711
      409.8000000000      114.6312222619
      409.9000000000      114.6026298832
      410.0000000000      114.5739181769
      410.1000000000      114.5450521948
      410.2000000000      114.5160196763
      410.3000000000      114.4868309145
      410.4000000000      114.4575129464
      410.5000000000      114.4281009406
      410.6000000000      114.3986307255
      410.7000000000      114.3691353978
      410.8000000000      114.3396463298
      410.9000000000      114.3101962215
      411.0000000000      114.2808208284
      411.1000000000      114.2515569691
      411.2000000000      114.2224366895
      411.3000000000      114.1934794675
      411.4000000000      114.1646855098
      411.5000000000      114.1360329549
      411.6000000000      114.1074808219
      411.7000000000      114.0789777558
      411.8000000000      114.0504742729
      411.9000000000      114.0219341997
      412.0000000000      113.9933405498
      412.1000000000      113.9646929235
      412.2000000000      113.9359972852
      412.3000000000      113.9072527937
      412.4000000000      113.8784420772
      412.5000000000      113.8495298608
      412.6000000000      113.8204710182
      412.7000000000      113.7912246943
      412.8000000000      113.7617684322
      412.9000000000      113.7321063028
      413.0000000000      113.7022677293
      413.1000000000      113.6722977124
      413.2000000000      113.6422425838
      413.3000000000      113.6121367768
      413.4000000000      113.5819951857
      413.5000000000      113.5518132754
      413.6000000000      113.5215743625
      413.7000000000      113.4912612207
      413.8000000000      113.4608679424
      413.9000000000      113.4304080622
      414.0000000000      113.3999166378
      414.1000000000      113.3694461336
      414.2000000000      113.3390579925
      414.3000000000      113.3088126583
      414.4000000000      113.2787605180
      414.5000000000      113.2489352897
      414.6000000000      113.2193504646
      414.7000000000      113.1899988853
      414.8000000000      113.1608551920
      414.9000000000      113.1318805498
      415.0000000000      113.1030287117
      415.1000000000      113.0742522251
      415.2000000000      113.0455076053
      415.3000000000      113.0167584350
      415.4000000000      112.9879759285
      415.5000000000      112.9591373746
      415.6000000000      112.9302238271
      415.7000000000      112.9012189142
      415.8000000000      112.8721101939
      415.9000000000      112.8135652303
