# Supplementary material for: Direct tracking of H2 roaming reaction in real time
Source: Nat Commun. 2024 Aug 6;15:6656. doi: 10.1038/s41467-024-49671-6 (PMC11303762; doi:10.1038/s41467-024-49671-6)
Supplement: Supplementary file 8 — Source Data [file 41467_2024_49671_MOESM8_ESM.zip › SourceData/Data-Fig10-SuppInfo/FigS10.traj2.A3.dat]

# Bond Angle (6N, 1C, 4H)
# X-Axis:  Time in Trajectory (femtosec)
# Y-Axis:  Bond Angle (Degrees)
#                  X                   Y
        0.0000000000      110.1530051195
        0.1000000000      110.3154020239
        0.2000000000      110.4811057058
        0.3000000000      110.6486454475
        0.4000000000      110.8170188981
        0.5000000000      110.9859001065
        0.6000000000      111.1556254123
        0.7000000000      111.3269722535
        0.8000000000      111.5008181227
        0.9000000000      111.6778006812
        1.0000000000      111.8580883352
        1.1000000000      112.0413251343
        1.2000000000      112.2267523625
        1.3000000000      112.4134494141
        1.4000000000      112.6005980980
        1.5000000000      112.7876738122
        1.6000000000      112.9745058669
        1.7000000000      113.1612071712
        1.8000000000      113.3480208689
        1.9000000000      113.5351493736
        2.0000000000      113.7226241308
        2.1000000000      113.9102545172
        2.2000000000      114.0976678734
        2.3000000000      114.2844207046
        2.4000000000      114.4701322502
        2.5000000000      114.6545829399
        2.6000000000      114.8377398978
        2.7000000000      115.0197085728
        2.8000000000      115.2006399642
        2.9000000000      115.3806332148
        3.0000000000      115.5596682275
        3.1000000000      115.7375901076
        3.2000000000      115.9141478795
        3.3000000000      116.0890666228
        3.4000000000      116.2621164129
        3.5000000000      116.4331463633
        3.6000000000      116.6020758659
        3.7000000000      116.7688606203
        3.8000000000      116.9334616564
        3.9000000000      117.0958381663
        4.0000000000      117.2559686982
        4.1000000000      117.4138891874
        4.2000000000      117.5697263893
        4.3000000000      117.7237048789
        4.4000000000      117.8761168349
        4.5000000000      118.0272627374
        4.6000000000      118.1773875214
        4.7000000000      118.3266404226
        4.8000000000      118.4750746471
        4.9000000000      118.6226823631
        5.0000000000      118.7694434848
        5.1000000000      118.9153630666
        5.2000000000      119.0604822473
        5.3000000000      119.2048639525
        5.4000000000      119.3485671806
        5.5000000000      119.4916266427
        5.6000000000      119.6340484469
        5.7000000000      119.7758227024
        5.8000000000      119.9169459103
        5.9000000000      120.0574425637
        6.0000000000      120.1973763640
        6.1000000000      120.3368455990
        6.2000000000      120.4759633343
        6.3000000000      120.6148296480
        6.4000000000      120.7535073271
        6.5000000000      120.8920117195
        6.6000000000      121.0303197769
        6.7000000000      121.1683953341
        6.8000000000      121.3062214311
        6.9000000000      121.4438286059
        7.0000000000      121.5813106551
        7.1000000000      121.7188240960
        7.2000000000      121.8565722990
        7.3000000000      121.9947784178
        7.4000000000      122.1336530361
        7.5000000000      122.2733633758
        7.6000000000      122.4140107698
        7.7000000000      122.5556209116
        7.8000000000      122.6981476022
        7.9000000000      122.8414874050
        8.0000000000      122.9855020637
        8.1000000000      123.1300458914
        8.2000000000      123.2749953971
        8.3000000000      123.4202766985
        8.4000000000      123.5658845950
        8.5000000000      123.7118878009
        8.6000000000      123.8584181574
        8.7000000000      124.0056459373
        8.8000000000      124.1537472942
        8.9000000000      124.3028725267
        9.0000000000      124.4531244600
        9.1000000000      124.6045538301
        9.2000000000      124.7571731106
        9.3000000000      124.9109839286
        9.4000000000      125.0660089471
        9.5000000000      125.2223182914
        9.6000000000      125.3800426589
        9.7000000000      125.5393688239
        9.8000000000      125.7005176979
        9.9000000000      125.8637101831
       10.0000000000      126.0291303849
       10.1000000000      126.1968968509
       10.2000000000      126.3670500026
       10.3000000000      126.5395586021
       10.4000000000      126.7143429356
       10.5000000000      126.8913088480
       10.6000000000      127.0703852014
       10.7000000000      127.2515565190
       10.8000000000      127.4348837780
       10.9000000000      127.6205095005
       11.0000000000      127.8086477590
       11.1000000000      127.9995634276
       11.2000000000      128.1935460639
       11.3000000000      128.3908836264
       11.4000000000      128.5918409671
       11.5000000000      128.7966484682
       11.6000000000      129.0055055057
       11.7000000000      129.2186000094
       11.8000000000      129.4361398629
       11.9000000000      129.6583868588
       12.0000000000      129.8856820235
       12.1000000000      130.1184529912
       12.2000000000      130.3571990510
       12.3000000000      130.6024561795
       12.4000000000      130.8547512560
       12.5000000000      131.1145595094
       12.6000000000      131.3822790102
       12.7000000000      131.6582306329
       12.8000000000      131.9426832990
       12.9000000000      132.2358958919
       13.0000000000      132.5381623862
       13.1000000000      132.8498443335
       13.2000000000      133.1713777220
       13.3000000000      133.5032482348
       13.4000000000      133.8459396779
       13.5000000000      134.1998718810
       13.6000000000      134.5653516075
       13.7000000000      134.9425583096
       13.8000000000      135.3315740473
       13.9000000000      135.7324465970
       14.0000000000      136.1452548252
       14.1000000000      136.5701366989
       14.2000000000      137.0072509494
       14.3000000000      137.4566725035
       14.4000000000      137.9182576275
       14.5000000000      138.3915398019
       14.6000000000      138.8757150168
       14.7000000000      139.3697412243
       14.8000000000      139.8725219098
       14.9000000000      140.3830938580
       15.0000000000      140.9007222675
       15.1000000000      141.4248377485
       15.2000000000      141.9548189028
       15.3000000000      142.4897008204
       15.4000000000      143.0279364489
       15.5000000000      143.5673286910
       15.6000000000      144.1051840858
       15.7000000000      144.6386369337
       15.8000000000      145.1650037570
       15.9000000000      145.6820026363
       16.0000000000      146.1877345734
       16.1000000000      146.6804453328
       16.2000000000      147.1581989003
       16.3000000000      147.6186360318
       16.4000000000      148.0589451748
       16.5000000000      148.4760693868
       16.6000000000      148.8670680008
       16.7000000000      149.2294934153
       16.8000000000      149.5616504535
       16.9000000000      149.8626670221
       17.0000000000      150.1323855858
       17.1000000000      150.3711478796
       17.2000000000      150.5795672522
       17.3000000000      150.7583631438
       17.4000000000      150.9082898948
       17.5000000000      151.0301511849
       17.6000000000      151.1248670641
       17.7000000000      151.1935525501
       17.8000000000      151.2375689066
       17.9000000000      151.2585180370
       18.0000000000      151.2581682362
       18.1000000000      151.2383230201
       18.2000000000      151.2006655477
       18.3000000000      151.1466215014
       18.4000000000      151.0772795386
       18.5000000000      150.9933928440
       18.6000000000      150.8954625687
       18.7000000000      150.7838795077
       18.8000000000      150.6590810565
       18.9000000000      150.5216743983
       19.0000000000      150.3724885502
       19.1000000000      150.2125436577
       19.2000000000      150.0429541776
       19.3000000000      149.8648018643
       19.4000000000      149.6790191518
       19.5000000000      149.4863150220
       19.6000000000      149.2871584428
       19.7000000000      149.0818158962
       19.8000000000      148.8704247311
       19.9000000000      148.6530773022
       20.0000000000      148.4298930125
       20.1000000000      148.2010637854
       20.2000000000      147.9668690187
       20.3000000000      147.7276643668
       20.4000000000      147.4838532029
       20.5000000000      147.2358502185
       20.6000000000      146.9840445673
       20.7000000000      146.7287677399
       20.8000000000      146.4702704718
       20.9000000000      146.2087119821
       21.0000000000      145.9441640325
       21.1000000000      145.6766309415
       21.2000000000      145.4060841161
       21.3000000000      145.1325049065
       21.4000000000      144.8559255448
       21.5000000000      144.5764554936
       21.6000000000      144.2942838213
       21.7000000000      144.0096558361
       21.8000000000      143.7228305892
       21.9000000000      143.4340314349
       22.0000000000      143.1434035518
       22.1000000000      142.8509909001
       22.2000000000      142.5567406574
       22.3000000000      142.2605356567
       22.4000000000      141.9622458223
       22.5000000000      141.6617822020
       22.6000000000      141.3591359437
       22.7000000000      141.0543902721
       22.8000000000      140.7477033611
       22.9000000000      140.4392697484
       23.0000000000      140.1292743726
       23.1000000000      139.8178547974
       23.2000000000      139.5050834634
       23.3000000000      139.1909741335
       23.4000000000      138.8755079554
       23.5000000000      138.5586680215
       23.6000000000      138.2404694765
       23.7000000000      137.9209752574
       23.8000000000      137.6002935926
       23.9000000000      137.2785596940
       24.0000000000      136.9559087398
       24.1000000000      136.6324488086
       24.2000000000      136.3082412835
       24.3000000000      135.9832930535
       24.4000000000      135.6575611248
       24.5000000000      135.3309670871
       24.6000000000      135.0034170032
       24.7000000000      134.6748215829
       24.8000000000      134.3451119787
       24.9000000000      134.0142480185
       25.0000000000      133.6822177783
       25.1000000000      133.3490297586
       25.2000000000      133.0147011333
       25.3000000000      132.6792467697
       25.4000000000      132.3426732671
       25.5000000000      132.0049799344
       25.6000000000      131.6661654203
       25.7000000000      131.3262365858
       25.8000000000      130.9852158386
       25.9000000000      130.6431443032
       26.0000000000      130.3000800666
       26.1000000000      129.9560920142
       26.2000000000      129.6112507626
       26.3000000000      129.2656190406
       26.4000000000      128.9192444381
       26.5000000000      128.5721569396
       26.6000000000      128.2243715435
       26.7000000000      127.8758931835
       26.8000000000      127.5267194358
       26.9000000000      127.1768380164
       27.0000000000      126.8262201274
       27.1000000000      126.4748142256
       27.2000000000      126.1225450303
       27.3000000000      125.7693197474
       27.4000000000      125.4150401133
       27.5000000000      125.0596169432
       27.6000000000      124.7029830182
       27.7000000000      124.3450995353
       27.8000000000      123.9859519316
       27.9000000000      123.6255348358
       28.0000000000      123.2638322369
       28.1000000000      122.9008032897
       28.2000000000      122.5363820149
       28.3000000000      122.1704912717
       28.4000000000      121.8030632156
       28.5000000000      121.4340558925
       28.6000000000      121.0634587886
       28.7000000000      120.6912855198
       28.8000000000      120.3175563266
       28.9000000000      119.9422764500
       29.0000000000      119.5654187103
       29.1000000000      119.1869189781
       29.2000000000      118.8066891877
       29.3000000000      118.4246452727
       29.4000000000      118.0407400181
       29.5000000000      117.6549879765
       29.6000000000      117.2674720502
       29.7000000000      116.8783276816
       29.8000000000      116.4877085968
       29.9000000000      116.0957453771
       30.0000000000      115.7025120530
       30.1000000000      115.3080142385
       30.2000000000      114.9122050331
       30.3000000000      114.5150248693
       30.4000000000      114.1164529074
       30.5000000000      113.7165539733
       30.6000000000      113.3155062318
       30.7000000000      112.9136010759
       30.8000000000      112.5112170615
       30.9000000000      112.1087812447
       31.0000000000      111.7067365213
       31.1000000000      111.3055280475
       31.2000000000      110.9056094886
       31.3000000000      110.5074588759
       31.4000000000      110.1115906609
       31.5000000000      109.7185558352
       31.6000000000      109.3289315612
       31.7000000000      108.9433120648
       31.8000000000      108.5623164052
       31.9000000000      108.1866170695
       32.0000000000      107.8169697513
       32.1000000000      107.4542089063
       32.2000000000      107.0991836160
       32.3000000000      106.7526407077
       32.4000000000      106.4150937965
       32.5000000000      106.0867288929
       32.6000000000      105.7673856821
       32.7000000000      105.4566254967
       32.8000000000      105.1538647175
       32.9000000000      104.8585285886
       33.0000000000      104.5701736254
       33.1000000000      104.2885400346
       33.2000000000      104.0135257060
       33.3000000000      103.7451067655
       33.4000000000      103.4832493735
       33.5000000000      103.2278517713
       33.6000000000      102.9787312771
       33.7000000000      102.7356467127
       33.8000000000      102.4983347471
       33.9000000000      102.2665402757
       34.0000000000      102.0400300858
       34.1000000000      101.8185893193
       34.2000000000      101.6020093133
       34.3000000000      101.3900789570
       34.4000000000      101.1825884906
       34.5000000000      100.9793459853
       34.6000000000      100.7801976717
       34.7000000000      100.5850392895
       34.8000000000      100.3938094599
       34.9000000000      100.2064645727
       35.0000000000      100.0229438209
       35.1000000000       99.8431383047
       35.2000000000       99.6668774502
       35.3000000000       99.4939399523
       35.4000000000       99.3240870477
       35.5000000000       99.1571072708
       35.6000000000       98.9928573093
       35.7000000000       98.8312846026
       35.8000000000       98.6724235139
       35.9000000000       98.5163663374
       36.0000000000       98.3632195853
       36.1000000000       98.2130611251
       36.2000000000       98.0659125254
       36.3000000000       97.9217345466
       36.4000000000       97.7804441942
       36.5000000000       97.6419435886
       36.6000000000       97.5061474444
       36.7000000000       97.3729979766
       36.8000000000       97.2424635975
       36.9000000000       97.1145267519
       37.0000000000       96.9891717192
       37.1000000000       96.8663827788
       37.2000000000       96.7461570323
       37.3000000000       96.6285270805
       37.4000000000       96.5135821165
       37.5000000000       96.4014741356
       37.6000000000       96.2924001751
       37.7000000000       96.1865600042
       37.8000000000       96.0840984520
       37.9000000000       95.9850496081
       38.0000000000       95.8893022416
       38.1000000000       95.7966007304
       38.2000000000       95.7065842211
       38.3000000000       95.6188532890
       38.4000000000       95.5330436573
       38.5000000000       95.4488849480
       38.6000000000       95.3662285229
       38.7000000000       95.2850395699
       38.8000000000       95.2053606580
       38.9000000000       95.1272625985
       39.0000000000       95.0508007370
       39.1000000000       94.9759903924
       39.2000000000       94.9028061443
       39.3000000000       94.8312008954
       39.4000000000       94.7611356129
       39.5000000000       94.6926091868
       39.6000000000       94.6256793834
       39.7000000000       94.5604694885
       39.8000000000       94.4971589641
       39.9000000000       94.4359603608
       40.0000000000       94.3770875614
       40.1000000000       94.3207220188
       40.2000000000       94.2669845543
       40.3000000000       94.2159192023
       40.4000000000       94.1674922991
       40.5000000000       94.1216047388
       40.6000000000       94.0781111344
       40.7000000000       94.0368386115
       40.8000000000       93.9975999086
       40.9000000000       93.9601987757
       41.0000000000       93.9244289111
       41.1000000000       93.8900705995
       41.2000000000       93.8568914902
       41.3000000000       93.8246577285
       41.4000000000       93.7931583943
       41.5000000000       93.7622393714
       41.6000000000       93.7318364834
       41.7000000000       93.7019942104
       41.8000000000       93.6728585462
       41.9000000000       93.6446393080
       42.0000000000       93.6175465825
       42.1000000000       93.5917153240
       42.2000000000       93.5671378604
       42.3000000000       93.5436242391
       42.4000000000       93.5208045651
       42.5000000000       93.4981756511
       42.6000000000       93.4751813394
       42.7000000000       93.4513038854
       42.8000000000       93.4261408952
       42.9000000000       93.3994489414
       43.0000000000       93.3711475205
       43.1000000000       93.3412894509
       43.2000000000       93.3100114050
       43.3000000000       93.2774798040
       43.4000000000       93.2438428738
       43.5000000000       93.2091928904
       43.6000000000       93.1735365329
       43.7000000000       93.1367726123
       43.8000000000       93.0986821489
       43.9000000000       93.0589405041
       44.0000000000       93.0171586757
       44.1000000000       92.9729516138
       44.2000000000       92.9260186020
       44.3000000000       92.8762098504
       44.4000000000       92.8235517855
       44.5000000000       92.7682138015
       44.6000000000       92.7104189738
       44.7000000000       92.6503247174
       44.8000000000       92.5879136991
       44.9000000000       92.5229347264
       45.0000000000       92.4549166791
       45.1000000000       92.3832519637
       45.2000000000       92.3073190469
       45.3000000000       92.2265988068
       45.4000000000       92.1407440980
       45.5000000000       92.0495845942
       45.6000000000       91.9530777052
       45.7000000000       91.8512379794
       45.8000000000       91.7440804066
       45.9000000000       91.6315992238
       46.0000000000       91.5137833894
       46.1000000000       91.3906517078
       46.2000000000       91.2622819254
       46.3000000000       91.1288128718
       46.4000000000       90.9904155571
       46.5000000000       90.8472492809
       46.6000000000       90.6994305696
       46.7000000000       90.5470374840
       46.8000000000       90.3901526314
       46.9000000000       90.2289251958
       47.0000000000       90.0636196700
       47.1000000000       89.8946227341
       47.2000000000       89.7223974916
       47.3000000000       89.5473979418
       47.4000000000       89.3699745991
       47.5000000000       89.1903068379
       47.6000000000       89.0083857639
       47.7000000000       88.8240503313
       47.8000000000       88.6370588409
       47.9000000000       88.4471678584
       48.0000000000       88.2541933191
       48.1000000000       88.0580405546
       48.2000000000       87.8587053447
       48.3000000000       87.6562595486
       48.4000000000       87.4508369764
       48.5000000000       87.2426297565
       48.6000000000       87.0318941911
       48.7000000000       86.8189562236
       48.8000000000       86.6042058414
       48.9000000000       86.3880765680
       49.0000000000       86.1710165201
       49.1000000000       85.9534632562
       49.2000000000       85.7358342684
       49.3000000000       85.5185376946
       49.4000000000       85.3019970331
       49.5000000000       85.0866739015
       49.6000000000       84.8730690781
       49.7000000000       84.6616874230
       49.8000000000       84.4529668709
       49.9000000000       84.2471908072
       50.0000000000       84.0444171941
       50.1000000000       83.8444586159
       50.2000000000       83.6469323977
       50.3000000000       83.4513734531
       50.4000000000       83.2573778427
       50.5000000000       83.0647330120
       50.6000000000       82.8734948160
       50.7000000000       82.6839893164
       50.8000000000       82.4967405912
       50.9000000000       82.3123471658
       51.0000000000       82.1313433927
       51.1000000000       81.9540867694
       51.2000000000       81.7807044385
       51.3000000000       81.6111127568
       51.4000000000       81.4450991060
       51.5000000000       81.2824340294
       51.6000000000       81.1229734538
       51.7000000000       80.9667176931
       51.8000000000       80.8138112851
       51.9000000000       80.6644881397
       52.0000000000       80.5189837597
       52.1000000000       80.3774460987
       52.2000000000       80.2398756555
       52.3000000000       80.1061144815
       52.4000000000       79.9758862441
       52.5000000000       79.8488718360
       52.6000000000       79.7247943003
       52.7000000000       79.6034860136
       52.8000000000       79.4849194197
       52.9000000000       79.3691957956
       53.0000000000       79.2564999947
       53.1000000000       79.1470385029
       53.2000000000       79.0409816461
       53.3000000000       78.9384276214
       53.4000000000       78.8393981329
       53.5000000000       78.7438647722
       53.6000000000       78.6517947766
       53.7000000000       78.5631984647
       53.8000000000       78.4781612150
       53.9000000000       78.3968500911
       54.0000000000       78.3194952863
       54.1000000000       78.2463548393
       54.2000000000       78.1776740379
       54.3000000000       78.1136489231
       54.4000000000       78.0543990767
       54.5000000000       77.9999511110
       54.6000000000       77.9502329631
       54.7000000000       77.9050793909
       54.8000000000       77.8642493236
       54.9000000000       77.8274550629
       55.0000000000       77.7944011664
       55.1000000000       77.7648277056
       55.2000000000       77.7385499291
       55.3000000000       77.7154854615
       55.4000000000       77.6956620002
       55.5000000000       77.6792034039
       55.6000000000       77.6662981865
       55.7000000000       77.6571598733
       55.8000000000       77.6519907781
       55.9000000000       77.6509585869
       56.0000000000       77.6541897111
       56.1000000000       77.6617770569
       56.2000000000       77.6737953533
       56.3000000000       77.6903160791
       56.4000000000       77.7114160091
       56.5000000000       77.7371775454
       56.6000000000       77.7676829707
       56.7000000000       77.8030071438
       56.8000000000       77.8432131759
       56.9000000000       77.8883535427
       57.0000000000       77.9384761093
       57.1000000000       77.9936323986
       57.2000000000       78.0538849827
       57.3000000000       78.1193117577
       57.4000000000       78.1900064922
       57.5000000000       78.2660760268
       57.6000000000       78.3476352209
       57.7000000000       78.4348010097
       57.8000000000       78.5276868941
       57.9000000000       78.6263986220
       58.0000000000       78.7310311966
       58.1000000000       78.8416671479
       58.2000000000       78.9583765286
       58.3000000000       79.0812197653
       58.4000000000       79.2102538598
       58.5000000000       79.3455405748
       58.6000000000       79.4871528318
       58.7000000000       79.6351751893
       58.8000000000       79.7896963686
       58.9000000000       79.9507956013
       59.0000000000       80.1185281261
       59.1000000000       80.2929164894
       59.2000000000       80.4739526825
       59.3000000000       80.6616125803
       59.4000000000       80.8558789007
       59.5000000000       81.0567655373
       59.6000000000       81.2643341021
       59.7000000000       81.4786949271
       59.8000000000       81.6999894362
       59.9000000000       81.9283572302
       60.0000000000       82.1638973088
       60.1000000000       82.4066356812
       60.2000000000       82.6565097762
       60.3000000000       82.9133748210
       60.4000000000       83.1770306423
       60.5000000000       83.4472618629
       60.6000000000       83.7238811261
       60.7000000000       84.0067642805
       60.8000000000       84.2958686226
       60.9000000000       84.5912300576
       61.0000000000       84.8929416035
       61.1000000000       85.2011216526
       61.2000000000       85.5158835431
       61.3000000000       85.8373170274
       61.4000000000       86.1654875541
       61.5000000000       86.5004520877
       61.6000000000       86.8422823517
       61.7000000000       87.1910805418
       61.8000000000       87.5469720348
       61.9000000000       87.9100665160
       62.0000000000       88.2803908165
       62.1000000000       88.6578089580
       62.2000000000       89.0419518951
       62.3000000000       89.4321792731
       62.4000000000       89.8275884457
       62.5000000000       90.2270735446
       62.6000000000       90.6294218149
       62.7000000000       91.0334207977
       62.8000000000       91.4379445723
       62.9000000000       91.8419941500
       63.0000000000       92.2446840635
       63.1000000000       92.6451869526
       63.2000000000       93.0426624662
       63.3000000000       93.4362012987
       63.4000000000       93.8248101618
       63.5000000000       94.2074472701
       63.6000000000       94.5830977299
       63.7000000000       94.9508612555
       63.8000000000       95.3100201743
       63.9000000000       95.6600655462
       64.0000000000       96.0006770385
       64.1000000000       96.3316695247
       64.2000000000       96.6529306314
       64.3000000000       96.9643749157
       64.4000000000       97.2659300476
       64.5000000000       97.5575516016
       64.6000000000       97.8392458392
       64.7000000000       98.1110759492
       64.8000000000       98.3731391587
       64.9000000000       98.6255219049
       65.0000000000       98.8682563228
       65.1000000000       99.1013051424
       65.2000000000       99.3245914191
       65.3000000000       99.5380685994
       65.4000000000       99.7418056891
       65.5000000000       99.9360529289
       65.6000000000      100.1212591284
       65.7000000000      100.2980303227
       65.8000000000      100.4670424877
       65.9000000000      100.6289399145
       66.0000000000      100.7842576147
       66.1000000000      100.9333969676
       66.2000000000      101.0766621186
       66.3000000000      101.2143399504
       66.4000000000      101.3467900297
       66.5000000000      101.4745087872
       66.6000000000      101.5981437251
       66.7000000000      101.7184525772
       66.8000000000      101.8362216757
       66.9000000000      101.9521704606
       67.0000000000      102.0668708770
       67.1000000000      102.1807012185
       67.2000000000      102.2938399992
       67.3000000000      102.4062939188
       67.4000000000      102.5179470616
       67.5000000000      102.6286175627
       67.6000000000      102.7381096388
       67.7000000000      102.8462519610
       67.8000000000      102.9529180056
       67.9000000000      103.0580303212
       68.0000000000      103.1615554130
       68.1000000000      103.2634967197
       68.2000000000      103.3638895868
       68.3000000000      103.4627972049
       68.4000000000      103.5603034835
       68.5000000000      103.6564991481
       68.6000000000      103.7514600258
       68.7000000000      103.8452197684
       68.8000000000      103.9377422251
       68.9000000000      104.0289001318
       69.0000000000      104.1184670415
       69.1000000000      104.2061278780
       69.2000000000      104.2915102660
       69.3000000000      104.3742337227
       69.4000000000      104.4539688234
       69.5000000000      104.5304947435
       69.6000000000      104.6037434841
       69.7000000000      104.6738214699
       69.8000000000      104.7410029325
       69.9000000000      104.8056927353
       70.0000000000      104.8683616783
       70.1000000000      104.9294623757
       70.2000000000      104.9893397733
       70.3000000000      105.0481532603
       70.4000000000      105.1058251510
       70.5000000000      105.1620261653
       70.6000000000      105.2162045097
       70.7000000000      105.2676610604
       70.8000000000      105.3156648192
       70.9000000000      105.3595902455
       71.0000000000      105.3990436285
       71.1000000000      105.4339411801
       71.2000000000      105.4645099163
       71.3000000000      105.4912035142
       71.4000000000      105.5145515964
       71.5000000000      105.5349826783
       71.6000000000      105.5526714868
       71.7000000000      105.5674575461
       71.8000000000      105.5788626686
       71.9000000000      105.5862029917
       72.0000000000      105.5887581080
       72.1000000000      105.5859387956
       72.2000000000      105.5773981607
       72.3000000000      105.5630567952
       72.4000000000      105.5430485924
       72.5000000000      105.5176211368
       72.6000000000      105.4870349556
       72.7000000000      105.4514970032
       72.8000000000      105.4111416061
       72.9000000000      105.3660475249
       73.0000000000      105.3162649513
       73.1000000000      105.2618285516
       73.2000000000      105.2027497929
       73.3000000000      105.1390027798
       73.4000000000      105.0705268645
       73.5000000000      104.9972610063
       73.6000000000      104.9192060262
       73.7000000000      104.8364932970
       73.8000000000      104.7494312760
       73.9000000000      104.6585061657
       74.0000000000      104.5643272502
       74.1000000000      104.4675267494
       74.2000000000      104.3686430626
       74.3000000000      104.2680264466
       74.4000000000      104.1658004273
       74.5000000000      104.0618915700
       74.6000000000      103.9561137324
       74.7000000000      103.8482743531
       74.8000000000      103.7382669663
       74.9000000000      103.6261250244
       75.0000000000      103.5120285002
       75.1000000000      103.3962686009
       75.2000000000      103.2791838930
       75.3000000000      103.1610847171
       75.4000000000      103.0421840578
       75.5000000000      102.9225522091
       75.6000000000      102.8021080229
       75.7000000000      102.6806521906
       75.8000000000      102.5579388072
       75.9000000000      102.4337716937
       76.0000000000      102.3081053618
       76.1000000000      102.1811277626
       76.2000000000      102.0533031950
       76.3000000000      101.9253608041
       76.4000000000      101.7982260737
       76.5000000000      101.6729075996
       76.6000000000      101.5503633405
       76.7000000000      101.4313740294
       76.8000000000      101.3164472953
       76.9000000000      101.2057687993
       77.0000000000      101.0992086734
       77.1000000000      100.9963819409
       77.2000000000      100.8967494865
       77.3000000000      100.7997356473
       77.4000000000      100.7048353350
       77.5000000000      100.6116885950
       77.6000000000      100.5201110433
       77.7000000000      100.4300808563
       77.8000000000      100.3416930453
       77.9000000000      100.2551001889
       78.0000000000      100.1704628478
       78.1000000000      100.0879298957
       78.2000000000      100.0076575728
       78.3000000000       99.9298589902
       78.4000000000       99.8548607787
       78.5000000000       99.7831379565
       78.6000000000       99.7153054159
       78.7000000000       99.6520622550
       78.8000000000       99.5941059706
       78.9000000000       99.5420481544
       79.0000000000       99.4963628945
       79.1000000000       99.4573820190
       79.2000000000       99.4253256698
       79.3000000000       99.4003382723
       79.4000000000       99.3825002556
       79.5000000000       99.3718034868
       79.6000000000       99.3681010597
       79.7000000000       99.3710577645
       79.8000000000       99.3801313081
       79.9000000000       99.3946063896
       80.0000000000       99.4136863327
       80.1000000000       99.4366241700
       80.2000000000       99.4628556074
       80.3000000000       99.4920901245
       80.4000000000       99.5243297041
       80.5000000000       99.5598115631
       80.6000000000       99.5988995270
       80.7000000000       99.6419657639
       80.8000000000       99.6893041360
       80.9000000000       99.7411005143
       81.0000000000       99.7974616101
       81.1000000000       99.8584818435
       81.2000000000       99.9243148380
       81.3000000000       99.9952162550
       81.4000000000      100.0715374783
       81.5000000000      100.1536700756
       81.6000000000      100.2419609592
       81.7000000000      100.3366288773
       81.8000000000      100.4377103734
       81.9000000000      100.5450490728
       82.0000000000      100.6583268055
       82.1000000000      100.7771231828
       82.2000000000      100.9009850361
       82.3000000000      101.0294872675
       82.4000000000      101.1622707282
       82.5000000000      101.2990511488
       82.6000000000      101.4396046992
       82.7000000000      101.5837459298
       82.8000000000      101.7313171593
       82.9000000000      101.8822008644
       83.0000000000      102.0363525867
       83.1000000000      102.1938387621
       83.2000000000      102.3548564645
       83.3000000000      102.5197137518
       83.4000000000      102.6887617075
       83.5000000000      102.8622879266
       83.6000000000      103.0404027557
       83.7000000000      103.2229606497
       83.8000000000      103.4095510651
       83.9000000000      103.5995719160
       84.0000000000      103.7923690227
       84.1000000000      103.9874016463
       84.2000000000      104.1843833845
       84.3000000000      104.3833527390
       84.4000000000      104.5846477525
       84.5000000000      104.7887892450
       84.6000000000      104.9963080095
       84.7000000000      105.2075724897
       84.8000000000      105.4226760755
       84.9000000000      105.6414242003
       85.0000000000      105.8634261128
       85.1000000000      106.0882571862
       85.2000000000      106.3156307068
       85.3000000000      106.5455143477
       85.4000000000      106.7781476433
       85.5000000000      107.0139545442
       85.6000000000      107.2533836044
       85.7000000000      107.4967340646
       85.8000000000      107.7440306802
       85.9000000000      107.9949917258
       86.0000000000      108.2490996749
       86.1000000000      108.5057470114
       86.2000000000      108.7644040135
       86.3000000000      109.0247521759
       86.4000000000      109.2867446448
       86.5000000000      109.5505838208
       86.6000000000      109.8166342425
       86.7000000000      110.0853063922
       86.8000000000      110.3569512745
       86.9000000000      110.6317961451
       87.0000000000      110.9099335804
       87.1000000000      111.1913554679
       87.2000000000      111.4760083376
       87.3000000000      111.7638424074
       87.4000000000      112.0548349839
       87.5000000000      112.3489836734
       87.6000000000      112.6462795031
       87.7000000000      112.9466787349
       87.8000000000      113.2500922895
       87.9000000000      113.5564038142
       88.0000000000      113.8655147684
       88.1000000000      114.1774021584
       88.2000000000      114.4921669374
       88.3000000000      114.8100529920
       88.4000000000      115.1314270466
       88.5000000000      115.4567239410
       88.6000000000      115.7863743882
       88.7000000000      116.1207362851
       88.8000000000      116.4600494959
       88.9000000000      116.8044277702
       89.0000000000      117.1538918581
       89.1000000000      117.5084362245
       89.2000000000      117.8681082756
       89.3000000000      118.2330715954
       89.4000000000      118.6036284673
       89.5000000000      118.9801917904
       89.6000000000      119.3632168596
       89.7000000000      119.7531186677
       89.8000000000      120.1502043287
       89.9000000000      120.5546428341
       90.0000000000      120.9664810856
       90.1000000000      121.3856978915
       90.2000000000      121.8122744293
       90.3000000000      122.2462541902
       90.4000000000      122.6877694199
       90.5000000000      123.1370244094
       90.6000000000      123.5942448090
       90.7000000000      124.0596147931
       90.8000000000      124.5332278233
       90.9000000000      125.0150695167
       91.0000000000      125.5050377940
       91.1000000000      126.0029922650
       91.2000000000      126.5088161906
       91.3000000000      127.0224718330
       91.4000000000      127.5440326474
       91.5000000000      128.0736817214
       91.6000000000      128.6116748816
       91.7000000000      129.1582779158
       91.8000000000      129.7136966922
       91.9000000000      130.2780217337
       92.0000000000      130.8512024424
       92.1000000000      131.4330541202
       92.2000000000      132.0232898218
       92.3000000000      132.6215629275
       92.4000000000      133.2275059862
       92.5000000000      133.8407565952
       92.6000000000      134.4609669610
       92.7000000000      135.0877985727
       92.8000000000      135.7209089895
       92.9000000000      136.3599420332
       93.0000000000      137.0045298585
       93.1000000000      137.6543106826
       93.2000000000      138.3089584112
       93.3000000000      138.9682139038
       93.4000000000      139.6319035974
       93.5000000000      140.2999325224
       93.6000000000      140.9722447537
       93.7000000000      141.6487550214
       93.8000000000      142.3292688144
       93.9000000000      143.0134176737
       94.0000000000      143.7006353466
       94.1000000000      144.3901902456
       94.2000000000      145.0812705491
       94.3000000000      145.7730998850
       94.4000000000      146.4650477920
       94.5000000000      147.1566951046
       94.6000000000      147.8478236817
       94.7000000000      148.5383234168
       94.8000000000      149.2280423826
       94.9000000000      149.9166336461
       95.0000000000      150.6034604568
       95.1000000000      151.2876023877
       95.2000000000      151.9679665549
       95.3000000000      152.6434663045
       95.4000000000      153.3132032661
       95.5000000000      153.9765876106
       95.6000000000      154.6333564281
       95.7000000000      155.2834908297
       95.8000000000      155.9270712135
       95.9000000000      156.5641310378
       96.0000000000      157.1945664576
       96.1000000000      157.8181320893
       96.2000000000      158.4345166356
       96.3000000000      159.0434595911
       96.4000000000      159.6448545830
       96.5000000000      160.2387944320
       96.6000000000      160.8255398968
       96.7000000000      161.4054262130
       96.8000000000      161.9787432582
       96.9000000000      162.5456303274
       97.0000000000      163.1060164927
       97.1000000000      163.6596194719
       97.2000000000      164.2059972885
       97.3000000000      164.7446326564
       97.4000000000      165.2750232294
       97.5000000000      165.7967536778
       97.6000000000      166.3095368160
       97.7000000000      166.8132245102
       97.8000000000      167.3077979980
       97.9000000000      167.7933457710
       98.0000000000      168.2700290957
       98.1000000000      168.7380308994
       98.2000000000      169.1974870960
       98.3000000000      169.6484128705
       98.4000000000      170.0906465608
       98.5000000000      170.5238348174
       98.6000000000      170.9474708553
       98.7000000000      171.3609787981
       98.8000000000      171.7638170060
       98.9000000000      172.1555633002
       99.0000000000      172.5359482224
       99.1000000000      172.9048211968
       99.2000000000      173.2620614221
       99.3000000000      173.6074675540
       99.4000000000      173.9406663286
       99.5000000000      174.2610658231
       99.6000000000      174.5678568137
       99.7000000000      174.8600446190
       99.8000000000      175.1364811475
       99.9000000000      175.3958696082
      100.0000000000      175.6367299546
      100.1000000000      175.8573356422
      100.2000000000      176.0556525716
      100.3000000000      176.2293215789
      100.4000000000      176.3757226751
      100.5000000000      176.4921441158
      100.6000000000      176.5760538469
      100.7000000000      176.6254372766
      100.8000000000      176.6391280305
      100.9000000000      176.6170345136
      101.0000000000      176.5601804204
      101.1000000000      176.4705361978
      101.2000000000      176.3506931137
      101.3000000000      176.2034806505
      101.4000000000      176.0316314519
      101.5000000000      175.8375650255
      101.6000000000      175.6233127714
      101.7000000000      175.3905606093
      101.8000000000      175.1407563737
      101.9000000000      174.8752239617
      102.0000000000      174.5952416635
      102.1000000000      174.3020665780
      102.2000000000      173.9969090835
      102.3000000000      173.6808776899
      102.4000000000      173.3549231540
      102.5000000000      173.0198091892
      102.6000000000      172.6761237283
      102.7000000000      172.3243262012
      102.8000000000      171.9648114596
      102.9000000000      171.5979672127
      103.0000000000      171.2242081630
      103.1000000000      170.8439822844
      103.2000000000      170.4577588375
      103.3000000000      170.0660145463
      103.4000000000      169.6692311763
      103.5000000000      169.2679079002
      103.6000000000      168.8625819124
      103.7000000000      168.4538455708
      103.8000000000      168.0423510852
      103.9000000000      167.6288002845
      104.0000000000      167.2139243484
      104.1000000000      166.7984595815
      104.2000000000      166.3831225134
      104.3000000000      165.9685843339
      104.4000000000      165.5554459409
      104.5000000000      165.1442188659
      104.6000000000      164.7353196516
      104.7000000000      164.3290798372
      104.8000000000      163.9257640403
      104.9000000000      163.5255823794
      105.0000000000      163.1286833562
      105.1000000000      162.7351220912
      105.2000000000      162.3448137370
      105.3000000000      161.9574958580
      105.4000000000      161.5727286843
      105.5000000000      161.1899489990
      105.6000000000      160.8085700619
      105.7000000000      160.4280969208
      105.8000000000      160.0482164370
      105.9000000000      159.6688269241
      106.0000000000      159.2899935669
      106.1000000000      158.9118449578
      106.2000000000      158.5344497964
      106.3000000000      158.1577202876
      106.4000000000      157.7813758466
      106.5000000000      157.4049753001
      106.6000000000      157.0279989980
      106.7000000000      156.6499482541
      106.8000000000      156.2704301391
      106.9000000000      155.8892048033
      107.0000000000      155.5061884632
      107.1000000000      155.1214210099
      107.2000000000      154.7350182479
      107.3000000000      154.3471291616
      107.4000000000      153.9579101592
      107.5000000000      153.5675172681
      107.6000000000      153.1761066898
      107.7000000000      152.7838327796
      107.8000000000      152.3908356882
      107.9000000000      151.9972211822
      108.0000000000      151.6030429438
      108.1000000000      151.2082993694
      108.2000000000      150.8129507825
      108.3000000000      150.4169526034
      108.4000000000      150.0202917360
      108.5000000000      149.6230115882
      108.6000000000      149.2252156890
      108.7000000000      148.8270486527
      108.8000000000      148.4286634899
      108.9000000000      148.0301898034
      109.0000000000      147.6317167241
      109.1000000000      147.2332978968
      109.2000000000      146.8349752831
      109.3000000000      146.4368106119
      109.4000000000      146.0389113466
      109.5000000000      145.6414412381
      109.6000000000      145.2446120092
      109.7000000000      144.8486600415
      109.8000000000      144.4538171428
      109.9000000000      144.0602854041
      110.0000000000      143.6682219027
      110.1000000000      143.2777325699
      110.2000000000      142.8888704608
      110.3000000000      142.5016337476
      110.4000000000      142.1159618818
      110.5000000000      141.7317321364
      110.6000000000      141.3487607266
      110.7000000000      140.9668127205
      110.8000000000      140.5856228603
      110.9000000000      140.2049257967
      111.0000000000      139.8244903309
      111.1000000000      139.4441495260
      111.2000000000      139.0638190872
      111.3000000000      138.6834988069
      111.4000000000      138.3032571939
      111.5000000000      137.9232049487
      111.6000000000      137.5434666039
      111.7000000000      137.1641595846
      111.8000000000      136.7853859216
      111.9000000000      136.4072359943
      112.0000000000      136.0297990280
      112.1000000000      135.6531733021
      112.2000000000      135.2774698708
      112.3000000000      134.9028065368
      112.4000000000      134.5292932126
      112.5000000000      134.1570143520
      112.6000000000      133.7860166094
      112.7000000000      133.4163085886
      112.8000000000      133.0478750080
      112.9000000000      132.6807013219
      113.0000000000      132.3147999363
      113.1000000000      131.9502274618
      113.2000000000      131.5870846355
      113.3000000000      131.2254961454
      113.4000000000      130.8655749712
      113.5000000000      130.5073814426
      113.6000000000      130.1508892258
      113.7000000000      129.7959685317
      113.8000000000      129.4423923478
      113.9000000000      129.0898653116
      114.0000000000      128.7380692655
      114.1000000000      128.3867150497
      114.2000000000      128.0355878208
      114.3000000000      127.6845740804
      114.4000000000      127.3336622774
      114.5000000000      126.9829158423
      114.6000000000      126.6324261835
      114.7000000000      126.2822611503
      114.8000000000      125.9324277858
      114.9000000000      125.5828640703
      115.0000000000      125.2334637761
      115.1000000000      124.8841260335
      115.2000000000      124.5348118022
      115.3000000000      124.1855865187
      115.4000000000      123.8366323543
      115.5000000000      123.4882242914
      115.6000000000      123.1406774657
      115.7000000000      122.7942838584
      115.8000000000      122.4492606561
      115.9000000000      122.1057281761
      116.0000000000      121.7637242474
      116.1000000000      121.4232493889
      116.2000000000      121.0843267178
      116.3000000000      120.7470554872
      116.4000000000      120.4116404595
      116.5000000000      120.0783878397
      116.6000000000      119.7476713027
      116.7000000000      119.4198804105
      116.8000000000      119.0953670317
      116.9000000000      118.7744052306
      117.0000000000      118.4571735766
      117.1000000000      118.1437630354
      117.2000000000      117.8342057422
      117.3000000000      117.5285146438
      117.4000000000      117.2267221468
      117.5000000000      116.9289066072
      117.6000000000      116.6351980413
      117.7000000000      116.3457593265
      117.8000000000      116.0607470436
      117.9000000000      115.7802644140
      118.0000000000      115.5043238747
      118.1000000000      115.2328349705
      118.2000000000      114.9656239741
      118.3000000000      114.7024808097
      118.4000000000      114.4432171171
      118.5000000000      114.1877111525
      118.6000000000      113.9359151373
      118.7000000000      113.6878127142
      118.8000000000      113.4433347521
      118.9000000000      113.2022642630
      119.0000000000      112.9641696627
      119.1000000000      112.7283999849
      119.2000000000      112.4941551199
      119.3000000000      112.2606173659
      119.4000000000      112.0271031714
      119.5000000000      111.7931782561
      119.6000000000      111.5586868444
      119.7000000000      111.3236800446
      119.8000000000      111.0882720832
      119.9000000000      110.8524810974
      120.0000000000      110.6161112268
      120.1000000000      110.3787119982
      120.2000000000      110.1396239660
      120.3000000000      109.8980938013
      120.4000000000      109.6534194097
      120.5000000000      109.4050737857
      120.6000000000      109.1527659381
      120.7000000000      108.8964282867
      120.8000000000      108.6361521666
      120.9000000000      108.3721082633
      121.0000000000      108.1044831333
      121.1000000000      107.8334475647
      121.2000000000      107.5591588070
      121.3000000000      107.2817882282
      121.4000000000      107.0015581527
      121.5000000000      106.7187703796
      121.6000000000      106.4338157705
      121.7000000000      106.1471647096
      121.8000000000      105.8593451560
      121.9000000000      105.5709162544
      122.0000000000      105.2824429198
      122.1000000000      104.9944762713
      122.2000000000      104.7075457973
      122.3000000000      104.4221677780
      122.4000000000      104.1388678821
      122.5000000000      103.8582059577
      122.6000000000      103.5807836378
      122.7000000000      103.3072168153
      122.8000000000      103.0380653174
      122.9000000000      102.7737283206
      123.0000000000      102.5143291655
      123.1000000000      102.2596270811
      123.2000000000      102.0089956263
      123.3000000000      101.7614947248
      123.4000000000      101.5160346364
      123.5000000000      101.2715937021
      123.6000000000      101.0274263424
      123.7000000000      100.7831950670
      123.8000000000      100.5389845792
      123.9000000000      100.2951979881
      124.0000000000      100.0523784783
      124.1000000000       99.8110254970
      124.2000000000       99.5714725446
      124.3000000000       99.3338666711
      124.4000000000       99.0982479683
      124.5000000000       98.8646887069
      124.6000000000       98.6334305771
      124.7000000000       98.4049632747
      124.8000000000       98.1800142551
      124.9000000000       97.9594561135
      125.0000000000       97.7441693265
      125.1000000000       97.5349117263
      125.2000000000       97.3322387534
      125.3000000000       97.1364948636
      125.4000000000       96.9478680111
      125.5000000000       96.7664773784
      125.6000000000       96.5924562746
      125.7000000000       96.4259986061
      125.8000000000       96.2673535666
      125.9000000000       96.1167738540
      126.0000000000       95.9744397004
      126.1000000000       95.8403892297
      126.2000000000       95.7144803214
      126.3000000000       95.5963952313
      126.4000000000       95.4856829768
      126.5000000000       95.3818250167
      126.6000000000       95.2843072524
      126.7000000000       95.1926836760
      126.8000000000       95.1066200946
      126.9000000000       95.0259098863
      127.0000000000       94.9504613400
      127.1000000000       94.8802645356
      127.2000000000       94.8153527450
      127.3000000000       94.7557745136
      127.4000000000       94.7015860353
      127.5000000000       94.6528619675
      127.6000000000       94.6097128755
      127.7000000000       94.5722958547
      127.8000000000       94.5408111088
      127.9000000000       94.5154866609
      128.0000000000       94.4965589825
      128.1000000000       94.4842577198
      128.2000000000       94.4788012460
      128.3000000000       94.4804074305
      128.4000000000       94.4893186931
      128.5000000000       94.5058308239
      128.6000000000       94.5303078683
      128.7000000000       94.5631670161
      128.8000000000       94.6048292383
      128.9000000000       94.6556467287
      129.0000000000       94.7158286624
      129.1000000000       94.7853895517
      129.2000000000       94.8641384455
      129.3000000000       94.9517144490
      129.4000000000       95.0476593680
      129.5000000000       95.1515072601
      129.6000000000       95.2628674123
      129.7000000000       95.3814815091
      129.8000000000       95.5072450099
      129.9000000000       95.6401938431
      130.0000000000       95.7804680761
      130.1000000000       95.9282699324
      130.2000000000       96.0838328504
      130.3000000000       96.2474090559
      130.4000000000       96.4192710949
      130.5000000000       96.5997145436
      130.6000000000       96.7890491864
      130.7000000000       96.9875725706
      130.8000000000       97.1955288697
      130.9000000000       97.4130636101
      131.0000000000       97.6401897149
      131.1000000000       97.8767800168
      131.2000000000       98.1225955212
      131.3000000000       98.3773477921
      131.4000000000       98.6407822837
      131.5000000000       98.9127605348
      131.6000000000       99.1933152252
      131.7000000000       99.4826555162
      131.8000000000       99.7811125303
      131.9000000000      100.0890349403
      132.0000000000      100.4066637487
      132.1000000000      100.7340246523
      132.2000000000      101.0708723027
      132.3000000000      101.4167044740
      132.4000000000      101.7708397677
      132.5000000000      102.1325275776
      132.6000000000      102.5010444170
      132.7000000000      102.8757355616
      132.8000000000      103.2559849714
      132.9000000000      103.6411283641
      133.0000000000      104.0303463933
      133.1000000000      104.4225800495
      133.2000000000      104.8164982926
      133.3000000000      105.2105280653
      133.4000000000      105.6029340086
      133.5000000000      105.9919145668
      133.6000000000      106.3756714535
      133.7000000000      106.7524190797
      133.8000000000      107.1203279134
      133.9000000000      107.4774296860
      134.0000000000      107.8215358441
      134.1000000000      108.1502241273
      134.2000000000      108.4609303675
      134.3000000000      108.7511465396
      134.4000000000      109.0186807713
      134.5000000000      109.2618964473
      134.6000000000      109.4798369751
      134.7000000000      109.6721742670
      134.8000000000      109.8389869307
      134.9000000000      109.9804524607
      135.0000000000      110.0965832426
      135.1000000000      110.1871201507
      135.2000000000      110.2516275399
      135.3000000000      110.2897463359
      135.4000000000      110.3014945035
      135.5000000000      110.2874790569
      135.6000000000      110.2489172411
      135.7000000000      110.1874540602
      135.8000000000      110.1048641348
      135.9000000000      110.0027740314
      136.0000000000      109.8825130691
      136.1000000000      109.7451298964
      136.2000000000      109.5915430716
      136.3000000000      109.4227469023
      136.4000000000      109.2399773419
      136.5000000000      109.0447655078
      136.6000000000      108.8388631605
      136.7000000000      108.6240841653
      136.8000000000      108.4021341753
      136.9000000000      108.1744892093
      137.0000000000      107.9423509763
      137.1000000000      107.7066754712
      137.2000000000      107.4682506525
      137.3000000000      107.2277866874
      137.4000000000      106.9859808013
      137.5000000000      106.7435317585
      137.6000000000      106.5011025359
      137.7000000000      106.2592532021
      137.8000000000      106.0183771600
      137.9000000000      105.7786685204
      138.0000000000      105.5401326117
      138.1000000000      105.3026345717
      138.2000000000      105.0659696716
      138.3000000000      104.8299353899
      138.4000000000      104.5943878686
      138.5000000000      104.3592720151
      138.6000000000      104.1246226776
      138.7000000000      103.8905425684
      138.8000000000      103.6571691844
      138.9000000000      103.4246459444
      139.0000000000      103.1931097210
      139.1000000000      102.9626979583
      139.2000000000      102.7335677442
      139.3000000000      102.5059125672
      139.4000000000      102.2799631606
      139.5000000000      102.0559662745
      139.6000000000      101.8341455811
      139.7000000000      101.6146572530
      139.8000000000      101.3975561941
      139.9000000000      101.1827857730
      140.0000000000      100.9701950980
      140.1000000000      100.7595780277
      140.2000000000      100.5507205373
      140.3000000000      100.3434418291
      140.4000000000      100.1376188383
      140.5000000000       99.9331907494
      140.6000000000       99.7301463674
      140.7000000000       99.5285009538
      140.8000000000       99.3282702245
      140.9000000000       99.1294483204
      141.0000000000       98.9319941699
      141.1000000000       98.7358275111
      141.2000000000       98.5408325701
      141.3000000000       98.3468660780
      141.4000000000       98.1537665092
      141.5000000000       97.9613636910
      141.6000000000       97.7694903839
      141.7000000000       97.5779984768
      141.8000000000       97.3867807162
      141.9000000000       97.1957952074
      142.0000000000       97.0050859188
      142.1000000000       96.8147905674
      142.2000000000       96.6251303136
      142.3000000000       96.4363816804
      142.4000000000       96.2488372448
      142.5000000000       96.0627645116
      142.6000000000       95.8783713193
      142.7000000000       95.6957834908
      142.8000000000       95.5150381881
      142.9000000000       95.3360947843
      143.0000000000       95.1588629133
      143.1000000000       94.9832431365
      143.2000000000       94.8091698343
      143.3000000000       94.6366423178
      143.4000000000       94.4657321582
      143.5000000000       94.2965627898
      143.6000000000       94.1292686354
      143.7000000000       93.9639497908
      143.8000000000       93.8006402652
      143.9000000000       93.6393025456
      144.0000000000       93.4798508247
      144.1000000000       93.3221942832
      144.2000000000       93.1662850096
      144.3000000000       93.0121537342
      144.4000000000       92.8599216580
      144.5000000000       92.7097855198
      144.6000000000       92.5619826939
      144.7000000000       92.4167496651
      144.8000000000       92.2742873440
      144.9000000000       92.1347412942
      145.0000000000       91.9981964224
      145.1000000000       91.8646796622
      145.2000000000       91.7341647937
      145.3000000000       91.6065798683
      145.4000000000       91.4818255836
      145.5000000000       91.3598156653
      145.6000000000       91.2405428513
      145.7000000000       91.1241578539
      145.8000000000       91.0110317099
      145.9000000000       90.9017650172
      146.0000000000       90.7971190946
      146.1000000000       90.6978726870
      146.2000000000       90.6046429807
      146.3000000000       90.5177328101
      146.4000000000       90.4370635053
      146.5000000000       90.3622238559
      146.6000000000       90.2926226443
      146.7000000000       90.2276924849
      146.8000000000       90.1670728898
      146.9000000000       90.1107085811
      147.0000000000       90.0588318938
      147.1000000000       90.0118433891
      147.2000000000       89.9701454602
      147.3000000000       89.9340011975
      147.4000000000       89.9034757366
      147.5000000000       89.8784765836
      147.6000000000       89.8588646657
      147.7000000000       89.8445801547
      147.8000000000       89.8357270397
      147.9000000000       89.8325837405
      148.0000000000       89.8355454553
      148.1000000000       89.8450304960
      148.2000000000       89.8613921938
      148.3000000000       89.8848698174
      148.4000000000       89.9155905600
      148.5000000000       89.9536083892
      148.6000000000       89.9989462690
      148.7000000000       90.0516061722
      148.8000000000       90.1115276818
      148.9000000000       90.1785047837
      149.0000000000       90.2520989101
      149.1000000000       90.3315990194
      149.2000000000       90.4160705349
      149.3000000000       90.5045044597
      149.4000000000       90.5960362327
      149.5000000000       90.6901673532
      149.6000000000       90.7869068322
      149.7000000000       90.8867666025
      149.8000000000       90.9905903656
      149.9000000000       91.0992555230
      150.0000000000       91.2133429836
      150.1000000000       91.3328899806
      150.2000000000       91.4573188264
      150.3000000000       91.5855695885
      150.4000000000       91.7163863254
      150.5000000000       91.8486475583
      150.6000000000       91.9816158408
      150.7000000000       92.1150163276
      150.8000000000       92.2489248532
      150.9000000000       92.3835234080
      151.0000000000       92.5188320790
      151.1000000000       92.6545309443
      151.2000000000       92.7899434644
      151.3000000000       92.9241856379
      151.4000000000       93.0564205439
      151.5000000000       93.1861186900
      151.6000000000       93.3132226574
      151.7000000000       93.4381519001
      151.8000000000       93.5616470333
      151.9000000000       93.6845161981
      152.0000000000       93.8073814200
      152.1000000000       93.9305153671
      152.2000000000       94.0538157307
      152.3000000000       94.1769064585
      152.4000000000       94.2993084967
      152.5000000000       94.4206059012
      152.6000000000       94.5405485480
      152.7000000000       94.6590689746
      152.8000000000       94.7762309163
      152.9000000000       94.8921500486
      153.0000000000       95.0069267386
      153.1000000000       95.1206095361
      153.2000000000       95.2331852211
      153.3000000000       95.3445796925
      153.4000000000       95.4546578287
      153.5000000000       95.5632225978
      153.6000000000       95.6700236384
      153.7000000000       95.7747857824
      153.8000000000       95.8772596273
      153.9000000000       95.9772827636
      154.0000000000       96.0748302651
      154.1000000000       96.1700316472
      154.2000000000       96.2631400079
      154.3000000000       96.3544553072
      154.4000000000       96.4442227359
      154.5000000000       96.5325417450
      154.6000000000       96.6193236984
      154.7000000000       96.7043212884
      154.8000000000       96.7872244496
      154.9000000000       96.8677888425
      155.0000000000       96.9459478389
      155.1000000000       97.0218648228
      155.2000000000       97.0959057918
      155.3000000000       97.1685426287
      155.4000000000       97.2402232315
      155.5000000000       97.3112572209
      155.6000000000       97.3817604354
      155.7000000000       97.4516792875
      155.8000000000       97.5208859390
      155.9000000000       97.5893068012
      156.0000000000       97.6570313863
      156.1000000000       97.7243531790
      156.2000000000       97.7917191650
      156.3000000000       97.8596020248
      156.4000000000       97.9283419512
      156.5000000000       97.9980200431
      156.6000000000       98.0684146174
      156.7000000000       98.1390619385
      156.8000000000       98.2094069088
      156.9000000000       98.2789973510
      157.0000000000       98.3476580632
      157.1000000000       98.4155828736
      157.2000000000       98.4833074166
      157.3000000000       98.5515679290
      157.4000000000       98.6210946260
      157.5000000000       98.6924152344
      157.6000000000       98.7657418339
      157.7000000000       98.8409824737
      157.8000000000       98.9178726795
      157.9000000000       98.9961778661
      158.0000000000       99.0758923019
      158.1000000000       99.1573599397
      158.2000000000       99.2412709130
      158.3000000000       99.3285314171
      158.4000000000       99.4200499643
      158.5000000000       99.5165127394
      158.6000000000       99.6182261810
      158.7000000000       99.7250798991
      158.8000000000       99.8366389414
      158.9000000000       99.9523268808
      159.0000000000      100.0716293497
      159.1000000000      100.1942441422
      159.2000000000      100.3201315634
      159.3000000000      100.4494668598
      159.4000000000      100.5825366594
      159.5000000000      100.7196362159
      159.6000000000      100.8610117594
      159.7000000000      101.0068601580
      159.8000000000      101.1573701137
      159.9000000000      101.3127761301
      160.0000000000      101.4733978176
      160.1000000000      101.6396515335
      160.2000000000      101.8120360599
      160.3000000000      101.9911024812
      160.4000000000      102.1774188070
      160.5000000000      102.3715306757
      160.6000000000      102.5739055842
      160.7000000000      102.7848449816
      160.8000000000      103.0043663473
      160.9000000000      103.2320916859
      161.0000000000      103.4672049301
      161.1000000000      103.7085323894
      161.2000000000      103.9547548063
      161.3000000000      104.2046956746
      161.4000000000      104.4575846647
      161.5000000000      104.7131926030
      161.6000000000      104.9717764438
      161.7000000000      105.2338475684
      161.8000000000      105.4998504530
      161.9000000000      105.7698789924
      162.0000000000      106.0435425014
      162.1000000000      106.3200296312
      162.2000000000      106.5983348218
      162.3000000000      106.8775465611
      162.4000000000      107.1570739470
      162.5000000000      107.4367155847
      162.6000000000      107.7165415397
      162.7000000000      107.9966405384
      162.8000000000      108.2768454614
      162.9000000000      108.5565601554
      163.0000000000      108.8347647759
      163.1000000000      109.1101994590
      163.2000000000      109.3816543003
      163.3000000000      109.6482557604
      163.4000000000      109.9096456437
      163.5000000000      110.1659909892
      163.6000000000      110.4178258988
      163.7000000000      110.6657856940
      163.8000000000      110.9103285138
      163.9000000000      111.1515370128
      164.0000000000      111.3890584755
      164.1000000000      111.6221910479
      164.2000000000      111.8500767188
      164.3000000000      112.0719332820
      164.4000000000      112.2872526814
      164.5000000000      112.4959108345
      164.6000000000      112.6981662511
      164.7000000000      112.8945596056
      164.8000000000      113.0857529363
      164.9000000000      113.2723598436
      165.0000000000      113.4548150004
      165.1000000000      113.6333144411
      165.2000000000      113.8078339216
      165.3000000000      113.9782080790
      165.4000000000      114.1442354002
      165.5000000000      114.3057683148
      165.6000000000      114.4627585338
      165.7000000000      114.6152478414
      165.8000000000      114.7633175503
      165.9000000000      114.9070254564
      166.0000000000      115.0463616557
      166.1000000000      115.1812449585
      166.2000000000      115.3115639044
      166.3000000000      115.4372456544
      166.4000000000      115.5583218547
      166.5000000000      115.6749601310
      166.6000000000      115.7874439884
      166.7000000000      115.8961083529
      166.8000000000      116.0012579795
      166.9000000000      116.1031023005
      167.0000000000      116.2017315481
      167.1000000000      116.2971411676
      167.2000000000      116.3892918940
      167.3000000000      116.4781797687
      167.4000000000      116.5638871330
      167.5000000000      116.6465931973
      167.6000000000      116.7265370517
      167.7000000000      116.8039451955
      167.8000000000      116.8789479059
      167.9000000000      116.9515116906
      168.0000000000      117.0214086667
      168.1000000000      117.0882302247
      168.2000000000      117.1514378870
      168.3000000000      117.2104343573
      168.4000000000      117.2646362387
      168.5000000000      117.3135351364
      168.6000000000      117.3567425793
      168.7000000000      117.3940212273
      168.8000000000      117.4253072411
      168.9000000000      117.4507256158
      169.0000000000      117.4705951785
      169.1000000000      117.4854142531
      169.2000000000      117.4958182688
      169.3000000000      117.5025075567
      169.4000000000      117.5061540532
      169.5000000000      117.5073057731
      169.6000000000      117.5063105422
      169.7000000000      117.5032758903
      169.8000000000      117.4980698875
      169.9000000000      117.4903572520
      170.0000000000      117.4796560472
      170.1000000000      117.4653980283
      170.2000000000      117.4469798190
      170.3000000000      117.4238004234
      170.4000000000      117.3952870999
      170.5000000000      117.3609143642
      170.6000000000      117.3202189577
      170.7000000000      117.2728094550
      170.8000000000      117.2183661657
      170.9000000000      117.1566276595
      171.0000000000      117.0873656627
      171.1000000000      117.0103556534
      171.2000000000      116.9253535664
      171.3000000000      116.8320885348
      171.4000000000      116.7302760728
      171.5000000000      116.6196487922
      171.6000000000      116.4999953307
      171.7000000000      116.3711958355
      171.8000000000      116.2332434983
      171.9000000000      116.0862452104
      172.0000000000      115.9303972336
      172.1000000000      115.7659353688
      172.2000000000      115.5930618312
      172.3000000000      115.4118559201
      172.4000000000      115.2221819525
      172.5000000000      115.0236154547
      172.6000000000      114.8154130501
      172.7000000000      114.5965499905
      172.8000000000      114.3658335172
      172.9000000000      114.1220798387
      173.0000000000      113.8643187165
      173.1000000000      113.5919733438
      173.2000000000      113.3049614993
      173.3000000000      113.0036809646
      173.4000000000      112.6888751847
      173.5000000000      112.3614127305
      173.6000000000      112.0220509557
      173.7000000000      111.6712616691
      173.8000000000      111.3091782248
      173.9000000000      110.9356784222
      174.0000000000      110.5505693229
      174.1000000000      110.1538072213
      174.2000000000      109.7456754366
      174.3000000000      109.3268622383
      174.4000000000      108.8984193108
      174.5000000000      108.4616290834
      174.6000000000      108.0178458890
      174.7000000000      107.5683797771
      174.8000000000      107.1144597659
      174.9000000000      106.6572658047
      175.0000000000      106.1979862666
      175.1000000000      105.7378561332
      175.2000000000      105.2781491091
      175.3000000000      104.8201233543
      175.4000000000      104.3649382526
      175.5000000000      103.9135748695
      175.6000000000      103.4667899698
      175.7000000000      103.0251195273
      175.8000000000      102.5889235116
      175.9000000000      102.1584494434
      176.0000000000      101.7338899348
      176.1000000000      101.3154182537
      176.2000000000      100.9031987505
      176.3000000000      100.4973815135
      176.4000000000      100.0980961609
      176.5000000000       99.7054555374
      176.6000000000       99.3195700663
      176.7000000000       98.9405638877
      176.8000000000       98.5685876382
      176.9000000000       98.2038233929
      177.0000000000       97.8464855148
      177.1000000000       97.4968257494
      177.2000000000       97.1551471141
      177.3000000000       96.8218212473
      177.4000000000       96.4972925858
      177.5000000000       96.1820515393
      177.6000000000       95.8765669058
      177.7000000000       95.5811886413
      177.8000000000       95.2960511382
      177.9000000000       95.0210137277
      178.0000000000       94.7556642034
      178.1000000000       94.4993890092
      178.2000000000       94.2514874386
      178.3000000000       94.0112893537
      178.4000000000       93.7782335015
      178.5000000000       93.5518798429
      178.6000000000       93.3318588445
      178.7000000000       93.1177911378
      178.8000000000       92.9092249278
      178.9000000000       92.7056308960
      179.0000000000       92.5064668960
      179.1000000000       92.3112902092
      179.2000000000       92.1198703085
      179.3000000000       91.9322505359
      179.4000000000       91.7487257354
      179.5000000000       91.5697353605
      179.6000000000       91.3957038954
      179.7000000000       91.2268815327
      179.8000000000       91.0632379975
      179.9000000000       90.9044427904
      180.0000000000       90.7499357983
      180.1000000000       90.5990637397
      180.2000000000       90.4512363660
      180.3000000000       90.3060524095
      180.4000000000       90.1633571072
      180.5000000000       90.0232173561
      180.6000000000       89.8858294799
      180.7000000000       89.7513960825
      180.8000000000       89.6200162138
      180.9000000000       89.4916262092
      181.0000000000       89.3660106809
      181.1000000000       89.2428790062
      181.2000000000       89.1219802149
      181.3000000000       89.0032148782
      181.4000000000       88.8867014397
      181.5000000000       88.7727691898
      181.6000000000       88.6618749234
      181.7000000000       88.5544664462
      181.8000000000       88.4508334387
      181.9000000000       88.3509898570
      182.0000000000       88.2546224188
      182.1000000000       88.1611210201
      182.2000000000       88.0696844421
      182.3000000000       87.9794750312
      182.4000000000       87.8897828395
      182.5000000000       87.8001583951
      182.6000000000       87.7104842867
      182.7000000000       87.6209737854
      182.8000000000       87.5321046069
      182.9000000000       87.4445121119
      183.0000000000       87.3588745239
      183.1000000000       87.2758199394
      183.2000000000       87.1958749262
      183.3000000000       87.1194606590
      183.4000000000       87.0469291791
      183.5000000000       86.9786225814
      183.6000000000       86.9149326516
      183.7000000000       86.8563386282
      183.8000000000       86.8034073961
      183.9000000000       86.7567525567
      184.0000000000       86.7169630176
      184.1000000000       86.6845224949
      184.2000000000       86.6597458328
      184.3000000000       86.6427548611
      184.4000000000       86.6335047284
      184.5000000000       86.6318565767
      184.6000000000       86.6376791761
      184.7000000000       86.6509537912
      184.8000000000       86.6718579749
      184.9000000000       86.7008075509
      185.0000000000       86.7384470596
      185.1000000000       86.7855924683
      185.2000000000       86.8431427539
      185.3000000000       86.9119841000
      185.4000000000       86.9929090677
      185.5000000000       87.0865637691
      185.6000000000       87.1934241702
      185.7000000000       87.3137945958
      185.8000000000       87.4478206395
      185.9000000000       87.5955136003
      186.0000000000       87.7567904635
      186.1000000000       87.9315369950
      186.2000000000       88.1196947062
      186.3000000000       88.3213572441
      186.4000000000       88.5368466716
      186.5000000000       88.7667378218
      186.6000000000       89.0118133395
      186.7000000000       89.2729561923
      186.8000000000       89.5510115183
      186.9000000000       89.8466588124
      187.0000000000       90.1603311208
      187.1000000000       90.4922036720
      187.2000000000       90.8422521048
      187.3000000000       91.2103567662
      187.4000000000       91.5964126036
      187.5000000000       92.0004018330
      187.6000000000       92.4224038677
      187.7000000000       92.8625431025
      187.8000000000       93.3208954917
      187.9000000000       93.7973810757
      188.0000000000       94.2916652513
      188.1000000000       94.8030856991
      188.2000000000       95.3306177378
      188.3000000000       95.8728885859
      188.4000000000       96.4282462884
      188.5000000000       96.9948792193
      188.6000000000       97.5709675727
      188.7000000000       98.1548329040
      188.8000000000       98.7450449135
      188.9000000000       99.3404524897
      189.0000000000       99.9401295601
      189.1000000000      100.5432571398
      189.2000000000      101.1489863934
      189.3000000000      101.7563325703
      189.4000000000      102.3641349819
      189.5000000000      102.9710910456
      189.6000000000      103.5758460890
      189.7000000000      104.1771050894
      189.8000000000      104.7737325434
      189.9000000000      105.3648196469
      190.0000000000      105.9497109149
      190.1000000000      106.5279928671
      190.2000000000      107.0994525877
      190.3000000000      107.6640135794
      190.4000000000      108.2216659685
      190.5000000000      108.7724055364
      190.6000000000      109.3161941597
      190.7000000000      109.8529493634
      190.8000000000      110.3825649616
      190.9000000000      110.9049583240
      191.0000000000      111.4201327808
      191.1000000000      111.9282340269
      191.2000000000      112.4295757023
      191.3000000000      112.9246141800
      191.4000000000      113.4138694782
      191.5000000000      113.8978110477
      191.6000000000      114.3767442405
      191.7000000000      114.8507369522
      191.8000000000      115.3196138350
      191.9000000000      115.7830218074
      192.0000000000      116.2405461911
      192.1000000000      116.6918397890
      192.2000000000      117.1367281185
      192.3000000000      117.5752645986
      192.4000000000      118.0077254519
      192.5000000000      118.4345523507
      192.6000000000      118.8562660586
      192.7000000000      119.2733789946
      192.8000000000      119.6863315555
      192.9000000000      120.0954614684
      193.0000000000      120.5010017068
      193.1000000000      120.9030952073
      193.2000000000      121.3018165810
      193.3000000000      121.6971973186
      193.4000000000      122.0892550394
      193.5000000000      122.4780262474
      193.6000000000      122.8635973616
      193.7000000000      123.2461245806
      193.8000000000      123.6258342983
      193.9000000000      124.0030008535
      194.0000000000      124.3779055812
      194.1000000000      124.7507868528
      194.2000000000      125.1217932107
      194.3000000000      125.4909509009
      194.4000000000      125.8581543131
      194.5000000000      126.2231836636
      194.6000000000      126.5857485322
      194.7000000000      126.9455483308
      194.8000000000      127.3023346292
      194.9000000000      127.6559598812
      195.0000000000      128.0064029045
      195.1000000000      128.3537697430
      195.2000000000      128.6982755227
      195.3000000000      129.0402151959
      195.4000000000      129.3799283880
      195.5000000000      129.7177611563
      195.6000000000      130.0540268434
      195.7000000000      130.3889683778
      195.8000000000      130.7227249372
      195.9000000000      131.0553063441
      196.0000000000      131.3865797678
      196.1000000000      131.7162741325
      196.2000000000      132.0440059056
      196.3000000000      132.3693256392
      196.4000000000      132.6917791322
      196.5000000000      133.0109730990
      196.6000000000      133.3266334614
      196.7000000000      133.6386450584
      196.8000000000      133.9470638097
      196.9000000000      134.2520975086
      197.0000000000      134.5540592344
      197.1000000000      134.8533048633
      197.2000000000      135.1501696369
      197.3000000000      135.4449171440
      197.4000000000      135.7377090428
      197.5000000000      136.0285992029
      197.6000000000      136.3175513813
      197.7000000000      136.6044742127
      197.8000000000      136.8892633611
      197.9000000000      137.1718392069
      198.0000000000      137.4521706526
      198.1000000000      137.7302818712
      198.2000000000      138.0062438081
      198.3000000000      138.2801548992
      198.4000000000      138.5521162694
      198.5000000000      138.8222064308
      198.6000000000      139.0904596136
      198.7000000000      139.3568512298
      198.8000000000      139.6212944093
      198.9000000000      139.8836501256
      199.0000000000      140.1437513601
      199.1000000000      140.4014380428
      199.2000000000      140.6565956713
      199.3000000000      140.9091880868
      199.4000000000      141.1592753950
      199.5000000000      141.4070119035
      199.6000000000      141.6526239600
      199.7000000000      141.8963722900
      199.8000000000      142.1385061527
      199.9000000000      142.3792173765
      200.0000000000      142.6186023797
      200.1000000000      142.8566398861
      200.2000000000      143.0931898471
      200.3000000000      143.3280151465
      200.4000000000      143.5608221148
      200.5000000000      143.7913105357
      200.6000000000      144.0192212709
      200.7000000000      144.2443698708
      200.8000000000      144.4666590502
      200.9000000000      144.6860679053
      201.0000000000      144.9026234734
      201.1000000000      145.1163650226
      201.2000000000      145.3273138535
      201.3000000000      145.5354589287
      201.4000000000      145.7407624682
      201.5000000000      145.9431815674
      201.6000000000      146.1426956030
      201.7000000000      146.3393267440
      201.8000000000      146.5331444574
      201.9000000000      146.7242527164
      202.0000000000      146.9127663504
      202.1000000000      147.0987871420
      202.2000000000      147.2823891004
      202.3000000000      147.4636170771
      202.4000000000      147.6424959246
      202.5000000000      147.8190428793
      202.6000000000      147.9932752077
      202.7000000000      148.1652078718
      202.8000000000      148.3348401953
      202.9000000000      148.5021350480
      203.0000000000      148.6669983452
      203.1000000000      148.8292691999
      203.2000000000      148.9887292593
      203.3000000000      149.1451332681
      203.4000000000      149.2982532653
      203.5000000000      149.4479211967
      203.6000000000      149.5940540688
      203.7000000000      149.7366526958
      203.8000000000      149.8757753243
      203.9000000000      150.0114962389
      204.0000000000      150.1438640046
      204.1000000000      150.2728732894
      204.2000000000      150.3984590118
      204.3000000000      150.5205136868
      204.4000000000      150.6389209634
      204.5000000000      150.7535932080
      204.6000000000      150.8645001643
      204.7000000000      150.9716792037
      204.8000000000      151.0752241422
      204.9000000000      151.1752567960
      205.0000000000      151.2718910264
      205.1000000000      151.3652013002
      205.2000000000      151.4552058658
      205.3000000000      151.5418690351
      205.4000000000      151.6251198674
      205.5000000000      151.7048788305
      205.6000000000      151.7810827025
      205.7000000000      151.8537006210
      205.8000000000      151.9227390306
      205.9000000000      151.9882371751
      206.0000000000      152.0502567149
      206.1000000000      152.1088694442
      206.2000000000      152.1641464958
      206.3000000000      152.2161510658
      206.4000000000      152.2649342977
      206.5000000000      152.3105316141
      206.6000000000      152.3529567632
      206.7000000000      152.3921931987
      206.8000000000      152.4281858805
      206.9000000000      152.4608383530
      207.0000000000      152.4900188821
      207.1000000000      152.5155756653
      207.2000000000      152.5373575156
      207.3000000000      152.5552346279
      207.4000000000      152.5691142781
      207.5000000000      152.5789477423
      207.6000000000      152.5847270318
      207.7000000000      152.5864732114
      207.8000000000      152.5842210308
      207.9000000000      152.5780058984
      208.0000000000      152.5678576820
      208.1000000000      152.5538022238
      208.2000000000      152.5358675301
      208.3000000000      152.5140891467
      208.4000000000      152.4885095432
      208.5000000000      152.4591692830
      208.6000000000      152.4260921516
      208.7000000000      152.3892705233
      208.8000000000      152.3486589651
      208.9000000000      152.3041819140
      209.0000000000      152.2557565700
      209.1000000000      152.2033251854
      209.2000000000      152.1468855325
      209.3000000000      152.0865067416
      209.4000000000      152.0223230459
      209.5000000000      151.9545063999
      209.6000000000      151.8832275929
      209.7000000000      151.8086207228
      209.8000000000      151.7307645116
      209.9000000000      151.6496863576
      210.0000000000      151.5653849789
      210.1000000000      151.4778595649
      210.2000000000      151.3871314709
      210.3000000000      151.2932492500
      210.4000000000      151.1962765289
      210.5000000000      151.0962701982
      210.6000000000      150.9932603753
      210.7000000000      150.8872421430
      210.8000000000      150.7781834406
      210.9000000000      150.6660463904
      211.0000000000      150.5508136492
      211.1000000000      150.4325100085
      211.2000000000      150.3112116424
      211.3000000000      150.1870405490
      211.4000000000      150.0601480505
      211.5000000000      149.9306955903
      211.6000000000      149.7988430061
      211.7000000000      149.6647515334
      211.8000000000      149.5286020275
      211.9000000000      149.3906210538
      212.0000000000      149.2511047839
      212.1000000000      149.1104341761
      212.2000000000      148.9690809595
      212.3000000000      148.8276065453
      212.4000000000      148.6866538856
      212.5000000000      148.5469296084
      212.6000000000      148.4091753980
      212.7000000000      148.2741324810
      212.8000000000      148.1425063093
      212.9000000000      148.0149380002
      213.0000000000      147.8919877793
      213.1000000000      147.7741354228
      213.2000000000      147.6618001705
      213.3000000000      147.5553738274
      213.4000000000      147.4552514263
      213.5000000000      147.3618423905
      213.6000000000      147.2755538997
      213.7000000000      147.1967460120
      213.8000000000      147.1256651549
      213.9000000000      147.0623748083
      214.0000000000      147.0067136125
      214.1000000000      146.9583043741
      214.2000000000      146.9166124508
      214.3000000000      146.8810313700
      214.4000000000      146.8509707090
      214.5000000000      146.8259259149
      214.6000000000      146.8055125887
      214.7000000000      146.7894555933
      214.8000000000      146.7775415745
      214.9000000000      146.7695589280
      215.0000000000      146.7652497525
      215.1000000000      146.7642860572
      215.2000000000      146.7662705846
      215.3000000000      146.7707572354
      215.4000000000      146.7772832009
      215.5000000000      146.7854039457
      215.6000000000      146.7947224408
      215.7000000000      146.8049070836
      215.8000000000      146.8156962645
      215.9000000000      146.8268886777
      216.0000000000      146.8383190790
      216.1000000000      146.8498224827
      216.2000000000      146.8611961605
      216.3000000000      146.8721736812
      216.4000000000      146.8824232444
      216.5000000000      146.8915744853
      216.6000000000      146.8992673102
      216.7000000000      146.9052085663
      216.8000000000      146.9092199711
      216.9000000000      146.9112635979
      217.0000000000      146.9114380312
      217.1000000000      146.9099465620
      217.2000000000      146.9070474891
      217.3000000000      146.9030002140
      217.4000000000      146.8980207452
      217.5000000000      146.8922553787
      217.6000000000      146.8857744562
      217.7000000000      146.8785824449
      217.8000000000      146.8706364605
      217.9000000000      146.8618663535
      218.0000000000      146.8521916566
      218.1000000000      146.8415339023
      218.2000000000      146.8298257400
      218.3000000000      146.8170187048
      218.4000000000      146.8030908860
      218.5000000000      146.7880531177
      218.6000000000      146.7719504024
      218.7000000000      146.7548549154
      218.8000000000      146.7368492935
      218.9000000000      146.7180026702
      219.0000000000      146.6983452658
      219.1000000000      146.6778491612
      219.2000000000      146.6564219957
      219.3000000000      146.6339173985
      219.4000000000      146.6101608854
      219.5000000000      146.5849854219
      219.6000000000      146.5582658007
      219.7000000000      146.5299411625
      219.8000000000      146.5000191337
      219.9000000000      146.4685621775
      220.0000000000      146.4356627334
      220.1000000000      146.4014169375
      220.2000000000      146.3659060112
      220.3000000000      146.3291906150
      220.4000000000      146.2913182275
      220.5000000000      146.2523385429
      220.6000000000      146.2123183458
      220.7000000000      146.1713468036
      220.8000000000      146.1295254443
      220.9000000000      146.0869430156
      221.0000000000      146.0436420589
      221.1000000000      145.9995888801
      221.2000000000      145.9546586497
      221.3000000000      145.9086433377
      221.4000000000      145.8612833325
      221.5000000000      145.8123158278
      221.6000000000      145.7615276843
      221.7000000000      145.7087982877
      221.8000000000      145.6541203309
      221.9000000000      145.5975934978
      222.0000000000      145.5393940390
      222.1000000000      145.4797316321
      222.2000000000      145.4188076249
      222.3000000000      145.3567865836
      222.4000000000      145.2937878808
      222.5000000000      145.2298970385
      222.6000000000      145.1651901364
      222.7000000000      145.0997605880
      222.8000000000      145.0337381942
      222.9000000000      144.9672947185
      223.0000000000      144.9006358024
      223.1000000000      144.8339835573
      223.2000000000      144.7675571599
      223.3000000000      144.7015600777
      223.4000000000      144.6361817953
      223.5000000000      144.5716173820
      223.6000000000      144.5081000178
      223.7000000000      144.4459336107
      223.8000000000      144.3855099779
      223.9000000000      144.3272996509
      224.0000000000      144.2718150052
      224.1000000000      144.2195544798
      224.2000000000      144.1709409323
      224.3000000000      144.1262699167
      224.4000000000      144.0856820404
      224.5000000000      144.0491706697
      224.6000000000      144.0166263296
      224.7000000000      143.9879047332
      224.8000000000      143.9628941394
      224.9000000000      143.9415585237
      225.0000000000      143.9239448831
      225.1000000000      143.9101562240
      225.2000000000      143.9003013195
      225.3000000000      143.8944395884
      225.4000000000      143.8925417842
      225.5000000000      143.8944793229
      225.6000000000      143.9000388676
      225.7000000000      143.9089482337
      225.8000000000      143.9209012115
      225.9000000000      143.9355771619
      226.0000000000      143.9526568158
      226.1000000000      143.9718367144
      226.2000000000      143.9928443207
      226.3000000000      144.0154533249
      226.4000000000      144.0394946158
      226.5000000000      144.0648554869
      226.6000000000      144.0914629749
      226.7000000000      144.1192558139
      226.8000000000      144.1481555048
      226.9000000000      144.1780485427
      227.0000000000      144.2087876958
      227.1000000000      144.2402141419
      227.2000000000      144.2721944833
      227.3000000000      144.3046598226
      227.4000000000      144.3376325543
      227.5000000000      144.3712313746
      227.6000000000      144.4056528904
      227.7000000000      144.4411341210
      227.8000000000      144.4779037923
      227.9000000000      144.5161321450
      228.0000000000      144.5558900784
      228.1000000000      144.5971263987
      228.2000000000      144.6396677812
      228.3000000000      144.6832411496
      228.4000000000      144.7275129278
      228.5000000000      144.7721361349
      228.6000000000      144.8167948773
      228.7000000000      144.8612368392
      228.8000000000      144.9052875343
      228.9000000000      144.9488450900
      229.0000000000      144.9918597687
      229.1000000000      145.0343067040
      229.2000000000      145.0761609235
      229.3000000000      145.1173810958
      229.4000000000      145.1579049718
      229.5000000000      145.1976558279
      229.6000000000      145.2365569925
      229.7000000000      145.2745494044
      229.8000000000      145.3116057419
      229.9000000000      145.3477357411
      230.0000000000      145.3829814962
      230.1000000000      145.4174048557
      230.2000000000      145.4510715951
      230.3000000000      145.4840363315
      230.4000000000      145.5163321299
      230.5000000000      145.5479674584
      230.6000000000      145.5789315767
      230.7000000000      145.6092067523
      230.8000000000      145.6387829509
      230.9000000000      145.6676693937
      231.0000000000      145.6958986836
      231.1000000000      145.7235221142
      231.2000000000      145.7505982391
      231.3000000000      145.7771793944
      231.4000000000      145.8033017384
      231.5000000000      145.8289834080
      231.6000000000      145.8542327387
      231.7000000000      145.8790647948
      231.8000000000      145.9035202483
      231.9000000000      145.9276784309
      232.0000000000      145.9516573775
      232.1000000000      145.9755979952
      232.2000000000      145.9996358661
      232.3000000000      146.0238697775
      232.4000000000      146.0483381064
      232.5000000000      146.0730121578
      232.6000000000      146.0978098729
      232.7000000000      146.1226261092
      232.8000000000      146.1473691899
      232.9000000000      146.1719910838
      233.0000000000      146.1965003918
      233.1000000000      146.2209530061
      233.2000000000      146.2454233319
      233.3000000000      146.2699660234
      233.4000000000      146.2945813638
      233.5000000000      146.3191959379
      233.6000000000      146.3436648437
      233.7000000000      146.3677947381
      233.8000000000      146.3913807990
      233.9000000000      146.4142464757
      234.0000000000      146.4362740429
      234.1000000000      146.4574167174
      234.2000000000      146.4776894751
      234.3000000000      146.4971432082
      234.4000000000      146.5158319571
      234.5000000000      146.5337842685
      234.6000000000      146.5509875486
      234.7000000000      146.5673898639
      234.8000000000      146.5829186581
      234.9000000000      146.5975104864
      235.0000000000      146.6111414678
      235.1000000000      146.6238472585
      235.2000000000      146.6357243824
      235.3000000000      146.6469113913
      235.4000000000      146.6575557546
      235.5000000000      146.6677775193
      235.6000000000      146.6776417879
      235.7000000000      146.6871477495
      235.8000000000      146.6962360993
      235.9000000000      146.7048109232
      236.0000000000      146.7127683305
      236.1000000000      146.7200232756
      236.2000000000      146.7265279681
      236.3000000000      146.7322790285
      236.4000000000      146.7373139352
      236.5000000000      146.7416991008
      236.6000000000      146.7455118127
      236.7000000000      146.7488178788
      236.8000000000      146.7516475501
      236.9000000000      146.7539741766
      237.0000000000      146.7557019266
      237.1000000000      146.7566682598
      237.2000000000      146.7566631156
      237.3000000000      146.7554621265
      237.4000000000      146.7528664817
      237.5000000000      146.7487396144
      237.6000000000      146.7430307470
      237.7000000000      146.7357785832
      237.8000000000      146.7270947680
      237.9000000000      146.7171336008
      238.0000000000      146.7060588724
      238.1000000000      146.6940180660
      238.2000000000      146.6811293078
      238.3000000000      146.6674801043
      238.4000000000      146.6531327211
      238.5000000000      146.6381304131
      238.6000000000      146.6225011496
      238.7000000000      146.6062588360
      238.8000000000      146.5894043351
      238.9000000000      146.5719291271
      239.0000000000      146.5538233062
      239.1000000000      146.5350869091
      239.2000000000      146.5157408805
      239.3000000000      146.4958326032
      239.4000000000      146.4754326431
      239.5000000000      146.4546239134
      239.6000000000      146.4334873971
      239.7000000000      146.4120892990
      239.8000000000      146.3904732205
      239.9000000000      146.3686609905
      240.0000000000      146.3466655727
      240.1000000000      146.3245163228
      240.2000000000      146.3022899078
      240.3000000000      146.2801341825
      240.4000000000      146.2582721256
      240.5000000000      146.2369790058
      240.6000000000      146.2165346799
      240.7000000000      146.1971612299
      240.8000000000      146.1789619476
      240.9000000000      146.1618802924
      241.0000000000      146.1456930574
      241.1000000000      146.1300422682
      241.2000000000      146.1144976047
      241.3000000000      146.0986313708
      241.4000000000      146.0820848543
      241.5000000000      146.0646087674
      241.6000000000      146.0460699096
      241.7000000000      146.0264275412
      241.8000000000      146.0056934410
      241.9000000000      145.9838948706
      242.0000000000      145.9610563396
      242.1000000000      145.9372048880
      242.2000000000      145.9123908621
      242.3000000000      145.8867092830
      242.4000000000      145.8603087641
      242.5000000000      145.8333819432
      242.6000000000      145.8061385556
      242.7000000000      145.7787677537
      242.8000000000      145.7514003464
      242.9000000000      145.7240832696
      243.0000000000      145.6967765591
      243.1000000000      145.6693743149
      243.2000000000      145.6417404848
      243.3000000000      145.6137446861
      243.4000000000      145.5852847630
      243.5000000000      145.5562914229
      243.6000000000      145.5267189826
      243.7000000000      145.4965312263
      243.8000000000      145.4656917382
      243.9000000000      145.4341652719
      244.0000000000      145.4019316910
      244.1000000000      145.3690081267
      244.2000000000      145.3354706923
      244.3000000000      145.3014665173
      244.4000000000      145.2672100395
      244.5000000000      145.2329634428
      244.6000000000      145.1990064319
      244.7000000000      145.1656034045
      244.8000000000      145.1329761354
      244.9000000000      145.1012876244
      245.0000000000      145.0706390136
      245.1000000000      145.0410781425
      245.2000000000      145.0126147658
      245.3000000000      144.9852366006
      245.4000000000      144.9589216021
      245.5000000000      144.9336452749
      245.6000000000      144.9093834221
      245.7000000000      144.8861129682
      245.8000000000      144.8638126551
      245.9000000000      144.8424649211
      246.0000000000      144.8220595928
      246.1000000000      144.8025991709
      246.2000000000      144.7841047463
      246.3000000000      144.7666206390
      246.4000000000      144.7502155560
      246.5000000000      144.7349793223
      246.6000000000      144.7210150765
      246.7000000000      144.7084285715
      246.8000000000      144.6973170548
      246.9000000000      144.6877605858
      247.0000000000      144.6798184179
      247.1000000000      144.6735317871
      247.2000000000      144.6689322354
      247.3000000000      144.6660520030
      247.4000000000      144.6649310319
      247.5000000000      144.6656159189
      247.6000000000      144.6681489231
      247.7000000000      144.6725491329
      247.8000000000      144.6787916281
      247.9000000000      144.6867916153
      248.0000000000      144.6963998504
      248.1000000000      144.7074135046
      248.2000000000      144.7196020006
      248.3000000000      144.7327429671
      248.4000000000      144.7466594330
      248.5000000000      144.7612478614
      248.6000000000      144.7764887280
      248.7000000000      144.7924371210
      248.8000000000      144.8091972089
      248.9000000000      144.8268891986
      249.0000000000      144.8456188409
      249.1000000000      144.8654580644
      249.2000000000      144.8864419821
      249.3000000000      144.9085828513
      249.4000000000      144.9318961689
      249.5000000000      144.9564294140
      249.6000000000      144.9822820421
      249.7000000000      145.0096073105
      249.8000000000      145.0385917216
      249.9000000000      145.0694145288
      250.0000000000      145.1021961011
      250.1000000000      145.1369487333
      250.2000000000      145.1735457938
      250.3000000000      145.2117219724
      250.4000000000      145.2511082231
      250.5000000000      145.2912928540
      250.6000000000      145.3318900674
      250.7000000000      145.3725944127
      250.8000000000      145.4132055578
      250.9000000000      145.4536197699
      251.0000000000      145.4937967839
      251.1000000000      145.5337183504
      251.2000000000      145.5733559334
      251.3000000000      145.6126600747
      251.4000000000      145.6515729956
      251.5000000000      145.6900513899
      251.6000000000      145.7280783733
      251.7000000000      145.7656519681
      251.8000000000      145.8027578039
      251.9000000000      145.8393478029
      252.0000000000      145.8753426879
      252.1000000000      145.9106607357
      252.2000000000      145.9452609841
      252.3000000000      145.9791829303
      252.4000000000      146.0125649734
      252.5000000000      146.0456314704
      252.6000000000      146.0786507485
      252.7000000000      146.1118785183
      252.8000000000      146.1455062689
      252.9000000000      146.1796310270
      253.0000000000      146.2142550988
      253.1000000000      146.2493146215
      253.2000000000      146.2847271212
      253.3000000000      146.3204427505
      253.4000000000      146.3564831430
      253.5000000000      146.3929559934
      253.6000000000      146.4300412010
      253.7000000000      146.4679533313
      253.8000000000      146.5068924062
      253.9000000000      146.5469983955
      254.0000000000      146.5883228980
      254.1000000000      146.6308247923
      254.2000000000      146.6743884043
      254.3000000000      146.7188565525
      254.4000000000      146.7640683013
      254.5000000000      146.8098928325
      254.6000000000      146.8562533231
      254.7000000000      146.9031374846
      254.8000000000      146.9505937122
      254.9000000000      146.9987145369
      255.0000000000      147.0476116005
      255.1000000000      147.0973881186
      255.2000000000      147.1481150980
      255.3000000000      147.1998163212
      255.4000000000      147.2524655786
      255.5000000000      147.3059964599
      255.6000000000      147.3603210776
      255.7000000000      147.4153512037
      255.8000000000      147.4710145851
      255.9000000000      147.5272617478
      256.0000000000      147.5840628182
      256.1000000000      147.6413978125
      256.2000000000      147.6992456805
      256.3000000000      147.7575777479
      256.4000000000      147.8163579610
      256.5000000000      147.8755479627
      256.6000000000      147.9351119786
      256.7000000000      147.9950162383
      256.8000000000      148.0552212954
      256.9000000000      148.1156705941
      257.0000000000      148.1762816208
      257.1000000000      148.2369453744
      257.2000000000      148.2975366660
      257.3000000000      148.3579339642
      257.4000000000      148.4180432616
      257.5000000000      148.4778173812
      257.6000000000      148.5372611604
      257.7000000000      148.5964165411
      257.8000000000      148.6553289846
      257.9000000000      148.7140046636
      258.0000000000      148.7723725233
      258.1000000000      148.8302641831
      258.2000000000      148.8874186778
      258.3000000000      148.9435109916
      258.4000000000      148.9981958520
      258.5000000000      149.0511532648
      258.6000000000      149.1021219240
      258.7000000000      149.1509101467
      258.8000000000      149.1973822421
      258.9000000000      149.2414277748
      259.0000000000      149.2829278093
      259.1000000000      149.3217320933
      259.2000000000      149.3576545996
      259.3000000000      149.3904858962
      259.4000000000      149.4200142959
      259.5000000000      149.4460458052
      259.6000000000      149.4684145348
      259.7000000000      149.4869797288
      259.8000000000      149.5016121490
      259.9000000000      149.5121790951
      260.0000000000      149.5185395476
      260.1000000000      149.5205565327
      260.2000000000      149.5181244488
      260.3000000000      149.5112010758
      260.4000000000      149.4998313108
      260.5000000000      149.4841521970
      260.6000000000      149.4643747881
      260.7000000000      149.4407463243
      260.8000000000      149.4135043470
      260.9000000000      149.3828392085
      261.0000000000      149.3488788056
      261.1000000000      149.3117005499
      261.2000000000      149.2713642734
      261.3000000000      149.2279525964
      261.4000000000      149.1816039270
      261.5000000000      149.1325268606
      261.6000000000      149.0809913304
      261.7000000000      149.0272997864
      261.8000000000      148.9717488218
      261.9000000000      148.9145949858
      262.0000000000      148.8560361679
      262.1000000000      148.7962126089
      262.2000000000      148.7352238105
      262.3000000000      148.6731530908
      262.4000000000      148.6100902384
      262.5000000000      148.5461443153
      262.6000000000      148.4814424517
      262.7000000000      148.4161162438
      262.8000000000      148.3502832661
      262.9000000000      148.2840340683
      263.0000000000      148.2174326474
      263.1000000000      148.1505317384
      263.2000000000      148.0833972359
      263.3000000000      148.0161321050
      263.4000000000      147.9488903046
      263.5000000000      147.8818746522
      263.6000000000      147.8153177735
      263.7000000000      147.7494509869
      263.8000000000      147.6844702941
      263.9000000000      147.6205098745
      264.0000000000      147.5576309348
      264.1000000000      147.4958281268
      264.2000000000      147.4350497652
      264.3000000000      147.3752241254
      264.4000000000      147.3162830857
      264.5000000000      147.2581763194
      264.6000000000      147.2008732537
      264.7000000000      147.1443546767
      264.8000000000      147.0885999028
      264.9000000000      147.0335770302
      265.0000000000      146.9792425387
      265.1000000000      146.9255526001
      265.2000000000      146.8724825074
      265.3000000000      146.8200454948
      265.4000000000      146.7683004771
      265.5000000000      146.7173421342
      265.6000000000      146.6672749925
      265.7000000000      146.6181809345
      265.8000000000      146.5700926990
      265.9000000000      146.5229837670
      266.0000000000      146.4767789447
      266.1000000000      146.4313818236
      266.2000000000      146.3867091686
      266.3000000000      146.3427204764
      266.4000000000      146.2994347920
      266.5000000000      146.2569331620
      266.6000000000      146.2153495087
      266.7000000000      146.1748539774
      266.8000000000      146.1356325378
      266.9000000000      146.0978662133
      267.0000000000      146.0617128799
      267.1000000000      146.0272933212
      267.2000000000      145.9946820126
      267.3000000000      145.9639033356
      267.4000000000      145.9349353505
      267.5000000000      145.9077236083
      267.6000000000      145.8822048252
      267.7000000000      145.8583356253
      267.8000000000      145.8361183755
      267.9000000000      145.8156165485
      268.0000000000      145.7969553660
      268.1000000000      145.7803079865
      268.2000000000      145.7658708411
      268.3000000000      145.7538335616
      268.4000000000      145.7443496142
      268.5000000000      145.7375136792
      268.6000000000      145.7333507189
      268.7000000000      145.7318195212
      268.8000000000      145.7328299915
      268.9000000000      145.7362698058
      269.0000000000      145.7420335349
      269.1000000000      145.7500469447
      269.2000000000      145.7602808095
      269.3000000000      145.7727513374
      269.4000000000      145.7875077020
      269.5000000000      145.8046107703
      269.6000000000      145.8241098758
      269.7000000000      145.8460250757
      269.8000000000      145.8703398704
      269.9000000000      145.8970053169
      270.0000000000      145.9259525861
      270.1000000000      145.9571087024
      270.2000000000      145.9904102746
      270.3000000000      146.0258110753
      270.4000000000      146.0632814510
      270.5000000000      146.1028004863
      270.6000000000      146.1443449364
      270.7000000000      146.1878799414
      270.8000000000      146.2333549886
      270.9000000000      146.2807052872
      271.0000000000      146.3298560660
      271.1000000000      146.3807268146
      271.2000000000      146.4332336915
      271.3000000000      146.4872898315
      271.4000000000      146.5428043205
      271.5000000000      146.5996811088
      271.6000000000      146.6578191473
      271.7000000000      146.7171142102
      271.8000000000      146.7774613301
      271.9000000000      146.8387559553
      272.0000000000      146.9008926550
      272.1000000000      146.9637620553
      272.2000000000      147.0272477258
      272.3000000000      147.0912244262
      272.4000000000      147.1555577159
      272.5000000000      147.2201038099
      272.6000000000      147.2847085754
      272.7000000000      147.3492053668
      272.8000000000      147.4134126467
      272.9000000000      147.4771334296
      273.0000000000      147.5401589918
      273.1000000000      147.6022779961
      273.2000000000      147.6632902658
      273.3000000000      147.7230220730
      273.4000000000      147.7813381051
      273.5000000000      147.8381444860
      273.6000000000      147.8933782245
      273.7000000000      147.9469824928
      273.8000000000      147.9988738085
      273.9000000000      148.0489120589
      274.0000000000      148.0968841215
      274.1000000000      148.1425067372
      274.2000000000      148.1854481190
      274.3000000000      148.2253630384
      274.4000000000      148.2619318924
      274.5000000000      148.2948918382
      274.6000000000      148.3240519645
      274.7000000000      148.3492940803
      274.8000000000      148.3705673653
      274.9000000000      148.3878831433
      275.0000000000      148.4013105313
      275.1000000000      148.4109721969
      275.2000000000      148.4170389147
      275.3000000000      148.4197189847
      275.4000000000      148.4192389136
      275.5000000000      148.4158188170
      275.6000000000      148.4096526113
      275.7000000000      148.4009007880
      275.8000000000      148.3896956984
      275.9000000000      148.3761544131
      276.0000000000      148.3603938413
      276.1000000000      148.3425427636
      276.2000000000      148.3227452225
      276.3000000000      148.3011532011
      276.4000000000      148.2779128783
      276.5000000000      148.2531532432
      276.6000000000      148.2269842729
      276.7000000000      148.1995059229
      276.8000000000      148.1708233436
      276.9000000000      148.1410610467
      277.0000000000      148.1103692009
      277.1000000000      148.0789179825
      277.2000000000      148.0468797675
      277.3000000000      148.0144037207
      277.4000000000      147.9815913200
      277.5000000000      147.9484823955
      277.6000000000      147.9150583822
      277.7000000000      147.8812635779
      277.8000000000      147.8470387148
      277.9000000000      147.8123566787
      278.0000000000      147.7772490344
      278.1000000000      147.7418142123
      278.2000000000      147.7062032900
      278.3000000000      147.6705863606
      278.4000000000      147.6351095656
      278.5000000000      147.5998566509
      278.6000000000      147.5648273584
      278.7000000000      147.5299387890
      278.8000000000      147.4950483478
      278.9000000000      147.4599912428
      279.0000000000      147.4246226242
      279.1000000000      147.3888535344
      279.2000000000      147.3526709931
      279.3000000000      147.3161367375
      279.4000000000      147.2793659695
      279.5000000000      147.2424940465
      279.6000000000      147.2056421839
      279.7000000000      147.1688921593
      279.8000000000      147.1322759078
      279.9000000000      147.0957813029
      280.0000000000      147.0593709437
      280.1000000000      147.0230072636
      280.2000000000      146.9866755645
      280.3000000000      146.9503976392
      280.4000000000      146.9142323604
      280.5000000000      146.8782645463
      280.6000000000      146.8425877345
      280.7000000000      146.8072882416
      280.8000000000      146.7724367475
      280.9000000000      146.7380901473
      281.0000000000      146.7043017870
      281.1000000000      146.6711345299
      281.2000000000      146.6386700411
      281.3000000000      146.6070096674
      281.4000000000      146.5762661019
      281.5000000000      146.5465487607
      281.6000000000      146.5179478614
      281.7000000000      146.4905219918
      281.8000000000      146.4642923782
      281.9000000000      146.4392446270
      282.0000000000      146.4153364311
      282.1000000000      146.3925084589
      282.2000000000      146.3706958998
      282.3000000000      146.3498392306
      282.4000000000      146.3298936964
      282.5000000000      146.3108368514
      282.6000000000      146.2926725938
      282.7000000000      146.2754296909
      282.8000000000      146.2591535920
      282.9000000000      146.2438922457
      283.0000000000      146.2296787733
      283.1000000000      146.2165153794
      283.2000000000      146.2043632511
      283.3000000000      146.1931424373
      283.4000000000      146.1827433820
      283.5000000000      146.1730483180
      283.6000000000      146.1639571744
      283.7000000000      146.1554105263
      283.8000000000      146.1474025141
      283.9000000000      146.1399795864
      284.0000000000      146.1332252597
      284.1000000000      146.1272353502
      284.2000000000      146.1220910561
      284.3000000000      146.1178378859
      284.4000000000      146.1144765725
      284.5000000000      146.1119682567
      284.6000000000      146.1102516213
      284.7000000000      146.1092660143
      284.8000000000      146.1089728030
      284.9000000000      146.1093678358
      285.0000000000      146.1104808148
      285.1000000000      146.1123619001
      285.2000000000      146.1150604839
      285.3000000000      146.1186037460
      285.4000000000      146.1229821800
      285.5000000000      146.1281462859
      285.6000000000      146.1340147135
      285.7000000000      146.1404906112
      285.8000000000      146.1474806422
      285.9000000000      146.1549104359
      286.0000000000      146.1627315491
      286.1000000000      146.1709183236
      286.2000000000      146.1794571595
      286.3000000000      146.1883337040
      286.4000000000      146.1975238312
      286.5000000000      146.2069920733
      286.6000000000      146.2166976497
      286.7000000000      146.2266050508
      286.8000000000      146.2366944090
      286.9000000000      146.2469670874
      287.0000000000      146.2574437589
      287.1000000000      146.2681551192
      287.2000000000      146.2791284273
      287.3000000000      146.2903751153
      287.4000000000      146.3018847971
      287.5000000000      146.3136287828
      287.6000000000      146.3255723742
      287.7000000000      146.3376914093
      287.8000000000      146.3499865796
      287.9000000000      146.3624899894
      288.0000000000      146.3752617009
      288.1000000000      146.3883779266
      288.2000000000      146.4019153073
      288.3000000000      146.4159363267
      288.4000000000      146.4304798264
      288.5000000000      146.4455586821
      288.6000000000      146.4611644231
      288.7000000000      146.4772763974
      288.8000000000      146.4938719430
      288.9000000000      146.5109343414
      289.0000000000      146.5284569633
      289.1000000000      146.5464433500
      289.2000000000      146.5649037008
      289.3000000000      146.5838489209
      289.4000000000      146.6032841452
      289.5000000000      146.6232035600
      289.6000000000      146.6435870410
      289.7000000000      146.6643979252
      289.8000000000      146.6855813259
      289.9000000000      146.7070637680
      290.0000000000      146.7287557537
      290.1000000000      146.7505580222
      290.2000000000      146.7723704180
      290.3000000000      146.7941009251
      290.4000000000      146.8156725400
      290.5000000000      146.8370267710
      290.6000000000      146.8581237280
      290.7000000000      146.8789393108
      290.8000000000      146.8994600630
      290.9000000000      146.9196764343
      291.0000000000      146.9395758440
      291.1000000000      146.9591371268
      291.2000000000      146.9783275986
      291.3000000000      146.9971030102
      291.4000000000      147.0154098427
      291.5000000000      147.0331893951
      291.6000000000      147.0503835236
      291.7000000000      147.0669416846
      291.8000000000      147.0828281850
      291.9000000000      147.0980276030
      292.0000000000      147.1125461704
      292.1000000000      147.1264078582
      292.2000000000      147.1396456576
      292.3000000000      147.1522902725
      292.4000000000      147.1643593558
      292.5000000000      147.1758501899
      292.6000000000      147.1867374668
      292.7000000000      147.1969761817
      292.8000000000      147.2065082537
      292.9000000000      147.2152708450
      293.0000000000      147.2232044843
      293.1000000000      147.2302596076
      293.2000000000      147.2364006876
      293.3000000000      147.2416077130
      293.4000000000      147.2458755733
      293.5000000000      147.2492124011
      293.6000000000      147.2516379326
      293.7000000000      147.2531818557
      293.8000000000      147.2538811360
      293.9000000000      147.2537755405
      294.0000000000      147.2529020824
      294.1000000000      147.2512905535
      294.2000000000      147.2489620962
      294.3000000000      147.2459309937
      294.4000000000      147.2422079154
      294.5000000000      147.2378024721
      294.6000000000      147.2327238871
      294.7000000000      147.2269797086
      294.8000000000      147.2205730292
      294.9000000000      147.2134988230
      295.0000000000      147.2057404474
      295.1000000000      147.1972677329
      295.2000000000      147.1880382598
      295.3000000000      147.1780023923
      295.4000000000      147.1671108155
      295.5000000000      147.1553219424
      295.6000000000      147.1426066695
      295.7000000000      147.1289492257
      295.8000000000      147.1143447264
      295.9000000000      147.0987948477
      296.0000000000      147.0823030665
      296.1000000000      147.0648706883
      296.2000000000      147.0464947741
      296.3000000000      147.0271687881
      296.4000000000      147.0068861606
      296.5000000000      146.9856454683
      296.6000000000      146.9634549402
      296.7000000000      146.9403340869
      296.8000000000      146.9163115123
      296.9000000000      146.8914195081
      297.0000000000      146.8656867085
      297.1000000000      146.8391302131
      297.2000000000      146.8117486113
      297.3000000000      146.7835175925
      297.4000000000      146.7543901580
      297.5000000000      146.7243031139
      297.6000000000      146.6931896875
      297.7000000000      146.6609956648
      297.8000000000      146.6276947818
      297.9000000000      146.5932990252
      298.0000000000      146.5578610287
      298.1000000000      146.5214682169
      298.2000000000      146.4842309587
      298.3000000000      146.4462685350
      298.4000000000      146.4076971308
      298.5000000000      146.3686226345
      298.6000000000      146.3291380560
      298.7000000000      146.2893226615
      298.8000000000      146.2492389989
      298.9000000000      146.2089256941
      299.0000000000      146.1683873390
      299.1000000000      146.1275860297
      299.2000000000      146.0864402094
      299.3000000000      146.0448350016
      299.4000000000      146.0026446916
      299.5000000000      145.9597637136
      299.6000000000      145.9161384605
      299.7000000000      145.8717899773
      299.8000000000      145.8268185565
      299.9000000000      145.7813860763
      300.0000000000      145.7356794621
      300.1000000000      145.6898665750
      300.2000000000      145.6440599764
      300.3000000000      145.5983013347
      300.4000000000      145.5525712664
      300.5000000000      145.5068188833
      300.6000000000      145.4609978889
      300.7000000000      145.4150948896
      300.8000000000      145.3691402812
      300.9000000000      145.3232004689
      301.0000000000      145.2773583969
      301.1000000000      145.2316936633
      301.2000000000      145.1862716249
      301.3000000000      145.1411440992
      301.4000000000      145.0963567846
      301.5000000000      145.0519554633
      301.6000000000      145.0079855565
      301.7000000000      144.9644850424
      301.8000000000      144.9214750376
      301.9000000000      144.8789534494
      302.0000000000      144.8368956331
      302.1000000000      144.7952632056
      302.2000000000      144.7540189822
      302.3000000000      144.7131431696
      302.4000000000      144.6726446718
      302.5000000000      144.6325626072
      302.6000000000      144.5929566802
      302.7000000000      144.5538893329
      302.8000000000      144.5154056375
      302.9000000000      144.4775176602
      303.0000000000      144.4401984398
      303.1000000000      144.4033876401
      303.2000000000      144.3670071384
      303.3000000000      144.3309813454
      303.4000000000      144.2952552670
      303.5000000000      144.2598042695
      303.6000000000      144.2246329358
      303.7000000000      144.1897647341
      303.8000000000      144.1552272534
      303.9000000000      144.1210385439
      304.0000000000      144.0871991147
      304.1000000000      144.0536918424
      304.2000000000      144.0204891627
      304.3000000000      143.9875642359
      304.4000000000      143.9549011931
      304.5000000000      143.9225001091
      304.6000000000      143.8903749572
      304.7000000000      143.8585458866
      304.8000000000      143.8270292669
      304.9000000000      143.7958290795
      305.0000000000      143.7649324284
      305.1000000000      143.7343105221
      305.2000000000      143.7039247739
      305.3000000000      143.6737357403
      305.4000000000      143.6437112186
      305.5000000000      143.6138299141
      305.6000000000      143.5840788646
      305.7000000000      143.5544454204
      305.8000000000      143.5249066947
      305.9000000000      143.4954204177
      306.0000000000      143.4659210469
      306.1000000000      143.4363238817
      306.2000000000      143.4065375353
      306.3000000000      143.3764819228
      306.4000000000      143.3461061951
      306.5000000000      143.3154003074
      306.6000000000      143.2843956644
      306.7000000000      143.2531539288
      306.8000000000      143.2217467345
      306.9000000000      143.1902317003
      307.0000000000      143.1586311450
      307.1000000000      143.1269191776
      307.2000000000      143.0950207228
      307.3000000000      143.0628224824
      307.4000000000      143.0301924252
      307.5000000000      142.9970025829
      307.6000000000      142.9631498238
      307.7000000000      142.9285709760
      307.8000000000      142.8932504341
      307.9000000000      142.8572198211
      308.0000000000      142.8205505591
      308.1000000000      142.7833414018
      308.2000000000      142.7457039142
      308.3000000000      142.7077491922
      308.4000000000      142.6695784601
      308.5000000000      142.6312788500
      308.6000000000      142.5929238062
      308.7000000000      142.5545762463
      308.8000000000      142.5162910055
      308.9000000000      142.4781138648
      309.0000000000      142.4400761040
      309.1000000000      142.4021861585
      309.2000000000      142.3644220037
      309.3000000000      142.3267279312
      309.4000000000      142.2890176618
      309.5000000000      142.2511832239
      309.6000000000      142.2131069251
      309.7000000000      142.1746728488
      309.8000000000      142.1357748897
      309.9000000000      142.0963200586
      310.0000000000      142.0562278572
      310.1000000000      142.0154283181
      310.2000000000      141.9738613650
      310.3000000000      141.9314788096
      310.4000000000      141.8882485516
      310.5000000000      141.8441591866
      310.6000000000      141.7992228909
      310.7000000000      141.7534751345
      310.8000000000      141.7069710418
      310.9000000000      141.6597794506
      311.0000000000      141.6119762880
      311.1000000000      141.5636389882
      311.2000000000      141.5148427727
      311.3000000000      141.4656585460
      311.4000000000      141.4161513224
      311.5000000000      141.3663786366
      311.6000000000      141.3163895276
      311.7000000000      141.2662251687
      311.8000000000      141.2159214107
      311.9000000000      141.1655122223
      312.0000000000      141.1150327265
      312.1000000000      141.0645211019
      312.2000000000      141.0140192526
      312.3000000000      140.9635722553
      312.4000000000      140.9132267891
      312.5000000000      140.8630295417
      312.6000000000      140.8130269847
      312.7000000000      140.7632672265
      312.8000000000      140.7138033038
      312.9000000000      140.6646963885
      313.0000000000      140.6160172502
      313.1000000000      140.5678446817
      313.2000000000      140.5202605079
      313.3000000000      140.4733423633
      313.4000000000      140.4271569668
      313.5000000000      140.3817564588
      313.6000000000      140.3371787285
      313.7000000000      140.2934505124
      313.8000000000      140.2505912897
      313.9000000000      140.2086161464
      314.0000000000      140.1675361201
      314.1000000000      140.1273553282
      314.2000000000      140.0880658010
      314.3000000000      140.0496425068
      314.4000000000      140.0120408117
      314.5000000000      139.9751972737
      314.6000000000      139.9390331484
      314.7000000000      139.9034598664
      314.8000000000      139.8683858277
      314.9000000000      139.8337235709
      315.0000000000      139.7993959827
      315.1000000000      139.7653404407
      315.2000000000      139.7315106459
      315.3000000000      139.6978764835
      315.4000000000      139.6644224012
      315.5000000000      139.6311447016
      315.6000000000      139.5980481390
      315.7000000000      139.5651422861
      315.8000000000      139.5324377888
      315.9000000000      139.4999424606
      316.0000000000      139.4676572485
      316.1000000000      139.4355727366
      316.2000000000      139.4036675058
      316.3000000000      139.3719096080
      316.4000000000      139.3402617321
      316.5000000000      139.3086891787
      316.6000000000      139.2771687414
      316.7000000000      139.2456958112
      316.8000000000      139.2142872313
      316.9000000000      139.1829782700
      317.0000000000      139.1518136968
      317.1000000000      139.1208347477
      317.2000000000      139.0900654325
      317.3000000000      139.0595025433
      317.4000000000      139.0291133090
      317.5000000000      138.9988426243
      317.6000000000      138.9686287444
      317.7000000000      138.9384230935
      317.8000000000      138.9082078143
      317.9000000000      138.8780046448
      318.0000000000      138.8478710635
      318.1000000000      138.8178839667
      318.2000000000      138.7881159554
      318.3000000000      138.7586127524
      318.4000000000      138.7293802369
      318.5000000000      138.7003857190
      318.6000000000      138.6715722633
      318.7000000000      138.6428800449
      318.8000000000      138.6142668165
      318.9000000000      138.5857206519
      319.0000000000      138.5572610803
      319.1000000000      138.5289284621
      319.2000000000      138.5007652486
      319.3000000000      138.4727955782
      319.4000000000      138.4450103177
      319.5000000000      138.4173626521
      319.6000000000      138.3897753241
      319.7000000000      138.3621565880
      319.8000000000      138.3344195340
      319.9000000000      138.3064992829
      320.0000000000      138.2783641192
      320.1000000000      138.2500189786
      320.2000000000      138.2215016334
      320.3000000000      138.1928733678
      320.4000000000      138.1642067387
      320.5000000000      138.1355731571
      320.6000000000      138.1070324833
      320.7000000000      138.0786258867
      320.8000000000      138.0503723800
      320.9000000000      138.0222689861
      321.0000000000      137.9942944138
      321.1000000000      137.9664156903
      321.2000000000      137.9385964295
      321.3000000000      137.9108044108
      321.4000000000      137.8830161732
      321.5000000000      137.8552176529
      321.6000000000      137.8274019045
      321.7000000000      137.7995663107
      321.8000000000      137.7717115881
      321.9000000000      137.7438435370
      322.0000000000      137.7159768454
      322.1000000000      137.6881391781
      322.2000000000      137.6603735198
      322.3000000000      137.6327371555
      322.4000000000      137.6052969085
      322.5000000000      137.5781218758
      322.6000000000      137.5512760025
      322.7000000000      137.5248130199
      322.8000000000      137.4987752358
      322.9000000000      137.4731962594
      323.0000000000      137.4481067706
      323.1000000000      137.4235416905
      323.2000000000      137.3995465292
      323.3000000000      137.3761805143
      323.4000000000      137.3535150590
      323.5000000000      137.3316279989
      323.6000000000      137.3105957353
      323.7000000000      137.2904857565
      323.8000000000      137.2713509841
      323.9000000000      137.2532262460
      324.0000000000      137.2361269492
      324.1000000000      137.2200503967
      324.2000000000      137.2049801106
      324.3000000000      137.1908924058
      324.4000000000      137.1777637017
      324.5000000000      137.1655770844
      324.6000000000      137.1543275247
      324.7000000000      137.1440255129
      324.8000000000      137.1346981542
      324.9000000000      137.1263861752
      325.0000000000      137.1191361670
      325.1000000000      137.1129894488
      325.2000000000      137.1079704634
      325.3000000000      137.1040777395
      325.4000000000      137.1012796769
      325.5000000000      137.0995164992
      325.6000000000      137.0987079626
      325.7000000000      137.0987639369
      325.8000000000      137.0995935397
      325.9000000000      137.1011095796
      326.0000000000      137.1032281778
      326.1000000000      137.1058656589
      326.2000000000      137.1089349872
      326.3000000000      137.1123434109
      326.4000000000      137.1159927400
      326.5000000000      137.1197832420
      326.6000000000      137.1236207382
      326.7000000000      137.1274250616
      326.8000000000      137.1311376964
      326.9000000000      137.1347267415
      327.0000000000      137.1381874525
      327.1000000000      137.1415370539
      327.2000000000      137.1448046828
      327.3000000000      137.1480201115
      327.4000000000      137.1512054305
      327.5000000000      137.1543716774
      327.6000000000      137.1575202629
      327.7000000000      137.1606482975
      327.8000000000      137.1637563605
      327.9000000000      137.1668553555
      328.0000000000      137.1699684091
      328.1000000000      137.1731261888
      328.2000000000      137.1763576838
      328.3000000000      137.1796805160
      328.4000000000      137.1830945440
      328.5000000000      137.1865811624
      328.6000000000      137.1901086513
      328.7000000000      137.1936418262
      328.8000000000      137.1971521055
      328.9000000000      137.2006234721
      329.0000000000      137.2040514544
      329.1000000000      137.2074347715
      329.2000000000      137.2107621228
      329.3000000000      137.2139986672
      329.4000000000      137.2170770751
      329.5000000000      137.2198967601
      329.6000000000      137.2223316295
      329.7000000000      137.2242434679
      329.8000000000      137.2254960886
      329.9000000000      137.2259664960
      330.0000000000      137.2255517387
      330.1000000000      137.2241722201
      330.2000000000      137.2217725377
      330.3000000000      137.2183201401
      330.4000000000      137.2138016773
      330.5000000000      137.2082174816
      330.6000000000      137.2015756118
      330.7000000000      137.1938874025
      330.8000000000      137.1851664732
      330.9000000000      137.1754322826
      331.0000000000      137.1647176947
      331.1000000000      137.1530776487
      331.2000000000      137.1405940561
      331.3000000000      137.1273720058
      331.4000000000      137.1135251503
      331.5000000000      137.0991527607
      331.6000000000      137.0843149855
      331.7000000000      137.0690145101
      331.8000000000      137.0531915280
      331.9000000000      137.0367350790
      332.0000000000      137.0195082842
      332.1000000000      137.0013802808
      332.2000000000      136.9822546277
      332.3000000000      136.9620854620
      332.4000000000      136.9408774551
      332.5000000000      136.9186718435
      332.6000000000      136.8955256089
      332.7000000000      136.8714925432
      332.8000000000      136.8466131211
      332.9000000000      136.8209156945
      333.0000000000      136.7944265694
      333.1000000000      136.7671826618
      333.2000000000      136.7392392561
      333.3000000000      136.7106677799
      333.4000000000      136.6815428962
      333.5000000000      136.6519231915
      333.6000000000      136.6218327379
      333.7000000000      136.5912508648
      333.8000000000      136.5601145357
      333.9000000000      136.5283330739
      334.0000000000      136.4958104767
      334.1000000000      136.4624679118
      334.2000000000      136.4282591131
      334.3000000000      136.3931741158
      334.4000000000      136.3572312028
      334.5000000000      136.3204615265
      334.6000000000      136.2828934440
      334.7000000000      136.2445432245
      334.8000000000      136.2054154015
      334.9000000000      136.1655116046
      335.0000000000      136.1248436103
      335.1000000000      136.0834456419
      335.2000000000      136.0413818848
      335.3000000000      135.9987468346
      335.4000000000      135.9556583175
      335.5000000000      135.9122453538
      335.6000000000      135.8686347429
      335.7000000000      135.8249399128
      335.8000000000      135.7812535186
      335.9000000000      135.7376436987
      336.0000000000      135.6941537566
      336.1000000000      135.6508055441
      336.2000000000      135.6076063124
      336.3000000000      135.5645574586
      336.4000000000      135.5216625709
      336.5000000000      135.4789325924
      336.6000000000      135.4363871146
      336.7000000000      135.3940519309
      336.8000000000      135.3519536234
      336.9000000000      135.3101125755
      337.0000000000      135.2685364991
      337.1000000000      135.2272167871
      337.2000000000      135.1861291448
      337.3000000000      135.1452383062
      337.4000000000      135.1045052596
      337.5000000000      135.0638950712
      337.6000000000      135.0233837688
      337.7000000000      134.9829628389
      337.8000000000      134.9426397658
      337.9000000000      134.9024336174
      338.0000000000      134.8623664848
      338.1000000000      134.8224533930
      338.2000000000      134.7826937628
      338.3000000000      134.7430668366
      338.4000000000      134.7035327005
      338.5000000000      134.6640396578
      338.6000000000      134.6245367493
      338.7000000000      134.5849877015
      338.8000000000      134.5453810733
      338.9000000000      134.5057326736
      339.0000000000      134.4660794475
      339.1000000000      134.4264670034
      339.2000000000      134.3869347433
      339.3000000000      134.3475033861
      339.4000000000      134.3081692339
      339.5000000000      134.2689071290
      339.6000000000      134.2296803985
      339.7000000000      134.1904529892
      339.8000000000      134.1511985408
      339.9000000000      134.1119032271
      340.0000000000      134.0725622461
      340.1000000000      134.0331724518
      340.2000000000      133.9937251538
      340.3000000000      133.9542031451
      340.4000000000      133.9145842850
      340.5000000000      133.8748507825
      340.6000000000      133.8350002151
      340.7000000000      133.7950530658
      340.8000000000      133.7550528695
      340.9000000000      133.7150580716
      341.0000000000      133.6751279240
      341.1000000000      133.6353068843
      341.2000000000      133.5956124246
      341.3000000000      133.5560298416
      341.4000000000      133.5165152219
      341.5000000000      133.4770051776
      341.6000000000      133.4374301752
      341.7000000000      133.3977278101
      341.8000000000      133.3578530899
      341.9000000000      133.3177837585
      342.0000000000      133.2775201034
      342.1000000000      133.2370798855
      342.2000000000      133.1964901027
      342.3000000000      133.1557781144
      342.4000000000      133.1149649788
      342.5000000000      133.0740631765
      342.6000000000      133.0330796349
      342.7000000000      132.9920234988
      342.8000000000      132.9509168891
      342.9000000000      132.9098059437
      343.0000000000      132.8687686219
      343.1000000000      132.8279158308
      343.2000000000      132.7873840921
      343.3000000000      132.7473211582
      343.4000000000      132.7078692271
      343.5000000000      132.6691518421
      343.6000000000      132.6312693371
      343.7000000000      132.5943048795
      343.8000000000      132.5583399632
      343.9000000000      132.5234749179
      344.0000000000      132.4898469465
      344.1000000000      132.4576372142
      344.2000000000      132.4270614183
      344.3000000000      132.3983450932
      344.4000000000      132.3716911443
      344.5000000000      132.3472496505
      344.6000000000      132.3250991375
      344.7000000000      132.3052457372
      344.8000000000      132.2876411884
      344.9000000000      132.2722124097
      345.0000000000      132.2588898177
      345.1000000000      132.2476238869
      345.2000000000      132.2383866679
      345.3000000000      132.2311610171
      345.4000000000      132.2259233961
      345.5000000000      132.2226279285
      345.6000000000      132.2211990410
      345.7000000000      132.2215354843
      345.8000000000      132.2235216570
      345.9000000000      132.2270385219
      346.0000000000      132.2319683786
      346.1000000000      132.2381926218
      346.2000000000      132.2455855019
      346.3000000000      132.2540079162
      346.4000000000      132.2633050364
      346.5000000000      132.2733099220
      346.6000000000      132.2838530042
      346.7000000000      132.2947746853
      346.8000000000      132.3059366626
      346.9000000000      132.3172280975
      347.0000000000      132.3285651250
      347.1000000000      132.3398852399
      347.2000000000      132.3511398383
      347.3000000000      132.3622880469
      347.4000000000      132.3732936050
      347.5000000000      132.3841249162
      347.6000000000      132.3947570580
      347.7000000000      132.4051737335
      347.8000000000      132.4153671608
      347.9000000000      132.4253347740
      348.0000000000      132.4350731852
      348.1000000000      132.4445714141
      348.2000000000      132.4538060387
      348.3000000000      132.4627407151
      348.4000000000      132.4713309139
      348.5000000000      132.4795328122
      348.6000000000      132.4873139460
      348.7000000000      132.4946623355
      348.8000000000      132.5015908652
      348.9000000000      132.5081345655
      349.0000000000      132.5143401542
      349.1000000000      132.5202499088
      349.2000000000      132.5258844338
      349.3000000000      132.5312302883
      349.4000000000      132.5362370398
      349.5000000000      132.5408253374
      349.6000000000      132.5449035260
      349.7000000000      132.5483874590
      349.8000000000      132.5512169930
      349.9000000000      132.5533635893
      350.0000000000      132.5548262598
      350.1000000000      132.5556172692
      350.2000000000      132.5557428767
      350.3000000000      132.5551866579
      350.4000000000      132.5539021513
      350.5000000000      132.5518181706
      350.6000000000      132.5488551407
      350.7000000000      132.5449467535
      350.8000000000      132.5400593434
      350.9000000000      132.5342022671
      351.0000000000      132.5274258381
      351.1000000000      132.5198077718
      351.2000000000      132.5114329958
      351.3000000000      132.5023735998
      351.4000000000      132.4926751871
      351.5000000000      132.4823531812
      351.6000000000      132.4713987868
      351.7000000000      132.4597908957
      351.8000000000      132.4475084427
      351.9000000000      132.4345383906
      352.0000000000      132.4208771048
      352.1000000000      132.4065259353
      352.2000000000      132.3914839531
      352.3000000000      132.3757413558
      352.4000000000      132.3592762121
      352.5000000000      132.3420554500
      352.6000000000      132.3240397789
      352.7000000000      132.3051908458
      352.8000000000      132.2854788107
      352.9000000000      132.2648883445
      353.0000000000      132.2434218042
      353.1000000000      132.2210989618
      353.2000000000      132.1979530772
      353.3000000000      132.1740237208
      353.4000000000      132.1493472731
      353.5000000000      132.1239470218
      353.6000000000      132.0978255278
      353.7000000000      132.0709611934
      353.8000000000      132.0433106145
      353.9000000000      132.0148165708
      354.0000000000      131.9854200270
      354.1000000000      131.9550731734
      354.2000000000      131.9237497427
      354.3000000000      131.8914494198
      354.4000000000      131.8581950279
      354.5000000000      131.8240237434
      354.6000000000      131.7889756584
      354.7000000000      131.7530836107
      354.8000000000      131.7163671288
      354.9000000000      131.6788313846
      355.0000000000      131.6404704046
      355.1000000000      131.6012727056
      355.2000000000      131.5612273607
      355.3000000000      131.5203289136
      355.4000000000      131.4785804058
      355.5000000000      131.4359946388
      355.6000000000      131.3925942868
      355.7000000000      131.3484112653
      355.8000000000      131.3034851671
      355.9000000000      131.2578602198
      356.0000000000      131.2115805116
      356.1000000000      131.1646842096
      356.2000000000      131.1171983179
      356.3000000000      131.0691359231
      356.4000000000      131.0204972604
      356.5000000000      130.9712745262
      356.6000000000      130.9214587247
      356.7000000000      130.8710455789
      356.8000000000      130.8200379344
      356.9000000000      130.7684439419
      357.0000000000      130.7162726525
      357.1000000000      130.6635310143
      357.2000000000      130.6102254438
      357.3000000000      130.5563686220
      357.4000000000      130.5019889173
      357.5000000000      130.4471381441
      357.6000000000      130.3918937700
      357.7000000000      130.3363538287
      357.8000000000      130.2806253478
      357.9000000000      130.2248094402
      358.0000000000      130.1689877841
      358.1000000000      130.1132153499
      358.2000000000      130.0575223463
      358.3000000000      130.0019246927
      358.4000000000      129.9464388681
      358.5000000000      129.8910952977
      358.6000000000      129.8359454713
      358.7000000000      129.7810608667
      358.8000000000      129.7265251807
      358.9000000000      129.6724242841
      359.0000000000      129.6188395502
      359.1000000000      129.5658489326
      359.2000000000      129.5135364563
      359.3000000000      129.4620065128
      359.4000000000      129.4113967954
      359.5000000000      129.3618838882
      359.6000000000      129.3136776202
      359.7000000000      129.2670036818
      359.8000000000      129.2220785254
      359.9000000000      129.1790848865
      360.0000000000      129.1381569689
      360.1000000000      129.0993798164
      360.2000000000      129.0628004317
      360.3000000000      129.0284429721
      360.4000000000      128.9963186947
      360.5000000000      128.9664241948
      360.6000000000      128.9387289007
      360.7000000000      128.9131605980
      360.8000000000      128.8895992408
      360.9000000000      128.8678835535
      361.0000000000      128.8478281779
      361.1000000000      128.8292455811
      361.2000000000      128.8119659647
      361.3000000000      128.7958488769
      361.4000000000      128.7807830865
      361.5000000000      128.7666761559
      361.6000000000      128.7534393487
      361.7000000000      128.7409747599
      361.8000000000      128.7291696679
      361.9000000000      128.7178992619
      362.0000000000      128.7070350809
      362.1000000000      128.6964547527
      362.2000000000      128.6860493731
      362.3000000000      128.6757269810
      362.4000000000      128.6654124137
      362.5000000000      128.6550447299
      362.6000000000      128.6445735310
      362.7000000000      128.6339554024
      362.8000000000      128.6231515585
      362.9000000000      128.6121275652
      363.0000000000      128.6008552956
      363.1000000000      128.5893159635
      363.2000000000      128.5775019570
      363.3000000000      128.5654150872
      363.4000000000      128.5530605197
      363.5000000000      128.5404380783
      363.6000000000      128.5275344611
      363.7000000000      128.5143195962
      363.8000000000      128.5007490453
      363.9000000000      128.4867718415
      364.0000000000      128.4723412112
      364.1000000000      128.4574245404
      364.2000000000      128.4420090246
      364.3000000000      128.4261008608
      364.4000000000      128.4097182165
      364.5000000000      128.3928806249
      364.6000000000      128.3755986536
      364.7000000000      128.3578673457
      364.8000000000      128.3396651853
      364.9000000000      128.3209583222
      365.0000000000      128.3017079218
      365.1000000000      128.2818775024
      365.2000000000      128.2614372661
      365.3000000000      128.2403640382
      365.4000000000      128.2186377905
      365.5000000000      128.1962374961
      365.6000000000      128.1731393197
      365.7000000000      128.1493187855
      365.8000000000      128.1247564081
      365.9000000000      128.0994445287
      366.0000000000      128.0733924819
      366.1000000000      128.0466276221
      366.2000000000      128.0191912349
      366.3000000000      127.9911301832
      366.4000000000      127.9624866176
      366.5000000000      127.9332886929
      366.6000000000      127.9035449363
      366.7000000000      127.8732436680
      366.8000000000      127.8423574527
      366.9000000000      127.8108513620
      367.0000000000      127.7786933434
      367.1000000000      127.7458647811
      367.2000000000      127.7123692848
      367.3000000000      127.6782379392
      367.4000000000      127.6435295271
      367.5000000000      127.6083249570
      367.6000000000      127.5727163170
      367.7000000000      127.5367924991
      367.8000000000      127.5006244105
      367.9000000000      127.4642533775
      368.0000000000      127.4276858254
      368.1000000000      127.3908958248
      368.2000000000      127.3538349428
      368.3000000000      127.3164466470
      368.4000000000      127.2786810124
      368.5000000000      127.2405052690
      368.6000000000      127.2019070308
      368.7000000000      127.1628895412
      368.8000000000      127.1234610665
      368.9000000000      127.0836224842
      369.0000000000      127.0433576812
      369.1000000000      127.0026304609
      369.2000000000      126.9613895372
      369.3000000000      126.9195803567
      369.4000000000      126.8771599099
      369.5000000000      126.8341095187
      369.6000000000      126.7904414346
      369.7000000000      126.7461975570
      369.8000000000      126.7014413311
      369.9000000000      126.6562458679
      370.0000000000      126.6106818378
      370.1000000000      126.5648081054
      370.2000000000      126.5186667908
      370.3000000000      126.4722830632
      370.4000000000      126.4256688256
      370.5000000000      126.3788287214
      370.6000000000      126.3317666164
      370.7000000000      126.2844908746
      370.8000000000      126.2370173027
      370.9000000000      126.1893694414
      371.0000000000      126.1415767148
      371.1000000000      126.0936714640
      371.2000000000      126.0456860138
      371.3000000000      125.9976506333
      371.4000000000      125.9495928340
      371.5000000000      125.9015378559
      371.6000000000      125.8535096499
      371.7000000000      125.8055312856
      371.8000000000      125.7576240014
      371.9000000000      125.7098049238
      372.0000000000      125.6620844301
      372.1000000000      125.6144645337
      372.2000000000      125.5669392854
      372.3000000000      125.5194973705
      372.4000000000      125.4721261781
      372.5000000000      125.4248160698
      372.6000000000      125.3775634138
      372.7000000000      125.3303714269
      372.8000000000      125.2832488896
      372.9000000000      125.2362078179
      373.0000000000      125.1892615122
      373.1000000000      125.1424238063
      373.2000000000      125.0957094134
      373.3000000000      125.0491346786
      373.4000000000      125.0027180580
      373.5000000000      124.9564799079
      373.6000000000      124.9104413730
      373.7000000000      124.8646224694
      373.8000000000      124.8190399329
      373.9000000000      124.7737057663
      374.0000000000      124.7286272985
      374.1000000000      124.6838089482
      374.2000000000      124.6392550515
      374.3000000000      124.5949723435
      374.4000000000      124.5509703206
      374.5000000000      124.5072582317
      374.6000000000      124.4638389937
      374.7000000000      124.4207020584
      374.8000000000      124.3778180007
      374.9000000000      124.3351369879
      375.0000000000      124.2925920347
      375.1000000000      124.2501067050
      375.2000000000      124.2076057894
      375.3000000000      124.1650264342
      375.4000000000      124.1223267350
      375.5000000000      124.0794894487
      375.6000000000      124.0365200656
      375.7000000000      123.9934401654
      375.8000000000      123.9502781567
      375.9000000000      123.9070599620
      376.0000000000      123.8638020880
      376.1000000000      123.8205087135
      376.2000000000      123.7771729774
      376.3000000000      123.7337811533
      376.4000000000      123.6903175572
      376.5000000000      123.6467683534
      376.6000000000      123.6031236350
      376.7000000000      123.5593783917
      376.8000000000      123.5155333508
      376.9000000000      123.4715961847
      377.0000000000      123.4275829560
      377.1000000000      123.3835190276
      377.2000000000      123.3394385150
      377.3000000000      123.2953815658
      377.4000000000      123.2513893941
      377.5000000000      123.2074977780
      377.6000000000      123.1637304057
      377.7000000000      123.1200938123
      377.8000000000      123.0765756191
      377.9000000000      123.0331471727
      378.0000000000      122.9897704958
      378.1000000000      122.9464079639
      378.2000000000      122.9030319610
      378.3000000000      122.8596317069
      378.4000000000      122.8162153968
      378.5000000000      122.7728072899
      378.6000000000      122.7294407887
      378.7000000000      122.6861495420
      378.8000000000      122.6429590551
      378.9000000000      122.5998812113
      379.0000000000      122.5569131180
      379.1000000000      122.5140404676
      379.2000000000      122.4712443786
      379.3000000000      122.4285096696
      379.4000000000      122.3858323972
      379.5000000000      122.3432246521
      379.6000000000      122.3007153872
      379.7000000000      122.2583472413
      379.8000000000      122.2161705653
      379.9000000000      122.1742364955
      380.0000000000      122.1325909579
      380.1000000000      122.0912709390
      380.2000000000      122.0503036367
      380.3000000000      122.0097083474
      380.4000000000      121.9694998689
      380.5000000000      121.9296919570
      380.6000000000      121.8902995629
      380.7000000000      121.8513393164
      380.8000000000      121.8128284128
      380.9000000000      121.7747823770
      381.0000000000      121.7372121842
      381.1000000000      121.7001217198
      381.2000000000      121.6635065814
      381.3000000000      121.6273549390
      381.4000000000      121.5916501230
      381.5000000000      121.5563735868
      381.6000000000      121.5215065259
      381.7000000000      121.4870291664
      381.8000000000      121.4529179759
      381.9000000000      121.4191418790
      382.0000000000      121.3856592222
      382.1000000000      121.3524173067
      382.2000000000      121.3193558729
      382.3000000000      121.2864146453
      382.4000000000      121.2535434122
      382.5000000000      121.2207115918
      382.6000000000      121.1879142276
      382.7000000000      121.1551720259
      382.8000000000      121.1225249627
      382.9000000000      121.0900205992
      383.0000000000      121.0577001518
      383.1000000000      121.0255863497
      383.2000000000      120.9936770513
      383.3000000000      120.9619469517
      383.4000000000      120.9303568062
      383.5000000000      120.8988666909
      383.6000000000      120.8674482398
      383.7000000000      120.8360917584
      383.8000000000      120.8048060927
      383.9000000000      120.7736122207
      384.0000000000      120.7425335144
      384.1000000000      120.7115864209
      384.2000000000      120.6807750626
      384.3000000000      120.6500920397
      384.4000000000      120.6195255043
      384.5000000000      120.5890696884
      384.6000000000      120.5587338031
      384.7000000000      120.5285442728
      384.8000000000      120.4985381037
      384.9000000000      120.4687493060
      385.0000000000      120.4391933742
      385.1000000000      120.4098554990
      385.2000000000      120.3806867765
      385.3000000000      120.3516100215
      385.4000000000      120.3225338520
      385.5000000000      120.2933708907
      385.6000000000      120.2640544085
      385.7000000000      120.2345484371
      385.8000000000      120.2048489872
      385.9000000000      120.1749770398
      386.0000000000      120.1449664121
      386.1000000000      120.1148508696
      386.2000000000      120.0846547759
      386.3000000000      120.0543898892
      386.4000000000      120.0240579561
      386.5000000000      119.9936558847
      386.6000000000      119.9631793809
      386.7000000000      119.9326227268
      386.8000000000      119.9019755674
      386.9000000000      119.8712199580
      387.0000000000      119.8403311443
      387.1000000000      119.8092839177
      387.2000000000      119.7780638651
      387.3000000000      119.7466805170
      387.4000000000      119.7151777462
      387.5000000000      119.6836364866
      387.6000000000      119.6521666633
      387.7000000000      119.6208890234
      387.8000000000      119.5899119686
      387.9000000000      119.5593111391
      388.0000000000      119.5291188371
      388.1000000000      119.4993267116
      388.2000000000      119.4699002441
      388.3000000000      119.4407992494
      388.4000000000      119.4119964031
      388.5000000000      119.3834865306
      388.6000000000      119.3552834430
      388.7000000000      119.3274068114
      388.8000000000      119.2998662313
      388.9000000000      119.2726505836
      389.0000000000      119.2457278778
      389.1000000000      119.2190557084
      389.2000000000      119.1925981023
      389.3000000000      119.1663425843
      389.4000000000      119.1403114231
      389.5000000000      119.1145631211
      389.6000000000      119.0891833015
      389.7000000000      119.0642675854
      389.8000000000      119.0399017658
      389.9000000000      119.0161453573
      390.0000000000      118.9930233846
      390.1000000000      118.9705284912
      390.2000000000      118.9486320999
      390.3000000000      118.9273004471
      390.4000000000      118.9065098643
      390.5000000000      118.8862562595
      390.6000000000      118.8665561368
      390.7000000000      118.8474395987
      390.8000000000      118.8289382884
      390.9000000000      118.8110721771
      391.0000000000      118.7938388272
      391.1000000000      118.7772075989
      391.2000000000      118.7611196535
      391.3000000000      118.7454931516
      391.4000000000      118.7302321290
      391.5000000000      118.7152371520
      391.6000000000      118.7004157974
      391.7000000000      118.6856913259
      391.8000000000      118.6710082207
      391.9000000000      118.6563342437
      392.0000000000      118.6416597647
      392.1000000000      118.6269955203
      392.2000000000      118.6123696254
      392.3000000000      118.5978238011
      392.4000000000      118.5834083803
      392.5000000000      118.5691759720
      392.6000000000      118.5551743133
      392.7000000000      118.5414394048
      392.8000000000      118.5279904564
      392.9000000000      118.5148281489
      393.0000000000      118.5019370528
      393.1000000000      118.4892917900
      393.2000000000      118.4768646756
      393.3000000000      118.4646320893
      393.4000000000      118.4525774452
      393.5000000000      118.4406900185
      393.6000000000      118.4289606706
      393.7000000000      118.4173766654
      393.8000000000      118.4059179658
      393.9000000000      118.3945567434
      394.0000000000      118.3832603426
      394.1000000000      118.3719965199
      394.2000000000      118.3607391293
      394.3000000000      118.3494727853
      394.4000000000      118.3381952646
      394.5000000000      118.3269174016
      394.6000000000      118.3156608867
      394.7000000000      118.3044548916
      394.8000000000      118.2933320171
      394.9000000000      118.2823230144
      395.0000000000      118.2714494583
      395.1000000000      118.2607150100
      395.2000000000      118.2500979705
      395.3000000000      118.2395483268
      395.4000000000      118.2289909553
      395.5000000000      118.2183345187
      395.6000000000      118.2074842923
      395.7000000000      118.1963563479
      395.8000000000      118.1848896889
      395.9000000000      118.1730529997
      396.0000000000      118.1608442504
      396.1000000000      118.1482837446
      396.2000000000      118.1354028045
      396.3000000000      118.1222309984
      396.4000000000      118.1087855031
      396.5000000000      118.0950663481
      396.6000000000      118.0810595246
      396.7000000000      118.0667464272
      396.8000000000      118.0521152856
      396.9000000000      118.0371701318
      397.0000000000      118.0219347767
      397.1000000000      118.0064512731
      397.2000000000      117.9907737774
      397.3000000000      117.9749598232
      397.4000000000      117.9590617650
      397.5000000000      117.9431209429
      397.6000000000      117.9271659498
      397.7000000000      117.9112149068
      397.8000000000      117.8952804511
      397.9000000000      117.8793755043
      398.0000000000      117.8635178861
      398.1000000000      117.8477323376
      398.2000000000      117.8320493666
      398.3000000000      117.8165012168
      398.4000000000      117.8011160257
      398.5000000000      117.7859118099
      398.6000000000      117.7708921321
      398.7000000000      117.7560449725
      398.8000000000      117.7413454009
      398.9000000000      117.7267614162
      399.0000000000      117.7122612805
      399.1000000000      117.6978201709
      399.2000000000      117.6834241148
      399.3000000000      117.6690699297
      399.4000000000      117.6547610925
      399.5000000000      117.6405008899
      399.6000000000      117.6262852352
      399.7000000000      117.6120976485
      399.8000000000      117.5979080379
      399.9000000000      117.5836754290
      400.0000000000      117.5693535671
      400.1000000000      117.5548975866
      400.2000000000      117.5402699768
      400.3000000000      117.5254446537
      400.4000000000      117.5104088767
      400.5000000000      117.4951636337
      400.6000000000      117.4797234238
      400.7000000000      117.4641158503
      400.8000000000      117.4483804221
      400.9000000000      117.4325650875
      401.0000000000      117.4167191174
      401.1000000000      117.4008822004
      401.2000000000      117.3850716721
      401.3000000000      117.3692717162
      401.4000000000      117.3534289776
      401.5000000000      117.3374577274
      401.6000000000      117.3212546289
      401.7000000000      117.3047194871
      401.8000000000      117.2877758734
      401.9000000000      117.2703853336
      402.0000000000      117.2525510326
      402.1000000000      117.2343101821
      402.2000000000      117.2157180310
      402.3000000000      117.1968283952
      402.4000000000      117.1776763153
      402.5000000000      117.1582673422
      402.6000000000      117.1385755038
      402.7000000000      117.1185490783
      402.8000000000      117.0981211242
      402.9000000000      117.0772212313
      403.0000000000      117.0557858917
      403.1000000000      117.0337663420
      403.2000000000      117.0111337509
      403.3000000000      116.9878819998
      403.4000000000      116.9640281962
      403.5000000000      116.9396105573
      403.6000000000      116.9146828586
      403.7000000000      116.8893050583
      403.8000000000      116.8635312122
      403.9000000000      116.8373975390
      404.0000000000      116.8109141847
      404.1000000000      116.7840633582
      404.2000000000      116.7568046755
      404.3000000000      116.7290865324
      404.4000000000      116.7008605026
      404.5000000000      116.6720946593
      404.6000000000      116.6427820768
      404.7000000000      116.6129424773
      404.8000000000      116.5826171393
      404.9000000000      116.5518589730
      405.0000000000      116.5207206941
      405.1000000000      116.4892442335
      405.2000000000      116.4574537346
      405.3000000000      116.4253529660
      405.4000000000      116.3929266879
      405.5000000000      116.3601447300
      405.6000000000      116.3269675305
      405.7000000000      116.2933522568
      405.8000000000      116.2592590318
      405.9000000000      116.2246572342
      406.0000000000      116.1895315337
      406.1000000000      116.1538866702
      406.2000000000      116.1177492924
      406.3000000000      116.0811653834
      406.4000000000      116.0441929668
      406.5000000000      116.0068913109
      406.6000000000      115.9693089860
      406.7000000000      115.9314735396
      406.8000000000      115.8933852479
      406.9000000000      115.8550165476
      407.0000000000      115.8163175560
      407.1000000000      115.7772267429
      407.2000000000      115.7376844978
      407.3000000000      115.6976464307
      407.4000000000      115.6570930592
      407.5000000000      115.6160333943
      407.6000000000      115.5745015921
      407.7000000000      115.5325478373
      407.8000000000      115.4902263029
      407.9000000000      115.4475838563
      408.0000000000      115.4046528224
      408.1000000000      115.3614495178
      408.2000000000      115.3179782134
      408.3000000000      115.2742384894
      408.4000000000      115.2302333346
      408.5000000000      115.1859756236
      408.6000000000      115.1414914968
      408.7000000000      115.0968203103
      408.8000000000      115.0520118727
      408.9000000000      115.0071223967
      409.0000000000      114.9622104958
      409.1000000000      114.9173338048
      409.2000000000      114.8725457803
      409.3000000000      114.8278916231
      409.4000000000      114.7834025976
      409.5000000000      114.7390892112
      409.6000000000      114.6949352807
      409.7000000000      114.6508959363
      409.8000000000      114.6069022173
      409.9000000000      114.5628728563
      410.0000000000      114.5187309480
      410.1000000000      114.4744209331
      410.2000000000      114.4299209392
      410.3000000000      114.3852471299
      410.4000000000      114.3404496845
      410.5000000000      114.2956029474
      410.6000000000      114.2507939193
      410.7000000000      114.2061128831
      410.8000000000      114.1616478885
      410.9000000000      114.1174823084
      411.0000000000      114.0736932227
      411.1000000000      114.0303486020
      411.2000000000      113.9875028242
      411.3000000000      113.9451919292
      411.4000000000      113.9034313175
      411.5000000000      113.8622185047
      411.6000000000      113.8215421120
      411.7000000000      113.7813957325
      411.8000000000      113.7417926516
      411.9000000000      113.7027759371
      412.0000000000      113.6644192320
      412.1000000000      113.6268167260
      412.2000000000      113.5900651469
      412.3000000000      113.5542442708
      412.4000000000      113.5194035449
      412.5000000000      113.4855602474
      412.6000000000      113.4527100371
      412.7000000000      113.4208455138
      412.8000000000      113.3899750092
      412.9000000000      113.3601338698
      413.0000000000      113.3313840931
      413.1000000000      113.3038033394
      413.2000000000      113.2774681894
      413.3000000000      113.2524375333
      413.4000000000      113.2287406226
      413.5000000000      113.2063721121
      413.6000000000      113.1852943430
      413.7000000000      113.1654454074
      413.8000000000      113.1467504220
      413.9000000000      113.1291332697
      414.0000000000      113.1125269333
      414.1000000000      113.0968812036
      414.2000000000      113.0821665608
      414.3000000000      113.0683726923
      414.4000000000      113.0555007814
      414.5000000000      113.0435506508
      414.6000000000      113.0325060536
      414.7000000000      113.0223225028
      414.8000000000      113.0129213548
      414.9000000000      113.0041919731
      415.0000000000      112.9960013097
      415.1000000000      112.9882080805
      415.2000000000      112.9806775395
      415.3000000000      112.9732927760
      415.4000000000      112.9659598827
      415.5000000000      112.9586066639
      415.6000000000      112.9511769399
      415.7000000000      112.9436238818
      415.8000000000      112.9359055630
      415.9000000000      112.9198159668
