# Supplementary material for: Direct tracking of H2 roaming reaction in real time
Source: Nat Commun. 2024 Aug 6;15:6656. doi: 10.1038/s41467-024-49671-6 (PMC11303762; doi:10.1038/s41467-024-49671-6)
Supplement: Supplementary file 8 — Source Data [file 41467_2024_49671_MOESM8_ESM.zip › SourceData/Data-Fig10-SuppInfo/FigS10.traj3.A1.dat]

# Bond Angle (6N, 1C, 2H)
# X-Axis:  Time in Trajectory (femtosec)
# Y-Axis:  Bond Angle (Degrees)
#                  X                   Y
        0.0000000000      110.1530058009
        0.1000000000      109.9666167450
        0.2000000000      109.7866306856
        0.3000000000      109.6150754907
        0.4000000000      109.4529852456
        0.5000000000      109.3002899374
        0.6000000000      109.1559560867
        0.7000000000      109.0183303821
        0.8000000000      108.8855936316
        0.9000000000      108.7562102945
        1.0000000000      108.6292673688
        1.1000000000      108.5046342803
        1.2000000000      108.3829294215
        1.3000000000      108.2653292738
        1.4000000000      108.1532869299
        1.5000000000      108.0482335119
        1.6000000000      107.9513240955
        1.7000000000      107.8632686108
        1.8000000000      107.7842653421
        1.9000000000      107.7140343911
        2.0000000000      107.6519327005
        2.1000000000      107.5971216726
        2.2000000000      107.5487528338
        2.3000000000      107.5061357981
        2.4000000000      107.4688558882
        2.5000000000      107.4368171510
        2.6000000000      107.4102003933
        2.7000000000      107.3893450244
        2.8000000000      107.3745847163
        2.9000000000      107.3660830770
        3.0000000000      107.3637192169
        3.1000000000      107.3670594283
        3.2000000000      107.3754230619
        3.3000000000      107.3880185194
        3.4000000000      107.4041024055
        3.5000000000      107.4231094521
        3.6000000000      107.4447143365
        3.7000000000      107.4688126955
        3.8000000000      107.4954382210
        3.9000000000      107.5246548003
        4.0000000000      107.5564680013
        4.1000000000      107.5907866481
        4.2000000000      107.6274394086
        4.3000000000      107.6662259183
        4.4000000000      107.7069692065
        4.5000000000      107.7495404780
        4.6000000000      107.7938443138
        4.7000000000      107.8397730619
        4.8000000000      107.8871540888
        4.9000000000      107.9357169966
        5.0000000000      107.9850989064
        5.1000000000      108.0348888713
        5.2000000000      108.0846956308
        5.3000000000      108.1342138501
        5.4000000000      108.1832659361
        5.5000000000      108.2318075658
        5.6000000000      108.2798992780
        5.7000000000      108.3276581633
        5.8000000000      108.3752086809
        5.9000000000      108.4226483581
        6.0000000000      108.4700350228
        6.1000000000      108.5173918964
        6.2000000000      108.5647204779
        6.3000000000      108.6120115494
        6.4000000000      108.6592500323
        6.5000000000      108.7064156287
        6.6000000000      108.7534842462
        6.7000000000      108.8004338345
        6.8000000000      108.8472540394
        6.9000000000      108.8939549897
        7.0000000000      108.9405686903
        7.1000000000      108.9871380281
        7.2000000000      109.0336927111
        7.3000000000      109.0802174886
        7.4000000000      109.1266244551
        7.5000000000      109.1727449797
        7.6000000000      109.2183533557
        7.7000000000      109.2632233485
        7.8000000000      109.3072029740
        7.9000000000      109.3502809923
        8.0000000000      109.3926179792
        8.1000000000      109.4345271531
        8.2000000000      109.4764095824
        8.3000000000      109.5186662272
        8.4000000000      109.5616182518
        8.5000000000      109.6054646515
        8.6000000000      109.6502936912
        8.7000000000      109.6961456741
        8.8000000000      109.7431049447
        8.9000000000      109.7913859539
        9.0000000000      109.8413778187
        9.1000000000      109.8936256238
        9.2000000000      109.9487500355
        9.3000000000      110.0073301229
        9.4000000000      110.0697881070
        9.5000000000      110.1363142825
        9.6000000000      110.2068569040
        9.7000000000      110.2811809744
        9.8000000000      110.3589785279
        9.9000000000      110.4399972468
       10.0000000000      110.5241495889
       10.1000000000      110.6115722248
       10.2000000000      110.7026228627
       10.3000000000      110.7978218147
       10.4000000000      110.8977617295
       10.5000000000      111.0030154202
       10.6000000000      111.1140675480
       10.7000000000      111.2312838503
       10.8000000000      111.3549170997
       10.9000000000      111.4851379116
       11.0000000000      111.6220749357
       11.1000000000      111.7658520517
       11.2000000000      111.9166166826
       11.3000000000      112.0745588421
       11.4000000000      112.2399227525
       11.5000000000      112.4130120764
       11.6000000000      112.5941873236
       11.7000000000      112.7838524754
       11.8000000000      112.9824288211
       11.9000000000      113.1903182688
       12.0000000000      113.4078640140
       12.1000000000      113.6353199565
       12.2000000000      113.8728396641
       12.3000000000      114.1204893210
       12.4000000000      114.3782795956
       12.5000000000      114.6462043052
       12.6000000000      114.9242732085
       12.7000000000      115.2125320249
       12.8000000000      115.5110713665
       12.9000000000      115.8200325931
       13.0000000000      116.1396185061
       13.1000000000      116.4701102295
       13.2000000000      116.8118817815
       13.3000000000      117.1653961785
       13.4000000000      117.5311672505
       13.5000000000      117.9096821220
       13.6000000000      118.3012973897
       13.7000000000      118.7061373066
       13.8000000000      119.1240283036
       13.9000000000      119.5544963782
       14.0000000000      119.9968356161
       14.1000000000      120.4502338668
       14.2000000000      120.9139215286
       14.3000000000      121.3872992186
       14.4000000000      121.8700063291
       14.5000000000      122.3619139662
       14.6000000000      122.8630525317
       14.7000000000      123.3735025862
       14.8000000000      123.8932821489
       14.9000000000      124.4222572544
       15.0000000000      124.9600910073
       15.1000000000      125.5062337564
       15.2000000000      126.0599483534
       15.3000000000      126.6203600523
       15.4000000000      127.1865213885
       15.5000000000      127.7574846960
       15.6000000000      128.3323758956
       15.7000000000      128.9104601127
       15.8000000000      129.4911855713
       15.9000000000      130.0741924771
       16.0000000000      130.6592797584
       16.1000000000      131.2463334569
       16.2000000000      131.8352325930
       16.3000000000      132.4257559402
       16.4000000000      133.0175126791
       16.5000000000      133.6099135532
       16.6000000000      134.2021889786
       16.7000000000      134.7934504476
       16.8000000000      135.3827802376
       16.9000000000      135.9693261472
       17.0000000000      136.5523767034
       17.1000000000      137.1314000614
       17.2000000000      137.7060436103
       17.3000000000      138.2761026970
       17.4000000000      138.8414717730
       17.5000000000      139.4020902943
       17.6000000000      139.9578937161
       17.7000000000      140.5087775775
       17.8000000000      141.0545783627
       17.9000000000      141.5950689538
       18.0000000000      142.1299622891
       18.1000000000      142.6589173956
       18.2000000000      143.1815461180
       18.3000000000      143.6974225224
       18.4000000000      144.2060975620
       18.5000000000      144.7071199406
       18.6000000000      145.2000622056
       18.7000000000      145.6845493108
       18.8000000000      146.1602841426
       18.9000000000      146.6270611605
       19.0000000000      147.0847592753
       19.1000000000      147.5333110587
       19.2000000000      147.9726544429
       19.3000000000      148.4026811143
       19.4000000000      148.8231978732
       19.5000000000      149.2339136007
       19.6000000000      149.6344572033
       19.7000000000      150.0244235127
       19.8000000000      150.4034363146
       19.9000000000      150.7712117169
       20.0000000000      151.1276036953
       20.1000000000      151.4726186011
       20.2000000000      151.8063952511
       20.3000000000      152.1291576620
       20.4000000000      152.4411546038
       20.5000000000      152.7426023513
       20.6000000000      153.0336449102
       20.7000000000      153.3143406459
       20.8000000000      153.5846767193
       20.9000000000      153.8446047204
       21.0000000000      154.0940850171
       21.1000000000      154.3331258342
       21.2000000000      154.5618058523
       21.3000000000      154.7802747846
       21.4000000000      154.9887328762
       21.5000000000      155.1873965876
       21.6000000000      155.3764619765
       21.7000000000      155.5560777599
       21.8000000000      155.7263355106
       21.9000000000      155.8872768105
       22.0000000000      156.0389106344
       22.1000000000      156.1812319948
       22.2000000000      156.3142353241
       22.3000000000      156.4379203668
       22.4000000000      156.5522919714
       22.5000000000      156.6573567718
       22.6000000000      156.7531202001
       22.7000000000      156.8395866659
       22.8000000000      156.9167642455
       22.9000000000      156.9846728659
       23.0000000000      157.0433527700
       23.1000000000      157.0928695106
       23.2000000000      157.1333133651
       23.3000000000      157.1647938206
       23.4000000000      157.1874315581
       23.5000000000      157.2013502148
       23.6000000000      157.2066693284
       23.7000000000      157.2034990904
       23.8000000000      157.1919377960
       23.9000000000      157.1720730670
       24.0000000000      157.1439874255
       24.1000000000      157.1077679365
       24.2000000000      157.0635187548
       24.3000000000      157.0113750943
       24.4000000000      156.9515168262
       24.5000000000      156.8841792771
       24.6000000000      156.8096583059
       24.7000000000      156.7283070964
       24.8000000000      156.6405240398
       24.9000000000      156.5467339992
       25.0000000000      156.4473677647
       25.1000000000      156.3428450881
       25.2000000000      156.2335651376
       25.3000000000      156.1199055027
       25.4000000000      156.0022284625
       25.5000000000      155.8808918719
       25.6000000000      155.7562614231
       25.7000000000      155.6287208864
       25.8000000000      155.4986774268
       25.9000000000      155.3665603229
       26.0000000000      155.2328128300
       26.1000000000      155.0978784711
       26.2000000000      154.9621845092
       26.3000000000      154.8261265174
       26.4000000000      154.6900584672
       26.5000000000      154.5542917461
       26.6000000000      154.4191038763
       26.7000000000      154.2847547342
       26.8000000000      154.1515059652
       26.9000000000      154.0196383526
       27.0000000000      153.8894621862
       27.1000000000      153.7613170061
       27.2000000000      153.6355600265
       27.3000000000      153.5125464359
       27.4000000000      153.3926073928
       27.5000000000      153.2760312999
       27.6000000000      153.1630515614
       27.7000000000      153.0538413687
       27.8000000000      152.9485152905
       27.9000000000      152.8471371500
       28.0000000000      152.7497327917
       28.1000000000      152.6563051480
       28.2000000000      152.5668485074
       28.3000000000      152.4813597499
       28.4000000000      152.3998444842
       28.5000000000      152.3223151587
       28.6000000000      152.2487782712
       28.7000000000      152.1792113866
       28.8000000000      152.1135364968
       28.9000000000      152.0515995199
       29.0000000000      151.9931633032
       29.1000000000      151.9379158878
       29.2000000000      151.8854912378
       29.3000000000      151.8354973198
       29.4000000000      151.7875446466
       29.5000000000      151.7412666755
       29.6000000000      151.6963253319
       29.7000000000      151.6524017121
       29.8000000000      151.6091802775
       29.9000000000      151.5663379654
       30.0000000000      151.5235457508
       30.1000000000      151.4804828844
       30.2000000000      151.4368578320
       30.3000000000      151.3924269983
       30.4000000000      151.3470025742
       30.5000000000      151.3004445217
       30.6000000000      151.2526380265
       30.7000000000      151.2034638863
       30.8000000000      151.1527723093
       30.9000000000      151.1003693596
       31.0000000000      151.0460208954
       31.1000000000      150.9894732783
       31.2000000000      150.9304848624
       31.3000000000      150.8688585738
       31.4000000000      150.8044653196
       31.5000000000      150.7372513592
       31.6000000000      150.6672286981
       31.7000000000      150.5944531041
       31.8000000000      150.5189973202
       31.9000000000      150.4409269862
       32.0000000000      150.3602844122
       32.1000000000      150.2770822850
       32.2000000000      150.1913064679
       32.3000000000      150.1029251163
       32.4000000000      150.0119008423
       32.5000000000      149.9182031182
       32.6000000000      149.8218187932
       32.7000000000      149.7227590187
       32.8000000000      149.6210613257
       32.9000000000      149.5167864269
       33.0000000000      149.4100102005
       33.1000000000      149.3008123377
       33.2000000000      149.1892637134
       33.3000000000      149.0754150361
       33.4000000000      148.9592894345
       33.5000000000      148.8408811319
       33.6000000000      148.7201609659
       33.7000000000      148.5970880819
       33.8000000000      148.4716257165
       33.9000000000      148.3437577823
       34.0000000000      148.2135022578
       34.1000000000      148.0809174066
       34.2000000000      147.9460982148
       34.3000000000      147.8091627149
       34.4000000000      147.6702306874
       34.5000000000      147.5293998677
       34.6000000000      147.3867261254
       34.7000000000      147.2422137568
       34.8000000000      147.0958198014
       34.9000000000      146.9474725534
       35.0000000000      146.7971000077
       35.1000000000      146.6446602905
       35.2000000000      146.4901647355
       35.3000000000      146.3336861627
       35.4000000000      146.1753497629
       35.5000000000      146.0153098508
       35.6000000000      145.8537202883
       35.7000000000      145.6907079167
       35.8000000000      145.5263568378
       35.9000000000      145.3607073932
       36.0000000000      145.1937687392
       36.1000000000      145.0255396070
       36.2000000000      144.8560297209
       36.3000000000      144.6852752443
       36.4000000000      144.5133446784
       36.5000000000      144.3403354863
       36.6000000000      144.1663646989
       36.7000000000      143.9915578342
       36.8000000000      143.8160397330
       36.9000000000      143.6399289739
       37.0000000000      143.4633353569
       37.1000000000      143.2863587293
       37.2000000000      143.1090877675
       37.3000000000      142.9315986536
       37.4000000000      142.7539548887
       37.5000000000      142.5762097850
       37.6000000000      142.3984124742
       37.7000000000      142.2206171745
       37.8000000000      142.0428944613
       37.9000000000      141.8653423657
       38.0000000000      141.6880944704
       38.1000000000      141.5113223181
       38.2000000000      141.3352307735
       38.3000000000      141.1600469153
       38.4000000000      140.9860043907
       38.5000000000      140.8133254678
       38.6000000000      140.6422029457
       38.7000000000      140.4727843286
       38.8000000000      140.3051614741
       38.9000000000      140.1393688730
       39.0000000000      139.9753919357
       39.1000000000      139.8131837201
       39.2000000000      139.6526858154
       39.3000000000      139.4938479789
       39.4000000000      139.3366416008
       39.5000000000      139.1810637854
       39.6000000000      139.0271310912
       39.7000000000      138.8748643369
       39.8000000000      138.7242681264
       39.9000000000      138.5753103232
       40.0000000000      138.4279068386
       40.1000000000      138.2819155982
       40.2000000000      138.1371413660
       40.3000000000      137.9933507400
       40.4000000000      137.8502947955
       40.5000000000      137.7077352457
       40.6000000000      137.5654686458
       40.7000000000      137.4233427715
       40.8000000000      137.2812609761
       40.9000000000      137.1391733174
       41.0000000000      136.9970566929
       41.1000000000      136.8548891618
       41.2000000000      136.7126255284
       41.3000000000      136.5701809409
       41.4000000000      136.4274271353
       41.5000000000      136.2842020665
       41.6000000000      136.1403294202
       41.7000000000      135.9956417432
       41.8000000000      135.8500004250
       41.9000000000      135.7033070498
       42.0000000000      135.5555028744
       42.1000000000      135.4065562473
       42.2000000000      135.2564416193
       42.3000000000      135.1051171392
       42.4000000000      134.9525085418
       42.5000000000      134.7985041413
       42.6000000000      134.6429608309
       42.7000000000      134.4857170157
       42.8000000000      134.3266073884
       42.9000000000      134.1654756233
       43.0000000000      134.0021829883
       43.1000000000      133.8366117197
       43.2000000000      133.6686644019
       43.3000000000      133.4982616614
       43.4000000000      133.3253413090
       43.5000000000      133.1498609945
       43.6000000000      132.9718023609
       43.7000000000      132.7911743180
       43.8000000000      132.6080113682
       43.9000000000      132.4223667662
       44.0000000000      132.2343026885
       44.1000000000      132.0438809827
       44.2000000000      131.8511580821
       44.3000000000      131.6561869502
       44.4000000000      131.4590268937
       44.5000000000      131.2597585127
       44.6000000000      131.0584977718
       44.7000000000      130.8554029197
       44.8000000000      130.6506710284
       44.9000000000      130.4445253648
       45.0000000000      130.2371979571
       45.1000000000      130.0289130653
       45.2000000000      129.8198768704
       45.3000000000      129.6102763516
       45.4000000000      129.4002861643
       45.5000000000      129.1900781369
       45.6000000000      128.9798270238
       45.7000000000      128.7697082035
       45.8000000000      128.5598870059
       45.9000000000      128.3505026423
       46.0000000000      128.1416516017
       46.1000000000      127.9333766964
       46.2000000000      127.7256667856
       46.3000000000      127.5184696029
       46.4000000000      127.3117158400
       46.5000000000      127.1053485971
       46.6000000000      126.8993505319
       46.7000000000      126.6937620846
       46.8000000000      126.4886870236
       46.9000000000      126.2842851406
       47.0000000000      126.0807550416
       47.1000000000      125.8783121391
       47.2000000000      125.6771675435
       47.3000000000      125.4775122224
       47.4000000000      125.2795084924
       47.5000000000      125.0832884182
       47.6000000000      124.8889576739
       47.7000000000      124.6966025092
       47.8000000000      124.5062976337
       47.9000000000      124.3181130251
       48.0000000000      124.1321184643
       48.1000000000      123.9483852545
       48.2000000000      123.7669861529
       48.3000000000      123.5879951056
       48.4000000000      123.4114877324
       48.5000000000      123.2375424184
       48.6000000000      123.0662408894
       48.7000000000      122.8976669500
       48.8000000000      122.7319029330
       48.9000000000      122.5690233862
       49.0000000000      122.4090861199
       49.1000000000      122.2521223359
       49.2000000000      122.0981290236
       49.3000000000      121.9470669023
       49.4000000000      121.7988657751
       49.5000000000      121.6534368695
       49.6000000000      121.5106901335
       49.7000000000      121.3705537775
       49.8000000000      121.2329925769
       49.9000000000      121.0980205834
       50.0000000000      120.9657038630
       50.1000000000      120.8361510701
       50.2000000000      120.7094931039
       50.3000000000      120.5858566058
       50.4000000000      120.4653385837
       50.5000000000      120.3479886286
       50.6000000000      120.2338031459
       50.7000000000      120.1227333084
       50.8000000000      120.0147046368
       50.9000000000      119.9096422510
       51.0000000000      119.8074935952
       51.1000000000      119.7082410052
       51.2000000000      119.6119008936
       51.3000000000      119.5185105000
       51.4000000000      119.4281081060
       51.5000000000      119.3407145375
       51.6000000000      119.2563232435
       51.7000000000      119.1749029233
       51.8000000000      119.0964117339
       51.9000000000      119.0208176102
       52.0000000000      118.9481160226
       52.1000000000      118.8783373677
       52.2000000000      118.8115405108
       52.3000000000      118.7477945268
       52.4000000000      118.6871545633
       52.5000000000      118.6296384043
       52.6000000000      118.5752089341
       52.7000000000      118.5237656101
       52.8000000000      118.4751458679
       52.9000000000      118.4291335563
       53.0000000000      118.3854684109
       53.1000000000      118.3438502947
       53.2000000000      118.3039370590
       53.3000000000      118.2653420295
       53.4000000000      118.2276403300
       53.5000000000      118.1903889675
       53.6000000000      118.1531580401
       53.7000000000      118.1155648859
       53.8000000000      118.0773013359
       53.9000000000      118.0381449539
       54.0000000000      117.9979476310
       54.1000000000      117.9566008547
       54.2000000000      117.9139867803
       54.3000000000      117.8699327345
       54.4000000000      117.8241881452
       54.5000000000      117.7764353631
       54.6000000000      117.7263333735
       54.7000000000      117.6735811015
       54.8000000000      117.6179795224
       54.9000000000      117.5594712284
       55.0000000000      117.4981431247
       55.1000000000      117.4341912524
       55.2000000000      117.3678606623
       55.3000000000      117.2993817994
       55.4000000000      117.2289239824
       55.5000000000      117.1565787918
       55.6000000000      117.0823747843
       55.7000000000      117.0063146729
       55.8000000000      116.9284189863
       55.9000000000      116.8487592028
       56.0000000000      116.7674695295
       56.1000000000      116.6847372194
       56.2000000000      116.6007808656
       56.3000000000      116.5158294892
       56.4000000000      116.4301122061
       56.5000000000      116.3438618455
       56.6000000000      116.2573289830
       56.7000000000      116.1707969465
       56.8000000000      116.0845863237
       56.9000000000      115.9990420096
       57.0000000000      115.9145042620
       57.1000000000      115.8312732871
       57.2000000000      115.7495796267
       57.3000000000      115.6695699442
       57.4000000000      115.5913123598
       57.5000000000      115.5148190565
       57.6000000000      115.4400778098
       57.7000000000      115.3670799321
       57.8000000000      115.2958331403
       57.9000000000      115.2263544421
       58.0000000000      115.1586479073
       58.1000000000      115.0926786388
       58.2000000000      115.0283558974
       58.3000000000      114.9655340214
       58.4000000000      114.9040327230
       58.5000000000      114.8436710597
       58.6000000000      114.7843037083
       58.7000000000      114.7258461038
       58.8000000000      114.6682779698
       58.9000000000      114.6116238248
       59.0000000000      114.5559191924
       59.1000000000      114.5011774951
       59.2000000000      114.4473709790
       59.3000000000      114.3944314774
       59.4000000000      114.3422680488
       59.5000000000      114.2907935938
       59.6000000000      114.2399507698
       59.7000000000      114.1897289680
       59.8000000000      114.1401669960
       59.9000000000      114.0913406332
       60.0000000000      114.0433397981
       60.1000000000      113.9962435683
       60.2000000000      113.9501007324
       60.3000000000      113.9049193087
       60.4000000000      113.8606637593
       60.5000000000      113.8172566814
       60.6000000000      113.7745824847
       60.7000000000      113.7324927642
       60.8000000000      113.6908149050
       60.9000000000      113.6493653709
       61.0000000000      113.6079674671
       61.1000000000      113.5664700842
       61.2000000000      113.5247613599
       61.3000000000      113.4827717302
       61.4000000000      113.4404649173
       61.5000000000      113.3978206996
       61.6000000000      113.3548163678
       61.7000000000      113.3114127854
       61.8000000000      113.2675476346
       61.9000000000      113.2231352435
       62.0000000000      113.1780707141
       62.1000000000      113.1322353397
       62.2000000000      113.0855005935
       62.3000000000      113.0377298282
       62.4000000000      112.9887798975
       62.5000000000      112.9385069447
       62.6000000000      112.8867793854
       62.7000000000      112.8334964514
       62.8000000000      112.7786055481
       62.9000000000      112.7221095090
       63.0000000000      112.6640572416
       63.1000000000      112.6045172974
       63.2000000000      112.5435413312
       63.3000000000      112.4811301787
       63.4000000000      112.4172156224
       63.5000000000      112.3516654429
       63.6000000000      112.2843094842
       63.7000000000      112.2149765161
       63.8000000000      112.1435292331
       63.9000000000      112.0698879068
       64.0000000000      111.9940383925
       64.1000000000      111.9160247328
       64.2000000000      111.8359310782
       64.3000000000      111.7538612183
       64.4000000000      111.6699242521
       64.5000000000      111.5842306852
       64.6000000000      111.4968982225
       64.7000000000      111.4080648836
       64.8000000000      111.3179066201
       64.9000000000      111.2266546394
       65.0000000000      111.1346038062
       65.1000000000      111.0421029413
       65.2000000000      110.9495234165
       65.3000000000      110.8572112324
       65.4000000000      110.7654345259
       65.5000000000      110.6743414719
       65.6000000000      110.5839425843
       65.7000000000      110.4941269533
       65.8000000000      110.4047120994
       65.9000000000      110.3155142751
       66.0000000000      110.2264171417
       66.1000000000      110.1374164733
       66.2000000000      110.0486277313
       66.3000000000      109.9602569116
       66.4000000000      109.8725467700
       66.5000000000      109.7857178276
       66.6000000000      109.6999236228
       66.7000000000      109.6152331190
       66.8000000000      109.5316428625
       66.9000000000      109.4491108746
       67.0000000000      109.3675979217
       67.1000000000      109.2871019861
       67.2000000000      109.2076770316
       67.3000000000      109.1294341200
       67.4000000000      109.0525286878
       67.5000000000      108.9771406639
       67.6000000000      108.9034548499
       67.7000000000      108.8316469663
       67.8000000000      108.7618776563
       67.9000000000      108.6942931941
       68.0000000000      108.6290293477
       68.1000000000      108.5662146950
       68.2000000000      108.5059706565
       68.3000000000      108.4484068940
       68.4000000000      108.3936120400
       68.5000000000      108.3416413118
       68.6000000000      108.2925045392
       68.7000000000      108.2461595515
       68.8000000000      108.2025148622
       68.9000000000      108.1614432156
       69.0000000000      108.1228047471
       69.1000000000      108.0864755603
       69.2000000000      108.0523756817
       69.3000000000      108.0204889689
       69.4000000000      107.9908683445
       69.5000000000      107.9636232993
       69.6000000000      107.9388923315
       69.7000000000      107.9168084500
       69.8000000000      107.8974682187
       69.9000000000      107.8809127970
       70.0000000000      107.8671245197
       70.1000000000      107.8560365858
       70.2000000000      107.8475499295
       70.3000000000      107.8415507830
       70.4000000000      107.8379246025
       70.5000000000      107.8365652100
       70.6000000000      107.8373802745
       70.7000000000      107.8402948948
       70.8000000000      107.8452539582
       70.9000000000      107.8522220618
       71.0000000000      107.8611785507
       71.1000000000      107.8721054060
       71.2000000000      107.8849685592
       71.3000000000      107.8996967369
       71.4000000000      107.9161652359
       71.5000000000      107.9341926419
       71.6000000000      107.9535557215
       71.7000000000      107.9740219226
       71.8000000000      107.9953922525
       71.9000000000      108.0175427681
       72.0000000000      108.0404518907
       72.1000000000      108.0642048765
       72.2000000000      108.0889738020
       72.3000000000      108.1149787466
       72.4000000000      108.1424402005
       72.5000000000      108.1715337150
       72.6000000000      108.2023563141
       72.7000000000      108.2349111089
       72.8000000000      108.2691122383
       72.9000000000      108.3048074633
       73.0000000000      108.3418122276
       73.1000000000      108.3799476538
       73.2000000000      108.4190754188
       73.3000000000      108.4591235823
       73.4000000000      108.5000980927
       73.5000000000      108.5420763788
       73.6000000000      108.5851832099
       73.7000000000      108.6295545228
       73.8000000000      108.6752995518
       73.9000000000      108.7224729899
       74.0000000000      108.7710660627
       74.1000000000      108.8210200443
       74.2000000000      108.8722594192
       74.3000000000      108.9247360980
       74.4000000000      108.9784717641
       74.5000000000      109.0335841421
       74.6000000000      109.0902866106
       74.7000000000      109.1488588182
       74.8000000000      109.2095958820
       74.9000000000      109.2727510748
       75.0000000000      109.3384883215
       75.1000000000      109.4068572822
       75.2000000000      109.4777971004
       75.3000000000      109.5511677326
       75.4000000000      109.6268008745
       75.5000000000      109.7045565934
       75.6000000000      109.7843684321
       75.7000000000      109.8662616395
       75.8000000000      109.9503379728
       75.9000000000      110.0367322044
       76.0000000000      110.1255547887
       76.1000000000      110.2168389492
       76.2000000000      110.3105084753
       76.3000000000      110.4063767960
       76.4000000000      110.5041786908
       76.5000000000      110.6036247955
       76.6000000000      110.7044596589
       76.7000000000      110.8065026900
       76.8000000000      110.9096592819
       76.9000000000      111.0139028658
       77.0000000000      111.1192397906
       77.1000000000      111.2256729958
       77.2000000000      111.3331776088
       77.3000000000      111.4416941699
       77.4000000000      111.5511371562
       77.5000000000      111.6614101679
       77.6000000000      111.7724168151
       77.7000000000      111.8840599761
       77.8000000000      111.9962297839
       77.9000000000      112.1087887340
       78.0000000000      112.2215651052
       78.1000000000      112.3343613814
       78.2000000000      112.4469754237
       78.3000000000      112.5592238730
       78.4000000000      112.6709552492
       78.5000000000      112.7820449720
       78.6000000000      112.8923724635
       78.7000000000      113.0017880906
       78.8000000000      113.1100828187
       78.9000000000      113.2169751751
       79.0000000000      113.3221264262
       79.1000000000      113.4251857432
       79.2000000000      113.5258538501
       79.3000000000      113.6239435315
       79.4000000000      113.7194140868
       79.5000000000      113.8123650049
       79.6000000000      113.9029893903
       79.7000000000      113.9915014257
       79.8000000000      114.0780599766
       79.9000000000      114.1627109433
       80.0000000000      114.2453645544
       80.1000000000      114.3258129333
       80.2000000000      114.4037809841
       80.3000000000      114.4789930718
       80.4000000000      114.5512331143
       80.5000000000      114.6203788402
       80.6000000000      114.6864017792
       80.7000000000      114.7493375638
       80.8000000000      114.8092401963
       80.9000000000      114.8661363904
       81.0000000000      114.9199934958
       81.1000000000      114.9707101865
       81.2000000000      115.0181333372
       81.3000000000      115.0620972089
       81.4000000000      115.1024726190
       81.5000000000      115.1392095147
       81.6000000000      115.1723589218
       81.7000000000      115.2020690671
       81.8000000000      115.2285597796
       81.9000000000      115.2520853368
       82.0000000000      115.2728986389
       82.1000000000      115.2912272746
       82.2000000000      115.3072669503
       82.3000000000      115.3211908600
       82.4000000000      115.3331673832
       82.5000000000      115.3433763401
       82.6000000000      115.3520165168
       82.7000000000      115.3593026424
       82.8000000000      115.3654549992
       82.9000000000      115.3706878211
       83.0000000000      115.3752021352
       83.1000000000      115.3791860612
       83.2000000000      115.3828216784
       83.3000000000      115.3862941739
       83.4000000000      115.3897986425
       83.5000000000      115.3935399736
       83.6000000000      115.3977241795
       83.7000000000      115.4025431545
       83.8000000000      115.4081586649
       83.9000000000      115.4146939183
       84.0000000000      115.4222403243
       84.1000000000      115.4308827336
       84.2000000000      115.4407388913
       84.3000000000      115.4520015343
       84.4000000000      115.4649678575
       84.5000000000      115.4800435649
       84.6000000000      115.4977167311
       84.7000000000      115.5185070684
       84.8000000000      115.5429021372
       84.9000000000      115.5712955697
       85.0000000000      115.6039426814
       85.1000000000      115.6409458520
       85.2000000000      115.6822731479
       85.3000000000      115.7278004601
       85.4000000000      115.7773582839
       85.5000000000      115.8307661234
       85.6000000000      115.8878481711
       85.7000000000      115.9484329100
       85.8000000000      116.0123424139
       85.9000000000      116.0793779139
       86.0000000000      116.1493090610
       86.1000000000      116.2218722486
       86.2000000000      116.2967766649
       86.3000000000      116.3737118871
       86.4000000000      116.4523528995
       86.5000000000      116.5323645382
       86.6000000000      116.6134096100
       86.7000000000      116.6951624461
       86.8000000000      116.7773268433
       86.9000000000      116.8596556263
       87.0000000000      116.9419656968
       87.1000000000      117.0241390207
       87.2000000000      117.1061022006
       87.3000000000      117.1877872437
       87.4000000000      117.2690864452
       87.5000000000      117.3498176335
       87.6000000000      117.4297113290
       87.7000000000      117.5084240539
       87.8000000000      117.5855751121
       87.9000000000      117.6607970795
       88.0000000000      117.7337842041
       88.1000000000      117.8043221485
       88.2000000000      117.8722899855
       88.3000000000      117.9376365495
       88.4000000000      118.0003412708
       88.5000000000      118.0603730077
       88.6000000000      118.1176567948
       88.7000000000      118.1720559733
       88.8000000000      118.2233737230
       88.9000000000      118.2713739149
       89.0000000000      118.3158163397
       89.1000000000      118.3564977371
       89.2000000000      118.3932891070
       89.3000000000      118.4261613109
       89.4000000000      118.4551932526
       89.5000000000      118.4805599497
       89.6000000000      118.5025013496
       89.7000000000      118.5212773674
       89.8000000000      118.5371192497
       89.9000000000      118.5501901691
       90.0000000000      118.5605659923
       90.1000000000      118.5682418980
       90.2000000000      118.5731615103
       90.3000000000      118.5752576357
       90.4000000000      118.5744898848
       90.5000000000      118.5708661001
       90.6000000000      118.5644417660
       90.7000000000      118.5553005477
       90.8000000000      118.5435268633
       90.9000000000      118.5291851102
       91.0000000000      118.5123161404
       91.1000000000      118.4929526533
       91.2000000000      118.4711450094
       91.3000000000      118.4469829751
       91.4000000000      118.4206010963
       91.5000000000      118.3921625292
       91.6000000000      118.3618257074
       91.7000000000      118.3297061689
       91.8000000000      118.2958488590
       91.9000000000      118.2602236555
       92.0000000000      118.2227482747
       92.1000000000      118.1833319615
       92.2000000000      118.1419248185
       92.3000000000      118.0985558748
       92.4000000000      118.0533480819
       92.5000000000      118.0065071267
       92.6000000000      117.9582894271
       92.7000000000      117.9089604284
       92.8000000000      117.8587568927
       92.9000000000      117.8078651032
       93.0000000000      117.7564205549
       93.1000000000      117.7045259878
       93.2000000000      117.6522779057
       93.3000000000      117.5997896885
       93.4000000000      117.5472032287
       93.5000000000      117.4946874187
       93.6000000000      117.4424264932
       93.7000000000      117.3906035117
       93.8000000000      117.3393852407
       93.9000000000      117.2889142087
       94.0000000000      117.2393108433
       94.1000000000      117.1906839644
       94.2000000000      117.1431438862
       94.3000000000      117.0968112184
       94.4000000000      117.0518165923
       94.5000000000      117.0082900862
       94.6000000000      116.9663439553
       94.7000000000      116.9260551487
       94.8000000000      116.8874553756
       94.9000000000      116.8505348965
       95.0000000000      116.8152613679
       95.1000000000      116.7816084038
       95.2000000000      116.7495825019
       95.3000000000      116.7192352131
       95.4000000000      116.6906514940
       95.5000000000      116.6639145295
       95.6000000000      116.6390571700
       95.7000000000      116.6160167965
       95.8000000000      116.5946116454
       95.9000000000      116.5745506197
       96.0000000000      116.5554769187
       96.1000000000      116.5370327009
       96.2000000000      116.5189234729
       96.3000000000      116.5009615884
       96.4000000000      116.4830761500
       96.5000000000      116.4652891307
       96.6000000000      116.4476663594
       96.7000000000      116.4302583813
       96.8000000000      116.4130481469
       96.9000000000      116.3959197700
       97.0000000000      116.3786553479
       97.1000000000      116.3609580472
       97.2000000000      116.3424928951
       97.3000000000      116.3229340803
       97.4000000000      116.3020079664
       97.5000000000      116.2795232801
       97.6000000000      116.2553825661
       97.7000000000      116.2295745339
       97.8000000000      116.2021518820
       97.9000000000      116.1732016935
       98.0000000000      116.1428151975
       98.1000000000      116.1110617335
       98.2000000000      116.0779710591
       98.3000000000      116.0435283224
       98.4000000000      116.0076847592
       98.5000000000      115.9703826523
       98.6000000000      115.9315880109
       98.7000000000      115.8913215976
       98.8000000000      115.8496796856
       98.9000000000      115.8068387583
       99.0000000000      115.7630415699
       99.1000000000      115.7185658550
       99.2000000000      115.6736819618
       99.3000000000      115.6286105339
       99.4000000000      115.5834930277
       99.5000000000      115.5383841568
       99.6000000000      115.4932676184
       99.7000000000      115.4480891844
       99.8000000000      115.4027963668
       99.9000000000      115.3573728709
      100.0000000000      115.3118582422
      100.1000000000      115.2663471445
      100.2000000000      115.2209689872
      100.3000000000      115.1758552330
      100.4000000000      115.1311061345
      100.5000000000      115.0867683955
      100.6000000000      115.0428304953
      100.7000000000      114.9992357490
      100.8000000000      114.9559077107
      100.9000000000      114.9127797118
      101.0000000000      114.8698198575
      101.1000000000      114.8270445788
      101.2000000000      114.7845171834
      101.3000000000      114.7423326013
      101.4000000000      114.7005936913
      101.5000000000      114.6593866303
      101.6000000000      114.6187623575
      101.7000000000      114.5787281307
      101.8000000000      114.5392503506
      101.9000000000      114.5002670134
      102.0000000000      114.4617059255
      102.1000000000      114.4235033492
      102.2000000000      114.3856175584
      102.3000000000      114.3480338194
      102.4000000000      114.3107605112
      102.5000000000      114.2738197569
      102.6000000000      114.2372371664
      102.7000000000      114.2010340318
      102.8000000000      114.1652225900
      102.9000000000      114.1298032745
      103.0000000000      114.0947628806
      103.1000000000      114.0600743170
      103.2000000000      114.0256988381
      103.3000000000      113.9915916603
      103.4000000000      113.9577110843
      103.5000000000      113.9240294994
      103.6000000000      113.8905424984
      103.7000000000      113.8572714246
      103.8000000000      113.8242554342
      103.9000000000      113.7915332503
      104.0000000000      113.7591195500
      104.1000000000      113.7269843478
      104.2000000000      113.6950437382
      104.3000000000      113.6631668007
      104.4000000000      113.6311988628
      104.5000000000      113.5989958510
      104.6000000000      113.5664593068
      104.7000000000      113.5335591998
      104.8000000000      113.5003341348
      104.9000000000      113.4668667791
      105.0000000000      113.4332423860
      105.1000000000      113.3995054240
      105.2000000000      113.3656301163
      105.3000000000      113.3315156538
      105.4000000000      113.2970090176
      105.5000000000      113.2619483524
      105.6000000000      113.2262117503
      105.7000000000      113.1897526441
      105.8000000000      113.1526071911
      105.9000000000      113.1148708511
      106.0000000000      113.0766547835
      106.1000000000      113.0380409888
      106.2000000000      112.9990543030
      106.3000000000      112.9596610626
      106.4000000000      112.9197931129
      106.5000000000      112.8793862862
      106.6000000000      112.8384183856
      106.7000000000      112.7969335575
      106.8000000000      112.7550465320
      106.9000000000      112.7129280855
      107.0000000000      112.6707790664
      107.1000000000      112.6288026237
      107.2000000000      112.5871831647
      107.3000000000      112.5460767516
      107.4000000000      112.5056123701
      107.5000000000      112.4658995100
      107.6000000000      112.4270366294
      107.7000000000      112.3891170978
      107.8000000000      112.3522323619
      107.9000000000      112.3164739261
      108.0000000000      112.2819354478
      108.1000000000      112.2487155327
      108.2000000000      112.2169200877
      108.3000000000      112.1866622430
      108.4000000000      112.1580579870
      108.5000000000      112.1312169621
      108.6000000000      112.1062301803
      108.7000000000      112.0831586536
      108.8000000000      112.0620279276
      108.9000000000      112.0428327614
      109.0000000000      112.0255530592
      109.1000000000      112.0101779333
      109.2000000000      111.9967312378
      109.3000000000      111.9852903847
      109.4000000000      111.9759912855
      109.5000000000      111.9690163955
      109.6000000000      111.9645678435
      109.7000000000      111.9628324598
      109.8000000000      111.9639478124
      109.9000000000      111.9679779644
      110.0000000000      111.9749049242
      110.1000000000      111.9846378528
      110.2000000000      111.9970374605
      110.3000000000      112.0119492398
      110.4000000000      112.0292366671
      110.5000000000      112.0488059424
      110.6000000000      112.0706165494
      110.7000000000      112.0946759818
      110.8000000000      112.1210211607
      110.9000000000      112.1496922044
      111.0000000000      112.1807058051
      111.1000000000      112.2140354623
      111.2000000000      112.2496040773
      111.3000000000      112.2872918077
      111.4000000000      112.3269567036
      111.5000000000      112.3684621785
      111.6000000000      112.4117029580
      111.7000000000      112.4566216111
      111.8000000000      112.5032113560
      111.9000000000      112.5515049430
      112.0000000000      112.6015534530
      112.1000000000      112.6534010151
      112.2000000000      112.7070621878
      112.3000000000      112.7625075243
      112.4000000000      112.8196604564
      112.5000000000      112.8784043302
      112.6000000000      112.9385950965
      112.7000000000      113.0000739608
      112.8000000000      113.0626749503
      112.9000000000      113.1262256054
      113.0000000000      113.1905425510
      113.1000000000      113.2554258172
      113.2000000000      113.3206562689
      113.3000000000      113.3859990647
      113.4000000000      113.4512136242
      113.5000000000      113.5160676872
      113.6000000000      113.5803511349
      113.7000000000      113.6438846183
      113.8000000000      113.7065196500
      113.9000000000      113.7681298904
      114.0000000000      113.8285956947
      114.1000000000      113.8877862000
      114.2000000000      113.9455434470
      114.3000000000      114.0016724744
      114.4000000000      114.0559400283
      114.5000000000      114.1080820538
      114.6000000000      114.1578170120
      114.7000000000      114.2048596683
      114.8000000000      114.2489303327
      114.9000000000      114.2897576245
      115.0000000000      114.3270770047
      115.1000000000      114.3606300771
      115.2000000000      114.3901693509
      115.3000000000      114.4154696976
      115.4000000000      114.4363430285
      115.5000000000      114.4526497877
      115.6000000000      114.4643009438
      115.7000000000      114.4712482867
      115.8000000000      114.4734665467
      115.9000000000      114.4709367010
      116.0000000000      114.4636404078
      116.1000000000      114.4515710562
      116.2000000000      114.4347573642
      116.3000000000      114.4132862203
      116.4000000000      114.3873096497
      116.5000000000      114.3570278340
      116.6000000000      114.3226521257
      116.7000000000      114.2843620924
      116.8000000000      114.2422744868
      116.9000000000      114.1964394619
      117.0000000000      114.1468709100
      117.1000000000      114.0936042722
      117.2000000000      114.0367610572
      117.3000000000      113.9765925805
      117.4000000000      113.9134818635
      117.5000000000      113.8479005295
      117.6000000000      113.7803372029
      117.7000000000      113.7112252233
      117.8000000000      113.6408959150
      117.9000000000      113.5695718333
      118.0000000000      113.4973981774
      118.1000000000      113.4244969824
      118.2000000000      113.3510219230
      118.3000000000      113.2771934371
      118.4000000000      113.2033033081
      118.5000000000      113.1296905461
      118.6000000000      113.0567009403
      118.7000000000      112.9846467126
      118.8000000000      112.9137802346
      118.9000000000      112.8442883631
      119.0000000000      112.7763053950
      119.1000000000      112.7099363510
      119.2000000000      112.6452799327
      119.3000000000      112.5824423350
      119.4000000000      112.5215382414
      119.5000000000      112.4626815737
      119.6000000000      112.4059730782
      119.7000000000      112.3514926956
      119.8000000000      112.2993018650
      119.9000000000      112.2494559421
      120.0000000000      112.2020225399
      120.1000000000      112.1570990754
      120.2000000000      112.1148225569
      120.3000000000      112.0753675062
      120.4000000000      112.0389311056
      120.5000000000      112.0057085796
      120.6000000000      111.9758654926
      120.7000000000      111.9495146146
      120.8000000000      111.9267042185
      120.9000000000      111.9074208878
      121.0000000000      111.8916050232
      121.1000000000      111.8791732973
      121.2000000000      111.8700406827
      121.3000000000      111.8641356194
      121.4000000000      111.8614045727
      121.5000000000      111.8618063101
      121.6000000000      111.8653002163
      121.7000000000      111.8718352561
      121.8000000000      111.8813462285
      121.9000000000      111.8937606773
      122.0000000000      111.9090147635
      122.1000000000      111.9270722545
      122.2000000000      111.9479389880
      122.3000000000      111.9716664940
      122.4000000000      111.9983419083
      122.5000000000      112.0280658548
      122.6000000000      112.0609235899
      122.7000000000      112.0969573426
      122.8000000000      112.1361483333
      122.9000000000      112.1784138900
      123.0000000000      112.2236207017
      123.1000000000      112.2716101070
      123.2000000000      112.3222275954
      123.3000000000      112.3753478194
      123.4000000000      112.4308885039
      123.5000000000      112.4888106540
      123.6000000000      112.5491061284
      123.7000000000      112.6117771722
      123.8000000000      112.6768136255
      123.9000000000      112.7441738866
      124.0000000000      112.8137739776
      124.1000000000      112.8854869155
      124.2000000000      112.9591518160
      124.3000000000      113.0345898214
      124.4000000000      113.1116224707
      124.5000000000      113.1900874702
      124.6000000000      113.2698474079
      124.7000000000      113.3507888426
      124.8000000000      113.4328121812
      124.9000000000      113.5158155532
      125.0000000000      113.5996782708
      125.1000000000      113.6842493628
      125.2000000000      113.7693447540
      125.3000000000      113.8547535889
      125.4000000000      113.9402508002
      125.5000000000      114.0256103942
      125.6000000000      114.1106134850
      125.7000000000      114.1950474766
      125.8000000000      114.2786970217
      125.9000000000      114.3613314538
      126.0000000000      114.4426951406
      126.1000000000      114.5225067262
      126.2000000000      114.6004700664
      126.3000000000      114.6762953085
      126.4000000000      114.7497241400
      126.5000000000      114.8205503287
      126.6000000000      114.8886278023
      126.7000000000      114.9538630181
      126.8000000000      115.0161945438
      126.9000000000      115.0755681417
      127.0000000000      115.1319173533
      127.1000000000      115.1851566928
      127.2000000000      115.2351885778
      127.3000000000      115.2819195294
      127.4000000000      115.3252781313
      127.5000000000      115.3652274309
      127.6000000000      115.4017673657
      127.7000000000      115.4349277985
      127.8000000000      115.4647581980
      127.9000000000      115.4913220641
      128.0000000000      115.5147003817
      128.1000000000      115.5350013389
      128.2000000000      115.5523687224
      128.3000000000      115.5669817855
      128.4000000000      115.5790437825
      128.5000000000      115.5887620327
      128.6000000000      115.5963274448
      128.7000000000      115.6019033621
      128.8000000000      115.6056298435
      128.9000000000      115.6076414573
      129.0000000000      115.6080897085
      129.1000000000      115.6071586497
      129.2000000000      115.6050656741
      129.3000000000      115.6020459152
      129.4000000000      115.5983252892
      129.5000000000      115.5940919219
      129.6000000000      115.5894764553
      129.7000000000      115.5845481148
      129.8000000000      115.5793268949
      129.9000000000      115.5738060504
      130.0000000000      115.5679762240
      130.1000000000      115.5618431924
      130.2000000000      115.5554352978
      130.3000000000      115.5488013281
      130.4000000000      115.5420031539
      130.5000000000      115.5351083707
      130.6000000000      115.5281864983
      130.7000000000      115.5213089599
      130.8000000000      115.5145499170
      130.9000000000      115.5079839397
      131.0000000000      115.5016777291
      131.1000000000      115.4956764964
      131.2000000000      115.4899892334
      131.3000000000      115.4845791046
      131.4000000000      115.4793642798
      131.5000000000      115.4742312759
      131.6000000000      115.4690576033
      131.7000000000      115.4637365344
      131.8000000000      115.4581953262
      131.9000000000      115.4524007514
      132.0000000000      115.4463507644
      132.1000000000      115.4400565751
      132.2000000000      115.4335227328
      132.3000000000      115.4267325595
      132.4000000000      115.4196427905
      132.5000000000      115.4121873010
      132.6000000000      115.4042862793
      132.7000000000      115.3958558228
      132.8000000000      115.3868140688
      132.9000000000      115.3770829478
      133.0000000000      115.3665875843
      133.1000000000      115.3552568788
      133.2000000000      115.3430278404
      133.3000000000      115.3298533361
      133.4000000000      115.3157099682
      133.5000000000      115.3006016362
      133.6000000000      115.2845553034
      133.7000000000      115.2676083240
      133.8000000000      115.2497903708
      133.9000000000      115.2311054822
      134.0000000000      115.2115205729
      134.1000000000      115.1909647719
      134.2000000000      115.1693399877
      134.3000000000      115.1465390724
      134.4000000000      115.1224655568
      134.5000000000      115.0970490845
      134.6000000000      115.0702528318
      134.7000000000      115.0420720192
      134.8000000000      115.0125251021
      134.9000000000      114.9816410634
      135.0000000000      114.9494466614
      135.1000000000      114.9159572700
      135.2000000000      114.8811738934
      135.3000000000      114.8450874838
      135.4000000000      114.8076896728
      135.5000000000      114.7689868256
      135.6000000000      114.7290127368
      135.7000000000      114.6878347566
      135.8000000000      114.6455493167
      135.9000000000      114.6022659888
      136.0000000000      114.5580835882
      136.1000000000      114.5130657530
      136.2000000000      114.4672251525
      136.3000000000      114.4205235860
      136.4000000000      114.3728899895
      136.5000000000      114.3242517100
      136.6000000000      114.2745690626
      136.7000000000      114.2238609303
      136.8000000000      114.1722118258
      136.9000000000      114.1197571009
      137.0000000000      114.0666512266
      137.1000000000      114.0130309026
      137.2000000000      113.9589870133
      137.3000000000      113.9045560625
      137.4000000000      113.8497341190
      137.5000000000      113.7945074799
      137.6000000000      113.7388882801
      137.7000000000      113.6829419857
      137.8000000000      113.6267974945
      137.9000000000      113.5706372388
      138.0000000000      113.5146714166
      138.1000000000      113.4591049480
      138.2000000000      113.4041070492
      138.3000000000      113.3497913064
      138.4000000000      113.2962103319
      138.5000000000      113.2433644222
      138.6000000000      113.1912200256
      138.7000000000      113.1397323795
      138.8000000000      113.0888673497
      138.9000000000      113.0386185759
      139.0000000000      112.9890169682
      139.1000000000      112.9401302799
      139.2000000000      112.8920522646
      139.3000000000      112.8448836922
      139.4000000000      112.7987100690
      139.5000000000      112.7535820275
      139.6000000000      112.7095036216
      139.7000000000      112.6664315800
      139.8000000000      112.6242855630
      139.9000000000      112.5829664040
      140.0000000000      112.5423771423
      140.1000000000      112.5024410233
      140.2000000000      112.4631117265
      140.3000000000      112.4243736725
      140.4000000000      112.3862337077
      140.5000000000      112.3487086550
      140.6000000000      112.3118144621
      140.7000000000      112.2755610458
      140.8000000000      112.2399535069
      140.9000000000      112.2049972235
      141.0000000000      112.1707032010
      141.1000000000      112.1370910205
      141.2000000000      112.1041886822
      141.3000000000      112.0720303624
      141.4000000000      112.0406541115
      141.5000000000      112.0101013378
      141.6000000000      111.9804186493
      141.7000000000      111.9516608434
      141.8000000000      111.9238926127
      141.9000000000      111.8971868153
      142.0000000000      111.8716186364
      142.1000000000      111.8472568248
      142.2000000000      111.8241544661
      142.3000000000      111.8023420514
      142.4000000000      111.7818251155
      142.5000000000      111.7625873701
      142.6000000000      111.7445985104
      142.7000000000      111.7278242188
      142.8000000000      111.7122351293
      142.9000000000      111.6978121297
      143.0000000000      111.6845469691
      143.1000000000      111.6724387842
      143.2000000000      111.6614880200
      143.3000000000      111.6516892515
      143.4000000000      111.6430240422
      143.5000000000      111.6354548408
      143.6000000000      111.6289210922
      143.7000000000      111.6233389138
      143.8000000000      111.6186053018
      143.9000000000      111.6146067734
      144.0000000000      111.6112307990
      144.1000000000      111.6083772635
      144.2000000000      111.6059665666
      144.3000000000      111.6039415776
      144.4000000000      111.6022621673
      144.5000000000      111.6008936116
      144.6000000000      111.5997928054
      144.7000000000      111.5988978988
      144.8000000000      111.5981264019
      144.9000000000      111.5973836863
      145.0000000000      111.5965794297
      145.1000000000      111.5956456708
      145.2000000000      111.5945490410
      145.3000000000      111.5932919507
      145.4000000000      111.5919019831
      145.5000000000      111.5904135724
      145.6000000000      111.5888490809
      145.7000000000      111.5872066377
      145.8000000000      111.5854594615
      145.9000000000      111.5835669711
      146.0000000000      111.5814934911
      146.1000000000      111.5792274056
      146.2000000000      111.5767934375
      146.3000000000      111.5742534647
      146.4000000000      111.5716958370
      146.5000000000      111.5692175380
      146.6000000000      111.5669058456
      146.7000000000      111.5648255231
      146.8000000000      111.5630146620
      146.9000000000      111.5614886973
      147.0000000000      111.5602493612
      147.1000000000      111.5592944590
      147.2000000000      111.5586251624
      147.3000000000      111.5582492916
      147.4000000000      111.5581811125
      147.5000000000      111.5584393860
      147.6000000000      111.5590452576
      147.7000000000      111.5600205747
      147.8000000000      111.5613862678
      147.9000000000      111.5631604175
      148.0000000000      111.5653562994
      148.1000000000      111.5679810724
      148.2000000000      111.5710353679
      148.3000000000      111.5745133864
      148.4000000000      111.5784031842
      148.5000000000      111.5826872873
      148.6000000000      111.5873438448
      148.7000000000      111.5923481259
      148.8000000000      111.5976740160
      148.9000000000      111.6032955381
      149.0000000000      111.6091886217
      149.1000000000      111.6153326191
      149.2000000000      111.6217099624
      149.3000000000      111.6283023611
      149.4000000000      111.6350834455
      149.5000000000      111.6420096770
      149.6000000000      111.6490126223
      149.7000000000      111.6559959568
      149.8000000000      111.6628398267
      149.9000000000      111.6694131807
      150.0000000000      111.6755914471
      150.1000000000      111.6812740218
      150.2000000000      111.6863952667
      150.3000000000      111.6909248223
      150.4000000000      111.6948570355
      150.5000000000      111.6981931255
      150.6000000000      111.7009221789
      150.7000000000      111.7030074083
      150.8000000000      111.7043822097
      150.9000000000      111.7049569707
      151.0000000000      111.7046336037
      151.1000000000      111.7033221155
      151.2000000000      111.7009531677
      151.3000000000      111.6974827108
      151.4000000000      111.6928886821
      151.5000000000      111.6871628811
      151.6000000000      111.6803023563
      151.7000000000      111.6723034649
      151.8000000000      111.6631593341
      151.9000000000      111.6528594853
      152.0000000000      111.6413898722
      152.1000000000      111.6287322880
      152.2000000000      111.6148632853
      152.3000000000      111.5997536908
      152.4000000000      111.5833702041
      152.5000000000      111.5656799574
      152.6000000000      111.5466576178
      152.7000000000      111.5262929260
      152.8000000000      111.5045957113
      152.9000000000      111.4815959310
      153.0000000000      111.4573381891
      153.1000000000      111.4318722118
      153.2000000000      111.4052422690
      153.3000000000      111.3774787715
      153.4000000000      111.3485943800
      153.5000000000      111.3185854174
      153.6000000000      111.2874377419
      153.7000000000      111.2551348938
      153.8000000000      111.2216658300
      153.9000000000      111.1870301832
      154.0000000000      111.1512400147
      154.1000000000      111.1143184361
      154.2000000000      111.0762962147
      154.3000000000      111.0372075422
      154.4000000000      110.9970857973
      154.5000000000      110.9559598483
      154.6000000000      110.9138516058
      154.7000000000      110.8707754545
      154.8000000000      110.8267402926
      154.9000000000      110.7817542273
      155.0000000000      110.7358310993
      155.1000000000      110.6889972403
      155.2000000000      110.6412962528
      155.3000000000      110.5927895505
      155.4000000000      110.5435511324
      155.5000000000      110.4936570171
      155.6000000000      110.4431718581
      155.7000000000      110.3921372257
      155.8000000000      110.3405659471
      155.9000000000      110.2884450841
      156.0000000000      110.2357471127
      156.1000000000      110.1824459239
      156.2000000000      110.1285322766
      156.3000000000      110.0740236363
      156.4000000000      110.0189650398
      156.5000000000      109.9634207772
      156.6000000000      109.9074599097
      156.7000000000      109.8511407985
      156.8000000000      109.7945000333
      156.9000000000      109.7375493520
      157.0000000000      109.6802809464
      157.1000000000      109.6226789622
      157.2000000000      109.5647331327
      157.3000000000      109.5064505510
      157.4000000000      109.4478625887
      157.5000000000      109.3890254608
      157.6000000000      109.3300146655
      157.7000000000      109.2709152552
      157.8000000000      109.2118110726
      157.9000000000      109.1527761259
      158.0000000000      109.0938702944
      158.1000000000      109.0351401154
      158.2000000000      108.9766240214
      158.3000000000      108.9183608150
      158.4000000000      108.8603996384
      158.5000000000      108.8028091048
      158.6000000000      108.7456830618
      158.7000000000      108.6891413543
      158.8000000000      108.6333259612
      158.9000000000      108.5783946609
      159.0000000000      108.5245146646
      159.1000000000      108.4718570879
      159.2000000000      108.4205913924
      159.3000000000      108.3708789592
      159.4000000000      108.3228664525
      159.5000000000      108.2766809416
      159.6000000000      108.2324283732
      159.7000000000      108.1901955574
      159.8000000000      108.1500549714
      159.9000000000      108.1120713881
      160.0000000000      108.0763085691
      160.1000000000      108.0428331507
      160.2000000000      108.0117131343
      160.3000000000      107.9830106716
      160.4000000000      107.9567712326
      160.5000000000      107.9330120106
      160.6000000000      107.9117118221
      160.7000000000      107.8928048609
      160.8000000000      107.8761808863
      160.9000000000      107.8616931982
      161.0000000000      107.8491728780
      161.1000000000      107.8384454347
      161.2000000000      107.8293457600
      161.3000000000      107.8217285257
      161.4000000000      107.8154723810
      161.5000000000      107.8104774814
      161.6000000000      107.8066575385
      161.7000000000      107.8039294539
      161.8000000000      107.8022043820
      161.9000000000      107.8013830412
      162.0000000000      107.8013560915
      162.1000000000      107.8020085508
      162.2000000000      107.8032263133
      162.3000000000      107.8049025929
      162.4000000000      107.8069424347
      162.5000000000      107.8092639914
      162.6000000000      107.8117963618
      162.7000000000      107.8144748239
      162.8000000000      107.8172349268
      162.9000000000      107.8200069274
      163.0000000000      107.8227116987
      163.1000000000      107.8252587951
      163.2000000000      107.8275471388
      163.3000000000      107.8294685878
      163.4000000000      107.8309142912
      163.5000000000      107.8317830794
      163.6000000000      107.8319903300
      163.7000000000      107.8314751678
      163.8000000000      107.8302040352
      163.9000000000      107.8281691974
      164.0000000000      107.8253823217
      164.1000000000      107.8218644311
      164.2000000000      107.8176346919
      164.3000000000      107.8127009341
      164.4000000000      107.8070543281
      164.5000000000      107.8006693285
      164.6000000000      107.7935081891
      164.7000000000      107.7855277515
      164.8000000000      107.7766857215
      164.9000000000      107.7669439567
      165.0000000000      107.7562676973
      165.1000000000      107.7446213818
      165.2000000000      107.7319630834
      165.3000000000      107.7182402501
      165.4000000000      107.7033891123
      165.5000000000      107.6873389682
      165.6000000000      107.6700208992
      165.7000000000      107.6513788264
      165.8000000000      107.6313798266
      165.9000000000      107.6100204794
      166.0000000000      107.5873268604
      166.1000000000      107.5633474477
      166.2000000000      107.5381401979
      166.3000000000      107.5117568996
      166.4000000000      107.4842291578
      166.5000000000      107.4555605296
      166.6000000000      107.4257282095
      166.7000000000      107.3946950954
      166.8000000000      107.3624294714
      166.9000000000      107.3289261976
      167.0000000000      107.2942217725
      167.1000000000      107.2583967796
      167.2000000000      107.2215632313
      167.3000000000      107.1838396615
      167.4000000000      107.1453218251
      167.5000000000      107.1060589114
      167.6000000000      107.0660440056
      167.7000000000      107.0252229886
      167.8000000000      106.9835195683
      167.9000000000      106.9408680862
      168.0000000000      106.8972425680
      168.1000000000      106.8526718406
      168.2000000000      106.8072359958
      168.3000000000      106.7610469065
      168.4000000000      106.7142218808
      168.5000000000      106.6668616948
      168.6000000000      106.6190418871
      168.7000000000      106.5708200917
      168.8000000000      106.5222548403
      168.9000000000      106.4734258934
      169.0000000000      106.4244454611
      169.1000000000      106.3754541141
      169.2000000000      106.3266028354
      169.3000000000      106.2780293385
      169.4000000000      106.2298392023
      169.5000000000      106.1820997427
      169.6000000000      106.1348482436
      169.7000000000      106.0881093740
      169.8000000000      106.0419125887
      169.9000000000      105.9963010505
      170.0000000000      105.9513288071
      170.1000000000      105.9070496773
      170.2000000000      105.8635055908
      170.3000000000      105.8207214954
      170.4000000000      105.7787091896
      170.5000000000      105.7374770983
      170.6000000000      105.6970402493
      170.7000000000      105.6574251705
      170.8000000000      105.6186670905
      170.9000000000      105.5808005511
      171.0000000000      105.5438480489
      171.1000000000      105.5078127276
      171.2000000000      105.4726789547
      171.3000000000      105.4384201977
      171.4000000000      105.4050098018
      171.5000000000      105.3724292565
      171.6000000000      105.3406704243
      171.7000000000      105.3097314172
      171.8000000000      105.2796086874
      171.9000000000      105.2502891743
      172.0000000000      105.2217460351
      172.1000000000      105.1939393714
      172.2000000000      105.1668213615
      172.3000000000      105.1403436888
      172.4000000000      105.1144644037
      172.5000000000      105.0891514825
      172.6000000000      105.0643815142
      172.7000000000      105.0401337750
      172.8000000000      105.0163818160
      172.9000000000      104.9930855922
      173.0000000000      104.9701869756
      173.1000000000      104.9476104890
      173.2000000000      104.9252695519
      173.3000000000      104.9030768041
      173.4000000000      104.8809554637
      173.5000000000      104.8588479487
      173.6000000000      104.8367188330
      173.7000000000      104.8145512253
      173.8000000000      104.7923379705
      173.9000000000      104.7700704040
      174.0000000000      104.7477277949
      174.1000000000      104.7252703225
      174.2000000000      104.7026374414
      174.3000000000      104.6797521813
      174.4000000000      104.6565303538
      174.5000000000      104.6328922493
      174.6000000000      104.6087737060
      174.7000000000      104.5841336628
      174.8000000000      104.5589563698
      174.9000000000      104.5332477663
      175.0000000000      104.5070270242
      175.1000000000      104.4803154701
      175.2000000000      104.4531259747
      175.3000000000      104.4254558228
      175.4000000000      104.3972850681
      175.5000000000      104.3685806012
      175.6000000000      104.3393043567
      175.7000000000      104.3094227341
      175.8000000000      104.2789142045
      175.9000000000      104.2477727070
      176.0000000000      104.2160062612
      176.1000000000      104.1836317268
      176.2000000000      104.1506678711
      176.3000000000      104.1171293461
      176.4000000000      104.0830237197
      176.5000000000      104.0483523022
      176.6000000000      104.0131140244
      176.7000000000      103.9773103996
      176.8000000000      103.9409492183
      176.9000000000      103.9040452915
      177.0000000000      103.8666179429
      177.1000000000      103.8286863050
      177.2000000000      103.7902643745
      177.3000000000      103.7513578963
      177.4000000000      103.7119643863
      177.5000000000      103.6720764999
      177.6000000000      103.6316878231
      177.7000000000      103.5907993337
      177.8000000000      103.5494244470
      177.9000000000      103.5075909689
      178.0000000000      103.4653392188
      178.1000000000      103.4227166345
      178.2000000000      103.3797702897
      178.3000000000      103.3365394149
      178.4000000000      103.2930502239
      178.5000000000      103.2493148781
      178.6000000000      103.2053352268
      178.7000000000      103.1611103687
      178.8000000000      103.1166455604
      178.9000000000      103.0719590586
      179.0000000000      103.0270841843
      179.1000000000      102.9820652841
      179.2000000000      102.9369487603
      179.3000000000      102.8917720962
      179.4000000000      102.8465551019
      179.5000000000      102.8012973250
      179.6000000000      102.7559836612
      179.7000000000      102.7105975683
      179.8000000000      102.6651383469
      179.9000000000      102.6196369260
      180.0000000000      102.5741640903
      180.1000000000      102.5288268964
      180.2000000000      102.4837529790
      180.3000000000      102.4390673276
      180.4000000000      102.3948697942
      180.5000000000      102.3512220645
      180.6000000000      102.3081494235
      180.7000000000      102.2656567688
      180.8000000000      102.2237526152
      180.9000000000      102.1824717535
      181.0000000000      102.1418879077
      181.1000000000      102.1021117311
      181.2000000000      102.0632752498
      181.3000000000      102.0255091325
      181.4000000000      101.9889218038
      181.5000000000      101.9535879204
      181.6000000000      101.9195489025
      181.7000000000      101.8868225814
      181.8000000000      101.8554156533
      181.9000000000      101.8253328719
      182.0000000000      101.7965799783
      182.1000000000      101.7691610929
      182.2000000000      101.7430738662
      182.3000000000      101.7183062810
      182.4000000000      101.6948375458
      182.5000000000      101.6726424179
      182.6000000000      101.6516953373
      182.7000000000      101.6319701367
      182.8000000000      101.6134337985
      182.9000000000      101.5960371221
      183.0000000000      101.5797079398
      183.1000000000      101.5643517714
      183.2000000000      101.5498613278
      183.3000000000      101.5361322801
      183.4000000000      101.5230798146
      183.5000000000      101.5106495396
      183.6000000000      101.4988178709
      183.7000000000      101.4875808406
      183.8000000000      101.4769349368
      183.9000000000      101.4668571878
      184.0000000000      101.4572922302
      184.1000000000      101.4481513331
      184.2000000000      101.4393238973
      184.3000000000      101.4306974130
      184.4000000000      101.4221788393
      184.5000000000      101.4137100372
      184.6000000000      101.4052723647
      184.7000000000      101.3968797703
      184.8000000000      101.3885638557
      184.9000000000      101.3803566590
      185.0000000000      101.3722768502
      185.1000000000      101.3643230221
      185.2000000000      101.3564751168
      185.3000000000      101.3487025188
      185.4000000000      101.3409751248
      185.5000000000      101.3332731793
      185.6000000000      101.3255926523
      185.7000000000      101.3179447085
      185.8000000000      101.3103499581
      185.9000000000      101.3028297084
      186.0000000000      101.2953970584
      186.1000000000      101.2880507232
      186.2000000000      101.2807734290
      186.3000000000      101.2735354689
      186.4000000000      101.2663023886
      186.5000000000      101.2590444875
      186.6000000000      101.2517452317
      186.7000000000      101.2444059394
      186.8000000000      101.2370453277
      186.9000000000      101.2296940941
      187.0000000000      101.2223863955
      187.1000000000      101.2151511003
      187.2000000000      101.2080057588
      187.3000000000      101.2009553889
      187.4000000000      101.1939963100
      187.5000000000      101.1871234216
      187.6000000000      101.1803378937
      187.7000000000      101.1736518118
      187.8000000000      101.1670878629
      187.9000000000      101.1606738605
      188.0000000000      101.1544340118
      188.1000000000      101.1483800465
      188.2000000000      101.1425054674
      188.3000000000      101.1367851023
      188.4000000000      101.1311806232
      188.5000000000      101.1256509946
      188.6000000000      101.1201650857
      188.7000000000      101.1147130315
      188.8000000000      101.1093131383
      188.9000000000      101.1040123928
      189.0000000000      101.0988805935
      189.1000000000      101.0939999026
      189.2000000000      101.0894526313
      189.3000000000      101.0853103703
      189.4000000000      101.0816270994
      189.5000000000      101.0784379582
      189.6000000000      101.0757635953
      189.7000000000      101.0736184279
      189.8000000000      101.0720200142
      189.9000000000      101.0709966314
      190.0000000000      101.0705906382
      190.1000000000      101.0708560315
      190.2000000000      101.0718500438
      190.3000000000      101.0736207617
      190.4000000000      101.0761949382
      190.5000000000      101.0795707696
      190.6000000000      101.0837186984
      190.7000000000      101.0885908141
      190.8000000000      101.0941364262
      190.9000000000      101.1003189698
      191.0000000000      101.1071278387
      191.1000000000      101.1145795110
      191.2000000000      101.1227062414
      191.3000000000      101.1315363817
      191.4000000000      101.1410743716
      191.5000000000      101.1512888894
      191.6000000000      101.1621140111
      191.7000000000      101.1734626695
      191.8000000000      101.1852470578
      191.9000000000      101.1973978881
      192.0000000000      101.2098751339
      192.1000000000      101.2226666600
      192.2000000000      101.2357762703
      192.3000000000      101.2492066546
      192.4000000000      101.2629439482
      192.5000000000      101.2769489201
      192.6000000000      101.2911565872
      192.7000000000      101.3054826051
      192.8000000000      101.3198329167
      192.9000000000      101.3341132474
      193.0000000000      101.3482361333
      193.1000000000      101.3621248147
      193.2000000000      101.3757145889
      193.3000000000      101.3889526726
      193.4000000000      101.4017972585
      193.5000000000      101.4142158743
      193.6000000000      101.4261825607
      193.7000000000      101.4376738368
      193.8000000000      101.4486638667
      193.9000000000      101.4591200637
      194.0000000000      101.4690003439
      194.1000000000      101.4782528169
      194.2000000000      101.4868179465
      194.3000000000      101.4946323097
      194.4000000000      101.5016324541
      194.5000000000      101.5077572989
      194.6000000000      101.5129482458
      194.7000000000      101.5171472377
      194.8000000000      101.5202940892
      194.9000000000      101.5223250086
      195.0000000000      101.5231733251
      195.1000000000      101.5227726843
      195.2000000000      101.5210613146
      195.3000000000      101.5179853929
      195.4000000000      101.5134996739
      195.5000000000      101.5075650730
      195.6000000000      101.5001444610
      195.7000000000      101.4911992302
      195.8000000000      101.4806886690
      195.9000000000      101.4685729556
      196.0000000000      101.4548183649
      196.1000000000      101.4394017928
      196.2000000000      101.4223116426
      196.3000000000      101.4035434367
      196.4000000000      101.3830906448
      196.5000000000      101.3609336275
      196.6000000000      101.3370310405
      196.7000000000      101.3113179813
      196.8000000000      101.2837131696
      196.9000000000      101.2541341007
      197.0000000000      101.2225157410
      197.1000000000      101.1888265560
      197.2000000000      101.1530761606
      197.3000000000      101.1153117647
      197.4000000000      101.0756048993
      197.5000000000      101.0340328052
      197.6000000000      100.9906608209
      197.7000000000      100.9455312124
      197.8000000000      100.8986612200
      197.9000000000      100.8500498775
      198.0000000000      100.7996905333
      198.1000000000      100.7475845962
      198.2000000000      100.6937526915
      198.3000000000      100.6382406882
      198.4000000000      100.5811196836
      198.5000000000      100.5224807223
      198.6000000000      100.4624259562
      198.7000000000      100.4010584438
      198.8000000000      100.3384731782
      198.9000000000      100.2747517306
      199.0000000000      100.2099622794
      199.1000000000      100.1441654437
      199.2000000000      100.0774244460
      199.3000000000      100.0098163337
      199.4000000000       99.9414399092
      199.5000000000       99.8724161851
      199.6000000000       99.8028791788
      199.7000000000       99.7329583712
      199.8000000000       99.6627580768
      199.9000000000       99.5923413095
      200.0000000000       99.5217253573
      200.1000000000       99.4508925023
      200.2000000000       99.3798140656
      200.3000000000       99.3084807690
      200.4000000000       99.2369292882
      200.5000000000       99.1652556708
      200.6000000000       99.0936107166
      200.7000000000       99.0221791665
      200.8000000000       98.9511507397
      200.9000000000       98.8806941356
      201.0000000000       98.8109433361
      201.1000000000       98.7420002519
      201.2000000000       98.6739512331
      201.3000000000       98.6068897753
      201.4000000000       98.5409357720
      201.5000000000       98.4762433871
      201.6000000000       98.4129943438
      201.7000000000       98.3513795645
      201.8000000000       98.2915765577
      201.9000000000       98.2337314345
      202.0000000000       98.1779519566
      202.1000000000       98.1243127392
      202.2000000000       98.0728682132
      202.3000000000       98.0236656615
      202.4000000000       97.9767514603
      202.5000000000       97.9321677405
      202.6000000000       97.8899418812
      202.7000000000       97.8500747614
      202.8000000000       97.8125339861
      202.9000000000       97.7772555063
      203.0000000000       97.7441527685
      203.1000000000       97.7131288981
      203.2000000000       97.6840865142
      203.3000000000       97.6569317990
      203.4000000000       97.6315727592
      203.5000000000       97.6079142153
      203.6000000000       97.5858528307
      203.7000000000       97.5652745248
      203.8000000000       97.5460549606
      203.9000000000       97.5280626126
      204.0000000000       97.5111635631
      204.1000000000       97.4952270198
      204.2000000000       97.4801304059
      204.3000000000       97.4657626740
      204.4000000000       97.4520249149
      204.5000000000       97.4388282298
      204.6000000000       97.4260895783
      204.7000000000       97.4137266659
      204.8000000000       97.4016532047
      204.9000000000       97.3897759699
      205.0000000000       97.3779949083
      205.1000000000       97.3662061513
      205.2000000000       97.3543070653
      205.3000000000       97.3422020764
      205.4000000000       97.3298082711
      205.5000000000       97.3170600766
      205.6000000000       97.3039123508
      205.7000000000       97.2903412844
      205.8000000000       97.2763428216
      205.9000000000       97.2619286379
      206.0000000000       97.2471196513
      206.1000000000       97.2319370975
      206.2000000000       97.2163918744
      206.3000000000       97.2004744173
      206.4000000000       97.1841483943
      206.5000000000       97.1673512578
      206.6000000000       97.1500027046
      206.7000000000       97.1320192731
      206.8000000000       97.1133309020
      206.9000000000       97.0938942796
      207.0000000000       97.0736985279
      207.1000000000       97.0527609734
      207.2000000000       97.0311140706
      207.3000000000       97.0087875724
      207.4000000000       96.9857918951
      207.5000000000       96.9621086102
      207.6000000000       96.9376911781
      207.7000000000       96.9124755161
      207.8000000000       96.8863965763
      207.9000000000       96.8594052033
      208.0000000000       96.8314797939
      208.1000000000       96.8026292928
      208.2000000000       96.7728869404
      208.3000000000       96.7422970806
      208.4000000000       96.7108993897
      208.5000000000       96.6787154336
      208.6000000000       96.6457415196
      208.7000000000       96.6119493581
      208.8000000000       96.5772932581
      208.9000000000       96.5417211163
      209.0000000000       96.5051858968
      209.1000000000       96.4676548239
      209.2000000000       96.4291147417
      209.3000000000       96.3895730907
      209.4000000000       96.3490548921
      209.5000000000       96.3075967992
      209.6000000000       96.2652396502
      209.7000000000       96.2220211635
      209.8000000000       96.1779703110
      209.9000000000       96.1331045501
      210.0000000000       96.0874306078
      210.1000000000       96.0409485124
      210.2000000000       95.9936578316
      210.3000000000       95.9455644901
      210.4000000000       95.8966863804
      210.5000000000       95.8470563100
      210.6000000000       95.7967216367
      210.7000000000       95.7457409236
      210.8000000000       95.6941787393
      210.9000000000       95.6421001886
      211.0000000000       95.5895666696
      211.1000000000       95.5366339489
      211.2000000000       95.4833527881
      211.3000000000       95.4297712733
      211.4000000000       95.3759373777
      211.5000000000       95.3219002697
      211.6000000000       95.2677095534
      211.7000000000       95.2134126999
      211.8000000000       95.1590518675
      211.9000000000       95.1046612702
      212.0000000000       95.0502661229
      212.1000000000       94.9958833370
      212.2000000000       94.9415233794
      212.3000000000       94.8871922278
      212.4000000000       94.8328922858
      212.5000000000       94.7786216948
      212.6000000000       94.7243725380
      212.7000000000       94.6701292109
      212.8000000000       94.6158682478
      212.9000000000       94.5615603354
      213.0000000000       94.5071746017
      213.1000000000       94.4526847883
      213.2000000000       94.3980760936
      213.3000000000       94.3433506269
      213.4000000000       94.2885292976
      213.5000000000       94.2336491875
      213.6000000000       94.1787573494
      213.7000000000       94.1239032299
      213.8000000000       94.0691318428
      213.9000000000       94.0144789068
      214.0000000000       93.9599681938
      214.1000000000       93.9056107264
      214.2000000000       93.8514052009
      214.3000000000       93.7973394002
      214.4000000000       93.7433926928
      214.5000000000       93.6895397766
      214.6000000000       93.6357552595
      214.7000000000       93.5820179531
      214.8000000000       93.5283135188
      214.9000000000       93.4746346083
      215.0000000000       93.4209785863
      215.1000000000       93.3673437512
      215.2000000000       93.3137255553
      215.3000000000       93.2601144868
      215.4000000000       93.2064968723
      215.5000000000       93.1528587550
      215.6000000000       93.0991916481
      215.7000000000       93.0454979284
      215.8000000000       92.9917935826
      215.9000000000       92.9381068626
      216.0000000000       92.8844728562
      216.1000000000       92.8309254217
      216.2000000000       92.7774890403
      216.3000000000       92.7241734597
      216.4000000000       92.6709732868
      216.5000000000       92.6178729797
      216.6000000000       92.5648556621
      216.7000000000       92.5119127605
      216.8000000000       92.4590512297
      216.9000000000       92.4062961118
      217.0000000000       92.3536878682
      217.1000000000       92.3012757416
      217.2000000000       92.2491096807
      217.3000000000       92.1972337428
      217.4000000000       92.1456832677
      217.5000000000       92.0944867583
      217.6000000000       92.0436717900
      217.7000000000       91.9932729245
      217.8000000000       91.9433388510
      217.9000000000       91.8939362043
      218.0000000000       91.8451485464
      218.1000000000       91.7970704736
      218.2000000000       91.7497981256
      218.3000000000       91.7034183188
      218.4000000000       91.6579989519
      218.5000000000       91.6135833570
      218.6000000000       91.5701904470
      218.7000000000       91.5278208806
      218.8000000000       91.4864674249
      218.9000000000       91.4461261561
      219.0000000000       91.4068047521
      219.1000000000       91.3685251399
      219.2000000000       91.3313198589
      219.3000000000       91.2952239326
      219.4000000000       91.2602657196
      219.5000000000       91.2264602882
      219.6000000000       91.1938073239
      219.7000000000       91.1622934325
      219.8000000000       91.1318970040
      219.9000000000       91.1025931219
      220.0000000000       91.0743564202
      220.1000000000       91.0471611675
      220.2000000000       91.0209796351
      220.3000000000       90.9957810056
      220.4000000000       90.9715327539
      220.5000000000       90.9482046906
      220.6000000000       90.9257736940
      220.7000000000       90.9042261517
      220.8000000000       90.8835558439
      220.9000000000       90.8637571636
      221.0000000000       90.8448160714
      221.1000000000       90.8267027396
      221.2000000000       90.8093696293
      221.3000000000       90.7927567025
      221.4000000000       90.7768023080
      221.5000000000       90.7614555438
      221.6000000000       90.7466848335
      221.7000000000       90.7324786909
      221.8000000000       90.7188377892
      221.9000000000       90.7057612536
      222.0000000000       90.6932327329
      222.1000000000       90.6812120392
      222.2000000000       90.6696356977
      222.3000000000       90.6584256616
      222.4000000000       90.6475015996
      222.5000000000       90.6367903868
      222.6000000000       90.6262277058
      222.7000000000       90.6157503807
      222.8000000000       90.6052824718
      222.9000000000       90.5947213118
      223.0000000000       90.5839302551
      223.1000000000       90.5727426955
      223.2000000000       90.5609776349
      223.3000000000       90.5484623491
      223.4000000000       90.5350545046
      223.5000000000       90.5206560181
      223.6000000000       90.5052140402
      223.7000000000       90.4887094021
      223.8000000000       90.4711376295
      223.9000000000       90.4524901690
      224.0000000000       90.4327428820
      224.1000000000       90.4118554428
      224.2000000000       90.3897805943
      224.3000000000       90.3664783668
      224.4000000000       90.3419287628
      224.5000000000       90.3161373447
      224.6000000000       90.2891311433
      224.7000000000       90.2609462647
      224.8000000000       90.2316120471
      224.9000000000       90.2011380204
      225.0000000000       90.1695087511
      225.1000000000       90.1366886627
      225.2000000000       90.1026353867
      225.3000000000       90.0673171736
      225.4000000000       90.0307280713
      225.5000000000       89.9928947717
      225.6000000000       89.9538717171
      225.7000000000       89.9137253753
      225.8000000000       89.8725126563
      225.9000000000       89.8302605437
      226.0000000000       89.7869536203
      226.1000000000       89.7425337666
      226.2000000000       89.6969126699
      226.3000000000       89.6499937618
      226.4000000000       89.6016970126
      226.5000000000       89.5519789994
      226.6000000000       89.5008424438
      226.7000000000       89.4483331801
      226.8000000000       89.3945267192
      226.9000000000       89.3395095467
      227.0000000000       89.2833612128
      227.1000000000       89.2261422030
      227.2000000000       89.1678901926
      227.3000000000       89.1086244309
      227.4000000000       89.0483555526
      227.5000000000       88.9870968103
      227.6000000000       88.9248728786
      227.7000000000       88.8617237827
      227.8000000000       88.7977034754
      227.9000000000       88.7328743129
      228.0000000000       88.6672995853
      228.1000000000       88.6010363249
      228.2000000000       88.5341301523
      228.3000000000       88.4666132329
      228.4000000000       88.3985056027
      228.5000000000       88.3298192817
      228.6000000000       88.2605639548
      228.7000000000       88.1907528003
      228.8000000000       88.1204072355
      228.9000000000       88.0495597830
      229.0000000000       87.9782545145
      229.1000000000       87.9065448567
      229.2000000000       87.8344890583
      229.3000000000       87.7621440934
      229.4000000000       87.6895592597
      229.5000000000       87.6167708647
      229.6000000000       87.5437991636
      229.7000000000       87.4706483432
      229.8000000000       87.3973096577
      229.9000000000       87.3237671326
      230.0000000000       87.2500047343
      230.1000000000       87.1760136092
      230.2000000000       87.1017980446
      230.3000000000       87.0273790190
      230.4000000000       86.9527945587
      230.5000000000       86.8780966519
      230.6000000000       86.8033451605
      230.7000000000       86.7285998771
      230.8000000000       86.6539124396
      230.9000000000       86.5793200531
      231.0000000000       86.5048427367
      231.1000000000       86.4304849913
      231.2000000000       86.3562415157
      231.3000000000       86.2821053565
      231.4000000000       86.2080758936
      231.5000000000       86.1341642274
      231.6000000000       86.0603943384
      231.7000000000       85.9867997956
      231.8000000000       85.9134172760
      231.9000000000       85.8402792188
      232.0000000000       85.7674082483
      232.1000000000       85.6948152183
      232.2000000000       85.6225013660
      232.3000000000       85.5504633734
      232.4000000000       85.4786990655
      232.5000000000       85.4072114587
      232.6000000000       85.3360096752
      232.7000000000       85.2651065869
      232.8000000000       85.1945144127
      232.9000000000       85.1242403673
      233.0000000000       85.0542844765
      233.1000000000       84.9846407525
      233.2000000000       84.9153012942
      233.3000000000       84.8462615020
      233.4000000000       84.7775240745
      233.5000000000       84.7091000209
      233.6000000000       84.6410063146
      233.7000000000       84.5732612282
      233.8000000000       84.5058792481
      233.9000000000       84.4388678449
      234.0000000000       84.3722279073
      234.1000000000       84.3059581722
      234.2000000000       84.2400617683
      234.3000000000       84.1745513656
      234.4000000000       84.1094498360
      234.5000000000       84.0447857093
      234.6000000000       83.9805856069
      234.7000000000       83.9168674257
      234.8000000000       83.8536377229
      234.9000000000       83.7908948649
      235.0000000000       83.7286367573
      235.1000000000       83.6668695747
      235.2000000000       83.6056133119
      235.3000000000       83.5449017448
      235.4000000000       83.4847773809
      235.5000000000       83.4252840590
      235.6000000000       83.3664602052
      235.7000000000       83.3083345602
      235.8000000000       83.2509252557
      235.9000000000       83.1942421487
      236.0000000000       83.1382912396
      236.1000000000       83.0830791474
      236.2000000000       83.0286156377
      236.3000000000       82.9749133904
      236.4000000000       82.9219857518
      236.5000000000       82.8698442229
      236.6000000000       82.8184971477
      236.7000000000       82.7679503479
      236.8000000000       82.7182095918
      236.9000000000       82.6692841271
      237.0000000000       82.6211901083
      237.1000000000       82.5739526628
      237.2000000000       82.5276058960
      237.3000000000       82.4821910507
      237.4000000000       82.4377537716
      237.5000000000       82.3943415612
      237.6000000000       82.3520021432
      237.7000000000       82.3107827611
      237.8000000000       82.2707297970
      237.9000000000       82.2318878400
      238.0000000000       82.1942971810
      238.1000000000       82.1579894846
      238.2000000000       82.1229824689
      238.3000000000       82.0892754216
      238.4000000000       82.0568475535
      238.5000000000       82.0256603850
      238.6000000000       81.9956640449
      238.7000000000       81.9668059447
      238.8000000000       81.9390395996
      238.9000000000       81.9123309587
      239.0000000000       81.8866601951
      239.1000000000       81.8620180244
      239.2000000000       81.8383973604
      239.3000000000       81.8157827537
      239.4000000000       81.7941411574
      239.5000000000       81.7734175349
      239.6000000000       81.7535374884
      239.7000000000       81.7344167586
      239.8000000000       81.7159750899
      239.9000000000       81.6981503291
      240.0000000000       81.6809084378
      240.1000000000       81.6642463348
      240.2000000000       81.6481867007
      240.3000000000       81.6327663774
      240.4000000000       81.6180217297
      240.5000000000       81.6039752707
      240.6000000000       81.5906271841
      240.7000000000       81.5779537920
      240.8000000000       81.5659129590
      240.9000000000       81.5544544065
      241.0000000000       81.5435316025
      241.1000000000       81.5331115209
      241.2000000000       81.5231794369
      241.3000000000       81.5137377453
      241.4000000000       81.5047998205
      241.5000000000       81.4963813702
      241.6000000000       81.4884921156
      241.7000000000       81.4811301055
      241.8000000000       81.4742798032
      241.9000000000       81.4679139814
      242.0000000000       81.4619983695
      242.1000000000       81.4564973260
      242.2000000000       81.4513786902
      242.3000000000       81.4466163509
      242.4000000000       81.4421898923
      242.5000000000       81.4380816505
      242.6000000000       81.4342722822
      242.7000000000       81.4307360945
      242.8000000000       81.4274373918
      242.9000000000       81.4243285002
      243.0000000000       81.4213494622
      243.1000000000       81.4184289278
      243.2000000000       81.4154853800
      243.3000000000       81.4124278509
      243.4000000000       81.4091556495
      243.5000000000       81.4055573441
      243.6000000000       81.4015101042
      243.7000000000       81.3968809901
      243.8000000000       81.3915315059
      243.9000000000       81.3853255278
      244.0000000000       81.3781390874
      244.1000000000       81.3698694177
      244.2000000000       81.3604404292
      244.3000000000       81.3498025522
      244.4000000000       81.3379263914
      244.5000000000       81.3247916757
      244.6000000000       81.3103751225
      244.7000000000       81.2946417856
      244.8000000000       81.2775434456
      244.9000000000       81.2590249585
      245.0000000000       81.2390363329
      245.1000000000       81.2175462055
      245.2000000000       81.1945518665
      245.3000000000       81.1700821687
      245.4000000000       81.1441922500
      245.5000000000       81.1169522125
      245.6000000000       81.0884342271
      245.7000000000       81.0587026165
      245.8000000000       81.0278093655
      245.9000000000       80.9957948011
      246.0000000000       80.9626914356
      246.1000000000       80.9285285962
      246.2000000000       80.8933360667
      246.3000000000       80.8571461638
      246.4000000000       80.8199947467
      246.5000000000       80.7819221331
      246.6000000000       80.7429742714
      246.7000000000       80.7032034983
      246.8000000000       80.6626677911
      246.9000000000       80.6214279631
      247.0000000000       80.5795430047
      247.1000000000       80.5370645311
      247.2000000000       80.4940320515
      247.3000000000       80.4504710291
      247.4000000000       80.4063951732
      247.5000000000       80.3618129928
      247.6000000000       80.3167368131
      247.7000000000       80.2711915759
      247.8000000000       80.2252206774
      247.9000000000       80.1788871100
      248.0000000000       80.1322692810
      248.1000000000       80.0854523005
      248.2000000000       80.0385169145
      248.3000000000       79.9915291842
      248.4000000000       79.9445340154
      248.5000000000       79.8975545369
      248.6000000000       79.8505975244
      248.7000000000       79.8036632861
      248.8000000000       79.7567572601
      248.9000000000       79.7099001685
      249.0000000000       79.6631336789
      249.1000000000       79.6165198242
      249.2000000000       79.5701341899
      249.3000000000       79.5240542465
      249.4000000000       79.4783458907
      249.5000000000       79.4330515064
      249.6000000000       79.3881823208
      249.7000000000       79.3437167649
      249.8000000000       79.2996051928
      249.9000000000       79.2557800723
      250.0000000000       79.2121694278
      250.1000000000       79.1687107698
      250.2000000000       79.1253625329
      250.3000000000       79.0821106010
      250.4000000000       79.0389686230
      250.5000000000       78.9959722788
      250.6000000000       78.9531690920
      250.7000000000       78.9106065945
      250.8000000000       78.8683221010
      250.9000000000       78.8263369908
      251.0000000000       78.7846569452
      251.1000000000       78.7432779402
      251.2000000000       78.7021961023
      251.3000000000       78.6614184049
      251.4000000000       78.6209708956
      251.5000000000       78.5809019681
      251.6000000000       78.5412796637
      251.7000000000       78.5021835528
      251.8000000000       78.4636936703
      251.9000000000       78.4258796526
      252.0000000000       78.3887931285
      252.1000000000       78.3524652877
      252.2000000000       78.3169096811
      252.3000000000       78.2821286730
      252.4000000000       78.2481208661
      252.5000000000       78.2148869402
      252.6000000000       78.1824317234
      252.7000000000       78.1507618869
      252.8000000000       78.1198799604
      252.9000000000       78.0897767832
      253.0000000000       78.0604252660
      253.1000000000       78.0317780775
      253.2000000000       78.0037704857
      253.3000000000       77.9763277842
      253.4000000000       77.9493750194
      253.5000000000       77.9228460814
      253.6000000000       77.8966893706
      253.7000000000       77.8708685218
      253.8000000000       77.8453583881
      253.9000000000       77.8201379861
      254.0000000000       77.7951835363
      254.1000000000       77.7704645636
      254.2000000000       77.7459446765
      254.3000000000       77.7215865332
      254.4000000000       77.6973586578
      254.5000000000       77.6732410152
      254.6000000000       77.6492269641
      254.7000000000       77.6253206927
      254.8000000000       77.6015310211
      254.9000000000       77.5778634672
      255.0000000000       77.5543127675
      255.1000000000       77.5308573667
      255.2000000000       77.5074563978
      255.3000000000       77.4840489972
      255.4000000000       77.4605557579
      255.5000000000       77.4368824529
      255.6000000000       77.4129263358
      255.7000000000       77.3885850203
      255.8000000000       77.3637670411
      255.9000000000       77.3384018893
      256.0000000000       77.3124463260
      256.1000000000       77.2858837886
      256.2000000000       77.2587157519
      256.3000000000       77.2309470539
      256.4000000000       77.2025702879
      256.5000000000       77.1735555647
      256.6000000000       77.1438504633
      256.7000000000       77.1133911366
      256.8000000000       77.0821209804
      256.9000000000       77.0500098674
      257.0000000000       77.0170665058
      257.1000000000       76.9833392752
      257.2000000000       76.9489054256
      257.3000000000       76.9138529689
      257.4000000000       76.8782623309
      257.5000000000       76.8421945994
      257.6000000000       76.8056900684
      257.7000000000       76.7687761258
      257.8000000000       76.7314797484
      257.9000000000       76.6938388392
      258.0000000000       76.6559081720
      258.1000000000       76.6177585037
      258.2000000000       76.5794699570
      258.3000000000       76.5411226701
      258.4000000000       76.5027882904
      258.5000000000       76.4645252043
      258.6000000000       76.4263785106
      258.7000000000       76.3883836292
      258.8000000000       76.3505710595
      258.9000000000       76.3129697142
      259.0000000000       76.2756072616
      259.1000000000       76.2385078299
      259.2000000000       76.2016886735
      259.3000000000       76.1651579470
      259.4000000000       76.1289150713
      259.5000000000       76.0929538770
      259.6000000000       76.0572675039
      259.7000000000       76.0218533850
      259.8000000000       75.9867165788
      259.9000000000       75.9518701447
      260.0000000000       75.9173322142
      260.1000000000       75.8831205592
      260.2000000000       75.8492465021
      260.3000000000       75.8157105926
      260.4000000000       75.7825019529
      260.5000000000       75.7496017764
      260.6000000000       75.7169899784
      260.7000000000       75.6846528664
      260.8000000000       75.6525895180
      260.9000000000       75.6208151611
      261.0000000000       75.5893608895
      261.1000000000       75.5582701367
      261.2000000000       75.5275931030
      261.3000000000       75.4973806263
      261.4000000000       75.4676790787
      261.5000000000       75.4385271119
      261.6000000000       75.4099546005
      261.7000000000       75.3819833789
      261.8000000000       75.3546289191
      261.9000000000       75.3279019958
      262.0000000000       75.3018096930
      262.1000000000       75.2763554825
      262.2000000000       75.2515385742
      262.3000000000       75.2273530535
      262.4000000000       75.2037874404
      262.5000000000       75.1808249771
      262.6000000000       75.1584447750
      262.7000000000       75.1366234712
      262.8000000000       75.1153369655
      262.9000000000       75.0945618385
      263.0000000000       75.0742763600
      263.1000000000       75.0544611997
      263.2000000000       75.0350999629
      263.3000000000       75.0161796079
      263.4000000000       74.9976906865
      263.5000000000       74.9796274475
      263.6000000000       74.9619877674
      263.7000000000       74.9447728191
      263.8000000000       74.9279863257
      263.9000000000       74.9116332613
      264.0000000000       74.8957179650
      264.1000000000       74.8802418003
      264.2000000000       74.8652006183
      264.3000000000       74.8505824348
      264.4000000000       74.8363658894
      264.5000000000       74.8225201427
      264.6000000000       74.8090066804
      264.7000000000       74.7957829885
      264.8000000000       74.7828074192
      264.9000000000       74.7700440664
      265.0000000000       74.7574664317
      265.1000000000       74.7450588262
      265.2000000000       74.7328149182
      265.3000000000       74.7207334619
      265.4000000000       74.7088121454
      265.5000000000       74.6970412906
      265.6000000000       74.6853995336
      265.7000000000       74.6738531607
      265.8000000000       74.6623595159
      265.9000000000       74.6508733840
      266.0000000000       74.6393541125
      266.1000000000       74.6277709346
      266.2000000000       74.6161047170
      266.3000000000       74.6043456019
      266.4000000000       74.5924874377
      266.5000000000       74.5805209902
      266.6000000000       74.5684280837
      266.7000000000       74.5561784341
      266.8000000000       74.5437301074
      266.9000000000       74.5310335634
      267.0000000000       74.5180383094
      267.1000000000       74.5047004388
      267.2000000000       74.4909890228
      267.3000000000       74.4768896938
      267.4000000000       74.4624046758
      267.5000000000       74.4475495906
      267.6000000000       74.4323481318
      267.7000000000       74.4168260161
      267.8000000000       74.4010057048
      267.9000000000       74.3849033079
      268.0000000000       74.3685286274
      268.1000000000       74.3518883702
      268.2000000000       74.3349914050
      268.3000000000       74.3178541657
      268.4000000000       74.3005042381
      268.5000000000       74.2829806942
      268.6000000000       74.2653306229
      268.7000000000       74.2476024062
      268.8000000000       74.2298374219
      268.9000000000       74.2120626311
      269.0000000000       74.1942864613
      269.1000000000       74.1764993172
      269.2000000000       74.1586783636
      269.3000000000       74.1407946451
      269.4000000000       74.1228198224
      269.5000000000       74.1047301374
      269.6000000000       74.0865064787
      269.7000000000       74.0681310617
      269.8000000000       74.0495826093
      269.9000000000       74.0308325302
      270.0000000000       74.0118440880
      270.1000000000       73.9925752202
      270.2000000000       73.9729840713
      270.3000000000       73.9530352029
      270.4000000000       73.9327043856
      270.5000000000       73.9119805740
      270.6000000000       73.8908648526
      270.7000000000       73.8693671476
      270.8000000000       73.8475020967
      270.9000000000       73.8252854675
      271.0000000000       73.8027319646
      271.1000000000       73.7798543761
      271.2000000000       73.7566632350
      271.3000000000       73.7331659855
      271.4000000000       73.7093652262
      271.5000000000       73.6852565064
      271.6000000000       73.6608268131
      271.7000000000       73.6360549926
      271.8000000000       73.6109148380
      271.9000000000       73.5853806958
      272.0000000000       73.5594344311
      272.1000000000       73.5330717940
      272.2000000000       73.5063060720
      272.3000000000       73.4791675609
      272.4000000000       73.4516986004
      272.5000000000       73.4239452166
      272.6000000000       73.3959473649
      272.7000000000       73.3677302727
      272.8000000000       73.3392993416
      272.9000000000       73.3106404622
      273.0000000000       73.2817261613
      273.1000000000       73.2525261302
      273.2000000000       73.2230190840
      273.3000000000       73.1932023391
      273.4000000000       73.1630962079
      273.5000000000       73.1327420238
      273.6000000000       73.0715219327
