# Supplementary material for: Direct tracking of H2 roaming reaction in real time
Source: Nat Commun. 2024 Aug 6;15:6656. doi: 10.1038/s41467-024-49671-6 (PMC11303762; doi:10.1038/s41467-024-49671-6)
Supplement: Supplementary file 8 — Source Data [file 41467_2024_49671_MOESM8_ESM.zip › SourceData/Data-Fig10-SuppInfo/FigS10.traj3.A2.dat]

# Bond Angle (6N, 1C, 3H)
# X-Axis:  Time in Trajectory (femtosec)
# Y-Axis:  Bond Angle (Degrees)
#                  X                   Y
        0.0000000000      110.1530051195
        0.1000000000      109.8750959649
        0.2000000000      109.6015471545
        0.3000000000      109.3348579019
        0.4000000000      109.0763062931
        0.5000000000      108.8257741069
        0.6000000000      108.5819019529
        0.7000000000      108.3425195565
        0.8000000000      108.1052299819
        0.9000000000      107.8679948591
        1.0000000000      107.6295788827
        1.1000000000      107.3897615082
        1.2000000000      107.1492941788
        1.3000000000      106.9096485424
        1.4000000000      106.6726447839
        1.5000000000      106.4400610530
        1.6000000000      106.2133093851
        1.7000000000      105.9932321942
        1.8000000000      105.7800383840
        1.9000000000      105.5733682492
        2.0000000000      105.3724560136
        2.1000000000      105.1763486150
        2.2000000000      104.9841369827
        2.3000000000      104.7951583417
        2.4000000000      104.6091335601
        2.5000000000      104.4262127972
        2.6000000000      104.2469177560
        2.7000000000      104.0719911727
        2.8000000000      103.9021890394
        2.9000000000      103.7380711670
        3.0000000000      103.5798512766
        3.1000000000      103.4273524821
        3.2000000000      103.2800804816
        3.3000000000      103.1373868759
        3.4000000000      102.9986644576
        3.5000000000      102.8635075557
        3.6000000000      102.7317864486
        3.7000000000      102.6036189934
        3.8000000000      102.4792616478
        3.9000000000      102.3589702334
        4.0000000000      102.2428872510
        4.1000000000      102.1309953409
        4.2000000000      102.0231441506
        4.3000000000      101.9191256511
        4.4000000000      101.8187550941
        4.5000000000      101.7219169764
        4.6000000000      101.6285557320
        4.7000000000      101.5386186791
        4.8000000000      101.4519817342
        4.9000000000      101.3683966974
        5.0000000000      101.2874887478
        5.1000000000      101.2088094771
        5.2000000000      101.1319258136
        5.3000000000      101.0565094780
        5.4000000000      100.9823917146
        5.5000000000      100.9095626485
        5.6000000000      100.8381168070
        5.7000000000      100.7681667772
        5.8000000000      100.6997579268
        5.9000000000      100.6328143752
        6.0000000000      100.5671321039
        6.1000000000      100.5024161453
        6.2000000000      100.4383436425
        6.3000000000      100.3746289636
        6.4000000000      100.3110710386
        6.5000000000      100.2475729756
        6.6000000000      100.1841353050
        6.7000000000      100.1208325096
        6.8000000000      100.0577853928
        6.9000000000       99.9951389409
        7.0000000000       99.9330485313
        7.1000000000       99.8716709077
        7.2000000000       99.8111536226
        7.3000000000       99.7516189847
        7.4000000000       99.6931438028
        7.5000000000       99.6357422819
        7.6000000000       99.5793621798
        7.7000000000       99.5239023421
        7.8000000000       99.4692523046
        7.9000000000       99.4153447592
        8.0000000000       99.3622038793
        8.1000000000       99.3099710558
        8.2000000000       99.2588962817
        8.3000000000       99.2092958849
        8.4000000000       99.1614905464
        8.5000000000       99.1157457262
        8.6000000000       99.0722366460
        8.7000000000       99.0310513047
        8.8000000000       98.9922310427
        8.9000000000       98.9558333161
        9.0000000000       98.9219917184
        9.1000000000       98.8909480760
        9.2000000000       98.8630416364
        9.3000000000       98.8386570727
        9.4000000000       98.8181487640
        9.5000000000       98.8017671288
        9.6000000000       98.7896113340
        9.7000000000       98.7816224307
        9.8000000000       98.7776178612
        9.9000000000       98.7773554051
       10.0000000000       98.7806060813
       10.1000000000       98.7872149412
       10.2000000000       98.7971352154
       10.3000000000       98.8104325748
       10.4000000000       98.8272672646
       10.5000000000       98.8478676507
       10.6000000000       98.8725071596
       10.7000000000       98.9014894226
       10.8000000000       98.9351383389
       10.9000000000       98.9737857029
       11.0000000000       99.0177513216
       11.1000000000       99.0673173321
       11.2000000000       99.1227051047
       11.3000000000       99.1840660615
       11.4000000000       99.2514943833
       11.5000000000       99.3250613535
       11.6000000000       99.4048613104
       11.7000000000       99.4910522898
       11.8000000000       99.5838744868
       11.9000000000       99.6836379988
       12.0000000000       99.7906835938
       12.1000000000       99.9053315040
       12.2000000000      100.0278386040
       12.3000000000      100.1583794811
       12.4000000000      100.2970556972
       12.5000000000      100.4439254817
       12.6000000000      100.5990384872
       12.7000000000      100.7624614043
       12.8000000000      100.9342877247
       12.9000000000      101.1146351486
       13.0000000000      101.3036417031
       13.1000000000      101.5014722898
       13.2000000000      101.7083401395
       13.3000000000      101.9245354589
       13.4000000000      102.1504429834
       13.5000000000      102.3865282190
       13.6000000000      102.6332823338
       13.7000000000      102.8911335034
       13.8000000000      103.1603488911
       13.9000000000      103.4409589419
       14.0000000000      103.7327316661
       14.1000000000      104.0352109872
       14.2000000000      104.3478147493
       14.3000000000      104.6699694445
       14.4000000000      105.0012454433
       14.5000000000      105.3414552887
       14.6000000000      105.6906875649
       14.7000000000      106.0492651709
       14.8000000000      106.4176373811
       14.9000000000      106.7962298879
       15.0000000000      107.1852875944
       15.1000000000      107.5847463948
       15.2000000000      107.9941630917
       15.3000000000      108.4127187447
       15.4000000000      108.8392938100
       15.5000000000      109.2725972211
       15.6000000000      109.7113199398
       15.7000000000      110.1542787587
       15.8000000000      110.6005192536
       15.9000000000      111.0493572875
       16.0000000000      111.5003536356
       16.1000000000      111.9532306028
       16.2000000000      112.4077520700
       16.3000000000      112.8635956331
       16.4000000000      113.3202458420
       16.5000000000      113.7769307233
       16.6000000000      114.2326128848
       16.7000000000      114.6860320554
       16.8000000000      115.1357859047
       16.9000000000      115.5804323888
       17.0000000000      116.0185970090
       17.1000000000      116.4490677281
       17.2000000000      116.8708599905
       17.3000000000      117.2832377177
       17.4000000000      117.6856879959
       17.5000000000      118.0778614295
       17.6000000000      118.4594975602
       17.7000000000      118.8303538208
       17.8000000000      119.1901518464
       17.9000000000      119.5385516200
       18.0000000000      119.8751600613
       18.1000000000      120.1995724626
       18.2000000000      120.5114343658
       18.3000000000      120.8105042048
       18.4000000000      121.0966979836
       18.5000000000      121.3701050090
       18.6000000000      121.6309733385
       18.7000000000      121.8796721760
       18.8000000000      122.1166437387
       18.9000000000      122.3423606937
       19.0000000000      122.5573026410
       19.1000000000      122.7619571735
       19.2000000000      122.9568411857
       19.3000000000      123.1425301966
       19.4000000000      123.3196805570
       19.5000000000      123.4890314429
       19.6000000000      123.6513795343
       19.7000000000      123.8075279254
       19.8000000000      123.9582201825
       19.9000000000      124.1040775660
       20.0000000000      124.2455584797
       20.1000000000      124.3829529242
       20.2000000000      124.5164139014
       20.3000000000      124.6460172043
       20.4000000000      124.7718340705
       20.5000000000      124.8939984115
       20.6000000000      125.0127514084
       20.7000000000      125.1284515016
       20.8000000000      125.2415472699
       20.9000000000      125.3525217950
       21.0000000000      125.4618252361
       21.1000000000      125.5698141715
       21.2000000000      125.6767126449
       21.3000000000      125.7826035584
       21.4000000000      125.8874520134
       21.5000000000      125.9911548955
       21.6000000000      126.0936035895
       21.7000000000      126.1947425120
       21.8000000000      126.2946081126
       21.9000000000      126.3933412722
       22.0000000000      126.4911758314
       22.1000000000      126.5884120314
       22.2000000000      126.6853843178
       22.3000000000      126.7824306423
       22.4000000000      126.8798679377
       22.5000000000      126.9779765525
       22.6000000000      127.0769940807
       22.7000000000      127.1771163962
       22.8000000000      127.2785020333
       22.9000000000      127.3812766189
       23.0000000000      127.4855365862
       23.1000000000      127.5913537905
       23.2000000000      127.6987831783
       23.3000000000      127.8078744882
       23.4000000000      127.9186876258
       23.5000000000      128.0313096097
       23.6000000000      128.1458704889
       23.7000000000      128.2625552997
       23.8000000000      128.3816085113
       23.9000000000      128.5033280052
       24.0000000000      128.6280474173
       24.1000000000      128.7561082585
       24.2000000000      128.8878260303
       24.3000000000      129.0234568180
       24.4000000000      129.1631715520
       24.5000000000      129.3070448159
       24.6000000000      129.4550626328
       24.7000000000      129.6071492529
       24.8000000000      129.7632072855
       24.9000000000      129.9231605339
       25.0000000000      130.0869869390
       25.1000000000      130.2547314455
       25.2000000000      130.4264943051
       25.3000000000      130.6023975947
       25.4000000000      130.7825395457
       25.5000000000      130.9669507775
       25.6000000000      131.1555671006
       25.7000000000      131.3482286285
       25.8000000000      131.5447060644
       25.9000000000      131.7447451931
       26.0000000000      131.9481144272
       26.1000000000      132.1546397883
       26.2000000000      132.3642164877
       26.3000000000      132.5767936701
       26.4000000000      132.7923368624
       26.5000000000      133.0107789075
       26.6000000000      133.2319737906
       26.7000000000      133.4556667385
       26.8000000000      133.6814879268
       26.9000000000      133.9089693575
       27.0000000000      134.1375776801
       27.1000000000      134.3667537338
       27.2000000000      134.5959505372
       27.3000000000      134.8246625110
       27.4000000000      135.0524394704
       27.5000000000      135.2788812487
       27.6000000000      135.5036139221
       27.7000000000      135.7262544499
       27.8000000000      135.9463734805
       27.9000000000      136.1634656349
       28.0000000000      136.3769348413
       28.1000000000      136.5860998580
       28.2000000000      136.7902216812
       28.3000000000      136.9885492342
       28.4000000000      137.1803757752
       28.5000000000      137.3650968600
       28.6000000000      137.5422610767
       28.7000000000      137.7116031047
       28.8000000000      137.8730473409
       28.9000000000      138.0266745719
       29.0000000000      138.1726559759
       29.1000000000      138.3111721885
       29.2000000000      138.4423417646
       29.3000000000      138.5661803025
       29.4000000000      138.6826021016
       29.5000000000      138.7914658071
       29.6000000000      138.8926530645
       29.7000000000      138.9861567199
       29.8000000000      139.0721481539
       29.9000000000      139.1509988311
       30.0000000000      139.2232482518
       30.1000000000      139.2895296175
       30.2000000000      139.3504769024
       30.3000000000      139.4066399450
       30.4000000000      139.4584298922
       30.5000000000      139.5061071494
       30.6000000000      139.5498101682
       30.7000000000      139.5896111399
       30.8000000000      139.6255790757
       30.9000000000      139.6578329188
       31.0000000000      139.6865740223
       31.1000000000      139.7120944203
       31.2000000000      139.7347625226
       31.3000000000      139.7549922161
       31.4000000000      139.7732040093
       31.5000000000      139.7897861460
       31.6000000000      139.8050614316
       31.7000000000      139.8192632368
       31.8000000000      139.8325236304
       31.9000000000      139.8448761220
       32.0000000000      139.8562732919
       32.1000000000      139.8666168519
       32.2000000000      139.8757949073
       32.3000000000      139.8837193825
       32.4000000000      139.8903556942
       32.5000000000      139.8957378623
       32.6000000000      139.8999656520
       32.7000000000      139.9031854946
       32.8000000000      139.9055611343
       32.9000000000      139.9072414067
       33.0000000000      139.9083323708
       33.1000000000      139.9088788370
       33.2000000000      139.9088584458
       33.3000000000      139.9081886103
       33.4000000000      139.9067443806
       33.5000000000      139.9043832043
       33.6000000000      139.9009731135
       33.7000000000      139.8964204168
       33.8000000000      139.8906924613
       33.9000000000      139.8838305676
       34.0000000000      139.8759484007
       34.1000000000      139.8672140545
       34.2000000000      139.8578176817
       34.3000000000      139.8479304350
       34.4000000000      139.8376637898
       34.5000000000      139.8270402270
       34.6000000000      139.8159850789
       34.7000000000      139.8043450622
       34.8000000000      139.7919311607
       34.9000000000      139.7785748529
       35.0000000000      139.7641812283
       35.1000000000      139.7487624659
       35.2000000000      139.7324407108
       35.3000000000      139.7154190582
       35.4000000000      139.6979295850
       35.5000000000      139.6801747935
       35.6000000000      139.6622802842
       35.7000000000      139.6442725448
       35.8000000000      139.6260866912
       35.9000000000      139.6075997663
       36.0000000000      139.5886776146
       36.1000000000      139.5692204903
       36.2000000000      139.5491947973
       36.3000000000      139.5286438951
       36.4000000000      139.5076776744
       36.5000000000      139.4864461778
       36.6000000000      139.4651057558
       36.7000000000      139.4437872987
       36.8000000000      139.4225746465
       36.9000000000      139.4014976024
       37.0000000000      139.3805401942
       37.1000000000      139.3596615777
       37.2000000000      139.3388248386
       37.3000000000      139.3180278136
       37.4000000000      139.2973291219
       37.5000000000      139.2768626614
       37.6000000000      139.2568359238
       37.7000000000      139.2375115873
       37.8000000000      139.2191764720
       37.9000000000      139.2021054876
       38.0000000000      139.1865293743
       38.1000000000      139.1726140566
       38.2000000000      139.1604569249
       38.3000000000      139.1501017228
       38.4000000000      139.1415684101
       38.5000000000      139.1348892522
       38.6000000000      139.1301392952
       38.7000000000      139.1274507210
       38.8000000000      139.1270050356
       38.9000000000      139.1290039050
       39.0000000000      139.1336264635
       39.1000000000      139.1409852928
       39.2000000000      139.1510935759
       39.3000000000      139.1638517630
       39.4000000000      139.1790565886
       39.5000000000      139.1964302911
       39.6000000000      139.2156639458
       39.7000000000      139.2364661518
       39.8000000000      139.2586062518
       39.9000000000      139.2819411679
       40.0000000000      139.3064178891
       40.1000000000      139.3320498804
       40.2000000000      139.3588728246
       40.3000000000      139.3868914078
       40.4000000000      139.4160312835
       40.5000000000      139.4461090719
       40.6000000000      139.4768288497
       40.7000000000      139.5078073698
       40.8000000000      139.5386224934
       40.9000000000      139.5688727403
       41.0000000000      139.5982327123
       41.1000000000      139.6264905356
       41.2000000000      139.6535590924
       41.3000000000      139.6794607475
       41.4000000000      139.7042916654
       41.5000000000      139.7281756075
       41.6000000000      139.7512184524
       41.7000000000      139.7734734298
       41.8000000000      139.7949239315
       41.9000000000      139.8154865705
       42.0000000000      139.8350331823
       42.1000000000      139.8534270207
       42.2000000000      139.8705652620
       42.3000000000      139.8864177865
       42.4000000000      139.9010527343
       42.5000000000      139.9146433455
       42.6000000000      139.9274561793
       42.7000000000      139.9398250513
       42.8000000000      139.9521160917
       42.9000000000      139.9646891551
       43.0000000000      139.9778603763
       43.1000000000      139.9918724298
       43.2000000000      140.0068767791
       43.3000000000      140.0229305719
       43.4000000000      140.0400071287
       43.5000000000      140.0580161494
       43.6000000000      140.0768317311
       43.7000000000      140.0963227162
       43.8000000000      140.1163823915
       43.9000000000      140.1369505096
       44.0000000000      140.1580215251
       44.1000000000      140.1796362543
       44.2000000000      140.2018589856
       44.3000000000      140.2247455426
       44.4000000000      140.2483095422
       44.5000000000      140.2724951434
       44.6000000000      140.2971642472
       44.7000000000      140.3221025489
       44.8000000000      140.3470426281
       44.9000000000      140.3716963547
       45.0000000000      140.3957865135
       45.1000000000      140.4190688323
       45.2000000000      140.4413387757
       45.3000000000      140.4624221930
       45.4000000000      140.4821544642
       45.5000000000      140.5003579660
       45.6000000000      140.5168279913
       45.7000000000      140.5313339925
       45.8000000000      140.5436369118
       45.9000000000      140.5535182038
       46.0000000000      140.5608129103
       46.1000000000      140.5654362842
       46.2000000000      140.5673950717
       46.3000000000      140.5667776688
       46.4000000000      140.5637238548
       46.5000000000      140.5583812849
       46.6000000000      140.5508601965
       46.7000000000      140.5411979373
       46.8000000000      140.5293417581
       46.9000000000      140.5151530025
       47.0000000000      140.4984300195
       47.1000000000      140.4789424762
       47.2000000000      140.4564672242
       47.3000000000      140.4308164985
       47.4000000000      140.4018522175
       47.5000000000      140.3694847956
       47.6000000000      140.3336584101
       47.7000000000      140.2943288199
       47.8000000000      140.2514408562
       47.9000000000      140.2049122710
       48.0000000000      140.1546275548
       48.1000000000      140.1004425708
       48.2000000000      140.0421963566
       48.3000000000      139.9797248151
       48.4000000000      139.9128722343
       48.5000000000      139.8414992808
       48.6000000000      139.7654892500
       48.7000000000      139.6847549412
       48.8000000000      139.5992464230
       48.9000000000      139.5089594237
       49.0000000000      139.4139435238
       49.1000000000      139.3143074331
       49.2000000000      139.2102175210
       49.3000000000      139.1018864239
       49.4000000000      138.9895517183
       49.5000000000      138.8734490675
       49.6000000000      138.7537868432
       49.7000000000      138.6307286264
       49.8000000000      138.5043876399
       49.9000000000      138.3748345409
       50.0000000000      138.2421171890
       50.1000000000      138.1062871849
       50.2000000000      137.9674252182
       50.3000000000      137.8256572906
       50.4000000000      137.6811561934
       50.5000000000      137.5341294341
       50.6000000000      137.3848001036
       50.7000000000      137.2333877458
       50.8000000000      137.0800952241
       50.9000000000      136.9251050795
       51.0000000000      136.7685861861
       51.1000000000      136.6107086335
       51.2000000000      136.4516602382
       51.3000000000      136.2916590730
       51.4000000000      136.1309568537
       51.5000000000      135.9698320383
       51.6000000000      135.8085749555
       51.7000000000      135.6474692527
       51.8000000000      135.4867741700
       51.9000000000      135.3267111947
       52.0000000000      135.1674582229
       52.1000000000      135.0091529228
       52.2000000000      134.8519049538
       52.3000000000      134.6958143320
       52.4000000000      134.5409923565
       52.5000000000      134.3875817116
       52.6000000000      134.2357726732
       52.7000000000      134.0858118433
       52.8000000000      133.9379995832
       52.9000000000      133.7926760818
       53.0000000000      133.6502011338
       53.1000000000      133.5109360602
       53.2000000000      133.3752328824
       53.3000000000      133.2434294058
       53.4000000000      133.1158447852
       53.5000000000      132.9927729023
       53.6000000000      132.8744752001
       53.7000000000      132.7611754365
       53.8000000000      132.6530572337
       53.9000000000      132.5502647256
       54.0000000000      132.4529087587
       54.1000000000      132.3610815323
       54.2000000000      132.2748775169
       54.3000000000      132.1944119559
       54.4000000000      132.1198256934
       54.5000000000      132.0512693064
       54.6000000000      131.9888675175
       54.7000000000      131.9326728484
       54.8000000000      131.8826229647
       54.9000000000      131.8385176256
       55.0000000000      131.8000267714
       55.1000000000      131.7667307089
       55.2000000000      131.7381806493
       55.3000000000      131.7139590556
       55.4000000000      131.6937198385
       55.5000000000      131.6771954218
       55.6000000000      131.6641692356
       55.7000000000      131.6544234799
       55.8000000000      131.6476811649
       55.9000000000      131.6435644169
       56.0000000000      131.6415846833
       56.1000000000      131.6411675116
       56.2000000000      131.6417022156
       56.3000000000      131.6426004820
       56.4000000000      131.6433480397
       56.5000000000      131.6435369216
       56.6000000000      131.6428710039
       56.7000000000      131.6411450707
       56.8000000000      131.6382064422
       56.9000000000      131.6339121232
       57.0000000000      131.6280933683
       57.1000000000      131.6205348201
       57.2000000000      131.6109711978
       57.3000000000      131.5991012549
       57.4000000000      131.5846147439
       57.5000000000      131.5672238689
       57.6000000000      131.5466890006
       57.7000000000      131.5228315248
       57.8000000000      131.4955324637
       57.9000000000      131.4647206292
       58.0000000000      131.4303563285
       58.1000000000      131.3924172113
       58.2000000000      131.3508904462
       58.3000000000      131.3057718517
       58.4000000000      131.2570682184
       58.5000000000      131.2047961213
       58.6000000000      131.1489716092
       58.7000000000      131.0895900035
       58.8000000000      131.0266014391
       58.9000000000      130.9598915095
       59.0000000000      130.8892763840
       59.1000000000      130.8145177947
       59.2000000000      130.7353570909
       59.3000000000      130.6515605404
       59.4000000000      130.5629625605
       59.5000000000      130.4694912325
       59.6000000000      130.3711648602
       59.7000000000      130.2680584087
       59.8000000000      130.1602510461
       59.9000000000      130.0477746892
       60.0000000000      129.9305834230
       60.1000000000      129.8085555616
       60.2000000000      129.6815278295
       60.3000000000      129.5493497583
       60.4000000000      129.4119396003
       60.5000000000      129.2693224524
       60.6000000000      129.1216374709
       60.7000000000      128.9691122299
       60.8000000000      128.8120135254
       60.9000000000      128.6505907704
       61.0000000000      128.4850291580
       61.1000000000      128.3154248896
       61.2000000000      128.1417874375
       61.3000000000      127.9640659759
       61.4000000000      127.7821905116
       61.5000000000      127.5961151052
       61.6000000000      127.4058523218
       61.7000000000      127.2114931813
       61.8000000000      127.0132121467
       61.9000000000      126.8112595949
       62.0000000000      126.6059449541
       62.1000000000      126.3976139933
       62.2000000000      126.1866245961
       62.3000000000      125.9733256458
       62.4000000000      125.7580423850
       62.5000000000      125.5410692893
       62.6000000000      125.3226698122
       62.7000000000      125.1030817482
       62.8000000000      124.8825268780
       62.9000000000      124.6612230441
       63.0000000000      124.4393963885
       63.1000000000      124.2172918759
       63.2000000000      123.9951810473
       63.3000000000      123.7733659200
       63.4000000000      123.5521766465
       63.5000000000      123.3319603361
       63.6000000000      123.1130602871
       63.7000000000      122.8957883466
       63.8000000000      122.6803962440
       63.9000000000      122.4670535476
       64.0000000000      122.2558400584
       64.1000000000      122.0467576011
       64.2000000000      121.8397594924
       64.3000000000      121.6347875500
       64.4000000000      121.4318019037
       64.5000000000      121.2307920664
       64.6000000000      121.0317669839
       64.7000000000      120.8347310139
       64.8000000000      120.6396580172
       64.9000000000      120.4464761295
       65.0000000000      120.2550716475
       65.1000000000      120.0653123273
       65.2000000000      119.8770808186
       65.3000000000      119.6903036514
       65.4000000000      119.5049638309
       65.5000000000      119.3210936700
       65.6000000000      119.1387530603
       65.7000000000      118.9580027966
       65.8000000000      118.7788829181
       65.9000000000      118.6014033364
       66.0000000000      118.4255491087
       66.1000000000      118.2512964213
       66.2000000000      118.0786304319
       66.3000000000      117.9075555853
       66.4000000000      117.7380930512
       66.5000000000      117.5702656505
       66.6000000000      117.4040760771
       66.7000000000      117.2394872309
       66.8000000000      117.0764128747
       66.9000000000      116.9147229777
       67.0000000000      116.7542620534
       67.1000000000      116.5948734577
       67.2000000000      116.4364202236
       67.3000000000      116.2787949270
       67.4000000000      116.1219160150
       67.5000000000      115.9657137293
       67.6000000000      115.8101128991
       67.7000000000      115.6550210293
       67.8000000000      115.5003276425
       67.9000000000      115.3459159811
       68.0000000000      115.1916827063
       68.1000000000      115.0375577139
       68.2000000000      114.8835160640
       68.3000000000      114.7295771695
       68.4000000000      114.5757913258
       68.5000000000      114.4222183043
       68.6000000000      114.2689053948
       68.7000000000      114.1158722057
       68.8000000000      113.9631071819
       68.9000000000      113.8105768879
       69.0000000000      113.6582447487
       69.1000000000      113.5060927276
       69.2000000000      113.3541381181
       69.3000000000      113.2024389132
       69.4000000000      113.0510849401
       69.5000000000      112.9001767891
       69.6000000000      112.7497987285
       69.7000000000      112.5999938531
       69.8000000000      112.4507489542
       69.9000000000      112.3019935808
       70.0000000000      112.1536133897
       70.1000000000      112.0054737672
       70.2000000000      111.8574466811
       70.3000000000      111.7094331657
       70.4000000000      111.5613759260
       70.5000000000      111.4132604597
       70.6000000000      111.2651071579
       70.7000000000      111.1169592801
       70.8000000000      110.9688719225
       70.9000000000      110.8209053597
       71.0000000000      110.6731233547
       71.1000000000      110.5255944192
       71.2000000000      110.3783921684
       71.3000000000      110.2315911297
       71.4000000000      110.0852565712
       71.5000000000      109.9394302605
       71.6000000000      109.7941170141
       71.7000000000      109.6492778151
       71.8000000000      109.5048336412
       71.9000000000      109.3606804516
       72.0000000000      109.2167118644
       72.1000000000      109.0728430868
       72.2000000000      108.9290289718
       72.3000000000      108.7852708680
       72.4000000000      108.6416108865
       72.5000000000      108.4981166789
       72.6000000000      108.3548630244
       72.7000000000      108.2119169736
       72.8000000000      108.0693309839
       72.9000000000      107.9271445201
       73.0000000000      107.7853908141
       73.1000000000      107.6441036509
       73.2000000000      107.5033198293
       73.3000000000      107.3630758114
       73.4000000000      107.2234005939
       73.5000000000      107.0843090440
       73.6000000000      106.9457998235
       73.7000000000      106.8078595044
       73.8000000000      106.6704710134
       73.9000000000      106.5336220274
       74.0000000000      106.3973087380
       74.1000000000      106.2615322729
       74.2000000000      106.1262883336
       74.3000000000      105.9915535026
       74.4000000000      105.8572736630
       74.5000000000      105.7233602168
       74.6000000000      105.5896978688
       74.7000000000      105.4561637377
       74.8000000000      105.3226529487
       74.9000000000      105.1891027711
       75.0000000000      105.0555076060
       75.1000000000      104.9219200663
       75.2000000000      104.7884376474
       75.3000000000      104.6551781171
       75.4000000000      104.5222493864
       75.5000000000      104.3897213401
       75.6000000000      104.2576076586
       75.7000000000      104.1258638617
       75.8000000000      103.9944028743
       75.9000000000      103.8631233285
       76.0000000000      103.7319415747
       76.1000000000      103.6008176597
       76.2000000000      103.4697679688
       76.3000000000      103.3388611801
       76.4000000000      103.2081992429
       76.5000000000      103.0778903809
       76.6000000000      102.9480246255
       76.7000000000      102.8186613655
       76.8000000000      102.6898328250
       76.9000000000      102.5615601321
       77.0000000000      102.4338738002
       77.1000000000      102.3068298464
       77.2000000000      102.1805155606
       77.3000000000      102.0550435984
       77.4000000000      101.9305376294
       77.5000000000      101.8071161328
       77.6000000000      101.6848816417
       77.7000000000      101.5639202095
       77.8000000000      101.4443110624
       77.9000000000      101.3261415189
       78.0000000000      101.2095200206
       78.1000000000      101.0945815198
       78.2000000000      100.9814837382
       78.3000000000      100.8703971519
       78.4000000000      100.7614935448
       78.5000000000      100.6549369733
       78.6000000000      100.5508786866
       78.7000000000      100.4494554361
       78.8000000000      100.3507892593
       78.9000000000      100.2549864160
       79.0000000000      100.1621336978
       79.1000000000      100.0722922854
       79.2000000000       99.9854923935
       79.3000000000       99.9017336317
       79.4000000000       99.8209947805
       79.5000000000       99.7432525965
       79.6000000000       99.6685045450
       79.7000000000       99.5967879942
       79.8000000000       99.5281891891
       79.9000000000       99.4628386721
       80.0000000000       99.4008942746
       80.1000000000       99.3425167162
       80.2000000000       99.2878450530
       80.3000000000       99.2369794748
       80.4000000000       99.1899767724
       80.5000000000       99.1468597737
       80.6000000000       99.1076368842
       80.7000000000       99.0723239928
       80.8000000000       99.0409605510
       80.9000000000       99.0136145468
       81.0000000000       98.9903756682
       81.1000000000       98.9713394944
       81.2000000000       98.9565873746
       81.3000000000       98.9461667510
       81.4000000000       98.9400764842
       81.5000000000       98.9382603878
       81.6000000000       98.9406099292
       81.7000000000       98.9469740849
       81.8000000000       98.9571723774
       81.9000000000       98.9710069254
       82.0000000000       98.9882705078
       82.1000000000       99.0087501116
       82.2000000000       99.0322275888
       82.3000000000       99.0584805077
       82.4000000000       99.0872866900
       82.5000000000       99.1184346329
       82.6000000000       99.1517393299
       82.7000000000       99.1870596610
       82.8000000000       99.2243113795
       82.9000000000       99.2634697028
       83.0000000000       99.3045584666
       83.1000000000       99.3476270221
       83.2000000000       99.3927202868
       83.3000000000       99.4398500514
       83.4000000000       99.4889755647
       83.5000000000       99.5399994596
       83.6000000000       99.5927803434
       83.7000000000       99.6471573009
       83.8000000000       99.7029761304
       83.9000000000       99.7601052605
       84.0000000000       99.8184326975
       84.1000000000       99.8778429318
       84.2000000000       99.9381814303
       84.3000000000       99.9992203347
       84.4000000000      100.0606396746
       84.5000000000      100.1220330630
       84.6000000000      100.1829376233
       84.7000000000      100.2428787044
       84.8000000000      100.3014159132
       84.9000000000      100.3581787618
       85.0000000000      100.4128851137
       85.1000000000      100.4653408814
       85.2000000000      100.5154247307
       85.3000000000      100.5630665793
       85.4000000000      100.6082301708
       85.5000000000      100.6509047899
       85.6000000000      100.6911026842
       85.7000000000      100.7288554103
       85.8000000000      100.7642063511
       85.9000000000      100.7972019707
       86.0000000000      100.8278858274
       86.1000000000      100.8562984710
       86.2000000000      100.8824859812
       86.3000000000      100.9065177615
       86.4000000000      100.9285083109
       86.5000000000      100.9486325283
       86.6000000000      100.9671258569
       86.7000000000      100.9842679600
       86.8000000000      101.0003547715
       86.9000000000      101.0156661585
       87.0000000000      101.0304381347
       87.1000000000      101.0448499653
       87.2000000000      101.0590331475
       87.3000000000      101.0731001090
       87.4000000000      101.0871818381
       87.5000000000      101.1014618724
       87.6000000000      101.1161978854
       87.7000000000      101.1317256372
       87.8000000000      101.1484419561
       87.9000000000      101.1667674931
       88.0000000000      101.1870979812
       88.1000000000      101.2097596529
       88.2000000000      101.2349839806
       88.3000000000      101.2629098310
       88.4000000000      101.2936123058
       88.5000000000      101.3271490196
       88.6000000000      101.3636104510
       88.7000000000      101.4031572483
       88.8000000000      101.4460298047
       88.9000000000      101.4925250950
       89.0000000000      101.5429497264
       89.1000000000      101.5975684259
       89.2000000000      101.6565678160
       89.3000000000      101.7200472858
       89.4000000000      101.7880364940
       89.5000000000      101.8605277254
       89.6000000000      101.9375064084
       89.7000000000      102.0189656456
       89.8000000000      102.1049000215
       89.9000000000      102.1952859738
       90.0000000000      102.2900641271
       90.1000000000      102.3891374106
       90.2000000000      102.4923898949
       90.3000000000      102.5997197254
       90.4000000000      102.7110715841
       90.5000000000      102.8264532176
       90.6000000000      102.9459261965
       90.7000000000      103.0695719062
       90.8000000000      103.1974452019
       90.9000000000      103.3295342180
       91.0000000000      103.4657429166
       91.1000000000      103.6059025772
       91.2000000000      103.7498057933
       91.3000000000      103.8972481193
       91.4000000000      104.0480599663
       91.5000000000      104.2021162867
       91.6000000000      104.3593205082
       91.7000000000      104.5195691667
       91.8000000000      104.6827113188
       91.9000000000      104.8485172430
       92.0000000000      105.0166658108
       92.1000000000      105.1867510541
       92.2000000000      105.3583019682
       92.3000000000      105.5308072969
       92.4000000000      105.7037377472
       92.5000000000      105.8765613408
       92.6000000000      106.0487513324
       92.7000000000      106.2197889840
       92.8000000000      106.3891629788
       92.9000000000      106.5563651924
       93.0000000000      106.7208815708
       93.1000000000      106.8821789230
       93.2000000000      107.0396913741
       93.3000000000      107.1928123147
       93.4000000000      107.3408978297
       93.5000000000      107.4832867285
       93.6000000000      107.6193383644
       93.7000000000      107.7484803707
       93.8000000000      107.8702497225
       93.9000000000      107.9843120748
       94.0000000000      108.0904563946
       94.1000000000      108.1885722287
       94.2000000000      108.2786182612
       94.3000000000      108.3605897414
       94.4000000000      108.4344953768
       94.5000000000      108.5003546834
       94.6000000000      108.5582155863
       94.7000000000      108.6081789730
       94.8000000000      108.6504163254
       94.9000000000      108.6851755868
       95.0000000000      108.7127765714
       95.1000000000      108.7335963468
       95.2000000000      108.7480475440
       95.3000000000      108.7565589638
       95.4000000000      108.7595698068
       95.5000000000      108.7575396480
       95.6000000000      108.7509659418
       95.7000000000      108.7403983256
       95.8000000000      108.7264418828
       95.9000000000      108.7097448808
       96.0000000000      108.6909702106
       96.1000000000      108.6707553745
       96.2000000000      108.6496717366
       96.3000000000      108.6281948306
       96.4000000000      108.6066936083
       96.5000000000      108.5854402961
       96.6000000000      108.5646393738
       96.7000000000      108.5444700649
       96.8000000000      108.5251309243
       96.9000000000      108.5068713971
       97.0000000000      108.4899980012
       97.1000000000      108.4748520176
       97.2000000000      108.4617666193
       97.3000000000      108.4510183894
       97.4000000000      108.4427907937
       97.5000000000      108.4371628120
       97.6000000000      108.4341285409
       97.7000000000      108.4336428243
       97.8000000000      108.4356790063
       97.9000000000      108.4402804848
       98.0000000000      108.4475896648
       98.1000000000      108.4578455391
       98.2000000000      108.4713509905
       98.3000000000      108.4884197441
       98.4000000000      108.5093181661
       98.5000000000      108.5342183470
       98.6000000000      108.5631750727
       98.7000000000      108.5961315611
       98.8000000000      108.6329506381
       98.9000000000      108.6734606102
       99.0000000000      108.7175021385
       99.1000000000      108.7649638492
       99.2000000000      108.8157989302
       99.3000000000      108.8700207710
       99.4000000000      108.9276805925
       99.5000000000      108.9888337234
       99.6000000000      109.0535040188
       99.7000000000      109.1216558710
       99.8000000000      109.1931816379
       99.9000000000      109.2679085894
      100.0000000000      109.3456246110
      100.1000000000      109.4261170677
      100.2000000000      109.5092153011
      100.3000000000      109.5948256460
      100.4000000000      109.6829491515
      100.5000000000      109.7736765147
      100.6000000000      109.8671609675
      100.7000000000      109.9635766532
      100.8000000000      110.0630741661
      100.9000000000      110.1657453952
      101.0000000000      110.2716060037
      101.1000000000      110.3805980927
      101.2000000000      110.4926097645
      101.3000000000      110.6075043501
      101.4000000000      110.7251503213
      101.5000000000      110.8454435763
      101.6000000000      110.9683166187
      101.7000000000      111.0937344333
      101.8000000000      111.2216804984
      101.9000000000      111.3521395118
      102.0000000000      111.4850831155
      102.1000000000      111.6204627047
      102.2000000000      111.7582104820
      102.3000000000      111.8982474540
      102.4000000000      112.0404952938
      102.5000000000      112.1848877994
      102.6000000000      112.3313775760
      102.7000000000      112.4799352504
      102.8000000000      112.6305413552
      102.9000000000      112.7831734784
      103.0000000000      112.9377924332
      103.1000000000      113.0943307270
      103.2000000000      113.2526859722
      103.3000000000      113.4127208264
      103.4000000000      113.5742695044
      103.5000000000      113.7371488798
      103.6000000000      113.9011703822
      103.7000000000      114.0661480795
      103.8000000000      114.2319004495
      103.9000000000      114.3982466609
      104.0000000000      114.5650009036
      104.1000000000      114.7319682968
      104.2000000000      114.8989434838
      104.3000000000      115.0657107348
      104.4000000000      115.2320421962
      104.5000000000      115.3976914313
      104.6000000000      115.5623815797
      104.7000000000      115.7257905327
      104.8000000000      115.8875385263
      104.9000000000      116.0471844533
      105.0000000000      116.2042351470
      105.1000000000      116.3581665392
      105.2000000000      116.5084495804
      105.3000000000      116.6545708801
      105.4000000000      116.7960397263
      105.5000000000      116.9323793044
      105.6000000000      117.0631062467
      105.7000000000      117.1877079574
      105.8000000000      117.3056311528
      105.9000000000      117.4162935184
      106.0000000000      117.5191221693
      106.1000000000      117.6136090045
      106.2000000000      117.6993642817
      106.3000000000      117.7761520616
      106.4000000000      117.8438999067
      106.5000000000      117.9026825792
      106.6000000000      117.9526854040
      106.7000000000      117.9941608337
      106.8000000000      118.0273959579
      106.9000000000      118.0527015884
      107.0000000000      118.0704193334
      107.1000000000      118.0809351394
      107.2000000000      118.0846893079
      107.3000000000      118.0821771808
      107.4000000000      118.0739367600
      107.5000000000      118.0605234373
      107.6000000000      118.0424788708
      107.7000000000      118.0203052810
      107.8000000000      117.9944533337
      107.9000000000      117.9653238997
      108.0000000000      117.9332795839
      108.1000000000      117.8986602751
      108.2000000000      117.8617989713
      108.3000000000      117.8230348511
      108.4000000000      117.7827208523
      108.5000000000      117.7412242641
      108.6000000000      117.6989209304
      108.7000000000      117.6561852004
      108.8000000000      117.6133774219
      108.9000000000      117.5708297957
      109.0000000000      117.5288313982
      109.1000000000      117.4876142922
      109.2000000000      117.4473441948
      109.3000000000      117.4081193174
      109.4000000000      117.3699796050
      109.5000000000      117.3329257515
      109.6000000000      117.2969445641
      109.7000000000      117.2620346761
      109.8000000000      117.2282254164
      109.9000000000      117.1955824837
      110.0000000000      117.1641977111
      110.1000000000      117.1341655408
      110.2000000000      117.1055539585
      110.3000000000      117.0783801372
      110.4000000000      117.0525999978
      110.5000000000      117.0281164645
      110.6000000000      117.0048044986
      110.7000000000      116.9825451947
      110.8000000000      116.9612582369
      110.9000000000      116.9409226616
      111.0000000000      116.9215797132
      111.1000000000      116.9033175008
      111.2000000000      116.8862427438
      111.3000000000      116.8704491746
      111.4000000000      116.8559931252
      111.5000000000      116.8428844609
      111.6000000000      116.8310947719
      111.7000000000      116.8205781156
      111.8000000000      116.8112950256
      111.9000000000      116.8032299604
      112.0000000000      116.7963958954
      112.1000000000      116.7908255551
      112.2000000000      116.7865543591
      112.3000000000      116.7836032973
      112.4000000000      116.7819696573
      112.5000000000      116.7816298166
      112.6000000000      116.7825539313
      112.7000000000      116.7847270174
      112.8000000000      116.7881682674
      112.9000000000      116.7929407549
      113.0000000000      116.7991471339
      113.1000000000      116.8069121664
      113.2000000000      116.8163577923
      113.3000000000      116.8275791288
      113.4000000000      116.8406297028
      113.5000000000      116.8555207923
      113.6000000000      116.8722352746
      113.7000000000      116.8907506996
      113.8000000000      116.9110627028
      113.9000000000      116.9331994265
      114.0000000000      116.9572211781
      114.1000000000      116.9832049352
      114.2000000000      117.0112191560
      114.3000000000      117.0412982249
      114.4000000000      117.0734261464
      114.5000000000      117.1075357061
      114.6000000000      117.1435233397
      114.7000000000      117.1812741136
      114.8000000000      117.2206878829
      114.9000000000      117.2616980630
      115.0000000000      117.3042777105
      115.1000000000      117.3484319760
      115.2000000000      117.3941802499
      115.3000000000      117.4415345204
      115.4000000000      117.4904815925
      115.5000000000      117.5409748027
      115.6000000000      117.5929361723
      115.7000000000      117.6462650021
      115.8000000000      117.7008470728
      115.9000000000      117.7565586743
      116.0000000000      117.8132636460
      116.1000000000      117.8708050649
      116.2000000000      117.9289968475
      116.3000000000      117.9876231605
      116.4000000000      118.0464515185
      116.5000000000      118.1052585411
      116.6000000000      118.1638589638
      116.7000000000      118.2221244591
      116.8000000000      118.2799832960
      116.9000000000      118.3374003295
      117.0000000000      118.3943441956
      117.1000000000      118.4507522966
      117.2000000000      118.5065049782
      117.3000000000      118.5614185566
      117.4000000000      118.6152613501
      117.5000000000      118.6677876979
      117.6000000000      118.7187766714
      117.7000000000      118.7680598514
      117.8000000000      118.8155282175
      117.9000000000      118.8611180994
      118.0000000000      118.9047852914
      118.1000000000      118.9464804941
      118.2000000000      118.9861373272
      118.3000000000      119.0236775349
      118.4000000000      119.0590295196
      118.5000000000      119.0921501404
      118.6000000000      119.1230388779
      118.7000000000      119.1517379445
      118.8000000000      119.1783185367
      118.9000000000      119.2028591530
      119.0000000000      119.2254248215
      119.1000000000      119.2460554778
      119.2000000000      119.2647677313
      119.3000000000      119.2815683650
      119.4000000000      119.2964726073
      119.5000000000      119.3095182021
      119.6000000000      119.3207685553
      119.7000000000      119.3303030164
      119.8000000000      119.3381972249
      119.9000000000      119.3444999456
      120.0000000000      119.3492142388
      120.1000000000      119.3522903083
      120.2000000000      119.3536342392
      120.3000000000      119.3531307263
      120.4000000000      119.3506729084
      120.5000000000      119.3461899245
      120.6000000000      119.3396640661
      120.7000000000      119.3311342820
      120.8000000000      119.3206875215
      120.9000000000      119.3084428331
      121.0000000000      119.2945339588
      121.1000000000      119.2790950760
      121.2000000000      119.2622521104
      121.3000000000      119.2441197441
      121.4000000000      119.2248026736
      121.5000000000      119.2043988355
      121.6000000000      119.1830025775
      121.7000000000      119.1607069475
      121.8000000000      119.1376054124
      121.9000000000      119.1137936835
      122.0000000000      119.0893716817
      122.1000000000      119.0644447210
      122.2000000000      119.0391227797
      122.3000000000      119.0135171750
      122.4000000000      118.9877348809
      122.5000000000      118.9618714525
      122.6000000000      118.9360044587
      122.7000000000      118.9101898123
      122.8000000000      118.8844627142
      122.9000000000      118.8588436132
      123.0000000000      118.8333470462
      123.1000000000      118.8079895773
      123.2000000000      118.7827932534
      123.3000000000      118.7577830048
      123.4000000000      118.7329793043
      123.5000000000      118.7083894416
      123.6000000000      118.6840011343
      123.7000000000      118.6597809897
      123.8000000000      118.6356786118
      123.9000000000      118.6116351728
      124.0000000000      118.5875939091
      124.1000000000      118.5635091454
      124.2000000000      118.5393506474
      124.3000000000      118.5151017547
      124.4000000000      118.4907520233
      124.5000000000      118.4662873423
      124.6000000000      118.4416815892
      124.7000000000      118.4168935579
      124.8000000000      118.3918711603
      124.9000000000      118.3665625967
      125.0000000000      118.3409313379
      125.1000000000      118.3149701818
      125.2000000000      118.2887098794
      125.3000000000      118.2622198608
      125.4000000000      118.2356011345
      125.5000000000      118.2089736598
      125.6000000000      118.1824616411
      125.7000000000      118.1561805598
      125.8000000000      118.1302293888
      125.9000000000      118.1046901591
      126.0000000000      118.0796350239
      126.1000000000      118.0551387610
      126.2000000000      118.0312932890
      126.3000000000      118.0082201576
      126.4000000000      117.9860772174
      126.5000000000      117.9650568143
      126.6000000000      117.9453749765
      126.7000000000      117.9272536442
      126.8000000000      117.9108997485
      126.9000000000      117.8964852491
      127.0000000000      117.8841319346
      127.1000000000      117.8739045938
      127.2000000000      117.8658153607
      127.3000000000      117.8598392779
      127.4000000000      117.8559371098
      127.5000000000      117.8540787875
      127.6000000000      117.8542610283
      127.7000000000      117.8565142619
      127.8000000000      117.8608955981
      127.9000000000      117.8674673370
      128.0000000000      117.8762656183
      128.1000000000      117.8872689060
      128.2000000000      117.9003772805
      128.3000000000      117.9154101960
      128.4000000000      117.9321247321
      128.5000000000      117.9502503151
      128.6000000000      117.9695301997
      128.7000000000      117.9897569417
      128.8000000000      118.0107911029
      128.9000000000      118.0325590705
      129.0000000000      118.0550331138
      129.1000000000      118.0782012127
      129.2000000000      118.1020352417
      129.3000000000      118.1264657889
      129.4000000000      118.1513703732
      129.5000000000      118.1765783063
      129.6000000000      118.2018901985
      129.7000000000      118.2271052104
      129.8000000000      118.2520469634
      129.9000000000      118.2765801315
      130.0000000000      118.3006132049
      130.1000000000      118.3240875457
      130.2000000000      118.3469571870
      130.3000000000      118.3691672399
      130.4000000000      118.3906395612
      130.5000000000      118.4112720307
      130.6000000000      118.4309521249
      130.7000000000      118.4495790428
      130.8000000000      118.4670844839
      130.9000000000      118.4834423395
      131.0000000000      118.4986620393
      131.1000000000      118.5127670261
      131.2000000000      118.5257660655
      131.3000000000      118.5376281187
      131.4000000000      118.5482705985
      131.5000000000      118.5575656569
      131.6000000000      118.5653623266
      131.7000000000      118.5715160661
      131.8000000000      118.5759146878
      131.9000000000      118.5784915910
      132.0000000000      118.5792229017
      132.1000000000      118.5781118546
      132.2000000000      118.5751683988
      132.3000000000      118.5703928475
      132.4000000000      118.5637692226
      132.5000000000      118.5552684884
      132.6000000000      118.5448571627
      132.7000000000      118.5325047578
      132.8000000000      118.5181849037
      132.9000000000      118.5018689339
      133.0000000000      118.4835153991
      133.1000000000      118.4630617426
      133.2000000000      118.4404240706
      133.3000000000      118.4155074345
      133.4000000000      118.3882241897
      133.5000000000      118.3585143178
      133.6000000000      118.3263606131
      133.7000000000      118.2917933127
      133.8000000000      118.2548821301
      133.9000000000      118.2157179387
      134.0000000000      118.1743895827
      134.1000000000      118.1309628060
      134.2000000000      118.0854672792
      134.3000000000      118.0378946654
      134.4000000000      117.9882070821
      134.5000000000      117.9363525687
      134.6000000000      117.8822829876
      134.7000000000      117.8259700768
      134.8000000000      117.7674163811
      134.9000000000      117.7066589672
      135.0000000000      117.6437654992
      135.1000000000      117.5788241523
      135.2000000000      117.5119306534
      135.3000000000      117.4431765995
      135.4000000000      117.3726425926
      135.5000000000      117.3003976704
      135.6000000000      117.2265040402
      135.7000000000      117.1510241710
      135.8000000000      117.0740266039
      135.9000000000      116.9955877529
      136.0000000000      116.9157890205
      136.1000000000      116.8347115032
      136.2000000000      116.7524324490
      136.3000000000      116.6690271521
      136.4000000000      116.5845771731
      136.5000000000      116.4991818847
      136.6000000000      116.4129676763
      136.7000000000      116.3260892583
      136.8000000000      116.2387198939
      136.9000000000      116.1510322709
      137.0000000000      116.0631764846
      137.1000000000      115.9752639816
      137.2000000000      115.8873648755
      137.3000000000      115.7995209839
      137.4000000000      115.7117706169
      137.5000000000      115.6241766172
      137.6000000000      115.5368472674
      137.7000000000      115.4499415573
      137.8000000000      115.3636555382
      137.9000000000      115.2781935873
      138.0000000000      115.1937345607
      138.1000000000      115.1104050087
      138.2000000000      115.0282686489
      138.3000000000      114.9473349104
      138.4000000000      114.8675825932
      138.5000000000      114.7889903512
      138.6000000000      114.7115646294
      138.7000000000      114.6353573207
      138.8000000000      114.5604687058
      138.9000000000      114.4870355694
      139.0000000000      114.4152084457
      139.1000000000      114.3451248493
      139.2000000000      114.2768857748
      139.3000000000      114.2105411409
      139.4000000000      114.1460870738
      139.5000000000      114.0834749606
      139.6000000000      114.0226295957
      139.7000000000      113.9634716371
      139.8000000000      113.9059382971
      139.9000000000      113.8499963233
      140.0000000000      113.7956430514
      140.1000000000      113.7428946515
      140.2000000000      113.6917650154
      140.3000000000      113.6422424213
      140.4000000000      113.5942724180
      140.5000000000      113.5477533407
      140.6000000000      113.5025466463
      140.7000000000      113.4584996713
      140.8000000000      113.4154742718
      140.9000000000      113.3733727364
      141.0000000000      113.3321530337
      141.1000000000      113.2918291287
      141.2000000000      113.2524574070
      141.3000000000      113.2141148373
      141.4000000000      113.1768766593
      141.5000000000      113.1408004934
      141.6000000000      113.1059207680
      141.7000000000      113.0722531936
      141.8000000000      113.0398052998
      141.9000000000      113.0085872635
      142.0000000000      112.9786181713
      142.1000000000      112.9499257875
      142.2000000000      112.9225409903
      142.3000000000      112.8964898155
      142.4000000000      112.8717861346
      142.5000000000      112.8484270919
      142.6000000000      112.8263922228
      142.7000000000      112.8056459117
      142.8000000000      112.7861416882
      142.9000000000      112.7678264804
      143.0000000000      112.7506433499
      143.1000000000      112.7345324128
      143.2000000000      112.7194306898
      143.3000000000      112.7052718892
      143.4000000000      112.6919865030
      143.5000000000      112.6795019113
      143.6000000000      112.6677419190
      143.7000000000      112.6566258492
      143.8000000000      112.6460680856
      143.9000000000      112.6359790404
      144.0000000000      112.6262680225
      144.1000000000      112.6168471912
      144.2000000000      112.6076350002
      144.3000000000      112.5985573006
      144.4000000000      112.5895450012
      144.5000000000      112.5805288410
      144.6000000000      112.5714336145
      144.7000000000      112.5621751436
      144.8000000000      112.5526625280
      144.9000000000      112.5428059736
      145.0000000000      112.5325277874
      145.1000000000      112.5217722592
      145.2000000000      112.5105101066
      145.3000000000      112.4987351081
      145.4000000000      112.4864537935
      145.5000000000      112.4736720978
      145.6000000000      112.4603846644
      145.7000000000      112.4465718646
      145.8000000000      112.4322065056
      145.9000000000      112.4172678587
      146.0000000000      112.4017570058
      146.1000000000      112.3857067815
      146.2000000000      112.3691819123
      146.3000000000      112.3522691945
      146.4000000000      112.3350617673
      146.5000000000      112.3176436498
      146.6000000000      112.3000801464
      146.7000000000      112.2824169973
      146.8000000000      112.2646874617
      146.9000000000      112.2469232344
      147.0000000000      112.2291637801
      147.1000000000      112.2114596639
      147.2000000000      112.1938685630
      147.3000000000      112.1764465221
      147.4000000000      112.1592391273
      147.5000000000      112.1422772749
      147.6000000000      112.1255798950
      147.7000000000      112.1091628667
      147.8000000000      112.0930504043
      147.9000000000      112.0772840076
      148.0000000000      112.0619250337
      148.1000000000      112.0470497612
      148.2000000000      112.0327389933
      148.3000000000      112.0190663289
      148.4000000000      112.0060891874
      148.5000000000      111.9938453281
      148.6000000000      111.9823556308
      148.7000000000      111.9716314954
      148.8000000000      111.9616832252
      148.9000000000      111.9525253709
      149.0000000000      111.9441768804
      149.1000000000      111.9366565584
      149.2000000000      111.9299757237
      149.3000000000      111.9241297612
      149.4000000000      111.9190900570
      149.5000000000      111.9147983525
      149.6000000000      111.9111654934
      149.7000000000      111.9080750728
      149.8000000000      111.9053907060
      149.9000000000      111.9029651239
      150.0000000000      111.9006498874
      150.1000000000      111.8983047284
      150.2000000000      111.8958049700
      150.3000000000      111.8930451866
      150.4000000000      111.8899384124
      150.5000000000      111.8864119474
      150.6000000000      111.8824019176
      150.7000000000      111.8778484874
      150.8000000000      111.8726925294
      150.9000000000      111.8668735279
      151.0000000000      111.8603281083
      151.1000000000      111.8529888704
      151.2000000000      111.8447838683
      151.3000000000      111.8356380460
      151.4000000000      111.8254776548
      151.5000000000      111.8142376999
      151.6000000000      111.8018709332
      151.7000000000      111.7883553715
      151.8000000000      111.7736970394
      151.9000000000      111.7579257128
      152.0000000000      111.7410834904
      152.1000000000      111.7232085196
      152.2000000000      111.7043183214
      152.3000000000      111.6843980978
      152.4000000000      111.6633987976
      152.5000000000      111.6412464979
      152.6000000000      111.6178610381
      152.7000000000      111.5931779770
      152.8000000000      111.5671665795
      152.9000000000      111.5398377479
      153.0000000000      111.5112397219
      153.1000000000      111.4814435624
      153.2000000000      111.4505237748
      153.3000000000      111.4185405689
      153.4000000000      111.3855289355
      153.5000000000      111.3514968028
      153.6000000000      111.3164312746
      153.7000000000      111.2803099277
      153.8000000000      111.2431130843
      153.9000000000      111.2048337272
      154.0000000000      111.1654830491
      154.1000000000      111.1250910965
      154.2000000000      111.0837032541
      154.3000000000      111.0413739381
      154.4000000000      110.9981589423
      154.5000000000      110.9541077178
      154.6000000000      110.9092568650
      154.7000000000      110.8636259966
      154.8000000000      110.8172172012
      154.9000000000      110.7700186352
      155.0000000000      110.7220118817
      155.1000000000      110.6731814407
      155.2000000000      110.6235238591
      155.3000000000      110.5730539321
      155.4000000000      110.5218062510
      155.5000000000      110.4698318512
      155.6000000000      110.4171912901
      155.7000000000      110.3639464013
      155.8000000000      110.3101531196
      155.9000000000      110.2558571239
      156.0000000000      110.2010928554
      156.1000000000      110.1458854841
      156.2000000000      110.0902544977
      156.3000000000      110.0342176039
      156.4000000000      109.9777938781
      156.5000000000      109.9210056472
      156.6000000000      109.8638790328
      156.7000000000      109.8064432820
      156.8000000000      109.7487292534
      156.9000000000      109.6907674475
      157.0000000000      109.6325862286
      157.1000000000      109.5742101845
      157.2000000000      109.5156587231
      157.3000000000      109.4569449044
      157.4000000000      109.3980748547
      157.5000000000      109.3390484228
      157.6000000000      109.2798615947
      157.7000000000      109.2205105947
      157.8000000000      109.1609969215
      157.9000000000      109.1013322434
      158.0000000000      109.0415421988
      158.1000000000      108.9816684994
      158.2000000000      108.9217691716
      158.3000000000      108.8619169442
      158.4000000000      108.8021960729
      158.5000000000      108.7426983029
      158.6000000000      108.6835189937
      158.7000000000      108.6247542087
      158.8000000000      108.5664987609
      158.9000000000      108.5088445524
      159.0000000000      108.4518785836
      159.1000000000      108.3956808830
      159.2000000000      108.3403237352
      159.3000000000      108.2858729960
      159.4000000000      108.2323909333
      159.5000000000      108.1799389674
      159.6000000000      108.1285790394
      159.7000000000      108.0783735139
      159.8000000000      108.0293844026
      159.9000000000      107.9816724736
      160.0000000000      107.9352962342
      160.1000000000      107.8903105565
      160.2000000000      107.8467646722
      160.3000000000      107.8046990871
      160.4000000000      107.7641410879
      160.5000000000      107.7250992879
      160.6000000000      107.6875589898
      160.7000000000      107.6514803171
      160.8000000000      107.6168003437
      160.9000000000      107.5834389490
      161.0000000000      107.5513071063
      161.1000000000      107.5203156191
      161.2000000000      107.4903819464
      161.3000000000      107.4614330995
      161.4000000000      107.4334040988
      161.5000000000      107.4062334556
      161.6000000000      107.3798584190
      161.7000000000      107.3542125091
      161.8000000000      107.3292265448
      161.9000000000      107.3048328931
      162.0000000000      107.2809714230
      162.1000000000      107.2575949354
      162.2000000000      107.2346715910
      162.3000000000      107.2121827656
      162.4000000000      107.1901164614
      162.5000000000      107.1684585549
      162.6000000000      107.1471852206
      162.7000000000      107.1262594812
      162.8000000000      107.1056331495
      162.9000000000      107.0852532429
      163.0000000000      107.0650701647
      163.1000000000      107.0450443135
      163.2000000000      107.0251485333
      163.3000000000      107.0053655712
      163.4000000000      106.9856816627
      163.5000000000      106.9660788460
      163.6000000000      106.9465287544
      163.7000000000      106.9269900542
      163.8000000000      106.9074105308
      163.9000000000      106.8877331454
      164.0000000000      106.8679040433
      164.1000000000      106.8478795594
      164.2000000000      106.8276299531
      164.3000000000      106.8071391582
      164.4000000000      106.7864015036
      164.5000000000      106.7654171525
      164.6000000000      106.7441877428
      164.7000000000      106.7227129946
      164.8000000000      106.7009884128
      164.9000000000      106.6790039888
      165.0000000000      106.6567437698
      165.1000000000      106.6341860671
      165.2000000000      106.6113040392
      165.3000000000      106.5880664798
      165.4000000000      106.5644387261
      165.5000000000      106.5403838039
      165.6000000000      106.5158638011
      165.7000000000      106.4908416500
      165.8000000000      106.4652837248
      165.9000000000      106.4391633812
      166.0000000000      106.4124649089
      166.1000000000      106.3851864834
      166.2000000000      106.3573402418
      166.3000000000      106.3289480849
      166.4000000000      106.3000333208
      166.5000000000      106.2706102092
      166.6000000000      106.2406749702
      166.7000000000      106.2102022743
      166.8000000000      106.1791497773
      166.9000000000      106.1474704468
      167.0000000000      106.1151291851
      167.1000000000      106.0821181500
      167.2000000000      106.0484650420
      167.3000000000      106.0142309325
      167.4000000000      105.9794978431
      167.5000000000      105.9443499291
      167.6000000000      105.9088543022
      167.7000000000      105.8730473037
      167.8000000000      105.8369297130
      167.9000000000      105.8004712238
      168.0000000000      105.7636216673
      168.1000000000      105.7263250348
      168.2000000000      105.6885323827
      168.3000000000      105.6502110787
      168.4000000000      105.6113491036
      168.5000000000      105.5719543599
      168.6000000000      105.5320496277
      168.7000000000      105.4916644910
      168.8000000000      105.4508264413
      168.9000000000      105.4095541028
      169.0000000000      105.3678552379
      169.1000000000      105.3257302708
      169.2000000000      105.2831794565
      169.3000000000      105.2402096824
      169.4000000000      105.1968371932
      169.5000000000      105.1530847936
      169.6000000000      105.1089753835
      169.7000000000      105.0645260213
      169.8000000000      105.0197467040
      169.9000000000      104.9746454296
      170.0000000000      104.9292371416
      170.1000000000      104.8835510033
      170.2000000000      104.8376302437
      170.3000000000      104.7915223327
      170.4000000000      104.7452629920
      170.5000000000      104.6988617899
      170.6000000000      104.6522972249
      170.7000000000      104.6055250341
      170.8000000000      104.5584974375
      170.9000000000      104.5111860122
      171.0000000000      104.4635988810
      171.1000000000      104.4157847483
      171.2000000000      104.3678216499
      171.3000000000      104.3197946860
      171.4000000000      104.2717716813
      171.5000000000      104.2237864076
      171.6000000000      104.1758354643
      171.7000000000      104.1278890337
      171.8000000000      104.0799102946
      171.9000000000      104.0318755996
      172.0000000000      103.9837881260
      172.1000000000      103.9356809751
      172.2000000000      103.8876096859
      172.3000000000      103.8396376022
      172.4000000000      103.7918195666
      172.5000000000      103.7441894646
      172.6000000000      103.6967552644
      172.7000000000      103.6495021132
      172.8000000000      103.6024011555
      172.9000000000      103.5554203053
      173.0000000000      103.5085333335
      173.1000000000      103.4617248494
      173.2000000000      103.4149903991
      173.3000000000      103.3683325123
      173.4000000000      103.3217547545
      173.5000000000      103.2752562396
      173.6000000000      103.2288285143
      173.7000000000      103.1824555118
      173.8000000000      103.1361161609
      173.9000000000      103.0897886803
      174.0000000000      103.0434554068
      174.1000000000      102.9971069590
      174.2000000000      102.9507446579
      174.3000000000      102.9043804945
      174.4000000000      102.8580346464
      174.5000000000      102.8117313367
      174.6000000000      102.7654943437
      174.7000000000      102.7193433770
      174.8000000000      102.6732920910
      174.9000000000      102.6273477779
      175.0000000000      102.5815122926
      175.1000000000      102.5357835629
      175.2000000000      102.4901571393
      175.3000000000      102.4446275614
      175.4000000000      102.3991895736
      175.5000000000      102.3538392759
      175.6000000000      102.3085751698
      175.7000000000      102.2633988884
      175.8000000000      102.2183154202
      175.9000000000      102.1733328641
      176.0000000000      102.1284618567
      176.1000000000      102.0837150285
      176.2000000000      102.0391068195
      176.3000000000      101.9946537514
      176.4000000000      101.9503749253
      176.5000000000      101.9062922843
      176.6000000000      101.8624300232
      176.7000000000      101.8188127128
      176.8000000000      101.7754622188
      176.9000000000      101.7323942136
      177.0000000000      101.6896155839
      177.1000000000      101.6471240853
      177.2000000000      101.6049109830
      177.3000000000      101.5629662478
      177.4000000000      101.5212848023
      177.5000000000      101.4798716727
      177.6000000000      101.4387440548
      177.7000000000      101.3979292562
      177.8000000000      101.3574589605
      177.9000000000      101.3173616848
      178.0000000000      101.2776560886
      178.1000000000      101.2383475799
      178.2000000000      101.1994293950
      178.3000000000      101.1608876211
      178.4000000000      101.1227081171
      178.5000000000      101.0848826589
      178.6000000000      101.0474119923
      178.7000000000      101.0103046563
      178.8000000000      100.9735721481
      178.9000000000      100.9372227006
      179.0000000000      100.9012566314
      179.1000000000      100.8656658104
      179.2000000000      100.8304378701
      179.3000000000      100.7955636922
      179.4000000000      100.7610449769
      179.5000000000      100.7268983948
      179.6000000000      100.6931539984
      179.7000000000      100.6598475203
      179.8000000000      100.6270084137
      179.9000000000      100.5946472124
      180.0000000000      100.5627464865
      180.1000000000      100.5312588598
      180.2000000000      100.5001133513
      180.3000000000      100.4692283742
      180.4000000000      100.4385271586
      180.5000000000      100.4079502577
      180.6000000000      100.3774607887
      180.7000000000      100.3470408574
      180.8000000000      100.3166809948
      180.9000000000      100.2863668894
      181.0000000000      100.2560683097
      181.1000000000      100.2257338853
      181.2000000000      100.1952929307
      181.3000000000      100.1646627942
      181.4000000000      100.1337584069
      181.5000000000      100.1025007113
      181.6000000000      100.0708221594
      181.7000000000      100.0386692517
      181.8000000000      100.0060029883
      181.9000000000       99.9727980140
      182.0000000000       99.9390407331
      182.1000000000       99.9047262871
      182.2000000000       99.8698542141
      182.3000000000       99.8344228958
      182.4000000000       99.7984236865
      182.5000000000       99.7618368167
      182.6000000000       99.7246317432
      182.7000000000       99.6867735463
      182.8000000000       99.6482342781
      182.9000000000       99.6090055059
      183.0000000000       99.5691076194
      183.1000000000       99.5285930654
      183.2000000000       99.4875431301
      183.3000000000       99.4460597409
      183.4000000000       99.4042547334
      183.5000000000       99.3622394071
      183.6000000000       99.3201168219
      183.7000000000       99.2779780668
      183.8000000000       99.2359021654
      183.9000000000       99.1939582147
      184.0000000000       99.1522083166
      184.1000000000       99.1107105568
      184.2000000000       99.0695216264
      184.3000000000       99.0286986060
      184.4000000000       98.9882993392
      184.5000000000       98.9483810881
      184.6000000000       98.9089978046
      184.7000000000       98.8701970020
      184.8000000000       98.8320175281
      184.9000000000       98.7944894225
      185.0000000000       98.7576365126
      185.1000000000       98.7214815685
      185.2000000000       98.6860527731
      185.3000000000       98.6513893492
      185.4000000000       98.6175442522
      185.5000000000       98.5845826696
      185.6000000000       98.5525765045
      185.7000000000       98.5215964145
      185.8000000000       98.4917035405
      185.9000000000       98.4629428635
      186.0000000000       98.4353396006
      186.1000000000       98.4088992833
      186.2000000000       98.3836115631
      186.3000000000       98.3594569064
      186.4000000000       98.3364146154
      186.5000000000       98.3144702419
      186.6000000000       98.2936205929
      186.7000000000       98.2738751380
      186.8000000000       98.2552534090
      186.9000000000       98.2377789682
      187.0000000000       98.2214714838
      187.1000000000       98.2063392776
      187.2000000000       98.1923749507
      187.3000000000       98.1795559140
      187.4000000000       98.1678500658
      187.5000000000       98.1572248191
      187.6000000000       98.1476562888
      187.7000000000       98.1391354203
      187.8000000000       98.1316687682
      187.9000000000       98.1252736006
      188.0000000000       98.1199688515
      188.1000000000       98.1157649231
      188.2000000000       98.1126558896
      188.3000000000       98.1106170785
      188.4000000000       98.1096090316
      188.5000000000       98.1095862799
      188.6000000000       98.1105076094
      188.7000000000       98.1123439946
      188.8000000000       98.1150815477
      188.9000000000       98.1187188952
      189.0000000000       98.1232604331
      189.1000000000       98.1287082605
      189.2000000000       98.1350558610
      189.3000000000       98.1422856347
      189.4000000000       98.1503708086
      189.5000000000       98.1592804379
      189.6000000000       98.1689852769
      189.7000000000       98.1794622291
      189.8000000000       98.1906960144
      189.9000000000       98.2026779213
      190.0000000000       98.2154024669
      190.1000000000       98.2288631050
      190.2000000000       98.2430479122
      190.3000000000       98.2579358685
      190.4000000000       98.2734940990
      190.5000000000       98.2896763782
      190.6000000000       98.3064232698
      190.7000000000       98.3236638197
      190.8000000000       98.3413184397
      190.9000000000       98.3593022227
      191.0000000000       98.3775278339
      191.1000000000       98.3959073712
      191.2000000000       98.4143530595
      191.3000000000       98.4327770768
      191.4000000000       98.4510912560
      191.5000000000       98.4692073695
      191.6000000000       98.4870386058
      191.7000000000       98.5045024489
      191.8000000000       98.5215242434
      191.9000000000       98.5380401303
      192.0000000000       98.5539979362
      192.1000000000       98.5693551653
      192.2000000000       98.5840740600
      192.3000000000       98.5981146597
      192.4000000000       98.6114277300
      192.5000000000       98.6239501028
      192.6000000000       98.6356045874
      192.7000000000       98.6463054020
      192.8000000000       98.6559680209
      192.9000000000       98.6645206246
      193.0000000000       98.6719138283
      193.1000000000       98.6781259744
      193.2000000000       98.6831627732
      193.3000000000       98.6870517990
      193.4000000000       98.6898335900
      193.5000000000       98.6915515065
      193.6000000000       98.6922424739
      193.7000000000       98.6919302040
      193.8000000000       98.6906221029
      193.9000000000       98.6883102253
      194.0000000000       98.6849760062
      194.1000000000       98.6805977538
      194.2000000000       98.6751592422
      194.3000000000       98.6686573077
      194.4000000000       98.6611062402
      194.5000000000       98.6525373443
      194.6000000000       98.6429933576
      194.7000000000       98.6325191979
      194.8000000000       98.6211518059
      194.9000000000       98.6089120009
      195.0000000000       98.5958007851
      195.1000000000       98.5818006933
      195.2000000000       98.5668814039
      195.3000000000       98.5510074658
      195.4000000000       98.5341457404
      195.5000000000       98.5162706016
      195.6000000000       98.4973663448
      195.7000000000       98.4774273763
      195.8000000000       98.4564575575
      195.9000000000       98.4344694039
      196.0000000000       98.4114830738
      196.1000000000       98.3875243274
      196.2000000000       98.3626205039
      196.3000000000       98.3367942720
      196.4000000000       98.3100562234
      196.5000000000       98.2823985502
      196.6000000000       98.2537925849
      196.7000000000       98.2241922797
      196.8000000000       98.1935438074
      196.9000000000       98.1617990955
      197.0000000000       98.1289292344
      197.1000000000       98.0949331420
      197.2000000000       98.0598382278
      197.3000000000       98.0236925383
      197.4000000000       97.9865508249
      197.5000000000       97.9484597231
      197.6000000000       97.9094473142
      197.7000000000       97.8695205159
      197.8000000000       97.8286706567
      197.9000000000       97.7868845710
      198.0000000000       97.7441570249
      198.1000000000       97.7005007534
      198.2000000000       97.6559516453
      198.3000000000       97.6105685168
      198.4000000000       97.5644283622
      198.5000000000       97.5176187252
      198.6000000000       97.4702290487
      198.7000000000       97.4223426127
      198.8000000000       97.3740300988
      198.9000000000       97.3253454896
      199.0000000000       97.2763251809
      199.1000000000       97.2269911412
      199.2000000000       97.1773584347
      199.3000000000       97.1274458503
      199.4000000000       97.0772865103
      199.5000000000       97.0269342690
      199.6000000000       96.9764623709
      199.7000000000       96.9259532775
      199.8000000000       96.8754818897
      199.9000000000       96.8250974554
      200.0000000000       96.7748106245
      200.1000000000       96.7245912013
      200.2000000000       96.6743785732
      200.3000000000       96.6241022495
      200.4000000000       96.5737062530
      200.5000000000       96.5231696121
      200.6000000000       96.4725167069
      200.7000000000       96.4218149468
      200.8000000000       96.3711614906
      200.9000000000       96.3206639480
      201.0000000000       96.2704215854
      201.1000000000       96.2205128598
      201.2000000000       96.1709924734
      201.3000000000       96.1218974454
      201.4000000000       96.0732584945
      201.5000000000       96.0251117574
      201.6000000000       95.9775067292
      201.7000000000       95.9305082306
      201.8000000000       95.8841923927
      201.9000000000       95.8386381072
      202.0000000000       95.7939163820
      202.1000000000       95.7500806890
      202.2000000000       95.7071612259
      202.3000000000       95.6651648002
      202.4000000000       95.6240800997
      202.5000000000       95.5838862969
      202.6000000000       95.5445618988
      202.7000000000       95.5060908730
      202.8000000000       95.4684643094
      202.9000000000       95.4316777444
      203.0000000000       95.3957260915
      203.1000000000       95.3605992322
      203.2000000000       95.3262809549
      203.3000000000       95.2927519370
      203.4000000000       95.2599947962
      203.5000000000       95.2279976851
      203.6000000000       95.1967536663
      203.7000000000       95.1662556273
      203.8000000000       95.1364889786
      203.9000000000       95.1074255333
      204.0000000000       95.0790216870
      204.1000000000       95.0512227082
      204.2000000000       95.0239725844
      204.3000000000       94.9972263437
      204.4000000000       94.9709601083
      204.5000000000       94.9451745206
      204.6000000000       94.9198898389
      204.7000000000       94.8951344829
      204.8000000000       94.8709312176
      204.9000000000       94.8472856384
      205.0000000000       94.8241803114
      205.1000000000       94.8015761331
      205.2000000000       94.7794201082
      205.3000000000       94.7576569933
      205.4000000000       94.7362413656
      205.5000000000       94.7151468549
      205.6000000000       94.6943705335
      205.7000000000       94.6739321090
      205.8000000000       94.6538688739
      205.9000000000       94.6342278256
      206.0000000000       94.6150563085
      206.1000000000       94.5963923810
      206.2000000000       94.5782563422
      206.3000000000       94.5606449752
      206.4000000000       94.5435301187
      206.5000000000       94.5268625265
      206.6000000000       94.5105808437
      206.7000000000       94.4946240549
      206.8000000000       94.4789443329
      206.9000000000       94.4635164347
      207.0000000000       94.4483403492
      207.1000000000       94.4334359672
      207.2000000000       94.4188312880
      207.3000000000       94.4045480904
      207.4000000000       94.3905899480
      207.5000000000       94.3769364389
      207.6000000000       94.3635455732
      207.7000000000       94.3503635061
      207.8000000000       94.3373381129
      207.9000000000       94.3244316657
      208.0000000000       94.3116281871
      208.1000000000       94.2989329694
      208.2000000000       94.2863646166
      208.3000000000       94.2739425794
      208.4000000000       94.2616745043
      208.5000000000       94.2495474223
      208.6000000000       94.2375250415
      208.7000000000       94.2255513402
      208.8000000000       94.2135590006
      208.9000000000       94.2014798063
      209.0000000000       94.1892539551
      209.1000000000       94.1768358900
      209.2000000000       94.1641955065
      209.3000000000       94.1513153015
      209.4000000000       94.1381851331
      209.5000000000       94.1247964567
      209.6000000000       94.1111374288
      209.7000000000       94.0971895670
      209.8000000000       94.0829262382
      209.9000000000       94.0683131148
      210.0000000000       94.0533104994
      210.1000000000       94.0378772769
      210.2000000000       94.0219758277
      210.3000000000       94.0055768670
      210.4000000000       93.9886629358
      210.5000000000       93.9712293293
      210.6000000000       93.9532817437
      210.7000000000       93.9348308408
      210.8000000000       93.9158850251
      210.9000000000       93.8964434719
      211.0000000000       93.8764915770
      211.1000000000       93.8560002356
      211.2000000000       93.8349292229
      211.3000000000       93.8132337925
      211.4000000000       93.7908725554
      211.5000000000       93.7678142372
      211.6000000000       93.7440411955
      211.7000000000       93.7195485005
      211.8000000000       93.6943386763
      211.9000000000       93.6684138352
      212.0000000000       93.6417675880
      212.1000000000       93.6143792351
      212.2000000000       93.5862119538
      212.3000000000       93.5572153882
      212.4000000000       93.5273317169
      212.5000000000       93.4965032588
      212.6000000000       93.4646792570
      212.7000000000       93.4318199610
      212.8000000000       93.3978973552
      212.9000000000       93.3628932316
      213.0000000000       93.3267960987
      213.1000000000       93.2895984179
      213.2000000000       93.2512956230
      213.3000000000       93.2118880842
      213.4000000000       93.1713862575
      213.5000000000       93.1298175764
      213.6000000000       93.0872322598
      213.7000000000       93.0437052077
      213.8000000000       92.9993325796
      213.9000000000       92.9542233931
      214.0000000000       92.9084877761
      214.1000000000       92.8622244170
      214.2000000000       92.8155103580
      214.3000000000       92.7683959501
      214.4000000000       92.7209065311
      214.5000000000       92.6730504221
      214.6000000000       92.6248310512
      214.7000000000       92.5762598851
      214.8000000000       92.5273665349
      214.9000000000       92.4782030363
      215.0000000000       92.4288409435
      215.1000000000       92.3793622035
      215.2000000000       92.3298468500
      215.3000000000       92.2803614883
      215.4000000000       92.2309521236
      215.5000000000       92.1816434034
      215.6000000000       92.1324442783
      215.7000000000       92.0833580765
      215.8000000000       92.0343935120
      215.9000000000       91.9855727633
      216.0000000000       91.9369338839
      216.1000000000       91.8885270346
      216.2000000000       91.8404064000
      216.3000000000       91.7926211653
      216.4000000000       91.7452089351
      216.5000000000       91.6981937040
      216.6000000000       91.6515886358
      216.7000000000       91.6054022543
      216.8000000000       91.5596456841
      216.9000000000       91.5143384618
      217.0000000000       91.4695111673
      217.1000000000       91.4252044489
      217.2000000000       91.3814654648
      217.3000000000       91.3383436532
      217.4000000000       91.2958876937
      217.5000000000       91.2541446877
      217.6000000000       91.2131614888
      217.7000000000       91.1729872036
      217.8000000000       91.1336755942
      217.9000000000       91.0952862140
      218.0000000000       91.0578836587
      218.1000000000       91.0215349203
      218.2000000000       90.9863052707
      218.3000000000       90.9522534136
      218.4000000000       90.9194269853
      218.5000000000       90.8878596552
      218.6000000000       90.8575709530
      218.7000000000       90.8285691163
      218.8000000000       90.8008560919
      218.9000000000       90.7744329370
      219.0000000000       90.7493036711
      219.1000000000       90.7254761976
      219.2000000000       90.7029600681
      219.3000000000       90.6817622426
      219.4000000000       90.6618829173
      219.5000000000       90.6433133672
      219.6000000000       90.6260366128
      219.7000000000       90.6100302221
      219.8000000000       90.5952695715
      219.9000000000       90.5817297930
      220.0000000000       90.5693854413
      220.1000000000       90.5582082339
      220.2000000000       90.5481645190
      220.3000000000       90.5392145920
      220.4000000000       90.5313151209
      220.5000000000       90.5244240339
      220.6000000000       90.5185056228
      220.7000000000       90.5135331143
      220.8000000000       90.5094869499
      220.9000000000       90.5063489226
      221.0000000000       90.5040943717
      221.1000000000       90.5026859531
      221.2000000000       90.5020722085
      221.3000000000       90.5021922609
      221.4000000000       90.5029850627
      221.5000000000       90.5043991753
      221.6000000000       90.5063984036
      221.7000000000       90.5089602376
      221.8000000000       90.5120673175
      221.9000000000       90.5156954003
      222.0000000000       90.5198031278
      222.1000000000       90.5243281770
      222.2000000000       90.5291915352
      222.3000000000       90.5343079107
      222.4000000000       90.5395972312
      222.5000000000       90.5449912211
      222.6000000000       90.5504308130
      222.7000000000       90.5558541245
      222.8000000000       90.5611792978
      222.9000000000       90.5662895997
      223.0000000000       90.5710282582
      223.1000000000       90.5752072569
      223.2000000000       90.5786288848
      223.3000000000       90.5811135994
      223.4000000000       90.5825250165
      223.5000000000       90.5827838004
      223.6000000000       90.5818662533
      223.7000000000       90.5797887743
      223.8000000000       90.5765841438
      223.9000000000       90.5722780796
      224.0000000000       90.5668739402
      224.1000000000       90.5603500413
      224.2000000000       90.5526691785
      224.3000000000       90.5437956180
      224.4000000000       90.5337126291
      224.5000000000       90.5224341084
      224.6000000000       90.5100064212
      224.7000000000       90.4965000582
      224.8000000000       90.4819939073
      224.9000000000       90.4665571290
      225.0000000000       90.4502343253
      225.1000000000       90.4330386892
      225.2000000000       90.4149551675
      225.3000000000       90.3959521442
      225.4000000000       90.3759971285
      225.5000000000       90.3550705110
      225.6000000000       90.3331721861
      225.7000000000       90.3103183690
      225.8000000000       90.2865295291
      225.9000000000       90.2618138345
      226.0000000000       90.2361524679
      226.1000000000       90.2094926664
      226.2000000000       90.1817514779
      226.3000000000       90.1528292914
      226.4000000000       90.1226288648
      226.5000000000       90.0910739792
      226.6000000000       90.0581222932
      226.7000000000       90.0237690873
      226.8000000000       89.9880416883
      226.9000000000       89.9509874313
      227.0000000000       89.9126598723
      227.1000000000       89.8731079015
      227.2000000000       89.8323705848
      227.3000000000       89.7904780004
      227.4000000000       89.7474562137
      227.5000000000       89.7033334502
      227.6000000000       89.6581445826
      227.7000000000       89.6119320030
      227.8000000000       89.5647424772
      227.9000000000       89.5166211054
      228.0000000000       89.4676045441
      228.1000000000       89.4177158386
      228.2000000000       89.3669626633
      228.3000000000       89.3153396915
      228.4000000000       89.2628345502
      228.5000000000       89.2094356862
      228.6000000000       89.1551398857
      228.7000000000       89.0999574110
      228.8000000000       89.0439136322
      228.9000000000       88.9870471523
      229.0000000000       88.9294051829
      229.1000000000       88.8710375585
      229.2000000000       88.8119908863
      229.3000000000       88.7523042460
      229.4000000000       88.6920074282
      229.5000000000       88.6311218519
      229.6000000000       88.5696634003
      229.7000000000       88.5076457702
      229.8000000000       88.4450829998
      229.9000000000       88.3819904857
      230.0000000000       88.3183846552
      230.1000000000       88.2542821388
      230.2000000000       88.1896994296
      230.3000000000       88.1246537012
      230.4000000000       88.0591648244
      230.5000000000       87.9932579709
      230.6000000000       87.9269657093
      230.7000000000       87.8603283755
      230.8000000000       87.7933918689
      230.9000000000       87.7262028860
      231.0000000000       87.6588026779
      231.1000000000       87.5912212706
      231.2000000000       87.5234742967
      231.3000000000       87.4555639457
      231.4000000000       87.3874843764
      231.5000000000       87.3192303410
      231.6000000000       87.2508066228
      231.7000000000       87.1822354271
      231.8000000000       87.1135593650
      231.9000000000       87.0448389504
      232.0000000000       86.9761451704
      232.1000000000       86.9075491756
      232.2000000000       86.8391119176
      232.3000000000       86.7708764968
      232.4000000000       86.7028651086
      232.5000000000       86.6350810445
      232.6000000000       86.5675149029
      232.7000000000       86.5001532245
      232.8000000000       86.4329873069
      232.9000000000       86.3660199755
      233.0000000000       86.2992686476
      233.1000000000       86.2327641540
      233.2000000000       86.1665462356
      233.3000000000       86.1006577132
      233.4000000000       86.0351395133
      233.5000000000       85.9700280457
      233.6000000000       85.9053553115
      233.7000000000       85.8411512580
      233.8000000000       85.7774473920
      233.9000000000       85.7142802489
      234.0000000000       85.6516932906
      234.1000000000       85.5897365750
      234.2000000000       85.5284650060
      234.3000000000       85.4679370451
      234.4000000000       85.4082152420
      234.5000000000       85.3493680334
      234.6000000000       85.2914705272
      234.7000000000       85.2346020294
      234.8000000000       85.1788397608
      234.9000000000       85.1242502412
      235.0000000000       85.0708811674
      235.1000000000       85.0187569831
      235.2000000000       84.9678805963
      235.3000000000       84.9182415996
      235.4000000000       84.8698283528
      235.5000000000       84.8226390994
      235.6000000000       84.7766873658
      235.7000000000       84.7319994238
      235.8000000000       84.6886046138
      235.9000000000       84.6465218878
      236.0000000000       84.6057473628
      236.1000000000       84.5662476651
      236.2000000000       84.5279620073
      236.3000000000       84.4908127924
      236.4000000000       84.4547214538
      236.5000000000       84.4196244393
      236.6000000000       84.3854844272
      236.7000000000       84.3522933141
      236.8000000000       84.3200661136
      236.9000000000       84.2888279031
      237.0000000000       84.2585983129
      237.1000000000       84.2293787575
      237.2000000000       84.2011463633
      237.3000000000       84.1738561423
      237.4000000000       84.1474503563
      237.5000000000       84.1218718465
      237.6000000000       84.0970768467
      237.7000000000       84.0730430278
      237.8000000000       84.0497702805
      237.9000000000       84.0272742155
      238.0000000000       84.0055748029
      238.1000000000       83.9846837185
      238.2000000000       83.9645940393
      238.3000000000       83.9452750036
      238.4000000000       83.9266730349
      238.5000000000       83.9087184802
      238.6000000000       83.8913359246
      238.7000000000       83.8744550391
      238.8000000000       83.8580186792
      238.9000000000       83.8419859525
      239.0000000000       83.8263295198
      239.1000000000       83.8110283067
      239.2000000000       83.7960582004
      239.3000000000       83.7813838496
      239.4000000000       83.7669542132
      239.5000000000       83.7527033267
      239.6000000000       83.7385561953
      239.7000000000       83.7244381925
      239.8000000000       83.7102851235
      239.9000000000       83.6960507923
      240.0000000000       83.6817096234
      240.1000000000       83.6672535408
      240.2000000000       83.6526842567
      240.3000000000       83.6380036379
      240.4000000000       83.6232055215
      240.5000000000       83.6082716168
      240.6000000000       83.5931726575
      240.7000000000       83.5778740635
      240.8000000000       83.5623438673
      240.9000000000       83.5465601057
      241.0000000000       83.5305152747
      241.1000000000       83.5142166897
      241.2000000000       83.4976831710
      241.3000000000       83.4809397195
      241.4000000000       83.4640124156
      241.5000000000       83.4469253810
      241.6000000000       83.4297005287
      241.7000000000       83.4123594186
      241.8000000000       83.3949255699
      241.9000000000       83.3774254031
      242.0000000000       83.3598865858
      242.1000000000       83.3423338171
      242.2000000000       83.3247833292
      242.3000000000       83.3072381650
      242.4000000000       83.2896862292
      242.5000000000       83.2721021898
      242.6000000000       83.2544529538
      242.7000000000       83.2367052440
      242.8000000000       83.2188328321
      242.9000000000       83.2008209603
      243.0000000000       83.1826663426
      243.1000000000       83.1643726916
      243.2000000000       83.1459435118
      243.3000000000       83.1273749760
      243.4000000000       83.1086515682
      243.5000000000       83.0897459697
      243.6000000000       83.0706230323
      243.7000000000       83.0512463650
      243.8000000000       83.0315853062
      243.9000000000       83.0116200902
      244.0000000000       82.9913437500
      244.1000000000       82.9707605049
      244.2000000000       82.9498818199
      244.3000000000       82.9287221726
      244.4000000000       82.9072964231
      244.5000000000       82.8856194940
      244.6000000000       82.8637077576
      244.7000000000       82.8415806688
      244.8000000000       82.8192612893
      244.9000000000       82.7967751003
      245.0000000000       82.7741475582
      245.1000000000       82.7514017487
      245.2000000000       82.7285578287
      245.3000000000       82.7056352550
      245.4000000000       82.6826571107
      245.5000000000       82.6596541717
      245.6000000000       82.6366660888
      245.7000000000       82.6137384998
      245.8000000000       82.5909169561
      245.9000000000       82.5682399359
      246.0000000000       82.5457333999
      246.1000000000       82.5234086031
      246.2000000000       82.5012634462
      246.3000000000       82.4792859543
      246.4000000000       82.4574575626
      246.5000000000       82.4357543142
      246.6000000000       82.4141454967
      246.7000000000       82.3925905090
      246.8000000000       82.3710354196
      246.9000000000       82.3494109879
      247.0000000000       82.3276337490
      247.1000000000       82.3056109312
      247.2000000000       82.2832485064
      247.3000000000       82.2604602122
      247.4000000000       82.2371751012
      247.5000000000       82.2133419848
      247.6000000000       82.1889304560
      247.7000000000       82.1639290000
      247.8000000000       82.1383413132
      247.9000000000       82.1121819031
      248.0000000000       82.0854719031
      248.1000000000       82.0582353811
      248.2000000000       82.0304958890
      248.3000000000       82.0022729167
      248.4000000000       81.9735784365
      248.5000000000       81.9444144063
      248.6000000000       81.9147723031
      248.7000000000       81.8846352642
      248.8000000000       81.8539825020
      248.9000000000       81.8227949104
      249.0000000000       81.7910604767
      249.1000000000       81.7587778130
      249.2000000000       81.7259562520
      249.3000000000       81.6926120480
      249.4000000000       81.6587611663
      249.5000000000       81.6244104977
      249.6000000000       81.5895500338
      249.7000000000       81.5541484121
      249.8000000000       81.5181535241
      249.9000000000       81.4814986609
      250.0000000000       81.4441134659
      250.1000000000       81.4059374200
      250.2000000000       81.3669325572
      250.3000000000       81.3270918876
      250.4000000000       81.2864408743
      250.5000000000       81.2450312497
      250.6000000000       81.2029287831
      250.7000000000       81.1601984366
      250.8000000000       81.1168910754
      250.9000000000       81.0730352828
      251.0000000000       81.0286364627
      251.1000000000       80.9836833918
      251.2000000000       80.9381604317
      251.3000000000       80.8920619727
      251.4000000000       80.8454048386
      251.5000000000       80.7982347456
      251.6000000000       80.7506245563
      251.7000000000       80.7026648724
      251.8000000000       80.6544496411
      251.9000000000       80.6060609793
      252.0000000000       80.5575575263
      252.1000000000       80.5089695867
      252.2000000000       80.4603023837
      252.3000000000       80.4115463659
      252.4000000000       80.3626914324
      252.5000000000       80.3137405415
      252.6000000000       80.2647184574
      252.7000000000       80.2156725725
      252.8000000000       80.1666653374
      252.9000000000       80.1177605274
      253.0000000000       80.0690075993
      253.1000000000       80.0204290235
      253.2000000000       79.9720146286
      253.3000000000       79.9237248385
      253.4000000000       79.8755020571
      253.5000000000       79.8272867947
      253.6000000000       79.7790336203
      253.7000000000       79.7307219576
      253.8000000000       79.6823586494
      253.9000000000       79.6339725215
      254.0000000000       79.5856039315
      254.1000000000       79.5372939490
      254.2000000000       79.4890774583
      254.3000000000       79.4409825470
      254.4000000000       79.3930359287
      254.5000000000       79.3452717880
      254.6000000000       79.2977400242
      254.7000000000       79.2505101484
      254.8000000000       79.2036687120
      254.9000000000       79.1573105722
      255.0000000000       79.1115265133
      255.1000000000       79.0663910572
      255.2000000000       79.0219543366
      255.3000000000       78.9782405716
      255.4000000000       78.9352533064
      255.5000000000       78.8929850899
      255.6000000000       78.8514278195
      255.7000000000       78.8105800859
      255.8000000000       78.7704492790
      255.9000000000       78.7310483247
      256.0000000000       78.6923888730
      256.1000000000       78.6544740817
      256.2000000000       78.6172940141
      256.3000000000       78.5808254012
      256.4000000000       78.5450355238
      256.5000000000       78.5098883123
      256.6000000000       78.4753500943
      256.7000000000       78.4413929405
      256.8000000000       78.4079948233
      256.9000000000       78.3751374342
      257.0000000000       78.3428035036
      257.1000000000       78.3109752348
      257.2000000000       78.2796344868
      257.3000000000       78.2487641813
      257.4000000000       78.2183497117
      257.5000000000       78.1883792018
      257.6000000000       78.1588420262
      257.7000000000       78.1297258909
      257.8000000000       78.1010136264
      257.9000000000       78.0726811996
      258.0000000000       78.0446980752
      258.1000000000       78.0170299446
      258.2000000000       77.9896427419
      258.3000000000       77.9625062102
      258.4000000000       77.9355956002
      258.5000000000       77.9088908664
      258.6000000000       77.8823737091
      258.7000000000       77.8560235823
      258.8000000000       77.8298141820
      258.9000000000       77.8037117593
      259.0000000000       77.7776760049
      259.1000000000       77.7516630047
      259.2000000000       77.7256291560
      259.3000000000       77.6995346677
      259.4000000000       77.6733456233
      259.5000000000       77.6470342112
      259.6000000000       77.6205773158
      259.7000000000       77.5939540941
      259.8000000000       77.5671434271
      259.9000000000       77.5401221440
      260.0000000000       77.5128645519
      260.1000000000       77.4853433084
      260.2000000000       77.4575313276
      260.3000000000       77.4294040605
      260.4000000000       77.4009415541
      260.5000000000       77.3721299350
      260.6000000000       77.3429620174
      260.7000000000       77.3134369728
      260.8000000000       77.2835592310
      260.9000000000       77.2533370619
      261.0000000000       77.2227814384
      261.1000000000       77.1919056254
      261.2000000000       77.1607256247
      261.3000000000       77.1292612451
      261.4000000000       77.0975371210
      261.5000000000       77.0655832381
      261.6000000000       77.0334344355
      261.7000000000       77.0011286019
      261.8000000000       76.9687036022
      261.9000000000       76.9361933320
      262.0000000000       76.9036237162
      262.1000000000       76.8710097621
      262.2000000000       76.8383545739
      262.3000000000       76.8056506210
      262.4000000000       76.7728828099
      262.5000000000       76.7400325103
      262.6000000000       76.7070814558
      262.7000000000       76.6740147837
      262.8000000000       76.6408227280
      262.9000000000       76.6075009077
      263.0000000000       76.5740494581
      263.1000000000       76.5404716086
      263.2000000000       76.5067725219
      263.3000000000       76.4729590495
      263.4000000000       76.4390405887
      263.5000000000       76.4050304759
      263.6000000000       76.3709471001
      263.7000000000       76.3368140450
      263.8000000000       76.3026590521
      263.9000000000       76.2685120990
      264.0000000000       76.2344031862
      264.1000000000       76.2003604181
      264.2000000000       76.1664088080
      264.3000000000       76.1325700446
      264.4000000000       76.0988632327
      264.5000000000       76.0653063538
      264.6000000000       76.0319180194
      264.7000000000       75.9987191093
      264.8000000000       75.9657340672
      264.9000000000       75.9329918315
      265.0000000000       75.9005264578
      265.1000000000       75.8683775609
      265.2000000000       75.8365906469
      265.3000000000       75.8052172643
      265.4000000000       75.7743145859
      265.5000000000       75.7439438770
      265.6000000000       75.7141675166
      265.7000000000       75.6850448869
      265.8000000000       75.6566281591
      265.9000000000       75.6289592157
      266.0000000000       75.6020685546
      266.1000000000       75.5759763823
      266.2000000000       75.5506955451
      266.3000000000       75.5262356741
      266.4000000000       75.5026076393
      266.5000000000       75.4798268241
      266.6000000000       75.4579137630
      266.7000000000       75.4368913253
      266.8000000000       75.4167789423
      266.9000000000       75.3975856197
      267.0000000000       75.3793040627
      267.1000000000       75.3619079917
      267.2000000000       75.3453537736
      267.3000000000       75.3295860944
      267.4000000000       75.3145459469
      267.5000000000       75.3001783796
      267.6000000000       75.2864376087
      267.7000000000       75.2732882498
      267.8000000000       75.2607029049
      267.9000000000       75.2486575016
      268.0000000000       75.2371263512
      268.1000000000       75.2260787853
      268.2000000000       75.2154785281
      268.3000000000       75.2052857672
      268.4000000000       75.1954605894
      268.5000000000       75.1859657928
      268.6000000000       75.1767674299
      268.7000000000       75.1678326251
      268.8000000000       75.1591255664
      268.9000000000       75.1506034100
      269.0000000000       75.1422138572
      269.1000000000       75.1338954962
      269.2000000000       75.1255808142
      269.3000000000       75.1172006001
      269.4000000000       75.1086877782
      269.5000000000       75.0999788997
      269.6000000000       75.0910125500
      269.7000000000       75.0817254148
      269.8000000000       75.0720480227
      269.9000000000       75.0619024961
      270.0000000000       75.0512040047
      270.1000000000       75.0398661580
      270.2000000000       75.0278089816
      270.3000000000       75.0149671216
      270.4000000000       75.0012956607
      270.5000000000       74.9867718806
      270.6000000000       74.9713925621
      270.7000000000       74.9551678327
      270.8000000000       74.9381134864
      270.9000000000       74.9202439990
      271.0000000000       74.9015679300
      271.1000000000       74.8820863244
      271.2000000000       74.8617935970
      271.3000000000       74.8406796939
      271.4000000000       74.8187322262
      271.5000000000       74.7959377980
      271.6000000000       74.7722825408
      271.7000000000       74.7477523192
      271.8000000000       74.7223333862
      271.9000000000       74.6960140161
      272.0000000000       74.6687871216
      272.1000000000       74.6406531832
      272.2000000000       74.6116223394
      272.3000000000       74.5817144678
      272.4000000000       74.5509566362
      272.5000000000       74.5193780824
      272.6000000000       74.4870037698
      272.7000000000       74.4538482889
      272.8000000000       74.4199122081
      272.9000000000       74.3851825035
      273.0000000000       74.3496376301
      273.1000000000       74.3132561934
      273.2000000000       74.2760267263
      273.3000000000       74.2379554353
      273.4000000000       74.1990693059
      273.5000000000       74.1594133549
      273.6000000000       74.0780244909
