# Supplementary material for: Direct tracking of H2 roaming reaction in real time
Source: Nat Commun. 2024 Aug 6;15:6656. doi: 10.1038/s41467-024-49671-6 (PMC11303762; doi:10.1038/s41467-024-49671-6)
Supplement: Supplementary file 8 — Source Data [file 41467_2024_49671_MOESM8_ESM.zip › SourceData/Data-Fig10-SuppInfo/FigS10.traj3.A3.dat]

# Bond Angle (6N, 1C, 4H)
# X-Axis:  Time in Trajectory (femtosec)
# Y-Axis:  Bond Angle (Degrees)
#                  X                   Y
        0.0000000000      110.1530051195
        0.1000000000      109.4091708823
        0.2000000000      108.6686653878
        0.3000000000      107.9358472811
        0.4000000000      107.2131989683
        0.5000000000      106.5011081005
        0.6000000000      105.7981664793
        0.7000000000      105.1018639840
        0.8000000000      104.4094592759
        0.9000000000      103.7187825025
        1.0000000000      103.0287719982
        1.1000000000      102.3396477751
        1.2000000000      101.6527419257
        1.3000000000      100.9700988022
        1.4000000000      100.2939980346
        1.5000000000       99.6265375861
        1.6000000000       98.9693606922
        1.7000000000       98.3235471231
        1.8000000000       97.6896393989
        1.9000000000       97.0677498915
        2.0000000000       96.4576963328
        2.1000000000       95.8591328488
        2.2000000000       95.2716673220
        2.3000000000       94.6949699958
        2.4000000000       94.1288762252
        2.5000000000       93.5734731601
        2.6000000000       93.0291478443
        2.7000000000       92.4965721806
        2.8000000000       91.9766131796
        2.9000000000       91.4701796576
        3.0000000000       90.9780409481
        3.1000000000       90.5006683293
        3.2000000000       90.0381470382
        3.3000000000       89.5901846857
        3.4000000000       89.1562088307
        3.5000000000       88.7355166198
        3.6000000000       88.3274255044
        3.7000000000       87.9313807560
        3.8000000000       87.5469969534
        3.9000000000       87.1740375028
        4.0000000000       86.8123565994
        4.1000000000       86.4618365679
        4.2000000000       86.1223479067
        4.3000000000       85.7937436908
        4.4000000000       85.4758813078
        4.5000000000       85.1686502417
        4.6000000000       84.8719816484
        4.7000000000       84.5858252464
        4.8000000000       84.3100976365
        4.9000000000       84.0446235827
        5.0000000000       83.7890986905
        5.1000000000       83.5430943168
        5.2000000000       83.3061080863
        5.3000000000       83.0776450699
        5.4000000000       82.8573031812
        5.5000000000       82.6448344048
        5.6000000000       82.4401608483
        5.7000000000       82.2433388329
        5.8000000000       82.0544815262
        5.9000000000       81.8736649533
        6.0000000000       81.7008482376
        6.1000000000       81.5358337351
        6.2000000000       81.3782788226
        6.3000000000       81.2277540506
        6.4000000000       81.0838276447
        6.5000000000       80.9461486212
        6.6000000000       80.8145026002
        6.7000000000       80.6888259493
        6.8000000000       80.5691804093
        6.9000000000       80.4557045389
        7.0000000000       80.3485641258
        7.1000000000       80.2479187308
        7.2000000000       80.1539105107
        7.3000000000       80.0666695798
        7.4000000000       79.9863227127
        7.5000000000       79.9129917727
        7.6000000000       79.8467750141
        7.7000000000       79.7877151877
        7.8000000000       79.7357680198
        7.9000000000       79.6907891488
        8.0000000000       79.6525542224
        8.1000000000       79.6208162426
        8.2000000000       79.5953897629
        8.3000000000       79.5762383875
        8.4000000000       79.5635364864
        8.5000000000       79.5576820115
        8.6000000000       79.5592536865
        8.7000000000       79.5689257375
        8.8000000000       79.5873674218
        8.9000000000       79.6151570475
        9.0000000000       79.6527311976
        9.1000000000       79.7003749639
        9.2000000000       79.7582453696
        9.3000000000       79.8264119619
        9.4000000000       79.9048967860
        9.5000000000       79.9937006806
        9.6000000000       80.0928123319
        9.7000000000       80.2022076953
        9.8000000000       80.3218549107
        9.9000000000       80.4517385005
       10.0000000000       80.5919046676
       10.1000000000       80.7425151752
       10.2000000000       80.9038877345
       10.3000000000       81.0765033975
       10.4000000000       81.2609741086
       10.5000000000       81.4579795679
       10.6000000000       81.6681930552
       10.7000000000       81.8922169427
       10.8000000000       82.1305417787
       10.9000000000       82.3835332609
       11.0000000000       82.6514436068
       11.1000000000       82.9344399008
       11.2000000000       83.2326411163
       11.3000000000       83.5461569083
       11.4000000000       83.8751234588
       11.5000000000       84.2197328165
       11.6000000000       84.5802513411
       11.7000000000       84.9570210775
       11.8000000000       85.3504381572
       11.9000000000       85.7609071503
       12.0000000000       86.1887783593
       12.1000000000       86.6342844817
       12.2000000000       87.0974972635
       12.3000000000       87.5783190270
       12.4000000000       88.0765118267
       12.5000000000       88.5917525210
       12.6000000000       89.1236929743
       12.7000000000       89.6720052345
       12.8000000000       90.2363990079
       12.9000000000       90.8166105408
       13.0000000000       91.4123727170
       13.1000000000       92.0233818271
       13.2000000000       92.6492745381
       13.3000000000       93.2896197634
       13.4000000000       93.9439193253
       13.5000000000       94.6116055042
       13.6000000000       95.2920265514
       13.7000000000       95.9844188073
       13.8000000000       96.6878729656
       13.9000000000       97.4013064774
       14.0000000000       98.1234546711
       14.1000000000       98.8528911159
       14.2000000000       99.5880827039
       14.3000000000      100.3274770110
       14.4000000000      101.0696095896
       14.5000000000      101.8132116291
       14.6000000000      102.5572965111
       14.7000000000      103.3012060549
       14.8000000000      104.0446023057
       14.9000000000      104.7873978604
       15.0000000000      105.5296304633
       15.1000000000      106.2713043237
       15.2000000000      107.0122359437
       15.3000000000      107.7519475608
       15.4000000000      108.4896409322
       15.5000000000      109.2242601144
       15.6000000000      109.9546240082
       15.7000000000      110.6795886736
       15.8000000000      111.3981932370
       15.9000000000      112.1097533434
       16.0000000000      112.8138850330
       16.1000000000      113.5104637531
       16.2000000000      114.1995395483
       16.3000000000      114.8812360729
       16.4000000000      115.5556588250
       16.5000000000      116.2228292175
       16.6000000000      116.8826500730
       16.7000000000      117.5348997395
       16.8000000000      118.1792492754
       16.9000000000      118.8152992552
       17.0000000000      119.4426347610
       17.1000000000      120.0608947762
       17.2000000000      120.6698454542
       17.3000000000      121.2694385933
       17.4000000000      121.8598333333
       17.5000000000      122.4413650412
       17.6000000000      123.0144611180
       17.7000000000      123.5795238988
       17.8000000000      124.1368161610
       17.9000000000      124.6863866918
       18.0000000000      125.2280601155
       18.1000000000      125.7614919012
       18.2000000000      126.2862664310
       18.3000000000      126.8020023391
       18.4000000000      127.3084296094
       18.5000000000      127.8054170549
       18.6000000000      128.2929500324
       18.7000000000      128.7710771136
       18.8000000000      129.2398546560
       18.9000000000      129.6993149547
       19.0000000000      130.1494703618
       19.1000000000      130.5903479911
       19.2000000000      131.0220352903
       19.3000000000      131.4447116596
       19.4000000000      131.8586471733
       19.5000000000      132.2641635293
       19.6000000000      132.6615677626
       19.7000000000      133.0510797744
       19.8000000000      133.4327772705
       19.9000000000      133.8065763258
       20.0000000000      134.1722552619
       20.1000000000      134.5295167008
       20.2000000000      134.8780710341
       20.3000000000      135.2177176979
       20.4000000000      135.5484013431
       20.5000000000      135.8702282464
       20.6000000000      136.1834409356
       20.7000000000      136.4883610338
       20.8000000000      136.7853179443
       20.9000000000      137.0745828354
       21.0000000000      137.3563237756
       21.1000000000      137.6305909839
       21.2000000000      137.8973325153
       21.3000000000      138.1564322760
       21.4000000000      138.4077564078
       21.5000000000      138.6511926439
       21.6000000000      138.8866711149
       21.7000000000      139.1141627103
       21.8000000000      139.3336597100
       21.9000000000      139.5451495450
       22.0000000000      139.7485943657
       22.1000000000      139.9439262502
       22.2000000000      140.1310614793
       22.3000000000      140.3099292666
       22.4000000000      140.4805034735
       22.5000000000      140.6428231544
       22.6000000000      140.7969910857
       22.7000000000      140.9431476630
       22.8000000000      141.0814271372
       22.9000000000      141.2119096411
       23.0000000000      141.3345838625
       23.1000000000      141.4493315553
       23.2000000000      141.5559386836
       23.3000000000      141.6541304422
       23.4000000000      141.7436203970
       23.5000000000      141.8241600927
       23.6000000000      141.8955757679
       23.7000000000      141.9577835707
       23.8000000000      142.0107819356
       23.9000000000      142.0546259866
       24.0000000000      142.0893926096
       24.1000000000      142.1151459726
       24.2000000000      142.1319121565
       24.3000000000      142.1396684777
       24.4000000000      142.1383479576
       24.5000000000      142.1278541313
       24.6000000000      142.1080780406
       24.7000000000      142.0789097774
       24.8000000000      142.0402403938
       24.9000000000      141.9919542958
       25.0000000000      141.9339157590
       25.1000000000      141.8659554795
       25.2000000000      141.7878637226
       25.3000000000      141.6993942713
       25.4000000000      141.6002776338
       25.5000000000      141.4902360023
       25.6000000000      141.3689914633
       25.7000000000      141.2362659468
       25.8000000000      141.0917817517
       25.9000000000      140.9352772709
       26.0000000000      140.7665490223
       26.1000000000      140.5855193638
       26.2000000000      140.3923147761
       26.3000000000      140.1873290222
       26.4000000000      139.9712431241
       26.5000000000      139.7449830636
       26.6000000000      139.5096158233
       26.7000000000      139.2662084803
       26.8000000000      139.0156935072
       26.9000000000      138.7587865048
       27.0000000000      138.4959861121
       27.1000000000      138.2276558124
       27.2000000000      137.9541564939
       27.3000000000      137.6759825002
       27.4000000000      137.3938586282
       27.5000000000      137.1087744013
       27.6000000000      136.8219515686
       27.7000000000      136.5347539543
       27.8000000000      136.2485579077
       27.9000000000      135.9646094014
       28.0000000000      135.6839005914
       28.1000000000      135.4070978797
       28.2000000000      135.1345400677
       28.3000000000      134.8663028779
       28.4000000000      134.6023051957
       28.5000000000      134.3424217847
       28.6000000000      134.0865700765
       28.7000000000      133.8347526432
       28.8000000000      133.5870550610
       28.9000000000      133.3436150147
       29.0000000000      133.1045860774
       29.1000000000      132.8701154099
       29.2000000000      132.6403414951
       29.3000000000      132.4154038714
       29.4000000000      132.1954492145
       29.5000000000      131.9806207535
       29.6000000000      131.7710287457
       29.7000000000      131.5667117943
       29.8000000000      131.3676053170
       29.9000000000      131.1735312726
       30.0000000000      130.9842141517
       30.1000000000      130.7993180920
       30.2000000000      130.6184936737
       30.3000000000      130.4414223958
       30.4000000000      130.2678492696
       30.5000000000      130.0975985217
       30.6000000000      129.9305724161
       30.7000000000      129.7667369235
       30.8000000000      129.6060989601
       30.9000000000      129.4486782861
       31.0000000000      129.2944758607
       31.1000000000      129.1434418918
       31.2000000000      128.9954502582
       31.3000000000      128.8502878111
       31.4000000000      128.7076645414
       31.5000000000      128.5672439042
       31.6000000000      128.4286851200
       31.7000000000      128.2916848344
       31.8000000000      128.1560056141
       31.9000000000      128.0214833204
       32.0000000000      127.8880123138
       32.1000000000      127.7555146543
       32.2000000000      127.6239036403
       32.3000000000      127.4930522176
       32.4000000000      127.3627736558
       32.5000000000      127.2328182307
       32.6000000000      127.1028874181
       32.7000000000      126.9726652391
       32.8000000000      126.8418628568
       32.9000000000      126.7102674381
       33.0000000000      126.5777818634
       33.1000000000      126.4444411594
       33.2000000000      126.3103961359
       33.3000000000      126.1758641424
       33.4000000000      126.0410586699
       33.5000000000      125.9061197380
       33.6000000000      125.7710698294
       33.7000000000      125.6358120967
       33.8000000000      125.5001707563
       33.9000000000      125.3639553577
       34.0000000000      125.2270189918
       34.1000000000      125.0892811126
       34.2000000000      124.9506999616
       34.3000000000      124.8112033075
       34.4000000000      124.6706096591
       34.5000000000      124.5285830619
       34.6000000000      124.3846553350
       34.7000000000      124.2383225896
       34.8000000000      124.0891893030
       34.9000000000      123.9371081713
       35.0000000000      123.7822590746
       35.1000000000      123.6251290969
       35.2000000000      123.4663912091
       35.3000000000      123.3067175289
       35.4000000000      123.1465885176
       35.5000000000      122.9861611463
       35.6000000000      122.8252368215
       35.7000000000      122.6633332515
       35.8000000000      122.4998289177
       35.9000000000      122.3341283989
       36.0000000000      122.1657981904
       36.1000000000      121.9946420062
       36.2000000000      121.8207097167
       36.3000000000      121.6442540987
       36.4000000000      121.4656583493
       36.5000000000      121.2853546382
       36.6000000000      121.1037447877
       36.7000000000      120.9211252436
       36.8000000000      120.7376178232
       36.9000000000      120.5531165945
       37.0000000000      120.3672725069
       37.1000000000      120.1795404373
       37.2000000000      119.9893010210
       37.3000000000      119.7960425020
       37.4000000000      119.5995575608
       37.5000000000      119.4000913290
       37.6000000000      119.1983807370
       37.7000000000      118.9955546524
       37.8000000000      118.7929113118
       37.9000000000      118.5916376866
       38.0000000000      118.3925654550
       38.1000000000      118.1960545720
       38.2000000000      118.0020544550
       38.3000000000      117.8103253280
       38.4000000000      117.6207356042
       38.5000000000      117.4335147777
       38.6000000000      117.2493559890
       38.7000000000      117.0693254706
       38.8000000000      116.8946198659
       38.9000000000      116.7262780596
       39.0000000000      116.5649731962
       39.1000000000      116.4109740879
       39.2000000000      116.2642876995
       39.3000000000      116.1249073764
       39.4000000000      115.9930352494
       39.5000000000      115.8691558218
       39.6000000000      115.7539127577
       39.7000000000      115.6478457117
       39.8000000000      115.5511209739
       39.9000000000      115.4633973729
       40.0000000000      115.3839060892
       40.1000000000      115.3117239716
       40.2000000000      115.2461320409
       40.3000000000      115.1869107458
       40.4000000000      115.1344475500
       40.5000000000      115.0896088394
       40.6000000000      115.0534237438
       40.7000000000      115.0267012140
       40.8000000000      115.0097241757
       40.9000000000      115.0021292409
       41.0000000000      115.0030062506
       41.1000000000      115.0111695255
       41.2000000000      115.0254948420
       41.3000000000      115.0452020093
       41.4000000000      115.0699943415
       41.5000000000      115.1000263066
       41.6000000000      115.1357327638
       41.7000000000      115.1775940980
       41.8000000000      115.2259212961
       41.9000000000      115.2807269208
       42.0000000000      115.3417127333
       42.1000000000      115.4083643877
       42.2000000000      115.4801095342
       42.3000000000      115.5564778155
       42.4000000000      115.6372064734
       42.5000000000      115.7222613965
       42.6000000000      115.8117785276
       42.7000000000      115.9059587755
       42.8000000000      116.0049604258
       42.9000000000      116.1088257084
       43.0000000000      116.2174606140
       43.1000000000      116.3306658674
       43.2000000000      116.4482001994
       43.3000000000      116.5698478932
       43.4000000000      116.6954641669
       43.5000000000      116.8249840133
       43.6000000000      116.9583977540
       43.7000000000      117.0957102846
       43.8000000000      117.2369063245
       43.9000000000      117.3819375374
       44.0000000000      117.5307353641
       44.1000000000      117.6832415085
       44.2000000000      117.8394414180
       44.3000000000      117.9993861419
       44.4000000000      118.1631934033
       44.5000000000      118.3310269262
       44.6000000000      118.5030606417
       44.7000000000      118.6794390426
       44.8000000000      118.8602454012
       44.9000000000      119.0454861540
       45.0000000000      119.2350941116
       45.1000000000      119.4289473710
       45.2000000000      119.6268970368
       45.3000000000      119.8287960514
       45.4000000000      120.0345233754
       45.5000000000      120.2440009808
       45.6000000000      120.4572033361
       45.7000000000      120.6741600815
       45.8000000000      120.8949521139
       45.9000000000      121.1197006202
       46.0000000000      121.3485491245
       46.1000000000      121.5816399679
       46.2000000000      121.8190887932
       46.3000000000      122.0609619246
       46.4000000000      122.3072615046
       46.5000000000      122.5579225215
       46.6000000000      122.8128242772
       46.7000000000      123.0718164036
       46.8000000000      123.3347558049
       46.9000000000      123.6015468594
       47.0000000000      123.8721745408
       47.1000000000      124.1467205995
       47.2000000000      124.4253568862
       47.3000000000      124.7083161133
       47.4000000000      124.9958472457
       47.5000000000      125.2881682553
       47.6000000000      125.5854310451
       47.7000000000      125.8877108905
       47.8000000000      126.1950249913
       47.9000000000      126.5073747840
       48.0000000000      126.8247980162
       48.1000000000      127.1474134595
       48.2000000000      127.4754433605
       48.3000000000      127.8092054195
       48.4000000000      128.1490752938
       48.5000000000      128.4954300317
       48.6000000000      128.8485902391
       48.7000000000      129.2087803944
       48.8000000000      129.5761205126
       48.9000000000      129.9506500328
       49.0000000000      130.3323718658
       49.1000000000      130.7212967413
       49.2000000000      131.1174700115
       49.3000000000      131.5209732050
       49.4000000000      131.9319051264
       49.5000000000      132.3503561191
       49.6000000000      132.7763912409
       49.7000000000      133.2100538773
       49.8000000000      133.6513922875
       49.9000000000      134.1005002234
       50.0000000000      134.5575535095
       50.1000000000      135.0228224320
       50.2000000000      135.4966483412
       50.3000000000      135.9793885663
       50.4000000000      136.4713485556
       50.5000000000      136.9727267246
       50.6000000000      137.4835928969
       50.7000000000      138.0039076260
       50.8000000000      138.5335729644
       50.9000000000      139.0724915916
       51.0000000000      139.6206071558
       51.1000000000      140.1779072043
       51.2000000000      140.7443870959
       51.3000000000      141.3199928072
       51.4000000000      141.9045716771
       51.5000000000      142.4978593997
       51.6000000000      143.0995177331
       51.7000000000      143.7092144808
       51.8000000000      144.3267139963
       51.9000000000      144.9519341232
       52.0000000000      145.5849327214
       52.1000000000      146.2258133737
       52.2000000000      146.8745740199
       52.3000000000      147.5309497829
       52.4000000000      148.1943098037
       52.5000000000      148.8636524929
       52.6000000000      149.5377088794
       52.7000000000      150.2151227594
       52.8000000000      150.8946461846
       52.9000000000      151.5752835372
       53.0000000000      152.2563389676
       53.1000000000      152.9373591895
       53.2000000000      153.6179998020
       53.3000000000      154.2978650811
       53.4000000000      154.9763736791
       53.5000000000      155.6526888464
       53.6000000000      156.3257283138
       53.7000000000      156.9942446857
       53.8000000000      157.6569508969
       53.9000000000      158.3126582796
       54.0000000000      158.9603967317
       54.1000000000      159.5994931182
       54.2000000000      160.2295936671
       54.3000000000      160.8506277370
       54.4000000000      161.4627235250
       54.5000000000      162.0660975415
       54.6000000000      162.6609461627
       54.7000000000      163.2473661252
       54.8000000000      163.8253212101
       54.9000000000      164.3946580396
       55.0000000000      164.9551583346
       55.1000000000      165.5066050457
       55.2000000000      166.0488391694
       55.3000000000      166.5817918725
       55.4000000000      167.1054885177
       55.5000000000      167.6200311044
       55.6000000000      168.1255717893
       55.7000000000      168.6222905547
       55.8000000000      169.1103851007
       55.9000000000      169.5900737784
       56.0000000000      170.0616058502
       56.1000000000      170.5252701430
       56.2000000000      170.9813939989
       56.3000000000      171.4303279389
       56.4000000000      171.8724166270
       56.5000000000      172.3079627378
       56.6000000000      172.7371946053
       56.7000000000      173.1602474766
       56.8000000000      173.5771646711
       56.9000000000      173.9879196134
       57.0000000000      174.3924556380
       57.1000000000      174.7907364271
       57.2000000000      175.1827957195
       57.3000000000      175.5687727815
       57.4000000000      175.9489223968
       57.5000000000      176.3235944394
       57.6000000000      176.6931849017
       57.7000000000      177.0580644422
       57.8000000000      177.4184909998
       57.9000000000      177.7745069863
       58.0000000000      178.1258022694
       58.1000000000      178.4714678789
       58.2000000000      178.8093861830
       58.3000000000      179.1342797211
       58.4000000000      179.4296805669
       58.5000000000      179.6288990747
       58.6000000000      179.5763700102
       58.7000000000      179.3340948402
       58.8000000000      179.0390715215
       58.9000000000      178.7293898965
       59.0000000000      178.4146129222
       59.1000000000      178.0976489228
       59.2000000000      177.7794446346
       59.3000000000      177.4603179165
       59.4000000000      177.1404284049
       59.5000000000      176.8199407141
       59.6000000000      176.4990424684
       59.7000000000      176.1778892747
       59.8000000000      175.8565280771
       59.9000000000      175.5348413413
       60.0000000000      175.2125407691
       60.1000000000      174.8892193198
       60.2000000000      174.5644478633
       60.3000000000      174.2378848498
       60.4000000000      173.9093604043
       60.5000000000      173.5789033368
       60.6000000000      173.2466989952
       60.7000000000      172.9129908954
       60.8000000000      172.5779583577
       60.9000000000      172.2416085176
       61.0000000000      171.9037173654
       61.1000000000      171.5638363210
       61.2000000000      171.2213596100
       61.3000000000      170.8756300201
       61.4000000000      170.5260519354
       61.5000000000      170.1721823798
       61.6000000000      169.8137818403
       61.7000000000      169.4508185078
       61.8000000000      169.0834305076
       61.9000000000      168.7118580332
       62.0000000000      168.3363613066
       62.1000000000      167.9571401236
       62.2000000000      167.5742676103
       62.3000000000      167.1876476823
       62.4000000000      166.7970037507
       62.5000000000      166.4019040542
       62.6000000000      166.0018246826
       62.7000000000      165.5962417741
       62.8000000000      165.1847333656
       62.9000000000      164.7670642513
       63.0000000000      164.3432296706
       63.1000000000      163.9134466305
       63.2000000000      163.4780982637
       63.3000000000      163.0376517592
       63.4000000000      162.5925718503
       63.5000000000      162.1432483742
       63.6000000000      161.6899483724
       63.7000000000      161.2327984248
       63.8000000000      160.7718018649
       63.9000000000      160.3068969209
       64.0000000000      159.8380590205
       64.1000000000      159.3654398880
       64.2000000000      158.8895178789
       64.3000000000      158.4112139796
       64.4000000000      157.9319193213
       64.5000000000      157.4533957872
       64.6000000000      156.9775552602
       64.7000000000      156.5061803566
       64.8000000000      156.0406875819
       64.9000000000      155.5820272837
       65.0000000000      155.1307605503
       65.1000000000      154.6872750194
       65.2000000000      154.2520375369
       65.3000000000      153.8257621769
       65.4000000000      153.4094125524
       65.5000000000      153.0040406738
       65.6000000000      152.6105457843
       65.7000000000      152.2294728539
       65.8000000000      151.8609450795
       65.9000000000      151.5047555426
       66.0000000000      151.1605690880
       66.1000000000      150.8281417061
       66.2000000000      150.5074678303
       66.3000000000      150.1988072202
       66.4000000000      149.9025952045
       66.5000000000      149.6192844557
       66.6000000000      149.3491819088
       66.7000000000      149.0923336993
       66.8000000000      148.8484855186
       66.9000000000      148.6171172555
       67.0000000000      148.3975295707
       67.1000000000      148.1889511432
       67.2000000000      147.9906379654
       67.3000000000      147.8019460168
       67.4000000000      147.6223691842
       67.5000000000      147.4515416196
       67.6000000000      147.2892091425
       67.7000000000      147.1351777171
       67.8000000000      146.9892502467
       67.9000000000      146.8511651918
       68.0000000000      146.7205504447
       68.1000000000      146.5969039325
       68.2000000000      146.4796072618
       68.3000000000      146.3679702168
       68.4000000000      146.2612941225
       68.5000000000      146.1589355670
       68.6000000000      146.0603519680
       68.7000000000      145.9651178541
       68.8000000000      145.8729113138
       68.9000000000      145.7834795800
       69.0000000000      145.6965985836
       69.1000000000      145.6120414965
       69.2000000000      145.5295674981
       69.3000000000      145.4489326628
       69.4000000000      145.3699155088
       69.5000000000      145.2923434024
       69.6000000000      145.2161060400
       69.7000000000      145.1411475719
       69.8000000000      145.0674372039
       69.9000000000      144.9949259013
       70.0000000000      144.9235024003
       70.1000000000      144.8529633726
       70.2000000000      144.7830094671
       70.3000000000      144.7132716687
       70.4000000000      144.6433632191
       70.5000000000      144.5729442375
       70.6000000000      144.5017816708
       70.7000000000      144.4297877096
       70.8000000000      144.3570255672
       70.9000000000      144.2836813018
       71.0000000000      144.2100106194
       71.1000000000      144.1362766305
       71.2000000000      144.0626955583
       71.3000000000      143.9894024745
       71.4000000000      143.9164418638
       71.5000000000      143.8437808122
       71.6000000000      143.7713375419
       71.7000000000      143.6990158582
       71.8000000000      143.6267358306
       71.9000000000      143.5544531617
       72.0000000000      143.4821638807
       72.1000000000      143.4098957576
       72.2000000000      143.3376916090
       72.3000000000      143.2655911674
       72.4000000000      143.1936167731
       72.5000000000      143.1217652057
       72.6000000000      143.0500050065
       72.7000000000      142.9782768572
       72.8000000000      142.9064946756
       72.9000000000      142.8345467998
       73.0000000000      142.7622987936
       73.1000000000      142.6896005376
       73.2000000000      142.6162993640
       73.3000000000      142.5422584214
       73.4000000000      142.4673766420
       73.5000000000      142.3916050009
       73.6000000000      142.3149541695
       73.7000000000      142.2374905907
       73.8000000000      142.1593207749
       73.9000000000      142.0805666993
       74.0000000000      142.0013373797
       74.1000000000      141.9217030594
       74.2000000000      141.8416772275
       74.3000000000      141.7612095596
       74.4000000000      141.6801897825
       74.5000000000      141.5984606610
       74.6000000000      141.5158373894
       74.7000000000      141.4321306233
       74.8000000000      141.3471703867
       74.9000000000      141.2608276502
       75.0000000000      141.1730297244
       75.1000000000      141.0837654191
       75.2000000000      140.9930767256
       75.3000000000      140.9010362845
       75.4000000000      140.8077137391
       75.5000000000      140.7131381591
       75.6000000000      140.6172663214
       75.7000000000      140.5199666089
       75.8000000000      140.4210250013
       75.9000000000      140.3201743430
       76.0000000000      140.2171416288
       76.1000000000      140.1117025210
       76.2000000000      140.0037291667
       76.3000000000      139.8932175977
       76.4000000000      139.7802856107
       76.5000000000      139.6651403482
       76.6000000000      139.5480248929
       76.7000000000      139.4291602154
       76.8000000000      139.3086997314
       76.9000000000      139.1867075759
       77.0000000000      139.0631628695
       77.1000000000      138.9379842554
       77.2000000000      138.8110643254
       77.3000000000      138.6823015047
       77.4000000000      138.5516183125
       77.5000000000      138.4189604287
       77.6000000000      138.2842801116
       77.7000000000      138.1475149158
       77.8000000000      138.0085738755
       77.9000000000      137.8673381716
       78.0000000000      137.7236761726
       78.1000000000      137.5774678630
       78.2000000000      137.4286317576
       78.3000000000      137.2771479025
       78.4000000000      137.1230706113
       78.5000000000      136.9665261635
       78.6000000000      136.8076942504
       78.7000000000      136.6467764794
       78.8000000000      136.4839587587
       78.9000000000      136.3193754134
       79.0000000000      136.1530813970
       79.1000000000      135.9850376422
       79.2000000000      135.8151131842
       79.3000000000      135.6431058559
       79.4000000000      135.4687790612
       79.5000000000      135.2919065839
       79.6000000000      135.1123119796
       79.7000000000      134.9298890042
       79.8000000000      134.7445952230
       79.9000000000      134.5564201324
       80.0000000000      134.3653382655
       80.1000000000      134.1712634706
       80.2000000000      133.9740213148
       80.3000000000      133.7733508996
       80.4000000000      133.5689378708
       80.5000000000      133.3604689391
       80.6000000000      133.1476897786
       80.7000000000      132.9304473078
       80.8000000000      132.7087043810
       80.9000000000      132.4825270431
       81.0000000000      132.2520542133
       81.1000000000      132.0174637023
       81.2000000000      131.7789452956
       81.3000000000      131.5366863428
       81.4000000000      131.2908708495
       81.5000000000      131.0416890460
       81.6000000000      130.7893513540
       81.7000000000      130.5340980701
       81.8000000000      130.2761962255
       81.9000000000      130.0159210398
       82.0000000000      129.7535264748
       82.1000000000      129.4892172333
       82.2000000000      129.2231351868
       82.3000000000      128.9553684441
       82.4000000000      128.6859832658
       82.5000000000      128.4150724425
       82.6000000000      128.1428098300
       82.7000000000      127.8694977223
       82.8000000000      127.5955909673
       82.9000000000      127.3216827417
       83.0000000000      127.0484457172
       83.1000000000      126.7765391527
       83.2000000000      126.5065080772
       83.3000000000      126.2387065302
       83.4000000000      125.9732703245
       83.5000000000      125.7101486002
       83.6000000000      125.4491850192
       83.7000000000      125.1902226685
       83.8000000000      124.9331978416
       83.9000000000      124.6781916931
       84.0000000000      124.4254260073
       84.1000000000      124.1752136827
       84.2000000000      123.9278928478
       84.3000000000      123.6837791411
       84.4000000000      123.4431580325
       84.5000000000      123.2063178736
       84.6000000000      122.9736012065
       84.7000000000      122.7454386529
       84.8000000000      122.5223370867
       84.9000000000      122.3048148950
       85.0000000000      122.0933069053
       85.1000000000      121.8880820396
       85.2000000000      121.6892166608
       85.3000000000      121.4966447134
       85.4000000000      121.3102725319
       85.5000000000      121.1301164769
       85.6000000000      120.9564073093
       85.7000000000      120.7896116026
       85.8000000000      120.6303495410
       85.9000000000      120.4792325057
       86.0000000000      120.3366833281
       86.1000000000      120.2028152260
       86.2000000000      120.0774222555
       86.3000000000      119.9600863838
       86.4000000000      119.8503579074
       86.5000000000      119.7479385805
       86.6000000000      119.6527976598
       86.7000000000      119.5651766082
       86.8000000000      119.4854786246
       86.9000000000      119.4140817176
       87.0000000000      119.3511433739
       87.1000000000      119.2964685273
       87.2000000000      119.2494889790
       87.3000000000      119.2093598547
       87.4000000000      119.1751370049
       87.5000000000      119.1459741855
       87.6000000000      119.1212773982
       87.7000000000      119.1007721445
       87.8000000000      119.0844671164
       87.9000000000      119.0725283077
       88.0000000000      119.0651038745
       88.1000000000      119.0621556473
       88.2000000000      119.0633520068
       88.3000000000      119.0680561953
       88.4000000000      119.0754128840
       88.5000000000      119.0845042674
       88.6000000000      119.0945270286
       88.7000000000      119.1049370762
       88.8000000000      119.1155204186
       88.9000000000      119.1263725923
       89.0000000000      119.1377991064
       89.1000000000      119.1501749950
       89.2000000000      119.1638114103
       89.3000000000      119.1788675435
       89.4000000000      119.1953234987
       89.5000000000      119.2130051858
       89.6000000000      119.2316369394
       89.7000000000      119.2508953014
       89.8000000000      119.2704461551
       89.9000000000      119.2899613640
       90.0000000000      119.3091251606
       90.1000000000      119.3276480538
       90.2000000000      119.3453008843
       90.3000000000      119.3619639313
       90.4000000000      119.3776695182
       90.5000000000      119.3926103770
       90.6000000000      119.4070963350
       90.7000000000      119.4214638253
       90.8000000000      119.4359637685
       90.9000000000      119.4506647908
       91.0000000000      119.4654074802
       91.1000000000      119.4798313942
       91.2000000000      119.4934724621
       91.3000000000      119.5059013630
       91.4000000000      119.5168564602
       91.5000000000      119.5263270637
       91.6000000000      119.5345626445
       91.7000000000      119.5420113185
       91.8000000000      119.5492132023
       91.9000000000      119.5566852894
       92.0000000000      119.5648336952
       92.1000000000      119.5739183507
       92.2000000000      119.5840772756
       92.3000000000      119.5953962954
       92.4000000000      119.6079947787
       92.5000000000      119.6220958880
       92.6000000000      119.6380607484
       92.7000000000      119.6563830216
       92.8000000000      119.6776542759
       92.9000000000      119.7025155986
       93.0000000000      119.7316095569
       93.1000000000      119.7655428034
       93.2000000000      119.8048664661
       93.3000000000      119.8500773160
       93.4000000000      119.9016334445
       93.5000000000      119.9599677541
       93.6000000000      120.0254828565
       93.7000000000      120.0985252410
       93.8000000000      120.1793526433
       93.9000000000      120.2681108429
       94.0000000000      120.3648260639
       94.1000000000      120.4694133441
       94.2000000000      120.5817042745
       94.3000000000      120.7014949719
       94.4000000000      120.8285999454
       94.5000000000      120.9628870123
       94.6000000000      121.1042773075
       94.7000000000      121.2527134560
       94.8000000000      121.4081074144
       94.9000000000      121.5702783598
       95.0000000000      121.7388948341
       95.1000000000      121.9134429114
       95.2000000000      122.0932377755
       95.3000000000      122.2774778339
       95.4000000000      122.4653241626
       95.5000000000      122.6559848623
       95.6000000000      122.8487884776
       95.7000000000      123.0432320988
       95.8000000000      123.2389918043
       95.9000000000      123.4358916379
       96.0000000000      123.6338402712
       96.1000000000      123.8327540919
       96.2000000000      124.0324872141
       96.3000000000      124.2327846872
       96.4000000000      124.4332692613
       96.5000000000      124.6334630808
       96.6000000000      124.8328383570
       96.7000000000      125.0308830369
       96.8000000000      125.2271644776
       96.9000000000      125.4213739977
       97.0000000000      125.6133399789
       97.1000000000      125.8030044489
       97.2000000000      125.9903667719
       97.3000000000      126.1754075072
       97.4000000000      126.3580135769
       97.5000000000      126.5379296958
       97.6000000000      126.7147563962
       97.7000000000      126.8880000801
       97.8000000000      127.0571611737
       97.9000000000      127.2218322090
       98.0000000000      127.3817737940
       98.1000000000      127.5369445345
       98.2000000000      127.6874753838
       98.3000000000      127.8335956285
       98.4000000000      127.9755323239
       98.5000000000      128.1134149851
       98.6000000000      128.2472166973
       98.7000000000      128.3767507422
       98.8000000000      128.5017208383
       98.9000000000      128.6218049673
       99.0000000000      128.7367437975
       99.1000000000      128.8464067435
       99.2000000000      128.9508189813
       99.3000000000      129.0501445559
       99.4000000000      129.1446331854
       99.5000000000      129.2345474607
       99.6000000000      129.3200913896
       99.7000000000      129.4013595149
       99.8000000000      129.4783183454
       99.9000000000      129.5508213231
      100.0000000000      129.6186500035
      100.1000000000      129.6815685037
      100.2000000000      129.7393756483
      100.3000000000      129.7919411137
      100.4000000000      129.8392175526
      100.5000000000      129.8812290661
      100.6000000000      129.9180438470
      100.7000000000      129.9497423730
      100.8000000000      129.9763914327
      100.9000000000      129.9980294891
      101.0000000000      130.0146639702
      101.1000000000      130.0262772184
      101.2000000000      130.0328360674
      101.3000000000      130.0342998788
      101.4000000000      130.0306241727
      101.5000000000      130.0217605811
      101.6000000000      130.0076570525
      101.7000000000      129.9882623358
      101.8000000000      129.9635364732
      101.9000000000      129.9334642931
      102.0000000000      129.8980664691
      102.1000000000      129.8574030346
      102.2000000000      129.8115670404
      102.3000000000      129.7606695759
      102.4000000000      129.7048204007
      102.5000000000      129.6441101123
      102.6000000000      129.5786007743
      102.7000000000      129.5083301858
      102.8000000000      129.4333306440
      102.9000000000      129.3536573160
      103.0000000000      129.2694169348
      103.1000000000      129.1807874001
      103.2000000000      129.0880225238
      103.3000000000      128.9914412495
      103.4000000000      128.8914046469
      103.5000000000      128.7882868752
      103.6000000000      128.6824480098
      103.7000000000      128.5742167029
      103.8000000000      128.4638875212
      103.9000000000      128.3517319061
      104.0000000000      128.2380168214
      104.1000000000      128.1230239974
      104.2000000000      128.0070651787
      104.3000000000      127.8904920567
      104.4000000000      127.7737014809
      104.5000000000      127.6571364651
      104.6000000000      127.5412838940
      104.7000000000      127.4266703565
      104.8000000000      127.3138568160
      104.9000000000      127.2034306914
      105.0000000000      127.0959928912
      105.1000000000      126.9921400943
      105.2000000000      126.8924473693
      105.3000000000      126.7974582291
      105.4000000000      126.7076859422
      105.5000000000      126.6236248725
      105.6000000000      126.5457676065
      105.7000000000      126.4746226706
      105.8000000000      126.4107248670
      105.9000000000      126.3546273834
      106.0000000000      126.3068674872
      106.1000000000      126.2679092838
      106.2000000000      126.2380790671
      106.3000000000      126.2175126051
      106.4000000000      126.2061297558
      106.5000000000      126.2036455985
      106.6000000000      126.2096182374
      106.7000000000      126.2235198123
      106.8000000000      126.2448065593
      106.9000000000      126.2729665080
      107.0000000000      126.3075363830
      107.1000000000      126.3480901426
      107.2000000000      126.3942059581
      107.3000000000      126.4454224121
      107.4000000000      126.5012002555
      107.5000000000      126.5609059238
      107.6000000000      126.6238236731
      107.7000000000      126.6891913163
      107.8000000000      126.7562480724
      107.9000000000      126.8242828066
      108.0000000000      126.8926727274
      108.1000000000      126.9609038996
      108.2000000000      127.0285686404
      108.3000000000      127.0953415948
      108.4000000000      127.1609433646
      108.5000000000      127.2251039770
      108.6000000000      127.2875367242
      108.7000000000      127.3479281759
      108.8000000000      127.4059448326
      108.9000000000      127.4612527882
      109.0000000000      127.5135438264
      109.1000000000      127.5625603939
      109.2000000000      127.6081127868
      109.3000000000      127.6500849494
      109.4000000000      127.6884294531
      109.5000000000      127.7231546925
      109.6000000000      127.7543079249
      109.7000000000      127.7819567498
      109.8000000000      127.8061706389
      109.9000000000      127.8270042196
      110.0000000000      127.8444841269
      110.1000000000      127.8586012410
      110.2000000000      127.8693095746
      110.3000000000      127.8765319953
      110.4000000000      127.8801721265
      110.5000000000      127.8801307154
      110.6000000000      127.8763236935
      110.7000000000      127.8686981923
      110.8000000000      127.8572426918
      110.9000000000      127.8419889785
      111.0000000000      127.8230059635
      111.1000000000      127.8003874703
      111.2000000000      127.7742372902
      111.3000000000      127.7446548974
      111.4000000000      127.7117254821
      111.5000000000      127.6755162457
      111.6000000000      127.6360795766
      111.7000000000      127.5934620352
      111.8000000000      127.5477160376
      111.9000000000      127.4989107069
      112.0000000000      127.4471387975
      112.1000000000      127.3925186396
      112.2000000000      127.3351916246
      112.3000000000      127.2753162861
      112.4000000000      127.2130594150
      112.5000000000      127.1485854351
      112.6000000000      127.0820457345
      112.7000000000      127.0135706996
      112.8000000000      126.9432672017
      112.9000000000      126.8712218959
      113.0000000000      126.7975084993
      113.1000000000      126.7221963355
      113.2000000000      126.6453580637
      113.3000000000      126.5670759059
      113.4000000000      126.4874459755
      113.5000000000      126.4065805452
      113.6000000000      126.3246074302
      113.7000000000      126.2416660737
      113.8000000000      126.1579005149
      113.9000000000      126.0734499767
      114.0000000000      125.9884390630
      114.1000000000      125.9029701165
      114.2000000000      125.8171209731
      114.3000000000      125.7309504964
      114.4000000000      125.6445122346
      114.5000000000      125.5578740896
      114.6000000000      125.4711398053
      114.7000000000      125.3844674672
      114.8000000000      125.2980795251
      114.9000000000      125.2122599360
      115.0000000000      125.1273366203
      115.1000000000      125.0436513824
      115.2000000000      124.9615232090
      115.3000000000      124.8812131847
      115.4000000000      124.8028995785
      115.5000000000      124.7266696196
      115.6000000000      124.6525309341
      115.7000000000      124.5804403188
      115.8000000000      124.5103421948
      115.9000000000      124.4422055513
      116.0000000000      124.3760483173
      116.1000000000      124.3119425273
      116.2000000000      124.2500005970
      116.3000000000      124.1903493362
      116.4000000000      124.1331011156
      116.5000000000      124.0783307230
      116.6000000000      124.0260635681
      116.7000000000      123.9762771856
      116.8000000000      123.9289142719
      116.9000000000      123.8839012925
      117.0000000000      123.8411649709
      117.1000000000      123.8006411195
      117.2000000000      123.7622744716
      117.3000000000      123.7260109342
      117.4000000000      123.6917843215
      117.5000000000      123.6595001855
      117.6000000000      123.6290211470
      117.7000000000      123.6001595699
      117.8000000000      123.5726820297
      117.9000000000      123.5463266124
      118.0000000000      123.5208302625
      118.1000000000      123.4959600339
      118.2000000000      123.4715395131
      118.3000000000      123.4474615057
      118.4000000000      123.4236818854
      118.5000000000      123.4001965610
      118.6000000000      123.3770100490
      118.7000000000      123.3541069079
      118.8000000000      123.3314350751
      118.9000000000      123.3089052343
      119.0000000000      123.2864043687
      119.1000000000      123.2638166796
      119.2000000000      123.2410432081
      119.3000000000      123.2180133119
      119.4000000000      123.1946852994
      119.5000000000      123.1710376046
      119.6000000000      123.1470545026
      119.7000000000      123.1227114728
      119.8000000000      123.0979649996
      119.9000000000      123.0727498701
      120.0000000000      123.0469841159
      120.1000000000      123.0205787983
      120.2000000000      122.9934487374
      120.3000000000      122.9655204988
      120.4000000000      122.9367360152
      120.5000000000      122.9070523897
      120.6000000000      122.8764398562
      120.7000000000      122.8448802563
      120.8000000000      122.8123672409
      120.9000000000      122.7789081885
      121.0000000000      122.7445261683
      121.1000000000      122.7092594423
      121.2000000000      122.6731561112
      121.3000000000      122.6362628561
      121.4000000000      122.5986093575
      121.5000000000      122.5601925534
      121.6000000000      122.5209663377
      121.7000000000      122.4808417219
      121.8000000000      122.4396994131
      121.9000000000      122.3974125712
      122.0000000000      122.3538737746
      122.1000000000      122.3090182974
      122.2000000000      122.2628365733
      122.3000000000      122.2153717876
      122.4000000000      122.1667031499
      122.5000000000      122.1169200682
      122.6000000000      122.0660960424
      122.7000000000      122.0142713768
      122.8000000000      121.9614503699
      122.9000000000      121.9076135842
      123.0000000000      121.8527403253
      123.1000000000      121.7968331830
      123.2000000000      121.7399362114
      123.3000000000      121.6821406861
      123.4000000000      121.6235765578
      123.5000000000      121.5643923100
      123.6000000000      121.5047300409
      123.7000000000      121.4447036594
      123.8000000000      121.3843868838
      123.9000000000      121.3238140067
      124.0000000000      121.2629922104
      124.1000000000      121.2019206172
      124.2000000000      121.1406097246
      124.3000000000      121.0790954479
      124.4000000000      121.0174445770
      124.5000000000      120.9557517447
      124.6000000000      120.8941306240
      124.7000000000      120.8327031665
      124.8000000000      120.7715904116
      124.9000000000      120.7109074170
      125.0000000000      120.6507627141
      125.1000000000      120.5912607142
      125.2000000000      120.5325040415
      125.3000000000      120.4745928574
      125.4000000000      120.4176200746
      125.5000000000      120.3616641820
      125.6000000000      120.3067832872
      125.7000000000      120.2530138882
      125.8000000000      120.2003760137
      125.9000000000      120.1488837261
      126.0000000000      120.0985582436
      126.1000000000      120.0494395824
      126.2000000000      120.0015927388
      126.3000000000      119.9551056712
      126.4000000000      119.9100790307
      126.5000000000      119.8666105599
      126.6000000000      119.8247786940
      126.7000000000      119.7846296782
      126.8000000000      119.7461711416
      126.9000000000      119.7093735679
      127.0000000000      119.6741792968
      127.1000000000      119.6405166097
      127.2000000000      119.6083149727
      127.3000000000      119.5775175845
      127.4000000000      119.5480888776
      127.5000000000      119.5200161269
      127.6000000000      119.4933050540
      127.7000000000      119.4679699725
      127.8000000000      119.4440201713
      127.9000000000      119.4214454933
      128.0000000000      119.4002045669
      128.1000000000      119.3802186172
      128.2000000000      119.3613725784
      128.3000000000      119.3435236933
      128.4000000000      119.3265159277
      128.5000000000      119.3101968579
      128.6000000000      119.2944330118
      128.7000000000      119.2791202289
      128.8000000000      119.2641870501
      128.9000000000      119.2495906776
      129.0000000000      119.2353064184
      129.1000000000      119.2213130316
      129.2000000000      119.2075774016
      129.3000000000      119.1940424072
      129.4000000000      119.1806211580
      129.5000000000      119.1671991274
      129.6000000000      119.1536437087
      129.7000000000      119.1398187032
      129.8000000000      119.1255997939
      129.9000000000      119.1108864326
      130.0000000000      119.0956063625
      130.1000000000      119.0797114236
      130.2000000000      119.0631663433
      130.3000000000      119.0459349490
      130.4000000000      119.0279692388
      130.5000000000      119.0092058069
      130.6000000000      118.9895711704
      130.7000000000      118.9689937574
      130.8000000000      118.9474172421
      130.9000000000      118.9248089762
      131.0000000000      118.9011592315
      131.1000000000      118.8764710007
      131.2000000000      118.8507442278
      131.3000000000      118.8239605655
      131.4000000000      118.7960745091
      131.5000000000      118.7670137528
      131.6000000000      118.7366880165
      131.7000000000      118.7050021710
      131.8000000000      118.6718681923
      131.9000000000      118.6372116569
      132.0000000000      118.6009718395
      132.1000000000      118.5630979967
      132.2000000000      118.5235460540
      132.3000000000      118.4822786502
      132.4000000000      118.4392683787
      132.5000000000      118.3945010131
      132.6000000000      118.3479747564
      132.7000000000      118.2996933061
      132.8000000000      118.2496538358
      132.9000000000      118.1978341206
      133.0000000000      118.1441845658
      133.1000000000      118.0886299075
      133.2000000000      118.0310818818
      133.3000000000      117.9714594743
      133.4000000000      117.9097097066
      133.5000000000      117.8458211476
      133.6000000000      117.7798248964
      133.7000000000      117.7117825519
      133.8000000000      117.6417653061
      133.9000000000      117.5698314602
      134.0000000000      117.4960096777
      134.1000000000      117.4202927952
      134.2000000000      117.3426429008
      134.3000000000      117.2630045342
      134.4000000000      117.1813207225
      134.5000000000      117.0975467837
      134.6000000000      117.0116588132
      134.7000000000      116.9236564459
      134.8000000000      116.8335613476
      134.9000000000      116.7414134075
      135.0000000000      116.6472659891
      135.1000000000      116.5511807663
      135.2000000000      116.4532226275
      135.3000000000      116.3534557344
      135.4000000000      116.2519422515
      135.5000000000      116.1487445736
      135.6000000000      116.0439300965
      135.7000000000      115.9375757901
      135.8000000000      115.8297691654
      135.9000000000      115.7206032198
      136.0000000000      115.6101654255
      136.1000000000      115.4985238078
      136.2000000000      115.3857155013
      136.3000000000      115.2717434484
      136.4000000000      115.1565844950
      136.5000000000      115.0402074417
      136.6000000000      114.9225946691
      136.7000000000      114.8037584798
      136.8000000000      114.6837450945
      136.9000000000      114.5626245795
      137.0000000000      114.4404711670
      137.1000000000      114.3173426664
      137.2000000000      114.1932682119
      137.3000000000      114.0682503008
      137.4000000000      113.9422812503
      137.5000000000      113.8153679988
      137.6000000000      113.6875555910
      137.7000000000      113.5589402937
      137.8000000000      113.4296677153
      137.9000000000      113.2999172472
      138.0000000000      113.1698789973
      138.1000000000      113.0397314528
      138.2000000000      112.9096269787
      138.3000000000      112.7796884887
      138.4000000000      112.6500162464
      138.5000000000      112.5207004416
      138.6000000000      112.3918342611
      138.7000000000      112.2635233200
      138.8000000000      112.1358894855
      138.9000000000      112.0090691921
      139.0000000000      111.8832076947
      139.1000000000      111.7584512166
      139.2000000000      111.6349388431
      139.3000000000      111.5127956405
      139.4000000000      111.3921282640
      139.5000000000      111.2730241850
      139.6000000000      111.1555552969
      139.7000000000      111.0397858343
      139.8000000000      110.9257833556
      139.9000000000      110.8136301249
      140.0000000000      110.7034312234
      140.1000000000      110.5953157885
      140.2000000000      110.4894296017
      140.3000000000      110.3859205302
      140.4000000000      110.2849214811
      140.5000000000      110.1865369871
      140.6000000000      110.0908383553
      140.7000000000      109.9978688081
      140.8000000000      109.9076562855
      140.9000000000      109.8202286095
      141.0000000000      109.7356248068
      141.1000000000      109.6538979585
      141.2000000000      109.5751084087
      141.3000000000      109.4993102814
      141.4000000000      109.4265368393
      141.5000000000      109.3567906386
      141.6000000000      109.2900422467
      141.7000000000      109.2262378715
      141.8000000000      109.1653129777
      141.9000000000      109.1072071990
      142.0000000000      109.0518760491
      142.1000000000      108.9992966064
      142.2000000000      108.9494665396
      142.3000000000      108.9023976922
      142.4000000000      108.8581066451
      142.5000000000      108.8166051013
      142.6000000000      108.7778926103
      142.7000000000      108.7419531733
      142.8000000000      108.7087562832
      142.9000000000      108.6782619203
      143.0000000000      108.6504283677
      143.1000000000      108.6252209379
      143.2000000000      108.6026190165
      143.3000000000      108.5826184657
      143.4000000000      108.5652272309
      143.5000000000      108.5504538756
      143.6000000000      108.5382914449
      143.7000000000      108.5287014543
      143.8000000000      108.5216036311
      143.9000000000      108.5168760009
      144.0000000000      108.5143667068
      144.1000000000      108.5139149379
      144.2000000000      108.5153746719
      144.3000000000      108.5186333295
      144.4000000000      108.5236189602
      144.5000000000      108.5302936482
      144.6000000000      108.5386361583
      144.7000000000      108.5486209514
      144.8000000000      108.5602018889
      144.9000000000      108.5733065005
      145.0000000000      108.5878417975
      145.1000000000      108.6037077734
      145.2000000000      108.6208118556
      145.3000000000      108.6390777920
      145.4000000000      108.6584453599
      145.5000000000      108.6788617295
      145.6000000000      108.7002690915
      145.7000000000      108.7225947050
      145.8000000000      108.7457480728
      145.9000000000      108.7696261975
      146.0000000000      108.7941237729
      146.1000000000      108.8191425657
      146.2000000000      108.8445946553
      146.3000000000      108.8703972883
      146.4000000000      108.8964611330
      146.5000000000      108.9226769530
      146.6000000000      108.9489067948
      146.7000000000      108.9749842040
      146.8000000000      109.0007242151
      146.9000000000      109.0259396307
      147.0000000000      109.0504572663
      147.1000000000      109.0741278986
      147.2000000000      109.0968264521
      147.3000000000      109.1184425875
      147.4000000000      109.1388650976
      147.5000000000      109.1579647767
      147.6000000000      109.1755803260
      147.7000000000      109.1915105610
      147.8000000000      109.2055146088
      147.9000000000      109.2173197851
      148.0000000000      109.2266350722
      148.1000000000      109.2331670773
      148.2000000000      109.2366354491
      148.3000000000      109.2367854210
      148.4000000000      109.2333957713
      148.5000000000      109.2262806567
      148.6000000000      109.2152845452
      148.7000000000      109.2002720995
      148.8000000000      109.1811181805
      148.9000000000      109.1577044716
      149.0000000000      109.1299266623
      149.1000000000      109.0977111026
      149.2000000000      109.0610354489
      149.3000000000      109.0199456888
      149.4000000000      108.9745621015
      149.5000000000      108.9250694403
      149.6000000000      108.8716923606
      149.7000000000      108.8146639242
      149.8000000000      108.7541987602
      149.9000000000      108.6904804838
      150.0000000000      108.6236665219
      150.1000000000      108.5539063922
      150.2000000000      108.4813647992
      150.3000000000      108.4062399867
      150.4000000000      108.3287702328
      150.5000000000      108.2492265518
      150.6000000000      108.1678951950
      150.7000000000      108.0850570658
      150.8000000000      108.0009713048
      150.9000000000      107.9158675666
      151.0000000000      107.8299475800
      151.1000000000      107.7433931045
      151.2000000000      107.6563757892
      151.3000000000      107.5690645800
      151.4000000000      107.4816285191
      151.5000000000      107.3942355394
      151.6000000000      107.3070493960
      151.7000000000      107.2202269201
      151.8000000000      107.1339163749
      151.9000000000      107.0482562376
      152.0000000000      106.9633732183
      152.1000000000      106.8793788069
      152.2000000000      106.7963647476
      152.3000000000      106.7143991067
      152.4000000000      106.6335250020
      152.5000000000      106.5537642135
      152.6000000000      106.4751258005
      152.7000000000      106.3976179673
      152.8000000000      106.3212595604
      152.9000000000      106.2460876508
      153.0000000000      106.1721587466
      153.1000000000      106.0995437828
      153.2000000000      106.0283191044
      153.3000000000      105.9585566924
      153.4000000000      105.8903166013
      153.5000000000      105.8236432398
      153.6000000000      105.7585656392
      153.7000000000      105.6951006896
      153.8000000000      105.6332583893
      153.9000000000      105.5730478768
      154.0000000000      105.5144831808
      154.1000000000      105.4575875919
      154.2000000000      105.4023956807
      154.3000000000      105.3489523947
      154.4000000000      105.2973092398
      154.5000000000      105.2475181462
      154.6000000000      105.1996239806
      154.7000000000      105.1536576056
      154.8000000000      105.1096313673
      154.9000000000      105.0675390098
      155.0000000000      105.0273608406
      155.1000000000      104.9890731546
      155.2000000000      104.9526590605
      155.3000000000      104.9181170060
      155.4000000000      104.8854641424
      155.5000000000      104.8547335548
      155.6000000000      104.8259666838
      155.7000000000      104.7992035276
      155.8000000000      104.7744737752
      155.9000000000      104.7517915101
      156.0000000000      104.7311549045
      156.1000000000      104.7125503090
      156.2000000000      104.6959587190
      156.3000000000      104.6813614466
      156.4000000000      104.6687428214
      156.5000000000      104.6580893639
      156.6000000000      104.6493864440
      156.7000000000      104.6426141106
      156.8000000000      104.6377434193
      156.9000000000      104.6347340598
      157.0000000000      104.6335334071
      157.1000000000      104.6340769769
      157.2000000000      104.6362897835
      157.3000000000      104.6400879986
      157.4000000000      104.6453804962
      157.5000000000      104.6520702602
      157.6000000000      104.6600557769
      157.7000000000      104.6692321939
      157.8000000000      104.6794915857
      157.9000000000      104.6907217477
      158.0000000000      104.7028035206
      158.1000000000      104.7156073882
      158.2000000000      104.7289905473
      158.3000000000      104.7427955194
      158.4000000000      104.7568510542
      158.5000000000      104.7709756191
      158.6000000000      104.7849829727
      158.7000000000      104.7986883413
      158.8000000000      104.8119131073
      158.9000000000      104.8244862878
      159.0000000000      104.8362425800
      159.1000000000      104.8470186126
      159.2000000000      104.8566496497
      159.3000000000      104.8649686655
      159.4000000000      104.8718082487
      159.5000000000      104.8770043672
      159.6000000000      104.8804003878
      159.7000000000      104.8818501358
      159.8000000000      104.8812194699
      159.9000000000      104.8783869529
      160.0000000000      104.8732452047
      160.1000000000      104.8657045972
      160.2000000000      104.8556994209
      160.3000000000      104.8431942725
      160.4000000000      104.8281871235
      160.5000000000      104.8107065813
      160.6000000000      104.7908032910
      160.7000000000      104.7685378787
      160.8000000000      104.7439690833
      160.9000000000      104.7171463178
      161.0000000000      104.6881100870
      161.1000000000      104.6569011285
      161.2000000000      104.6235754031
      161.3000000000      104.5882190813
      161.4000000000      104.5509572458
      161.5000000000      104.5119524827
      161.6000000000      104.4713934747
      161.7000000000      104.4294774171
      161.8000000000      104.3863921663
      161.9000000000      104.3423038672
      162.0000000000      104.2973535756
      162.1000000000      104.2516629009
      162.2000000000      104.2053454259
      162.3000000000      104.1585187198
      162.4000000000      104.1113121310
      162.5000000000      104.0638677723
      162.6000000000      104.0163350871
      162.7000000000      103.9688616160
      162.8000000000      103.9215832398
      162.9000000000      103.8746165893
      163.0000000000      103.8280551951
      163.1000000000      103.7819697916
      163.2000000000      103.7364120461
      163.3000000000      103.6914202168
      163.4000000000      103.6470250874
      163.5000000000      103.6032549264
      163.6000000000      103.5601392498
      163.7000000000      103.5177115873
      163.8000000000      103.4760110495
      163.9000000000      103.4350824645
      164.0000000000      103.3949745951
      164.1000000000      103.3557371152
      164.2000000000      103.3174174336
      164.3000000000      103.2800583978
      164.4000000000      103.2436972258
      164.5000000000      103.2083653412
      164.6000000000      103.1740885311
      164.7000000000      103.1408868792
      164.8000000000      103.1087738579
      164.9000000000      103.0777542722
      165.0000000000      103.0478212309
      165.1000000000      103.0189531842
      165.2000000000      102.9911127143
      165.3000000000      102.9642485255
      165.4000000000      102.9383010509
      165.5000000000      102.9132105979
      165.6000000000      102.8889262429
      165.7000000000      102.8654134961
      165.8000000000      102.8426590063
      165.9000000000      102.8206713342
      166.0000000000      102.7994774738
      166.1000000000      102.7791154385
      166.2000000000      102.7596239449
      166.3000000000      102.7410310499
      166.4000000000      102.7233443315
      166.5000000000      102.7065455245
      166.6000000000      102.6905918538
      166.7000000000      102.6754243529
      166.8000000000      102.6609812665
      166.9000000000      102.6472127273
      167.0000000000      102.6340920854
      167.1000000000      102.6216199256
      167.2000000000      102.6098189385
      167.3000000000      102.5987208635
      167.4000000000      102.5883495885
      167.5000000000      102.5787062855
      167.6000000000      102.5697615151
      167.7000000000      102.5614565020
      167.8000000000      102.5537125350
      167.9000000000      102.5464447967
      168.0000000000      102.5395756924
      168.1000000000      102.5330431894
      168.2000000000      102.5268019753
      168.3000000000      102.5208181581
      168.4000000000      102.5150607955
      168.5000000000      102.5094943320
      168.6000000000      102.5040748034
      168.7000000000      102.4987505451
      168.8000000000      102.4934663548
      168.9000000000      102.4881691176
      169.0000000000      102.4828127369
      169.1000000000      102.4773608063
      169.2000000000      102.4717861849
      169.3000000000      102.4660679804
      169.4000000000      102.4601872419
      169.5000000000      102.4541229036
      169.6000000000      102.4478489531
      169.7000000000      102.4413328783
      169.8000000000      102.4345347263
      169.9000000000      102.4274061336
      170.0000000000      102.4198892525
      170.1000000000      102.4119162043
      170.2000000000      102.4034099478
      170.3000000000      102.3942871316
      170.4000000000      102.3844626645
      170.5000000000      102.3738550633
      170.6000000000      102.3623913787
      170.7000000000      102.3500109445
      170.8000000000      102.3366678911
      170.9000000000      102.3223325861
      171.0000000000      102.3069918171
      171.1000000000      102.2906472411
      171.2000000000      102.2733119495
      171.3000000000      102.2550057106
      171.4000000000      102.2357498809
      171.5000000000      102.2155631343
      171.6000000000      102.1944592246
      171.7000000000      102.1724478158
      171.8000000000      102.1495385288
      171.9000000000      102.1257470280
      172.0000000000      102.1011008538
      172.1000000000      102.0756429130
      172.2000000000      102.0494314123
      172.3000000000      102.0225361327
      172.4000000000      101.9950318619
      172.5000000000      101.9669904610
      172.6000000000      101.9384733331
      172.7000000000      101.9095261059
      172.8000000000      101.8801769447
      172.9000000000      101.8504390691
      173.0000000000      101.8203168783
      173.1000000000      101.7898138828
      173.2000000000      101.7589400841
      173.3000000000      101.7277167980
      173.4000000000      101.6961780025
      173.5000000000      101.6643683899
      173.6000000000      101.6323388708
      173.7000000000      101.6001407094
      173.8000000000      101.5678198270
      173.9000000000      101.5354131245
      174.0000000000      101.5029482191
      174.1000000000      101.4704466500
      174.2000000000      101.4379291683
      174.3000000000      101.4054209199
      174.4000000000      101.3729545741
      174.5000000000      101.3405704095
      174.6000000000      101.3083134483
      174.7000000000      101.2762286348
      174.8000000000      101.2443553657
      174.9000000000      101.2127228075
      175.0000000000      101.1813470036
      175.1000000000      101.1502303109
      175.2000000000      101.1193631698
      175.3000000000      101.0887278794
      175.4000000000      101.0583037374
      175.5000000000      101.0280726433
      175.6000000000      100.9980240189
      175.7000000000      100.9681580504
      175.8000000000      100.9384864690
      175.9000000000      100.9090307981
      176.0000000000      100.8798185707
      176.1000000000      100.8508786695
      176.2000000000      100.8222371698
      176.3000000000      100.7939147649
      176.4000000000      100.7659260663
      176.5000000000      100.7382803679
      176.6000000000      100.7109830008
      176.7000000000      100.6840364705
      176.8000000000      100.6574409451
      176.9000000000      100.6311940689
      177.0000000000      100.6052904899
      177.1000000000      100.5797218067
      177.2000000000      100.5544775567
      177.3000000000      100.5295473623
      177.4000000000      100.5049235642
      177.5000000000      100.4806030637
      177.6000000000      100.4565871711
      177.7000000000      100.4328790400
      177.8000000000      100.4094793729
      177.9000000000      100.3863818891
      178.0000000000      100.3635702703
      178.1000000000      100.3410179190
      178.2000000000      100.3186908151
      178.3000000000      100.2965524857
      178.4000000000      100.2745690953
      178.5000000000      100.2527124277
      178.6000000000      100.2309594181
      178.7000000000      100.2092884403
      178.8000000000      100.1876740145
      178.9000000000      100.1660823767
      179.0000000000      100.1444698927
      179.1000000000      100.1227851767
      179.2000000000      100.1009741927
      179.3000000000      100.0789865224
      179.4000000000      100.0567804849
      179.5000000000      100.0343252111
      179.6000000000      100.0115989402
      179.7000000000       99.9885840903
      179.8000000000       99.9652608248
      179.9000000000       99.9416014477
      180.0000000000       99.9175679676
      180.1000000000       99.8931143446
      180.2000000000       99.8681933498
      180.3000000000       99.8427661284
      180.4000000000       99.8168112924
      180.5000000000       99.7903304272
      180.6000000000       99.7633482799
      180.7000000000       99.7359079045
      180.8000000000       99.7080627468
      180.9000000000       99.6798685168
      181.0000000000       99.6513775314
      181.1000000000       99.6226371622
      181.2000000000       99.5936925107
      181.3000000000       99.5645919074
      181.4000000000       99.5353927404
      181.5000000000       99.5061649147
      181.6000000000       99.4769901660
      181.7000000000       99.4479572453
      181.8000000000       99.4191547123
      181.9000000000       99.3906637936
      182.0000000000       99.3625533146
      182.1000000000       99.3348776752
      182.2000000000       99.3076777545
      182.3000000000       99.2809836821
      182.4000000000       99.2548177760
      182.5000000000       99.2291960719
      182.6000000000       99.2041277658
      182.7000000000       99.1796131910
      182.8000000000       99.1556420003
      182.9000000000       99.1321935149
      183.0000000000       99.1092405809
      183.1000000000       99.0867568961
      183.2000000000       99.0647261949
      183.3000000000       99.0431505807
      183.4000000000       99.0220551715
      183.5000000000       99.0014870171
      183.6000000000       98.9815076767
      183.7000000000       98.9621807440
      183.8000000000       98.9435575710
      183.9000000000       98.9256655608
      184.0000000000       98.9085030672
      184.1000000000       98.8920429476
      184.2000000000       98.8762438638
      184.3000000000       98.8610657391
      184.4000000000       98.8464843343
      184.5000000000       98.8325001774
      184.6000000000       98.8191390567
      184.7000000000       98.8064443375
      184.8000000000       98.7944642838
      184.9000000000       98.7832391412
      185.0000000000       98.7727923628
      185.1000000000       98.7631284825
      185.2000000000       98.7542375969
      185.3000000000       98.7461042140
      185.4000000000       98.7387171955
      185.5000000000       98.7320774552
      185.6000000000       98.7262010679
      185.7000000000       98.7211171883
      185.8000000000       98.7168618414
      185.9000000000       98.7134698133
      186.0000000000       98.7109672222
      186.1000000000       98.7093668381
      186.2000000000       98.7086672962
      186.3000000000       98.7088560975
      186.4000000000       98.7099152628
      186.5000000000       98.7118277826
      186.6000000000       98.7145827708
      186.7000000000       98.7181775469
      186.8000000000       98.7226156840
      186.9000000000       98.7279013059
      187.0000000000       98.7340311844
      187.1000000000       98.7409871914
      187.2000000000       98.7487319589
      187.3000000000       98.7572098283
      187.4000000000       98.7663534649
      187.5000000000       98.7760941854
      187.6000000000       98.7863723277
      187.7000000000       98.7971437970
      187.8000000000       98.8083801079
      187.9000000000       98.8200617710
      188.0000000000       98.8321672363
      188.1000000000       98.8446612431
      188.2000000000       98.8574868199
      188.3000000000       98.8705641296
      188.4000000000       98.8837969259
      188.5000000000       98.8970845715
      188.6000000000       98.9103355855
      188.7000000000       98.9234782302
      188.8000000000       98.9364649112
      188.9000000000       98.9492693606
      189.0000000000       98.9618779030
      189.1000000000       98.9742779525
      189.2000000000       98.9864476470
      189.3000000000       98.9983498157
      189.4000000000       99.0099314895
      189.5000000000       99.0211280254
      189.6000000000       99.0318698409
      189.7000000000       99.0420897722
      189.8000000000       99.0517296991
      189.9000000000       99.0607454916
      190.0000000000       99.0691096681
      190.1000000000       99.0768116754
      190.2000000000       99.0838562147
      190.3000000000       99.0902600941
      190.4000000000       99.0960477739
      190.5000000000       99.1012458658
      190.6000000000       99.1058775996
      190.7000000000       99.1099587692
      190.8000000000       99.1134963870
      190.9000000000       99.1164904280
      191.0000000000       99.1189383503
      191.1000000000       99.1208414818
      191.2000000000       99.1222116264
      191.3000000000       99.1230756495
      191.4000000000       99.1234763763
      191.5000000000       99.1234696071
      191.6000000000       99.1231186709
      191.7000000000       99.1224887815
      191.8000000000       99.1216431318
      191.9000000000       99.1206416520
      192.0000000000       99.1195417211
      192.1000000000       99.1183986044
      192.2000000000       99.1172631426
      192.3000000000       99.1161757200
      192.4000000000       99.1151579682
      192.5000000000       99.1142056362
      192.6000000000       99.1132864961
      192.7000000000       99.1123456894
      192.8000000000       99.1113181207
      192.9000000000       99.1101444021
      193.0000000000       99.1087852736
      193.1000000000       99.1072300135
      193.2000000000       99.1054966785
      193.3000000000       99.1036247556
      193.4000000000       99.1016628695
      193.5000000000       99.0996550646
      193.6000000000       99.0976290106
      193.7000000000       99.0955884532
      193.8000000000       99.0935111331
      193.9000000000       99.0913521693
      194.0000000000       99.0890519759
      194.1000000000       99.0865469875
      194.2000000000       99.0837808839
      194.3000000000       99.0807137244
      194.4000000000       99.0773266450
      194.5000000000       99.0736206660
      194.6000000000       99.0696095950
      194.7000000000       99.0653087334
      194.8000000000       99.0607224819
      194.9000000000       99.0558343593
      195.0000000000       99.0506023966
      195.1000000000       99.0449611448
      195.2000000000       99.0388295901
      195.3000000000       99.0321224840
      195.4000000000       99.0247618344
      195.5000000000       99.0166856232
      195.6000000000       99.0078521706
      195.7000000000       98.9982401352
      195.8000000000       98.9878452811
      195.9000000000       98.9766753335
      196.0000000000       98.9647437685
      196.1000000000       98.9520628389
      196.2000000000       98.9386360708
      196.3000000000       98.9244510031
      196.4000000000       98.9094737518
      196.5000000000       98.8936474105
      196.6000000000       98.8768959522
      196.7000000000       98.8591340392
      196.8000000000       98.8402812062
      196.9000000000       98.8202770076
      197.0000000000       98.7990927203
      197.1000000000       98.7767356582
      197.2000000000       98.7532442652
      197.3000000000       98.7286751892
      197.4000000000       98.7030863015
      197.5000000000       98.6765212295
      197.6000000000       98.6490003164
      197.7000000000       98.6205206679
      197.8000000000       98.5910647183
      197.9000000000       98.5606139336
      198.0000000000       98.5291628776
      198.1000000000       98.4967292757
      198.2000000000       98.4633574128
      198.3000000000       98.4291145591
      198.4000000000       98.3940822220
      198.5000000000       98.3583450430
      198.6000000000       98.3219802918
      198.7000000000       98.2850502387
      198.8000000000       98.2475986779
      198.9000000000       98.2096518854
      199.0000000000       98.1712236627
      199.1000000000       98.1323235165
      199.2000000000       98.0929664772
      199.3000000000       98.0531822964
      199.4000000000       98.0130210985
      199.5000000000       97.9725525651
      199.6000000000       97.9318570955
      199.7000000000       97.8910100540
      199.8000000000       97.8500632761
      199.9000000000       97.8090300519
      200.0000000000       97.7678795746
      200.1000000000       97.7265442135
      200.2000000000       97.6849386246
      200.3000000000       97.6429853591
      200.4000000000       97.6006390946
      200.5000000000       97.5579018490
      200.6000000000       97.5148247184
      200.7000000000       97.4714962881
      200.8000000000       97.4280222223
      200.9000000000       97.3845029254
      201.0000000000       97.3410161685
      201.1000000000       97.2976092818
      201.2000000000       97.2543018209
      201.3000000000       97.2110958413
      201.4000000000       97.1679886965
      201.5000000000       97.1249833583
      201.6000000000       97.0820931958
      201.7000000000       97.0393405573
      201.8000000000       96.9967507677
      201.9000000000       96.9543445218
      202.0000000000       96.9121319647
      202.1000000000       96.8701107627
      202.2000000000       96.8282686924
      202.3000000000       96.7865897889
      202.4000000000       96.7450619863
      202.5000000000       96.7036836603
      202.6000000000       96.6624666235
      202.7000000000       96.6214344672
      202.8000000000       96.5806171868
      202.9000000000       96.5400446649
      203.0000000000       96.4997420964
      203.1000000000       96.4597298722
      203.2000000000       96.4200286507
      203.3000000000       96.3806675376
      203.4000000000       96.3416908722
      203.5000000000       96.3031589756
      203.6000000000       96.2651408815
      203.7000000000       96.2277009708
      203.8000000000       96.1908842941
      203.9000000000       96.1547060244
      204.0000000000       96.1191491646
      204.1000000000       96.0841719470
      204.2000000000       96.0497229824
      204.3000000000       96.0157591647
      204.4000000000       95.9822599276
      204.5000000000       95.9492326708
      204.6000000000       95.9167077114
      204.7000000000       95.8847251371
      204.8000000000       95.8533186176
      204.9000000000       95.8225017490
      205.0000000000       95.7922609361
      205.1000000000       95.7625563137
      205.2000000000       95.7333294842
      205.3000000000       95.7045151174
      205.4000000000       95.6760528992
      205.5000000000       95.6478968821
      205.6000000000       95.6200205711
      205.7000000000       95.5924175281
      205.8000000000       95.5650983167
      205.9000000000       95.5380849103
      206.0000000000       95.5114034653
      206.1000000000       95.4850761284
      206.2000000000       95.4591127302
      206.3000000000       95.4335038167
      206.4000000000       95.4082169940
      206.5000000000       95.3831983966
      206.6000000000       95.3583800022
      206.7000000000       95.3336916951
      206.8000000000       95.3090750754
      206.9000000000       95.2844948912
      207.0000000000       95.2599442475
      207.1000000000       95.2354416128
      207.2000000000       95.2110203525
      207.3000000000       95.1867142335
      207.4000000000       95.1625438764
      207.5000000000       95.1385088176
      207.6000000000       95.1145878946
      207.7000000000       95.0907475158
      207.8000000000       95.0669544169
      207.9000000000       95.0431879673
      208.0000000000       95.0194474243
      208.1000000000       94.9957515421
      208.2000000000       94.9721307009
      208.3000000000       94.9486142796
      208.4000000000       94.9252175254
      208.5000000000       94.9019322277
      208.6000000000       94.8787239908
      208.7000000000       94.8555365882
      208.8000000000       94.8323016049
      208.9000000000       94.8089501131
      209.0000000000       94.7854229352
      209.1000000000       94.7616770213
      209.2000000000       94.7376870114
      209.3000000000       94.7134425716
      209.4000000000       94.6889430808
      209.5000000000       94.6641914980
      209.6000000000       94.6391889606
      209.7000000000       94.6139311563
      209.8000000000       94.5884070473
      209.9000000000       94.5626000997
      210.0000000000       94.5364916446
      210.1000000000       94.5100655705
      210.2000000000       94.4833131795
      210.3000000000       94.4562369690
      210.4000000000       94.4288522874
      210.5000000000       94.4011862336
      210.6000000000       94.3732738017
      210.7000000000       94.3451520526
      210.8000000000       94.3168538304
      210.9000000000       94.2884028505
      211.0000000000       94.2598116833
      211.1000000000       94.2310832648
      211.2000000000       94.2022154280
      211.3000000000       94.1732069572
      211.4000000000       94.1440631771
      211.5000000000       94.1147992250
      211.6000000000       94.0854398926
      211.7000000000       94.0560160859
      211.8000000000       94.0265590746
      211.9000000000       93.9970944129
      212.0000000000       93.9676372861
      212.1000000000       93.9381903048
      212.2000000000       93.9087437570
      212.3000000000       93.8792775057
      212.4000000000       93.8497633265
      212.5000000000       93.8201665813
      212.6000000000       93.7904466637
      212.7000000000       93.7605564754
      212.8000000000       93.7304418899
      212.9000000000       93.7000423375
      213.0000000000       93.6692931762
      213.1000000000       93.6381297619
      213.2000000000       93.6064925006
      213.3000000000       93.5743318977
      213.4000000000       93.5416125570
      213.5000000000       93.5083152204
      213.6000000000       93.4744363663
      213.7000000000       93.4399854927
      213.8000000000       93.4049807470
      213.9000000000       93.3694437519
      214.0000000000       93.3333943970
      214.1000000000       93.2968463125
      214.2000000000       93.2598038249
      214.3000000000       93.2222611013
      214.4000000000       93.1842038574
      214.5000000000       93.1456134268
      214.6000000000       93.1064724329
      214.7000000000       93.0667708430
      214.8000000000       93.0265109177
      214.9000000000       92.9857096528
      215.0000000000       92.9443978851
      215.1000000000       92.9026162247
      215.2000000000       92.8604089452
      215.3000000000       92.8178176365
      215.4000000000       92.7748764242
      215.5000000000       92.7316101702
      215.6000000000       92.6880362128
      215.7000000000       92.6441689860
      215.8000000000       92.6000257132
      215.9000000000       92.5556309131
      216.0000000000       92.5110180308
      216.1000000000       92.4662278082
      216.2000000000       92.4213043687
      216.3000000000       92.3762907557
      216.4000000000       92.3312256635
      216.5000000000       92.2861424816
      216.6000000000       92.2410707904
      216.7000000000       92.1960394907
      216.8000000000       92.1510801326
      216.9000000000       92.1062289981
      217.0000000000       92.0615271300
      217.1000000000       92.0170185564
      217.2000000000       91.9727479228
      217.3000000000       91.9287590503
      217.4000000000       91.8850953802
      217.5000000000       91.8418022039
      217.6000000000       91.7989296604
      217.7000000000       91.7565351397
      217.8000000000       91.7146839772
      217.9000000000       91.6734480300
      218.0000000000       91.6329024322
      218.1000000000       91.5931212877
      218.2000000000       91.5541731274
      218.3000000000       91.5161168435
      218.4000000000       91.4789987251
      218.5000000000       91.4428512296
      218.6000000000       91.4076939081
      218.7000000000       91.3735363702
      218.8000000000       91.3403825339
      218.9000000000       91.3082349972
      219.0000000000       91.2770983107
      219.1000000000       91.2469802142
      219.2000000000       91.2178905615
      219.3000000000       91.1898385925
      219.4000000000       91.1628299841
      219.5000000000       91.1368650625
      219.6000000000       91.1119386349
      219.7000000000       91.0880408443
      219.8000000000       91.0651579755
      219.9000000000       91.0432724368
      220.0000000000       91.0223618290
      220.1000000000       91.0023978310
      220.2000000000       90.9833462552
      220.3000000000       90.9651696324
      220.4000000000       90.9478326691
      220.5000000000       90.9313091734
      220.6000000000       90.9155875336
      220.7000000000       90.9006716925
      220.8000000000       90.8865760595
      220.9000000000       90.8733153290
      221.0000000000       90.8608925917
      221.1000000000       90.8492902709
      221.2000000000       90.8384677685
      221.3000000000       90.8283673641
      221.4000000000       90.8189266351
      221.5000000000       90.8100928891
      221.6000000000       90.8018340333
      221.7000000000       90.7941415206
      221.8000000000       90.7870241180
      221.9000000000       90.7804949842
      222.0000000000       90.7745571589
      222.1000000000       90.7691929690
      222.2000000000       90.7643608629
      222.3000000000       90.7599997145
      222.4000000000       90.7560372628
      222.5000000000       90.7523976000
      222.6000000000       90.7490033930
      222.7000000000       90.7457714599
      222.8000000000       90.7426039494
      222.9000000000       90.7393799454
      223.0000000000       90.7359526284
      223.1000000000       90.7321551151
      223.2000000000       90.7278146057
      223.3000000000       90.7227708981
      223.4000000000       90.7168931278
      223.5000000000       90.7100888263
      223.6000000000       90.7023021523
      223.7000000000       90.6935023867
      223.8000000000       90.6836677011
      223.9000000000       90.6727709032
      224.0000000000       90.6607727003
      224.1000000000       90.6476246522
      224.2000000000       90.6332800065
      224.3000000000       90.6177076797
      224.4000000000       90.6009036617
      224.5000000000       90.5828952172
      224.6000000000       90.5637359461
      224.7000000000       90.5434931184
      224.8000000000       90.5222314507
      224.9000000000       90.4999985570
      225.0000000000       90.4768164272
      225.1000000000       90.4526811604
      225.2000000000       90.4275706372
      225.3000000000       90.4014574442
      225.4000000000       90.3743225924
      225.5000000000       90.3461650002
      225.6000000000       90.3170029442
      225.7000000000       90.2868665381
      225.8000000000       90.2557836713
      225.9000000000       90.2237643356
      226.0000000000       90.1907889162
      226.1000000000       90.1568047496
      226.2000000000       90.1217325378
      226.3000000000       90.0854809759
      226.4000000000       90.0479652811
      226.5000000000       90.0091241372
      226.6000000000       89.9689303277
      226.7000000000       89.9273926315
      226.8000000000       89.8845495337
      226.9000000000       89.8404578203
      227.0000000000       89.7951802870
      227.1000000000       89.7487763489
      227.2000000000       89.7012976549
      227.3000000000       89.6527887077
      227.4000000000       89.6032907826
      227.5000000000       89.5528466086
      227.6000000000       89.5015034246
      227.7000000000       89.4493129578
      227.8000000000       89.3963281881
      227.9000000000       89.3425979671
      228.0000000000       89.2881612808
      228.1000000000       89.2330430784
      228.2000000000       89.1772531953
      228.3000000000       89.1207890660
      228.4000000000       89.0636417800
      228.5000000000       89.0058039053
      228.6000000000       88.9472768515
      228.7000000000       88.8880757231
      228.8000000000       88.8282305241
      228.9000000000       88.7677837193
      229.0000000000       88.7067850466
      229.1000000000       88.6452851419
      229.2000000000       88.5833297383
      229.3000000000       88.5209560206
      229.4000000000       88.4581920841
      229.5000000000       88.3950593206
      229.6000000000       88.3315764824
      229.7000000000       88.2677635883
      229.8000000000       88.2036441064
      229.9000000000       88.1392448133
      230.0000000000       88.0745938555
      230.1000000000       88.0097183179
      230.2000000000       87.9446427519
      230.3000000000       87.8793896386
      230.4000000000       87.8139819102
      230.5000000000       87.7484466584
      230.6000000000       87.6828184121
      230.7000000000       87.6171402416
      230.8000000000       87.5514616186
      230.9000000000       87.4858332106
      231.0000000000       87.4203000536
      231.1000000000       87.3548953297
      231.2000000000       87.2896370408
      231.3000000000       87.2245291817
      231.4000000000       87.1595677629
      231.5000000000       87.0947502953
      231.6000000000       87.0300859041
      231.7000000000       86.9656026982
      231.8000000000       86.9013497498
      231.9000000000       86.8373927701
      232.0000000000       86.7738045788
      232.1000000000       86.7106531231
      232.2000000000       86.6479905216
      232.3000000000       86.5858463613
      232.4000000000       86.5242270962
      232.5000000000       86.4631213733
      232.6000000000       86.4025092006
      232.7000000000       86.3423717780
      232.8000000000       86.2826988840
      232.9000000000       86.2234917833
      233.0000000000       86.1647612896
      233.1000000000       86.1065222978
      233.2000000000       86.0487872825
      233.3000000000       85.9915614641
      233.4000000000       85.9348415303
      233.5000000000       85.8786182764
      233.6000000000       85.8228818586
      233.7000000000       85.7676274122
      233.8000000000       85.7128588461
      233.9000000000       85.6585895560
      234.0000000000       85.6048401436
      234.1000000000       85.5516344347
      234.2000000000       85.4989957704
      234.3000000000       85.4469453921
      234.4000000000       85.3955036184
      234.5000000000       85.3446929035
      234.6000000000       85.2945406861
      234.7000000000       85.2450799600
      234.8000000000       85.1963466864
      234.9000000000       85.1483747289
      235.0000000000       85.1011901819
      235.1000000000       85.0548073492
      235.2000000000       85.0092280768
      235.3000000000       84.9644448451
      235.4000000000       84.9204464457
      235.5000000000       84.8772239413
      235.6000000000       84.8347743590
      235.7000000000       84.7931004759
      235.8000000000       84.7522065025
      235.9000000000       84.7120911292
      236.0000000000       84.6727406121
      236.1000000000       84.6341248066
      236.2000000000       84.5961980497
      236.3000000000       84.5589050007
      236.4000000000       84.5221897789
      236.5000000000       84.4860056793
      236.6000000000       84.4503226049
      236.7000000000       84.4151299488
      236.8000000000       84.3804340123
      236.9000000000       84.3462508192
      237.0000000000       84.3125967086
      237.1000000000       84.2794797529
      237.2000000000       84.2468946682
      237.3000000000       84.2148227591
      237.4000000000       84.1832368953
      237.5000000000       84.1521098890
      237.6000000000       84.1214234604
      237.7000000000       84.0911747966
      237.8000000000       84.0613785547
      237.9000000000       84.0320635059
      238.0000000000       84.0032645257
      238.1000000000       83.9750118495
      238.2000000000       83.9473204501
      238.3000000000       83.9201826361
      238.4000000000       83.8935662182
      238.5000000000       83.8674189416
      238.6000000000       83.8416778957
      238.7000000000       83.8162811295
      238.8000000000       83.7911780554
      238.9000000000       83.7663356364
      239.0000000000       83.7417385751
      239.1000000000       83.7173835249
      239.2000000000       83.6932691718
      239.3000000000       83.6693853600
      239.4000000000       83.6457048021
      239.5000000000       83.6221801804
      239.6000000000       83.5987477942
      239.7000000000       83.5753368354
      239.8000000000       83.5518814885
      239.9000000000       83.5283320727
      240.0000000000       83.5046617301
      240.1000000000       83.4808667009
      240.2000000000       83.4569604422
      240.3000000000       83.4329638470
      240.4000000000       83.4088949455
      240.5000000000       83.3847612740
      240.6000000000       83.3605569446
      240.7000000000       83.3362647546
      240.8000000000       83.3118620671
      240.9000000000       83.2873281864
      241.0000000000       83.2626507746
      241.1000000000       83.2378295392
      241.2000000000       83.2128766439
      241.3000000000       83.1878145128
      241.4000000000       83.1626724486
      241.5000000000       83.1374834884
      241.6000000000       83.1122823400
      241.7000000000       83.0871043652
      241.8000000000       83.0619848817
      241.9000000000       83.0369579011
      242.0000000000       83.0120537925
      242.1000000000       82.9872961543
      242.2000000000       82.9626988648
      242.3000000000       82.9382645608
      242.4000000000       82.9139855242
      242.5000000000       82.8898472594
      242.6000000000       82.8658340876
      242.7000000000       82.8419352289
      242.8000000000       82.8181493092
      242.9000000000       82.7944855736
      243.0000000000       82.7709612664
      243.1000000000       82.7475961456
      243.2000000000       82.7244062682
      243.3000000000       82.7013993951
      243.4000000000       82.6785736294
      243.5000000000       82.6559196336
      243.6000000000       82.6334254596
      243.7000000000       82.6110821434
      243.8000000000       82.5888880253
      243.9000000000       82.5668503828
      244.0000000000       82.5449841743
      244.1000000000       82.5233088716
      244.2000000000       82.5018450768
      244.3000000000       82.4806125404
      244.4000000000       82.4596304299
      244.5000000000       82.4389193558
      244.6000000000       82.4185034755
      244.7000000000       82.3984105056
      244.8000000000       82.3786682797
      244.9000000000       82.3592983455
      245.0000000000       82.3403089878
      245.1000000000       82.3216907224
      245.2000000000       82.3034165686
      245.3000000000       82.2854476908
      245.4000000000       82.2677430063
      245.5000000000       82.2502695299
      245.6000000000       82.2330092639
      245.7000000000       82.2159593693
      245.8000000000       82.1991252759
      245.9000000000       82.1825096252
      246.0000000000       82.1661014836
      246.1000000000       82.1498694989
      246.2000000000       82.1337607540
      246.3000000000       82.1177050771
      246.4000000000       82.1016228569
      246.5000000000       82.0854331709
      246.6000000000       82.0690591741
      246.7000000000       82.0524293366
      246.8000000000       82.0354752596
      246.9000000000       82.0181281045
      247.0000000000       82.0003156683
      247.1000000000       81.9819615304
      247.2000000000       81.9629870139
      247.3000000000       81.9433157752
      247.4000000000       81.9228799782
      247.5000000000       81.9016264596
      247.6000000000       81.8795213954
      247.7000000000       81.8565524874
      247.8000000000       81.8327283401
      247.9000000000       81.8080751781
      248.0000000000       81.7826314002
      248.1000000000       81.7564407965
      248.2000000000       81.7295454427
      248.3000000000       81.7019794404
      248.4000000000       81.6737646387
      248.5000000000       81.6449092561
      248.6000000000       81.6154098276
      248.7000000000       81.5852561472
      248.8000000000       81.5544380465
      248.9000000000       81.5229521716
      249.0000000000       81.4908068352
      249.1000000000       81.4580233441
      249.2000000000       81.4246330790
      249.3000000000       81.3906708626
      249.4000000000       81.3561661550
      249.5000000000       81.3211343018
      249.6000000000       81.2855701434
      249.7000000000       81.2494458133
      249.8000000000       81.2127136737
      249.9000000000       81.1753141545
      250.0000000000       81.1371870690
      250.1000000000       81.0982839329
      250.2000000000       81.0585783238
      250.3000000000       81.0180715573
      250.4000000000       80.9767920576
      250.5000000000       80.9347884541
      250.6000000000       80.8921182509
      250.7000000000       80.8488352224
      250.8000000000       80.8049790550
      250.9000000000       80.7605700862
      251.0000000000       80.7156106008
      251.1000000000       80.6700923547
      251.2000000000       80.6240082231
      251.3000000000       80.5773645328
      251.4000000000       80.5301902580
      251.5000000000       80.4825401031
      251.6000000000       80.4344903543
      251.7000000000       80.3861286583
      251.8000000000       80.3375405999
      251.9000000000       80.2887968726
      252.0000000000       80.2399446643
      252.1000000000       80.1910056797
      252.2000000000       80.1419811790
      252.3000000000       80.0928622700
      252.4000000000       80.0436421879
      252.5000000000       79.9943266955
      252.6000000000       79.9449393329
      252.7000000000       79.8955195846
      252.8000000000       79.8461141140
      252.9000000000       79.7967635529
      253.0000000000       79.7474890756
      253.1000000000       79.6982832817
      253.2000000000       79.6491085472
      253.3000000000       79.5999035667
      253.4000000000       79.5505962840
      253.5000000000       79.5011194652
      253.6000000000       79.4514242647
      253.7000000000       79.4014876160
      253.8000000000       79.3513112485
      253.9000000000       79.3009132261
      254.0000000000       79.2503156903
      254.1000000000       79.1995338336
      254.2000000000       79.1485703519
      254.3000000000       79.0974172761
      254.4000000000       79.0460642660
      254.5000000000       78.9945101643
      254.6000000000       78.9427734256
      254.7000000000       78.8908973474
      254.8000000000       78.8389476996
      254.9000000000       78.7870028743
      255.0000000000       78.7351393369
      255.1000000000       78.6834167849
      255.2000000000       78.6318675905
      255.3000000000       78.5804937535
      255.4000000000       78.5292722088
      255.5000000000       78.4781667118
      255.6000000000       78.4271424327
      255.7000000000       78.3761785793
      255.8000000000       78.3252752469
      255.9000000000       78.2744528833
      256.0000000000       78.2237453471
      256.1000000000       78.1731896074
      256.2000000000       78.1228159798
      256.3000000000       78.0726423175
      256.4000000000       78.0226738339
      256.5000000000       77.9729078678
      256.6000000000       77.9233410623
      256.7000000000       77.8739760857
      256.8000000000       77.8248261227
      256.9000000000       77.7759167622
      257.0000000000       77.7272856366
      257.1000000000       77.6789803047
      257.2000000000       77.6310549345
      257.3000000000       77.5835665275
      257.4000000000       77.5365712685
      257.5000000000       77.4901211266
      257.6000000000       77.4442606562
      257.7000000000       77.3990243342
      257.8000000000       77.3544352451
      257.9000000000       77.3105056974
      258.0000000000       77.2672396157
      258.1000000000       77.2246359160
      258.2000000000       77.1826918759
      258.3000000000       77.1414054909
      258.4000000000       77.1007759788
      258.5000000000       77.0608021494
      258.6000000000       77.0214792433
      258.7000000000       76.9827955312
      258.8000000000       76.9447300066
      258.9000000000       76.9072520522
      259.0000000000       76.8703232540
      259.1000000000       76.8339008995
      259.2000000000       76.7979421888
      259.3000000000       76.7624079744
      259.4000000000       76.7272650832
      259.5000000000       76.6924868532
      259.6000000000       76.6580520995
      259.7000000000       76.6239430787
      259.8000000000       76.5901431411
      259.9000000000       76.5566347284
      260.0000000000       76.5233982336
      260.1000000000       76.4904119900
      260.2000000000       76.4576532637
      260.3000000000       76.4250998472
      260.4000000000       76.3927317575
      260.5000000000       76.3605326513
      260.6000000000       76.3284907449
      260.7000000000       76.2965991574
      260.8000000000       76.2648557288
      260.9000000000       76.2332625316
      261.0000000000       76.2018254372
      261.1000000000       76.1705540806
      261.2000000000       76.1394623165
      261.3000000000       76.1085689216
      261.4000000000       76.0778980360
      261.5000000000       76.0474788209
      261.6000000000       76.0173440172
      261.7000000000       75.9875274313
      261.8000000000       75.9580606634
      261.9000000000       75.9289696402
      262.0000000000       75.9002716441
      262.1000000000       75.8719735320
      262.2000000000       75.8440716506
      262.3000000000       75.8165535183
      262.4000000000       75.7894008115
      262.5000000000       75.7625928123
      262.6000000000       75.7361093274
      262.7000000000       75.7099323018
      262.8000000000       75.6840458361
      262.9000000000       75.6584348981
      263.0000000000       75.6330835102
      263.1000000000       75.6079734146
      263.2000000000       75.5830840801
      263.3000000000       75.5583943738
      263.4000000000       75.5338854755
      263.5000000000       75.5095439670
      263.6000000000       75.4853637637
      263.7000000000       75.4613458984
      263.8000000000       75.4374959723
      263.9000000000       75.4138199917
      264.0000000000       75.3903198740
      264.1000000000       75.3669899881
      264.2000000000       75.3438157469
      264.3000000000       75.3207746071
      264.4000000000       75.2978390932
      264.5000000000       75.2749807926
      264.6000000000       75.2521738819
      264.7000000000       75.2293968593
      264.8000000000       75.2066318029
      264.9000000000       75.1838614850
      265.0000000000       75.1610655728
      265.1000000000       75.1382176051
      265.2000000000       75.1152841374
      265.3000000000       75.0922265381
      265.4000000000       75.0690047591
      265.5000000000       75.0455815704
      265.6000000000       75.0219255528
      265.7000000000       74.9980116497
      265.8000000000       74.9738190355
      265.9000000000       74.9493271283
      266.0000000000       74.9245114471
      266.1000000000       74.8993413017
      266.2000000000       74.8737806981
      266.3000000000       74.8477925607
      266.4000000000       74.8213448281
      266.5000000000       74.7944161242
      266.6000000000       74.7669987744
      266.7000000000       74.7390979190
      266.8000000000       74.7107269539
      266.9000000000       74.6819010114
      267.0000000000       74.6526310951
      267.1000000000       74.6229212939
      267.2000000000       74.5927702176
      267.3000000000       74.5621759799
      267.4000000000       74.5311426366
      267.5000000000       74.4996855180
      267.6000000000       74.4678335560
      267.7000000000       74.4356280586
      267.8000000000       74.4031187889
      267.9000000000       74.3703590914
      268.0000000000       74.3374018823
      268.1000000000       74.3042976319
      268.2000000000       74.2710943888
      268.3000000000       74.2378389248
      268.4000000000       74.2045776859
      268.5000000000       74.1713564705
      268.6000000000       74.1382184760
      268.7000000000       74.1052011863
      268.8000000000       74.0723331759
      268.9000000000       74.0396320873
      269.0000000000       74.0071046865
      269.1000000000       73.9747490695
      269.2000000000       73.9425581526
      269.3000000000       73.9105229526
      269.4000000000       73.8786341533
      269.5000000000       73.8468811128
      269.6000000000       73.8152485455
      269.7000000000       73.7837121734
      269.8000000000       73.7522352590
      269.9000000000       73.7207678917
      270.0000000000       73.6892500388
      270.1000000000       73.6576180150
      270.2000000000       73.6258127095
      270.3000000000       73.5937871966
      270.4000000000       73.5615116744
      270.5000000000       73.5289745819
      270.6000000000       73.4961800785
      270.7000000000       73.4631430970
      270.8000000000       73.4298837107
      270.9000000000       73.3964224135
      271.0000000000       73.3627773189
      271.1000000000       73.3289633628
      271.2000000000       73.2949927078
      271.3000000000       73.2608751022
      271.4000000000       73.2266172653
      271.5000000000       73.1922212355
      271.6000000000       73.1576825016
      271.7000000000       73.1229893103
      271.8000000000       73.0881242245
      271.9000000000       73.0530682107
      272.0000000000       73.0178064803
      272.1000000000       72.9823344929
      272.2000000000       72.9466621857
      272.3000000000       72.9108147671
      272.4000000000       72.8748291811
      272.5000000000       72.8387466244
      272.6000000000       72.8026028350
      272.7000000000       72.7664188551
      272.8000000000       72.7301951770
      272.9000000000       72.6939115343
      273.0000000000       72.6575330113
      273.1000000000       72.6210211486
      273.2000000000       72.5843469578
      273.3000000000       72.5475018995
      273.4000000000       72.5105033631
      273.5000000000       72.4733929949
      273.6000000000       72.3990824010
