# Supplementary material for: Direct tracking of H2 roaming reaction in real time
Source: Nat Commun. 2024 Aug 6;15:6656. doi: 10.1038/s41467-024-49671-6 (PMC11303762; doi:10.1038/s41467-024-49671-6)
Supplement: Supplementary file 8 — Source Data [file 41467_2024_49671_MOESM8_ESM.zip › SourceData/Data-Fig10-SuppInfo/FigS10.traj4.A1.dat]

# Bond Angle (6N, 1C, 2H)
# X-Axis:  Time in Trajectory (femtosec)
# Y-Axis:  Bond Angle (Degrees)
#                  X                   Y
        0.0000000000      110.1530058009
        0.1000000000      109.9570176090
        0.2000000000      109.7688543965
        0.3000000000      109.5909274905
        0.4000000000      109.4244626349
        0.5000000000      109.2693590988
        0.6000000000      109.1243937123
        0.7000000000      108.9876850180
        0.8000000000      108.8572612001
        0.9000000000      108.7315605266
        1.0000000000      108.6097347939
        1.1000000000      108.4917045471
        1.2000000000      108.3779991055
        1.3000000000      108.2694747524
        1.4000000000      108.1670223233
        1.5000000000      108.0713508495
        1.6000000000      107.9828843463
        1.7000000000      107.9017596963
        1.8000000000      107.8278845155
        1.9000000000      107.7610109465
        2.0000000000      107.7007970673
        2.1000000000      107.6468513841
        2.2000000000      107.5987720298
        2.3000000000      107.5561938409
        2.4000000000      107.5188451779
        2.5000000000      107.4866006207
        2.6000000000      107.4595066842
        2.7000000000      107.4377620836
        2.8000000000      107.4216507575
        2.9000000000      107.4114467573
        3.0000000000      107.4073249768
        3.1000000000      107.4093112042
        3.2000000000      107.4172882021
        3.3000000000      107.4310496404
        3.4000000000      107.4503736909
        3.5000000000      107.4750828965
        3.6000000000      107.5050676749
        3.7000000000      107.5402700403
        3.8000000000      107.5806416541
        3.9000000000      107.6260993980
        4.0000000000      107.6765003348
        4.1000000000      107.7316488911
        4.2000000000      107.7913355050
        4.3000000000      107.8553931780
        4.4000000000      107.9237510176
        4.5000000000      107.9964647930
        4.6000000000      108.0737118760
        4.7000000000      108.1557489194
        4.8000000000      108.2428410943
        4.9000000000      108.3351805187
        5.0000000000      108.4328161987
        5.1000000000      108.5356162178
        5.2000000000      108.6432749408
        5.3000000000      108.7553652457
        5.4000000000      108.8714223369
        5.5000000000      108.9910360320
        5.6000000000      109.1139262794
        5.7000000000      109.2399828947
        5.8000000000      109.3692622638
        5.9000000000      109.5019462969
        6.0000000000      109.6382780141
        6.1000000000      109.7784920358
        6.2000000000      109.9227567086
        6.3000000000      110.0711387491
        6.4000000000      110.2235928044
        6.5000000000      110.3799706484
        6.6000000000      110.5400413705
        6.7000000000      110.7035159928
        6.8000000000      110.8700746952
        6.9000000000      111.0393979669
        7.0000000000      111.2112021055
        7.1000000000      111.3852756384
        7.2000000000      111.5615092721
        7.3000000000      111.7399107693
        7.4000000000      111.9205985459
        7.5000000000      112.1037731231
        7.6000000000      112.2896723363
        7.7000000000      112.4785213197
        7.8000000000      112.6704897706
        7.9000000000      112.8656661932
        8.0000000000      113.0640531090
        8.1000000000      113.2655807439
        8.2000000000      113.4701314739
        8.3000000000      113.6775649794
        8.4000000000      113.8877357113
        8.5000000000      114.1004998093
        8.6000000000      114.3157153700
        8.7000000000      114.5332442044
        8.8000000000      114.7529624104
        8.9000000000      114.9747819815
        9.0000000000      115.1986793675
        9.1000000000      115.4247221845
        9.2000000000      115.6530835074
        9.3000000000      115.8840347112
        9.4000000000      116.1179129548
        9.5000000000      116.3550674112
        9.6000000000      116.5957967905
        9.7000000000      116.8402956405
        9.8000000000      117.0886256190
        9.9000000000      117.3407207331
       10.0000000000      117.5964253100
       10.1000000000      117.8555538088
       10.2000000000      118.1179554574
       10.3000000000      118.3835658888
       10.4000000000      118.6524327405
       10.5000000000      118.9247108158
       10.6000000000      119.2006314284
       10.7000000000      119.4804565946
       10.8000000000      119.7644302151
       10.9000000000      120.0527360700
       11.0000000000      120.3454682072
       11.1000000000      120.6426152685
       11.2000000000      120.9440578220
       11.3000000000      121.2495773601
       11.4000000000      121.5588760865
       11.5000000000      121.8716069847
       11.6000000000      122.1874126446
       11.7000000000      122.5059685738
       11.8000000000      122.8270233329
       11.9000000000      123.1504256751
       12.0000000000      123.4761298389
       12.1000000000      123.8041751023
       12.2000000000      124.1346431702
       12.3000000000      124.4676038915
       12.4000000000      124.8030634276
       12.5000000000      125.1409282563
       12.6000000000      125.4809941722
       12.7000000000      125.8229640512
       12.8000000000      126.1664927760
       12.9000000000      126.5112520455
       13.0000000000      126.8570015214
       13.1000000000      127.2036478143
       13.2000000000      127.5512728112
       13.3000000000      127.9001202596
       13.4000000000      128.2505433978
       13.5000000000      128.6029295889
       13.6000000000      128.9576248445
       13.7000000000      129.3148791713
       13.8000000000      129.6748251556
       13.9000000000      130.0374918221
       14.0000000000      130.4028461434
       14.1000000000      130.7708463730
       14.2000000000      131.1414868960
       14.3000000000      131.5148172910
       14.4000000000      131.8909305056
       14.5000000000      132.2699322701
       14.6000000000      132.6519165807
       14.7000000000      133.0369702486
       14.8000000000      133.4252121571
       14.9000000000      133.8168496990
       15.0000000000      134.2122210721
       15.1000000000      134.6117960022
       15.2000000000      135.0161256155
       15.3000000000      135.4257520763
       15.4000000000      135.8410995215
       15.5000000000      136.2623698202
       15.6000000000      136.6894662722
       15.7000000000      137.1219667137
       15.8000000000      137.5591582605
       15.9000000000      138.0001268211
       16.0000000000      138.4438738811
       16.1000000000      138.8894244564
       16.2000000000      139.3358981306
       16.3000000000      139.7825325300
       16.4000000000      140.2286639949
       16.5000000000      140.6736797166
       16.6000000000      141.1169590410
       16.7000000000      141.5578193011
       16.8000000000      141.9954732935
       16.9000000000      142.4289971138
       17.0000000000      142.8573050934
       17.1000000000      143.2791337336
       17.2000000000      143.6930439746
       17.3000000000      144.0974552005
       17.4000000000      144.4907216793
       17.5000000000      144.8712507006
       17.6000000000      145.2376428155
       17.7000000000      145.5888153288
       17.8000000000      145.9240634945
       17.9000000000      146.2430295949
       18.0000000000      146.5455844729
       18.1000000000      146.8316628550
       18.2000000000      147.1011142871
       18.3000000000      147.3536247822
       18.4000000000      147.5887347865
       18.5000000000      147.8059413439
       18.6000000000      148.0048410612
       18.7000000000      148.1852571404
       18.8000000000      148.3473027271
       18.9000000000      148.4913601780
       19.0000000000      148.6179907439
       19.1000000000      148.7278170156
       19.2000000000      148.8214285305
       19.3000000000      148.8993451130
       19.4000000000      148.9620427281
       19.5000000000      149.0100175322
       19.6000000000      149.0438492277
       19.7000000000      149.0642290679
       19.8000000000      149.0719355281
       19.9000000000      149.0677641225
       20.0000000000      149.0524386696
       20.1000000000      149.0265400403
       20.2000000000      148.9904802487
       20.3000000000      148.9445291153
       20.4000000000      148.8888769685
       20.5000000000      148.8237032092
       20.6000000000      148.7492227324
       20.7000000000      148.6656955689
       20.8000000000      148.5734017111
       20.9000000000      148.4725971054
       21.0000000000      148.3634732625
       21.1000000000      148.2461403432
       21.2000000000      148.1206415922
       21.3000000000      147.9869912547
       21.4000000000      147.8452167829
       21.5000000000      147.6953857341
       21.6000000000      147.5376076212
       21.7000000000      147.3720149251
       21.8000000000      147.1987378234
       21.9000000000      147.0178895067
       22.0000000000      146.8295727480
       22.1000000000      146.6339071103
       22.2000000000      146.4310649826
       22.3000000000      146.2212981006
       22.4000000000      146.0049372627
       22.5000000000      145.7823577020
       22.6000000000      145.5539177496
       22.7000000000      145.3198917364
       22.8000000000      145.0804238804
       22.9000000000      144.8355225959
       23.0000000000      144.5850993439
       23.1000000000      144.3290404441
       23.2000000000      144.0672899452
       23.3000000000      143.7999183215
       23.4000000000      143.5271554548
       23.5000000000      143.2493766731
       23.6000000000      142.9670455247
       23.7000000000      142.6806310693
       23.8000000000      142.3905247479
       23.9000000000      142.0969796538
       24.0000000000      141.8000862515
       24.1000000000      141.4997876080
       24.2000000000      141.1959268589
       24.3000000000      140.8883116420
       24.4000000000      140.5767772721
       24.5000000000      140.2612336005
       24.6000000000      139.9416884142
       24.7000000000      139.6182485171
       24.8000000000      139.2911050000
       24.9000000000      138.9605108871
       25.0000000000      138.6267585455
       25.1000000000      138.2901613952
       25.2000000000      137.9510407035
       25.3000000000      137.6097152278
       25.4000000000      137.2664908980
       25.5000000000      136.9216498873
       25.6000000000      136.5754414077
       25.7000000000      136.2280782640
       25.8000000000      135.8797424026
       25.9000000000      135.5305998064
       26.0000000000      135.1808212516
       26.1000000000      134.8306027345
       26.2000000000      134.4801789857
       26.3000000000      134.1298256739
       26.4000000000      133.7798490881
       26.5000000000      133.4305649213
       26.6000000000      133.0822699492
       26.7000000000      132.7352121366
       26.8000000000      132.3895656432
       26.9000000000      132.0454165208
       27.0000000000      131.7027622227
       27.1000000000      131.3615246582
       27.2000000000      131.0215737795
       27.3000000000      130.6827572843
       27.4000000000      130.3449312645
       27.5000000000      130.0079866062
       27.6000000000      129.6718667635
       27.7000000000      129.3365742134
       27.8000000000      129.0021651513
       27.9000000000      128.6687343270
       28.0000000000      128.3363936542
       28.1000000000      128.0052487424
       28.2000000000      127.6753767303
       28.3000000000      127.3468078357
       28.4000000000      127.0195128554
       28.5000000000      126.6933994593
       28.6000000000      126.3683199158
       28.7000000000      126.0440905687
       28.8000000000      125.7205198988
       28.9000000000      125.3974390708
       29.0000000000      125.0747278305
       29.1000000000      124.7523295246
       29.2000000000      124.4302509960
       29.3000000000      124.1085465198
       29.4000000000      123.7872902923
       29.5000000000      123.4665467377
       29.6000000000      123.1463493412
       29.7000000000      122.8266954528
       29.8000000000      122.5075578502
       29.9000000000      122.1889074971
       30.0000000000      121.8707381294
       30.1000000000      121.5530826544
       30.2000000000      121.2360145596
       30.3000000000      120.9196335353
       30.4000000000      120.6040415738
       30.5000000000      120.2893203180
       30.6000000000      119.9755198782
       30.7000000000      119.6626640220
       30.8000000000      119.3507693623
       30.9000000000      119.0398706219
       31.0000000000      118.7300423289
       31.1000000000      118.4214090979
       31.2000000000      118.1141408040
       31.3000000000      117.8084344453
       31.4000000000      117.5044888208
       31.5000000000      117.2024797724
       31.6000000000      116.9025426425
       31.7000000000      116.6047652830
       31.8000000000      116.3091914080
       31.9000000000      116.0158314585
       32.0000000000      115.7246768693
       32.1000000000      115.4357133906
       32.2000000000      115.1489300463
       32.3000000000      114.8643227488
       32.4000000000      114.5818944749
       32.5000000000      114.3016555152
       32.6000000000      114.0236261338
       32.7000000000      113.7478408989
       32.8000000000      113.4743509095
       32.9000000000      113.2032196404
       33.0000000000      112.9345109190
       33.1000000000      112.6682720955
       33.2000000000      112.4045192261
       33.3000000000      112.1432321162
       33.4000000000      111.8843648948
       33.5000000000      111.6278724888
       33.6000000000      111.3737463014
       33.7000000000      111.1220465063
       33.8000000000      110.8729169024
       33.9000000000      110.6265728996
       34.0000000000      110.3832625171
       34.1000000000      110.1432107223
       34.2000000000      109.9065644373
       34.3000000000      109.6733563741
       34.4000000000      109.4434994130
       34.5000000000      109.2168125082
       34.6000000000      108.9930680164
       34.7000000000      108.7720433329
       34.8000000000      108.5535593359
       34.9000000000      108.3374944395
       35.0000000000      108.1237736470
       35.1000000000      107.9123425692
       35.2000000000      107.7031421167
       35.3000000000      107.4960980343
       35.4000000000      107.2911313735
       35.5000000000      107.0881856538
       35.6000000000      106.8872583306
       35.7000000000      106.6884213564
       35.8000000000      106.4918189674
       35.9000000000      106.2976394091
       36.0000000000      106.1060679294
       36.1000000000      105.9172366784
       36.2000000000      105.7311893513
       36.3000000000      105.5478734442
       36.4000000000      105.3671627039
       36.5000000000      105.1889011291
       36.6000000000      105.0129522080
       36.7000000000      104.8392360947
       36.8000000000      104.6677429574
       36.9000000000      104.4985202648
       37.0000000000      104.3316414935
       37.1000000000      104.1671698773
       37.2000000000      104.0051315520
       37.3000000000      103.8455082514
       37.4000000000      103.6882516904
       37.5000000000      103.5333134258
       37.6000000000      103.3806790090
       37.7000000000      103.2303946661
       37.8000000000      103.0825780734
       37.9000000000      102.9374107389
       38.0000000000      102.7951158506
       38.1000000000      102.6559298390
       38.2000000000      102.5200765407
       38.3000000000      102.3877495971
       38.4000000000      102.2591037211
       38.5000000000      102.1342514630
       38.6000000000      102.0132609400
       38.7000000000      101.8961512195
       38.8000000000      101.7828850246
       38.9000000000      101.6733620445
       39.0000000000      101.5674189222
       39.1000000000      101.4648419088
       39.2000000000      101.3653940786
       39.3000000000      101.2688521890
       39.4000000000      101.1750425827
       39.5000000000      101.0838636274
       39.6000000000      100.9952852811
       39.7000000000      100.9093237178
       39.8000000000      100.8259969568
       39.9000000000      100.7452750215
       40.0000000000      100.6670408253
       40.1000000000      100.5910753140
       40.2000000000      100.5170727377
       40.3000000000      100.4446822971
       40.4000000000      100.3735646695
       40.5000000000      100.3034478701
       40.6000000000      100.2341678816
       40.7000000000      100.1656850662
       40.8000000000      100.0980750680
       40.9000000000      100.0314997040
       41.0000000000       99.9661667406
       41.1000000000       99.9022875379
       41.2000000000       99.8400396776
       41.3000000000       99.7795394903
       41.4000000000       99.7208274684
       41.5000000000       99.6638678594
       41.6000000000       99.6085623748
       41.7000000000       99.5547764050
       41.8000000000       99.5023739931
       41.9000000000       99.4512547195
       42.0000000000       99.4013830171
       42.1000000000       99.3528010553
       42.2000000000       99.3056202862
       42.3000000000       99.2599938551
       42.4000000000       99.2160772145
       42.5000000000       99.1739873337
       42.6000000000       99.1337710768
       42.7000000000       99.0953904442
       42.8000000000       99.0587280234
       42.9000000000       99.0236114364
       43.0000000000       98.9898518477
       43.1000000000       98.9572888550
       43.2000000000       98.9258318377
       43.3000000000       98.8954870334
       43.4000000000       98.8663609797
       43.5000000000       98.8386358089
       43.6000000000       98.8125194253
       43.7000000000       98.7881818041
       43.8000000000       98.7656946559
       43.9000000000       98.7449930249
       44.0000000000       98.7258729754
       44.1000000000       98.7080287305
       44.2000000000       98.6911197028
       44.3000000000       98.6748468124
       44.4000000000       98.6590136131
       44.5000000000       98.6435523959
       44.6000000000       98.6285079485
       44.7000000000       98.6139869392
       44.8000000000       98.6000929476
       44.9000000000       98.5868712933
       45.0000000000       98.5742817870
       45.1000000000       98.5622051590
       45.2000000000       98.5504744713
       45.3000000000       98.5389132660
       45.4000000000       98.5273618887
       45.5000000000       98.5156818791
       45.6000000000       98.5037414349
       45.7000000000       98.4913946407
       45.8000000000       98.4784691480
       45.9000000000       98.4647712684
       46.0000000000       98.4501075856
       46.1000000000       98.4343139609
       46.2000000000       98.4172791450
       46.3000000000       98.3989528773
       46.4000000000       98.3793355549
       46.5000000000       98.3584543233
       46.6000000000       98.3363360263
       46.7000000000       98.3129881151
       46.8000000000       98.2883950420
       46.9000000000       98.2625317525
       47.0000000000       98.2353880491
       47.1000000000       98.2069956214
       47.2000000000       98.1774485353
       47.3000000000       98.1469127786
       47.4000000000       98.1156255268
       47.5000000000       98.0838875995
       47.6000000000       98.0520524047
       47.7000000000       98.0205131886
       47.8000000000       97.9896890069
       47.9000000000       97.9600096345
       48.0000000000       97.9319000824
       48.1000000000       97.9057671658
       48.2000000000       97.8819915640
       48.3000000000       97.8609288134
       48.4000000000       97.8429197205
       48.5000000000       97.8283062412
       48.6000000000       97.8174450663
       48.7000000000       97.8107101256
       48.8000000000       97.8084791090
       48.9000000000       97.8111053530
       49.0000000000       97.8188835011
       49.1000000000       97.8320208276
       49.2000000000       97.8506232881
       49.3000000000       97.8746980699
       49.4000000000       97.9041670228
       49.5000000000       97.9388797190
       49.6000000000       97.9786163904
       49.7000000000       98.0230776392
       49.8000000000       98.0718670228
       49.9000000000       98.1244813337
       50.0000000000       98.1803261367
       50.1000000000       98.2387687742
       50.2000000000       98.2992280439
       50.3000000000       98.3612829869
       50.4000000000       98.4247685795
       50.5000000000       98.4898235422
       50.6000000000       98.5568674460
       50.7000000000       98.6265081776
       50.8000000000       98.6994068336
       50.9000000000       98.7761441850
       51.0000000000       98.8571336936
       51.1000000000       98.9426094960
       51.2000000000       99.0326911629
       51.3000000000       99.1274992910
       51.4000000000       99.2272778288
       51.5000000000       99.3324781324
       51.6000000000       99.4437730141
       51.7000000000       99.5619952250
       51.8000000000       99.6880217000
       51.9000000000       99.8226428764
       52.0000000000       99.9664586544
       52.1000000000      100.1198294717
       52.2000000000      100.2828897410
       52.3000000000      100.4556106692
       52.4000000000      100.6378869322
       52.5000000000      100.8296178469
       52.6000000000      101.0307599727
       52.7000000000      101.2413374350
       52.8000000000      101.4614093675
       52.9000000000      101.6910066557
       53.0000000000      101.9300598858
       53.1000000000      102.1783452374
       53.2000000000      102.4354720662
       53.3000000000      102.7009237332
       53.4000000000      102.9741454429
       53.5000000000      103.2546555974
       53.6000000000      103.5421466567
       53.7000000000      103.8365424313
       53.8000000000      104.1379913815
       53.9000000000      104.4467940597
       54.0000000000      104.7632814166
       54.1000000000      105.0876722512
       54.2000000000      105.4199434392
       54.3000000000      105.7597433966
       54.4000000000      106.1063694145
       54.5000000000      106.4588148797
       54.6000000000      106.8158768884
       54.7000000000      107.1763006712
       54.8000000000      107.5389285144
       54.9000000000      107.9028197972
       55.0000000000      108.2673160825
       55.1000000000      108.6320384661
       55.2000000000      108.9968198527
       55.3000000000      109.3615871337
       55.4000000000      109.7262197560
       55.5000000000      110.0904179097
       55.6000000000      110.4536154275
       55.7000000000      110.8149648581
       55.8000000000      111.1734043028
       55.9000000000      111.5277903952
       56.0000000000      111.8770591348
       56.1000000000      112.2203663778
       56.2000000000      112.5571671973
       56.3000000000      112.8872154255
       56.4000000000      113.2104927820
       56.5000000000      113.5270999371
       56.6000000000      113.8371526625
       56.7000000000      114.1407188169
       56.8000000000      114.4378109997
       56.9000000000      114.7284245748
       57.0000000000      115.0125923413
       57.1000000000      115.2904238106
       57.2000000000      115.5621088446
       57.3000000000      115.8278848881
       57.4000000000      116.0879839795
       57.5000000000      116.3425828540
       57.6000000000      116.5917733984
       57.7000000000      116.8355617048
       57.8000000000      117.0738926393
       57.9000000000      117.3066888304
       58.0000000000      117.5338923152
       58.1000000000      117.7554986273
       58.2000000000      117.9715787514
       58.3000000000      118.1822891247
       58.4000000000      118.3878717676
       58.5000000000      118.5886437644
       58.6000000000      118.7849713566
       58.7000000000      118.9772242386
       58.8000000000      119.1657128104
       58.9000000000      119.3506226574
       59.0000000000      119.5319685970
       59.1000000000      119.7095889882
       59.2000000000      119.8831883999
       59.3000000000      120.0524200496
       59.4000000000      120.2169854899
       59.5000000000      120.3767221558
       59.6000000000      120.5316518354
       59.7000000000      120.6819736417
       59.8000000000      120.8280023384
       59.9000000000      120.9700709604
       60.0000000000      121.1084296794
       60.1000000000      121.2431747999
       60.2000000000      121.3742307730
       60.3000000000      121.5013877581
       60.4000000000      121.6243766189
       60.5000000000      121.7429520016
       60.6000000000      121.8569552901
       60.7000000000      121.9663413044
       60.8000000000      122.0711684558
       60.9000000000      122.1715635048
       61.0000000000      122.2676761974
       61.1000000000      122.3596372454
       61.2000000000      122.4475285557
       61.3000000000      122.5313696022
       61.4000000000      122.6111194005
       61.5000000000      122.6866891316
       61.6000000000      122.7579604470
       61.7000000000      122.8248070494
       61.8000000000      122.8871195355
       61.9000000000      122.9448337006
       62.0000000000      122.9979577863
       62.1000000000      123.0465891641
       62.2000000000      123.0909106039
       62.3000000000      123.1311619758
       62.4000000000      123.1675921947
       62.5000000000      123.2004040769
       62.6000000000      123.2297087693
       62.7000000000      123.2555047183
       62.8000000000      123.2776895196
       62.9000000000      123.2961019472
       63.0000000000      123.3105809627
       63.1000000000      123.3210233040
       63.2000000000      123.3274240633
       63.3000000000      123.3298919879
       63.4000000000      123.3286378450
       63.5000000000      123.3239385394
       63.6000000000      123.3160844999
       63.7000000000      123.3053241498
       63.8000000000      123.2918231560
       63.9000000000      123.2756520865
       64.0000000000      123.2568033826
       64.1000000000      123.2352261182
       64.2000000000      123.2108628721
       64.3000000000      123.1836772733
       64.4000000000      123.1536668952
       64.5000000000      123.1208598646
       64.6000000000      123.0852970641
       64.7000000000      123.0470082542
       64.8000000000      123.0059963806
       64.9000000000      122.9622436017
       65.0000000000      122.9157427897
       65.1000000000      122.8665451139
       65.2000000000      122.8148056477
       65.3000000000      122.7608086663
       65.4000000000      122.7049591359
       65.5000000000      122.6477378166
       65.6000000000      122.5896312192
       65.7000000000      122.5310590862
       65.8000000000      122.4723254220
       65.9000000000      122.4136112329
       66.0000000000      122.3550117997
       66.1000000000      122.2966051162
       66.2000000000      122.2385267157
       66.3000000000      122.1810216489
       66.4000000000      122.1244487703
       66.5000000000      122.0692288844
       66.6000000000      122.0157516732
       66.7000000000      121.9642777590
       66.8000000000      121.9148776376
       66.9000000000      121.8674343274
       67.0000000000      121.8217088779
       67.1000000000      121.7774415989
       67.2000000000      121.7344487121
       67.3000000000      121.6926771187
       67.4000000000      121.6521971067
       67.5000000000      121.6131375285
       67.6000000000      121.5755915071
       67.7000000000      121.5395336937
       67.8000000000      121.5047837856
       67.9000000000      121.4710307297
       68.0000000000      121.4379057333
       68.1000000000      121.4050748378
       68.2000000000      121.3723181804
       68.3000000000      121.3395702467
       68.4000000000      121.3069093464
       68.5000000000      121.2745009635
       68.6000000000      121.2425142967
       68.7000000000      121.2110396505
       68.8000000000      121.1800312908
       68.9000000000      121.1492872165
       69.0000000000      121.1184625994
       69.1000000000      121.0871056773
       69.2000000000      121.0547040409
       69.3000000000      121.0207322106
       69.4000000000      120.9846937657
       69.5000000000      120.9461529716
       69.6000000000      120.9047543290
       69.7000000000      120.8602323678
       69.8000000000      120.8124147081
       69.9000000000      120.7612186144
       70.0000000000      120.7066383621
       70.1000000000      120.6487218131
       70.2000000000      120.5875394692
       70.3000000000      120.5231532734
       70.4000000000      120.4555924285
       70.5000000000      120.3848402935
       70.6000000000      120.3108328743
       70.7000000000      120.2334662831
       70.8000000000      120.1526098376
       70.9000000000      120.0681231771
       71.0000000000      119.9798785200
       71.1000000000      119.8877887815
       71.2000000000      119.7918370294
       71.3000000000      119.6920953076
       71.4000000000      119.5887197473
       71.5000000000      119.4819180319
       71.6000000000      119.3718996657
       71.7000000000      119.2588288386
       71.8000000000      119.1427973271
       71.9000000000      119.0238246029
       72.0000000000      118.9018812452
       72.1000000000      118.7769245578
       72.2000000000      118.6489324025
       72.3000000000      118.5179213607
       72.4000000000      118.3839401138
       72.5000000000      118.2470389049
       72.6000000000      118.1072266969
       72.7000000000      117.9644336934
       72.8000000000      117.8184949972
       72.9000000000      117.6691635518
       73.0000000000      117.5161522948
       73.1000000000      117.3591979122
       73.2000000000      117.1981318344
       73.3000000000      117.0329394162
       73.4000000000      116.8637890668
       73.5000000000      116.6910207670
       73.6000000000      116.5150942989
       73.7000000000      116.3365093123
       73.8000000000      116.1557168608
       73.9000000000      115.9730455968
       74.0000000000      115.7886637915
       74.1000000000      115.6025895086
       74.2000000000      115.4147464083
       74.3000000000      115.2250473134
       74.4000000000      115.0334782490
       74.5000000000      114.8401562356
       74.6000000000      114.6453437480
       74.7000000000      114.4494172756
       74.8000000000      114.2528027620
       74.9000000000      114.0559016205
       75.0000000000      113.8590333782
       75.1000000000      113.6624125439
       75.2000000000      113.4661612260
       75.3000000000      113.2703430334
       75.4000000000      113.0749963023
       75.5000000000      112.8801493049
       75.6000000000      112.6858118558
       75.7000000000      112.4919489151
       75.8000000000      112.2984502141
       75.9000000000      112.1051130060
       76.0000000000      111.9116540331
       76.1000000000      111.7177544249
       76.2000000000      111.5231256859
       76.3000000000      111.3275723983
       76.4000000000      111.1310283270
       76.5000000000      110.9335553334
       76.6000000000      110.7353087819
       76.7000000000      110.5364817923
       76.8000000000      110.3372451294
       76.9000000000      110.1377017610
       77.0000000000      109.9378726311
       77.1000000000      109.7377188358
       77.2000000000      109.5371899217
       77.3000000000      109.3362771378
       77.4000000000      109.1350514603
       77.5000000000      108.9336746019
       77.6000000000      108.7323806141
       77.7000000000      108.5314339654
       77.8000000000      108.3310766195
       77.9000000000      108.1314808223
       78.0000000000      107.9327221326
       78.1000000000      107.7347783170
       78.2000000000      107.5375511059
       78.3000000000      107.3409021273
       78.4000000000      107.1446927965
       78.5000000000      106.9488160508
       78.6000000000      106.7532115892
       78.7000000000      106.5578621657
       78.8000000000      106.3627765797
       78.9000000000      106.1679700704
       79.0000000000      105.9734517680
       79.1000000000      105.7792234142
       79.2000000000      105.5852880379
       79.3000000000      105.3916640294
       79.4000000000      105.1983990545
       79.5000000000      105.0055780491
       79.6000000000      104.8133209508
       79.7000000000      104.6217696509
       79.8000000000      104.4310683802
       79.9000000000      104.2413452865
       80.0000000000      104.0527027093
       80.1000000000      103.8652195927
       80.2000000000      103.6789633185
       80.3000000000      103.4940044788
       80.4000000000      103.3104262713
       80.5000000000      103.1283231346
       80.6000000000      102.9477883169
       80.7000000000      102.7688961400
       80.8000000000      102.5916874172
       80.9000000000      102.4161647973
       81.0000000000      102.2423005073
       81.1000000000      102.0700528577
       81.2000000000      101.8993861889
       81.3000000000      101.7302874210
       81.4000000000      101.5627756135
       81.5000000000      101.3969022669
       81.6000000000      101.2327437471
       81.7000000000      101.0703888262
       81.8000000000      100.9099249627
       81.9000000000      100.7514265263
       82.0000000000      100.5949465160
       82.1000000000      100.4405116214
       82.2000000000      100.2881194957
       82.3000000000      100.1377373914
       82.4000000000       99.9893022322
       82.5000000000       99.8427231718
       82.6000000000       99.6978877332
       82.7000000000       99.5546715442
       82.8000000000       99.4129513839
       82.9000000000       99.2726185410
       83.0000000000       99.1335912023
       83.1000000000       98.9958201618
       83.2000000000       98.8592834648
       83.3000000000       98.7239683805
       83.4000000000       98.5898450838
       83.5000000000       98.4568422031
       83.6000000000       98.3248356722
       83.7000000000       98.1936581204
       83.8000000000       98.0631276727
       83.9000000000       97.9330884652
       84.0000000000       97.8034510650
       84.1000000000       97.6742215274
       84.2000000000       97.5455105038
       84.3000000000       97.4175177667
       84.4000000000       97.2904955306
       84.5000000000       97.1647002940
       84.6000000000       97.0403479116
       84.7000000000       96.9175842388
       84.8000000000       96.7964763721
       84.9000000000       96.6770210269
       85.0000000000       96.5591625665
       85.1000000000       96.4428130707
       85.2000000000       96.3278688841
       85.3000000000       96.2142196304
       85.4000000000       96.1017481562
       85.5000000000       95.9903243514
       85.6000000000       95.8797995316
       85.7000000000       95.7700084870
       85.8000000000       95.6607801964
       85.9000000000       95.5519525441
       86.0000000000       95.4433836062
       86.1000000000       95.3349541762
       86.2000000000       95.2265608269
       86.3000000000       95.1181026520
       86.4000000000       95.0094699343
       86.5000000000       94.9005433799
       86.6000000000       94.7912079134
       86.7000000000       94.6813769738
       86.8000000000       94.5710171744
       86.9000000000       94.4601638355
       87.0000000000       94.3489228436
       87.1000000000       94.2374569367
       87.2000000000       94.1259554459
       87.3000000000       94.0145906875
       87.4000000000       93.9034716376
       87.5000000000       93.7926121124
       87.6000000000       93.6819265105
       87.7000000000       93.5712566790
       87.8000000000       93.4604224857
       87.9000000000       93.3492825192
       88.0000000000       93.2377863961
       88.1000000000       93.1259978565
       88.2000000000       93.0140748384
       88.3000000000       92.9022100448
       88.4000000000       92.7905539508
       88.5000000000       92.6791513082
       88.6000000000       92.5679170964
       88.7000000000       92.4566629159
       88.8000000000       92.3451674371
       88.9000000000       92.2332662847
       89.0000000000       92.1209271566
       89.1000000000       92.0082793465
       89.2000000000       91.8955846616
       89.3000000000       91.7831609646
       89.4000000000       91.6712876984
       89.5000000000       91.5601278079
       89.6000000000       91.4496931237
       89.7000000000       91.3398648365
       89.8000000000       91.2304626543
       89.9000000000       91.1213400997
       90.0000000000       91.0124736320
       90.1000000000       90.9040137769
       90.2000000000       90.7962792887
       90.3000000000       90.6896966431
       90.4000000000       90.5847070177
       90.5000000000       90.4816733109
       90.6000000000       90.3808177637
       90.7000000000       90.2822088993
       90.8000000000       90.1857997440
       90.9000000000       90.0915011674
       91.0000000000       89.9992609658
       91.1000000000       89.9091175421
       91.2000000000       89.8212085604
       91.3000000000       89.7357351659
       91.4000000000       89.6529005377
       91.5000000000       89.5728495903
       91.6000000000       89.4956335707
       91.7000000000       89.4212128741
       91.8000000000       89.3494970079
       91.9000000000       89.2804064581
       92.0000000000       89.2139317785
       92.1000000000       89.1501654967
       92.2000000000       89.0892934822
       92.3000000000       89.0315494229
       92.4000000000       88.9771503203
       92.5000000000       88.9262367473
       92.6000000000       88.8788386972
       92.7000000000       88.8348776549
       92.8000000000       88.7942029388
       92.9000000000       88.7566478734
       93.0000000000       88.7220838959
       93.1000000000       88.6904524538
       93.2000000000       88.6617649424
       93.3000000000       88.6360752555
       93.4000000000       88.6134405243
       93.5000000000       88.5938885643
       93.6000000000       88.5774053920
       93.7000000000       88.5639475390
       93.8000000000       88.5534730062
       93.9000000000       88.5459756885
       94.0000000000       88.5415043402
       94.1000000000       88.5401535240
       94.2000000000       88.5420284048
       94.3000000000       88.5471988038
       94.4000000000       88.5556630933
       94.5000000000       88.5673378716
       94.6000000000       88.5820796014
       94.7000000000       88.5997340930
       94.8000000000       88.6202003203
       94.9000000000       88.6434878018
       95.0000000000       88.6697458906
       95.1000000000       88.6992509698
       95.2000000000       88.7323507751
       95.3000000000       88.7693775610
       95.4000000000       88.8105496469
       95.5000000000       88.8558851505
       95.6000000000       88.9051522762
       95.7000000000       88.9578749130
       95.8000000000       89.0133978784
       95.9000000000       89.0709966340
       96.0000000000       89.1300004130
       96.1000000000       89.1898936092
       96.2000000000       89.2503681937
       96.3000000000       89.3113154728
       96.4000000000       89.3727631460
       96.5000000000       89.4347796801
       96.6000000000       89.4973781903
       96.7000000000       89.5604511031
       96.8000000000       89.6237547379
       96.9000000000       89.6869437794
       97.0000000000       89.7496381738
       97.1000000000       89.8114960608
       97.2000000000       89.8722670786
       97.3000000000       89.9318097353
       97.4000000000       89.9900702697
       97.5000000000       90.0470340804
       97.6000000000       90.1026692776
       97.7000000000       90.1568826770
       97.8000000000       90.2095023999
       97.9000000000       90.2602907873
       98.0000000000       90.3089812333
       98.1000000000       90.3553249815
       98.2000000000       90.3991301689
       98.3000000000       90.4402781603
       98.4000000000       90.4787123170
       98.5000000000       90.5144087221
       98.6000000000       90.5473463684
       98.7000000000       90.5774907814
       98.8000000000       90.6047929574
       98.9000000000       90.6291972545
       99.0000000000       90.6506522802
       99.1000000000       90.6691237754
       99.2000000000       90.6846099906
       99.3000000000       90.6971580573
       99.4000000000       90.7068785172
       99.5000000000       90.7139574239
       99.6000000000       90.7186662610
       99.7000000000       90.7213660468
       99.8000000000       90.7224981997
       99.9000000000       90.7225571703
      100.0000000000       90.7220482879
      100.1000000000       90.7214426220
      100.2000000000       90.7211418341
      100.3000000000       90.7214606331
      100.4000000000       90.7226268466
      100.5000000000       90.7247932023
      100.6000000000       90.7280523210
      100.7000000000       90.7324475465
      100.8000000000       90.7379758733
      100.9000000000       90.7445846241
      101.0000000000       90.7521673325
      101.1000000000       90.7605652979
      101.2000000000       90.7695788407
      101.3000000000       90.7789893508
      101.4000000000       90.7885904173
      101.5000000000       90.7982240952
      101.6000000000       90.8078151234
      101.7000000000       90.8173936795
      101.8000000000       90.8270989715
      101.9000000000       90.8371629086
      102.0000000000       90.8478785032
      102.1000000000       90.8595610029
      102.2000000000       90.8725072162
      102.3000000000       90.8869577173
      102.4000000000       90.9030687102
      102.5000000000       90.9209028951
      102.6000000000       90.9404458324
      102.7000000000       90.9616454108
      102.8000000000       90.9844636603
      102.9000000000       91.0089250198
      103.0000000000       91.0351467723
      103.1000000000       91.0633424965
      103.2000000000       91.0937970321
      103.3000000000       91.1268209584
      103.4000000000       91.1626990807
      103.5000000000       91.2016499224
      103.6000000000       91.2438092149
      103.7000000000       91.2892419121
      103.8000000000       91.3379772240
      103.9000000000       91.3900531981
      104.0000000000       91.4455539238
      104.1000000000       91.5046242092
      104.2000000000       91.5674547965
      104.3000000000       91.6342435002
      104.4000000000       91.7051476325
      104.5000000000       91.7802466679
      104.6000000000       91.8595295903
      104.7000000000       91.9429101902
      104.8000000000       92.0302626708
      104.9000000000       92.1214630028
      105.0000000000       92.2164201208
      105.1000000000       92.3150863741
      105.2000000000       92.4174471249
      105.3000000000       92.5235008254
      105.4000000000       92.6332479910
      105.5000000000       92.7467051780
      105.6000000000       92.8639487563
      105.7000000000       92.9851764620
      105.8000000000       93.1107616326
      105.9000000000       93.2412708688
      106.0000000000       93.3774289720
      106.1000000000       93.5200314036
      106.2000000000       93.6698263778
      106.3000000000       93.8274003140
      106.4000000000       93.9931020435
      106.5000000000       94.1670302603
      106.6000000000       94.3490898615
      106.7000000000       94.5390999397
      106.8000000000       94.7369177812
      106.9000000000       94.9425394866
      107.0000000000       95.1561450363
      107.1000000000       95.3780763883
      107.2000000000       95.6087588918
      107.3000000000       95.8485957556
      107.4000000000       96.0978747680
      107.5000000000       96.3567215208
      107.6000000000       96.6251161976
      107.7000000000       96.9029666457
      107.8000000000       97.1902103641
      107.9000000000       97.4869096557
      108.0000000000       97.7933087754
      108.1000000000       98.1098350858
      108.2000000000       98.4370477313
      108.3000000000       98.7755576041
      108.4000000000       99.1259527701
      108.5000000000       99.4887587149
      108.6000000000       99.8644418407
      108.7000000000      100.2534392884
      108.8000000000      100.6561850803
      108.9000000000      101.0731072586
      109.0000000000      101.5045877806
      109.1000000000      101.9508970019
      109.2000000000      102.4121302258
      109.3000000000      102.8881795725
      109.4000000000      103.3787679588
      109.5000000000      103.8835506941
      109.6000000000      104.4022612938
      109.7000000000      104.9348531502
      109.8000000000      105.4815854618
      109.9000000000      106.0430211429
      110.0000000000      106.6199377626
      110.1000000000      107.2131844631
      110.2000000000      107.8235317193
      110.3000000000      108.4515569514
      110.4000000000      109.0975883920
      110.5000000000      109.7617052334
      110.6000000000      110.4437723960
      110.7000000000      111.1434799585
      110.8000000000      111.8603665669
      110.9000000000      112.5938273204
      111.0000000000      113.3431248196
      111.1000000000      114.1074253082
      111.2000000000      114.8858672888
      111.3000000000      115.6776431708
      111.4000000000      116.4820566835
      111.5000000000      117.2985176251
      111.6000000000      118.1264575390
      111.7000000000      118.9651866808
      111.8000000000      119.8137464951
      111.9000000000      120.6708230085
      112.0000000000      121.5347672598
      112.1000000000      122.4037278840
      112.2000000000      123.2758527488
      112.3000000000      124.1494819358
      112.4000000000      125.0232504816
      112.5000000000      125.8960494752
      112.6000000000      126.7668551344
      112.7000000000      127.6344894301
      112.8000000000      128.4974159744
      112.9000000000      129.3536635726
      113.0000000000      130.2009212783
      113.1000000000      131.0367797941
      113.2000000000      131.8590357747
      113.3000000000      132.6659539754
      113.4000000000      133.4564030402
      113.5000000000      134.2298336543
      113.6000000000      134.9861277296
      113.7000000000      135.7253893576
      113.8000000000      136.4477589212
      113.9000000000      137.1533094401
      114.0000000000      137.8420425100
      114.1000000000      138.5139586824
      114.2000000000      139.1691519163
      114.3000000000      139.8078753044
      114.4000000000      140.4305442273
      114.5000000000      141.0376717627
      114.6000000000      141.6297611016
      114.7000000000      142.2071985100
      114.8000000000      142.7701888019
      114.9000000000      143.3187559147
      115.0000000000      143.8528032134
      115.1000000000      144.3722058942
      115.2000000000      144.8769006861
      115.3000000000      145.3669454746
      115.4000000000      145.8425395759
      115.5000000000      146.3040048267
      115.6000000000      146.7517389543
      115.7000000000      147.1861572596
      115.8000000000      147.6076397174
      115.9000000000      148.0164965402
      116.0000000000      148.4129586322
      116.1000000000      148.7971908034
      116.2000000000      149.1693187040
      116.3000000000      149.5294586023
      116.4000000000      149.8777419238
      116.5000000000      150.2143307602
      116.6000000000      150.5394245698
      116.7000000000      150.8532601900
      116.8000000000      151.1561080870
      116.9000000000      151.4482674316
      117.0000000000      151.7300615255
      117.1000000000      152.0018352438
      117.2000000000      152.2639530190
      117.3000000000      152.5167945060
      117.4000000000      152.7607461828
      117.5000000000      152.9961904988
      117.6000000000      153.2234983113
      117.7000000000      153.4430304948
      117.8000000000      153.6551510103
      117.9000000000      153.8602478455
      118.0000000000      154.0587544067
      118.1000000000      154.2511622616
      118.2000000000      154.4380170437
      118.3000000000      154.6198929884
      118.4000000000      154.7973468046
      118.5000000000      154.9708592452
      118.6000000000      155.1407794899
      118.7000000000      155.3072892657
      118.8000000000      155.4703993428
      118.9000000000      155.6299802291
      119.0000000000      155.7858178913
      119.1000000000      155.9376763351
      119.2000000000      156.0853476870
      119.3000000000      156.2286772243
      119.4000000000      156.3675627255
      119.5000000000      156.5019371184
      119.6000000000      156.6317479053
      119.7000000000      156.7569446099
      119.8000000000      156.8774809570
      119.9000000000      156.9933323336
      120.0000000000      157.1045256372
      120.1000000000      157.2111711333
      120.2000000000      157.3134853780
      120.3000000000      157.4117972292
      120.4000000000      157.5065345101
      120.5000000000      157.5981944256
      120.6000000000      157.6873042620
      120.7000000000      157.7743799913
      120.8000000000      157.8598894098
      120.9000000000      157.9442243856
      121.0000000000      158.0276835975
      121.1000000000      158.1104626495
      121.2000000000      158.1926485375
      121.3000000000      158.2742180126
      121.4000000000      158.3550435104
      121.5000000000      158.4349123204
      121.6000000000      158.5135619192
      121.7000000000      158.5907269280
      121.8000000000      158.6661848613
      121.9000000000      158.7397849110
      122.0000000000      158.8114484767
      122.1000000000      158.8811396095
      122.2000000000      158.9488141651
      122.3000000000      159.0143647926
      122.4000000000      159.0775831716
      122.5000000000      159.1381555939
      122.6000000000      159.1956978819
      122.7000000000      159.2498219008
      122.8000000000      159.3002151570
      122.9000000000      159.3467110524
      123.0000000000      159.3893304837
      123.1000000000      159.4282835858
      123.2000000000      159.4639312516
      123.3000000000      159.4967167439
      123.4000000000      159.5270858833
      123.5000000000      159.5554170639
      123.6000000000      159.5819784388
      123.7000000000      159.6069200504
      123.8000000000      159.6302979768
      123.9000000000      159.6521178250
      124.0000000000      159.6723795021
      124.1000000000      159.6911066825
      124.2000000000      159.7083510894
      124.3000000000      159.7241706324
      124.4000000000      159.7385890357
      124.5000000000      159.7515507927
      124.6000000000      159.7628869207
      124.7000000000      159.7723041597
      124.8000000000      159.7794025473
      124.9000000000      159.7837173181
      125.0000000000      159.7847734631
      125.1000000000      159.7821378796
      125.2000000000      159.7754560151
      125.3000000000      159.7644658351
      125.4000000000      159.7489896256
      125.5000000000      159.7289108366
      125.6000000000      159.7041467702
      125.7000000000      159.6746274123
      125.8000000000      159.6402868484
      125.9000000000      159.6010673940
      126.0000000000      159.5569316897
      126.1000000000      159.5078745564
      126.2000000000      159.4539266480
      126.3000000000      159.3951452363
      126.4000000000      159.3315929967
      126.5000000000      159.2633106353
      126.6000000000      159.1902918313
      126.7000000000      159.1124686631
      126.8000000000      159.0297131191
      126.9000000000      158.9418553856
      127.0000000000      158.8487149684
      127.1000000000      158.7501371853
      127.2000000000      158.6460259381
      127.3000000000      158.5363650031
      127.4000000000      158.4212238958
      127.5000000000      158.3007489631
      127.6000000000      158.1751442083
      127.7000000000      158.0446478629
      127.8000000000      157.9095097231
      127.9000000000      157.7699715741
      128.0000000000      157.6262512209
      128.1000000000      157.4785301073
      128.2000000000      157.3269452514
      128.3000000000      157.1715866657
      128.4000000000      157.0125010111
      128.5000000000      156.8497011772
      128.6000000000      156.6831788899
      128.7000000000      156.5129149495
      128.8000000000      156.3388820998
      128.9000000000      156.1610379118
      129.0000000000      155.9793102955
      129.1000000000      155.7935817331
      129.2000000000      155.6036782846
      129.3000000000      155.4093666237
      129.4000000000      155.2103590884
      129.5000000000      155.0063244623
      129.6000000000      154.7969018136
      129.7000000000      154.5817152822
      129.8000000000      154.3603885923
      129.9000000000      154.1325596862
      130.0000000000      153.8978965760
      130.1000000000      153.6561160126
      130.2000000000      153.4070056169
      130.3000000000      153.1504475980
      130.4000000000      152.8864395839
      130.5000000000      152.6151063591
      130.6000000000      152.3366959433
      130.7000000000      152.0515567015
      130.8000000000      151.7600984090
      130.9000000000      151.4627474407
      131.0000000000      151.1599108169
      131.1000000000      150.8519632680
      131.2000000000      150.5392649331
      131.3000000000      150.2222084323
      131.4000000000      149.9012849030
      131.5000000000      149.5771506635
      131.6000000000      149.2506722093
      131.7000000000      148.9229282535
      131.8000000000      148.5951554437
      131.9000000000      148.2686402743
      132.0000000000      147.9445790256
      132.1000000000      147.6239428070
      132.2000000000      147.3073879578
      132.3000000000      146.9952410559
      132.4000000000      146.6875667682
      132.5000000000      146.3843032236
      132.6000000000      146.0854305005
      132.7000000000      145.7911287885
      132.8000000000      145.5018834329
      132.9000000000      145.2185061532
      133.0000000000      144.9420639961
      133.1000000000      144.6737356362
      133.2000000000      144.4146390947
      133.3000000000      144.1656852103
      133.4000000000      143.9275007281
      133.5000000000      143.7004371493
      133.6000000000      143.4846489793
      133.7000000000      143.2802014645
      133.8000000000      143.0871609913
      133.9000000000      142.9056340470
      134.0000000000      142.7357442562
      134.1000000000      142.5775635569
      134.2000000000      142.4310300260
      134.3000000000      142.2958829838
      134.4000000000      142.1716307398
      134.5000000000      142.0575498715
      134.6000000000      141.9527062951
      134.7000000000      141.8559872084
      134.8000000000      141.7661347901
      134.9000000000      141.6817763385
      135.0000000000      141.6014513410
      135.1000000000      141.5236461370
      135.2000000000      141.4468452753
      135.3000000000      141.3695992534
      135.4000000000      141.2905996814
      135.5000000000      141.2087456187
      135.6000000000      141.1231855001
      135.7000000000      141.0333261088
      135.8000000000      140.9388089304
      135.9000000000      140.8394626822
      136.0000000000      140.7352445413
      136.1000000000      140.6261816342
      136.2000000000      140.5123206553
      136.3000000000      140.3936891378
      136.4000000000      140.2702707334
      136.5000000000      140.1419970215
      136.6000000000      140.0087559694
      136.7000000000      139.8704137982
      136.8000000000      139.7268440994
      136.9000000000      139.5779577699
      137.0000000000      139.4237287855
      137.1000000000      139.2642115700
      137.2000000000      139.0995450129
      137.3000000000      138.9299379791
      137.4000000000      138.7556339474
      137.5000000000      138.5768604520
      137.6000000000      138.3937763126
      137.7000000000      138.2064324237
      137.8000000000      138.0147590482
      137.9000000000      137.8185844185
      138.0000000000      137.6176814724
      138.1000000000      137.4118334222
      138.2000000000      137.2009048470
      138.3000000000      136.9849020412
      138.4000000000      136.7640058263
      138.5000000000      136.5385633149
      138.6000000000      136.3090342282
      138.7000000000      136.0759013057
      138.8000000000      135.8395664441
      138.9000000000      135.6002606406
      139.0000000000      135.3579935432
      139.1000000000      135.1125583455
      139.2000000000      134.8635945990
      139.3000000000      134.6106951437
      139.4000000000      134.3535285551
      139.5000000000      134.0919413805
      139.6000000000      133.8260079430
      139.7000000000      133.5560125583
      139.8000000000      133.2823704650
      139.9000000000      133.0055129116
      140.0000000000      132.7257713831
      140.1000000000      132.4432953324
      140.2000000000      132.1580277452
      140.3000000000      131.8697452951
      140.4000000000      131.5781494143
      140.5000000000      131.2829768195
      140.6000000000      130.9840923361
      140.7000000000      130.6815349846
      140.8000000000      130.3755052501
      140.9000000000      130.0663040045
      141.0000000000      129.7542488251
      141.1000000000      129.4395994263
      141.2000000000      129.1225173451
      141.3000000000      128.8030699358
      141.4000000000      128.4812711248
      141.5000000000      128.1571354543
      141.6000000000      127.8307194698
      141.7000000000      127.5021325737
      141.8000000000      127.1715140285
      141.9000000000      126.8389876809
      142.0000000000      126.5046154818
      142.1000000000      126.1683717234
      142.2000000000      125.8301518998
      142.3000000000      125.4898152205
      142.4000000000      125.1472450500
      142.5000000000      124.8024047025
      142.6000000000      124.4553701309
      142.7000000000      124.1063304362
      142.8000000000      123.7555546673
      142.9000000000      123.4033311468
      143.0000000000      123.0498914648
      143.1000000000      122.6953382636
      143.2000000000      122.3395996887
      143.3000000000      121.9824289887
      143.4000000000      121.6234544199
      143.5000000000      121.2622678214
      143.6000000000      120.8985292275
      143.7000000000      120.5320621843
      143.8000000000      120.1629181676
      143.9000000000      119.7913996068
      144.0000000000      119.4180420126
      144.1000000000      119.0435652864
      144.2000000000      118.6688114374
      144.3000000000      118.2946843133
      144.4000000000      117.9220982228
      144.5000000000      117.5519309374
      144.6000000000      117.1849707682
      144.7000000000      116.8218528410
      144.8000000000      116.4629921964
      144.9000000000      116.1085354977
      145.0000000000      115.7583594831
      145.1000000000      115.4121347706
      145.2000000000      115.0694527872
      145.3000000000      114.7299846444
      145.4000000000      114.3936215613
      145.5000000000      114.0605456598
      145.6000000000      113.7312010461
      145.7000000000      113.4061716563
      145.8000000000      113.0860071214
      145.9000000000      112.7710570178
      146.0000000000      112.4613692704
      146.1000000000      112.1566859341
      146.2000000000      111.8565346078
      146.3000000000      111.5603801223
      146.4000000000      111.2677797182
      146.5000000000      110.9784867817
      146.6000000000      110.6924688882
      146.7000000000      110.4098405113
      146.8000000000      110.1307437668
      146.9000000000      109.8552293915
      147.0000000000      109.5831849142
      147.1000000000      109.3143356373
      147.2000000000      109.0483128022
      147.3000000000      108.7847587586
      147.4000000000      108.5234301128
      147.5000000000      108.2642653906
      147.6000000000      108.0074018281
      147.7000000000      107.7531463455
      147.8000000000      107.5019188215
      147.9000000000      107.2541891129
      148.0000000000      107.0104240359
      148.1000000000      106.7710504869
      148.2000000000      106.5364315298
      148.3000000000      106.3068502053
      148.4000000000      106.0824979818
      148.5000000000      105.8634714494
      148.6000000000      105.6497837414
      148.7000000000      105.4413950392
      148.8000000000      105.2382635980
      148.9000000000      105.0404059952
      149.0000000000      104.8479504581
      149.1000000000      104.6611642444
      149.2000000000      104.4804409061
      149.3000000000      104.3062447711
      149.4000000000      104.1390230959
      149.5000000000      103.9791082810
      149.6000000000      103.8266376569
      149.7000000000      103.6815142897
      149.8000000000      103.5434197998
      149.9000000000      103.4118729937
      150.0000000000      103.2863159139
      150.1000000000      103.1662025173
      150.2000000000      103.0510679809
      150.3000000000      102.9405650269
      150.4000000000      102.8344647586
      150.5000000000      102.7326316320
      150.6000000000      102.6349895848
      150.7000000000      102.5414947946
      150.8000000000      102.4521223279
      150.9000000000      102.3668644235
      151.0000000000      102.2857310280
      151.1000000000      102.2087452494
      151.2000000000      102.1359308995
      151.3000000000      102.0672970937
      151.4000000000      102.0028282964
      151.5000000000      101.9424858095
      151.6000000000      101.8862193955
      151.7000000000      101.8339832420
      151.8000000000      101.7857486262
      151.9000000000      101.7415073725
      152.0000000000      101.7012636458
      152.1000000000      101.6650173706
      152.2000000000      101.6327459078
      152.3000000000      101.6043908228
      152.4000000000      101.5798537124
      152.5000000000      101.5590024710
      152.6000000000      101.5416862642
      152.7000000000      101.5277561632
      152.8000000000      101.5170862769
      152.9000000000      101.5095876725
      153.0000000000      101.5052067430
      153.1000000000      101.5039037703
      153.2000000000      101.5056147042
      153.3000000000      101.5102064545
      153.4000000000      101.5174410230
      153.5000000000      101.5269625125
      153.6000000000      101.5383150627
      153.7000000000      101.5509916194
      153.8000000000      101.5645058437
      153.9000000000      101.5784734487
      154.0000000000      101.5926861362
      154.1000000000      101.6071623514
      154.2000000000      101.6221619066
      154.3000000000      101.6381570847
      154.4000000000      101.6557617754
      154.5000000000      101.6756316712
      154.6000000000      101.6983591463
      154.7000000000      101.7243902883
      154.8000000000      101.7539852951
      154.9000000000      101.7872287740
      155.0000000000      101.8240812150
      155.1000000000      101.8644524178
      155.2000000000      101.9082751060
      155.3000000000      101.9555589418
      155.4000000000      102.0064103058
      155.5000000000      102.0610092454
      155.6000000000      102.1195450216
      155.7000000000      102.1821237533
      155.8000000000      102.2486718555
      155.9000000000      102.3188623123
      156.0000000000      102.3920896248
      156.1000000000      102.4675102482
      156.2000000000      102.5441482407
      156.3000000000      102.6210461064
      156.4000000000      102.6974199426
      156.5000000000      102.7727761806
      156.6000000000      102.8469616365
      156.7000000000      102.9201436022
      156.8000000000      102.9927348574
      156.9000000000      103.0652865410
      157.0000000000      103.1383745752
      157.1000000000      103.2125067284
      157.2000000000      103.2880716654
      157.3000000000      103.3653350716
      157.4000000000      103.4444669427
      157.5000000000      103.5255753111
      157.6000000000      103.6087299743
      157.7000000000      103.6939750407
      157.8000000000      103.7813337586
      157.9000000000      103.8708066770
      158.0000000000      103.9623629793
      158.1000000000      104.0559288226
      158.2000000000      104.1513775856
      158.3000000000      104.2485218829
      158.4000000000      104.3471033256
      158.5000000000      104.4467807321
      158.6000000000      104.5471261306
      158.7000000000      104.6476390549
      158.8000000000      104.7477822021
      158.9000000000      104.8470347558
      159.0000000000      104.9449563672
      159.1000000000      105.0412484767
      159.2000000000      105.1357947226
      159.3000000000      105.2286618659
      159.4000000000      105.3200587856
      159.5000000000      105.4102728032
      159.6000000000      105.4996145195
      159.7000000000      105.5883928408
      159.8000000000      105.6769205133
      159.9000000000      105.7655334945
      160.0000000000      105.8546057338
      160.1000000000      105.9445504457
      160.2000000000      106.0358086897
      160.3000000000      106.1288319273
      160.4000000000      106.2240647551
      160.5000000000      106.3219301753
      160.6000000000      106.4228168461
      160.7000000000      106.5270656087
      160.8000000000      106.6349566600
      160.9000000000      106.7466999335
      161.0000000000      106.8624324623
      161.1000000000      106.9822234215
      161.2000000000      107.1060835961
      161.3000000000      107.2339794021
      161.4000000000      107.3658527246
      161.5000000000      107.5016469974
      161.6000000000      107.6413351441
      161.7000000000      107.7849395560
      161.8000000000      107.9325355672
      161.9000000000      108.0842387159
      162.0000000000      108.2401854181
      162.1000000000      108.4005197827
      162.2000000000      108.5653936984
      162.3000000000      108.7349772520
      162.4000000000      108.9094688845
      162.5000000000      109.0890936246
      162.6000000000      109.2740845839
      162.7000000000      109.4646543500
      162.8000000000      109.6609702467
      162.9000000000      109.8631469051
      163.0000000000      110.0712606777
      163.1000000000      110.2853797416
      163.2000000000      110.5055977882
      163.3000000000      110.7320580877
      163.4000000000      110.9649564331
      163.5000000000      111.2045165432
      163.6000000000      111.4509389886
      163.7000000000      111.7043355991
      163.8000000000      111.9646702650
      163.9000000000      112.2317298949
      164.0000000000      112.5051414087
      164.1000000000      112.7844346640
      164.2000000000      113.0691356299
      164.3000000000      113.3588626287
      164.4000000000      113.6533970927
      164.5000000000      113.9527087159
      164.6000000000      114.2569281553
      164.7000000000      114.5662745655
      164.8000000000      114.8809568276
      164.9000000000      115.2010750857
      165.0000000000      115.5265493732
      165.1000000000      115.8570940658
      165.2000000000      116.1922428680
      165.3000000000      116.5314148298
      165.4000000000      116.8740020752
      165.5000000000      117.2194562419
      165.6000000000      117.5673523461
      165.7000000000      117.9174159477
      165.8000000000      118.2695100034
      165.9000000000      118.6235865210
      166.0000000000      118.9796140995
      166.1000000000      119.3374970711
      166.2000000000      119.6970061736
      166.3000000000      120.0577406684
      166.4000000000      120.4191338454
      166.5000000000      120.7804975274
      166.6000000000      121.1410868695
      166.7000000000      121.5001636757
      166.8000000000      121.8570408576
      166.9000000000      122.2110985980
      167.0000000000      122.5617726518
      167.1000000000      122.9085270963
      167.2000000000      123.2508309943
      167.3000000000      123.5881520396
      167.4000000000      123.9199662842
      167.5000000000      124.2457752776
      167.6000000000      124.5651269386
      167.7000000000      124.8776407768
      167.8000000000      125.1830327498
      167.9000000000      125.4811266706
      168.0000000000      125.7718438995
      168.1000000000      126.0551765125
      168.2000000000      126.3311544663
      168.3000000000      126.5998108834
      168.4000000000      126.8611439794
      168.5000000000      127.1150794265
      168.6000000000      127.3614483144
      168.7000000000      127.5999976431
      168.8000000000      127.8304461354
      168.9000000000      128.0525830213
      169.0000000000      128.2663869142
      169.1000000000      128.4721235646
      169.2000000000      128.6703801788
      169.3000000000      128.8620141489
      169.4000000000      129.0480243719
      169.5000000000      129.2293779701
      169.6000000000      129.4068348942
      169.7000000000      129.5808152857
      169.8000000000      129.7513483769
      169.9000000000      129.9181217567
      170.0000000000      130.0806159711
      170.1000000000      130.2382755302
      170.2000000000      130.3906556094
      170.3000000000      130.5375018280
      170.4000000000      130.6787561913
      170.5000000000      130.8145125815
      170.6000000000      130.9449579146
      170.7000000000      131.0703298162
      170.8000000000      131.1909070752
      170.9000000000      131.3070283780
      171.0000000000      131.4191161493
      171.1000000000      131.5276763547
      171.2000000000      131.6332540493
      171.3000000000      131.7363531870
      171.4000000000      131.8373513000
      171.5000000000      131.9364469221
      171.6000000000      132.0336653559
      171.7000000000      132.1289272646
      171.8000000000      132.2221620520
      171.9000000000      132.3134296739
      172.0000000000      132.4030085268
      172.1000000000      132.4914174738
      172.2000000000      132.5793652311
      172.3000000000      132.6676489350
      172.4000000000      132.7570397405
      172.5000000000      132.8481936753
      172.6000000000      132.9416128724
      172.7000000000      133.0376594647
      172.8000000000      133.1366014914
      172.9000000000      133.2386568056
      173.0000000000      133.3440067416
      173.1000000000      133.4527726688
      173.2000000000      133.5649711555
      173.3000000000      133.6804731407
      173.4000000000      133.7989880908
      173.5000000000      133.9200826459
      173.6000000000      134.0432312879
      173.7000000000      134.1678834017
      173.8000000000      134.2935268934
      173.9000000000      134.4197320986
      174.0000000000      134.5461736934
      174.1000000000      134.6726388758
      174.2000000000      134.7990308384
      174.3000000000      134.9253686272
      174.4000000000      135.0517785376
      174.5000000000      135.1784736072
      174.6000000000      135.3057231804
      174.7000000000      135.4338182624
      174.8000000000      135.5630381669
      174.9000000000      135.6936227125
      175.0000000000      135.8257532744
      175.1000000000      135.9595470653
      175.2000000000      136.0950670507
      175.3000000000      136.2323440337
      175.4000000000      136.3714009821
      175.5000000000      136.5122685730
      175.6000000000      136.6549859594
      175.7000000000      136.7995880674
      175.8000000000      136.9460838892
      175.9000000000      137.0944301993
      176.0000000000      137.2445071312
      176.1000000000      137.3961060558
      176.2000000000      137.5489389704
      176.3000000000      137.7026644989
      176.4000000000      137.8569139579
      176.5000000000      138.0113034626
      176.6000000000      138.1654333072
      176.7000000000      138.3188888644
      176.8000000000      138.4712558996
      176.9000000000      138.6221514030
      177.0000000000      138.7712595189
      177.1000000000      138.9183596015
      177.2000000000      139.0633325066
      177.3000000000      139.2061351787
      177.4000000000      139.3467461037
      177.5000000000      139.4851012385
      177.6000000000      139.6210475568
      177.7000000000      139.7543346347
      177.8000000000      139.8846500777
      177.9000000000      140.0116906819
      178.0000000000      140.1352483832
      178.1000000000      140.2552799531
      178.2000000000      140.3719304417
      178.3000000000      140.4854984683
      178.4000000000      140.5963577217
      178.5000000000      140.7048661056
      178.6000000000      140.8112925686
      178.7000000000      140.9157786001
      178.8000000000      141.0183381693
      178.9000000000      141.1188917425
      179.0000000000      141.2173264634
      179.1000000000      141.3135673066
      179.2000000000      141.4076390035
      179.3000000000      141.4996996594
      179.4000000000      141.5900369607
      179.5000000000      141.6790333957
      179.6000000000      141.7671173717
      179.7000000000      141.8547155808
      179.8000000000      141.9422147256
      179.9000000000      142.0299357597
      180.0000000000      142.1181215332
      180.1000000000      142.2069343195
      180.2000000000      142.2964557685
      180.3000000000      142.3866839069
      180.4000000000      142.4775299455
      180.5000000000      142.5688217282
      180.6000000000      142.6603160293
      180.7000000000      142.7517158787
      180.8000000000      142.8426903170
      180.9000000000      142.9329001814
      181.0000000000      143.0220343368
      181.1000000000      143.1098544924
      181.2000000000      143.1962392283
      181.3000000000      143.2812142327
      181.4000000000      143.3649567221
      181.5000000000      143.4477680244
      181.6000000000      143.5300180344
      181.7000000000      143.6120767071
      181.8000000000      143.6942537968
      181.9000000000      143.7767631407
      182.0000000000      143.8597160856
      182.1000000000      143.9431391686
      182.2000000000      144.0270072997
      182.3000000000      144.1112817601
      182.4000000000      144.1959426020
      182.5000000000      144.2810091546
      182.6000000000      144.3665493511
      182.7000000000      144.4526846064
      182.8000000000      144.5395952847
      182.9000000000      144.6275269644
      183.0000000000      144.7167930079
      183.1000000000      144.8077692628
      183.2000000000      144.9008771829
      183.3000000000      144.9965516934
      183.4000000000      145.0951927271
      183.5000000000      145.1971064886
      183.6000000000      145.3024501455
      183.7000000000      145.4111957315
      183.8000000000      145.5231240048
      183.9000000000      145.6378510031
      184.0000000000      145.7548827231
      184.1000000000      145.8736871794
      184.2000000000      145.9937687834
      184.3000000000      146.1147286306
      184.4000000000      146.2362982437
      184.5000000000      146.3583428818
      184.6000000000      146.4808400189
      184.7000000000      146.6038453386
      184.8000000000      146.7274582459
      184.9000000000      146.8517949054
      185.0000000000      146.9769701749
      185.1000000000      147.1030853016
      185.2000000000      147.2302178677
      185.3000000000      147.3584107241
      185.4000000000      147.4876591726
      185.5000000000      147.6178982897
      185.6000000000      147.7489966295
      185.7000000000      147.8807644788
      185.8000000000      148.0129812733
      185.9000000000      148.1454390803
      186.0000000000      148.2779926804
      186.1000000000      148.4106053693
      186.2000000000      148.5433808250
      186.3000000000      148.6765713189
      186.4000000000      148.8105536232
      186.5000000000      148.9457706272
      186.6000000000      149.0826487677
      186.7000000000      149.2215120681
      186.8000000000      149.3625150886
      186.9000000000      149.5056106531
      187.0000000000      149.6505583220
      187.1000000000      149.7969698360
      187.2000000000      149.9443770744
      187.3000000000      150.0923002222
      187.4000000000      150.2402955324
      187.5000000000      150.3879732525
      187.6000000000      150.5349893353
      187.7000000000      150.6810226198
      187.8000000000      150.8257518874
      187.9000000000      150.9688456096
      188.0000000000      151.1099713918
      188.1000000000      151.2488236648
      188.2000000000      151.3851597754
      188.3000000000      151.5188309978
      188.4000000000      151.6497964392
      188.5000000000      151.7781099177
      188.6000000000      151.9038737135
      188.7000000000      152.0271642208
      188.8000000000      152.1479502974
      188.9000000000      152.2660347717
      189.0000000000      152.3810426542
      189.1000000000      152.4924642465
      189.2000000000      152.5997410757
      189.3000000000      152.7023696423
      189.4000000000      152.7999939858
      189.5000000000      152.8924634363
      189.6000000000      152.9798458785
      189.7000000000      153.0624026535
      189.8000000000      153.1405410356
      189.9000000000      153.2147567601
      190.0000000000      153.2855775581
      190.1000000000      153.3535141100
      190.2000000000      153.4190230573
      190.3000000000      153.4824821804
      190.4000000000      153.5441738084
      190.5000000000      153.6042737270
      190.6000000000      153.6628475114
      190.7000000000      153.7198588599
      190.8000000000      153.7751923701
      190.9000000000      153.8286877856
      191.0000000000      153.8801781649
      191.1000000000      153.9295218759
      191.2000000000      153.9766205095
      191.3000000000      154.0214208858
      191.4000000000      154.0639061772
      191.5000000000      154.1040834337
      191.6000000000      154.1419748690
      191.7000000000      154.1776198250
      191.8000000000      154.2110900730
      191.9000000000      154.2425137428
      192.0000000000      154.2720955659
      192.1000000000      154.3001205077
      192.2000000000      154.3269355186
      192.3000000000      154.3529137340
      192.4000000000      154.3784082490
      192.5000000000      154.4037055453
      192.6000000000      154.4289903081
      192.7000000000      154.4543327361
      192.8000000000      154.4797032892
      192.9000000000      154.5050101192
      193.0000000000      154.5301483133
      193.1000000000      154.5550490252
      193.2000000000      154.5797179051
      193.3000000000      154.6042515683
      193.4000000000      154.6288213727
      193.5000000000      154.6536220738
      193.6000000000      154.6787979819
      193.7000000000      154.7043712721
      193.8000000000      154.7301976494
      193.9000000000      154.7559661693
      194.0000000000      154.7812467787
      194.1000000000      154.8055759951
      194.2000000000      154.8285597743
      194.3000000000      154.8499669549
      194.4000000000      154.8697854083
      194.5000000000      154.8882227475
      194.6000000000      154.9056525865
      194.7000000000      154.9225266756
      194.8000000000      154.9392808782
      194.9000000000      154.9562622956
      195.0000000000      154.9736949315
      195.1000000000      154.9916866669
      195.2000000000      155.0102691867
      195.3000000000      155.0294511200
      195.4000000000      155.0492595272
      195.5000000000      155.0697499224
      195.6000000000      155.0909822650
      195.7000000000      155.1129753382
      195.8000000000      155.1356592659
      195.9000000000      155.1588436277
      196.0000000000      155.1822150514
      196.1000000000      155.2053711261
      196.2000000000      155.2278850828
      196.3000000000      155.2493810016
      196.4000000000      155.2695939881
      196.5000000000      155.2883964183
      196.6000000000      155.3057876800
      196.7000000000      155.3218567643
      196.8000000000      155.3367334843
      196.9000000000      155.3505468861
      197.0000000000      155.3634048723
      197.1000000000      155.3753991839
      197.2000000000      155.3866252121
      197.3000000000      155.3971978991
      197.4000000000      155.4072517712
      197.5000000000      155.4169226069
      197.6000000000      155.4263173574
      197.7000000000      155.4354846051
      197.8000000000      155.4443983518
      197.9000000000      155.4529632444
      198.0000000000      155.4610418668
      198.1000000000      155.4684946271
      198.2000000000      155.4752178776
      198.3000000000      155.4811683181
      198.4000000000      155.4863664358
      198.5000000000      155.4908764831
      198.6000000000      155.4947651105
      198.7000000000      155.4980477170
      198.8000000000      155.5006395687
      198.9000000000      155.5023341832
      199.0000000000      155.5028259443
      199.1000000000      155.5017757429
      199.2000000000      155.4988976876
      199.3000000000      155.4940364024
      199.4000000000      155.4872134315
      199.5000000000      155.4786371510
      199.6000000000      155.4686763291
      199.7000000000      155.4578002689
      199.8000000000      155.4464964281
      199.9000000000      155.4351875165
      200.0000000000      155.4241751355
      200.1000000000      155.4136280560
      200.2000000000      155.4036151697
      200.3000000000      155.3941641974
      200.4000000000      155.3853200285
      200.5000000000      155.3771824409
      200.6000000000      155.3699136061
      200.7000000000      155.3637186288
      200.8000000000      155.3588076385
      200.9000000000      155.3553515321
      201.0000000000      155.3534437226
      201.1000000000      155.3530795125
      201.2000000000      155.3541595875
      201.3000000000      155.3565134192
      201.4000000000      155.3599305175
      201.5000000000      155.3641861003
      201.6000000000      155.3690559241
      201.7000000000      155.3743249466
      201.8000000000      155.3797974885
      201.9000000000      155.3853126768
      202.0000000000      155.3907640937
      202.1000000000      155.3961184294
      202.2000000000      155.4014252912
      202.3000000000      155.4068110979
      202.4000000000      155.4124530142
      202.5000000000      155.4185349304
      202.6000000000      155.4251984485
      202.7000000000      155.4325051602
      202.8000000000      155.4404236730
      202.9000000000      155.4488445575
      203.0000000000      155.4576149432
      203.1000000000      155.4665787576
      203.2000000000      155.4756076939
      203.3000000000      155.4846134669
      203.4000000000      155.4935376854
      203.5000000000      155.5023247714
      203.6000000000      155.5108873882
      203.7000000000      155.5190791846
      203.8000000000      155.5266892058
      203.9000000000      155.5334645970
      204.0000000000      155.5391589384
      204.1000000000      155.5435922295
      204.2000000000      155.5467019963
      204.3000000000      155.5485680854
      204.4000000000      155.5494023635
      204.5000000000      155.5495085529
      204.6000000000      155.5492256342
      204.7000000000      155.5488722393
      204.8000000000      155.5487072522
      204.9000000000      155.5489152294
      205.0000000000      155.5496165942
      205.1000000000      155.5508907747
      205.2000000000      155.5527928507
      205.3000000000      155.5553503719
      205.4000000000      155.5585417583
      205.5000000000      155.5622718051
      205.6000000000      155.5663624752
      205.7000000000      155.5705680325
      205.8000000000      155.5746116943
      205.9000000000      155.5782349758
      206.0000000000      155.5812460638
      206.1000000000      155.5835526661
      206.2000000000      155.5851681712
      206.3000000000      155.5861900303
      206.4000000000      155.5867598968
      206.5000000000      155.5870204787
      206.6000000000      155.5870839789
      206.7000000000      155.5870221965
      206.8000000000      155.5868800561
      206.9000000000      155.5867043491
      207.0000000000      155.5865709165
      207.1000000000      155.5865933435
      207.2000000000      155.5869075672
      207.3000000000      155.5876395328
      207.4000000000      155.5888711509
      207.5000000000      155.5906187631
      207.6000000000      155.5928313625
      207.7000000000      155.5954093015
      207.8000000000      155.5982381762
      207.9000000000      155.6012273121
      208.0000000000      155.6043393717
      208.1000000000      155.6076002068
      208.2000000000      155.6110856216
      208.3000000000      155.6148895940
      208.4000000000      155.6190849246
      208.5000000000      155.6236892702
      208.6000000000      155.6286497435
      208.7000000000      155.6338534396
      208.8000000000      155.6391615434
      208.9000000000      155.6444540028
      209.0000000000      155.6496651541
      209.1000000000      155.6547939444
      209.2000000000      155.6598837065
      209.3000000000      155.6649788673
      209.4000000000      155.6700753241
      209.5000000000      155.6750845369
      209.6000000000      155.6798275004
      209.7000000000      155.6840648174
      209.8000000000      155.6875554833
      209.9000000000      155.6901247400
      210.0000000000      155.6917156071
      210.1000000000      155.6924031648
      210.2000000000      155.6923633276
      210.3000000000      155.6918046204
      210.4000000000      155.6908857338
      210.5000000000      155.6896486025
      210.6000000000      155.6879939751
      210.7000000000      155.6857136180
      210.8000000000      155.6825739493
      210.9000000000      155.6784262642
      211.0000000000      155.6733073760
      211.1000000000      155.6674965036
      211.2000000000      155.6615078082
      211.3000000000      155.6560178990
      211.4000000000      155.6517472357
      211.5000000000      155.6493284485
      211.6000000000      155.6491990974
      211.7000000000      155.6515483271
      211.8000000000      155.6563288768
      211.9000000000      155.6633232279
      212.0000000000      155.6722365046
      212.1000000000      155.6827844330
      212.2000000000      155.6947525800
      212.3000000000      155.7080171125
      212.4000000000      155.7225313502
      212.5000000000      155.7382923362
      212.6000000000      155.7553047372
      212.7000000000      155.7735559244
      212.8000000000      155.7930080335
      212.9000000000      155.8136046284
      213.0000000000      155.8352839189
      213.1000000000      155.8579904554
      213.2000000000      155.8816801675
      213.3000000000      155.9063182289
      213.4000000000      155.9318728440
      213.5000000000      155.9583090852
      213.6000000000      155.9855850928
      213.7000000000      156.0136502041
      213.8000000000      156.0424437254
      213.9000000000      156.0718932762
      214.0000000000      156.1019129630
      214.1000000000      156.1324016086
      214.2000000000      156.1632400199
      214.3000000000      156.1942861911
      214.4000000000      156.2253691371
      214.5000000000      156.2562851199
      214.6000000000      156.2868022681
      214.7000000000      156.3166788732
      214.8000000000      156.3456958507
      214.9000000000      156.3736970599
      215.0000000000      156.4006252080
      215.1000000000      156.4265395213
      215.2000000000      156.4516057403
      215.3000000000      156.4760582517
      215.4000000000      156.5001448883
      215.5000000000      156.5240717606
      215.6000000000      156.5479655352
      215.7000000000      156.5718650584
      215.8000000000      156.5957456089
      215.9000000000      156.6195695428
      216.0000000000      156.6433482342
      216.1000000000      156.6671946385
      216.2000000000      156.6913469348
      216.3000000000      156.7161527101
      216.4000000000      156.7420168703
      216.5000000000      156.7693285397
      216.6000000000      156.7983874886
      216.7000000000      156.8293485655
      216.8000000000      156.8621957654
      216.9000000000      156.8967501637
      217.0000000000      156.9327086273
      217.1000000000      156.9697031047
      217.2000000000      157.0073655331
      217.3000000000      157.0453827460
      217.4000000000      157.0835309133
      217.5000000000      157.1216853967
      217.6000000000      157.1598076218
      217.7000000000      157.1979131441
      217.8000000000      157.2360265793
      217.9000000000      157.2741335829
      218.0000000000      157.3121423240
      218.1000000000      157.3498670647
      218.2000000000      157.3870408449
      218.3000000000      157.4233549991
      218.4000000000      157.4585138616
      218.5000000000      157.4922869382
      218.6000000000      157.5245394351
      218.7000000000      157.5552275023
      218.8000000000      157.5843582874
      218.9000000000      157.6119293883
      219.0000000000      157.6378709189
      219.1000000000      157.6620102994
      219.2000000000      157.6840681660
      219.3000000000      157.7036823163
      219.4000000000      157.7204511809
      219.5000000000      157.7339875254
      219.6000000000      157.7439740472
      219.7000000000      157.7502100709
      219.8000000000      157.7526376222
      219.9000000000      157.7513391960
      220.0000000000      157.7465077590
      220.1000000000      157.7383995706
      220.2000000000      157.7272832133
      220.3000000000      157.7133961029
      220.4000000000      157.6969168951
      220.5000000000      157.6779614758
      220.6000000000      157.6566038944
      220.7000000000      157.6329122647
      220.8000000000      157.6069822293
      220.9000000000      157.5789556757
      221.0000000000      157.5490221186
      221.1000000000      157.5174025305
      221.2000000000      157.4843149254
      221.3000000000      157.4499297553
      221.4000000000      157.4143373637
      221.5000000000      157.3775490541
      221.6000000000      157.3395349881
      221.7000000000      157.3002829427
      221.8000000000      157.2598573027
      221.9000000000      157.2184419565
      222.0000000000      157.1763540062
      222.1000000000      157.1340173021
      222.2000000000      157.0918965545
      222.3000000000      157.0504112318
      222.4000000000      157.0098605338
      222.5000000000      156.9703860976
      222.6000000000      156.9319817681
      222.7000000000      156.8945413796
      222.8000000000      156.8579253214
      222.9000000000      156.8220242814
      223.0000000000      156.7868020203
      223.1000000000      156.7523071892
      223.2000000000      156.7186544044
      223.3000000000      156.6859844363
      223.4000000000      156.6544192122
      223.5000000000      156.6240281986
      223.6000000000      156.5948175410
      223.7000000000      156.5667451792
      223.8000000000      156.5397555909
      223.9000000000      156.5138203781
      224.0000000000      156.4889686012
      224.1000000000      156.4652950314
      224.2000000000      156.4429429635
      224.3000000000      156.4220676225
      224.4000000000      156.4027925498
      224.5000000000      156.3851730459
      224.6000000000      156.3691780665
      224.7000000000      156.3546954672
      224.8000000000      156.3415584332
      224.9000000000      156.3295838367
      225.0000000000      156.3186099498
      225.1000000000      156.3085219917
      225.2000000000      156.2992588123
      225.3000000000      156.2908009919
      225.4000000000      156.2831468619
      225.5000000000      156.2762866552
      225.6000000000      156.2701849308
      225.7000000000      156.2647769623
      225.8000000000      156.2599798207
      225.9000000000      156.2557124753
      226.0000000000      156.2519165723
      226.1000000000      156.2485700448
      226.2000000000      156.2456894548
      226.3000000000      156.2433226669
      226.4000000000      156.2415381065
      226.5000000000      156.2404181200
      226.6000000000      156.2400600482
      226.7000000000      156.2405821859
      226.8000000000      156.2421267034
      226.9000000000      156.2448519668
      227.0000000000      156.2489118772
      227.1000000000      156.2544270639
      227.2000000000      156.2614581726
      227.3000000000      156.2699919715
      227.4000000000      156.2799473504
      227.5000000000      156.2912015880
      227.6000000000      156.3036301304
      227.7000000000      156.3171477299
      227.8000000000      156.3317373353
      227.9000000000      156.3474562434
      228.0000000000      156.3644166941
      228.1000000000      156.3827480128
      228.2000000000      156.4025545224
      228.3000000000      156.4238847603
      228.4000000000      156.4467218225
      228.5000000000      156.4709950626
      228.6000000000      156.4966052989
      228.7000000000      156.5234515779
      228.8000000000      156.5514486625
      228.9000000000      156.5805286282
      229.0000000000      156.6106268681
      229.1000000000      156.6416603760
      229.2000000000      156.6735113859
      229.3000000000      156.7060279473
      229.4000000000      156.7390455239
      229.5000000000      156.7724232608
      229.6000000000      156.8060814167
      229.7000000000      156.8400250546
      229.8000000000      156.8743436523
      229.9000000000      156.9091849840
      230.0000000000      156.9447110009
      230.1000000000      156.9810490386
      230.2000000000      157.0182523374
      230.3000000000      157.0562796688
      230.4000000000      157.0949979036
      230.5000000000      157.1342050930
      230.6000000000      157.1736662447
      230.7000000000      157.2131506273
      230.8000000000      157.2524601825
      230.9000000000      157.2914437062
      231.0000000000      157.3299978837
      231.1000000000      157.3680598011
      231.2000000000      157.4055959456
      231.3000000000      157.4425914461
      231.4000000000      157.4790417148
      231.5000000000      157.5149470842
      231.6000000000      157.5503089273
      231.7000000000      157.5851242876
      231.8000000000      157.6193771437
      231.9000000000      157.6530279331
      232.0000000000      157.6860060138
      232.1000000000      157.7182095054
      232.2000000000      157.7495134155
      232.3000000000      157.7797829099
      232.4000000000      157.8088867555
      232.5000000000      157.8367059188
      232.6000000000      157.8631345354
      232.7000000000      157.8880735555
      232.8000000000      157.9114202176
      232.9000000000      157.9330585992
      233.0000000000      157.9528564652
      233.1000000000      157.9706707280
      233.2000000000      157.9863588590
      233.3000000000      157.9997901659
      233.4000000000      158.0108518794
      233.5000000000      158.0194495705
      233.6000000000      158.0255047770
      233.7000000000      158.0289535044
      233.8000000000      158.0297466190
      233.9000000000      158.0278516279
      234.0000000000      158.0232553576
      234.1000000000      158.0159660732
      234.2000000000      158.0060108762
      234.3000000000      157.9934250398
      234.4000000000      157.9782344760
      234.5000000000      157.9604377712
      234.6000000000      157.9399958676
      234.7000000000      157.9168347211
      234.8000000000      157.8908623194
      234.9000000000      157.8619976168
      235.0000000000      157.8302048147
      235.1000000000      157.7955233148
      235.2000000000      157.7580843879
      235.3000000000      157.7181103945
      235.4000000000      157.6758974836
      235.5000000000      157.6317862926
      235.6000000000      157.5861286022
      235.7000000000      157.5392601220
      235.8000000000      157.4914860135
      235.9000000000      157.4430775032
      236.0000000000      157.3942723894
      236.1000000000      157.3452752790
      236.2000000000      157.2962603401
      236.3000000000      157.2473815826
      236.4000000000      157.1987907181
      236.5000000000      157.1506576817
      236.6000000000      157.1031883280
      236.7000000000      157.0566354659
      236.8000000000      157.0112992789
      236.9000000000      156.9675128650
      237.0000000000      156.9256128613
      237.1000000000      156.8859023823
      237.2000000000      156.8486174249
      237.3000000000      156.8139060724
      237.4000000000      156.7818261801
      237.5000000000      156.7523644076
      237.6000000000      156.7254744223
      237.7000000000      156.7011221572
      237.8000000000      156.6793187133
      237.9000000000      156.6601261449
      238.0000000000      156.6436364463
      238.1000000000      156.6299364300
      238.2000000000      156.6190721007
      238.3000000000      156.6110206668
      238.4000000000      156.6056757566
      238.5000000000      156.6028524672
      238.6000000000      156.6023155311
      238.7000000000      156.6038238609
      238.8000000000      156.6071748511
      238.9000000000      156.6122308132
      239.0000000000      156.6189185299
      239.1000000000      156.6272049714
      239.2000000000      156.6370614323
      239.3000000000      156.6484312778
      239.4000000000      156.6612133459
      239.5000000000      156.6752658701
      239.6000000000      156.6904280691
      239.7000000000      156.7065515807
      239.8000000000      156.7235324434
      239.9000000000      156.7413347991
      240.0000000000      156.7599991253
      240.1000000000      156.7796308787
      240.2000000000      156.8003712138
      240.3000000000      156.8223578807
      240.4000000000      156.8456881770
      240.5000000000      156.8703947387
      240.6000000000      156.8964401871
      240.7000000000      156.9237299215
      240.8000000000      156.9521369685
      240.9000000000      156.9815302618
      241.0000000000      157.0117985478
      241.1000000000      157.0428649083
      241.2000000000      157.0746903455
      241.3000000000      157.1072671202
      241.4000000000      157.1406037790
      241.5000000000      157.1747051177
      241.6000000000      157.2095515506
      241.7000000000      157.2450834526
      241.8000000000      157.2811952212
      241.9000000000      157.3177409286
      242.0000000000      157.3545495640
      242.1000000000      157.3914453521
      242.2000000000      157.4282683819
      242.3000000000      157.4648924979
      242.4000000000      157.5012387685
      242.5000000000      157.5372827309
      242.6000000000      157.5730528287
      242.7000000000      157.6086176488
      242.8000000000      157.6440624819
      242.9000000000      157.6794599236
      243.0000000000      157.7148422131
      243.1000000000      157.7501830142
      243.2000000000      157.7853935380
      243.3000000000      157.8203342582
      243.4000000000      157.8548406259
      243.5000000000      157.8887581518
      243.6000000000      157.9219780726
      243.7000000000      157.9544624576
      243.8000000000      157.9862504466
      243.9000000000      158.0174455299
      244.0000000000      158.0481910550
      244.1000000000      158.0786429445
      244.2000000000      158.1089454736
      244.3000000000      158.1392130377
      244.4000000000      158.1695201974
      244.5000000000      158.1999009390
      244.6000000000      158.2303547416
      244.7000000000      158.2608542086
      244.8000000000      158.2913500426
      244.9000000000      158.3217729394
      245.0000000000      158.3520354404
      245.1000000000      158.3820364512
      245.2000000000      158.4116686880
      245.3000000000      158.4408267955
      245.4000000000      158.4694138633
      245.5000000000      158.4973454724
      245.6000000000      158.5245514887
      245.7000000000      158.5509762930
      245.8000000000      158.5765767669
      245.9000000000      158.6013176995
      246.0000000000      158.6251651568
      246.1000000000      158.6480792210
      246.2000000000      158.6700069464
      246.3000000000      158.6908758216
      246.4000000000      158.7105893234
      246.5000000000      158.7290280621
      246.6000000000      158.7460600628
      246.7000000000      158.7615595705
      246.8000000000      158.7754275464
      246.9000000000      158.7876048566
      247.0000000000      158.7980732056
      247.1000000000      158.8068455305
      247.2000000000      158.8139514485
      247.3000000000      158.8194225499
      247.4000000000      158.8232799978
      247.5000000000      158.8255259350
      247.6000000000      158.8261405134
      247.7000000000      158.8250851946
      247.8000000000      158.8223105744
      247.9000000000      158.8177650701
      248.0000000000      158.8114034951
      248.1000000000      158.8031970031
      248.2000000000      158.7931450305
      248.3000000000      158.7812855585
      248.4000000000      158.7676972383
      248.5000000000      158.7524899076
      248.6000000000      158.7357866220
      248.7000000000      158.7177037607
      248.8000000000      158.6983339586
      248.9000000000      158.6777337594
      249.0000000000      158.6559175525
      249.1000000000      158.6328609901
      249.2000000000      158.6085154042
      249.3000000000      158.5828300982
      249.4000000000      158.5557757941
      249.5000000000      158.5273629690
      249.6000000000      158.4976519774
      249.7000000000      158.4667540681
      249.8000000000      158.4348235118
      249.9000000000      158.4020421429
      250.0000000000      158.3686000001
      250.1000000000      158.3346766627
      250.2000000000      158.3004268964
      250.3000000000      158.2659722548
      250.4000000000      158.2313997207
      250.5000000000      158.1967684127
      250.6000000000      158.1621235687
      250.7000000000      158.1275136685
      250.8000000000      158.0930042968
      250.9000000000      158.0586835086
      251.0000000000      158.0246575346
      251.1000000000      157.9910398032
      251.2000000000      157.9579381957
      251.3000000000      157.9254448443
      251.4000000000      157.8936309026
      251.5000000000      157.8625466548
      251.6000000000      157.8322262109
      251.7000000000      157.8026955686
      251.8000000000      157.7739818091
      251.9000000000      157.7461202458
      252.0000000000      157.7191568897
      252.1000000000      157.6931466801
      252.2000000000      157.6681510643
      252.3000000000      157.6442390932
      252.4000000000      157.6214930661
      252.5000000000      157.6000151057
      252.6000000000      157.5799300306
      252.7000000000      157.5613828100
      252.8000000000      157.5445316561
      252.9000000000      157.5295375576
      253.0000000000      157.5165495801
      253.1000000000      157.5056862601
      253.2000000000      157.4970176497
      253.3000000000      157.4905554468
      253.4000000000      157.4862563788
      253.5000000000      157.4840374809
      253.6000000000      157.4837964013
      253.7000000000      157.4854288843
      253.8000000000      157.4888390887
      253.9000000000      157.4939432215
      254.0000000000      157.5006699978
      254.1000000000      157.5089610096
      254.2000000000      157.5187708253
      254.3000000000      157.5300635066
      254.4000000000      157.5428026690
      254.5000000000      157.5569364998
      254.6000000000      157.5723833574
      254.7000000000      157.5890242873
      254.8000000000      157.6067051385
      254.9000000000      157.6252467057
      255.0000000000      157.6444601308
      255.1000000000      157.6641657799
      255.2000000000      157.6842128573
      255.3000000000      157.7044942744
      255.4000000000      157.7249501693
      255.5000000000      157.7455574743
      255.6000000000      157.7663099102
      255.7000000000      157.7871962736
      255.8000000000      157.8081833866
      255.9000000000      157.8292064011
      256.0000000000      157.8501676675
      256.1000000000      157.8709458111
      256.2000000000      157.8914149735
      256.3000000000      157.9114695986
      256.4000000000      157.9310462691
      256.5000000000      157.9501355568
      256.6000000000      157.9687821412
      256.7000000000      157.9870754287
      256.8000000000      158.0051331134
      256.9000000000      158.0230787946
      257.0000000000      158.0410156253
      257.1000000000      158.0590008014
      257.2000000000      158.0770276755
      257.3000000000      158.0950205302
      257.4000000000      158.1128438780
      257.5000000000      158.1303248324
      257.6000000000      158.1472842149
      257.7000000000      158.1635692439
      257.8000000000      158.1790790892
      257.9000000000      158.1937763029
      258.0000000000      158.2076822382
      258.1000000000      158.2208602280
      258.2000000000      158.2333935851
      258.3000000000      158.2453646002
      258.4000000000      158.2568387954
      258.5000000000      158.2678567180
      258.6000000000      158.2784334865
      258.7000000000      158.2885642705
      258.8000000000      158.2982318539
      258.9000000000      158.3074120718
      259.0000000000      158.3160750155
      259.1000000000      158.3241834822
      259.2000000000      158.3316918228
      259.3000000000      158.3385477577
      259.4000000000      158.3446976029
      259.5000000000      158.3500937851
      259.6000000000      158.3547029720
      259.7000000000      158.3585128481
      259.8000000000      158.3615352134
      259.9000000000      158.3638037895
      260.0000000000      158.3653674201
      260.1000000000      158.3662816920
      260.2000000000      158.3666023140
      260.3000000000      158.3663816610
      260.4000000000      158.3656674857
      260.5000000000      158.3645020167
      260.6000000000      158.3629200462
      260.7000000000      158.3609458592
      260.8000000000      158.3585903558
      260.9000000000      158.3558505875
      261.0000000000      158.3527133900
      261.1000000000      158.3491629256
      261.2000000000      158.3451897842
      261.3000000000      158.3407982666
      261.4000000000      158.3360092716
      261.5000000000      158.3308582566
      261.6000000000      158.3253891203
      261.7000000000      158.3196452332
      261.8000000000      158.3136588866
      261.9000000000      158.3074410064
      262.0000000000      158.3009739305
      262.1000000000      158.2942102308
      262.2000000000      158.2870792484
      262.3000000000      158.2795006447
      262.4000000000      158.2714020930
      262.5000000000      158.2627366560
      262.6000000000      158.2534946414
      262.7000000000      158.2437057613
      262.8000000000      158.2334302325
      262.9000000000      158.2227417122
      263.0000000000      158.2117083020
      263.1000000000      158.2003777998
      263.2000000000      158.1887700765
      263.3000000000      158.1768757607
      263.4000000000      158.1646588638
      263.5000000000      158.1520620734
      263.6000000000      158.1390149105
      263.7000000000      158.1254445650
      263.8000000000      158.1112880603
      263.9000000000      158.0965033777
      264.0000000000      158.0810776964
      264.1000000000      158.0650317795
      264.2000000000      158.0484198080
      264.3000000000      158.0313236590
      264.4000000000      158.0138408895
      264.5000000000      157.9960674208
      264.6000000000      157.9780786954
      264.7000000000      157.9599151924
      264.8000000000      157.9415776314
      264.9000000000      157.9230338772
      265.0000000000      157.9042348670
      265.1000000000      157.8851343781
      265.2000000000      157.8657074807
      265.3000000000      157.8459638854
      265.4000000000      157.8259532587
      265.5000000000      157.8057599887
      265.6000000000      157.7854870981
      265.7000000000      157.7652330004
      265.8000000000      157.7450689190
      265.9000000000      157.7250251902
      266.0000000000      157.7050910774
      266.1000000000      157.6852276081
      266.2000000000      157.6653887125
      266.3000000000      157.6455433827
      266.4000000000      157.6256907881
      266.5000000000      157.6058624079
      266.6000000000      157.5861110567
      266.7000000000      157.5664931584
      266.8000000000      157.5470533835
      266.9000000000      157.5278178144
      267.0000000000      157.5087962202
      267.1000000000      157.4899900873
      267.2000000000      157.4714018602
      267.3000000000      157.4530404620
      267.4000000000      157.4349185717
      267.5000000000      157.4170405197
      267.6000000000      157.3993858328
      267.7000000000      157.3818978541
      267.8000000000      157.3644852022
      267.9000000000      157.3470369293
      268.0000000000      157.3294457312
      268.1000000000      157.3116311685
      268.2000000000      157.2935559106
      268.3000000000      157.2752302265
      268.4000000000      157.2567034078
      268.5000000000      157.2380458590
      268.6000000000      157.2193299067
      268.7000000000      157.2006167057
      268.8000000000      157.1819510987
      268.9000000000      157.1633609232
      269.0000000000      157.1448568136
      269.1000000000      157.1264319099
      269.2000000000      157.1080635461
      269.3000000000      157.0897182121
      269.4000000000      157.0713592440
      269.5000000000      157.0529564227
      269.6000000000      157.0344969733
      269.7000000000      157.0159962765
      269.8000000000      156.9975042919
      269.9000000000      156.9791031132
      270.0000000000      156.9608943301
      270.1000000000      156.9429796278
      270.2000000000      156.9254412455
      270.3000000000      156.9083287311
      270.4000000000      156.8916557381
      270.5000000000      156.8754067555
      270.6000000000      156.8595500067
      270.7000000000      156.8440508043
      270.8000000000      156.8288803297
      270.9000000000      156.8140177220
      271.0000000000      156.7994465413
      271.1000000000      156.7851485047
      271.2000000000      156.7710976713
      271.3000000000      156.7572575981
      271.4000000000      156.7435829753
      271.5000000000      156.7300256327
      271.6000000000      156.7165427891
      271.7000000000      156.7031040782
      271.8000000000      156.6896940710
      271.9000000000      156.6763089300
      272.0000000000      156.6629485854
      272.1000000000      156.6496081314
      272.2000000000      156.6362728729
      272.3000000000      156.6229197072
      272.4000000000      156.6095245385
      272.5000000000      156.5960726121
      272.6000000000      156.5825676839
      272.7000000000      156.5690369934
      272.8000000000      156.5555307671
      272.9000000000      156.5421163659
      273.0000000000      156.5288683049
      273.1000000000      156.5158564419
      273.2000000000      156.5031357185
      273.3000000000      156.4907406556
      273.4000000000      156.4786861131
      273.5000000000      156.4669732099
      273.6000000000      156.4555973222
      273.7000000000      156.4445546626
      273.8000000000      156.4338449255
      273.9000000000      156.4234690346
      274.0000000000      156.4134226642
      274.1000000000      156.4036879157
      274.2000000000      156.3942268544
      274.3000000000      156.3849805232
      274.4000000000      156.3758751144
      274.5000000000      156.3668337490
      274.6000000000      156.3577897152
      274.7000000000      156.3486966883
      274.8000000000      156.3395332542
      274.9000000000      156.3303014218
      275.0000000000      156.3210203863
      275.1000000000      156.3117175035
      275.2000000000      156.3024190533
      275.3000000000      156.2931439776
      275.4000000000      156.2839033242
      275.5000000000      156.2747057916
      275.6000000000      156.2655666085
      275.7000000000      156.2565150163
      275.8000000000      156.2475963075
      275.9000000000      156.2388671161
      276.0000000000      156.2303857709
      276.1000000000      156.2222014480
      276.2000000000      156.2143462496
      276.3000000000      156.2068331461
      276.4000000000      156.1996604169
      276.5000000000      156.1928205300
      276.6000000000      156.1863094539
      276.7000000000      156.1801323818
      276.8000000000      156.1743039629
      276.9000000000      156.1688441921
      277.0000000000      156.1637731960
      277.1000000000      156.1591080888
      277.2000000000      156.1548633145
      277.3000000000      156.1510538894
      277.4000000000      156.1476997494
      277.5000000000      156.1448290119
      277.6000000000      156.1424780240
      277.7000000000      156.1406866576
      277.8000000000      156.1394887656
      277.9000000000      156.1388998619
      278.0000000000      156.1389058784
      278.1000000000      156.1394570668
      278.2000000000      156.1404694186
      278.3000000000      156.1418332708
      278.4000000000      156.1434263466
      278.5000000000      156.1451273105
      278.6000000000      156.1468262292
      278.7000000000      156.1484294391
      278.8000000000      156.1498581204
      278.9000000000      156.1510418214
      279.0000000000      156.1519098849
      279.1000000000      156.1523846993
      279.2000000000      156.1523803886
      279.3000000000      156.1518087193
      279.4000000000      156.1505910113
      279.5000000000      156.1486718445
      279.6000000000      156.1460286087
      279.7000000000      156.1426719797
      279.8000000000      156.1386359924
      279.9000000000      156.1339608453
      280.0000000000      156.1286747839
      280.1000000000      156.1227818987
      280.2000000000      156.1162603392
      280.3000000000      156.1090715697
      280.4000000000      156.1011773783
      280.5000000000      156.0925586828
      280.6000000000      156.0832295566
      280.7000000000      156.0732415775
      280.8000000000      156.0626770176
      280.9000000000      156.0516332313
      281.0000000000      156.0402034090
      281.1000000000      156.0284596925
      281.2000000000      156.0164433444
      281.3000000000      156.0041638522
      281.4000000000      155.9916057925
      281.5000000000      155.9787402243
      281.6000000000      155.9655368673
      281.7000000000      155.9519738246
      281.8000000000      155.9380425494
      281.9000000000      155.9237473367
      282.0000000000      155.9091008875
      282.1000000000      155.8941191957
      282.2000000000      155.8788186619
      282.3000000000      155.8632161175
      282.4000000000      155.8473304825
      282.5000000000      155.8311843488
      282.6000000000      155.8148049246
      282.7000000000      155.7982243307
      282.8000000000      155.7814786545
      282.9000000000      155.7646048024
      283.0000000000      155.7476354320
      283.1000000000      155.7305941851
      283.2000000000      155.7134939998
      283.3000000000      155.6963395928
      283.4000000000      155.6791327462
      283.5000000000      155.6618777307
      283.6000000000      155.6445846152
      283.7000000000      155.6272694014
      283.8000000000      155.6099507427
      283.9000000000      155.5926435317
      284.0000000000      155.5753502841
      284.1000000000      155.5580521055
      284.2000000000      155.5407019325
      284.3000000000      155.5232229652
      284.4000000000      155.5055143897
      284.5000000000      155.4874643470
      284.6000000000      155.4689675603
      284.7000000000      155.4499434629
      284.8000000000      155.4303505266
      284.9000000000      155.4101935569
      285.0000000000      155.3895221269
      285.1000000000      155.3684196884
      285.2000000000      155.3469851330
      285.3000000000      155.3253107306
      285.4000000000      155.3034620352
      285.5000000000      155.2814649181
      285.6000000000      155.2593030470
      285.7000000000      155.2369265554
      285.8000000000      155.2142700450
      285.9000000000      155.1912756818
      286.0000000000      155.1679155028
      286.1000000000      155.1442069172
      286.2000000000      155.1202170130
      286.3000000000      155.0960543567
      286.4000000000      155.0718502976
      286.5000000000      155.0477347374
      286.6000000000      155.0238129116
      286.7000000000      155.0001494461
      286.8000000000      154.9767634975
      286.9000000000      154.9536354961
      287.0000000000      154.9307230620
      287.1000000000      154.9079817355
      287.2000000000      154.8853850648
      287.3000000000      154.8629384354
      287.4000000000      154.8406822346
      287.5000000000      154.8186832237
      287.6000000000      154.7970170674
      287.7000000000      154.7757480315
      287.8000000000      154.7549122645
      287.9000000000      154.7345088858
      288.0000000000      154.7144998971
      288.1000000000      154.6948173892
      288.2000000000      154.6753754480
      288.3000000000      154.6560837876
      288.4000000000      154.6368604666
      288.5000000000      154.6176414826
      288.6000000000      154.5983857761
      288.7000000000      154.5790753717
      288.8000000000      154.5597117910
      288.9000000000      154.5403108131
      289.0000000000      154.5208975764
      289.1000000000      154.5015028800
      289.2000000000      154.4821603671
      289.3000000000      154.4629039020
      289.4000000000      154.4437650282
      289.5000000000      154.4247711709
      289.6000000000      154.4059453933
      289.7000000000      154.3873079351
      289.8000000000      154.3688790261
      289.9000000000      154.3506821030
      290.0000000000      154.3327465998
      290.1000000000      154.3151095717
      290.2000000000      154.2978153532
      290.3000000000      154.2809126401
      290.4000000000      154.2644491257
      290.5000000000      154.2484648918
      290.6000000000      154.2329866005
      290.7000000000      154.2180244932
      290.8000000000      154.2035731083
      290.9000000000      154.1896151784
      291.0000000000      154.1761270791
      291.1000000000      154.1630838713
      291.2000000000      154.1504624234
      291.3000000000      154.1382421938
      291.4000000000      154.1264044314
      291.5000000000      154.1149311557
      291.6000000000      154.1038048835
      291.7000000000      154.0930090303
      291.8000000000      154.0825281888
      291.9000000000      154.0723476685
      292.0000000000      154.0624524299
      292.1000000000      154.0528260622
      292.2000000000      154.0434503312
      292.3000000000      154.0343054351
      292.4000000000      154.0253707175
      292.5000000000      154.0166254900
      292.6000000000      154.0080498796
      292.7000000000      153.9996260963
      292.8000000000      153.9913410884
      292.9000000000      153.9831916128
      293.0000000000      153.9751915595
      293.1000000000      153.9673795299
      293.2000000000      153.9598232587
      293.3000000000      153.9526179076
      293.4000000000      153.9458772224
      293.5000000000      153.9397190074
      293.6000000000      153.9342480920
      293.7000000000      153.9295405241
      293.8000000000      153.9256324456
      293.9000000000      153.9225163168
      294.0000000000      153.9201458024
      294.1000000000      153.9184486767
      294.2000000000      153.9173449143
      294.3000000000      153.9167653827
      294.4000000000      153.9166661475
      294.5000000000      153.9170347371
      294.6000000000      153.9178876528
      294.7000000000      153.9192610519
      294.8000000000      153.9211979464
      294.9000000000      153.9237347775
      295.0000000000      153.9268889084
      295.1000000000      153.9306481195
      295.2000000000      153.9349639668
      295.3000000000      153.9397513271
      295.4000000000      153.9448955216
      295.5000000000      153.9502657162
      295.6000000000      153.9557305911
      295.7000000000      153.9611715598
      295.8000000000      153.9664905173
      295.9000000000      153.9716118743
      296.0000000000      153.9764806993
      296.1000000000      153.9810591280
      296.2000000000      153.9853222221
      296.3000000000      153.9892533159
      296.4000000000      153.9928388436
      296.5000000000      153.9960635758
      296.6000000000      153.9989081593
      296.7000000000      154.0013506810
      296.8000000000      154.0033724532
      296.9000000000      154.0049662661
      297.0000000000      154.0061444076
      297.1000000000      154.0069440978
      297.2000000000      154.0074289317
      297.3000000000      154.0076857973
      297.4000000000      154.0078174876
      297.5000000000      154.0079320365
      297.6000000000      154.0081306570
      297.7000000000      154.0084966058
      297.8000000000      154.0090872362
      297.9000000000      154.0099310612
      298.0000000000      154.0110307524
      298.1000000000      154.0123712514
      298.2000000000      154.0139298304
      298.3000000000      154.0156834050
      298.4000000000      154.0176092456
      298.5000000000      154.0196786417
      298.6000000000      154.0218471755
      298.7000000000      154.0240472709
      298.8000000000      154.0261872059
      298.9000000000      154.0281571916
      299.0000000000      154.0298402920
      299.1000000000      154.0311254116
      299.2000000000      154.0319200562
      299.3000000000      154.0321602559
      299.4000000000      154.0318140488
      299.5000000000      154.0308756777
      299.6000000000      154.0293511808
      299.7000000000      154.0272400556
      299.8000000000      154.0245189144
      299.9000000000      154.0211310482
      300.0000000000      154.0169834155
      300.1000000000      154.0119519715
      300.2000000000      154.0058964237
      300.3000000000      153.9986836304
      300.4000000000      153.9902147661
      300.5000000000      153.9804479499
      300.6000000000      153.9694082417
      300.7000000000      153.9571807145
      300.8000000000      153.9438873312
      300.9000000000      153.9296528477
      301.0000000000      153.9145685222
      301.1000000000      153.8986643751
      301.2000000000      153.8818996283
      301.3000000000      153.8641756881
      301.4000000000      153.8453686564
      301.5000000000      153.8253722617
      301.6000000000      153.8041393597
      301.7000000000      153.7817105899
      301.8000000000      153.7582212849
      301.9000000000      153.7338829617
      302.0000000000      153.7089437135
      302.1000000000      153.6836396088
      302.2000000000      153.6581519184
      302.3000000000      153.6325815355
      302.4000000000      153.6069451820
      302.5000000000      153.5811917396
      302.6000000000      153.5552325737
      302.7000000000      153.5289768342
      302.8000000000      153.5023620187
      302.9000000000      153.4753727402
      303.0000000000      153.4480459408
      303.1000000000      153.4204656118
      303.2000000000      153.3927517369
      303.3000000000      153.3650469380
      303.4000000000      153.3375024137
      303.5000000000      153.3102639988
      303.6000000000      153.2834591272
      303.7000000000      153.2571854780
      303.8000000000      153.2315021930
      303.9000000000      153.2064252960
      304.0000000000      153.1819296185
      304.1000000000      153.1579590442
      304.2000000000      153.1344442167
      304.3000000000      153.1113237182
      304.4000000000      153.0885627728
      304.5000000000      153.0661637354
      304.6000000000      153.0441646486
      304.7000000000      153.0226251954
      304.8000000000      153.0016029213
      304.9000000000      152.9811263018
      305.0000000000      152.9611737901
      305.1000000000      152.9416674424
      305.2000000000      152.9224850562
      305.3000000000      152.9034875780
      305.4000000000      152.8845525673
      305.5000000000      152.8656024939
      305.6000000000      152.8466195084
      305.7000000000      152.8276437355
      305.8000000000      152.8087573397
      305.9000000000      152.7900598940
      306.0000000000      152.7716419116
      306.1000000000      152.7535633063
      306.2000000000      152.7358422115
      306.3000000000      152.7184567012
      306.4000000000      152.7013583408
      306.5000000000      152.6844925886
      306.6000000000      152.6678190178
      306.7000000000      152.6513251235
      306.8000000000      152.6350305443
      306.9000000000      152.6189823845
      307.0000000000      152.6032452904
      307.1000000000      152.5878908660
      307.2000000000      152.5729896048
      307.3000000000      152.5586062401
      307.4000000000      152.5447972673
      307.5000000000      152.5316084839
      307.6000000000      152.5190710259
      307.7000000000      152.5071959681
      307.8000000000      152.4959691587
      307.9000000000      152.4853487730
      308.0000000000      152.4752677807
      308.1000000000      152.4656422718
      308.2000000000      152.4563849816
      308.3000000000      152.4474212496
      308.4000000000      152.4387034049
      308.5000000000      152.4302192530
      308.6000000000      152.4219916495
      308.7000000000      152.4140688523
      308.8000000000      152.4065082660
      308.9000000000      152.3993580890
      309.0000000000      152.3926415869
      309.1000000000      152.3863473007
      309.2000000000      152.3804271442
      309.3000000000      152.3748027025
      309.4000000000      152.3693786516
      309.5000000000      152.3640603809
      309.6000000000      152.3587713988
      309.7000000000      152.3534658692
      309.8000000000      152.3481330876
      309.9000000000      152.3427931959
      310.0000000000      152.3374860769
      310.1000000000      152.3322572764
      310.2000000000      152.3271454861
      310.3000000000      152.3221752848
      310.4000000000      152.3173568026
      310.5000000000      152.3126912358
      310.6000000000      152.3081790754
      310.7000000000      152.3038271195
      310.8000000000      152.2996510740
      310.9000000000      152.2956723945
      311.0000000000      152.2919103373
      311.1000000000      152.2883719920
      311.2000000000      152.2850437688
      311.3000000000      152.2818873680
      311.4000000000      152.2788417829
      311.5000000000      152.2758309857
      311.6000000000      152.2727749977
      311.7000000000      152.2696010104
      311.8000000000      152.2662513990
      311.9000000000      152.2626868954
      312.0000000000      152.2588849514
      312.1000000000      152.2548346823
      312.2000000000      152.2505303097
      312.3000000000      152.2459650847
      312.4000000000      152.2411272844
      312.5000000000      152.2359988754
      312.6000000000      152.2305562175
      312.7000000000      152.2247714149
      312.8000000000      152.2186131294
      312.9000000000      152.2120469992
      313.0000000000      152.2050369604
      313.1000000000      152.1975489121
      313.2000000000      152.1895572343
      313.3000000000      152.1810530170
      313.4000000000      152.1720515357
      313.5000000000      152.1625962812
      313.6000000000      152.1527580411
      313.7000000000      152.1426294519
      313.8000000000      152.1323165712
      313.9000000000      152.1219289660
      314.0000000000      152.1115691796
      314.1000000000      152.1013223783
      314.2000000000      152.0912479095
      314.3000000000      152.0813754271
      314.4000000000      152.0717079531
      314.5000000000      152.0622321844
      314.6000000000      152.0529335251
      314.7000000000      152.0438110614
      314.8000000000      152.0348876606
      314.9000000000      152.0262128001
      315.0000000000      152.0178589293
      315.1000000000      152.0099138882
      315.2000000000      152.0024708519
      315.3000000000      151.9956153952
      315.4000000000      151.9894096411
      315.5000000000      151.9838766316
      315.6000000000      151.9789905904
      315.7000000000      151.9746772685
      315.8000000000      151.9708241045
      315.9000000000      151.9672967027
      316.0000000000      151.9639585041
      316.1000000000      151.9606916623
      316.2000000000      151.9574159456
      316.3000000000      151.9541002264
      316.4000000000      151.9507617019
      316.5000000000      151.9474523653
      316.6000000000      151.9442370286
      316.7000000000      151.9411692536
      316.8000000000      151.9382710071
      316.9000000000      151.9355208689
      317.0000000000      151.9328541954
      317.1000000000      151.9301756188
      317.2000000000      151.9273799783
      317.3000000000      151.9243747052
      317.4000000000      151.9210967518
      317.5000000000      151.9175198590
      317.6000000000      151.9136511778
      317.7000000000      151.9095188181
      317.8000000000      151.9051539520
      317.9000000000      151.9005727714
      318.0000000000      151.8957642242
      318.1000000000      151.8906877685
      318.2000000000      151.8852816780
      318.3000000000      151.8794785323
      318.4000000000      151.8732224417
      318.5000000000      151.8664829422
      318.6000000000      151.8592622544
      318.7000000000      151.8515946828
      318.8000000000      151.8435387078
      318.9000000000      151.8351640747
      319.0000000000      151.8265375512
      319.1000000000      151.8177113806
      319.2000000000      151.8087173225
      319.3000000000      151.7995669873
      319.4000000000      151.7902570213
      319.5000000000      151.7807764654
      319.6000000000      151.7711136753
      319.7000000000      151.7612612694
      319.8000000000      151.7512190460
      319.9000000000      151.7409957843
      320.0000000000      151.7306107564
      320.1000000000      151.7200947456
      320.2000000000      151.7094893027
      320.3000000000      151.6988429604
      320.4000000000      151.6882044210
      320.5000000000      151.6776144144
      320.6000000000      151.6670987996
      320.7000000000      151.6566651817
      320.8000000000      151.6463040931
      320.9000000000      151.6359943023
      321.0000000000      151.6257105373
      321.1000000000      151.6154312471
      321.2000000000      151.6051442340
      321.3000000000      151.5948490165
      321.4000000000      151.5845560477
      321.5000000000      151.5742835623
      321.6000000000      151.5640528347
      321.7000000000      151.5538825862
      321.8000000000      151.5437836473
      321.9000000000      151.5337553915
      322.0000000000      151.5237850839
      322.1000000000      151.5138501242
      322.2000000000      151.5039220616
      322.3000000000      151.4939709999
      322.4000000000      151.4839695349
      322.5000000000      151.4738957322
      322.6000000000      151.4637345115
      322.7000000000      151.4534767323
      322.8000000000      151.4431158580
      322.9000000000      151.4326433106
      323.0000000000      151.4220445859
      323.1000000000      151.4112981670
      323.2000000000      151.4003781404
      323.3000000000      151.3892599702
      323.4000000000      151.3779277876
      323.5000000000      151.3663810484
      323.6000000000      151.3546385242
      323.7000000000      151.3427381959
      323.8000000000      151.3307326986
      323.9000000000      151.3186814677
      324.0000000000      151.3066420622
      324.1000000000      151.2946635343
      324.2000000000      151.2827836845
      324.3000000000      151.2710300605
      324.4000000000      151.2594228399
      324.5000000000      151.2479771834
      324.6000000000      151.2367033916
      324.7000000000      151.2256045478
      324.8000000000      151.2146726127
      324.9000000000      151.2038846257
      325.0000000000      151.1932006581
      325.1000000000      151.1825646861
      325.2000000000      151.1719088473
      325.3000000000      151.1611608949
      325.4000000000      151.1502539323
      325.5000000000      151.1391364816
      325.6000000000      151.1277800920
      325.7000000000      151.1161816649
      325.8000000000      151.1043589309
      325.9000000000      151.0923398687
      326.0000000000      151.0801493396
      326.1000000000      151.0677977099
      326.2000000000      151.0552760731
      326.3000000000      151.0425606114
      326.4000000000      151.0296251443
      326.5000000000      151.0164572296
      326.6000000000      151.0030710335
      326.7000000000      150.9895109881
      326.8000000000      150.9758437471
      326.9000000000      150.9621405367
      327.0000000000      150.9484557231
      327.1000000000      150.9348093230
      327.2000000000      150.9211805995
      327.3000000000      150.9075167277
      327.4000000000      150.8937552806
      327.5000000000      150.8798532156
      327.6000000000      150.8658113470
      327.7000000000      150.8516841749
      327.8000000000      150.8375706678
      327.9000000000      150.8235892451
      328.0000000000      150.8098460243
      328.1000000000      150.7964070424
      328.2000000000      150.7832828117
      328.3000000000      150.7704290318
      328.4000000000      150.7577622726
      328.5000000000      150.7451851492
      328.6000000000      150.7326128713
      328.7000000000      150.7199926928
      328.8000000000      150.7073103886
      328.9000000000      150.6945828859
      329.0000000000      150.6818417501
      329.1000000000      150.6691158781
      329.2000000000      150.6564216367
      329.3000000000      150.6437647348
      329.4000000000      150.6311522767
      329.5000000000      150.6186086292
      329.6000000000      150.6061872640
      329.7000000000      150.5939729141
      329.8000000000      150.5820725592
      329.9000000000      150.5705980066
      330.0000000000      150.5596459344
      330.1000000000      150.5492822679
      330.2000000000      150.5395359225
      330.3000000000      150.5304030375
      330.4000000000      150.5218593502
      330.5000000000      150.5138770605
      330.6000000000      150.5064422604
      330.7000000000      150.4995680421
      330.8000000000      150.4932980001
      330.9000000000      150.4876976177
      331.0000000000      150.4828362365
      331.1000000000      150.4787662304
      331.2000000000      150.4755064405
      331.3000000000      150.4730349318
      331.4000000000      150.4712931681
      331.5000000000      150.4701999577
      331.6000000000      150.4696697755
      331.7000000000      150.4696284306
      331.8000000000      150.4700210111
      331.9000000000      150.4708110691
      332.0000000000      150.4719734774
      332.1000000000      150.4734849129
      332.2000000000      150.4753158566
      332.3000000000      150.4774270102
      332.4000000000      150.4797712203
      332.5000000000      150.4822996485
      332.6000000000      150.4849684140
      332.7000000000      150.4877410202
      332.8000000000      150.4905837426
      332.9000000000      150.4934553293
      333.0000000000      150.4962964393
      333.1000000000      150.4990252026
      333.2000000000      150.5015423591
      333.3000000000      150.5037446892
      333.4000000000      150.5055421219
      333.5000000000      150.5068732543
      333.6000000000      150.5077150392
      333.7000000000      150.5080837081
      333.8000000000      150.5080258677
      333.9000000000      150.5076015739
      334.0000000000      150.5068643653
      334.1000000000      150.5058448950
      334.2000000000      150.5045432330
      334.3000000000      150.5029312233
      334.4000000000      150.5009624372
      334.5000000000      150.4985852170
      334.6000000000      150.4957543358
      334.7000000000      150.4924383772
      334.8000000000      150.4886221709
      334.9000000000      150.4843055239
      335.0000000000      150.4795002925
      335.1000000000      150.4742273033
      335.2000000000      150.4685137201
      335.3000000000      150.4623906742
      335.4000000000      150.4558907390
      335.5000000000      150.4490449701
      335.6000000000      150.4418794500
      335.7000000000      150.4344118351
      335.8000000000      150.4266491153
      335.9000000000      150.4185880860
      336.0000000000      150.4102193439
      336.1000000000      150.4015341988
      336.2000000000      150.3925326313
      336.3000000000      150.3832300594
      336.4000000000      150.3736611119
      336.5000000000      150.3638793349
      336.6000000000      150.3539524136
      336.7000000000      150.3439532251
      336.8000000000      150.3339481747
      336.9000000000      150.3239856326
      337.0000000000      150.3140880598
      337.1000000000      150.3042507424
      337.2000000000      150.2944478158
      337.3000000000      150.2846435027
      337.4000000000      150.2748046376
      337.5000000000      150.2649106398
      337.6000000000      150.2549585120
      337.7000000000      150.2449622575
      337.8000000000      150.2349474117
      337.9000000000      150.2249421442
      338.0000000000      150.2149668958
      338.1000000000      150.2050249994
      338.2000000000      150.1950968204
      338.3000000000      150.1851392661
      338.4000000000      150.1750909122
      338.5000000000      150.1648811584
      338.6000000000      150.1544407510
      338.7000000000      150.1437111673
      338.8000000000      150.1326514075
      338.9000000000      150.1212417064
      339.0000000000      150.1094841973
      339.1000000000      150.0974004788
      339.2000000000      150.0850264290
      339.3000000000      150.0724052656
      339.4000000000      150.0595803410
      339.5000000000      150.0465890649
      339.6000000000      150.0334588509
      339.7000000000      150.0202055852
      339.8000000000      150.0068349252
      339.9000000000      149.9933463431
      340.0000000000      149.9797390397
      340.1000000000      149.9660180730
      340.2000000000      149.9521988418
      340.3000000000      149.9383086312
      340.4000000000      149.9243847045
      340.5000000000      149.9104691748
      340.6000000000      149.8966015639
      340.7000000000      149.8828108687
      340.8000000000      149.8691096650
      340.9000000000      149.8554925717
      341.0000000000      149.8419399903
      341.1000000000      149.8284260395
      341.2000000000      149.8149280420
      341.3000000000      149.8014345083
      341.4000000000      149.7879491596
      341.5000000000      149.7744897849
      341.6000000000      149.7610823121
      341.7000000000      149.7477520829
      341.8000000000      149.7345154548
      341.9000000000      149.7213748416
      342.0000000000      149.7083189582
      342.1000000000      149.6953279965
      342.2000000000      149.6823817152
      342.3000000000      149.6694676551
      342.4000000000      149.6565868959
      342.5000000000      149.6437555508
      342.6000000000      149.6310013738
      342.7000000000      149.6183563589
      342.8000000000      149.6058477728
      342.9000000000      149.5934909379
      343.0000000000      149.5812864826
      343.1000000000      149.5692230438
      343.2000000000      149.5572841110
      343.3000000000      149.5454563564
      343.4000000000      149.5337365304
      343.5000000000      149.5221347139
      343.6000000000      149.5106729372
      343.7000000000      149.4993797628
      343.8000000000      149.4882829684
      343.9000000000      149.4774033830
      344.0000000000      149.4667524856
      344.1000000000      149.4563345777
      344.2000000000      149.4461521822
      344.3000000000      149.4362120049
      344.4000000000      149.4265288459
      344.5000000000      149.4171257461
      344.6000000000      149.4080299527
      344.7000000000      149.3992657520
      344.8000000000      149.3908467617
      344.9000000000      149.3827711709
      345.0000000000      149.3750224591
      345.1000000000      149.3675754499
      345.2000000000      149.3604049878
      345.3000000000      149.3534938659
      345.4000000000      149.3468378026
      345.5000000000      149.3404465578
      345.6000000000      149.3343409700
      345.7000000000      149.3285462767
      345.8000000000      149.3230832794
      345.9000000000      149.3179600313
      346.0000000000      149.3131667498
      346.1000000000      149.3086754070
      346.2000000000      149.3044438275
      346.3000000000      149.3004230338
      346.4000000000      149.2965661177
      346.5000000000      149.2928367443
      346.6000000000      149.2892154153
      346.7000000000      149.2857019331
      346.8000000000      149.2823132712
      346.9000000000      149.2790769665
      347.0000000000      149.2760214961
      347.1000000000      149.2731661000
      347.2000000000      149.2705126960
      347.3000000000      149.2680418225
      347.4000000000      149.2657134286
      347.5000000000      149.2634724680
      347.6000000000      149.2612586856
      347.7000000000      149.2590190700
      347.8000000000      149.2567200123
      347.9000000000      149.2543552751
      348.0000000000      149.2519467038
      348.1000000000      149.2495371769
      348.2000000000      149.2471780294
      348.3000000000      149.2449147648
      348.4000000000      149.2427751019
      348.5000000000      149.2407627659
      348.6000000000      149.2388590483
      348.7000000000      149.2370319400
      348.8000000000      149.2352499788
      348.9000000000      149.2334960792
      349.0000000000      149.2317764742
      349.1000000000      149.2301215477
      349.2000000000      149.2285780482
      349.3000000000      149.2271950503
      349.4000000000      149.2260081220
      349.5000000000      149.2250266462
      349.6000000000      149.2242280850
      349.7000000000      149.2235607900
      349.8000000000      149.2229546447
      349.9000000000      149.2223368956
      350.0000000000      149.2216490797
      350.1000000000      149.2208603847
      350.2000000000      149.2199736846
      350.3000000000      149.2190228786
      350.4000000000      149.2180629382
      350.5000000000      149.2171558507
      350.6000000000      149.2163559191
      350.7000000000      149.2156973158
      350.8000000000      149.2151862400
      350.9000000000      149.2147995413
      351.0000000000      149.2144906425
      351.1000000000      149.2142016570
      351.2000000000      149.2138784169
      351.3000000000      149.2134838766
      351.4000000000      149.2130058007
      351.5000000000      149.2124566934
      351.6000000000      149.2118666341
      351.7000000000      149.2112719879
      351.8000000000      149.2107039576
      351.9000000000      149.2101806098
      352.0000000000      149.2097046878
      352.1000000000      149.2092675938
      352.2000000000      149.2088579001
      352.3000000000      149.2084712388
      352.4000000000      149.2081179650
      352.5000000000      149.2078258791
      352.6000000000      149.2076371579
      352.7000000000      149.2076006652
      352.8000000000      149.2077620023
      352.9000000000      149.2081539297
      353.0000000000      149.2087893910
      353.1000000000      149.2096587285
      353.2000000000      149.2107318757
      353.3000000000      149.2119652068
      353.4000000000      149.2133115246
      353.5000000000      149.2147306183
      353.6000000000      149.2161976260
      353.7000000000      149.2177067380
      353.8000000000      149.2192690042
      353.9000000000      149.2209047120
      354.0000000000      149.2226324694
      354.1000000000      149.2244581782
      354.2000000000      149.2263671280
      354.3000000000      149.2283214587
      354.4000000000      149.2302635821
      354.5000000000      149.2321243666
      354.6000000000      149.2338335024
      354.7000000000      149.2353289743
      354.8000000000      149.2365631896
      354.9000000000      149.2375047568
      355.0000000000      149.2381365102
      355.1000000000      149.2384514982
      355.2000000000      149.2384489714
      355.3000000000      149.2381319895
      355.4000000000      149.2375073662
      355.5000000000      149.2365876045
      355.6000000000      149.2353935758
      355.7000000000      149.2339562637
      355.8000000000      149.2323160566
      355.9000000000      149.2305186687
      356.0000000000      149.2286077043
      356.1000000000      149.2266149903
      356.2000000000      149.2245509055
      356.3000000000      149.2223976817
      356.4000000000      149.2201084893
      356.5000000000      149.2176136905
      356.6000000000      149.2148334617
      356.7000000000      149.2116939683
      356.8000000000      149.2081432646
      356.9000000000      149.2041632505
      357.0000000000      149.1997748712
      357.1000000000      149.1950349186
      357.2000000000      149.1900243192
      357.3000000000      149.1848297877
      357.4000000000      149.1795228159
      357.5000000000      149.1741412890
      357.6000000000      149.1686786635
      357.7000000000      149.1630836202
      357.8000000000      149.1572702391
      357.9000000000      149.1511361428
      358.0000000000      149.1445844281
      358.1000000000      149.1375445980
      358.2000000000      149.1299879186
      358.3000000000      149.1219335500
      358.4000000000      149.1134435703
      358.5000000000      149.1046074908
      358.6000000000      149.0955196232
      358.7000000000      149.0862547428
      358.8000000000      149.0768481750
      358.9000000000      149.0672854787
      359.0000000000      149.0575045325
      359.1000000000      149.0474095621
      359.2000000000      149.0368935223
      359.3000000000      149.0258632014
      359.4000000000      149.0142607976
      359.5000000000      149.0020764713
      359.6000000000      148.9893484085
      359.7000000000      148.9761502330
      359.8000000000      148.9625693002
      359.9000000000      148.9486819075
      360.0000000000      148.9345315452
      360.1000000000      148.9201149655
      360.2000000000      148.9053794187
      360.3000000000      148.8902326020
      360.4000000000      148.8745636215
      360.5000000000      148.8582696880
      360.6000000000      148.8412816586
      360.7000000000      148.8235822025
      360.8000000000      148.8052121353
      360.9000000000      148.7862631297
      361.0000000000      148.7668588568
      361.1000000000      148.7471302005
      361.2000000000      148.7271914211
      361.3000000000      148.7071226977
      361.4000000000      148.6869617803
      361.5000000000      148.6667047287
      361.6000000000      148.6463134190
      361.7000000000      148.6257263932
      361.8000000000      148.6048701736
      361.9000000000      148.5836698717
      362.0000000000      148.5620592656
      362.1000000000      148.5399905952
      362.2000000000      148.5174435467
      362.3000000000      148.4944323286
      362.4000000000      148.4710096868
      362.5000000000      148.4472666681
      362.6000000000      148.4233268875
      362.7000000000      148.3993346762
      362.8000000000      148.3754382251
      362.9000000000      148.3517709598
      363.0000000000      148.3284354836
      363.1000000000      148.3054936283
      363.2000000000      148.2829641654
      363.3000000000      148.2608278821
      363.4000000000      148.2390386792
      363.5000000000      148.2175387763
      363.6000000000      148.1962755436
      363.7000000000      148.1752169291
      363.8000000000      148.1543623442
      363.9000000000      148.1337466321
      364.0000000000      148.1134363842
      364.1000000000      148.0935196903
      364.2000000000      148.0740917007
      364.3000000000      148.0552387524
      364.4000000000      148.0370235238
      364.5000000000      148.0194735001
      364.6000000000      148.0025752044
      364.7000000000      147.9862765073
      364.8000000000      147.9704979410
      364.9000000000      147.9551512282
      365.0000000000      147.9401604674
      365.1000000000      147.9254802663
      365.2000000000      147.9111061739
      365.3000000000      147.8970753128
      365.4000000000      147.8834578403
      365.5000000000      147.8703418402
      365.6000000000      147.8578154155
      365.7000000000      147.8459500590
      365.8000000000      147.8347888180
      365.9000000000      147.8243411596
      366.0000000000      147.8145843286
      366.1000000000      147.8054692583
      366.2000000000      147.7969284343
      366.3000000000      147.7888835943
      366.4000000000      147.7812523249
      366.5000000000      147.7739536584
      366.6000000000      147.7669133412
      366.7000000000      147.7600691074
      366.8000000000      147.7533755281
      366.9000000000      147.7468072758
      367.0000000000      147.7403595002
      367.1000000000      147.7340445908
      367.2000000000      147.7278856200
      367.3000000000      147.7219078504
      367.4000000000      147.7161303741
      367.5000000000      147.7105599694
      367.6000000000      147.7051886079
      367.7000000000      147.6999949223
      367.8000000000      147.6949489262
      367.9000000000      147.6900186642
      368.0000000000      147.6851774096
      368.1000000000      147.6804101144
      368.2000000000      147.6757178213
      368.3000000000      147.6711188463
      368.4000000000      147.6666461823
      368.5000000000      147.6623414961
      368.6000000000      147.6582472565
      368.7000000000      147.6543992302
      368.8000000000      147.6508213095
      368.9000000000      147.6475235805
      369.0000000000      147.6445034231
      369.1000000000      147.6417487815
      369.2000000000      147.6392425624
      369.3000000000      147.6369670871
      369.4000000000      147.6349075394
      369.5000000000      147.6330535847
      369.6000000000      147.6313988159
      369.7000000000      147.6299382761
      369.8000000000      147.6286648520
      369.9000000000      147.6275657238
      370.0000000000      147.6266201548
      370.1000000000      147.6257995860
      370.2000000000      147.6250703763
      370.3000000000      147.6243986664
      370.4000000000      147.6237560532
      370.5000000000      147.6231243197
      370.6000000000      147.6224976581
      370.7000000000      147.6218817473
      370.8000000000      147.6212901572
      370.9000000000      147.6207393885
      371.0000000000      147.6202441848
      371.1000000000      147.6198143303
      371.2000000000      147.6194535788
      371.3000000000      147.6191607242
      371.4000000000      147.6189322542
      371.5000000000      147.6187654732
      371.6000000000      147.6186606394
      371.7000000000      147.6186209511
      371.8000000000      147.6186502440
      371.9000000000      147.6187495705
      372.0000000000      147.6189145509
      372.1000000000      147.6191349958
      372.2000000000      147.6193971263
      372.3000000000      147.6196874742
      372.4000000000      147.6199969015
      372.5000000000      147.6203233675
      372.6000000000      147.6206727262
      372.7000000000      147.6210575235
      372.8000000000      147.6214941851
      372.9000000000      147.6219990172
      373.0000000000      147.6225834423
      373.1000000000      147.6232491117
      373.2000000000      147.6239837803
      373.3000000000      147.6247588433
      373.4000000000      147.6255292425
      373.5000000000      147.6262357878
      373.6000000000      147.6268095450
      373.7000000000      147.6271778737
      373.8000000000      147.6272715534
      373.9000000000      147.6270318579
      374.0000000000      147.6264156862
      374.1000000000      147.6253966676
      374.2000000000      147.6239610204
      374.3000000000      147.6220986416
      374.4000000000      147.6197915818
      374.5000000000      147.6170030699
      374.6000000000      147.6136703983
      374.7000000000      147.6097041984
      374.8000000000      147.6049949756
      374.9000000000      147.5994255392
      375.0000000000      147.5928860680
      375.1000000000      147.5852880421
      375.2000000000      147.5765741501
      375.3000000000      147.5667225892
      375.4000000000      147.5557451665
      375.5000000000      147.5436797206
      375.6000000000      147.5305790939
      375.7000000000      147.5165002577
      375.8000000000      147.5014968640
      375.9000000000      147.4856165342
      376.0000000000      147.4689020595
      376.1000000000      147.4513943445
      376.2000000000      147.4331348605
      376.3000000000      147.4141666832
      376.4000000000      147.3945348570
      376.5000000000      147.3742872170
      376.6000000000      147.3534756849
      376.7000000000      147.3321568919
      376.8000000000      147.3103912874
      376.9000000000      147.2882407994
      377.0000000000      147.2657652650
      377.1000000000      147.2430175765
      377.2000000000      147.2200378663
      377.3000000000      147.1968481920
      377.4000000000      147.1734496730
      377.5000000000      147.1498232879
      377.6000000000      147.1259342351
      377.7000000000      147.1017389923
      377.8000000000      147.0771938277
      377.9000000000      147.0522632822
      378.0000000000      147.0269268752
      378.1000000000      147.0011825812
      378.2000000000      146.9750466125
      378.3000000000      146.9485502302
      378.4000000000      146.9217348925
      378.5000000000      146.8946470088
      378.6000000000      146.8673332345
      378.7000000000      146.8398369148
      378.8000000000      146.8121960213
      378.9000000000      146.7844426470
      379.0000000000      146.7566038174
      379.1000000000      146.7287031728
      379.2000000000      146.7007631199
      379.3000000000      146.6728071987
      379.4000000000      146.6448627165
      379.5000000000      146.6169634743
      379.6000000000      146.5891519272
      379.7000000000      146.5614797859
      379.8000000000      146.5340061442
      379.9000000000      146.5067931146
      380.0000000000      146.4798999885
      380.1000000000      146.4533774369
      380.2000000000      146.4272632286
      380.3000000000      146.4015805690
      380.4000000000      146.3763398087
      380.5000000000      146.3515437692
      380.6000000000      146.3271961348
      380.7000000000      146.3033114163
      380.8000000000      146.2799243146
      380.9000000000      146.2570961024
      381.0000000000      146.2349158342
      381.1000000000      146.2134949270
      381.2000000000      146.1929550780
      381.3000000000      146.1734113145
      381.4000000000      146.1549534565
      381.5000000000      146.1376298360
      381.6000000000      146.1214366951
      381.7000000000      146.1063157489
      381.8000000000      146.0921612796
      381.9000000000      146.0788363598
      382.0000000000      146.0661952595
      382.1000000000      146.0541069097
      382.2000000000      146.0424737865
      382.3000000000      146.0312420368
      382.4000000000      146.0204010815
      382.5000000000      146.0099733368
      382.6000000000      145.9999967958
      382.7000000000      145.9905049979
      382.8000000000      145.9815097617
      382.9000000000      145.9729914061
      383.0000000000      145.9648990568
      383.1000000000      145.9571606024
      383.2000000000      145.9496988926
      383.3000000000      145.9424487028
      383.4000000000      145.9353687779
      383.5000000000      145.9284452963
      383.6000000000      145.9216866592
      383.7000000000      145.9151129068
      383.8000000000      145.9087445267
      383.9000000000      145.9025946774
      384.0000000000      145.8966667066
      384.1000000000      145.8909567476
      384.2000000000      145.8854594432
      384.3000000000      145.8801739990
      384.4000000000      145.8751079580
      384.5000000000      145.8702773061
      384.6000000000      145.8657032961
      384.7000000000      145.8614078709
      384.8000000000      145.8574101034
      384.9000000000      145.8537254578
      385.0000000000      145.8503682246
      385.1000000000      145.8473557735
      385.2000000000      145.8447120858
      385.3000000000      145.8424680491
      385.4000000000      145.8406574496
      385.5000000000      145.8393097170
      385.6000000000      145.8384420624
      385.7000000000      145.8380538769
      385.8000000000      145.8381254031
      385.9000000000      145.8386212590
      386.0000000000      145.8394979776
      386.1000000000      145.8407132551
      386.2000000000      145.8422335276
      386.3000000000      145.8440365903
      386.4000000000      145.8461077866
      386.5000000000      145.8484312430
      386.6000000000      145.8509798431
      386.7000000000      145.8537082012
      386.8000000000      145.8565513117
      386.9000000000      145.8594293854
      387.0000000000      145.8622575662
      387.1000000000      145.8649580424
      387.2000000000      145.8674713779
      387.3000000000      145.8697637685
      387.4000000000      145.8718277048
      387.5000000000      145.8736752462
      387.6000000000      145.8753253254
      387.7000000000      145.8767885222
      387.8000000000      145.8780539152
      387.9000000000      145.8790825161
      388.0000000000      145.8798101972
      388.1000000000      145.8801601196
      388.2000000000      145.8800614121
      388.3000000000      145.8794685475
      388.4000000000      145.8783755208
      388.5000000000      145.8768206629
      388.6000000000      145.8748809119
      388.7000000000      145.8726573843
      388.8000000000      145.8702562184
      388.9000000000      145.8677696753
      389.0000000000      145.8652621998
      389.1000000000      145.8627647027
      389.2000000000      145.8602779829
      389.3000000000      145.8577834810
      389.4000000000      145.8552574003
      389.5000000000      145.8526833951
      389.6000000000      145.8500597203
      389.7000000000      145.8473987445
      389.8000000000      145.8447193800
      389.9000000000      145.8420353416
      390.0000000000      145.8393434225
      390.1000000000      145.8366157579
      390.2000000000      145.8337984556
      390.3000000000      145.8308165459
      390.4000000000      145.8275827668
      390.5000000000      145.8240062613
      390.6000000000      145.8199976593
      390.7000000000      145.8154691189
      390.8000000000      145.8103306436
      390.9000000000      145.8044857696
      391.0000000000      145.7978298592
      391.1000000000      145.7902532572
      391.2000000000      145.7816502005
      391.3000000000      145.7719324823
      391.4000000000      145.7610441311
      391.5000000000      145.7489710052
      391.6000000000      145.7357395939
      391.7000000000      145.7214038239
      391.8000000000      145.7060247347
      391.9000000000      145.6896511976
      392.0000000000      145.6723088653
      392.1000000000      145.6540007423
      392.2000000000      145.6347181402
      392.3000000000      145.6144562691
      392.4000000000      145.5932262060
      392.5000000000      145.5710574070
      392.6000000000      145.5479919116
      392.7000000000      145.5240768548
      392.8000000000      145.4993610711
      392.9000000000      145.4738963623
      393.0000000000      145.4477400992
      393.1000000000      145.4209559799
      393.2000000000      145.3936117873
      393.3000000000      145.3657746578
      393.4000000000      145.3375052532
      393.5000000000      145.3088527408
      393.6000000000      145.2798526469
      393.7000000000      145.2505286449
      393.8000000000      145.2208976787
      393.9000000000      145.1909764498
      394.0000000000      145.1607871115
      394.1000000000      145.1303608980
      394.2000000000      145.0997395952
      394.3000000000      145.0689753322
      394.4000000000      145.0381289598
      394.5000000000      145.0072668351
      394.6000000000      144.9764558498
      394.7000000000      144.9457571125
      394.8000000000      144.9152193549
      394.9000000000      144.8848733810
      395.0000000000      144.8547286653
      395.1000000000      144.8247729001
      395.2000000000      144.7949751044
      395.3000000000      144.7652925275
      395.4000000000      144.7356805813
      395.5000000000      144.7061035434
      395.6000000000      144.6765428812
      395.7000000000      144.6470006118
      395.8000000000      144.6174971489
      395.9000000000      144.5880652569
      396.0000000000      144.5587425498
      396.1000000000      144.5295644481
      396.2000000000      144.5005588413
      396.3000000000      144.4717436471
      396.4000000000      144.4431284897
      396.5000000000      144.4147207654
      396.6000000000      144.3865345810
      396.7000000000      144.3585995349
      396.8000000000      144.3309663792
      396.9000000000      144.3037077462
      397.0000000000      144.2769134721
      397.1000000000      144.2506812110
      397.2000000000      144.2251041532
      397.3000000000      144.2002587385
      397.4000000000      144.1761956549
      397.5000000000      144.1529365653
      397.6000000000      144.1304770310
      397.7000000000      144.1087940132
      397.8000000000      144.0878553598
      397.9000000000      144.0676289463
      398.0000000000      144.0480897969
      398.1000000000      144.0292240107
      398.2000000000      144.0110287929
      398.3000000000      143.9935088446
      398.4000000000      143.9766708108
      398.5000000000      143.9605185455
      398.6000000000      143.9450516771
      398.7000000000      143.9302683644
      398.8000000000      143.9161709777
      398.9000000000      143.9027717902
      399.0000000000      143.8900953328
      399.1000000000      143.8781751533
      399.2000000000      143.8670450099
      399.3000000000      143.8567270315
      399.4000000000      143.8472208058
      399.5000000000      143.8384969184
      399.6000000000      143.8304968429
      399.7000000000      143.8231393708
      399.8000000000      143.8163324606
      399.9000000000      143.8099881209
      400.0000000000      143.8040366093
      400.1000000000      143.7984356926
      400.2000000000      143.7931719751
      400.3000000000      143.7882539949
      400.4000000000      143.7836995413
      400.5000000000      143.7795212802
      400.6000000000      143.7757149842
      400.7000000000      143.7722538282
      400.8000000000      143.7690903164
      400.9000000000      143.7661648281
      401.0000000000      143.7634175427
      401.1000000000      143.7607998338
      401.2000000000      143.7582822785
      401.3000000000      143.7558581806
      401.4000000000      143.7535427242
      401.5000000000      143.7513685240
      401.6000000000      143.7493790410
      401.7000000000      143.7476220122
      401.8000000000      143.7461449902
      401.9000000000      143.7449937796
      402.0000000000      143.7442128054
      402.1000000000      143.7438457042
      402.2000000000      143.7439351514
      402.3000000000      143.7456495975
