# Supplementary material for: Direct tracking of H2 roaming reaction in real time
Source: Nat Commun. 2024 Aug 6;15:6656. doi: 10.1038/s41467-024-49671-6 (PMC11303762; doi:10.1038/s41467-024-49671-6)
Supplement: Supplementary file 8 — Source Data [file 41467_2024_49671_MOESM8_ESM.zip › SourceData/Data-Fig10-SuppInfo/FigS10.traj4.A2.dat]

# Bond Angle (6N, 1C, 3H)
# X-Axis:  Time in Trajectory (femtosec)
# Y-Axis:  Bond Angle (Degrees)
#                  X                   Y
        0.0000000000      110.1530051195
        0.1000000000      109.7377745123
        0.2000000000      109.3245161253
        0.3000000000      108.9177412109
        0.4000000000      108.5201455900
        0.5000000000      108.1322376826
        0.6000000000      107.7525241473
        0.7000000000      107.3781581884
        0.8000000000      107.0058313206
        0.9000000000      106.6326451851
        1.0000000000      106.2567450876
        1.1000000000      105.8776047496
        1.2000000000      105.4959724827
        1.3000000000      105.1135758207
        1.4000000000      104.7327128637
        1.5000000000      104.3558415285
        1.6000000000      103.9852360098
        1.7000000000      103.6227374627
        1.8000000000      103.2695991476
        1.9000000000      102.9264199206
        2.0000000000      102.5931681826
        2.1000000000      102.2693058834
        2.2000000000      101.9540122922
        2.3000000000      101.6464766666
        2.4000000000      101.3461937963
        2.5000000000      101.0531755250
        2.6000000000      100.7680051621
        2.7000000000      100.4917059688
        2.8000000000      100.2254592078
        2.9000000000       99.9702645844
        3.0000000000       99.7266604718
        3.1000000000       99.4945997769
        3.2000000000       99.2735168743
        3.3000000000       99.0625474870
        3.4000000000       98.8608083843
        3.5000000000       98.6676290484
        3.6000000000       98.4826566152
        3.7000000000       98.3058122402
        3.8000000000       98.1371372506
        3.9000000000       97.9766071690
        4.0000000000       97.8239967580
        4.1000000000       97.6788499805
        4.2000000000       97.5405595325
        4.3000000000       97.4085146745
        4.4000000000       97.2822518288
        4.5000000000       97.1615492907
        4.6000000000       97.0464359939
        4.7000000000       96.9371207022
        4.8000000000       96.8338754430
        4.9000000000       96.7369183677
        5.0000000000       96.6463333856
        5.1000000000       96.5620435343
        5.2000000000       96.4838316593
        5.3000000000       96.4113868216
        5.4000000000       96.3443525526
        5.5000000000       96.2823622144
        5.6000000000       96.2250600706
        5.7000000000       96.1721164305
        5.8000000000       96.1232469259
        5.9000000000       96.0782402318
        6.0000000000       96.0369890407
        6.1000000000       95.9995112593
        6.2000000000       95.9659462618
        6.3000000000       95.9365161704
        6.4000000000       95.9114539458
        6.5000000000       95.8909148022
        6.6000000000       95.8748986370
        6.7000000000       95.8632117202
        6.8000000000       95.8554838219
        6.9000000000       95.8512370735
        7.0000000000       95.8499844022
        7.1000000000       95.8513267915
        7.2000000000       95.8550227738
        7.3000000000       95.8610163710
        7.4000000000       95.8694245698
        7.5000000000       95.8804968786
        7.6000000000       95.8945639759
        7.7000000000       95.9119895834
        7.8000000000       95.9331322561
        7.9000000000       95.9583159063
        8.0000000000       95.9878035355
        8.1000000000       96.0217693845
        8.2000000000       96.0602693997
        8.3000000000       96.1032159116
        8.4000000000       96.1503670307
        8.5000000000       96.2013422637
        8.6000000000       96.2556716130
        8.7000000000       96.3128758613
        8.8000000000       96.3725635050
        8.9000000000       96.4345200482
        9.0000000000       96.4987628656
        9.1000000000       96.5655418427
        9.2000000000       96.6352805037
        9.3000000000       96.7084695649
        9.4000000000       96.7855397975
        9.5000000000       96.8667488894
        9.6000000000       96.9521142221
        9.7000000000       97.0414100466
        9.8000000000       97.1342278729
        9.9000000000       97.2300801292
       10.0000000000       97.3285161248
       10.1000000000       97.4292189386
       10.2000000000       97.5320604836
       10.3000000000       97.6371056908
       10.4000000000       97.7445711252
       10.5000000000       97.8547547029
       10.6000000000       97.9679587635
       10.7000000000       98.0844272858
       10.8000000000       98.2043106387
       10.9000000000       98.3276611684
       11.0000000000       98.4544538767
       11.1000000000       98.5846211681
       11.2000000000       98.7180899097
       11.3000000000       98.8548117879
       11.4000000000       98.9947823994
       11.5000000000       99.1380489572
       11.6000000000       99.2847096252
       11.7000000000       99.4349084407
       11.8000000000       99.5888288523
       11.9000000000       99.7466873420
       12.0000000000       99.9087269075
       12.1000000000      100.0752088726
       12.2000000000      100.2464008130
       12.3000000000      100.4225588660
       12.4000000000      100.6039045083
       12.5000000000      100.7905984234
       12.6000000000      100.9827161623
       12.7000000000      101.1802305135
       12.8000000000      101.3830040356
       12.9000000000      101.5907933989
       13.0000000000      101.8032660253
       13.1000000000      102.0200285348
       13.2000000000      102.2406643275
       13.3000000000      102.4647736096
       13.4000000000      102.6920054048
       13.5000000000      102.9220706212
       13.6000000000      103.1547299477
       13.7000000000      103.3897590651
       13.8000000000      103.6269022122
       13.9000000000      103.8658292578
       14.0000000000      104.1061103079
       14.1000000000      104.3472172482
       14.2000000000      104.5885555485
       14.3000000000      104.8295221385
       14.4000000000      105.0695759100
       14.5000000000      105.3082992462
       14.6000000000      105.5454276810
       14.7000000000      105.7808342434
       14.8000000000      106.0144723354
       14.9000000000      106.2462965910
       15.0000000000      106.4761870100
       15.1000000000      106.7038962902
       15.2000000000      106.9290294465
       15.3000000000      107.1510557810
       15.4000000000      107.3693486430
       15.5000000000      107.5832461620
       15.6000000000      107.7921237163
       15.7000000000      107.9954659747
       15.8000000000      108.1929252125
       15.9000000000      108.3843550066
       16.0000000000      108.5698136066
       16.1000000000      108.7495369251
       16.2000000000      108.9238860254
       16.3000000000      109.0932787460
       16.4000000000      109.2581192229
       16.5000000000      109.4187407075
       16.6000000000      109.5753748428
       16.7000000000      109.7281553289
       16.8000000000      109.8771559858
       16.9000000000      110.0224533180
       17.0000000000      110.1641944729
       17.1000000000      110.3026480643
       17.2000000000      110.4382211357
       17.3000000000      110.5714381794
       17.4000000000      110.7028906700
       17.5000000000      110.8331721595
       17.6000000000      110.9628144434
       17.7000000000      111.0922372390
       17.8000000000      111.2217196435
       17.9000000000      111.3513972988
       18.0000000000      111.4812842028
       18.1000000000      111.6113133031
       18.2000000000      111.7413868363
       18.3000000000      111.8714259985
       18.4000000000      112.0014102072
       18.5000000000      112.1313982674
       18.6000000000      112.2615273504
       18.7000000000      112.3919904030
       18.8000000000      112.5229976453
       18.9000000000      112.6547314332
       19.0000000000      112.7873051152
       19.1000000000      112.9207350076
       19.2000000000      113.0549313824
       19.3000000000      113.1897103629
       19.4000000000      113.3248240914
       19.5000000000      113.4600028935
       19.6000000000      113.5949999901
       19.7000000000      113.7296287325
       19.8000000000      113.8637844486
       19.9000000000      113.9974473942
       20.0000000000      114.1306682769
       20.1000000000      114.2635412590
       20.2000000000      114.3961709934
       20.3000000000      114.5286403713
       20.4000000000      114.6609854229
       20.5000000000      114.7931831927
       20.6000000000      114.9251564070
       20.7000000000      115.0567950660
       20.8000000000      115.1879904866
       20.9000000000      115.3186734663
       21.0000000000      115.4488463447
       21.1000000000      115.5785992455
       21.2000000000      115.7081037457
       21.3000000000      115.8375825800
       21.4000000000      115.9672613404
       21.5000000000      116.0973149177
       21.6000000000      116.2278247967
       21.7000000000      116.3587606904
       21.8000000000      116.4899925954
       21.9000000000      116.6213294572
       22.0000000000      116.7525719855
       22.1000000000      116.8835624815
       22.2000000000      117.0142155328
       22.3000000000      117.1445197594
       22.4000000000      117.2745106026
       22.5000000000      117.4042234817
       22.6000000000      117.5336431896
       22.7000000000      117.6626672601
       22.8000000000      117.7910976615
       22.9000000000      117.9186670128
       23.0000000000      118.0450945086
       23.1000000000      118.1701566949
       23.2000000000      118.2937525628
       23.3000000000      118.4159431591
       23.4000000000      118.5369525617
       23.5000000000      118.6571281683
       23.6000000000      118.7768710616
       23.7000000000      118.8965573214
       23.8000000000      119.0164743784
       23.9000000000      119.1367909589
       24.0000000000      119.2575682140
       24.1000000000      119.3788079501
       24.2000000000      119.5005247146
       24.3000000000      119.6228223817
       24.4000000000      119.7459535704
       24.5000000000      119.8703430284
       24.6000000000      119.9965651620
       24.7000000000      120.1252794007
       24.8000000000      120.2571399167
       24.9000000000      120.3927033365
       25.0000000000      120.5323576475
       25.1000000000      120.6762881261
       25.2000000000      120.8244853585
       25.3000000000      120.9767899261
       25.4000000000      121.1329609833
       25.5000000000      121.2927533104
       25.6000000000      121.4559888496
       25.7000000000      121.6226124356
       25.8000000000      121.7927249300
       25.9000000000      121.9665890141
       26.0000000000      122.1446035041
       26.1000000000      122.3272439216
       26.2000000000      122.5149723081
       26.3000000000      122.7081286840
       26.4000000000      122.9068268348
       26.5000000000      123.1108824610
       26.6000000000      123.3197979568
       26.7000000000      123.5328149425
       26.8000000000      123.7490274939
       26.9000000000      123.9675317802
       27.0000000000      124.1875768555
       27.1000000000      124.4086798846
       27.2000000000      124.6306777998
       27.3000000000      124.8537037809
       27.4000000000      125.0780960470
       27.5000000000      125.3042632485
       27.6000000000      125.5325393193
       27.7000000000      125.7630605735
       27.8000000000      125.9956902473
       27.9000000000      126.2300047207
       28.0000000000      126.4653449204
       28.1000000000      126.7009259557
       28.2000000000      126.9359866871
       28.3000000000      127.1699498518
       28.4000000000      127.4025567660
       28.5000000000      127.6339425043
       28.6000000000      127.8646299301
       28.7000000000      128.0954400416
       28.8000000000      128.3273356969
       28.9000000000      128.5612307681
       29.0000000000      128.7978052545
       29.1000000000      129.0373677152
       29.2000000000      129.2797983015
       29.3000000000      129.5245891844
       29.4000000000      129.7709760775
       29.5000000000      130.0181323377
       29.6000000000      130.2653808479
       29.7000000000      130.5123729286
       29.8000000000      130.7591902865
       29.9000000000      131.0063433408
       30.0000000000      131.2546649595
       30.1000000000      131.5051267612
       30.2000000000      131.7586247427
       30.3000000000      132.0157887829
       30.4000000000      132.2768631253
       30.5000000000      132.5416864645
       30.6000000000      132.8097746070
       30.7000000000      133.0804803633
       30.8000000000      133.3531820877
       30.9000000000      133.6274442482
       31.0000000000      133.9031031728
       31.1000000000      134.1802584695
       31.2000000000      134.4591822894
       31.3000000000      134.7401808523
       31.4000000000      135.0234533284
       31.5000000000      135.3089927216
       31.6000000000      135.5965610583
       31.7000000000      135.8857472287
       31.8000000000      136.1760856503
       31.9000000000      136.4671896800
       32.0000000000      136.7588487612
       32.1000000000      137.0510562656
       32.2000000000      137.3439663456
       32.3000000000      137.6378053192
       32.4000000000      137.9327765019
       32.5000000000      138.2289936125
       32.6000000000      138.5264617475
       32.7000000000      138.8251034941
       32.8000000000      139.1248091015
       32.9000000000      139.4254797014
       33.0000000000      139.7270364799
       33.1000000000      140.0293860829
       33.2000000000      140.3323559377
       33.3000000000      140.6356305861
       33.4000000000      140.9387218156
       33.5000000000      141.2409905768
       33.6000000000      141.5417153994
       33.7000000000      141.8401821461
       33.8000000000      142.1357623846
       33.9000000000      142.4279541528
       34.0000000000      142.7163758544
       34.1000000000      143.0007240298
       34.2000000000      143.2807210034
       34.3000000000      143.5560821698
       34.4000000000      143.8265221519
       34.5000000000      144.0917984972
       34.6000000000      144.3517714793
       34.7000000000      144.6064481539
       34.8000000000      144.8559842791
       34.9000000000      145.1006354770
       35.0000000000      145.3406706381
       35.1000000000      145.5762771543
       35.2000000000      145.8074924786
       35.3000000000      146.0341885014
       35.4000000000      146.2561163882
       35.5000000000      146.4729970099
       35.6000000000      146.6846249755
       35.7000000000      146.8909494419
       35.8000000000      147.0921042021
       35.9000000000      147.2883787990
       36.0000000000      147.4801439317
       36.1000000000      147.6677599120
       36.2000000000      147.8515007843
       36.3000000000      148.0315181286
       36.4000000000      148.2078517681
       36.5000000000      148.3804768943
       36.6000000000      148.5493653852
       36.7000000000      148.7145366483
       36.8000000000      148.8760803451
       36.9000000000      149.0341462096
       37.0000000000      149.1889096264
       37.1000000000      149.3405312565
       37.2000000000      149.4891297494
       37.3000000000      149.6347793561
       37.4000000000      149.7775323404
       37.5000000000      149.9174546627
       37.6000000000      150.0546574501
       37.7000000000      150.1893081263
       37.8000000000      150.3216127560
       37.9000000000      150.4517726159
       38.0000000000      150.5799292954
       38.1000000000      150.7061187581
       38.2000000000      150.8302523898
       38.3000000000      150.9521329000
       38.4000000000      151.0714999874
       38.5000000000      151.1880907071
       38.6000000000      151.3016956317
       38.7000000000      151.4121942787
       38.8000000000      151.5195609865
       38.9000000000      151.6238434814
       39.0000000000      151.7251273191
       39.1000000000      151.8235052348
       39.2000000000      151.9190675160
       39.3000000000      152.0119184813
       39.4000000000      152.1022102111
       39.5000000000      152.1901758492
       39.6000000000      152.2761432571
       39.7000000000      152.3605166891
       39.8000000000      152.4437261133
       39.9000000000      152.5261564384
       40.0000000000      152.6080786086
       40.1000000000      152.6896061841
       40.2000000000      152.7706941000
       40.3000000000      152.8511812660
       40.4000000000      152.9308625352
       40.5000000000      153.0095647537
       40.6000000000      153.0872006705
       40.7000000000      153.1637833636
       40.8000000000      153.2393986743
       40.9000000000      153.3141475983
       41.0000000000      153.3880795145
       41.1000000000      153.4611382738
       41.2000000000      153.5331373467
       41.3000000000      153.6037699732
       41.4000000000      153.6726489596
       41.5000000000      153.7393624627
       41.6000000000      153.8035297373
       41.7000000000      153.8648445156
       41.8000000000      153.9230987478
       41.9000000000      153.9781825428
       42.0000000000      154.0300569659
       42.1000000000      154.0786998050
       42.2000000000      154.1240341210
       42.3000000000      154.1658592397
       42.4000000000      154.2038074150
       42.5000000000      154.2373429070
       42.6000000000      154.2658077762
       42.7000000000      154.2885060048
       42.8000000000      154.3048078774
       42.9000000000      154.3142506921
       43.0000000000      154.3166104579
       43.1000000000      154.3119249908
       43.2000000000      154.3004611583
       43.3000000000      154.2826342027
       43.4000000000      154.2588989926
       43.5000000000      154.2296382524
       43.6000000000      154.1950711151
       43.7000000000      154.1551997042
       43.8000000000      154.1098041226
       43.9000000000      154.0584882752
       44.0000000000      154.0007698871
       44.1000000000      153.9361992705
       44.2000000000      153.8644806003
       44.3000000000      153.7855622321
       44.4000000000      153.6996629841
       44.5000000000      153.6072143296
       44.6000000000      153.5087239162
       44.7000000000      153.4045966171
       44.8000000000      153.2949704536
       44.9000000000      153.1796255270
       45.0000000000      153.0580019541
       45.1000000000      152.9293258696
       45.2000000000      152.7928052371
       45.3000000000      152.6478313832
       45.4000000000      152.4941186313
       45.5000000000      152.3317367812
       45.6000000000      152.1610333725
       45.7000000000      151.9824852056
       45.8000000000      151.7965413832
       45.9000000000      151.6035138949
       46.0000000000      151.4035436528
       46.1000000000      151.1966362327
       46.2000000000      150.9827370753
       46.3000000000      150.7618102151
       46.4000000000      150.5338957479
       46.5000000000      150.2991400770
       46.6000000000      150.0578081445
       46.7000000000      149.8102890477
       46.8000000000      149.5570971182
       46.9000000000      149.2988586550
       47.0000000000      149.0362706396
       47.1000000000      148.7700242245
       47.2000000000      148.5007026241
       47.3000000000      148.2286791431
       47.4000000000      147.9540486145
       47.5000000000      147.6766188325
       47.6000000000      147.3959698122
       47.7000000000      147.1115654812
       47.8000000000      146.8228833752
       47.9000000000      146.5295206810
       48.0000000000      146.2312439966
       48.1000000000      145.9279727804
       48.2000000000      145.6197135603
       48.3000000000      145.3064808918
       48.4000000000      144.9882422007
       48.5000000000      144.6649087111
       48.6000000000      144.3363720624
       48.7000000000      144.0025680503
       48.8000000000      143.6635406008
       48.9000000000      143.3194809735
       49.0000000000      142.9707274458
       49.1000000000      142.6177250438
       49.2000000000      142.2609599482
       49.3000000000      141.9008923996
       49.4000000000      141.5379108061
       49.5000000000      141.1723199137
       49.6000000000      140.8043600535
       49.7000000000      140.4342431175
       49.8000000000      140.0621876538
       49.9000000000      139.6884407998
       50.0000000000      139.3132829787
       50.1000000000      138.9370178817
       50.2000000000      138.5599535309
       50.3000000000      138.1823801935
       50.4000000000      137.8045498253
       50.5000000000      137.4266595560
       50.6000000000      137.0488404353
       50.7000000000      136.6711524238
       50.8000000000      136.2935875928
       50.9000000000      135.9160842438
       51.0000000000      135.5385544061
       51.1000000000      135.1609242502
       51.2000000000      134.7831818809
       51.3000000000      134.4054215429
       51.4000000000      134.0278699952
       51.5000000000      133.6508822119
       51.6000000000      133.2749009007
       51.7000000000      132.9003858368
       51.8000000000      132.5277308421
       51.9000000000      132.1571931604
       52.0000000000      131.7888588442
       52.1000000000      131.4226572164
       52.2000000000      131.0584214477
       52.3000000000      130.6959774981
       52.4000000000      130.3352351111
       52.5000000000      129.9762555972
       52.6000000000      129.6192786847
       52.7000000000      129.2647045375
       52.8000000000      128.9130391076
       52.9000000000      128.5648209766
       53.0000000000      128.2205515373
       53.1000000000      127.8806465033
       53.2000000000      127.5454177134
       53.3000000000      127.2150837671
       53.4000000000      126.8898005624
       53.5000000000      126.5696986677
       53.6000000000      126.2549136152
       53.7000000000      125.9455981671
       53.8000000000      125.6419118823
       53.9000000000      125.3439915573
       54.0000000000      125.0519131034
       54.1000000000      124.7656584051
       54.2000000000      124.4850992367
       54.3000000000      124.2100050888
       54.4000000000      123.9400749168
       54.5000000000      123.6749858859
       54.6000000000      123.4144470526
       54.7000000000      123.1582441703
       54.8000000000      122.9062642677
       54.9000000000      122.6584947142
       55.0000000000      122.4149986185
       55.1000000000      122.1758742878
       55.2000000000      121.9412088941
       55.3000000000      121.7110362329
       55.4000000000      121.4853057080
       55.5000000000      121.2638673058
       55.6000000000      121.0464750698
       55.7000000000      120.8328090165
       55.8000000000      120.6225118211
       55.9000000000      120.4152329992
       56.0000000000      120.2106703494
       56.1000000000      120.0085981311
       56.2000000000      119.8088743757
       56.3000000000      119.6114251944
       56.4000000000      119.4162106843
       56.5000000000      119.2231822791
       56.6000000000      119.0322433117
       56.7000000000      118.8432235364
       56.8000000000      118.6558741358
       56.9000000000      118.4698840049
       57.0000000000      118.2849128208
       57.1000000000      118.1006329337
       57.2000000000      117.9167710464
       57.3000000000      117.7331416540
       57.4000000000      117.5496664564
       57.5000000000      117.3663764527
       57.6000000000      117.1833962562
       57.7000000000      117.0009127258
       57.8000000000      116.8191326452
       57.9000000000      116.6382373765
       58.0000000000      116.4583439193
       58.1000000000      116.2794815249
       58.2000000000      116.1015898571
       58.3000000000      115.9245397205
       58.4000000000      115.7481714444
       58.5000000000      115.5723407010
       58.6000000000      115.3969590359
       58.7000000000      115.2220174092
       58.8000000000      115.0475858146
       58.9000000000      114.8737890234
       59.0000000000      114.7007658520
       59.1000000000      114.5286248086
       59.2000000000      114.3574110351
       59.3000000000      114.1870964882
       59.4000000000      114.0175974987
       59.5000000000      113.8488136792
       59.6000000000      113.6806737811
       59.7000000000      113.5131715940
       59.8000000000      113.3463791683
       59.9000000000      113.1804334333
       60.0000000000      113.0155012880
       60.1000000000      112.8517341929
       60.2000000000      112.6892255236
       60.3000000000      112.5279828308
       60.4000000000      112.3679228315
       60.5000000000      112.2088899788
       60.6000000000      112.0506911412
       60.7000000000      111.8931335026
       60.8000000000      111.7360531296
       60.9000000000      111.5793277710
       61.0000000000      111.4228756807
       61.1000000000      111.2666477553
       61.2000000000      111.1106207057
       61.3000000000      110.9547956907
       61.4000000000      110.7992020926
       61.5000000000      110.6439029345
       61.6000000000      110.4889961083
       61.7000000000      110.3346055203
       61.8000000000      110.1808589382
       61.9000000000      110.0278550373
       62.0000000000      109.8756289952
       62.1000000000      109.7241303930
       62.2000000000      109.5732251480
       62.3000000000      109.4227245396
       62.4000000000      109.2724331867
       62.5000000000      109.1221996607
       62.6000000000      108.9719516522
       62.7000000000      108.8217020666
       62.8000000000      108.6715223515
       62.9000000000      108.5214912905
       63.0000000000      108.3716374351
       63.1000000000      108.2218965340
       63.2000000000      108.0720994213
       63.3000000000      107.9219944493
       63.4000000000      107.7712975318
       63.5000000000      107.6197558803
       63.6000000000      107.4672084361
       63.7000000000      107.3136255226
       63.8000000000      107.1591142920
       63.9000000000      107.0038868415
       64.0000000000      106.8482016893
       64.1000000000      106.6922990330
       64.2000000000      106.5363498279
       64.3000000000      106.3804303398
       64.4000000000      106.2245243703
       64.5000000000      106.0685490712
       64.6000000000      105.9123958285
       64.7000000000      105.7559732090
       64.8000000000      105.5992369375
       64.9000000000      105.4421959355
       65.0000000000      105.2848937888
       65.1000000000      105.1273753298
       65.2000000000      104.9696529871
       65.3000000000      104.8116860624
       65.4000000000      104.6533806567
       65.5000000000      104.4946109815
       65.6000000000      104.3352556878
       65.7000000000      104.1752375979
       65.8000000000      104.0145546176
       65.9000000000      103.8532948856
       66.0000000000      103.6916361614
       66.1000000000      103.5298335563
       66.2000000000      103.3681999296
       66.3000000000      103.2070823675
       66.4000000000      103.0468382155
       66.5000000000      102.8878140794
       66.6000000000      102.7303291039
       66.7000000000      102.5746614101
       66.8000000000      102.4210362048
       66.9000000000      102.2696166763
       67.0000000000      102.1205014848
       67.1000000000      101.9737323956
       67.2000000000      101.8293121519
       67.3000000000      101.6872293893
       67.4000000000      101.5474856508
       67.5000000000      101.4101192009
       67.6000000000      101.2752206228
       67.7000000000      101.1429351651
       67.8000000000      101.0134489376
       67.9000000000      100.8869591931
       68.0000000000      100.7636334240
       68.1000000000      100.6435652787
       68.2000000000      100.5267377400
       68.3000000000      100.4130051730
       68.4000000000      100.3021050200
       68.5000000000      100.1937039378
       68.6000000000      100.0874717001
       68.7000000000       99.9831634449
       68.8000000000       99.8806837951
       68.9000000000       99.7801098185
       69.0000000000       99.6816628110
       69.1000000000       99.5856361999
       69.2000000000       99.4923028503
       69.3000000000       99.4018341022
       69.4000000000       99.3142606832
       69.5000000000       99.2294906710
       69.6000000000       99.1473761297
       69.7000000000       99.0677989284
       69.8000000000       98.9907379929
       69.9000000000       98.9162887376
       70.0000000000       98.8446258782
       70.1000000000       98.7759236220
       70.2000000000       98.7102633345
       70.3000000000       98.6475633654
       70.4000000000       98.5875573605
       70.5000000000       98.5298308481
       70.6000000000       98.4739067161
       70.7000000000       98.4193551501
       70.8000000000       98.3658967662
       70.9000000000       98.3134686977
       71.0000000000       98.2622328770
       71.1000000000       98.2125215953
       71.2000000000       98.1647349637
       71.3000000000       98.1192219984
       71.4000000000       98.0761836425
       71.5000000000       98.0356275013
       71.6000000000       97.9973845000
       71.7000000000       97.9611770626
       71.8000000000       97.9267147245
       71.9000000000       97.8937879327
       72.0000000000       97.8623320708
       72.1000000000       97.8324417765
       72.2000000000       97.8043311618
       72.3000000000       97.7782555763
       72.4000000000       97.7544253045
       72.5000000000       97.7329428485
       72.6000000000       97.7137842193
       72.7000000000       97.6968272251
       72.8000000000       97.6819136660
       72.9000000000       97.6689206851
       73.0000000000       97.6578127245
       73.1000000000       97.6486519697
       73.2000000000       97.6415622920
       73.3000000000       97.6366614170
       73.4000000000       97.6339884652
       73.5000000000       97.6334541758
       73.6000000000       97.6348312170
       73.7000000000       97.6377879210
       73.8000000000       97.6419553284
       73.9000000000       97.6470062365
       74.0000000000       97.6527194865
       74.1000000000       97.6590065876
       74.2000000000       97.6658911685
       74.3000000000       97.6734491184
       74.4000000000       97.6817309799
       74.5000000000       97.6906935581
       74.6000000000       97.7001635276
       74.7000000000       97.7098445102
       74.8000000000       97.7193637037
       74.9000000000       97.7283394826
       75.0000000000       97.7364441930
       75.1000000000       97.7434401824
       75.2000000000       97.7491802335
       75.3000000000       97.7535796582
       75.4000000000       97.7565778964
       75.5000000000       97.7581083498
       75.6000000000       97.7580897735
       75.7000000000       97.7564429374
       75.8000000000       97.7531260164
       75.9000000000       97.7481733112
       76.0000000000       97.7417164793
       76.1000000000       97.7339752439
       76.2000000000       97.7252200731
       76.3000000000       97.7157248792
       76.4000000000       97.7057304908
       76.5000000000       97.6954300567
       76.6000000000       97.6849755189
       76.7000000000       97.6744972565
       76.8000000000       97.6641250148
       76.9000000000       97.6539955246
       77.0000000000       97.6442351750
       77.1000000000       97.6349192088
       77.2000000000       97.6260259628
       77.3000000000       97.6174128350
       77.4000000000       97.6088322572
       77.5000000000       97.5999886385
       77.6000000000       97.5906215907
       77.7000000000       97.5805907289
       77.8000000000       97.5699347975
       77.9000000000       97.5588811693
       78.0000000000       97.5477978497
       78.1000000000       97.5371022607
       78.2000000000       97.5271578812
       78.3000000000       97.5181938259
       78.4000000000       97.5102731379
       78.5000000000       97.5033209418
       78.6000000000       97.4972034843
       78.7000000000       97.4918333684
       78.8000000000       97.4872656046
       78.9000000000       97.4837509769
       79.0000000000       97.4817281465
       79.1000000000       97.4817577504
       79.2000000000       97.4844202222
       79.3000000000       97.4902075549
       79.4000000000       97.4994381050
       79.5000000000       97.5122154200
       79.6000000000       97.5284400667
       79.7000000000       97.5478698613
       79.8000000000       97.5702111756
       79.9000000000       97.5952159725
       80.0000000000       97.6227584789
       80.1000000000       97.6528715887
       80.2000000000       97.6857369824
       80.3000000000       97.7216345084
       80.4000000000       97.7608699504
       80.5000000000       97.8037042907
       80.6000000000       97.8503060878
       80.7000000000       97.9007382793
       80.8000000000       97.9549783416
       80.9000000000       98.0129598373
       81.0000000000       98.0746174453
       81.1000000000       98.1399199303
       81.2000000000       98.2088812365
       81.3000000000       98.2815492413
       81.4000000000       98.3579787434
       81.5000000000       98.4382000011
       81.6000000000       98.5221927342
       81.7000000000       98.6098716888
       81.8000000000       98.7010848628
       81.9000000000       98.7956217113
       82.0000000000       98.8932277170
       82.1000000000       98.9936223482
       82.2000000000       99.0965186718
       82.3000000000       99.2016430221
       82.4000000000       99.3087525726
       82.5000000000       99.4176471545
       82.6000000000       99.5281721027
       82.7000000000       99.6402109473
       82.8000000000       99.7536691079
       82.9000000000       99.8684533052
       83.0000000000       99.9844509959
       83.1000000000      100.1015163487
       83.2000000000      100.2194674775
       83.3000000000      100.3380966599
       83.4000000000      100.4571906090
       83.5000000000      100.5765524935
       83.6000000000      100.6960166741
       83.7000000000      100.8154504588
       83.8000000000      100.9347439700
       83.9000000000      101.0537934338
       84.0000000000      101.1724849189
       84.1000000000      101.2906839840
       84.2000000000      101.4082351842
       84.3000000000      101.5249745600
       84.4000000000      101.6407523747
       84.5000000000      101.7554596714
       84.6000000000      101.8690471023
       84.7000000000      101.9815284085
       84.8000000000      102.0929682246
       84.9000000000      102.2034621809
       85.0000000000      102.3131182204
       85.1000000000      102.4220442289
       85.2000000000      102.5303419380
       85.3000000000      102.6381052055
       85.4000000000      102.7454214090
       85.5000000000      102.8523734764
       85.6000000000      102.9590392511
       85.7000000000      103.0654854238
       85.8000000000      103.1717591640
       85.9000000000      103.2778853062
       86.0000000000      103.3838753409
       86.1000000000      103.4897473973
       86.2000000000      103.5955490823
       86.3000000000      103.7013728249
       86.4000000000      103.8073533597
       86.5000000000      103.9136440028
       86.6000000000      104.0203771780
       86.7000000000      104.1276241362
       86.8000000000      104.2353710567
       86.9000000000      104.3435201656
       87.0000000000      104.4519113152
       87.1000000000      104.5603542519
       87.2000000000      104.6686644048
       87.3000000000      104.7766972231
       87.4000000000      104.8843754271
       87.5000000000      104.9917005612
       87.6000000000      105.0987462966
       87.7000000000      105.2056371601
       87.8000000000      105.3125208686
       87.9000000000      105.4195388319
       88.0000000000      105.5267989297
       88.1000000000      105.6343577229
       88.2000000000      105.7422194360
       88.3000000000      105.8503512066
       88.4000000000      105.9587040907
       88.5000000000      106.0672276825
       88.6000000000      106.1758725024
       88.7000000000      106.2845810566
       88.8000000000      106.3932720933
       88.9000000000      106.5018266961
       89.0000000000      106.6100864258
       89.1000000000      106.7178703082
       89.2000000000      106.8250071037
       89.3000000000      106.9313683866
       89.4000000000      107.0368855444
       89.5000000000      107.1415412668
       89.6000000000      107.2453367211
       89.7000000000      107.3482439857
       89.8000000000      107.4501570082
       89.9000000000      107.5508554169
       90.0000000000      107.6499943384
       90.1000000000      107.7471289357
       90.2000000000      107.8417709148
       90.3000000000      107.9334612847
       90.4000000000      108.0218364499
       90.5000000000      108.1066679566
       90.6000000000      108.1878669308
       90.7000000000      108.2654555458
       90.8000000000      108.3395165790
       90.9000000000      108.4101369429
       91.0000000000      108.4773627811
       91.1000000000      108.5411787115
       91.2000000000      108.6015137607
       91.3000000000      108.6582648021
       91.4000000000      108.7113226794
       91.5000000000      108.7605894645
       91.6000000000      108.8059833100
       91.7000000000      108.8474337588
       91.8000000000      108.8848726747
       91.9000000000      108.9182257443
       92.0000000000      108.9474084277
       92.1000000000      108.9723282198
       92.2000000000      108.9928925519
       92.3000000000      109.0090194062
       92.4000000000      109.0206474662
       92.5000000000      109.0277446626
       92.6000000000      109.0303155054
       92.7000000000      109.0284075020
       92.8000000000      109.0221151477
       92.9000000000      109.0115789418
       93.0000000000      108.9969775274
       93.1000000000      108.9785133523
       93.2000000000      108.9563947173
       93.3000000000      108.9308185325
       93.4000000000      108.9019598651
       93.5000000000      108.8699728710
       93.6000000000      108.8350033461
       93.7000000000      108.7972061782
       93.8000000000      108.7567567227
       93.9000000000      108.7138471295
       94.0000000000      108.6686676266
       94.1000000000      108.6213819870
       94.2000000000      108.5721105186
       94.3000000000      108.5209306244
       94.4000000000      108.4678974429
       94.5000000000      108.4130781610
       94.6000000000      108.3565861120
       94.7000000000      108.2985968922
       94.8000000000      108.2393330507
       94.9000000000      108.1790169280
       95.0000000000      108.1178060983
       95.1000000000      108.0557350521
       95.2000000000      107.9926856669
       95.3000000000      107.9284000944
       95.4000000000      107.8625372771
       95.5000000000      107.7947606086
       95.6000000000      107.7248317933
       95.7000000000      107.6526807077
       95.8000000000      107.5784274852
       95.9000000000      107.5023492470
       96.0000000000      107.4248024133
       96.1000000000      107.3461255881
       96.2000000000      107.2665554474
       96.3000000000      107.1861851144
       96.4000000000      107.1049797324
       96.5000000000      107.0228416408
       96.6000000000      106.9396961107
       96.7000000000      106.8555601864
       96.8000000000      106.7705661456
       96.9000000000      106.6849324809
       97.0000000000      106.5988980866
       97.1000000000      106.5126489064
       97.2000000000      106.4262668434
       97.3000000000      106.3397196089
       97.4000000000      106.2528927996
       97.5000000000      106.1656488339
       97.6000000000      106.0778872574
       97.7000000000      105.9895813529
       97.8000000000      105.9007768438
       97.9000000000      105.8115544360
       98.0000000000      105.7219717167
       98.1000000000      105.6320070572
       98.2000000000      105.5415275716
       98.3000000000      105.4502948686
       98.4000000000      105.3580080455
       98.5000000000      105.2643678135
       98.6000000000      105.1691375795
       98.7000000000      105.0721823825
       98.8000000000      104.9734795833
       98.9000000000      104.8731055409
       99.0000000000      104.7712051629
       99.1000000000      104.6679506115
       99.2000000000      104.5634976156
       99.3000000000      104.4579507122
       99.4000000000      104.3513459334
       99.5000000000      104.2436514744
       99.6000000000      104.1347801183
       99.7000000000      104.0246070810
       99.8000000000      103.9129909995
       99.9000000000      103.7997976098
      100.0000000000      103.6849233216
      100.1000000000      103.5683131360
      100.2000000000      103.4499682069
      100.3000000000      103.3299415582
      100.4000000000      103.2083239195
      100.5000000000      103.0852231197
      100.6000000000      102.9607406376
      100.7000000000      102.8349491808
      100.8000000000      102.7078754818
      100.9000000000      102.5794917696
      101.0000000000      102.4497183745
      101.1000000000      102.3184385674
      101.2000000000      102.1855254034
      101.3000000000      102.0508767907
      101.4000000000      101.9144512512
      101.5000000000      101.7762938941
      101.6000000000      101.6365437219
      101.7000000000      101.4954179777
      101.8000000000      101.3531752717
      101.9000000000      101.2100643636
      102.0000000000      101.0662698125
      102.1000000000      100.9218693674
      102.2000000000      100.7768182263
      102.3000000000      100.6309692263
      102.4000000000      100.4841259074
      102.5000000000      100.3361124700
      102.6000000000      100.1868376500
      102.7000000000      100.0363311607
      102.8000000000       99.8847407653
      102.9000000000       99.7322899748
      103.0000000000       99.5792089787
      103.1000000000       99.4256607035
      103.2000000000       99.2716868544
      103.3000000000       99.1171933259
      103.4000000000       98.9619821390
      103.5000000000       98.8058207239
      103.6000000000       98.6485280432
      103.7000000000       98.4900515495
      103.8000000000       98.3305129031
      103.9000000000       98.1702102542
      104.0000000000       98.0095791976
      104.1000000000       97.8491256944
      104.2000000000       97.6893508860
      104.3000000000       97.5306860936
      104.4000000000       97.3734498707
      104.5000000000       97.2178314802
      104.6000000000       97.0638988435
      104.7000000000       96.9116250072
      104.8000000000       96.7609254852
      104.9000000000       96.6116986344
      105.0000000000       96.4638624723
      105.1000000000       96.3173826824
      105.2000000000       96.1722875629
      105.3000000000       96.0286669388
      105.4000000000       95.8866540760
      105.5000000000       95.7463934958
      105.6000000000       95.6080021902
      105.7000000000       95.4715357407
      105.8000000000       95.3369710161
      105.9000000000       95.2042121204
      106.0000000000       95.0731163205
      106.1000000000       94.9435326282
      106.2000000000       94.8153396350
      106.3000000000       94.6884714490
      106.4000000000       94.5629256808
      106.5000000000       94.4387556858
      106.6000000000       94.3160546879
      106.7000000000       94.1949423955
      106.8000000000       94.0755629137
      106.9000000000       93.9580937044
      107.0000000000       93.8427575245
      107.1000000000       93.7298250283
      107.2000000000       93.6195976559
      107.3000000000       93.5123686443
      107.4000000000       93.4083705047
      107.5000000000       93.3077254777
      107.6000000000       93.2104175164
      107.7000000000       93.1162985197
      107.8000000000       93.0251298031
      107.9000000000       92.9366467218
      108.0000000000       92.8506255954
      108.1000000000       92.7669322997
      108.2000000000       92.6855386381
      108.3000000000       92.6065042494
      108.4000000000       92.5299333701
      108.5000000000       92.4559237920
      108.6000000000       92.3845273600
      108.7000000000       92.3157372970
      108.8000000000       92.2495047866
      108.9000000000       92.1857750001
      109.0000000000       92.1245255641
      109.1000000000       92.0657925549
      109.2000000000       92.0096760429
      109.3000000000       91.9563269855
      109.4000000000       91.9059215714
      109.5000000000       91.8586320973
      109.6000000000       91.8146020731
      109.7000000000       91.7739307223
      109.8000000000       91.7366664321
      109.9000000000       91.7028038063
      110.0000000000       91.6722787556
      110.1000000000       91.6449603717
      110.2000000000       91.6206460462
      110.3000000000       91.5990691038
      110.4000000000       91.5799255544
      110.5000000000       91.5629187240
      110.6000000000       91.5478120005
      110.7000000000       91.5344746589
      110.8000000000       91.5229047582
      110.9000000000       91.5132176796
      111.0000000000       91.5055992267
      111.1000000000       91.5002344621
      111.2000000000       91.4972310312
      111.3000000000       91.4965599328
      111.4000000000       91.4980303181
      111.5000000000       91.5013053267
      111.6000000000       91.5059532298
      111.7000000000       91.5115172523
      111.8000000000       91.5175828650
      111.9000000000       91.5238236236
      112.0000000000       91.5300166994
      112.1000000000       91.5360302484
      112.2000000000       91.5417927461
      112.3000000000       91.5472577667
      112.4000000000       91.5523760962
      112.5000000000       91.5570825184
      112.6000000000       91.5612981088
      112.7000000000       91.5649440441
      112.8000000000       91.5679602478
      112.9000000000       91.5703240691
      113.0000000000       91.5720667318
      113.1000000000       91.5732853480
      113.2000000000       91.5741481282
      113.3000000000       91.5748911304
      113.4000000000       91.5758085661
      113.5000000000       91.5772424061
      113.6000000000       91.5795771925
      113.7000000000       91.5832414226
      113.8000000000       91.5887114941
      113.9000000000       91.5965117002
      114.0000000000       91.6072051109
      114.1000000000       91.6213719331
      114.2000000000       91.6395736650
      114.3000000000       91.6623042289
      114.4000000000       91.6899337893
      114.5000000000       91.7226580856
      114.6000000000       91.7604695698
      114.7000000000       91.8031637325
      114.8000000000       91.8503845604
      114.9000000000       91.9017015138
      115.0000000000       91.9567009312
      115.1000000000       92.0150696568
      115.2000000000       92.0766483585
      115.3000000000       92.1414384690
      115.4000000000       92.2095567033
      115.5000000000       92.2811476654
      115.6000000000       92.3562799443
      115.7000000000       92.4348601938
      115.8000000000       92.5165987575
      115.9000000000       92.6010449445
      116.0000000000       92.6876859795
      116.1000000000       92.7760797989
      116.2000000000       92.8659786055
      116.3000000000       92.9574027124
      116.4000000000       93.0506403464
      116.5000000000       93.1461722947
      116.6000000000       93.2445443469
      116.7000000000       93.3462276775
      116.8000000000       93.4515123079
      116.9000000000       93.5604684325
      117.0000000000       93.6729860916
      117.1000000000       93.7888751849
      117.2000000000       93.9079871312
      117.3000000000       94.0303132443
      117.4000000000       94.1560265677
      117.5000000000       94.2854563461
      117.6000000000       94.4190077635
      117.7000000000       94.5570561725
      117.8000000000       94.6998502712
      117.9000000000       94.8474513656
      118.0000000000       94.9997182005
      118.1000000000       95.1563265962
      118.2000000000       95.3168013361
      118.3000000000       95.4805418014
      118.4000000000       95.6468378821
      118.5000000000       95.8148887656
      118.6000000000       95.9838384015
      118.7000000000       96.1528287390
      118.8000000000       96.3210570837
      118.9000000000       96.4878181858
      119.0000000000       96.6525180877
      119.1000000000       96.8146594675
      119.2000000000       96.9738100504
      119.3000000000       97.1295746484
      119.4000000000       97.2815938985
      119.5000000000       97.4295867486
      119.6000000000       97.5734365615
      119.7000000000       97.7132947411
      119.8000000000       97.8496561449
      119.9000000000       97.9833583667
      120.0000000000       98.1154765886
      120.1000000000       98.2471276786
      120.2000000000       98.3792423318
      120.3000000000       98.5123885441
      120.4000000000       98.6467184273
      120.5000000000       98.7820641669
      120.6000000000       98.9181469521
      120.7000000000       99.0548123134
      120.8000000000       99.1921898567
      120.9000000000       99.3307064362
      121.0000000000       99.4709439301
      121.1000000000       99.6133986912
      121.2000000000       99.7582407628
      121.3000000000       99.9051672856
      121.4000000000      100.0534072020
      121.5000000000      100.2018798970
      121.6000000000      100.3494544834
      121.7000000000      100.4952237956
      121.8000000000      100.6387031213
      121.9000000000      100.7798905472
      122.0000000000      100.9191772477
      122.1000000000      101.0571511470
      122.2000000000      101.1943727397
      122.3000000000      101.3312043536
      122.4000000000      101.4677456568
      122.5000000000      101.6038836961
      122.6000000000      101.7394255255
      122.7000000000      101.8742569775
      122.8000000000      102.0084651994
      122.9000000000      102.1423775628
      123.0000000000      102.2765010338
      123.1000000000      102.4113846816
      123.2000000000      102.5474589099
      123.3000000000      102.6849128193
      123.4000000000      102.8236517714
      123.5000000000      102.9633423977
      123.6000000000      103.1035208026
      123.7000000000      103.2437223977
      123.8000000000      103.3835937978
      123.9000000000      103.5229575622
      124.0000000000      103.6618182673
      124.1000000000      103.8003211382
      124.2000000000      103.9386882759
      124.3000000000      104.0771582035
      124.4000000000      104.2159444060
      124.5000000000      104.3552148038
      124.6000000000      104.4950855696
      124.7000000000      104.6356212707
      124.8000000000      104.7768370279
      124.9000000000      104.9187020457
      125.0000000000      105.0611452666
      125.1000000000      105.2040663534
      125.2000000000      105.3473538405
      125.3000000000      105.4909091399
      125.4000000000      105.6346718993
      125.5000000000      105.7786396749
      125.6000000000      105.9228751337
      125.7000000000      106.0674972524
      125.8000000000      106.2126581638
      125.9000000000      106.3585117175
      126.0000000000      106.5051825152
      126.1000000000      106.6527424206
      126.2000000000      106.8011982917
      126.3000000000      106.9504916531
      126.4000000000      107.1005088983
      126.5000000000      107.2510995993
      126.6000000000      107.4021002219
      126.7000000000      107.5533601517
      126.8000000000      107.7047661133
      126.9000000000      107.8562603657
      127.0000000000      108.0078479215
      127.1000000000      108.1595893728
      127.2000000000      108.3115795123
      127.3000000000      108.4639176812
      127.4000000000      108.6166801335
      127.5000000000      108.7699050171
      127.6000000000      108.9235967185
      127.7000000000      109.0777499250
      127.8000000000      109.2323865888
      127.9000000000      109.3875946325
      128.0000000000      109.5435550444
      128.1000000000      109.7005481446
      128.2000000000      109.8589353135
      128.3000000000      110.0191196324
      128.4000000000      110.1814954399
      128.5000000000      110.3463990189
      128.6000000000      110.5140729129
      128.7000000000      110.6846528810
      128.8000000000      110.8581795884
      128.9000000000      111.0346313815
      129.0000000000      111.2139676620
      129.1000000000      111.3961699362
      129.2000000000      111.5812692530
      129.3000000000      111.7693541902
      129.4000000000      111.9605610890
      129.5000000000      112.1550540033
      129.6000000000      112.3530035538
      129.7000000000      112.5545723381
      129.8000000000      112.7599096571
      129.9000000000      112.9691549520
      130.0000000000      113.1824452130
      130.1000000000      113.3999204992
      130.2000000000      113.6217225431
      130.3000000000      113.8479839651
      130.4000000000      114.0788097774
      130.5000000000      114.3142572050
      130.6000000000      114.5543215425
      130.7000000000      114.7989337314
      130.8000000000      115.0479704885
      130.9000000000      115.3012727447
      131.0000000000      115.5586652992
      131.1000000000      115.8199704392
      131.2000000000      116.0850093287
      131.3000000000      116.3535873127
      131.4000000000      116.6254635715
      131.5000000000      116.9003114706
      131.6000000000      117.1776821500
      131.7000000000      117.4569874604
      131.8000000000      117.7375154234
      131.9000000000      118.0184810378
      132.0000000000      118.2991002747
      132.1000000000      118.5786618229
      132.2000000000      118.8565665589
      132.3000000000      119.1323127258
      132.4000000000      119.4054232099
      132.5000000000      119.6753322808
      132.6000000000      119.9412646014
      132.7000000000      120.2021445636
      132.8000000000      120.4565685856
      132.9000000000      120.7028598583
      133.0000000000      120.9392043441
      133.1000000000      121.1638403856
      133.2000000000      121.3752524735
      133.3000000000      121.5723116237
      133.4000000000      121.7543174605
      133.5000000000      121.9209294243
      133.6000000000      122.0720132384
      133.7000000000      122.2074579337
      133.8000000000      122.3270260584
      133.9000000000      122.4302858665
      134.0000000000      122.5166411832
      134.1000000000      122.5854413147
      134.2000000000      122.6361300765
      134.3000000000      122.6683881840
      134.4000000000      122.6822350867
      134.5000000000      122.6780729105
      134.6000000000      122.6566673480
      134.7000000000      122.6190692766
      134.8000000000      122.5664916272
      134.9000000000      122.5001652961
      135.0000000000      122.4212027044
      135.1000000000      122.3304939105
      135.2000000000      122.2286547929
      135.3000000000      122.1160421711
      135.4000000000      121.9928351313
      135.5000000000      121.8591621422
      135.6000000000      121.7152354788
      135.7000000000      121.5614495942
      135.8000000000      121.3984121705
      135.9000000000      121.2269009726
      136.0000000000      121.0477626384
      136.1000000000      120.8617852049
      136.2000000000      120.6695826001
      136.3000000000      120.4715252673
      136.4000000000      120.2677361159
      136.5000000000      120.0581512354
      136.6000000000      119.8426248747
      136.7000000000      119.6210447017
      136.8000000000      119.3934228364
      136.9000000000      119.1599394271
      137.0000000000      118.9209319466
      137.1000000000      118.6768386042
      137.2000000000      118.4281135162
      137.3000000000      118.1751363976
      137.4000000000      117.9181390620
      137.5000000000      117.6571683960
      137.6000000000      117.3920991882
      137.7000000000      117.1226985625
      137.8000000000      116.8487279541
      137.9000000000      116.5700561643
      138.0000000000      116.2867522443
      138.1000000000      115.9991332749
      138.2000000000      115.7077566960
      138.3000000000      115.4133656814
      138.4000000000      115.1168094318
      138.5000000000      114.8189619366
      138.6000000000      114.5206549348
      138.7000000000      114.2226274408
      138.8000000000      113.9254843533
      138.9000000000      113.6296551175
      139.0000000000      113.3353491420
      139.1000000000      113.0425175764
      139.2000000000      112.7508404987
      139.3000000000      112.4597593401
      139.4000000000      112.1685628891
      139.5000000000      111.8765166554
      139.6000000000      111.5830077490
      139.7000000000      111.2876671316
      139.8000000000      110.9904340306
      139.9000000000      110.6915418949
      140.0000000000      110.3914296268
      140.1000000000      110.0906066506
      140.2000000000      109.7895159782
      140.3000000000      109.4884375144
      140.4000000000      109.1874566418
      140.5000000000      108.8865002720
      140.6000000000      108.5854232957
      140.7000000000      108.2841154700
      140.8000000000      107.9825962947
      140.9000000000      107.6810732160
      141.0000000000      107.3799493844
      141.1000000000      107.0797828272
      141.2000000000      106.7812109803
      141.3000000000      106.4848640047
      141.4000000000      106.1912903256
      141.5000000000      105.9009099353
      141.6000000000      105.6139989141
      141.7000000000      105.3306985847
      141.8000000000      105.0510403193
      141.9000000000      104.7749795023
      142.0000000000      104.5024365421
      142.1000000000      104.2333457712
      142.2000000000      103.9677121396
      142.3000000000      103.7056726870
      142.4000000000      103.4475534561
      142.5000000000      103.1939035513
      142.6000000000      102.9454829586
      142.7000000000      102.7031867832
      142.8000000000      102.4679057308
      142.9000000000      102.2403489602
      143.0000000000      102.0208760960
      143.1000000000      101.8093907240
      143.2000000000      101.6053377688
      143.3000000000      101.4078206963
      143.4000000000      101.2158170154
      143.5000000000      101.0284401598
      143.6000000000      100.8451775847
      143.7000000000      100.6660391846
      143.8000000000      100.4915753443
      143.9000000000      100.3227629158
      144.0000000000      100.1607982270
      144.1000000000      100.0068626688
      144.2000000000       99.8619346578
      144.3000000000       99.7267014678
      144.4000000000       99.6015865167
      144.5000000000       99.4868652081
      144.6000000000       99.3828093279
      144.7000000000       99.2897916235
      144.8000000000       99.2083044307
      144.9000000000       99.1388834687
      145.0000000000       99.0819677355
      145.1000000000       99.0377529814
      145.2000000000       99.0061001998
      145.3000000000       98.9865427794
      145.4000000000       98.9783983879
      145.5000000000       98.9809546280
      145.6000000000       98.9936669937
      145.7000000000       99.0163046709
      145.8000000000       99.0490035154
      145.9000000000       99.0922209592
      146.0000000000       99.1466193408
      146.1000000000       99.2129169963
      146.2000000000       99.2917521561
      146.3000000000       99.3835996900
      146.4000000000       99.4887571560
      146.5000000000       99.6073891765
      146.6000000000       99.7395944399
      146.7000000000       99.8854559120
      146.8000000000      100.0450560533
      146.9000000000      100.2184626618
      147.0000000000      100.4057088842
      147.1000000000      100.6067888105
      147.2000000000      100.8216767555
      147.3000000000      101.0503582311
      147.4000000000      101.2928472812
      147.5000000000      101.5491682501
      147.6000000000      101.8193003424
      147.7000000000      102.1031068883
      147.8000000000      102.4002820054
      147.9000000000      102.7103391968
      148.0000000000      103.0326477484
      148.1000000000      103.3665022491
      148.2000000000      103.7111994676
      148.3000000000      104.0661015115
      148.4000000000      104.4306744940
      148.5000000000      104.8045030407
      148.6000000000      105.1872952593
      148.7000000000      105.5788904397
      148.8000000000      105.9792688785
      148.9000000000      106.3885483453
      149.0000000000      106.8069400519
      149.1000000000      107.2346495888
      149.2000000000      107.6717332183
      149.3000000000      108.1179492435
      149.4000000000      108.5726569290
      149.5000000000      109.0348049738
      149.6000000000      109.5030282383
      149.7000000000      109.9758405425
      149.8000000000      110.4518800427
      149.9000000000      110.9301384287
      150.0000000000      111.4100969716
      150.1000000000      111.8917109223
      150.2000000000      112.3752337377
      150.3000000000      112.8609291371
      150.4000000000      113.3487635904
      150.5000000000      113.8381856834
      150.6000000000      114.3280727395
      150.7000000000      114.8168688380
      150.8000000000      115.3028726340
      150.9000000000      115.7845818459
      151.0000000000      116.2609831426
      151.1000000000      116.7316991133
      151.2000000000      117.1969568333
      151.3000000000      117.6574021343
      151.4000000000      118.1138313934
      151.5000000000      118.5669330176
      151.6000000000      119.0171185946
      151.7000000000      119.4644831493
      151.8000000000      119.9088843645
      151.9000000000      120.3500880804
      152.0000000000      120.7879094673
      152.1000000000      121.2222909947
      152.2000000000      121.6532938868
      152.3000000000      122.0810203419
      152.4000000000      122.5055109817
      152.5000000000      122.9266673743
      152.6000000000      123.3442342462
      152.7000000000      123.7578468511
      152.8000000000      124.1671198609
      152.9000000000      124.5717365088
      153.0000000000      124.9714994336
      153.1000000000      125.3663248872
      153.2000000000      125.7561896824
      153.3000000000      126.1410631603
      153.4000000000      126.5208624674
      153.5000000000      126.8954561807
      153.6000000000      127.2647165356
      153.7000000000      127.6285947067
      153.8000000000      127.9871807121
      153.9000000000      128.3407158690
      154.0000000000      128.6895472691
      154.1000000000      129.0340381216
      154.2000000000      129.3744649625
      154.3000000000      129.7109371872
      154.4000000000      130.0433671236
      154.5000000000      130.3715018672
      154.6000000000      130.6950078228
      154.7000000000      131.0135804235
      154.8000000000      131.3270444664
      154.9000000000      131.6354176505
      155.0000000000      131.9389243609
      155.1000000000      132.2379633163
      155.2000000000      132.5330429118
      155.3000000000      132.8247017329
      155.4000000000      133.1134353644
      155.5000000000      133.3996465238
      155.6000000000      133.6836268315
      155.7000000000      133.9655656184
      155.8000000000      134.2455723718
      155.9000000000      134.5237003295
      156.0000000000      134.7999656476
      156.1000000000      135.0743622673
      156.2000000000      135.3468718226
      156.3000000000      135.6174673375
      156.4000000000      135.8861068599
      156.5000000000      136.1527157392
      156.6000000000      136.4171629873
      156.7000000000      136.6792392648
      156.8000000000      136.9386432229
      156.9000000000      137.1949810982
      157.0000000000      137.4477844625
      157.1000000000      137.6965494648
      157.2000000000      137.9407983314
      157.3000000000      138.1801562238
      157.4000000000      138.4144272511
      157.5000000000      138.6436482178
      157.6000000000      138.8681000756
      157.7000000000      139.0882683508
      157.8000000000      139.3047581887
      157.9000000000      139.5181824255
      158.0000000000      139.7290461832
      158.1000000000      139.9376511355
      158.2000000000      140.1440400102
      158.3000000000      140.3479963061
      158.4000000000      140.5491032649
      158.5000000000      140.7468515692
      158.6000000000      140.9407696539
      158.7000000000      141.1305434858
      158.8000000000      141.3160978023
      158.9000000000      141.4976185234
      159.0000000000      141.6755092013
      159.1000000000      141.8502915644
      159.2000000000      142.0224738002
      159.3000000000      142.1924240248
      159.4000000000      142.3602849588
      159.5000000000      142.5259503203
      159.6000000000      142.6891013825
      159.7000000000      142.8492825675
      159.8000000000      143.0059871325
      159.9000000000      143.1587279937
      160.0000000000      143.3070809299
      160.1000000000      143.4507010083
      160.2000000000      143.5893182720
      160.3000000000      143.7227270072
      160.4000000000      143.8507803573
      160.5000000000      143.9733909522
      160.6000000000      144.0905327009
      160.7000000000      144.2022319589
      160.8000000000      144.3085396999
      160.9000000000      144.4094838754
      161.0000000000      144.5050124127
      161.1000000000      144.5949464246
      161.2000000000      144.6789719339
      161.3000000000      144.7566870821
      161.4000000000      144.8277029674
      161.5000000000      144.8917724145
      161.6000000000      144.9489042672
      161.7000000000      144.9994240705
      161.8000000000      145.0439653824
      161.9000000000      145.0833996819
      162.0000000000      145.1187287984
      162.1000000000      145.1509657674
      162.2000000000      145.1810267631
      162.3000000000      145.2096488229
      162.4000000000      145.2373401074
      162.5000000000      145.2643613342
      162.6000000000      145.2907283457
      162.7000000000      145.3162224040
      162.8000000000      145.3404004177
      162.9000000000      145.3626069018
      163.0000000000      145.3819952576
      163.1000000000      145.3975672993
      163.2000000000      145.4082305922
      163.3000000000      145.4128670494
      163.4000000000      145.4104040406
      163.5000000000      145.3998830707
      163.6000000000      145.3805270604
      163.7000000000      145.3518076945
      163.8000000000      145.3135090817
      163.9000000000      145.2657777366
      164.0000000000      145.2091462230
      164.1000000000      145.1445112745
      164.2000000000      145.0730533796
      164.3000000000      144.9960913278
      164.4000000000      144.9148864485
      164.5000000000      144.8304336306
      164.6000000000      144.7432927157
      164.7000000000      144.6535112229
      164.8000000000      144.5606702655
      164.9000000000      144.4640484779
      165.0000000000      144.3628616303
      165.1000000000      144.2565129608
      165.2000000000      144.1447834890
      165.3000000000      144.0279098747
      165.4000000000      143.9065332347
      165.5000000000      143.7815402379
      165.6000000000      143.6538473234
      165.7000000000      143.5241931240
      165.8000000000      143.3929915883
      165.9000000000      143.2602780513
      166.0000000000      143.1257488182
      166.1000000000      142.9888727063
      166.2000000000      142.8490353868
      166.3000000000      142.7056797766
      166.4000000000      142.5584180398
      166.5000000000      142.4071015583
      166.6000000000      142.2518427123
      166.7000000000      142.0929849716
      166.8000000000      141.9310219409
      166.9000000000      141.7664719170
      167.0000000000      141.5997315153
      167.1000000000      141.4309416971
      167.2000000000      141.2598992603
      167.3000000000      141.0860391431
      167.4000000000      140.9084986044
      167.5000000000      140.7262586064
      167.6000000000      140.5383411652
      167.7000000000      140.3440243448
      167.8000000000      140.1430263928
      167.9000000000      139.9356129683
      168.0000000000      139.7226016783
      168.1000000000      139.5052615878
      168.2000000000      139.2851276913
      168.3000000000      139.0637724379
      168.4000000000      138.8425828261
      168.5000000000      138.6225912679
      168.6000000000      138.4043885395
      168.7000000000      138.1881243304
      168.8000000000      137.9735738551
      168.9000000000      137.7602447058
      169.0000000000      137.5474940096
      169.1000000000      137.3346333579
      169.2000000000      137.1210057463
      169.3000000000      136.9060264709
      169.4000000000      136.6891890743
      169.5000000000      136.4700438872
      169.6000000000      136.2481618505
      169.7000000000      136.0231004338
      169.8000000000      135.7943882650
      169.9000000000      135.5615357179
      170.0000000000      135.3240679687
      170.1000000000      135.0815691042
      170.2000000000      134.8337221524
      170.3000000000      134.5803399160
      170.4000000000      134.3213845140
      170.5000000000      134.0569760963
      170.6000000000      133.7873912318
      170.7000000000      133.5130516123
      170.8000000000      133.2345004778
      170.9000000000      132.9523631671
      171.0000000000      132.6672872939
      171.1000000000      132.3798616337
      171.2000000000      132.0905205087
      171.3000000000      131.7994538573
      171.4000000000      131.5065444841
      171.5000000000      131.2113503230
      171.6000000000      130.9131416382
      171.7000000000      130.6109917919
      171.8000000000      130.3039084943
      171.9000000000      129.9909829881
      172.0000000000      129.6715284790
      172.1000000000      129.3451832000
      172.2000000000      129.0119613190
      172.3000000000      128.6722499817
      172.4000000000      128.3267624769
      172.5000000000      127.9764574254
      172.6000000000      127.6224298294
      172.7000000000      127.2657747043
      172.8000000000      126.9074326123
      172.9000000000      126.5480403088
      173.0000000000      126.1878218840
      173.1000000000      125.8265550608
      173.2000000000      125.4636295203
      173.3000000000      125.0981875657
      173.4000000000      124.7293128136
      173.5000000000      124.3562132259
      173.6000000000      123.9783472145
      173.7000000000      123.5954633800
      173.8000000000      123.2075579771
      173.9000000000      122.8147879496
      174.0000000000      122.4173930384
      174.1000000000      122.0156686081
      174.2000000000      121.6100042953
      174.3000000000      121.2009704683
      174.4000000000      120.7894081663
      174.5000000000      120.3764660768
      174.6000000000      119.9635413939
      174.7000000000      119.5521262501
      174.8000000000      119.1436104997
      174.9000000000      118.7391185393
      175.0000000000      118.3394443423
      175.1000000000      117.9451026021
      175.2000000000      117.5564593514
      175.3000000000      117.1738742059
      175.4000000000      116.7977841663
      175.5000000000      116.4286878044
      175.6000000000      116.0670335884
      175.7000000000      115.7130595317
      175.8000000000      115.3666555197
      175.9000000000      115.0273160255
      176.0000000000      114.6942185163
      176.1000000000      114.3664132988
      176.2000000000      114.0430641560
      176.3000000000      113.7236613019
      176.4000000000      113.4081414805
      176.5000000000      113.0968884996
      176.6000000000      112.7906290251
      176.7000000000      112.4902635212
      176.8000000000      112.1966779145
      176.9000000000      111.9105758216
      177.0000000000      111.6323642819
      177.1000000000      111.3621122693
      177.2000000000      111.0995829711
      177.3000000000      110.8443206272
      177.4000000000      110.5957647782
      177.5000000000      110.3533647388
      177.6000000000      110.1166714226
      177.7000000000      109.8853874644
      177.8000000000      109.6593629211
      177.9000000000      109.4385334619
      178.0000000000      109.2228162888
      178.1000000000      109.0119985416
      178.2000000000      108.8056612679
      178.3000000000      108.6031722766
      178.4000000000      108.4037577288
      178.5000000000      108.2066362839
      178.6000000000      108.0111790356
      178.7000000000      107.8170534110
      178.8000000000      107.6243159313
      178.9000000000      107.4334323909
      179.0000000000      107.2452189491
      179.1000000000      107.0607165974
      179.2000000000      106.8810259295
      179.3000000000      106.7071371334
      179.4000000000      106.5397915436
      179.5000000000      106.3794034262
      179.6000000000      106.2260478742
      179.7000000000      106.0795075319
      179.8000000000      105.9393552411
      179.9000000000      105.8050464222
      180.0000000000      105.6759992291
      180.1000000000      105.5516524533
      180.2000000000      105.4315014248
      180.3000000000      105.3151187271
      180.4000000000      105.2021664834
      180.5000000000      105.0924020906
      180.6000000000      104.9856751880
      180.7000000000      104.8819134421
      180.8000000000      104.7810976362
      180.9000000000      104.6832297877
      181.0000000000      104.5883028813
      181.1000000000      104.4962796160
      181.2000000000      104.4070879056
      181.3000000000      104.3206377773
      181.4000000000      104.2368582847
      181.5000000000      104.1557445348
      181.6000000000      104.0773986078
      181.7000000000      104.0020466411
      181.8000000000      103.9300193274
      181.9000000000      103.8616946899
      182.0000000000      103.7974157758
      182.1000000000      103.7374078199
      182.2000000000      103.6817231516
      182.3000000000      103.6302353485
      182.4000000000      103.5826929152
      182.5000000000      103.5388216082
      182.6000000000      103.4984443013
      182.7000000000      103.4615794241
      182.8000000000      103.4284855759
      182.9000000000      103.3996369194
      183.0000000000      103.3756389569
      183.1000000000      103.3571132873
      183.2000000000      103.3445883735
      183.3000000000      103.3384292364
      183.4000000000      103.3388242532
      183.5000000000      103.3458261308
      183.6000000000      103.3594244779
      183.7000000000      103.3796153370
      183.8000000000      103.4064343730
      183.9000000000      103.4399371053
      184.0000000000      103.4801359271
      184.1000000000      103.5269267160
      184.2000000000      103.5800446836
      184.3000000000      103.6390768556
      184.4000000000      103.7035335457
      184.5000000000      103.7729529238
      184.6000000000      103.8469986994
      184.7000000000      103.9255139323
      184.8000000000      104.0085111251
      184.9000000000      104.0961047517
      185.0000000000      104.1884159164
      185.1000000000      104.2854924677
      185.2000000000      104.3872853275
      185.3000000000      104.4936976631
      185.4000000000      104.6046939471
      185.5000000000      104.7204266060
      185.6000000000      104.8413280711
      185.7000000000      104.9681261844
      185.8000000000      105.1017679262
      185.9000000000      105.2432688947
      186.0000000000      105.3935323342
      186.1000000000      105.5531922144
      186.2000000000      105.7225263136
      186.3000000000      105.9014605008
      186.4000000000      106.0896526723
      186.5000000000      106.2866163960
      186.6000000000      106.4918358137
      186.7000000000      106.7048357471
      186.8000000000      106.9252017720
      186.9000000000      107.1525750614
      187.0000000000      107.3866600010
      187.1000000000      107.6272695256
      187.2000000000      107.8743995149
      187.3000000000      108.1282918993
      187.4000000000      108.3894277282
      187.5000000000      108.6584113997
      187.6000000000      108.9357557274
      187.7000000000      109.2216232812
      187.8000000000      109.5156081144
      187.9000000000      109.8166382792
      188.0000000000      110.1230469094
      188.1000000000      110.4328081525
      188.2000000000      110.7438763698
      188.3000000000      111.0545228698
      188.4000000000      111.3635584560
      188.5000000000      111.6703737132
      188.6000000000      111.9748058285
      188.7000000000      112.2769110868
      188.8000000000      112.5767512495
      188.9000000000      112.8742828549
      189.0000000000      113.1693842770
      189.1000000000      113.4619951313
      189.2000000000      113.7522962607
      189.3000000000      114.0408430034
      189.4000000000      114.3285849153
      189.5000000000      114.6167512546
      189.6000000000      114.9066353684
      189.7000000000      115.1993448192
      189.8000000000      115.4955880991
      189.9000000000      115.7955512643
      190.0000000000      116.0988832550
      190.1000000000      116.4047777514
      190.2000000000      116.7121170254
      190.3000000000      117.0196388729
      190.4000000000      117.3260971057
      190.5000000000      117.6304012263
      190.6000000000      117.9317310519
      190.7000000000      118.2296219655
      190.8000000000      118.5240095002
      190.9000000000      118.8152176807
      191.0000000000      119.1038811048
      191.1000000000      119.3908074788
      191.2000000000      119.6768081800
      191.3000000000      119.9625387666
      191.4000000000      120.2483903911
      191.5000000000      120.5344578527
      191.6000000000      120.8205877219
      191.7000000000      121.1064850244
      191.8000000000      121.3918401965
      191.9000000000      121.6764344970
      192.0000000000      121.9601933428
      192.1000000000      122.2431777110
      192.2000000000      122.5255284946
      192.3000000000      122.8073923761
      192.4000000000      123.0888587237
      192.5000000000      123.3699278415
      192.6000000000      123.6505185311
      192.7000000000      123.9305109341
      192.8000000000      124.2098106016
      192.9000000000      124.4884130245
      193.0000000000      124.7664493387
      193.1000000000      125.0442028824
      193.2000000000      125.3220982645
      193.3000000000      125.6006719720
      193.4000000000      125.8805335701
      193.5000000000      126.1623225864
      193.6000000000      126.4466641256
      193.7000000000      126.7341262205
      193.8000000000      127.0251814970
      193.9000000000      127.3201750407
      194.0000000000      127.6193003827
      194.1000000000      127.9225872444
      194.2000000000      128.2299070161
      194.3000000000      128.5409995988
      194.4000000000      128.8555189738
      194.5000000000      129.1730882817
      194.6000000000      129.4933513668
      194.7000000000      129.8160049769
      194.8000000000      130.1408016773
      194.9000000000      130.4675228979
      195.0000000000      130.7959308619
      195.1000000000      131.1257181426
      195.2000000000      131.4564731046
      195.3000000000      131.7876763595
      195.4000000000      132.1187360687
      195.5000000000      132.4490607335
      195.6000000000      132.7781574184
      195.7000000000      133.1057352578
      195.8000000000      133.4317880343
      195.9000000000      133.7566341485
      196.0000000000      134.0808997743
      196.1000000000      134.4054397591
      196.2000000000      134.7312043568
      196.3000000000      135.0590761040
      196.4000000000      135.3897160512
      196.5000000000      135.7234650970
      196.6000000000      136.0603315357
      196.7000000000      136.4000652188
      196.8000000000      136.7422859395
      196.9000000000      137.0866145142
      197.0000000000      137.4327567262
      197.1000000000      137.7805128674
      197.2000000000      138.1297180578
      197.3000000000      138.4801522160
      197.4000000000      138.8314743479
      197.5000000000      139.1832211780
      197.6000000000      139.5348702732
      197.7000000000      139.8859239188
      197.8000000000      140.2359522330
      197.9000000000      140.5845515534
      198.0000000000      140.9312179209
      198.1000000000      141.2751830655
      198.2000000000      141.6152900116
      198.3000000000      141.9499786134
      198.4000000000      142.2774111407
      198.5000000000      142.5957154313
      198.6000000000      142.9032762951
      198.7000000000      143.1989846931
      198.8000000000      143.4823676585
      198.9000000000      143.7535631630
      199.0000000000      144.0131554258
      199.1000000000      144.2619349993
      199.2000000000      144.5006720529
      199.3000000000      144.7299818213
      199.4000000000      144.9503171853
      199.5000000000      145.1620729257
      199.6000000000      145.3657392742
      199.7000000000      145.5620183439
      199.8000000000      145.7518332812
      199.9000000000      145.9362076805
      200.0000000000      146.1160479078
      200.1000000000      146.2919070577
      200.2000000000      146.4638227041
      200.3000000000      146.6312936472
      200.4000000000      146.7934079729
      200.5000000000      146.9490845534
      200.6000000000      147.0973573189
      200.7000000000      147.2376256764
      200.8000000000      147.3698179255
      200.9000000000      147.4944469659
      201.0000000000      147.6125657573
      201.1000000000      147.7256479065
      201.2000000000      147.8354193066
      201.3000000000      147.9436637073
      201.4000000000      148.0520200451
      201.5000000000      148.1617968399
      201.6000000000      148.2738296053
      201.7000000000      148.3884046955
      201.8000000000      148.5052659698
      201.9000000000      148.6237050636
      202.0000000000      148.7427194807
      202.1000000000      148.8612099361
      202.2000000000      148.9781789355
      202.3000000000      149.0928879538
      202.4000000000      149.2049391181
      202.5000000000      149.3142737574
      202.6000000000      149.4211027917
      202.7000000000      149.5257987005
      202.8000000000      149.6287840733
      202.9000000000      149.7304483028
      203.0000000000      149.8311116351
      203.1000000000      149.9310388388
      203.2000000000      150.0304890050
      203.3000000000      150.1297721334
      203.4000000000      150.2292855451
      203.5000000000      150.3295116540
      203.6000000000      150.4309793428
      203.7000000000      150.5342003581
      203.8000000000      150.6395928729
      203.9000000000      150.7474013514
      204.0000000000      150.8576217860
      204.1000000000      150.9699478753
      204.2000000000      151.0837598938
      204.3000000000      151.1981748675
      204.4000000000      151.3121652506
      204.5000000000      151.4247302993
      204.6000000000      151.5350891192
      204.7000000000      151.6428520893
      204.8000000000      151.7481268395
      204.9000000000      151.8515274288
      205.0000000000      151.9540772476
      205.1000000000      152.0570253617
      205.2000000000      152.1616224471
      205.3000000000      152.2689093045
      205.4000000000      152.3795649084
      205.5000000000      152.4938388097
      205.6000000000      152.6115652036
      205.7000000000      152.7322358158
      205.8000000000      152.8551032117
      205.9000000000      152.9792873371
      206.0000000000      153.1038704443
      206.1000000000      153.2279762691
      206.2000000000      153.3508369929
      206.3000000000      153.4718526855
      206.4000000000      153.5906448410
      206.5000000000      153.7070972098
      206.6000000000      153.8213706146
      206.7000000000      153.9338779258
      206.8000000000      154.0452174057
      206.9000000000      154.1560765753
      207.0000000000      154.2671267910
      207.1000000000      154.3789273811
      207.2000000000      154.4918471076
      207.3000000000      154.6060036814
      207.4000000000      154.7212238322
      207.5000000000      154.8370326208
      207.6000000000      154.9526840227
      207.7000000000      155.0672381602
      207.8000000000      155.1796764336
      207.9000000000      155.2890321602
      208.0000000000      155.3945116070
      208.1000000000      155.4955781431
      208.2000000000      155.5919863514
      208.3000000000      155.6837648925
      208.4000000000      155.7711591806
      208.5000000000      155.8545568137
      208.6000000000      155.9344173669
      208.7000000000      156.0112211517
      208.8000000000      156.0854364722
      208.9000000000      156.1574935638
      209.0000000000      156.2277521921
      209.1000000000      156.2964602742
      209.2000000000      156.3637070723
      209.3000000000      156.4293819570
      209.4000000000      156.4931525089
      209.5000000000      156.5544696466
      209.6000000000      156.6126030001
      209.7000000000      156.6667047264
      209.8000000000      156.7158947061
      209.9000000000      156.7593563195
      210.0000000000      156.7964292637
      210.1000000000      156.8266861485
      210.2000000000      156.8499846445
      210.3000000000      156.8664862439
      210.4000000000      156.8766391807
      210.5000000000      156.8811282971
      210.6000000000      156.8808020067
      210.7000000000      156.8765900993
      210.8000000000      156.8694266738
      210.9000000000      156.8601891867
      211.0000000000      156.8496548229
      211.1000000000      156.8384702950
      211.2000000000      156.8271330476
      211.3000000000      156.8159841141
      211.4000000000      156.8052167436
      211.5000000000      156.7949026038
      211.6000000000      156.7850343907
      211.7000000000      156.7755840666
      211.8000000000      156.7665709263
      211.9000000000      156.7581285394
      212.0000000000      156.7505536551
      212.1000000000      156.7443232431
      212.2000000000      156.7400731574
      212.3000000000      156.7385379593
      212.4000000000      156.7404599243
      212.5000000000      156.7464912498
      212.6000000000      156.7571287278
      212.7000000000      156.7727138799
      212.8000000000      156.7934977244
      212.9000000000      156.8197331011
      213.0000000000      156.8517448633
      213.1000000000      156.8899421732
      213.2000000000      156.9347578292
      213.3000000000      156.9865258517
      213.4000000000      157.0453387757
      213.5000000000      157.1109437129
      213.6000000000      157.1827252659
      213.7000000000      157.2597885562
      213.8000000000      157.3411185448
      213.9000000000      157.4257685641
      214.0000000000      157.5130241623
      214.1000000000      157.6024963667
      214.2000000000      157.6941201856
      214.3000000000      157.7880608794
      214.4000000000      157.8845601707
      214.5000000000      157.9837762844
      214.6000000000      158.0856740505
      214.7000000000      158.1900012622
      214.8000000000      158.2963520886
      214.9000000000      158.4042832753
      215.0000000000      158.5134329134
      215.1000000000      158.6235987462
      215.2000000000      158.7347548923
      215.3000000000      158.8470084829
      215.4000000000      158.9605151256
      215.5000000000      159.0753823960
      215.6000000000      159.1915921193
      215.7000000000      159.3089635848
      215.8000000000      159.4271624194
      215.9000000000      159.5457426330
      216.0000000000      159.6642012757
      216.1000000000      159.7820272478
      216.2000000000      159.8987348509
      216.3000000000      160.0138797548
      216.4000000000      160.1270616324
      216.5000000000      160.2379202589
      216.6000000000      160.3461332290
      216.7000000000      160.4514193215
      216.8000000000      160.5535478292
      216.9000000000      160.6523496507
      217.0000000000      160.7477227784
      217.1000000000      160.8396259973
      217.2000000000      160.9280597777
      217.3000000000      161.0130388481
      217.4000000000      161.0945658781
      217.5000000000      161.1726160505
      217.6000000000      161.2471393796
      217.7000000000      161.3180817010
      217.8000000000      161.3854179077
      217.9000000000      161.4491832028
      218.0000000000      161.5094889763
      218.1000000000      161.5665127822
      218.2000000000      161.6204613703
      218.3000000000      161.6715150764
      218.4000000000      161.7197692232
      218.5000000000      161.7651893763
      218.6000000000      161.8075960253
      218.7000000000      161.8466866375
      218.8000000000      161.8820914482
      218.9000000000      161.9134504311
      219.0000000000      161.9404903241
      219.1000000000      161.9630805179
      219.2000000000      161.9812568754
      219.3000000000      161.9952145528
      219.4000000000      162.0052782837
      219.5000000000      162.0118614904
      219.6000000000      162.0154205230
      219.7000000000      162.0164112190
      219.8000000000      162.0152574831
      219.9000000000      162.0123415351
      220.0000000000      162.0080186230
      220.1000000000      162.0026446792
      220.2000000000      161.9965963290
      220.3000000000      161.9902660837
      220.4000000000      161.9840291319
      220.5000000000      161.9781892887
      220.6000000000      161.9729190774
      220.7000000000      161.9682119652
      220.8000000000      161.9638627025
      220.9000000000      161.9594858576
      221.0000000000      161.9545692830
      221.1000000000      161.9485506062
      221.2000000000      161.9409018034
      221.3000000000      161.9312021664
      221.4000000000      161.9191809641
      221.5000000000      161.9047172990
      221.6000000000      161.8878013763
      221.7000000000      161.8684741500
      221.8000000000      161.8467649935
      221.9000000000      161.8226448892
      222.0000000000      161.7960076554
      222.1000000000      161.7666861070
      222.2000000000      161.7344971620
      222.3000000000      161.6992975568
      222.4000000000      161.6610279743
      222.5000000000      161.6197288705
      222.6000000000      161.5755230521
      222.7000000000      161.5285739658
      222.8000000000      161.4790376953
      222.9000000000      161.4270266805
      223.0000000000      161.3725950165
      223.1000000000      161.3157426443
      223.2000000000      161.2564279701
      223.3000000000      161.1945804510
      223.4000000000      161.1301116543
      223.5000000000      161.0629262199
      223.6000000000      160.9929333769
      223.7000000000      160.9200561686
      223.8000000000      160.8442377629
      223.9000000000      160.7654479416
      224.0000000000      160.6836937157
      224.1000000000      160.5990330974
      224.2000000000      160.5115864743
      224.3000000000      160.4215390253
      224.4000000000      160.3291317377
      224.5000000000      160.2346445125
      224.6000000000      160.1383780197
      224.7000000000      160.0406404229
      224.8000000000      159.9417422905
      224.9000000000      159.8419999573
      225.0000000000      159.7417444311
      225.1000000000      159.6413280617
      225.2000000000      159.5411198132
      225.3000000000      159.4414836145
      225.4000000000      159.3427414606
      225.5000000000      159.2451327915
      225.6000000000      159.1487864084
      225.7000000000      159.0537168596
      225.8000000000      158.9598478073
      225.9000000000      158.8670541625
      226.0000000000      158.7752106092
      226.1000000000      158.6842350821
      226.2000000000      158.5941183409
      226.3000000000      158.5049337727
      226.4000000000      158.4168262577
      226.5000000000      158.3299862940
      226.6000000000      158.2446219487
      226.7000000000      158.1609407600
      226.8000000000      158.0791468759
      226.9000000000      157.9994519441
      227.0000000000      157.9220929678
      227.1000000000      157.8473523471
      227.2000000000      157.7755739688
      227.3000000000      157.7071658798
      227.4000000000      157.6425823117
      227.5000000000      157.5822886430
      227.6000000000      157.5267257952
      227.7000000000      157.4762928168
      227.8000000000      157.4313518644
      227.9000000000      157.3922415404
      228.0000000000      157.3592779425
      228.1000000000      157.3327328412
      228.2000000000      157.3127927120
      228.3000000000      157.2995134899
      228.4000000000      157.2927915283
      228.5000000000      157.2923713408
      228.6000000000      157.2979019507
      228.7000000000      157.3090328048
      228.8000000000      157.3255159729
      228.9000000000      157.3472719915
      229.0000000000      157.3743899552
      229.1000000000      157.4070604724
      229.2000000000      157.4454678968
      229.3000000000      157.4896848972
      229.4000000000      157.5396130655
      229.5000000000      157.5949936171
      229.6000000000      157.6554792371
      229.7000000000      157.7207294251
      229.8000000000      157.7904842853
      229.9000000000      157.8645891531
      230.0000000000      157.9429683872
      230.1000000000      158.0255660659
      230.2000000000      158.1122790356
      230.3000000000      158.2029048134
      230.4000000000      158.2971190570
      230.5000000000      158.3944851630
      230.6000000000      158.4944872725
      230.7000000000      158.5965726859
      230.8000000000      158.7001915714
      230.9000000000      158.8048268688
      231.0000000000      158.9100110953
      231.1000000000      159.0153300674
      231.2000000000      159.1204186310
      231.3000000000      159.2249572507
      231.4000000000      159.3286776428
      231.5000000000      159.4313769074
      231.6000000000      159.5329307338
      231.7000000000      159.6332938733
      231.8000000000      159.7324821732
      231.9000000000      159.8305394913
      232.0000000000      159.9274984703
      232.1000000000      160.0233446510
      232.2000000000      160.1179924507
      232.3000000000      160.2112791715
      232.4000000000      160.3029797652
      232.5000000000      160.3928389634
      232.6000000000      160.4806107451
      232.7000000000      160.5660923307
      232.8000000000      160.6491430607
      232.9000000000      160.7296848415
      233.0000000000      160.8076864043
      233.1000000000      160.8831373127
      233.2000000000      160.9560203284
      233.3000000000      161.0262928568
      233.4000000000      161.0938861764
      233.5000000000      161.1587231900
      233.6000000000      161.2207475687
      233.7000000000      161.2799503137
      233.8000000000      161.3363823349
      233.9000000000      161.3901493191
      234.0000000000      161.4413928260
      234.1000000000      161.4902658109
      234.2000000000      161.5369129893
      234.3000000000      161.5814626504
      234.4000000000      161.6240307521
      234.5000000000      161.6647328795
      234.6000000000      161.7036968545
      234.7000000000      161.7410689946
      234.8000000000      161.7770092939
      234.9000000000      161.8116738800
      235.0000000000      161.8451879071
      235.1000000000      161.8776171341
      235.2000000000      161.9089491508
      235.3000000000      161.9390920252
      235.4000000000      161.9678913512
      235.5000000000      161.9951610770
      235.6000000000      162.0207199716
      235.7000000000      162.0444236969
      235.8000000000      162.0661831520
      235.9000000000      162.0859645493
      236.0000000000      162.1037739753
      236.1000000000      162.1196345621
      236.2000000000      162.1335652422
      236.3000000000      162.1455676949
      236.4000000000      162.1556251066
      236.5000000000      162.1637109716
      236.6000000000      162.1698020997
      236.7000000000      162.1738879727
      236.8000000000      162.1759707502
      236.9000000000      162.1760557778
      237.0000000000      162.1741372857
      237.1000000000      162.1701849581
      237.2000000000      162.1641355862
      237.3000000000      162.1558925786
      237.4000000000      162.1453356379
      237.5000000000      162.1323412565
      237.6000000000      162.1168109530
      237.7000000000      162.0986996726
      237.8000000000      162.0780352622
      237.9000000000      162.0549227567
      238.0000000000      162.0295327411
      238.1000000000      162.0020783010
      238.2000000000      161.9727873531
      238.3000000000      161.9418766419
      238.4000000000      161.9095310466
      238.5000000000      161.8758907448
      238.6000000000      161.8410460760
      238.7000000000      161.8050387603
      238.8000000000      161.7678677112
      238.9000000000      161.7294980560
      239.0000000000      161.6898718887
      239.1000000000      161.6489200768
      239.2000000000      161.6065742456
      239.3000000000      161.5627778265
      239.4000000000      161.5174951578
      239.5000000000      161.4707170849
      239.6000000000      161.4224615724
      239.7000000000      161.3727692168
      239.8000000000      161.3216959024
      239.9000000000      161.2693063276
      240.0000000000      161.2156713907
      240.1000000000      161.1608696911
      240.2000000000      161.1049909749
      240.3000000000      161.0481382838
      240.4000000000      160.9904262783
      240.5000000000      160.9319742732
      240.6000000000      160.8728947288
      240.7000000000      160.8132793814
      240.8000000000      160.7531865238
      240.9000000000      160.6926334046
      241.0000000000      160.6315961681
      241.1000000000      160.5700173286
      241.2000000000      160.5078186588
      241.3000000000      160.4449168431
      241.4000000000      160.3812397554
      241.5000000000      160.3167413813
      241.6000000000      160.2514135907
      241.7000000000      160.1852933704
      241.8000000000      160.1184653964
      241.9000000000      160.0510609993
      242.0000000000      159.9832544976
      242.1000000000      159.9152567241
      242.2000000000      159.8473059693
      242.3000000000      159.7796588013
      242.4000000000      159.7125856416
      242.5000000000      159.6463745705
      242.6000000000      159.5813412369
      242.7000000000      159.5178372138
      242.8000000000      159.4562498032
      242.9000000000      159.3969920968
      243.0000000000      159.3404876200
      243.1000000000      159.2871545969
      243.2000000000      159.2373924286
      243.3000000000      159.1915730390
      243.4000000000      159.1500417485
      243.5000000000      159.1131305479
      243.6000000000      159.0811775022
      243.7000000000      159.0545370318
      243.8000000000      159.0335670684
      243.9000000000      159.0185912248
      244.0000000000      159.0098490508
      244.1000000000      159.0074560692
      244.2000000000      159.0113942149
      244.3000000000      159.0215417605
      244.4000000000      159.0377321658
      244.5000000000      159.0598149814
      244.6000000000      159.0876895321
      244.7000000000      159.1212946175
      244.8000000000      159.1605589439
      244.9000000000      159.2053385589
      245.0000000000      159.2553766724
      245.1000000000      159.3103095042
      245.2000000000      159.3697149153
      245.3000000000      159.4331778537
      245.4000000000      159.5003401468
      245.5000000000      159.5709108162
      245.6000000000      159.6446298631
      245.7000000000      159.7211991779
      245.8000000000      159.8002112605
      245.9000000000      159.8811117569
      246.0000000000      159.9632196073
      246.1000000000      160.0458042165
      246.2000000000      160.1281946001
      246.3000000000      160.2098814904
      246.4000000000      160.2905750325
      246.5000000000      160.3701973447
      246.6000000000      160.4488138850
      246.7000000000      160.5265311324
      246.8000000000      160.6033993436
      246.9000000000      160.6793540097
      247.0000000000      160.7542117842
      247.1000000000      160.8277142622
      247.2000000000      160.8995962574
      247.3000000000      160.9696500864
      247.4000000000      161.0377619869
      247.5000000000      161.1039095546
      247.6000000000      161.1681254712
      247.7000000000      161.2304457906
      247.8000000000      161.2908657526
      247.9000000000      161.3493215355
      248.0000000000      161.4057035820
      248.1000000000      161.4598930575
      248.2000000000      161.5118047761
      248.3000000000      161.5614196222
      248.4000000000      161.6087957570
      248.5000000000      161.6540558083
      248.6000000000      161.6973541266
      248.7000000000      161.7388341416
      248.8000000000      161.7785900630
      248.9000000000      161.8166470949
      249.0000000000      161.8529676898
      249.1000000000      161.8874805097
      249.2000000000      161.9201195800
      249.3000000000      161.9508579982
      249.4000000000      161.9797242767
      249.5000000000      162.0067969065
      249.6000000000      162.0321812349
      249.7000000000      162.0559791294
      249.8000000000      162.0782639982
      249.9000000000      162.0990694079
      250.0000000000      162.1183930973
      250.1000000000      162.1362107585
      250.2000000000      162.1524918198
      250.3000000000      162.1672108429
      250.4000000000      162.1803515926
      250.5000000000      162.1919040741
      250.6000000000      162.2018573147
      250.7000000000      162.2101921555
      250.8000000000      162.2168779522
      250.9000000000      162.2218745201
      251.0000000000      162.2251375751
      251.1000000000      162.2266245454
      251.2000000000      162.2262987159
      251.3000000000      162.2241317227
      251.4000000000      162.2201061165
      251.5000000000      162.2142192726
      251.6000000000      162.2064886446
      251.7000000000      162.1969559839
      251.8000000000      162.1856866392
      251.9000000000      162.1727608063
      252.0000000000      162.1582576554
      252.1000000000      162.1422379597
      252.2000000000      162.1247323712
      252.3000000000      162.1057413021
      252.4000000000      162.0852469903
      252.5000000000      162.0632339623
      252.6000000000      162.0397109897
      252.7000000000      162.0147267038
      252.8000000000      161.9883723535
      252.9000000000      161.9607690666
      253.0000000000      161.9320431439
      253.1000000000      161.9022980691
      253.2000000000      161.8715931638
      253.3000000000      161.8399357434
      253.4000000000      161.8072884091
      253.5000000000      161.7735883327
      253.6000000000      161.7387725082
      253.7000000000      161.7028012656
      253.8000000000      161.6656725305
      253.9000000000      161.6274220159
      254.0000000000      161.5881095385
      254.1000000000      161.5477972117
      254.2000000000      161.5065286837
      254.3000000000      161.4643180630
      254.4000000000      161.4211525236
      254.5000000000      161.3770062571
      254.6000000000      161.3318582526
      254.7000000000      161.2857053233
      254.8000000000      161.2385651368
      254.9000000000      161.1904695781
      255.0000000000      161.1414530009
      255.1000000000      161.0915407269
      255.2000000000      161.0407420485
      255.3000000000      160.9890495093
      255.4000000000      160.9364440930
      255.5000000000      160.8829042586
      255.6000000000      160.8284153471
      255.7000000000      160.7729760101
      255.8000000000      160.7165995629
      255.9000000000      160.6593104303
      256.0000000000      160.6011375047
      256.1000000000      160.5421070235
      256.2000000000      160.4822379088
      256.3000000000      160.4215417468
      256.4000000000      160.3600282804
      256.5000000000      160.2977148916
      256.6000000000      160.2346368353
      256.7000000000      160.1708550653
      256.8000000000      160.1064598357
      256.9000000000      160.0415697617
      257.0000000000      159.9763272165
      257.1000000000      159.9108911038
      257.2000000000      159.8454274125
      257.3000000000      159.7800984339
      257.4000000000      159.7150512702
      257.5000000000      159.6504066893
      257.6000000000      159.5862507988
      257.7000000000      159.5226332971
      257.8000000000      159.4595755629
      257.9000000000      159.3970892395
      258.0000000000      159.3352025174
      258.1000000000      159.2739882315
      258.2000000000      159.2135859547
      258.3000000000      159.1542100649
      258.4000000000      159.0961379007
      258.5000000000      159.0396782233
      258.6000000000      158.9851283467
      258.7000000000      158.9327347331
      258.8000000000      158.8826726401
      258.9000000000      158.8350537539
      259.0000000000      158.7899604258
      259.1000000000      158.7474943418
      259.2000000000      158.7078225167
      259.3000000000      158.6712040876
      259.4000000000      158.6379871042
      259.5000000000      158.6085726941
      259.6000000000      158.5833538255
      259.7000000000      158.5626465090
      259.8000000000      158.5466378900
      259.9000000000      158.5353708804
      260.0000000000      158.5287675157
      260.1000000000      158.5266740553
      260.2000000000      158.5289036870
      260.3000000000      158.5352595331
      260.4000000000      158.5455328498
      260.5000000000      158.5594829321
      260.6000000000      158.5768138148
      260.7000000000      158.5971663299
      260.8000000000      158.6201359106
      260.9000000000      158.6453122223
      261.0000000000      158.6723263101
      261.1000000000      158.7008892532
      261.2000000000      158.7308109040
      261.3000000000      158.7619933534
      261.4000000000      158.7944005947
      261.5000000000      158.8280139948
      261.6000000000      158.8627891684
      261.7000000000      158.8986289331
      261.8000000000      158.9353790209
      261.9000000000      158.9728427908
      262.0000000000      159.0108042324
      262.1000000000      159.0490477441
      262.2000000000      159.0873672884
      262.3000000000      159.1255634266
      262.4000000000      159.1634324449
      262.5000000000      159.2007551536
      262.6000000000      159.2372941670
      262.7000000000      159.2728049718
      262.8000000000      159.3070603840
      262.9000000000      159.3398814839
      263.0000000000      159.3711644342
      263.1000000000      159.4008928491
      263.2000000000      159.4291299426
      263.3000000000      159.4559914103
      263.4000000000      159.4816062950
      263.5000000000      159.5060767066
      263.6000000000      159.5294472298
      263.7000000000      159.5516917254
      263.8000000000      159.5727193641
      263.9000000000      159.5923966924
      264.0000000000      159.6105788594
      264.1000000000      159.6271417562
      264.2000000000      159.6420072198
      264.3000000000      159.6551553234
      264.4000000000      159.6666211496
      264.5000000000      159.6764780799
      264.6000000000      159.6848141877
      264.7000000000      159.6917101851
      264.8000000000      159.6972255795
      264.9000000000      159.7013956418
      265.0000000000      159.7042377826
      265.1000000000      159.7057634530
      265.2000000000      159.7059911269
      265.3000000000      159.7049564913
      265.4000000000      159.7027172057
      265.5000000000      159.6993515698
      265.6000000000      159.6949529683
      265.7000000000      159.6896232799
      265.8000000000      159.6834675803
      265.9000000000      159.6765903077
      266.0000000000      159.6690912198
      266.1000000000      159.6610597467
      266.2000000000      159.6525681418
      266.3000000000      159.6436656184
      266.4000000000      159.6343763692
      266.5000000000      159.6247034422
      266.6000000000      159.6146383671
      266.7000000000      159.6041738637
      266.8000000000      159.5933155322
      266.9000000000      159.5820888104
      267.0000000000      159.5705392465
      267.1000000000      159.5587262550
      267.2000000000      159.5467121646
      267.3000000000      159.5345505684
      267.4000000000      159.5222781112
      267.5000000000      159.5099118760
      267.6000000000      159.4974509047
      267.7000000000      159.4848776245
      267.8000000000      159.4721555451
      267.9000000000      159.4592231614
      268.0000000000      159.4459872934
      268.1000000000      159.4323206452
      268.2000000000      159.4180683768
      268.3000000000      159.4030664554
      268.4000000000      159.3871700634
      268.5000000000      159.3702843919
      268.6000000000      159.3523867945
      268.7000000000      159.3335314330
      268.8000000000      159.3138339628
      268.9000000000      159.2934406250
      269.0000000000      159.2724900476
      269.1000000000      159.2510774223
      269.2000000000      159.2292301594
      269.3000000000      159.2069015134
      269.4000000000      159.1839837673
      269.5000000000      159.1603369487
      269.6000000000      159.1358250733
      269.7000000000      159.1103507534
      269.8000000000      159.0838803272
      269.9000000000      159.0564545387
      270.0000000000      159.0281834566
      270.1000000000      158.9992282245
      270.2000000000      158.9697748903
      270.3000000000      158.9400063677
      270.4000000000      158.9100775690
      270.5000000000      158.8800971909
      270.6000000000      158.8501182139
      270.7000000000      158.8201376915
      270.8000000000      158.7901048093
      270.9000000000      158.7599349900
      271.0000000000      158.7295272423
      271.1000000000      158.6987820734
      271.2000000000      158.6676172916
      271.3000000000      158.6359792652
      271.4000000000      158.6038475468
      271.5000000000      158.5712321053
      271.6000000000      158.5381644888
      271.7000000000      158.5046853758
      271.8000000000      158.4708316314
      271.9000000000      158.4366258687
      272.0000000000      158.4020708269
      272.1000000000      158.3671499583
      272.2000000000      158.3318338722
      272.3000000000      158.2960909876
      272.4000000000      158.2599001579
      272.5000000000      158.2232619587
      272.6000000000      158.1862054506
      272.7000000000      158.1487879925
      272.8000000000      158.1110877505
      272.9000000000      158.0731912812
      273.0000000000      158.0351805623
      273.1000000000      157.9971234545
      273.2000000000      157.9590695169
      273.3000000000      157.9210507747
      273.4000000000      157.8830864463
      273.5000000000      157.8451910702
      273.6000000000      157.8073851597
      273.7000000000      157.7697057260
      273.8000000000      157.7322123752
      273.9000000000      157.6949853970
      274.0000000000      157.6581156457
      274.1000000000      157.6216898559
      274.2000000000      157.5857766432
      274.3000000000      157.5504172186
      274.4000000000      157.5156226030
      274.5000000000      157.4813778687
      274.6000000000      157.4476537679
      274.7000000000      157.4144250447
      274.8000000000      157.3816917273
      274.9000000000      157.3494963644
      275.0000000000      157.3179292920
      275.1000000000      157.2871179076
      275.2000000000      157.2572029099
      275.3000000000      157.2283101235
      275.4000000000      157.2005273852
      275.5000000000      157.1738928947
      275.6000000000      157.1483976281
      275.7000000000      157.1240011436
      275.8000000000      157.1006555280
      275.9000000000      157.0783274390
      276.0000000000      157.0570082397
      276.1000000000      157.0367095656
      276.2000000000      157.0174499778
      276.3000000000      156.9992408049
      276.4000000000      156.9820763983
      276.5000000000      156.9659305807
      276.6000000000      156.9507588827
      276.7000000000      156.9365038833
      276.8000000000      156.9230996539
      276.9000000000      156.9104732679
      277.0000000000      156.8985451812
      277.1000000000      156.8872324339
      277.2000000000      156.8764573578
      277.3000000000      156.8661611149
      277.4000000000      156.8563179131
      277.5000000000      156.8469435427
      277.6000000000      156.8380923448
      277.7000000000      156.8298403792
      277.8000000000      156.8222581366
      277.9000000000      156.8153806229
      278.0000000000      156.8091837738
      278.1000000000      156.8035740417
      278.2000000000      156.7983942331
      278.3000000000      156.7934446440
      278.4000000000      156.7885147298
      278.5000000000      156.7834175135
      278.6000000000      156.7780176512
      278.7000000000      156.7722454538
      278.8000000000      156.7660930839
      278.9000000000      156.7595944739
      279.0000000000      156.7527953388
      279.1000000000      156.7457223696
      279.2000000000      156.7383606614
      279.3000000000      156.7306457150
      279.4000000000      156.7224719605
      279.5000000000      156.7137149053
      279.6000000000      156.7042599529
      279.7000000000      156.6940290368
      279.8000000000      156.6829970291
      279.9000000000      156.6711932685
      280.0000000000      156.6586886622
      280.1000000000      156.6455736402
      280.2000000000      156.6319347432
      280.3000000000      156.6178369898
      280.4000000000      156.6033161619
      280.5000000000      156.5883814284
      280.6000000000      156.5730257433
      280.7000000000      156.5572398331
      280.8000000000      156.5410253188
      280.9000000000      156.5244034289
      281.0000000000      156.5074174780
      281.1000000000      156.4901291735
      281.2000000000      156.4726103480
      281.3000000000      156.4549325645
      281.4000000000      156.4371571595
      281.5000000000      156.4193278981
      281.6000000000      156.4014678394
      281.7000000000      156.3835812712
      281.8000000000      156.3656606036
      281.9000000000      156.3476966814
      282.0000000000      156.3296895408
      282.1000000000      156.3116558809
      282.2000000000      156.2936303282
      282.3000000000      156.2756598448
      282.4000000000      156.2577932482
      282.5000000000      156.2400690369
      282.6000000000      156.2225049462
      282.7000000000      156.2050922717
      282.8000000000      156.1877972178
      282.9000000000      156.1705698619
      283.0000000000      156.1533587895
      283.1000000000      156.1361270941
      283.2000000000      156.1188647557
      283.3000000000      156.1015938268
      283.4000000000      156.0843652859
      283.5000000000      156.0672485102
      283.6000000000      156.0503156455
      283.7000000000      156.0336240360
      283.8000000000      156.0172003477
      283.9000000000      156.0010298564
      284.0000000000      155.9850534075
      284.1000000000      155.9691728799
      284.2000000000      155.9532642277
      284.3000000000      155.9371955656
      284.4000000000      155.9208467761
      284.5000000000      155.9041267536
      284.6000000000      155.8869848249
      284.7000000000      155.8694140225
      284.8000000000      155.8514454168
      284.9000000000      155.8331347276
      285.0000000000      155.8145445620
      285.1000000000      155.7957268493
      285.2000000000      155.7767101489
      285.3000000000      155.7574947417
      285.4000000000      155.7380563459
      285.5000000000      155.7183571697
      285.6000000000      155.6983617269
      285.7000000000      155.6780539596
      285.8000000000      155.6574516520
      285.9000000000      155.6366141303
      286.0000000000      155.6156404577
      286.1000000000      155.5946577921
      286.2000000000      155.5738024856
      286.3000000000      155.5531984846
      286.4000000000      155.5329381715
      286.5000000000      155.5130700581
      286.6000000000      155.4935961275
      286.7000000000      155.4744795010
      286.8000000000      155.4556605895
      286.9000000000      155.4370777763
      287.0000000000      155.4186875077
      287.1000000000      155.4004788245
      287.2000000000      155.3824787648
      287.3000000000      155.3647474700
      287.4000000000      155.3473644448
      287.5000000000      155.3304097801
      287.6000000000      155.3139452642
      287.7000000000      155.2979999827
      287.8000000000      155.2825632637
      287.9000000000      155.2675856610
      288.0000000000      155.2529868707
      288.1000000000      155.2386683139
      288.2000000000      155.2245275065
      288.3000000000      155.2104712771
      288.4000000000      155.1964252744
      288.5000000000      155.1823382360
      288.6000000000      155.1681809342
      288.7000000000      155.1539410868
      288.8000000000      155.1396163614
      288.9000000000      155.1252077512
      289.0000000000      155.1107151409
      289.1000000000      155.0961360042
      289.2000000000      155.0814670549
      289.3000000000      155.0667075997
      289.4000000000      155.0518627421
      289.5000000000      155.0369447650
      289.6000000000      155.0219719360
      289.7000000000      155.0069651567
      289.8000000000      154.9919437046
      289.9000000000      154.9769214929
      290.0000000000      154.9619050380
      290.1000000000      154.9468938986
      290.2000000000      154.9318837858
      290.3000000000      154.9168714707
      290.4000000000      154.9018592986
      290.5000000000      154.8868564355
      290.6000000000      154.8718747527
      290.7000000000      154.8569194007
      290.8000000000      154.8419765690
      290.9000000000      154.8270023991
      291.0000000000      154.8119168920
      291.1000000000      154.7966051097
      291.2000000000      154.7809256281
      291.3000000000      154.7647239933
      291.4000000000      154.7478474609
      291.5000000000      154.7301569033
      291.6000000000      154.7115328918
      291.7000000000      154.6918756992
      291.8000000000      154.6711020077
      291.9000000000      154.6491422028
      292.0000000000      154.6259405979
      292.1000000000      154.6014586136
      292.2000000000      154.5756795366
      292.3000000000      154.5486126702
      292.4000000000      154.5202941473
      292.5000000000      154.4907827361
      292.6000000000      154.4601523380
      292.7000000000      154.4284855406
      292.8000000000      154.3958716995
      292.9000000000      154.3624090319
      293.0000000000      154.3282071176
      293.1000000000      154.2933865173
      293.2000000000      154.2580746273
      293.3000000000      154.2223993526
      293.4000000000      154.1864827261
      293.5000000000      154.1504357872
      293.6000000000      154.1143550970
      293.7000000000      154.0783209617
      293.8000000000      154.0423977504
      293.9000000000      154.0066368338
      294.0000000000      153.9710820120
      294.1000000000      153.9357762041
      294.2000000000      153.9007676457
      294.3000000000      153.8661143516
      294.4000000000      153.8318866099
      294.5000000000      153.7981675287
      294.6000000000      153.7650509635
      294.7000000000      153.7326351924
      294.8000000000      153.7010113478
      294.9000000000      153.6702479416
      295.0000000000      153.6403754997
      295.1000000000      153.6113762551
      295.2000000000      153.5831824235
      295.3000000000      153.5556835462
      295.4000000000      153.5287410153
      295.5000000000      153.5022063252
      295.6000000000      153.4759392739
      295.7000000000      153.4498222720
      295.8000000000      153.4237675195
      295.9000000000      153.3977156930
      296.0000000000      153.3716277985
      296.1000000000      153.3454747025
      296.2000000000      153.3192296621
      296.3000000000      153.2928673909
      296.4000000000      153.2663700123
      296.5000000000      153.2397371344
      296.6000000000      153.2129953903
      296.7000000000      153.1862027430
      296.8000000000      153.1594446718
      296.9000000000      153.1328223689
      297.0000000000      153.1064363460
      297.1000000000      153.0803706758
      297.2000000000      153.0546827071
      297.3000000000      153.0294007902
      297.4000000000      153.0045295965
      297.5000000000      152.9800604682
      297.6000000000      152.9559835097
      297.7000000000      152.9322983465
      297.8000000000      152.9090213884
      297.9000000000      152.8861885126
      298.0000000000      152.8638532244
      298.1000000000      152.8420811123
      298.2000000000      152.8209415952
      298.3000000000      152.8004977901
      298.4000000000      152.7807953440
      298.5000000000      152.7618515809
      298.6000000000      152.7436470998
      298.7000000000      152.7261224405
      298.8000000000      152.7091821097
      298.9000000000      152.6927068729
      299.0000000000      152.6765728281
      299.1000000000      152.6606730289
      299.2000000000      152.6449355994
      299.3000000000      152.6293328376
      299.4000000000      152.6138785134
      299.5000000000      152.5986141937
      299.6000000000      152.5835882887
      299.7000000000      152.5688331603
      299.8000000000      152.5543463718
      299.9000000000      152.5400819129
      300.0000000000      152.5259550216
      300.1000000000      152.5118601088
      300.2000000000      152.4976969761
      300.3000000000      152.4833979710
      300.4000000000      152.4689485728
      300.5000000000      152.4543952831
      300.6000000000      152.4398373054
      300.7000000000      152.4254027088
      300.8000000000      152.4112150075
      300.9000000000      152.3973600098
      301.0000000000      152.3838630196
      301.1000000000      152.3706829317
      301.2000000000      152.3577247996
      301.3000000000      152.3448677773
      301.4000000000      152.3320015686
      301.5000000000      152.3190615999
      301.6000000000      152.3060524429
      301.7000000000      152.2930523556
      301.8000000000      152.2801981884
      301.9000000000      152.2676563549
      302.0000000000      152.2555884756
      302.1000000000      152.2441203787
      302.2000000000      152.2333210788
      302.3000000000      152.2231959020
      302.4000000000      152.2136947329
      302.5000000000      152.2047325423
      302.6000000000      152.1962159033
      302.7000000000      152.1880680375
      302.8000000000      152.1802464291
      302.9000000000      152.1727502346
      303.0000000000      152.1656178259
      303.1000000000      152.1589168864
      303.2000000000      152.1527305884
      303.3000000000      152.1471436695
      303.4000000000      152.1422315608
      303.5000000000      152.1380541381
      303.6000000000      152.1346536984
      303.7000000000      152.1320554132
      303.8000000000      152.1302681673
      303.9000000000      152.1292845937
      304.0000000000      152.1290803331
      304.1000000000      152.1296135301
      304.2000000000      152.1308261190
      304.3000000000      152.1326479571
      304.4000000000      152.1350036752
      304.5000000000      152.1378207803
      304.6000000000      152.1410368229
      304.7000000000      152.1446036977
      304.8000000000      152.1484880421
      304.9000000000      152.1526678061
      305.0000000000      152.1571257485
      305.1000000000      152.1618413674
      305.2000000000      152.1667833506
      305.3000000000      152.1719050494
      305.4000000000      152.1771446632
      305.5000000000      152.1824304513
      305.6000000000      152.1876890982
      305.7000000000      152.1928538613
      305.8000000000      152.1978690613
      305.9000000000      152.2026889848
      306.0000000000      152.2072718067
      306.1000000000      152.2115711297
      306.2000000000      152.2155281098
      306.3000000000      152.2190658423
      306.4000000000      152.2220863291
      306.5000000000      152.2244701530
      306.6000000000      152.2260799842
      306.7000000000      152.2267689005
      306.8000000000      152.2263925681
      306.9000000000      152.2248222208
      307.0000000000      152.2219552051
      307.1000000000      152.2177216908
      307.2000000000      152.2120869899
      307.3000000000      152.2050481657
      307.4000000000      152.1966237127
      307.5000000000      152.1868376604
      307.6000000000      152.1757021148
      307.7000000000      152.1632023205
      307.8000000000      152.1492871409
      307.9000000000      152.1338680535
      308.0000000000      152.1168299270
      308.1000000000      152.0980537138
      308.2000000000      152.0774454579
      308.3000000000      152.0549624411
      308.4000000000      152.0306289174
      308.5000000000      152.0045383729
      308.6000000000      151.9768430151
      308.7000000000      151.9477329546
      308.8000000000      151.9174090060
      308.9000000000      151.8860551336
      309.0000000000      151.8538179686
      309.1000000000      151.8207990227
      309.2000000000      151.7870606444
      309.3000000000      151.7526417805
      309.4000000000      151.7175772014
      309.5000000000      151.6819145987
      309.6000000000      151.6457264216
      309.7000000000      151.6091153422
      309.8000000000      151.5722133024
      309.9000000000      151.5351746022
      310.0000000000      151.4981642039
      310.1000000000      151.4613435015
      310.2000000000      151.4248568884
      310.3000000000      151.3888227640
      310.4000000000      151.3533316196
      310.5000000000      151.3184512040
      310.6000000000      151.2842361256
      310.7000000000      151.2507375981
      310.8000000000      151.2180096087
      310.9000000000      151.1861093792
      311.0000000000      151.1550922039
      311.1000000000      151.1250025853
      311.2000000000      151.0958648731
      311.3000000000      151.0676771242
      311.4000000000      151.0404109646
      311.5000000000      151.0140180665
      311.6000000000      150.9884412820
      311.7000000000      150.9636272498
      311.8000000000      150.9395372461
      311.9000000000      150.9161539937
      312.0000000000      150.8934832712
      312.1000000000      150.8715503605
      312.2000000000      150.8503925264
      312.3000000000      150.8300494976
      312.4000000000      150.8105539344
      312.5000000000      150.7919230997
      312.6000000000      150.7741523264
      312.7000000000      150.7572109372
      312.8000000000      150.7410417581
      312.9000000000      150.7255657360
      313.0000000000      150.7106921149
      313.1000000000      150.6963327305
      313.2000000000      150.6824170014
      313.3000000000      150.6689033949
      313.4000000000      150.6557840421
      313.5000000000      150.6430811912
      313.6000000000      150.6308362919
      313.7000000000      150.6190943293
      313.8000000000      150.6078870804
      313.9000000000      150.5972196227
      314.0000000000      150.5870639933
      314.1000000000      150.5773619109
      314.2000000000      150.5680354907
      314.3000000000      150.5590021495
      314.4000000000      150.5501888281
      314.5000000000      150.5415414067
      314.6000000000      150.5330277098
      314.7000000000      150.5246351327
      314.8000000000      150.5163655330
      314.9000000000      150.5082296420
      315.0000000000      150.5002417633
      315.1000000000      150.4924141711
      315.2000000000      150.4847512944
      315.3000000000      150.4772450213
      315.4000000000      150.4698723838
      315.5000000000      150.4625948157
      315.6000000000      150.4553571626
      315.7000000000      150.4480865981
      315.8000000000      150.4406944642
      315.9000000000      150.4330844866
      316.0000000000      150.4251671960
      316.1000000000      150.4168764116
      316.2000000000      150.4081829755
      316.3000000000      150.3991030196
      316.4000000000      150.3896997463
      316.5000000000      150.3800780653
      316.6000000000      150.3703722853
      316.7000000000      150.3607290897
      316.8000000000      150.3512898635
      316.9000000000      150.3421762666
      317.0000000000      150.3334816110
      317.1000000000      150.3252690937
      317.2000000000      150.3175767708
      317.3000000000      150.3104278094
      317.4000000000      150.3038429642
      317.5000000000      150.2978515657
      317.6000000000      150.2924979671
      317.7000000000      150.2878417078
      317.8000000000      150.2839509770
      317.9000000000      150.2808903686
      318.0000000000      150.2787059483
      318.1000000000      150.2774127508
      318.2000000000      150.2769901104
      318.3000000000      150.2773878039
      318.4000000000      150.2785418162
      318.5000000000      150.2803947949
      318.6000000000      150.2829147769
      318.7000000000      150.2861064786
      318.8000000000      150.2900115528
      318.9000000000      150.2946973451
      319.0000000000      150.3002370668
      319.1000000000      150.3066872766
      319.2000000000      150.3140697413
      319.3000000000      150.3223633903
      319.4000000000      150.3315086429
      319.5000000000      150.3414223354
      319.6000000000      150.3520185130
      319.7000000000      150.3632287547
      319.8000000000      150.3750161209
      319.9000000000      150.3873788062
      320.0000000000      150.4003428832
      320.1000000000      150.4139471621
      320.2000000000      150.4282257482
      320.3000000000      150.4431940297
      320.4000000000      150.4588420846
      320.5000000000      150.4751365741
      320.6000000000      150.4920292594
      320.7000000000      150.5094680874
      320.8000000000      150.5274061009
      320.9000000000      150.5458042671
      321.0000000000      150.5646266595
      321.1000000000      150.5838294466
      321.2000000000      150.6033477450
      321.3000000000      150.6230857183
      321.4000000000      150.6429149086
      321.5000000000      150.6626834828
      321.6000000000      150.6822353579
      321.7000000000      150.7014339169
      321.8000000000      150.7201820375
      321.9000000000      150.7384302618
      322.0000000000      150.7561684905
      322.1000000000      150.7734023417
      322.2000000000      150.7901207633
      322.3000000000      150.8062645587
      322.4000000000      150.8217058547
      322.5000000000      150.8362458359
      322.6000000000      150.8496330279
      322.7000000000      150.8615977683
      322.8000000000      150.8718928989
      322.9000000000      150.8803287136
      323.0000000000      150.8867925928
      323.1000000000      150.8912489774
      323.2000000000      150.8937212350
      323.3000000000      150.8942623867
      323.4000000000      150.8929255852
      323.5000000000      150.8897452327
      323.6000000000      150.8847345811
      323.7000000000      150.8778981914
      323.8000000000      150.8692522865
      323.9000000000      150.8588446251
      324.0000000000      150.8467665812
      324.1000000000      150.8331525782
      324.2000000000      150.8181663058
      324.3000000000      150.8019783355
      324.4000000000      150.7847429316
      324.5000000000      150.7665810757
      324.6000000000      150.7475734749
      324.7000000000      150.7277642083
      324.8000000000      150.7071732210
      324.9000000000      150.6858137312
      325.0000000000      150.6637092195
      325.1000000000      150.6409051719
      325.2000000000      150.6174734359
      325.3000000000      150.5935098314
      325.4000000000      150.5691272958
      325.5000000000      150.5444467950
      325.6000000000      150.5195877701
      325.7000000000      150.4946595864
      325.8000000000      150.4697553452
      325.9000000000      150.4449489772
      326.0000000000      150.4202958211
      326.1000000000      150.3958362636
      326.2000000000      150.3716018014
      326.3000000000      150.3476225623
      326.4000000000      150.3239348232
      326.5000000000      150.3005860753
      326.6000000000      150.2776356280
      326.7000000000      150.2551501652
      326.8000000000      150.2331956578
      326.9000000000      150.2118285128
      327.0000000000      150.1910887378
      327.1000000000      150.1709970816
      327.2000000000      150.1515566694
      327.3000000000      150.1327583536
      327.4000000000      150.1145881351
      327.5000000000      150.0970342058
      327.6000000000      150.0800914935
      327.7000000000      150.0637625868
      327.8000000000      150.0480552808
      327.9000000000      150.0329779735
      328.0000000000      150.0185344461
      328.1000000000      150.0047192544
      328.2000000000      149.9915144429
      328.3000000000      149.9788878442
      328.4000000000      149.9667928613
      328.5000000000      149.9551694755
      328.6000000000      149.9439463173
      328.7000000000      149.9330438849
      328.8000000000      149.9223788290
      328.9000000000      149.9118692234
      329.0000000000      149.9014403220
      329.1000000000      149.8910297961
      329.2000000000      149.8805913753
      329.3000000000      149.8700962506
      329.4000000000      149.8595324620
      329.5000000000      149.8489027629
      329.6000000000      149.8382207790
      329.7000000000      149.8275047083
      329.8000000000      149.8167687220
      329.9000000000      149.8060142447
      330.0000000000      149.7952244706
      330.1000000000      149.7843645532
      330.2000000000      149.7733881411
      330.3000000000      149.7622496240
      330.4000000000      149.7509199982
      330.5000000000      149.7394019062
      330.6000000000      149.7277380385
      330.7000000000      149.7160092924
      330.8000000000      149.7043237077
      330.9000000000      149.6928003009
      331.0000000000      149.6815520746
      331.1000000000      149.6706715566
      331.2000000000      149.6602218804
      331.3000000000      149.6502353150
      331.4000000000      149.6407186807
      331.5000000000      149.6316629899
      331.6000000000      149.6230542565
      331.7000000000      149.6148831840
      331.8000000000      149.6071520476
      331.9000000000      149.5998773813
      332.0000000000      149.5930883024
      332.1000000000      149.5868222093
      332.2000000000      149.5811205631
      332.3000000000      149.5760265101
      332.4000000000      149.5715841888
      332.5000000000      149.5678383212
      332.6000000000      149.5648323673
      332.7000000000      149.5626043483
      332.8000000000      149.5611804877
      332.9000000000      149.5605676291
      333.0000000000      149.5607460663
      333.1000000000      149.5616650950
      333.2000000000      149.5632439169
      333.3000000000      149.5653797274
      333.4000000000      149.5679627319
      333.5000000000      149.5708953176
      333.6000000000      149.5741107889
      333.7000000000      149.5775863629
      333.8000000000      149.5813465307
      333.9000000000      149.5854552184
      334.0000000000      149.5899979334
      334.1000000000      149.5950578061
      334.2000000000      149.6006914975
      334.3000000000      149.6069116235
      334.4000000000      149.6136809826
      334.5000000000      149.6209205617
      334.6000000000      149.6285291154
      334.7000000000      149.6364084816
      334.8000000000      149.6444872775
      334.9000000000      149.6527365564
      335.0000000000      149.6611736935
      335.1000000000      149.6698540153
      335.2000000000      149.6788527328
      335.3000000000      149.6882418182
      335.4000000000      149.6980672878
      335.5000000000      149.7083321100
      335.6000000000      149.7189884973
      335.7000000000      149.7299412399
      335.8000000000      149.7410613807
      335.9000000000      149.7522072065
      336.0000000000      149.7632477212
      336.1000000000      149.7740830536
      336.2000000000      149.7846572201
      336.3000000000      149.7949610357
      336.4000000000      149.8050254482
      336.5000000000      149.8149071129
      336.6000000000      149.8246686021
      336.7000000000      149.8343562549
      336.8000000000      149.8439796081
      336.9000000000      149.8534970595
      337.0000000000      149.8628117039
      337.1000000000      149.8717790604
      337.2000000000      149.8802256505
      337.3000000000      149.8879748622
      337.4000000000      149.8948743133
      337.5000000000      149.9008174948
      337.6000000000      149.9057531503
      337.7000000000      149.9096794553
      337.8000000000      149.9126251344
      337.9000000000      149.9146235122
      338.0000000000      149.9156870818
      338.1000000000      149.9157901388
      338.2000000000      149.9148654572
      338.3000000000      149.9128171893
      338.4000000000      149.9095462372
      338.5000000000      149.9049793393
      338.6000000000      149.8990918063
      338.7000000000      149.8919164515
      338.8000000000      149.8835361518
      338.9000000000      149.8740629814
      339.0000000000      149.8636117791
      339.1000000000      149.8522780959
      339.2000000000      149.8401281328
      339.3000000000      149.8272025847
      339.4000000000      149.8135304304
      339.5000000000      149.7991455910
      339.6000000000      149.7840998124
      339.7000000000      149.7684678015
      339.8000000000      149.7523438629
      339.9000000000      149.7358318759
      340.0000000000      149.7190322381
      340.1000000000      149.7020301059
      340.2000000000      149.6848887377
      340.3000000000      149.6676497715
      340.4000000000      149.6503394370
      340.5000000000      149.6329774739
      340.6000000000      149.6155850082
      340.7000000000      149.5981891203
      340.8000000000      149.5808239199
      340.9000000000      149.5635292014
      341.0000000000      149.5463478401
      341.1000000000      149.5293228065
      341.2000000000      149.5124945317
      341.3000000000      149.4958993075
      341.4000000000      149.4795689394
      341.5000000000      149.4635310936
      341.6000000000      149.4478093520
      341.7000000000      149.4324223190
      341.8000000000      149.4173819231
      341.9000000000      149.4026916858
      342.0000000000      149.3883459801
      342.1000000000      149.3743311107
      342.2000000000      149.3606286653
      342.3000000000      149.3472208979
      342.4000000000      149.3340970489
      342.5000000000      149.3212587965
      342.6000000000      149.3087229690
      342.7000000000      149.2965201783
      342.8000000000      149.2846891039
      342.9000000000      149.2732673749
      343.0000000000      149.2622812391
      343.1000000000      149.2517369919
      343.2000000000      149.2416169639
      343.3000000000      149.2318816267
      343.4000000000      149.2224773518
      343.5000000000      149.2133477274
      343.6000000000      149.2044454436
      343.7000000000      149.1957416055
      343.8000000000      149.1872296877
      343.9000000000      149.1789225261
      344.0000000000      149.1708428961
      344.1000000000      149.1630106347
      344.2000000000      149.1554306156
      344.3000000000      149.1480853190
      344.4000000000      149.1409338117
      344.5000000000      149.1339169437
      344.6000000000      149.1269672504
      344.7000000000      149.1200210306
      344.8000000000      149.1130291545
      344.9000000000      149.1059631115
      345.0000000000      149.0988144743
      345.1000000000      149.0915888794
      345.2000000000      149.0842979986
      345.3000000000      149.0769532841
      345.4000000000      149.0695637144
      345.5000000000      149.0621376256
      345.6000000000      149.0546870225
      345.7000000000      149.0472316616
      345.8000000000      149.0398000668
      345.9000000000      149.0324257986
      346.0000000000      149.0251396925
      346.1000000000      149.0179612555
      346.2000000000      149.0108933457
      346.3000000000      149.0039230995
      346.4000000000      148.9970295370
      346.5000000000      148.9901957620
      346.6000000000      148.9834221319
      346.7000000000      148.9767362661
      346.8000000000      148.9701962570
      346.9000000000      148.9638850848
      347.0000000000      148.9578970464
      347.1000000000      148.9523201321
      347.2000000000      148.9472200517
      347.3000000000      148.9426308463
      347.4000000000      148.9385543781
      347.5000000000      148.9349679978
      347.6000000000      148.9318375869
      347.7000000000      148.9291321664
      347.8000000000      148.9268360653
      347.9000000000      148.9249553052
      348.0000000000      148.9235165336
      348.1000000000      148.9225592600
      348.2000000000      148.9221242254
      348.3000000000      148.9222416889
      348.4000000000      148.9229230696
      348.5000000000      148.9241581997
      348.6000000000      148.9259187913
      348.7000000000      148.9281669365
      348.8000000000      148.9308658580
      348.9000000000      148.9339894529
      349.0000000000      148.9375277654
      349.1000000000      148.9414870170
      349.2000000000      148.9458844597
      349.3000000000      148.9507395634
      349.4000000000      148.9560638664
      349.5000000000      148.9618521910
      349.6000000000      148.9680776971
      349.7000000000      148.9746921733
      349.8000000000      148.9816313702
      349.9000000000      148.9888237708
      350.0000000000      148.9962005177
      350.1000000000      149.0037042743
      350.2000000000      149.0112952677
      350.3000000000      149.0189533271
      350.4000000000      149.0266754799
      350.5000000000      149.0344697731
      350.6000000000      149.0423471048
      350.7000000000      149.0503134048
      350.8000000000      149.0583641703
      350.9000000000      149.0664824263
      351.0000000000      149.0746402219
      351.1000000000      149.0828030264
      351.2000000000      149.0909357605
      351.3000000000      149.0990086379
      351.4000000000      149.1070008091
      351.5000000000      149.1149004544
      351.6000000000      149.1227014422
      351.7000000000      149.1303982538
      351.8000000000      149.1379816326
      351.9000000000      149.1454371276
      352.0000000000      149.1527476928
      352.1000000000      149.1598999585
      352.2000000000      149.1668920835
      352.3000000000      149.1737399345
      352.4000000000      149.1804785557
      352.5000000000      149.1871576979
      352.6000000000      149.1938327142
      352.7000000000      149.2005537781
      352.8000000000      149.2073563549
      352.9000000000      149.2142548879
      353.0000000000      149.2212407888
      353.1000000000      149.2282852439
      353.2000000000      149.2353465138
      353.3000000000      149.2423800585
      353.4000000000      149.2493487604
      353.5000000000      149.2562304265
      353.6000000000      149.2630208507
      353.7000000000      149.2697319314
      353.8000000000      149.2763855192
      353.9000000000      149.2830046688
      354.0000000000      149.2896046368
      354.1000000000      149.2961860340
      354.2000000000      149.3027318743
      354.3000000000      149.3092090334
      354.4000000000      149.3155733108
      354.5000000000      149.3217761763
      354.6000000000      149.3277707774
      354.7000000000      149.3335152650
      354.8000000000      149.3389729887
      354.9000000000      149.3441108325
      355.0000000000      149.3488978008
      355.1000000000      149.3533054849
      355.2000000000      149.3573107801
      355.3000000000      149.3609001038
      355.4000000000      149.3640738500
      355.5000000000      149.3668496857
      355.6000000000      149.3692632769
      355.7000000000      149.3713652667
      355.8000000000      149.3732141317
      355.9000000000      149.3748658053
      356.0000000000      149.3763622081
      356.1000000000      149.3777214167
      356.2000000000      149.3789319627
      356.3000000000      149.3799528785
      356.4000000000      149.3807198893
      356.5000000000      149.3811567830
      356.6000000000      149.3811897912
      356.7000000000      149.3807620238
      356.8000000000      149.3798448611
      356.9000000000      149.3784437715
      357.0000000000      149.3765970977
      357.1000000000      149.3743677907
      357.2000000000      149.3718296728
      357.3000000000      149.3690512317
      357.4000000000      149.3660806613
      357.5000000000      149.3629355696
      357.6000000000      149.3595995736
      357.7000000000      149.3560263396
      357.8000000000      149.3521500238
      357.9000000000      149.3478998252
      358.0000000000      149.3432156196
      358.1000000000      149.3380614650
      358.2000000000      149.3324341794
      358.3000000000      149.3263651214
      358.4000000000      149.3199146676
      358.5000000000      149.3131605000
      358.6000000000      149.3061822739
      358.7000000000      149.2990462147
      358.8000000000      149.2917932053
      358.9000000000      149.2844332113
      359.0000000000      149.2769477332
      359.1000000000      149.2693002596
      359.2000000000      149.2614525588
      359.3000000000      149.2533824427
      359.4000000000      149.2450975193
      359.5000000000      149.2366404472
      359.6000000000      149.2280841446
      359.7000000000      149.2195186723
      359.8000000000      149.2110334500
      359.9000000000      149.2026991860
      360.0000000000      149.1945540314
      360.1000000000      149.1865978518
      360.2000000000      149.1787962802
      360.3000000000      149.1710930868
      360.4000000000      149.1634270548
      360.5000000000      149.1557486792
      360.6000000000      149.1480322300
      360.7000000000      149.1402801783
      360.8000000000      149.1325198615
      360.9000000000      149.1247949996
      361.0000000000      149.1171552936
      361.1000000000      149.1096461569
      361.2000000000      149.1022995579
      361.3000000000      149.0951266525
      361.4000000000      149.0881127471
      361.5000000000      149.0812148456
      361.6000000000      149.0743619508
      361.7000000000      149.0674585154
      361.8000000000      149.0603914392
      361.9000000000      149.0530406230
      362.0000000000      149.0452923952
      362.1000000000      149.0370543188
      362.2000000000      149.0282690610
      362.3000000000      149.0189244291
      362.4000000000      149.0090568115
      362.5000000000      148.9987463949
      362.6000000000      148.9881044524
      362.7000000000      148.9772550292
      362.8000000000      148.9663147481
      362.9000000000      148.9553748192
      363.0000000000      148.9444887623
      363.1000000000      148.9336680873
      363.2000000000      148.9228864482
      363.3000000000      148.9120909758
      363.4000000000      148.9012180352
      363.5000000000      148.8902099843
      363.6000000000      148.8790296794
      363.7000000000      148.8676702878
      363.8000000000      148.8561590731
      363.9000000000      148.8445547808
      364.0000000000      148.8329392815
      364.1000000000      148.8214050851
      364.2000000000      148.8100410397
      364.3000000000      148.7989185728
      364.4000000000      148.7880804672
      364.5000000000      148.7775338711
      364.6000000000      148.7672491327
      364.7000000000      148.7571657374
      364.8000000000      148.7472053329
      364.9000000000      148.7372897005
      365.0000000000      148.7273595409
      365.1000000000      148.7173891619
      365.2000000000      148.7073931758
      365.3000000000      148.6974235614
      365.4000000000      148.6875581631
      365.5000000000      148.6778839452
      365.6000000000      148.6684795928
      365.7000000000      148.6594020571
      365.8000000000      148.6506802275
      365.9000000000      148.6423164897
      366.0000000000      148.6342944979
      366.1000000000      148.6265897474
      366.2000000000      148.6191789650
      366.3000000000      148.6120450774
      366.4000000000      148.6051764022
      366.5000000000      148.5985613454
      366.6000000000      148.5921818262
      366.7000000000      148.5860090955
      366.8000000000      148.5800042594
      366.9000000000      148.5741238011
      367.0000000000      148.5683287544
      367.1000000000      148.5625951104
      367.2000000000      148.5569222854
      367.3000000000      148.5513363602
      367.4000000000      148.5458860341
      367.5000000000      148.5406318220
      367.6000000000      148.5356316051
      367.7000000000      148.5309268015
      367.8000000000      148.5265328905
      367.9000000000      148.5224369905
      368.0000000000      148.5186038141
      368.1000000000      148.5149892783
      368.2000000000      148.5115581163
      368.3000000000      148.5082996319
      368.4000000000      148.5052358373
      368.5000000000      148.5024189970
      368.6000000000      148.4999193328
      368.7000000000      148.4978068135
      368.8000000000      148.4961327775
      368.9000000000      148.4949172787
      369.0000000000      148.4941461503
      369.1000000000      148.4937782365
      369.2000000000      148.4937594952
      369.3000000000      148.4940384363
      369.4000000000      148.4945774951
      369.5000000000      148.4953568946
      369.6000000000      148.4963704341
      369.7000000000      148.4976154591
      369.8000000000      148.4990811145
      369.9000000000      148.5007392394
      370.0000000000      148.5025410365
      370.1000000000      148.5044203869
      370.2000000000      148.5063025060
      370.3000000000      148.5081149536
      370.4000000000      148.5097972551
      370.5000000000      148.5113060593
      370.6000000000      148.5126148143
      370.7000000000      148.5137093843
      370.8000000000      148.5145823271
      370.9000000000      148.5152280447
      371.0000000000      148.5156395414
      371.1000000000      148.5158066256
      371.2000000000      148.5157152169
      371.3000000000      148.5153476070
      371.4000000000      148.5146833120
      371.5000000000      148.5136997774
      371.6000000000      148.5123723817
      371.7000000000      148.5106740543
      371.8000000000      148.5085756217
      371.9000000000      148.5060479206
      372.0000000000      148.5030658548
      372.1000000000      148.4996136436
      372.2000000000      148.4956898478
      372.3000000000      148.4913104842
      372.4000000000      148.4865087024
      372.5000000000      148.4813300043
      372.6000000000      148.4758233635
      372.7000000000      148.4700304559
      372.8000000000      148.4639762400
      372.9000000000      148.4576638668
      373.0000000000      148.4510752998
      373.1000000000      148.4441770172
      373.2000000000      148.4369290130
      373.3000000000      148.4292949607
      373.4000000000      148.4212513827
      373.5000000000      148.4127936282
      373.6000000000      148.4039369132
      373.7000000000      148.3947119015
      373.8000000000      148.3851560526
      373.9000000000      148.3753034980
      374.0000000000      148.3651767329
      374.1000000000      148.3547825358
      374.2000000000      148.3441128344
      374.3000000000      148.3331494337
      374.4000000000      148.3218705122
      374.5000000000      148.3102570727
      374.6000000000      148.2982983016
      374.7000000000      148.2859953670
      374.8000000000      148.2733634790
      374.9000000000      148.2604322281
      375.0000000000      148.2472447499
      375.1000000000      148.2338564003
      375.2000000000      148.2203332100
      375.3000000000      148.2067499114
      375.4000000000      148.1931870767
      375.5000000000      148.1797269735
      375.6000000000      148.1664477837
      375.7000000000      148.1534162329
      375.8000000000      148.1406798037
      375.9000000000      148.1282610190
      376.0000000000      148.1161567114
      376.1000000000      148.1043440412
      376.2000000000      148.0927925215
      376.3000000000      148.0814782867
      376.4000000000      148.0703949573
      376.5000000000      148.0595563800
      376.6000000000      148.0489901029
      376.7000000000      148.0387241642
      376.8000000000      148.0287716769
      376.9000000000      148.0191180045
      377.0000000000      148.0097147618
      377.1000000000      148.0004830237
      377.2000000000      147.9913247863
      377.3000000000      147.9821380939
      377.4000000000      147.9728298680
      377.5000000000      147.9633222598
      377.6000000000      147.9535519502
      377.7000000000      147.9434649108
      377.8000000000      147.9330101815
      377.9000000000      147.9221356114
      378.0000000000      147.9107871737
      378.1000000000      147.8989120061
      378.2000000000      147.8864642003
      378.3000000000      147.8734113818
      378.4000000000      147.8597397689
      378.5000000000      147.8454557213
      378.6000000000      147.8305830197
      378.7000000000      147.8151567315
      378.8000000000      147.7992156988
      378.9000000000      147.7827960528
      379.0000000000      147.7659274868
      379.1000000000      147.7486328004
      379.2000000000      147.7309300167
      379.3000000000      147.7128359823
      379.4000000000      147.6943700551
      379.5000000000      147.6755567296
      379.6000000000      147.6564262737
      379.7000000000      147.6370129220
      379.8000000000      147.6173513794
      379.9000000000      147.5974735213
      380.0000000000      147.5774074005
      380.1000000000      147.5571795862
      380.2000000000      147.5368199329
      380.3000000000      147.5163667066
      380.4000000000      147.4958701541
      380.5000000000      147.4753935301
      380.6000000000      147.4550115328
      380.7000000000      147.4348068342
      380.8000000000      147.4148659639
      380.9000000000      147.3952758804
      381.0000000000      147.3761217659
      381.1000000000      147.3574853162
      381.2000000000      147.3394423452
      381.3000000000      147.3220589527
      381.4000000000      147.3053862017
      381.5000000000      147.2894539204
      381.6000000000      147.2742646701
      381.7000000000      147.2597898145
      381.8000000000      147.2459705353
      381.9000000000      147.2327260505
      382.0000000000      147.2199688020
      382.1000000000      147.2076230414
      382.2000000000      147.1956415968
      382.3000000000      147.1840163050
      382.4000000000      147.1727795304
      382.5000000000      147.1619959578
      382.6000000000      147.1517454856
      382.7000000000      147.1421002870
      382.8000000000      147.1331016713
      382.9000000000      147.1247438067
      383.0000000000      147.1169701214
      383.1000000000      147.1096842662
      383.2000000000      147.1027725074
      383.3000000000      147.0961303645
      383.4000000000      147.0896846052
      383.5000000000      147.0834034047
      383.6000000000      147.0772922030
      383.7000000000      147.0713786561
      383.8000000000      147.0656940942
      383.9000000000      147.0602591727
      384.0000000000      147.0550777907
      384.1000000000      147.0501389967
      384.2000000000      147.0454237354
      384.3000000000      147.0409123670
      384.4000000000      147.0365893033
      384.5000000000      147.0324423400
      384.6000000000      147.0284568348
      384.7000000000      147.0246081149
      384.8000000000      147.0208575805
      384.9000000000      147.0171567442
      385.0000000000      147.0134594920
      385.1000000000      147.0097384816
      385.2000000000      147.0059992582
      385.3000000000      147.0022859692
      385.4000000000      146.9986749450
      385.5000000000      146.9952562501
      385.6000000000      146.9921078382
      385.7000000000      146.9892705530
      385.8000000000      146.9867330519
      385.9000000000      146.9844322852
      386.0000000000      146.9822693514
      386.1000000000      146.9801345474
      386.2000000000      146.9779326056
      386.3000000000      146.9755999522
      386.4000000000      146.9731092049
      386.5000000000      146.9704607237
      386.6000000000      146.9676648820
      386.7000000000      146.9647214510
      386.8000000000      146.9616033755
      386.9000000000      146.9582505521
      387.0000000000      146.9545755952
      387.1000000000      146.9504793306
      387.2000000000      146.9458705428
      387.3000000000      146.9406833066
      387.4000000000      146.9348861376
      387.5000000000      146.9284797726
      387.6000000000      146.9214841263
      387.7000000000      146.9139188542
      387.8000000000      146.9057844077
      387.9000000000      146.8970502419
      388.0000000000      146.8876540067
      388.1000000000      146.8775116461
      388.2000000000      146.8665351196
      388.3000000000      146.8546526436
      388.4000000000      146.8418259554
      388.5000000000      146.8280598761
      388.6000000000      146.8134019326
      388.7000000000      146.7979328011
      388.8000000000      146.7817517144
      388.9000000000      146.7649621417
      389.0000000000      146.7476618476
      389.1000000000      146.7299387300
      389.2000000000      146.7118710094
      389.3000000000      146.6935293035
      389.4000000000      146.6749781876
      389.5000000000      146.6562758188
      389.6000000000      146.6374713710
      389.7000000000      146.6186012402
      389.8000000000      146.5996858788
      389.9000000000      146.5807292117
      390.0000000000      146.5617215170
      390.1000000000      146.5426448251
      390.2000000000      146.5234783548
      390.3000000000      146.5042013477
      390.4000000000      146.4847920896
      390.5000000000      146.4652242081
      390.6000000000      146.4454631076
      390.7000000000      146.4254659390
      390.8000000000      146.4051872846
      390.9000000000      146.3845903251
      391.0000000000      146.3636604206
      391.1000000000      146.3424159669
      391.2000000000      146.3209113695
      391.3000000000      146.2992297724
      391.4000000000      146.2774678723
      391.5000000000      146.2557190169
      391.6000000000      146.2340612983
      391.7000000000      146.2125537443
      391.8000000000      146.1912390185
      391.9000000000      146.1701484143
      392.0000000000      146.1493055826
      392.1000000000      146.1287273597
      392.2000000000      146.1084221838
      392.3000000000      146.0883888800
      392.4000000000      146.0686196291
      392.5000000000      146.0491084734
      392.6000000000      146.0298609893
      392.7000000000      146.0108975554
      392.8000000000      145.9922456263
      392.9000000000      145.9739234039
      393.0000000000      145.9559225694
      393.1000000000      145.9381985405
      393.2000000000      145.9206733349
      393.3000000000      145.9032513186
      393.4000000000      145.8858421701
      393.5000000000      145.8683816474
      393.6000000000      145.8508410951
      393.7000000000      145.8332218971
      393.8000000000      145.8155384222
      393.9000000000      145.7977984829
      394.0000000000      145.7799908042
      394.1000000000      145.7620848124
      394.2000000000      145.7440415792
      394.3000000000      145.7258296413
      394.4000000000      145.7074380673
      394.5000000000      145.6888812697
      394.6000000000      145.6701941233
      394.7000000000      145.6514192422
      394.8000000000      145.6325902285
      394.9000000000      145.6137157405
      395.0000000000      145.5947694343
      395.1000000000      145.5756898738
      395.2000000000      145.5563915185
      395.3000000000      145.5367838553
      395.4000000000      145.5167924513
      395.5000000000      145.4963748602
      395.6000000000      145.4755264408
      395.7000000000      145.4542749207
      395.8000000000      145.4326662447
      395.9000000000      145.4107467503
      396.0000000000      145.3885475028
      396.1000000000      145.3660756019
      396.2000000000      145.3433148390
      396.3000000000      145.3202350692
      396.4000000000      145.2968071149
      396.5000000000      145.2730187567
      396.6000000000      145.2488873793
      396.7000000000      145.2244658047
      396.8000000000      145.1998395664
      396.9000000000      145.1751160861
      397.0000000000      145.1504086554
      397.1000000000      145.1258198664
      397.2000000000      145.1014292688
      397.3000000000      145.0772883757
      397.4000000000      145.0534234300
      397.5000000000      145.0298439446
      397.6000000000      145.0065535827
      397.7000000000      144.9835597430
      397.8000000000      144.9608787794
      397.9000000000      144.9385353086
      398.0000000000      144.9165560265
      398.1000000000      144.8949603832
      398.2000000000      144.8737518803
      398.3000000000      144.8529139027
      398.4000000000      144.8324127931
      398.5000000000      144.8122084697
      398.6000000000      144.7922700431
      398.7000000000      144.7725915563
      398.8000000000      144.7532022662
      398.9000000000      144.7341670633
      399.0000000000      144.7155754409
      399.1000000000      144.6975212487
      399.2000000000      144.6800790454
      399.3000000000      144.6632847971
      399.4000000000      144.6471274807
      399.5000000000      144.6315541755
      399.6000000000      144.6164863990
      399.7000000000      144.6018421539
      399.8000000000      144.5875574632
      399.9000000000      144.5736020513
      400.0000000000      144.5599851788
      400.1000000000      144.5467495454
      400.2000000000      144.5339543253
      400.3000000000      144.5216522316
      400.4000000000      144.5098679876
      400.5000000000      144.4985849402
      400.6000000000      144.4877434054
      400.7000000000      144.4772505412
      400.8000000000      144.4669986998
      400.9000000000      144.4568875590
      401.0000000000      144.4468445015
      401.1000000000      144.4368380606
      401.2000000000      144.4268813419
      401.3000000000      144.4170255971
      401.4000000000      144.4073468681
      401.5000000000      144.3979297974
      401.6000000000      144.3888525042
      401.7000000000      144.3801757315
      401.8000000000      144.3719384424
      401.9000000000      144.3641601539
      402.0000000000      144.3568481730
      402.1000000000      144.3500068423
      402.2000000000      144.3436464662
      402.3000000000      144.3324836736
