# Supplementary material for: Direct tracking of H2 roaming reaction in real time
Source: Nat Commun. 2024 Aug 6;15:6656. doi: 10.1038/s41467-024-49671-6 (PMC11303762; doi:10.1038/s41467-024-49671-6)
Supplement: Supplementary file 8 — Source Data [file 41467_2024_49671_MOESM8_ESM.zip › SourceData/Data-Fig10-SuppInfo/FigS10.traj4.A3.dat]

# Bond Angle (6N, 1C, 4H)
# X-Axis:  Time in Trajectory (femtosec)
# Y-Axis:  Bond Angle (Degrees)
#                  X                   Y
        0.0000000000      110.1530051195
        0.1000000000      109.5988401096
        0.2000000000      109.0377207301
        0.3000000000      108.4730281255
        0.4000000000      107.9068603601
        0.5000000000      107.3397484664
        0.6000000000      106.7708054699
        0.7000000000      106.1982318631
        0.8000000000      105.6200008387
        0.9000000000      105.0345134912
        1.0000000000      104.4410535645
        1.1000000000      103.8399609416
        1.2000000000      103.2325440236
        1.3000000000      102.6208235454
        1.4000000000      102.0072207317
        1.5000000000      101.3942758472
        1.6000000000      100.7844365336
        1.7000000000      100.1799177416
        1.8000000000       99.5826182957
        1.9000000000       98.9940795809
        2.0000000000       98.4154825470
        2.1000000000       97.8476918528
        2.2000000000       97.2913582825
        2.3000000000       96.7470729738
        2.4000000000       96.2155376961
        2.5000000000       95.6976943198
        2.6000000000       95.1947650861
        2.7000000000       94.7081851683
        2.8000000000       94.2394468828
        2.9000000000       93.7899004340
        3.0000000000       93.3605682529
        3.1000000000       92.9520269390
        3.2000000000       92.5643896295
        3.3000000000       92.1973848522
        3.4000000000       91.8504913469
        3.5000000000       91.5230726338
        3.6000000000       91.2144676731
        3.7000000000       90.9240233320
        3.8000000000       90.6510818222
        3.9000000000       90.3949521184
        4.0000000000       90.1548973679
        4.1000000000       89.9301607859
        4.2000000000       89.7200317502
        4.3000000000       89.5239305030
        4.4000000000       89.3414763762
        4.5000000000       89.1725083385
        4.6000000000       89.0170438861
        4.7000000000       88.8751835083
        4.8000000000       88.7469853966
        4.9000000000       88.6323457629
        5.0000000000       88.5309206203
        5.1000000000       88.4421138265
        5.2000000000       88.3651352135
        5.3000000000       88.2991100495
        5.4000000000       88.2432062402
        5.5000000000       88.1967439077
        5.6000000000       88.1592617278
        5.7000000000       88.1305299764
        5.8000000000       88.1105158059
        5.9000000000       88.0993175180
        6.0000000000       88.0970887358
        6.1000000000       88.1039706159
        6.2000000000       88.1200426946
        6.3000000000       88.1452944048
        6.4000000000       88.1796135748
        6.5000000000       88.2227868417
        6.6000000000       88.2745099569
        6.7000000000       88.3344097105
        6.8000000000       88.4020801110
        6.9000000000       88.4771321093
        7.0000000000       88.5592503290
        7.1000000000       88.6482453001
        7.2000000000       88.7440883005
        7.3000000000       88.8469183058
        7.4000000000       88.9570159857
        7.5000000000       89.0747477419
        7.6000000000       89.2004909980
        7.7000000000       89.3345574924
        7.8000000000       89.4771313586
        7.9000000000       89.6282335280
        8.0000000000       89.7877164321
        8.1000000000       89.9552865810
        8.2000000000       90.1305486395
        8.3000000000       90.3130624535
        8.4000000000       90.5024036158
        8.5000000000       90.6982187959
        8.6000000000       90.9002690174
        8.7000000000       91.1084560394
        8.8000000000       91.3228283340
        8.9000000000       91.5435646946
        9.0000000000       91.7709367649
        9.1000000000       92.0052564378
        9.2000000000       92.2468180031
        9.3000000000       92.4958462172
        9.4000000000       92.7524601307
        9.5000000000       93.0166599353
        9.6000000000       93.2883402596
        9.7000000000       93.5673272636
        9.8000000000       93.8534294534
        9.9000000000       94.1464867588
       10.0000000000       94.4464030103
       10.1000000000       94.7531541409
       10.2000000000       95.0667746917
       10.3000000000       95.3873333431
       10.4000000000       95.7149110541
       10.5000000000       96.0495927382
       10.6000000000       96.3914767579
       10.7000000000       96.7406979873
       10.8000000000       97.0974524069
       10.9000000000       97.4620075204
       11.0000000000       97.8346860215
       11.1000000000       98.2158202395
       11.2000000000       98.6056888405
       11.3000000000       99.0044591240
       11.4000000000       99.4121620173
       11.5000000000       99.8287193002
       11.6000000000      100.2540251347
       11.7000000000      100.6880626593
       11.8000000000      101.1310200982
       11.9000000000      101.5833663487
       12.0000000000      102.0458561023
       12.1000000000      102.5194557549
       12.2000000000      103.0052066626
       12.3000000000      103.5040625923
       12.4000000000      104.0167468787
       12.5000000000      104.5436686723
       12.6000000000      105.0849185671
       12.7000000000      105.6403385791
       12.8000000000      106.2096393307
       12.9000000000      106.7925263257
       13.0000000000      107.3888003851
       13.1000000000      107.9984115244
       13.2000000000      108.6214635504
       13.3000000000      109.2581808488
       13.4000000000      109.9088548882
       13.5000000000      110.5737856146
       13.6000000000      111.2532262795
       13.7000000000      111.9473347328
       13.8000000000      112.6561330359
       13.9000000000      113.3794799607
       14.0000000000      114.1170640354
       14.1000000000      114.8684245779
       14.2000000000      115.6330030705
       14.3000000000      116.4102184442
       14.4000000000      117.1995502036
       14.5000000000      118.0006066078
       14.6000000000      118.8131549980
       14.7000000000      119.6370991394
       14.8000000000      120.4724026313
       14.9000000000      121.3189734797
       15.0000000000      122.1765370232
       15.1000000000      123.0445291538
       15.2000000000      123.9220371757
       15.3000000000      124.8078006928
       15.4000000000      125.7002655931
       15.5000000000      126.5976690299
       15.6000000000      127.4981290936
       15.7000000000      128.3997206637
       15.8000000000      129.3005321993
       15.9000000000      130.1987077973
       16.0000000000      131.0924789662
       16.1000000000      131.9801831152
       16.2000000000      132.8602577359
       16.3000000000      133.7312005283
       16.4000000000      134.5914991000
       16.5000000000      135.4395538059
       16.6000000000      136.2736309588
       16.7000000000      137.0918812721
       16.8000000000      137.8924383432
       16.9000000000      138.6735805101
       17.0000000000      139.4339086349
       17.1000000000      140.1724764908
       17.2000000000      140.8888198879
       17.3000000000      141.5828657237
       17.4000000000      142.2547496834
       17.5000000000      142.9046093535
       17.6000000000      143.5324292507
       17.7000000000      144.1379898041
       17.8000000000      144.7209253505
       17.9000000000      145.2808493429
       18.0000000000      145.8174809097
       18.1000000000      146.3307149594
       18.2000000000      146.8206105517
       18.3000000000      147.2873111958
       18.4000000000      147.7309395372
       18.5000000000      148.1515181895
       18.6000000000      148.5489571460
       18.7000000000      148.9231202754
       18.8000000000      149.2739492333
       18.9000000000      149.6015964271
       19.0000000000      149.9065121469
       19.1000000000      150.1894475845
       19.2000000000      150.4513670727
       19.3000000000      150.6932955069
       19.4000000000      150.9161484569
       19.5000000000      151.1205972422
       19.6000000000      151.3070093842
       19.7000000000      151.4754802322
       19.8000000000      151.6259418757
       19.9000000000      151.7583104913
       20.0000000000      151.8726219160
       20.1000000000      151.9691119301
       20.2000000000      152.0482195434
       20.3000000000      152.1105192012
       20.4000000000      152.1566113124
       20.5000000000      152.1870119456
       20.6000000000      152.2020784233
       20.7000000000      152.2019913074
       20.8000000000      152.1867910932
       20.9000000000      152.1564485879
       21.0000000000      152.1109383532
       21.1000000000      152.0502875380
       21.2000000000      151.9745858990
       21.3000000000      151.8839602756
       21.4000000000      151.7785305091
       21.5000000000      151.6583681616
       21.6000000000      151.5234744410
       21.7000000000      151.3737829850
       21.8000000000      151.2091822031
       21.9000000000      151.0295448444
       22.0000000000      150.8347519525
       22.1000000000      150.6247037596
       22.2000000000      150.3993183316
       22.3000000000      150.1585255911
       22.4000000000      149.9022660281
       22.5000000000      149.6304993936
       22.6000000000      149.3432213042
       22.7000000000      149.0404799334
       22.8000000000      148.7223823755
       22.9000000000      148.3890821245
       23.0000000000      148.0407444058
       23.1000000000      147.6774935536
       23.2000000000      147.2993544295
       23.3000000000      146.9062054011
       23.4000000000      146.4977599221
       23.5000000000      146.0735855426
       23.6000000000      145.6331557498
       23.7000000000      145.1759178285
       23.8000000000      144.7013546981
       23.9000000000      144.2090227916
       24.0000000000      143.6985581381
       24.1000000000      143.1696547283
       24.2000000000      142.6220295971
       24.3000000000      142.0553944876
       24.4000000000      141.4694508583
       24.5000000000      140.8639124129
       24.6000000000      140.2385429939
       24.7000000000      139.5931874479
       24.8000000000      138.9277759218
       24.9000000000      138.2422960528
       25.0000000000      137.5367449120
       25.1000000000      136.8110856554
       25.2000000000      136.0652363731
       25.3000000000      135.2991086486
       25.4000000000      134.5126922077
       25.5000000000      133.7061588455
       25.6000000000      132.8799449581
       25.7000000000      132.0347750613
       25.8000000000      131.1716072553
       25.9000000000      130.2915087945
       26.0000000000      129.3954961411
       26.1000000000      128.4843911657
       26.2000000000      127.5587454128
       26.3000000000      126.6188640485
       26.4000000000      125.6649262725
       26.5000000000      124.6971646451
       26.6000000000      123.7160472711
       26.7000000000      122.7224113329
       26.8000000000      121.7175190277
       26.9000000000      120.7030347960
       27.0000000000      119.6809438294
       27.1000000000      118.6534404539
       27.2000000000      117.6228113310
       27.3000000000      116.5913282768
       27.4000000000      115.5611569015
       27.5000000000      114.5342861925
       27.6000000000      113.5124914433
       27.7000000000      112.4973477015
       27.8000000000      111.4903037230
       27.9000000000      110.4928025266
       28.0000000000      109.5064055809
       28.1000000000      108.5328624987
       28.2000000000      107.5740805879
       28.3000000000      106.6319863006
       28.4000000000      105.7083168334
       28.5000000000      104.8044134659
       28.6000000000      103.9210939247
       28.7000000000      103.0586549614
       28.8000000000      102.2170079272
       28.9000000000      101.3958986612
       29.0000000000      100.5951304205
       29.1000000000       99.8147094668
       29.2000000000       99.0548657182
       29.3000000000       98.3159512833
       29.4000000000       97.5982659669
       29.5000000000       96.9018825660
       29.6000000000       96.2265392869
       29.7000000000       95.5716368150
       29.8000000000       94.9363371084
       29.9000000000       94.3197260446
       30.0000000000       93.7209843386
       30.1000000000       93.1395134554
       30.2000000000       92.5749817238
       30.3000000000       92.0272835146
       30.4000000000       91.4964326748
       30.5000000000       90.9824318743
       30.6000000000       90.4851650052
       30.7000000000       90.0043477949
       30.8000000000       89.5395473717
       30.9000000000       89.0902547459
       31.0000000000       88.6559753148
       31.1000000000       88.2362987357
       31.2000000000       87.8309208542
       31.3000000000       87.4396114422
       31.4000000000       87.0621435163
       31.5000000000       86.6982154781
       31.6000000000       86.3473993708
       31.7000000000       86.0091366697
       31.8000000000       85.6827826226
       31.9000000000       85.3676800119
       32.0000000000       85.0632324760
       32.1000000000       84.7689503890
       32.2000000000       84.4844560372
       32.3000000000       84.2094528139
       32.4000000000       83.9436777407
       32.5000000000       83.6868618750
       32.6000000000       83.4387176764
       32.7000000000       83.1989589987
       32.8000000000       82.9673437059
       32.9000000000       82.7437177326
       33.0000000000       82.5280379522
       33.1000000000       82.3203599410
       33.2000000000       82.1207921992
       33.3000000000       81.9294335772
       33.4000000000       81.7463184716
       33.5000000000       81.5713908590
       33.6000000000       81.4045152302
       33.7000000000       81.2455169677
       33.8000000000       81.0942340139
       33.9000000000       80.9505595237
       34.0000000000       80.8144606942
       34.1000000000       80.6859692912
       34.2000000000       80.5651496383
       34.3000000000       80.4520577179
       34.4000000000       80.3467077132
       34.5000000000       80.2490582136
       34.6000000000       80.1590216924
       34.7000000000       80.0764922760
       34.8000000000       80.0013815626
       34.9000000000       79.9336509708
       35.0000000000       79.8733313913
       35.1000000000       79.8205253343
       35.2000000000       79.7753919371
       35.3000000000       79.7381203757
       35.4000000000       79.7088997416
       35.5000000000       79.6878929426
       35.6000000000       79.6752192839
       35.7000000000       79.6709474115
       35.8000000000       79.6750981390
       35.9000000000       79.6876553009
       36.0000000000       79.7085813819
       36.1000000000       79.7378332759
       36.2000000000       79.7753730744
       36.3000000000       79.8211700639
       36.4000000000       79.8751930347
       36.5000000000       79.9373961400
       36.6000000000       80.0077047460
       36.7000000000       80.0860083450
       36.8000000000       80.1721645842
       36.9000000000       80.2660129314
       37.0000000000       80.3673921880
       37.1000000000       80.4761545936
       37.2000000000       80.5921726704
       37.3000000000       80.7153396236
       37.4000000000       80.8455688342
       37.5000000000       80.9827988021
       37.6000000000       81.1270094982
       37.7000000000       81.2782521155
       37.8000000000       81.4366872325
       37.9000000000       81.6026208504
       38.0000000000       81.7765254286
       38.1000000000       81.9590349871
       38.2000000000       82.1509097836
       38.3000000000       82.3529752973
       38.4000000000       82.5660487771
       38.5000000000       82.7908698937
       38.6000000000       83.0280490476
       38.7000000000       83.2780394936
       38.8000000000       83.5411334254
       38.9000000000       83.8174800570
       39.0000000000       84.1071241156
       39.1000000000       84.4100628245
       39.2000000000       84.7263151212
       39.3000000000       85.0559895896
       39.4000000000       85.3993310864
       39.5000000000       85.7567237094
       39.6000000000       86.1286322422
       39.7000000000       86.5154796023
       39.8000000000       86.9174813478
       39.9000000000       87.3344833788
       40.0000000000       87.7658598957
       40.1000000000       88.2105163085
       40.2000000000       88.6670054881
       40.3000000000       89.1337221456
       40.4000000000       89.6091106054
       40.5000000000       90.0918193501
       40.6000000000       90.5807600428
       40.7000000000       91.0750696685
       40.8000000000       91.5740106179
       40.9000000000       92.0768619119
       41.0000000000       92.5828459494
       41.1000000000       93.0911063635
       41.2000000000       93.6007209627
       41.3000000000       94.1107196022
       41.4000000000       94.6200878043
       41.5000000000       95.1277621252
       41.6000000000       95.6326415176
       41.7000000000       96.1336347714
       41.8000000000       96.6297393034
       41.9000000000       97.1201182100
       42.0000000000       97.6041317686
       42.1000000000       98.0812959548
       42.2000000000       98.5511795699
       42.3000000000       99.0132876178
       42.4000000000       99.4669899361
       42.5000000000       99.9115358923
       42.6000000000      100.3461564512
       42.7000000000      100.7702142268
       42.8000000000      101.1833385523
       42.9000000000      101.5854887698
       43.0000000000      101.9769214225
       43.1000000000      102.3580798391
       43.2000000000      102.7294553433
       43.3000000000      103.0914743289
       43.4000000000      103.4444456400
       43.5000000000      103.7885726629
       43.6000000000      104.1240082236
       43.7000000000      104.4509172852
       43.8000000000      104.7695156998
       43.9000000000      105.0800703150
       44.0000000000      105.3828672995
       44.1000000000      105.6781709833
       44.2000000000      105.9661966175
       44.3000000000      106.2471074581
       44.4000000000      106.5210307223
       44.5000000000      106.7880800056
       44.6000000000      107.0483739921
       44.7000000000      107.3020497744
       44.8000000000      107.5492750890
       44.9000000000      107.7902648260
       45.0000000000      108.0253030460
       45.1000000000      108.2547641640
       45.2000000000      108.4791203891
       45.3000000000      108.6989211515
       45.4000000000      108.9147380423
       45.5000000000      109.1270835315
       45.6000000000      109.3363271652
       45.7000000000      109.5426390804
       45.8000000000      109.7459843029
       45.9000000000      109.9461750105
       46.0000000000      110.1429679629
       46.1000000000      110.3361777873
       46.2000000000      110.5257688942
       46.3000000000      110.7118951032
       46.4000000000      110.8948737988
       46.5000000000      111.0751052160
       46.6000000000      111.2529680869
       46.7000000000      111.4287311393
       46.8000000000      111.6025128425
       46.9000000000      111.7743030249
       47.0000000000      111.9440356066
       47.1000000000      112.1116817186
       47.2000000000      112.2773248405
       47.3000000000      112.4411875212
       47.4000000000      112.6036002686
       47.5000000000      112.7649271820
       47.6000000000      112.9254800902
       47.7000000000      113.0854556844
       47.8000000000      113.2449185366
       47.9000000000      113.4038334258
       48.0000000000      113.5621321793
       48.1000000000      113.7197888588
       48.2000000000      113.8768754774
       48.3000000000      114.0335793978
       48.4000000000      114.1901783591
       48.5000000000      114.3469856253
       48.6000000000      114.5042890323
       48.7000000000      114.6623083061
       48.8000000000      114.8211846613
       48.9000000000      114.9810007131
       49.0000000000      115.1418149387
       49.1000000000      115.3036903569
       49.2000000000      115.4667025480
       49.3000000000      115.6309227283
       49.4000000000      115.7963830310
       49.5000000000      115.9630397744
       49.6000000000      116.1307520264
       49.7000000000      116.2992873168
       49.8000000000      116.4683558274
       49.9000000000      116.6376625297
       50.0000000000      116.8069589521
       50.1000000000      116.9760760543
       50.2000000000      117.1449262732
       50.3000000000      117.3134736236
       50.4000000000      117.4816819680
       50.5000000000      117.6494595008
       50.6000000000      117.8166207329
       50.7000000000      117.9828832731
       50.8000000000      118.1479057715
       50.9000000000      118.3113569504
       51.0000000000      118.4729929067
       51.1000000000      118.6327155268
       51.2000000000      118.7905896386
       51.3000000000      118.9468101753
       51.4000000000      119.1016273874
       51.5000000000      119.2552547934
       51.6000000000      119.4077941908
       51.7000000000      119.5592081603
       51.8000000000      119.7093503475
       51.9000000000      119.8580350984
       52.0000000000      120.0051068976
       52.1000000000      120.1504684825
       52.2000000000      120.2940464963
       52.3000000000      120.4357044385
       52.4000000000      120.5751414296
       52.5000000000      120.7118291428
       52.6000000000      120.8450295485
       52.7000000000      120.9739083324
       52.8000000000      121.0977167180
       52.9000000000      121.2159784361
       53.0000000000      121.3286072265
       53.1000000000      121.4359019929
       53.2000000000      121.5384143715
       53.3000000000      121.6367347675
       53.4000000000      121.7312756291
       53.5000000000      121.8221305081
       53.6000000000      121.9090543355
       53.7000000000      121.9915606792
       53.8000000000      122.0690869628
       53.9000000000      122.1411583432
       54.0000000000      122.2074923474
       54.1000000000      122.2680197112
       54.2000000000      122.3228361953
       54.3000000000      122.3721283597
       54.4000000000      122.4161221155
       54.5000000000      122.4550816357
       54.6000000000      122.4893474668
       54.7000000000      122.5193713417
       54.8000000000      122.5457044979
       54.9000000000      122.5689263774
       55.0000000000      122.5895391979
       55.1000000000      122.6078753011
       55.2000000000      122.6240594983
       55.3000000000      122.6380470790
       55.4000000000      122.6497294822
       55.5000000000      122.6590731019
       55.6000000000      122.6662423370
       55.7000000000      122.6716633535
       55.8000000000      122.6760084656
       55.9000000000      122.6801105992
       56.0000000000      122.6848366572
       56.1000000000      122.6909533146
       56.2000000000      122.6990137743
       56.3000000000      122.7092864488
       56.4000000000      122.7217382590
       56.5000000000      122.7360752366
       56.6000000000      122.7518310711
       56.7000000000      122.7684842668
       56.8000000000      122.7855785391
       56.9000000000      122.8028202813
       57.0000000000      122.8201316508
       57.1000000000      122.8376485603
       57.2000000000      122.8556683101
       57.3000000000      122.8745668617
       57.4000000000      122.8947136140
       57.5000000000      122.9164083815
       57.6000000000      122.9398533379
       57.7000000000      122.9651591052
       57.8000000000      122.9923746975
       57.9000000000      123.0215264770
       58.0000000000      123.0526523215
       58.1000000000      123.0858216627
       58.2000000000      123.1211377197
       58.3000000000      123.1587247260
       58.4000000000      123.1987070467
       58.5000000000      123.2411882164
       58.6000000000      123.2862364186
       58.7000000000      123.3338797348
       58.8000000000      123.3841112472
       58.9000000000      123.4369018600
       59.0000000000      123.4922172087
       59.1000000000      123.5500340059
       59.2000000000      123.6103505690
       59.3000000000      123.6731868073
       59.4000000000      123.7385709950
       59.5000000000      123.8065144580
       59.6000000000      123.8769800340
       59.7000000000      123.9498540211
       59.8000000000      124.0249321450
       59.9000000000      124.1019275189
       60.0000000000      124.1805028294
       60.1000000000      124.2603217281
       60.2000000000      124.3411081939
       60.3000000000      124.4226995800
       60.4000000000      124.5050800188
       60.5000000000      124.5883859735
       60.6000000000      124.6728830534
       60.7000000000      124.7589209795
       60.8000000000      124.8468788646
       60.9000000000      124.9371146850
       61.0000000000      125.0299300960
       61.1000000000      125.1255558118
       61.2000000000      125.2241555263
       61.3000000000      125.3258414899
       61.4000000000      125.4306930699
       61.5000000000      125.5387707710
       61.6000000000      125.6501215429
       61.7000000000      125.7647758404
       61.8000000000      125.8827403825
       61.9000000000      126.0039926569
       62.0000000000      126.1284813276
       62.1000000000      126.2561323447
       62.2000000000      126.3868569774
       62.3000000000      126.5205580640
       62.4000000000      126.6571336610
       62.5000000000      126.7964810082
       62.6000000000      126.9385056089
       62.7000000000      127.0831391237
       62.8000000000      127.2303655775
       62.9000000000      127.3802502851
       63.0000000000      127.5329616745
       63.1000000000      127.6887757274
       63.2000000000      127.8480573124
       63.3000000000      128.0112209933
       63.4000000000      128.1786827081
       63.5000000000      128.3508194957
       63.6000000000      128.5279535349
       63.7000000000      128.7103684328
       63.8000000000      128.8983532287
       63.9000000000      129.0922582586
       64.0000000000      129.2925401390
       64.1000000000      129.4997752974
       64.2000000000      129.7146314375
       64.3000000000      129.9378001305
       64.4000000000      130.1699071979
       64.5000000000      130.4114266499
       64.6000000000      130.6626257229
       64.7000000000      130.9235614763
       64.8000000000      131.1941346033
       64.9000000000      131.4741883637
       65.0000000000      131.7636243606
       65.1000000000      132.0624977459
       65.2000000000      132.3710556124
       65.3000000000      132.6896947331
       65.4000000000      133.0188418667
       65.5000000000      133.3587911827
       65.6000000000      133.7095594898
       65.7000000000      134.0708243560
       65.8000000000      134.4419886860
       65.9000000000      134.8223693550
       66.0000000000      135.2114560969
       66.1000000000      135.6091503597
       66.2000000000      136.0158904546
       66.3000000000      136.4326041345
       66.4000000000      136.8604920701
       66.5000000000      137.3007117192
       66.6000000000      137.7540726051
       66.7000000000      138.2208486052
       66.8000000000      138.7007612395
       66.9000000000      139.1931141105
       67.0000000000      139.6969983480
       67.1000000000      140.2114703473
       67.2000000000      140.7356317128
       67.3000000000      141.2685982557
       67.4000000000      141.8094006773
       67.5000000000      142.3568880229
       67.6000000000      142.9096930332
       67.7000000000      143.4662765389
       67.8000000000      144.0250206818
       67.9000000000      144.5843195537
       68.0000000000      145.1426291659
       68.1000000000      145.6984707304
       68.2000000000      146.2504105764
       68.3000000000      146.7970520187
       68.4000000000      147.3370642876
       68.5000000000      147.8692515389
       68.6000000000      148.3926410565
       68.7000000000      148.9065543440
       68.8000000000      149.4106255050
       68.9000000000      149.9047503595
       69.0000000000      150.3889807565
       69.1000000000      150.8634054994
       69.2000000000      151.3280637582
       69.3000000000      151.7829159164
       69.4000000000      152.2278673693
       69.5000000000      152.6628218229
       69.6000000000      153.0877380265
       69.7000000000      153.5026705014
       69.8000000000      153.9077840283
       69.9000000000      154.3033410623
       70.0000000000      154.6896695378
       70.1000000000      155.0671228881
       70.2000000000      155.4360420932
       70.3000000000      155.7967265117
       70.4000000000      156.1494160303
       70.5000000000      156.4942832732
       70.6000000000      156.8314324489
       70.7000000000      157.1609036275
       70.8000000000      157.4826861038
       70.9000000000      157.7967448513
       71.0000000000      158.1030590959
       71.1000000000      158.4016652733
       71.2000000000      158.6926940698
       71.3000000000      158.9763929967
       71.4000000000      159.2531285055
       71.5000000000      159.5233644059
       71.6000000000      159.7876180824
       71.7000000000      160.0464018489
       71.8000000000      160.3001621348
       71.9000000000      160.5492292639
       72.0000000000      160.7937875779
       72.1000000000      161.0338704156
       72.2000000000      161.2693788715
       72.3000000000      161.5001185781
       72.4000000000      161.7258464847
       72.5000000000      161.9463188948
       72.6000000000      162.1613331359
       72.7000000000      162.3707580754
       72.8000000000      162.5745511503
       72.9000000000      162.7727636204
       73.0000000000      162.9655371726
       73.1000000000      163.1530947637
       73.2000000000      163.3357271004
       73.3000000000      163.5137757903
       73.4000000000      163.6876147312
       73.5000000000      163.8576314550
       73.6000000000      164.0242090866
       73.7000000000      164.1877069825
       73.8000000000      164.3484378678
       73.9000000000      164.5066419223
       74.0000000000      164.6624617891
       74.1000000000      164.8159240673
       74.2000000000      164.9669313772
       74.3000000000      165.1152670427
       74.4000000000      165.2606133875
       74.5000000000      165.4025829777
       74.6000000000      165.5407596203
       74.7000000000      165.6747424644
       74.8000000000      165.8041851163
       74.9000000000      165.9288245660
       75.0000000000      166.0484990390
       75.1000000000      166.1631556836
       75.2000000000      166.2728482837
       75.3000000000      166.3777251733
       75.4000000000      166.4780099701
       75.5000000000      166.5739799794
       75.6000000000      166.6659472813
       75.7000000000      166.7542444608
       75.8000000000      166.8392126388
       75.9000000000      166.9211859876
       76.0000000000      167.0004665827
       76.1000000000      167.0772864670
       76.2000000000      167.1517609273
       76.3000000000      167.2238449389
       76.4000000000      167.2933098455
       76.5000000000      167.3597548723
       76.6000000000      167.4226583959
       76.7000000000      167.4814603712
       76.8000000000      167.5356556452
       76.9000000000      167.5848723343
       77.0000000000      167.6289124497
       77.1000000000      167.6677427878
       77.2000000000      167.7014401118
       77.3000000000      167.7301095216
       77.4000000000      167.7538050697
       77.5000000000      167.7724816019
       77.6000000000      167.7859952671
       77.7000000000      167.7941506807
       77.8000000000      167.7967743215
       77.9000000000      167.7937829092
       78.0000000000      167.7852180707
       78.1000000000      167.7712309777
       78.2000000000      167.7520223931
       78.3000000000      167.7277612891
       78.4000000000      167.6985133512
       78.5000000000      167.6642034749
       78.6000000000      167.6246229444
       78.7000000000      167.5794736852
       78.8000000000      167.5284301821
       78.9000000000      167.4711956543
       79.0000000000      167.4075369758
       79.1000000000      167.3372972545
       79.2000000000      167.2603978775
       79.3000000000      167.1768435399
       79.4000000000      167.0867334185
       79.5000000000      166.9902666147
       79.6000000000      166.8877243805
       79.7000000000      166.7794210271
       79.8000000000      166.6656337297
       79.9000000000      166.5465385440
       80.0000000000      166.4221844199
       80.1000000000      166.2925240669
       80.2000000000      166.1575027139
       80.3000000000      166.0171766268
       80.4000000000      165.8718157551
       80.5000000000      165.7219437425
       80.6000000000      165.5682909117
       80.7000000000      165.4116775180
       80.8000000000      165.2528819320
       80.9000000000      165.0925581521
       81.0000000000      164.9312447639
       81.1000000000      164.7694615160
       81.2000000000      164.6078507204
       81.3000000000      164.4472999495
       81.4000000000      164.2889951607
       81.5000000000      164.1343740032
       81.6000000000      163.9849883761
       81.7000000000      163.8423094341
       81.8000000000      163.7075248936
       81.9000000000      163.5813791244
       82.0000000000      163.4640949416
       82.1000000000      163.3553937683
       82.2000000000      163.2546063961
       82.3000000000      163.1608475929
       82.4000000000      163.0732159481
       82.5000000000      162.9909771885
       82.6000000000      162.9136939199
       82.7000000000      162.8412755349
       82.8000000000      162.7739423342
       82.9000000000      162.7121186830
       83.0000000000      162.6562914419
       83.1000000000      162.6068712213
       83.2000000000      162.5640897177
       83.3000000000      162.5279509852
       83.4000000000      162.4982401075
       83.5000000000      162.4745789195
       83.6000000000      162.4565080663
       83.7000000000      162.4435701115
       83.8000000000      162.4353704728
       83.9000000000      162.4316014510
       84.0000000000      162.4320279472
       84.1000000000      162.4364446016
       84.2000000000      162.4446208642
       84.3000000000      162.4562529815
       84.4000000000      162.4709376941
       84.5000000000      162.4881764384
       84.6000000000      162.5074087706
       84.7000000000      162.5280661995
       84.8000000000      162.5496313601
       84.9000000000      162.5716887140
       85.0000000000      162.5939573565
       85.1000000000      162.6163023572
       85.2000000000      162.6387267694
       85.3000000000      162.6613482930
       85.4000000000      162.6843665450
       85.5000000000      162.7080272715
       85.6000000000      162.7325884097
       85.7000000000      162.7582928444
       85.8000000000      162.7853503055
       85.9000000000      162.8139292310
       86.0000000000      162.8441578480
       86.1000000000      162.8761317343
       86.2000000000      162.9099234174
       86.3000000000      162.9455888014
       86.4000000000      162.9831671837
       86.5000000000      163.0226750880
       86.6000000000      163.0640973883
       86.7000000000      163.1073804437
       86.8000000000      163.1524306806
       86.9000000000      163.1991194345
       87.0000000000      163.2472922676
       87.1000000000      163.2967799737
       87.2000000000      163.3474091407
       87.3000000000      163.3990109740
       87.4000000000      163.4514289021
       87.5000000000      163.5045254807
       87.6000000000      163.5581892981
       87.7000000000      163.6123423978
       87.8000000000      163.6669475678
       87.9000000000      163.7220127810
       88.0000000000      163.7775880641
       88.1000000000      163.8337506982
       88.2000000000      163.8905775374
       88.3000000000      163.9481106634
       88.4000000000      164.0063257911
       88.5000000000      164.0651137641
       88.6000000000      164.1242814274
       88.7000000000      164.1835724206
       88.8000000000      164.2427024561
       88.9000000000      164.3013993263
       89.0000000000      164.3594357993
       89.1000000000      164.4166454148
       89.2000000000      164.4729174336
       89.3000000000      164.5281752264
       89.4000000000      164.5823489756
       89.5000000000      164.6353548593
       89.6000000000      164.6870876066
       89.7000000000      164.7374253310
       89.8000000000      164.7862386156
       89.9000000000      164.8333940923
       90.0000000000      164.8787467621
       90.1000000000      164.9221213048
       90.2000000000      164.9632892342
       90.3000000000      165.0019500278
       90.4000000000      165.0377226272
       90.5000000000      165.0701495655
       90.6000000000      165.0987116072
       90.7000000000      165.1228484358
       90.8000000000      165.1419786909
       90.9000000000      165.1555131921
       91.0000000000      165.1628558493
       91.1000000000      165.1633910745
       91.2000000000      165.1564632106
       91.3000000000      165.1413572359
       91.4000000000      165.1172915231
       91.5000000000      165.0834294882
       91.6000000000      165.0389107145
       91.7000000000      164.9828955808
       91.8000000000      164.9146120824
       91.9000000000      164.8333914129
       92.0000000000      164.7386803067
       92.1000000000      164.6300221425
       92.2000000000      164.5070077511
       92.3000000000      164.3692081160
       92.4000000000      164.2161089867
       92.5000000000      164.0470683778
       92.6000000000      163.8613108200
       92.7000000000      163.6579604540
       92.8000000000      163.4361021082
       92.9000000000      163.1948497725
       93.0000000000      162.9334027121
       93.1000000000      162.6510780417
       93.2000000000      162.3473201457
       93.3000000000      162.0216955395
       93.4000000000      161.6738797992
       93.5000000000      161.3036389914
       93.6000000000      160.9108047983
       93.7000000000      160.4952409572
       93.8000000000      160.0568055758
       93.9000000000      159.5953247700
       94.0000000000      159.1106017000
       94.1000000000      158.6024811350
       94.2000000000      158.0709708959
       94.3000000000      157.5163978597
       94.4000000000      156.9395576649
       94.5000000000      156.3418065788
       94.6000000000      155.7250452404
       94.7000000000      155.0915637714
       94.8000000000      154.4437601823
       94.9000000000      153.7837931157
       95.0000000000      153.1132653591
       95.1000000000      152.4330453322
       95.2000000000      151.7433121088
       95.3000000000      151.0438506466
       95.4000000000      150.3345334838
       95.5000000000      149.6158379378
       95.6000000000      148.8892110537
       95.7000000000      148.1571376618
       95.8000000000      147.4228743728
       95.9000000000      146.6899418018
       96.0000000000      145.9615605227
       96.1000000000      145.2402268270
       96.2000000000      144.5275559898
       96.3000000000      143.8243972011
       96.4000000000      143.1311174302
       96.5000000000      142.4479146218
       96.6000000000      141.7750502155
       96.7000000000      141.1129548551
       96.8000000000      140.4622166430
       96.9000000000      139.8234902597
       97.0000000000      139.1973724543
       97.1000000000      138.5842789978
       97.2000000000      137.9843461181
       97.3000000000      137.3973712169
       97.4000000000      136.8228075161
       97.5000000000      136.2598253059
       97.6000000000      135.7074391038
       97.7000000000      135.1646769350
       97.8000000000      134.6307472514
       97.9000000000      134.1051549310
       98.0000000000      133.5877328415
       98.1000000000      133.0785839841
       98.2000000000      132.5779607713
       98.3000000000      132.0861283728
       98.4000000000      131.6032613469
       98.5000000000      131.1294034515
       98.6000000000      130.6644896437
       98.7000000000      130.2084038581
       98.8000000000      129.7610377875
       98.9000000000      129.3223231902
       99.0000000000      128.8922266721
       99.1000000000      128.4707137678
       99.2000000000      128.0577015291
       99.3000000000      127.6530221828
       99.4000000000      127.2564139499
       99.5000000000      126.8675416338
       99.6000000000      126.4860351438
       99.7000000000      126.1115263450
       99.8000000000      125.7436663094
       99.9000000000      125.3821155316
      100.0000000000      125.0265131918
      100.1000000000      124.6764410241
      100.2000000000      124.3314003754
      100.3000000000      123.9908167930
      100.4000000000      123.6540769628
      100.5000000000      123.3205924038
      100.6000000000      122.9898753824
      100.7000000000      122.6616078565
      100.8000000000      122.3356858273
      100.9000000000      122.0122278242
      101.0000000000      121.6915459372
      101.1000000000      121.3740852709
      101.2000000000      121.0603445114
      101.3000000000      120.7507934031
      101.4000000000      120.4458038015
      101.5000000000      120.1456064557
      101.6000000000      119.8502781320
      101.7000000000      119.5597556980
      101.8000000000      119.2738683064
      101.9000000000      118.9923767831
      102.0000000000      118.7150112022
      102.1000000000      118.4415026988
      102.2000000000      118.1716095820
      102.3000000000      117.9051393879
      102.4000000000      117.6419667632
      102.5000000000      117.3820440496
      102.6000000000      117.1253997708
      102.7000000000      116.8721225936
      102.8000000000      116.6223316736
      102.9000000000      116.3761395986
      103.0000000000      116.1336174389
      103.1000000000      115.8947729313
      103.2000000000      115.6595491330
      103.3000000000      115.4278440009
      103.4000000000      115.1995426104
      103.5000000000      114.9745499007
      103.6000000000      114.7528098250
      103.7000000000      114.5343035420
      103.8000000000      114.3190279519
      103.9000000000      114.1069656334
      104.0000000000      113.8980625058
      104.1000000000      113.6922285276
      104.2000000000      113.4893670719
      104.3000000000      113.2894256208
      104.4000000000      113.0924472372
      104.5000000000      112.8985991835
      104.6000000000      112.7081630237
      104.7000000000      112.5214865331
      104.8000000000      112.3389139814
      104.9000000000      112.1607203462
      105.0000000000      111.9870723845
      105.1000000000      111.8180267343
      105.2000000000      111.6535582334
      105.3000000000      111.4935994098
      105.4000000000      111.3380698190
      105.5000000000      111.1868815835
      105.6000000000      111.0399224246
      105.7000000000      110.8970304438
      105.8000000000      110.7579833697
      105.9000000000      110.6225188414
      106.0000000000      110.4903860462
      106.1000000000      110.3614109345
      106.2000000000      110.2355502832
      106.3000000000      110.1129159242
      106.4000000000      109.9937654062
      106.5000000000      109.8784706395
      106.6000000000      109.7674808711
      106.7000000000      109.6612935007
      106.8000000000      109.5604382271
      106.9000000000      109.4654701571
      107.0000000000      109.3769604142
      107.1000000000      109.2954706997
      107.2000000000      109.2215066649
      107.3000000000      109.1554598838
      107.4000000000      109.0975613805
      107.5000000000      109.0478713999
      107.6000000000      109.0063168559
      107.7000000000      108.9727638827
      107.8000000000      108.9470908308
      107.9000000000      108.9292203161
      108.0000000000      108.9190850759
      108.1000000000      108.9165362318
      108.2000000000      108.9212385813
      108.3000000000      108.9326141237
      108.4000000000      108.9498815467
      108.5000000000      108.9722009549
      108.6000000000      108.9988884647
      108.7000000000      109.0296314167
      108.8000000000      109.0646275207
      108.9000000000      109.1045872969
      109.0000000000      109.1505843361
      109.1000000000      109.2037895012
      109.2000000000      109.2651692861
      109.3000000000      109.3352424278
      109.4000000000      109.4139674821
      109.5000000000      109.5007859566
      109.6000000000      109.5947931659
      109.7000000000      109.6949723604
      109.8000000000      109.8004134729
      109.9000000000      109.9104502145
      110.0000000000      110.0246825610
      110.1000000000      110.1428943834
      110.2000000000      110.2649103558
      110.3000000000      110.3904507762
      110.4000000000      110.5190338901
      110.5000000000      110.6499510752
      110.6000000000      110.7823142898
      110.7000000000      110.9151560747
      110.8000000000      111.0475535410
      110.9000000000      111.1787476787
      111.0000000000      111.3082346151
      111.1000000000      111.4358122407
      111.2000000000      111.5615753102
      111.3000000000      111.6858593247
      111.4000000000      111.8091458577
      111.5000000000      111.9319496487
      111.6000000000      112.0547121311
      111.7000000000      112.1777238133
      111.8000000000      112.3010903546
      111.9000000000      112.4247462659
      112.0000000000      112.5485099170
      112.1000000000      112.6721632763
      112.2000000000      112.7955338550
      112.3000000000      112.9185562286
      112.4000000000      113.0412966413
      112.5000000000      113.1639353192
      112.6000000000      113.2867125948
      112.7000000000      113.4098547855
      112.8000000000      113.5334993224
      112.9000000000      113.6576395844
      113.0000000000      113.7821061819
      113.1000000000      113.9065937537
      113.2000000000      114.0307311349
      113.3000000000      114.1541791885
      113.4000000000      114.2767298421
      113.5000000000      114.3983770471
      113.6000000000      114.5193374111
      113.7000000000      114.6400131188
      113.8000000000      114.7609070856
      113.9000000000      114.8825145813
      114.0000000000      115.0052234396
      114.1000000000      115.1292514146
      114.2000000000      115.2546368705
      114.3000000000      115.3812793742
      114.4000000000      115.5090093253
      114.5000000000      115.6376561160
      114.6000000000      115.7670887178
      114.7000000000      115.8972173149
      114.8000000000      116.0279637203
      114.9000000000      116.1592227864
      115.0000000000      116.2908403681
      115.1000000000      116.4226249168
      115.2000000000      116.5543936781
      115.3000000000      116.6860366164
      115.4000000000      116.8175701527
      115.5000000000      116.9491538632
      115.6000000000      117.0810578044
      115.7000000000      117.2135879728
      115.8000000000      117.3469923754
      115.9000000000      117.4813767459
      116.0000000000      117.6166559135
      116.1000000000      117.7525572410
      116.2000000000      117.8886777931
      116.3000000000      118.0245809572
      116.4000000000      118.1599050359
      116.5000000000      118.2944501818
      116.6000000000      118.4282163303
      116.7000000000      118.5613809565
      116.8000000000      118.6942233360
      116.9000000000      118.8270143575
      117.0000000000      118.9598973476
      117.1000000000      119.0927886294
      117.2000000000      119.2253233375
      117.3000000000      119.3568655596
      117.4000000000      119.4865873020
      117.5000000000      119.6136013261
      117.6000000000      119.7371174502
      117.7000000000      119.8565811675
      117.8000000000      119.9717575970
      117.9000000000      120.0827374777
      118.0000000000      120.1898642414
      118.1000000000      120.2936035480
      118.2000000000      120.3943937819
      118.3000000000      120.4925202188
      118.4000000000      120.5880446694
      118.5000000000      120.6807994412
      118.6000000000      120.7704312704
      118.7000000000      120.8564675975
      118.8000000000      120.9383784526
      118.9000000000      121.0156166442
      119.0000000000      121.0876340226
      119.1000000000      121.1538844694
      119.2000000000      121.2138318498
      119.3000000000      121.2669773264
      119.4000000000      121.3129060335
      119.5000000000      121.3513385086
      119.6000000000      121.3821646802
      119.7000000000      121.4054451020
      119.8000000000      121.4213751457
      119.9000000000      121.4302186949
      120.0000000000      121.4322287083
      120.1000000000      121.4275768813
      120.2000000000      121.4163156451
      120.3000000000      121.3983860092
      120.4000000000      121.3736652336
      120.5000000000      121.3420293073
      120.6000000000      121.3033997625
      120.7000000000      121.2577557052
      120.8000000000      121.2051104189
      120.9000000000      121.1454667892
      121.0000000000      121.0787709185
      121.1000000000      121.0048812151
      121.2000000000      120.9235665608
      121.3000000000      120.8345381572
      121.4000000000      120.7375067721
      121.5000000000      120.6322500079
      121.6000000000      120.5186753110
      121.7000000000      120.3968719497
      121.8000000000      120.2671512774
      121.9000000000      120.1300727862
      122.0000000000      119.9864433256
      122.1000000000      119.8372738797
      122.2000000000      119.6836879732
      122.3000000000      119.5267936608
      122.4000000000      119.3675468980
      122.5000000000      119.2066399899
      122.6000000000      119.0444429663
      122.7000000000      118.8810125365
      122.8000000000      118.7161631098
      122.9000000000      118.5495747431
      123.0000000000      118.3809018288
      123.1000000000      118.2098510302
      123.2000000000      118.0362173651
      123.3000000000      117.8598886024
      123.4000000000      117.6808386621
      123.5000000000      117.4991265756
      123.6000000000      117.3149050803
      123.7000000000      117.1284312338
      123.8000000000      116.9400657048
      123.9000000000      116.7502520990
      124.0000000000      116.5594772389
      124.1000000000      116.3682236802
      124.2000000000      116.1769293515
      124.3000000000      115.9859658125
      124.4000000000      115.7956356745
      124.5000000000      115.6061808940
      124.6000000000      115.4177886164
      124.7000000000      115.2305849010
      124.8000000000      115.0446172117
      124.9000000000      114.8598380137
      125.0000000000      114.6761076014
      125.1000000000      114.4932298665
      125.2000000000      114.3110215679
      125.3000000000      114.1293981498
      125.4000000000      113.9484466668
      125.5000000000      113.7684555233
      125.6000000000      113.5898836744
      125.7000000000      113.4132734999
      125.8000000000      113.2391324721
      125.9000000000      113.0678205329
      126.0000000000      112.8994770686
      126.1000000000      112.7340077077
      126.2000000000      112.5711313251
      126.3000000000      112.4104699177
      126.4000000000      112.2516541163
      126.5000000000      112.0944168312
      126.6000000000      111.9386560804
      126.7000000000      111.7844605433
      126.8000000000      111.6321016951
      126.9000000000      111.4820013835
      127.0000000000      111.3346821931
      127.1000000000      111.1907031201
      127.2000000000      111.0505807183
      127.3000000000      110.9146994235
      127.4000000000      110.7832234003
      127.5000000000      110.6560311597
      127.6000000000      110.5326964239
      127.7000000000      110.4125317871
      127.8000000000      110.2946960620
      127.9000000000      110.1783477240
      128.0000000000      110.0628111244
      128.1000000000      109.9477143176
      128.2000000000      109.8330611005
      128.3000000000      109.7192153654
      128.4000000000      109.6067997126
      128.5000000000      109.4965357877
      128.6000000000      109.3890715359
      128.7000000000      109.2848448703
      128.8000000000      109.1840209569
      128.9000000000      109.0865158764
      129.0000000000      108.9920909449
      129.1000000000      108.9004807261
      129.2000000000      108.8115107784
      129.3000000000      108.7251711828
      129.4000000000      108.6416325360
      129.5000000000      108.5612132402
      129.6000000000      108.4843208529
      129.7000000000      108.4113929956
      129.8000000000      108.3428550789
      129.9000000000      108.2791002227
      130.0000000000      108.2204844808
      130.1000000000      108.1673239225
      130.2000000000      108.1198797501
      130.3000000000      108.0783242005
      130.4000000000      108.0426922809
      130.5000000000      108.0128377005
      130.6000000000      107.9884191428
      130.7000000000      107.9689385267
      130.8000000000      107.9538358237
      130.9000000000      107.9426222563
      131.0000000000      107.9350154681
      131.1000000000      107.9310371241
      131.2000000000      107.9310460002
      131.3000000000      107.9357019360
      131.4000000000      107.9458773340
      131.5000000000      107.9625453920
      131.6000000000      107.9866749335
      131.7000000000      108.0191515668
      131.8000000000      108.0607316266
      131.9000000000      108.1120228304
      132.0000000000      108.1734782516
      132.1000000000      108.2453905265
      132.2000000000      108.3278813344
      132.3000000000      108.4208938085
      132.4000000000      108.5242051830
      132.5000000000      108.6374755202
      132.6000000000      108.7603324252
      132.7000000000      108.8924697204
      132.8000000000      109.0337235875
      132.9000000000      109.1840895866
      133.0000000000      109.3436661516
      133.1000000000      109.5125457774
      133.2000000000      109.6907024950
      133.3000000000      109.8779311000
      133.4000000000      110.0738731434
      133.5000000000      110.2781236238
      133.6000000000      110.4903704029
      133.7000000000      110.7104946378
      133.8000000000      110.9385710429
      133.9000000000      111.1747490800
      134.0000000000      111.4190517744
      134.1000000000      111.6711719564
      134.2000000000      111.9303520274
      134.3000000000      112.1954014025
      134.4000000000      112.4648484650
      134.5000000000      112.7371682724
      134.6000000000      113.0109995241
      134.7000000000      113.2852757188
      134.8000000000      113.5592367447
      134.9000000000      113.8323378423
      135.0000000000      114.1041113554
      135.1000000000      114.3740435027
      135.2000000000      114.6415179953
      135.3000000000      114.9058448560
      135.4000000000      115.1663570554
      135.5000000000      115.4225296664
      135.6000000000      115.6740677411
      135.7000000000      115.9209257138
      135.8000000000      116.1632545875
      135.9000000000      116.4013059728
      136.0000000000      116.6353381095
      136.1000000000      116.8655600482
      136.2000000000      117.0921241007
      136.3000000000      117.3151510238
      136.4000000000      117.5347596087
      136.5000000000      117.7510752625
      136.6000000000      117.9642051025
      136.7000000000      118.1741837871
      136.8000000000      118.3809090104
      136.9000000000      118.5840938167
      137.0000000000      118.7832616794
      137.1000000000      118.9777993744
      137.2000000000      119.1670628129
      137.3000000000      119.3505108783
      137.4000000000      119.5278300481
      137.5000000000      119.6990135423
      137.6000000000      119.8643722108
      137.7000000000      120.0244747404
      137.8000000000      120.1800343227
      137.9000000000      120.3317703741
      138.0000000000      120.4802773871
      138.1000000000      120.6259279963
      138.2000000000      120.7688267373
      138.3000000000      120.9088172178
      138.4000000000      121.0455345326
      138.5000000000      121.1784870134
      138.6000000000      121.3071488676
      138.7000000000      121.4310478765
      138.8000000000      121.5498361633
      138.9000000000      121.6633377114
      139.0000000000      121.7715701322
      139.1000000000      121.8747410426
      139.2000000000      121.9732210632
      139.3000000000      122.0674968554
      139.4000000000      122.1581095705
      139.5000000000      122.2455873653
      139.6000000000      122.3303831735
      139.7000000000      122.4128297095
      139.8000000000      122.4931206181
      139.9000000000      122.5713209354
      140.0000000000      122.6474027391
      140.1000000000      122.7212971489
      140.2000000000      122.7929509607
      140.3000000000      122.8623748105
      140.4000000000      122.9296707008
      140.5000000000      122.9950280367
      140.6000000000      123.0586826615
      140.7000000000      123.1208411381
      140.8000000000      123.1815837365
      140.9000000000      123.2407704439
      141.0000000000      123.2979767403
      141.1000000000      123.3524821261
      141.2000000000      123.4033237628
      141.3000000000      123.4494128803
      141.4000000000      123.4896962310
      141.5000000000      123.5233296304
      141.6000000000      123.5498238536
      141.7000000000      123.5691266875
      141.8000000000      123.5816187728
      141.9000000000      123.5880212609
      142.0000000000      123.5892353265
      142.1000000000      123.5861513399
      142.2000000000      123.5794739985
      142.3000000000      123.5696060438
      142.4000000000      123.5566185803
      142.5000000000      123.5403128197
      142.6000000000      123.5203520145
      142.7000000000      123.4964205023
      142.8000000000      123.4683554391
      142.9000000000      123.4362046124
      143.0000000000      123.4001884914
      143.1000000000      123.3605809508
      143.2000000000      123.3175533351
      143.3000000000      123.2710409484
      143.4000000000      123.2206823746
      143.5000000000      123.1658564985
      143.6000000000      123.1058085747
      143.7000000000      123.0398257860
      143.8000000000      122.9674051069
      143.9000000000      122.8883605943
      144.0000000000      122.8028402524
      144.1000000000      122.7112542398
      144.2000000000      122.6141472919
      144.3000000000      122.5120610523
      144.4000000000      122.4054262379
      144.5000000000      122.2945048878
      144.6000000000      122.1793795027
      144.7000000000      122.0599686374
      144.8000000000      121.9360476236
      144.9000000000      121.8072663017
      145.0000000000      121.6731747954
      145.1000000000      121.5332789868
      145.2000000000      121.3871381299
      145.3000000000      121.2344926682
      145.4000000000      121.0753854185
      145.5000000000      120.9102240428
      145.6000000000      120.7397495029
      145.7000000000      120.5649088135
      145.8000000000      120.3866695761
      145.9000000000      120.2058392330
      146.0000000000      120.0229535553
      146.1000000000      119.8382677499
      146.2000000000      119.6518462398
      146.3000000000      119.4637151077
      146.4000000000      119.2740187317
      146.5000000000      119.0831222882
      146.6000000000      118.8916217550
      146.7000000000      118.7002620542
      146.8000000000      118.5098027964
      146.9000000000      118.3208871241
      147.0000000000      118.1339569033
      147.1000000000      117.9492315462
      147.2000000000      117.7667442998
      147.3000000000      117.5864180233
      147.4000000000      117.4081583156
      147.5000000000      117.2319427576
      147.6000000000      117.0578895277
      147.7000000000      116.8862976722
      147.8000000000      116.7176624921
      147.9000000000      116.5526717348
      148.0000000000      116.3921842114
      148.1000000000      116.2371859990
      148.2000000000      116.0887198193
      148.3000000000      115.9477911441
      148.4000000000      115.8152640067
      148.5000000000      115.6917664221
      148.6000000000      115.5776241127
      148.7000000000      115.4728322501
      148.8000000000      115.3770644951
      148.9000000000      115.2897110517
      149.0000000000      115.2099337629
      149.1000000000      115.1367369281
      149.2000000000      115.0690615304
      149.3000000000      115.0059100902
      149.4000000000      114.9464922071
      149.5000000000      114.8903580826
      149.6000000000      114.8374750456
      149.7000000000      114.7882114938
      149.8000000000      114.7432203763
      149.9000000000      114.7032470852
      150.0000000000      114.6689130285
      150.1000000000      114.6405370484
      150.2000000000      114.6180469356
      150.3000000000      114.6010060816
      150.4000000000      114.5887437265
      150.5000000000      114.5805460858
      150.6000000000      114.5758498672
      150.7000000000      114.5743825269
      150.8000000000      114.5762129935
      150.9000000000      114.5817038590
      151.0000000000      114.5913845554
      151.1000000000      114.6057861913
      151.2000000000      114.6252863952
      151.3000000000      114.6500040971
      151.4000000000      114.6797648153
      151.5000000000      114.7141335276
      151.6000000000      114.7524944668
      151.7000000000      114.7941494648
      151.8000000000      114.8384074966
      151.9000000000      114.8846488454
      152.0000000000      114.9323626864
      152.1000000000      114.9811692384
      152.2000000000      115.0308393348
      152.3000000000      115.0813143802
      152.4000000000      115.1327153603
      152.5000000000      115.1853222406
      152.6000000000      115.2395117038
      152.7000000000      115.2956557821
      152.8000000000      115.3540000814
      152.9000000000      115.4145505224
      153.0000000000      115.4770019524
      153.1000000000      115.5407381849
      153.2000000000      115.6049207509
      153.3000000000      115.6686601520
      153.4000000000      115.7312330555
      153.5000000000      115.7922856626
      153.6000000000      115.8519614217
      153.7000000000      115.9109124711
      153.8000000000      115.9701878591
      153.9000000000      116.0310288966
      154.0000000000      116.0946268655
      154.1000000000      116.1619049179
      154.2000000000      116.2333742784
      154.3000000000      116.3090908952
      154.4000000000      116.3887096118
      154.5000000000      116.4716065947
      154.6000000000      116.5570246337
      154.7000000000      116.6441956627
      154.8000000000      116.7324114929
      154.9000000000      116.8210390496
      155.0000000000      116.9094985176
      155.1000000000      116.9972341746
      155.2000000000      117.0837049725
      155.3000000000      117.1684097716
      155.4000000000      117.2509473586
      155.5000000000      117.3310981886
      155.6000000000      117.4089050251
      155.7000000000      117.4847264947
      155.8000000000      117.5592422197
      155.9000000000      117.6334002757
      156.0000000000      117.7083141606
      156.1000000000      117.7851306991
      156.2000000000      117.8648985471
      156.3000000000      117.9484701443
      156.4000000000      118.0364601647
      156.5000000000      118.1292615130
      156.6000000000      118.2270981318
      156.7000000000      118.3300813413
      156.8000000000      118.4382430429
      156.9000000000      118.5515400372
      157.0000000000      118.6698420139
      157.1000000000      118.7929211114
      157.2000000000      118.9204572572
      157.3000000000      119.0520670898
      157.4000000000      119.1873589917
      157.5000000000      119.3260045751
      157.6000000000      119.4678009579
      157.7000000000      119.6126924962
      157.8000000000      119.7607369268
      157.9000000000      119.9120309743
      158.0000000000      120.0666327032
      158.1000000000      120.2245183858
      158.2000000000      120.3855951428
      158.3000000000      120.5497695085
      158.4000000000      120.7170512233
      158.5000000000      120.8876540389
      158.6000000000      121.0620493872
      158.7000000000      121.2409405138
      158.8000000000      121.4251531826
      158.9000000000      121.6154681575
      159.0000000000      121.8124409400
      159.1000000000      122.0162629887
      159.2000000000      122.2267090029
      159.3000000000      122.4431894093
      159.4000000000      122.6648883888
      159.5000000000      122.8909359797
      159.6000000000      123.1205539740
      159.7000000000      123.3531365589
      159.8000000000      123.5882616354
      159.9000000000      123.8256563202
      160.0000000000      124.0651483763
      160.1000000000      124.3066263168
      160.2000000000      124.5500166109
      160.3000000000      124.7952742832
      160.4000000000      125.0423775419
      160.5000000000      125.2913173337
      160.6000000000      125.5420772322
      160.7000000000      125.7946053970
      160.8000000000      126.0487842365
      160.9000000000      126.3044068637
      161.0000000000      126.5611696582
      161.1000000000      126.8186898643
      161.2000000000      127.0765518910
      161.3000000000      127.3343737813
      161.4000000000      127.5918754816
      161.5000000000      127.8489275704
      161.6000000000      128.1055669885
      161.7000000000      128.3619781624
      161.8000000000      128.6184462074
      161.9000000000      128.8752926487
      162.0000000000      129.1328055478
      162.1000000000      129.3911782737
      162.2000000000      129.6504717670
      162.3000000000      129.9106117511
      162.4000000000      130.1714222622
      162.5000000000      130.4326847747
      162.6000000000      130.6942026673
      162.7000000000      130.9558474482
      162.8000000000      131.2175693636
      162.9000000000      131.4793692368
      163.0000000000      131.7412448711
      163.1000000000      132.0031374948
      163.2000000000      132.2649034627
      163.3000000000      132.5263248452
      163.4000000000      132.7871563951
      163.5000000000      133.0471914071
      163.6000000000      133.3063230639
      163.7000000000      133.5645780511
      163.8000000000      133.8221072997
      163.9000000000      134.0791320242
      164.0000000000      134.3358590996
      164.1000000000      134.5923928418
      164.2000000000      134.8486751039
      164.3000000000      135.1044777585
      164.4000000000      135.3594523135
      164.5000000000      135.6132195262
      164.6000000000      135.8654676392
      164.7000000000      136.1160275771
      164.8000000000      136.3649048996
      164.9000000000      136.6122646077
      165.0000000000      136.8583803283
      165.1000000000      137.1035692169
      165.2000000000      137.3481363834
      165.3000000000      137.5923451022
      165.4000000000      137.8364154256
      165.5000000000      138.0805405532
      165.6000000000      138.3249022410
      165.7000000000      138.5696674472
      165.8000000000      138.8149581848
      165.9000000000      139.0608019210
      166.0000000000      139.3070864199
      166.1000000000      139.5535475739
      166.2000000000      139.7998061354
      166.3000000000      140.0454474186
      166.4000000000      140.2901202474
      166.5000000000      140.5336267145
      166.6000000000      140.7759779854
      166.7000000000      141.0173991333
      166.8000000000      141.2582795558
      166.9000000000      141.4990845455
      167.0000000000      141.7402583426
      167.1000000000      141.9821494230
      167.2000000000      142.2249768307
      167.3000000000      142.4688431935
      167.4000000000      142.7137894853
      167.5000000000      142.9598728541
      167.6000000000      143.2072346195
      167.7000000000      143.4561254224
      167.8000000000      143.7068750700
      167.9000000000      143.9598220078
      168.0000000000      144.2152300980
      168.1000000000      144.4732169484
      168.2000000000      144.7337125989
      168.3000000000      144.9964634320
      168.4000000000      145.2610855466
      168.5000000000      145.5271520333
      168.6000000000      145.7942806484
      168.7000000000      146.0621869875
      168.8000000000      146.3306802640
      168.9000000000      146.5996015825
      169.0000000000      146.8687282176
      169.1000000000      147.1376858409
      169.2000000000      147.4059086719
      169.3000000000      147.6726663376
      169.4000000000      147.9371493890
      169.5000000000      148.1985888030
      169.6000000000      148.4563793624
      169.7000000000      148.7101753686
      169.8000000000      148.9599276912
      169.9000000000      149.2058432962
      170.0000000000      149.4482752444
      170.1000000000      149.6875802973
      170.2000000000      149.9239934802
      170.3000000000      150.1575564008
      170.4000000000      150.3881101348
      170.5000000000      150.6153416096
      170.6000000000      150.8388626102
      170.7000000000      151.0582979525
      170.8000000000      151.2733592084
      170.9000000000      151.4838847531
      171.0000000000      151.6898394677
      171.1000000000      151.8912808903
      171.2000000000      152.0883079210
      171.3000000000      152.2810076675
      171.4000000000      152.4694135059
      171.5000000000      152.6534838375
      171.6000000000      152.8331046885
      171.7000000000      153.0081097714
      171.8000000000      153.1783048669
      171.9000000000      153.3434854137
      172.0000000000      153.5034448292
      172.1000000000      153.6579782915
      172.2000000000      153.8068880783
      172.3000000000      153.9499951627
      172.4000000000      154.0871590180
      172.5000000000      154.2183028507
      172.6000000000      154.3434346864
      172.7000000000      154.4626509921
      172.8000000000      154.5761161068
      172.9000000000      154.6840226458
      173.0000000000      154.7865478836
      173.1000000000      154.8838235405
      173.2000000000      154.9759334518
      173.3000000000      155.0629457017
      173.4000000000      155.1449729019
      173.5000000000      155.2222402783
      173.6000000000      155.2951332814
      173.7000000000      155.3642034054
      173.8000000000      155.4301271570
      173.9000000000      155.4936294902
      174.0000000000      155.5553906458
      174.1000000000      155.6159575978
      174.2000000000      155.6756815653
      174.3000000000      155.7347005551
      174.4000000000      155.7929762415
      174.5000000000      155.8503779540
      174.6000000000      155.9067879497
      174.7000000000      155.9621926600
      174.8000000000      156.0167295864
      174.9000000000      156.0706758959
      175.0000000000      156.1243857291
      175.1000000000      156.1781988119
      175.2000000000      156.2323491440
      175.3000000000      156.2868999831
      175.4000000000      156.3417233060
      175.5000000000      156.3965276630
      175.6000000000      156.4509222088
      175.7000000000      156.5044935180
      175.8000000000      156.5568732633
      175.9000000000      156.6077853022
      176.0000000000      156.6570696295
      176.1000000000      156.7046835180
      176.2000000000      156.7506829434
      176.3000000000      156.7951965869
      176.4000000000      156.8384106842
      176.5000000000      156.8805745974
      176.6000000000      156.9220179795
      176.7000000000      156.9631571260
      176.8000000000      157.0044738548
      176.9000000000      157.0464669820
      177.0000000000      157.0895902049
      177.1000000000      157.1341960966
      177.2000000000      157.1805067108
      177.3000000000      157.2286249893
      177.4000000000      157.2785848460
      177.5000000000      157.3304186798
      177.6000000000      157.3842132892
      177.7000000000      157.4401325758
      177.8000000000      157.4984007701
      177.9000000000      157.5592520295
      178.0000000000      157.6228629757
      178.1000000000      157.6892941932
      178.2000000000      157.7584675842
      178.3000000000      157.8301921070
      178.4000000000      157.9042272048
      178.5000000000      157.9803566904
      178.6000000000      158.0584455620
      178.7000000000      158.1384637535
      178.8000000000      158.2204734953
      178.9000000000      158.3045859589
      179.0000000000      158.3908979870
      179.1000000000      158.4794257464
      179.2000000000      158.5700550774
      179.3000000000      158.6625262882
      179.4000000000      158.7564590928
      179.5000000000      158.8514067116
      179.6000000000      158.9469190442
      179.7000000000      159.0425959348
      179.8000000000      159.1381198597
      179.9000000000      159.2332650522
      180.0000000000      159.3278862351
      180.1000000000      159.4218956222
      180.2000000000      159.5152405134
      180.3000000000      159.6078904237
      180.4000000000      159.6998340612
      180.5000000000      159.7910808831
      180.6000000000      159.8816631366
      180.7000000000      159.9716373986
      180.8000000000      160.0610839894
      180.9000000000      160.1500997920
      181.0000000000      160.2387813169
      181.1000000000      160.3272001626
      181.2000000000      160.4153780841
      181.3000000000      160.5032698064
      181.4000000000      160.5907602668
      181.5000000000      160.6776791608
      181.6000000000      160.7638301726
      181.7000000000      160.8490252497
      181.8000000000      160.9331117432
      181.9000000000      161.0159848509
      182.0000000000      161.0975863792
      182.1000000000      161.1778963365
      182.2000000000      161.2569244495
      182.3000000000      161.3347057286
      182.4000000000      161.4112999945
      182.5000000000      161.4867908722
      182.6000000000      161.5612769984
      182.7000000000      161.6348499197
      182.8000000000      161.7075602314
      182.9000000000      161.7793819749
      183.0000000000      161.8501878907
      183.1000000000      161.9197447018
      183.2000000000      161.9877321284
      183.3000000000      162.0537842921
      183.4000000000      162.1175471695
      183.5000000000      162.1787403542
      183.6000000000      162.2372080869
      183.7000000000      162.2929463829
      183.8000000000      162.3460999734
      183.9000000000      162.3969313064
      184.0000000000      162.4457704948
      184.1000000000      162.4929587419
      184.2000000000      162.5387984394
      184.3000000000      162.5835202363
      184.4000000000      162.6272719128
      184.5000000000      162.6701275256
      184.6000000000      162.7121092676
      184.7000000000      162.7532127671
      184.8000000000      162.7934285270
      184.9000000000      162.8327570235
      185.0000000000      162.8712192069
      185.1000000000      162.9088653811
      185.2000000000      162.9457823583
      185.3000000000      162.9820979743
      185.4000000000      163.0179806093
      185.5000000000      163.0536330553
      185.6000000000      163.0892793351
      185.7000000000      163.1251435552
      185.8000000000      163.1614223817
      185.9000000000      163.1982571125
      186.0000000000      163.2357137351
      186.1000000000      163.2737770101
      186.2000000000      163.3123598581
      186.3000000000      163.3513259597
      186.4000000000      163.3905220810
      186.5000000000      163.4298149696
      186.6000000000      163.4691251844
      186.7000000000      163.5084506741
      186.8000000000      163.5478766020
      186.9000000000      163.5875721718
      187.0000000000      163.6277764044
      187.1000000000      163.6687741594
      187.2000000000      163.7108645222
      187.3000000000      163.7543265045
      187.4000000000      163.7993897283
      187.5000000000      163.8462151479
      187.6000000000      163.8948866534
      187.7000000000      163.9454112859
      187.8000000000      163.9977239382
      187.9000000000      164.0516923228
      188.0000000000      164.1071189771
      188.1000000000      164.1637398770
      188.2000000000      164.2212232197
      188.3000000000      164.2791749940
      188.4000000000      164.3371581981
      188.5000000000      164.3947305376
      188.6000000000      164.4514998547
      188.7000000000      164.5071873742
      188.8000000000      164.5616802822
      188.9000000000      164.6150535281
      189.0000000000      164.6675493583
      189.1000000000      164.7195163421
      189.2000000000      164.7713237327
      189.3000000000      164.8232747694
      189.4000000000      164.8755426424
      189.5000000000      164.9281444253
      189.6000000000      164.9809534256
      189.7000000000      165.0337374129
      189.8000000000      165.0862053551
      189.9000000000      165.1380487661
      190.0000000000      165.1889707220
      190.1000000000      165.2387007010
      190.2000000000      165.2869970879
      190.3000000000      165.3336427312
      190.4000000000      165.3784406571
      190.5000000000      165.4212142816
      190.6000000000      165.4618104652
      190.7000000000      165.5000988049
      190.8000000000      165.5359603708
      190.9000000000      165.5692639897
      191.0000000000      165.5998362848
      191.1000000000      165.6274382008
      191.2000000000      165.6517615013
      191.3000000000      165.6724527529
      191.4000000000      165.6891617986
      191.5000000000      165.7016029653
      191.6000000000      165.7096116337
      191.7000000000      165.7131783016
      191.8000000000      165.7124479792
      191.9000000000      165.7076834029
      192.0000000000      165.6992025276
      192.1000000000      165.6873092841
      192.2000000000      165.6722373674
      192.3000000000      165.6541217816
      192.4000000000      165.6330049896
      192.5000000000      165.6088731016
      192.6000000000      165.5817070471
      192.7000000000      165.5515282685
      192.8000000000      165.5184221737
      192.9000000000      165.4825329883
      193.0000000000      165.4440342804
      193.1000000000      165.4030858415
      193.2000000000      165.3597896180
      193.3000000000      165.3141573316
      193.4000000000      165.2661005155
      193.5000000000      165.2154480740
      193.6000000000      165.1619877230
      193.7000000000      165.1055196138
      193.8000000000      165.0459073000
      193.9000000000      164.9831131134
      194.0000000000      164.9172104352
      194.1000000000      164.8483719955
      194.2000000000      164.7768385187
      194.3000000000      164.7028740153
      194.4000000000      164.6267155765
      194.5000000000      164.5485267823
      194.6000000000      164.4683651167
      194.7000000000      164.3861737020
      194.8000000000      164.3018026377
      194.9000000000      164.2150566898
      195.0000000000      164.1257577250
      195.1000000000      164.0338053118
      195.2000000000      163.9392188658
      195.3000000000      163.8421490354
      195.4000000000      163.7428538804
      195.5000000000      163.6416458430
      195.6000000000      163.5388251625
      195.7000000000      163.4346212746
      195.8000000000      163.3291628555
      195.9000000000      163.2224873492
      196.0000000000      163.1145870182
      196.1000000000      163.0054759403
      196.2000000000      162.8952553711
      196.3000000000      162.7841545268
      196.4000000000      162.6725321058
      196.5000000000      162.5608363952
      196.6000000000      162.4495367874
      196.7000000000      162.3390497703
      196.8000000000      162.2296845667
      196.9000000000      162.1216264241
      197.0000000000      162.0149621287
      197.1000000000      161.9097356787
      197.2000000000      161.8060085464
      197.3000000000      161.7038963267
      197.4000000000      161.6035628290
      197.5000000000      161.5051724825
      197.6000000000      161.4088212357
      197.7000000000      161.3144758975
      197.8000000000      161.2219490491
      197.9000000000      161.1309228628
      198.0000000000      161.0410155438
      198.1000000000      160.9518675338
      198.2000000000      160.8632173193
      198.3000000000      160.7749431155
      198.4000000000      160.6870611341
      198.5000000000      160.5996866873
      198.6000000000      160.5129761424
      198.7000000000      160.4270715584
      198.8000000000      160.3420661076
      198.9000000000      160.2579981441
      199.0000000000      160.1748697057
      199.1000000000      160.0926778481
      199.2000000000      160.0114462132
      199.3000000000      159.9312463091
      199.4000000000      159.8522012452
      199.5000000000      159.7744681772
      199.6000000000      159.6982035358
      199.7000000000      159.6235221315
      199.8000000000      159.5504622805
      199.9000000000      159.4789641809
      200.0000000000      159.4088627976
      200.1000000000      159.3398944183
      200.2000000000      159.2717170286
      200.3000000000      159.2039460905
      200.4000000000      159.1362039355
      200.5000000000      159.0681753134
      200.6000000000      158.9996578726
      200.7000000000      158.9305962059
      200.8000000000      158.8610920216
      200.9000000000      158.7913874167
      201.0000000000      158.7218235108
      201.1000000000      158.6527826110
      201.2000000000      158.5846258718
      201.3000000000      158.5176388394
      201.4000000000      158.4519951768
      201.5000000000      158.3877440573
      201.6000000000      158.3248231170
      201.7000000000      158.2630935468
      201.8000000000      158.2023884112
      201.9000000000      158.1425610790
      202.0000000000      158.0835188443
      202.1000000000      158.0252310963
      202.2000000000      157.9677092639
      202.3000000000      157.9109646904
      202.4000000000      157.8549585736
      202.5000000000      157.7995632050
      202.6000000000      157.7445508704
      202.7000000000      157.6896171125
      202.8000000000      157.6344318404
      202.9000000000      157.5787019759
      203.0000000000      157.5222275271
      203.1000000000      157.4649371387
      203.2000000000      157.4068977610
      203.3000000000      157.3482996101
      203.4000000000      157.2894222432
      203.5000000000      157.2305904020
      203.6000000000      157.1721294601
      203.7000000000      157.1143282932
      203.8000000000      157.0574131865
      203.9000000000      157.0015327205
      204.0000000000      156.9467509241
      204.1000000000      156.8930476919
      204.2000000000      156.8403274808
      204.3000000000      156.7884365582
      204.4000000000      156.7371868951
      204.5000000000      156.6863824602
      204.6000000000      156.6358423664
      204.7000000000      156.5854144102
      204.8000000000      156.5349748131
      204.9000000000      156.4844160814
      205.0000000000      156.4336314793
      205.1000000000      156.3825065774
      205.2000000000      156.3309239337
      205.3000000000      156.2787789915
      205.4000000000      156.2260004480
      205.5000000000      156.1725683752
      205.6000000000      156.1185249759
      205.7000000000      156.0639745634
      205.8000000000      156.0090720788
      205.9000000000      155.9540037967
      206.0000000000      155.8989656456
      206.1000000000      155.8441412423
      206.2000000000      155.7896783076
      206.3000000000      155.7356622611
      206.4000000000      155.6820920361
      206.5000000000      155.6288676748
      206.6000000000      155.5757976676
      206.7000000000      155.5226278769
      206.8000000000      155.4690888898
      206.9000000000      155.4149542592
      207.0000000000      155.3600973962
      207.1000000000      155.3045308837
      207.2000000000      155.2484134229
      207.3000000000      155.1920202431
      207.4000000000      155.1356861386
      207.5000000000      155.0797394209
      207.6000000000      155.0244455399
      207.7000000000      154.9699736346
      207.8000000000      154.9163917177
      207.9000000000      154.8636882927
      208.0000000000      154.8118111442
      208.1000000000      154.7607087583
      208.2000000000      154.7103594102
      208.3000000000      154.6607786465
      208.4000000000      154.6120043356
      208.5000000000      154.5640672197
      208.6000000000      154.5169585434
      208.7000000000      154.4706056654
      208.8000000000      154.4248623616
      208.9000000000      154.3795154903
      209.0000000000      154.3343050853
      209.1000000000      154.2889511387
      209.2000000000      154.2431799390
      209.3000000000      154.1967458021
      209.4000000000      154.1494478459
      209.5000000000      154.1011435541
      209.6000000000      154.0517600506
      209.7000000000      154.0013017993
      209.8000000000      153.9498527363
      209.9000000000      153.8975717167
      210.0000000000      153.8446810697
      210.1000000000      153.7914475857
      210.2000000000      153.7381552375
      210.3000000000      153.6850713537
      210.4000000000      153.6324127698
      210.5000000000      153.5803209848
      210.6000000000      153.5288533460
      210.7000000000      153.4779915383
      210.8000000000      153.4276626392
      210.9000000000      153.3777651428
      211.0000000000      153.3281929548
      211.1000000000      153.2788505173
      211.2000000000      153.2296534325
      211.3000000000      153.1805135368
      211.4000000000      153.1313150343
      211.5000000000      153.0818942081
      211.6000000000      153.0320339928
      211.7000000000      152.9814763526
      211.8000000000      152.9299488229
      211.9000000000      152.8771989457
      212.0000000000      152.8230301209
      212.1000000000      152.7673292475
      212.2000000000      152.7100749049
      212.3000000000      152.6513208513
      212.4000000000      152.5911606632
      212.5000000000      152.5296850122
      212.6000000000      152.4669405680
      212.7000000000      152.4028968201
      212.8000000000      152.3374289113
      212.9000000000      152.2703252313
      213.0000000000      152.2013220823
      213.1000000000      152.1301586275
      213.2000000000      152.0566410444
      213.3000000000      151.9807033363
      213.4000000000      151.9024488057
      213.5000000000      151.8221562441
      213.6000000000      151.7402456700
      213.7000000000      151.6572147842
      213.8000000000      151.5735671831
      213.9000000000      151.4897522170
      214.0000000000      151.4061286676
      214.1000000000      151.3229564395
      214.2000000000      151.2404137194
      214.3000000000      151.1586315905
      214.4000000000      151.0777338165
      214.5000000000      150.9978684026
      214.6000000000      150.9192214505
      214.7000000000      150.8420111532
      214.8000000000      150.7664678103
      214.9000000000      150.6928104640
      215.0000000000      150.6212304913
      215.1000000000      150.5518878295
      215.2000000000      150.4849192872
      215.3000000000      150.4204526849
      215.4000000000      150.3586177301
      215.5000000000      150.2995464558
      215.6000000000      150.2433623184
      215.7000000000      150.1901639422
      215.8000000000      150.1400122337
      215.9000000000      150.0929262917
      216.0000000000      150.0488876500
      216.1000000000      150.0078486530
      216.2000000000      149.9697405658
      216.3000000000      149.9344788892
      216.4000000000      149.9019658493
      216.5000000000      149.8720916754
      216.6000000000      149.8447374349
      216.7000000000      149.8197825220
      216.8000000000      149.7971175013
      216.9000000000      149.7766592933
      217.0000000000      149.7583628289
      217.1000000000      149.7422238446
      217.2000000000      149.7282708405
      217.3000000000      149.7165475426
      217.4000000000      149.7070895054
      217.5000000000      149.6999001093
      217.6000000000      149.6949327339
      217.7000000000      149.6920860641
      217.8000000000      149.6912162226
      217.9000000000      149.6921640472
      218.0000000000      149.6947894078
      218.1000000000      149.6990023361
      218.2000000000      149.7047819529
      218.3000000000      149.7121772391
      218.4000000000      149.7212871058
      218.5000000000      149.7322216571
      218.6000000000      149.7450534056
      218.7000000000      149.7597725367
      218.8000000000      149.7762607354
      218.9000000000      149.7942915449
      219.0000000000      149.8135560159
      219.1000000000      149.8337060712
      219.2000000000      149.8544059988
      219.3000000000      149.8753822785
      219.4000000000      149.8964610675
      219.5000000000      149.9175837999
      219.6000000000      149.9387965249
      219.7000000000      149.9602165955
      219.8000000000      149.9819881327
      219.9000000000      150.0042401348
      220.0000000000      150.0270582778
      220.1000000000      150.0504759206
      220.2000000000      150.0744841004
      220.3000000000      150.0990552272
      220.4000000000      150.1241705376
      220.5000000000      150.1498396962
      220.6000000000      150.1761037007
      220.7000000000      150.2030204000
      220.8000000000      150.2306406724
      220.9000000000      150.2589863429
      221.0000000000      150.2880388989
      221.1000000000      150.3177423086
      221.2000000000      150.3480162357
      221.3000000000      150.3787715101
      221.4000000000      150.4099182010
      221.5000000000      150.4413610930
      221.6000000000      150.4729845832
      221.7000000000      150.5046351091
      221.8000000000      150.5361102481
      221.9000000000      150.5671601920
      222.0000000000      150.5975035000
      222.1000000000      150.6268561909
      222.2000000000      150.6549698700
      222.3000000000      150.6816696363
      222.4000000000      150.7068786325
      222.5000000000      150.7306185431
      222.6000000000      150.7529843146
      222.7000000000      150.7741014911
      222.8000000000      150.7940799391
      222.9000000000      150.8129771950
      223.0000000000      150.8307807569
      223.1000000000      150.8474146025
      223.2000000000      150.8627697225
      223.3000000000      150.8767507023
      223.4000000000      150.8893230062
      223.5000000000      150.9005439607
      223.6000000000      150.9105662821
      223.7000000000      150.9196143331
      223.8000000000      150.9279426780
      223.9000000000      150.9357905833
      224.0000000000      150.9433449256
      224.1000000000      150.9507203347
      224.2000000000      150.9579600977
      224.3000000000      150.9650554060
      224.4000000000      150.9719752557
      224.5000000000      150.9786966213
      224.6000000000      150.9852256955
      224.7000000000      150.9916050455
      224.8000000000      150.9979065027
      224.9000000000      151.0042141325
      225.0000000000      151.0106050066
      225.1000000000      151.0171367112
      225.2000000000      151.0238471983
      225.3000000000      151.0307666193
      225.4000000000      151.0379345638
      225.5000000000      151.0454133139
      225.6000000000      151.0532907447
      225.7000000000      151.0616708673
      225.8000000000      151.0706559203
      225.9000000000      151.0803248611
      226.0000000000      151.0907133806
      226.1000000000      151.1017996392
      226.2000000000      151.1134996237
      226.3000000000      151.1256752059
      226.4000000000      151.1381551326
      226.5000000000      151.1507643767
      226.6000000000      151.1633530537
      226.7000000000      151.1758161068
      226.8000000000      151.1880991205
      226.9000000000      151.2001914306
      227.0000000000      151.2121099435
      227.1000000000      151.2238773762
      227.2000000000      151.2354976723
      227.3000000000      151.2469333455
      227.4000000000      151.2580906928
      227.5000000000      151.2688149212
      227.6000000000      151.2788907442
      227.7000000000      151.2880418577
      227.8000000000      151.2959295346
      227.9000000000      151.3021593255
      228.0000000000      151.3063061722
      228.1000000000      151.3079594281
      228.2000000000      151.3067772085
      228.3000000000      151.3025328546
      228.4000000000      151.2951360370
      228.5000000000      151.2846160847
      228.6000000000      151.2710663776
      228.7000000000      151.2545663495
      228.8000000000      151.2351125076
      228.9000000000      151.2125902552
      229.0000000000      151.1868015033
      229.1000000000      151.1575388509
      229.2000000000      151.1246772659
      229.3000000000      151.0882460264
      229.4000000000      151.0484498410
      229.5000000000      151.0056277333
      229.6000000000      150.9601669604
      229.7000000000      150.9124109384
      229.8000000000      150.8626017426
      229.9000000000      150.8108780812
      230.0000000000      150.7573244011
      230.1000000000      150.7020462777
      230.2000000000      150.6452404713
      230.3000000000      150.5872319565
      230.4000000000      150.5284626176
      230.5000000000      150.4694355170
      230.6000000000      150.4106362257
      230.7000000000      150.3524606183
      230.8000000000      150.2951731240
      230.9000000000      150.2389060687
      231.0000000000      150.1836969895
      231.1000000000      150.1295499095
      231.2000000000      150.0764986403
      231.3000000000      150.0246486293
      231.4000000000      149.9741813279
      231.5000000000      149.9253220344
      231.6000000000      149.8782884426
      231.7000000000      149.8332443304
      231.8000000000      149.7902771494
      231.9000000000      149.7494058619
      232.0000000000      149.7106137514
      232.1000000000      149.6738930302
      232.2000000000      149.6392853029
      232.3000000000      149.6069020397
      232.4000000000      149.5769157045
      232.5000000000      149.5495232026
      232.6000000000      149.5248936901
      232.7000000000      149.5031182791
      232.8000000000      149.4841774718
      232.9000000000      149.4679355747
      233.0000000000      149.4541637305
      233.1000000000      149.4425861494
      233.2000000000      149.4329383944
      233.3000000000      149.4250226334
      233.4000000000      149.4187444800
      233.5000000000      149.4141211776
      233.6000000000      149.4112603995
      233.7000000000      149.4103191539
      233.8000000000      149.4114585352
      233.9000000000      149.4148092691
      234.0000000000      149.4204561086
      234.1000000000      149.4284406777
      234.2000000000      149.4387763084
      234.3000000000      149.4514641743
      234.4000000000      149.4665003117
      234.5000000000      149.4838673154
      234.6000000000      149.5035117458
      234.7000000000      149.5253166662
      234.8000000000      149.5490836824
      234.9000000000      149.5745368866
      235.0000000000      149.6013525564
      235.1000000000      149.6292077773
      235.2000000000      149.6578337975
      235.3000000000      149.6870583829
      235.4000000000      149.7168250034
      235.5000000000      149.7471827293
      235.6000000000      149.7782479956
      235.7000000000      149.8101478584
      235.8000000000      149.8429624152
      235.9000000000      149.8766864427
      236.0000000000      149.9112230827
      236.1000000000      149.9464080796
      236.2000000000      149.9820502128
      236.3000000000      150.0179697960
      236.4000000000      150.0540223935
      236.5000000000      150.0901040984
      236.6000000000      150.1261419042
      236.7000000000      150.1620767006
      236.8000000000      150.1978479564
      236.9000000000      150.2333875288
      237.0000000000      150.2686250027
      237.1000000000      150.3035013639
      237.2000000000      150.3379851250
      237.3000000000      150.3720851885
      237.4000000000      150.4058544993
      237.5000000000      150.4393789559
      237.6000000000      150.4727511925
      237.7000000000      150.5060395062
      237.8000000000      150.5392689447
      237.9000000000      150.5724256394
      238.0000000000      150.6054800106
      238.1000000000      150.6384136251
      238.2000000000      150.6712363754
      238.3000000000      150.7039901594
      238.4000000000      150.7367422553
      238.5000000000      150.7695716635
      238.6000000000      150.8025525816
      238.7000000000      150.8357413895
      238.8000000000      150.8691745699
      238.9000000000      150.9028806604
      239.0000000000      150.9369020121
      239.1000000000      150.9713162504
      239.2000000000      151.0062469574
      239.3000000000      151.0418575015
      239.4000000000      151.0783282353
      239.5000000000      151.1158246842
      239.6000000000      151.1544687642
      239.7000000000      151.1943239994
      239.8000000000      151.2353992451
      239.9000000000      151.2776676129
      240.0000000000      151.3210927547
      240.1000000000      151.3656540110
      240.2000000000      151.4113633894
      240.3000000000      151.4582699212
      240.4000000000      151.5064497778
      240.5000000000      151.5559856130
      240.6000000000      151.6069421774
      240.7000000000      151.6593470831
      240.8000000000      151.7131835155
      240.9000000000      151.7683966742
      241.0000000000      151.8249103030
      241.1000000000      151.8826459140
      241.2000000000      151.9415368551
      241.3000000000      152.0015321966
      241.4000000000      152.0625899727
      241.5000000000      152.1246635333
      241.6000000000      152.1876862625
      241.7000000000      152.2515594810
      241.8000000000      152.3161467314
      241.9000000000      152.3812759237
      242.0000000000      152.4467492815
      242.1000000000      152.5123593136
      242.2000000000      152.5779064221
      242.3000000000      152.6432117034
      242.4000000000      152.7081180317
      242.5000000000      152.7724761196
      242.6000000000      152.8361190840
      242.7000000000      152.8988360384
      242.8000000000      152.9603562477
      242.9000000000      153.0203500161
      243.0000000000      153.0784447915
      243.1000000000      153.1342500624
      243.2000000000      153.1873834751
      243.3000000000      153.2374895813
      243.4000000000      153.2842419667
      243.5000000000      153.3273243626
      243.6000000000      153.3663987106
      243.7000000000      153.4010806753
      243.8000000000      153.4309435364
      243.9000000000      153.4555580813
      244.0000000000      153.4745582401
      244.1000000000      153.4877097948
      244.2000000000      153.4949564975
      244.3000000000      153.4964250442
      244.4000000000      153.4923860681
      244.5000000000      153.4831854732
      244.6000000000      153.4691706672
      244.7000000000      153.4506362332
      244.8000000000      153.4278036044
      244.9000000000      153.4008326056
      245.0000000000      153.3698494763
      245.1000000000      153.3349753319
      245.2000000000      153.2963486504
      245.3000000000      153.2541430038
      245.4000000000      153.2085817984
      245.5000000000      153.1599498009
      245.6000000000      153.1086004785
      245.7000000000      153.0549577197
      245.8000000000      152.9995080990
      245.9000000000      152.9427798345
      246.0000000000      152.8853089193
      246.1000000000      152.8275990610
      246.2000000000      152.7700854348
      246.3000000000      152.7131111661
      246.4000000000      152.6569212937
      246.5000000000      152.6016735337
      246.6000000000      152.5474603667
      246.7000000000      152.4943344286
      246.8000000000      152.4423308805
      246.9000000000      152.3914838156
      247.0000000000      152.3418366682
      247.1000000000      152.2934476697
      247.2000000000      152.2463905148
      247.3000000000      152.2007502118
      247.4000000000      152.1566155342
      247.5000000000      152.1140703228
      247.6000000000      152.0731854491
      247.7000000000      152.0340124432
      247.8000000000      151.9965800885
      247.9000000000      151.9608962117
      248.0000000000      151.9269555443
      248.1000000000      151.8947531366
      248.2000000000      151.8642993751
      248.3000000000      151.8356308002
      248.4000000000      151.8088114935
      248.5000000000      151.7839231163
      248.6000000000      151.7610466986
      248.7000000000      151.7402435892
      248.8000000000      151.7215442196
      248.9000000000      151.7049500317
      249.0000000000      151.6904476958
      249.1000000000      151.6780282078
      249.2000000000      151.6677009058
      249.3000000000      151.6594944685
      249.4000000000      151.6534426811
      249.5000000000      151.6495595075
      249.6000000000      151.6478130608
      249.7000000000      151.6481097295
      249.8000000000      151.6502961685
      249.9000000000      151.6541812620
      250.0000000000      151.6595720511
      250.1000000000      151.6663125726
      250.2000000000      151.6743124075
      250.3000000000      151.6835549900
      250.4000000000      151.6940831470
      250.5000000000      151.7059677767
      250.6000000000      151.7192714694
      250.7000000000      151.7340194264
      250.8000000000      151.7501857138
      250.9000000000      151.7676964881
      251.0000000000      151.7864460879
      251.1000000000      151.8063180066
      251.2000000000      151.8272016335
      251.3000000000      151.8489982976
      251.4000000000      151.8716150902
      251.5000000000      151.8949512514
      251.6000000000      151.9188848140
      251.7000000000      151.9432659033
      251.8000000000      151.9679197697
      251.9000000000      151.9926593113
      252.0000000000      152.0173036290
      252.1000000000      152.0416965302
      252.2000000000      152.0657188171
      252.3000000000      152.0892899180
      252.4000000000      152.1123604782
      252.5000000000      152.1349017237
      252.6000000000      152.1568978629
      252.7000000000      152.1783449103
      252.8000000000      152.1992561416
      252.9000000000      152.2196723784
      253.0000000000      152.2396734659
      253.1000000000      152.2593848439
      253.2000000000      152.2789724581
      253.3000000000      152.2986230611
      253.4000000000      152.3185139170
      253.5000000000      152.3387821057
      253.6000000000      152.3595041275
      253.7000000000      152.3806926240
      253.8000000000      152.4023104661
      253.9000000000      152.4242963063
      254.0000000000      152.4465922095
      254.1000000000      152.4691643114
      254.2000000000      152.4920113766
      254.3000000000      152.5151612814
      254.4000000000      152.5386591217
      254.5000000000      152.5625518623
      254.6000000000      152.5868749096
      254.7000000000      152.6116456430
      254.8000000000      152.6368673911
      254.9000000000      152.6625430327
      255.0000000000      152.6886917133
      255.1000000000      152.7153600917
      255.2000000000      152.7426226728
      255.3000000000      152.7705722847
      255.4000000000      152.7993061684
      255.5000000000      152.8289130664
      255.6000000000      152.8594643682
      255.7000000000      152.8910107554
      255.8000000000      152.9235856304
      255.9000000000      152.9572153248
      256.0000000000      152.9919326597
      256.1000000000      153.0277867800
      256.2000000000      153.0648425552
      256.3000000000      153.1031684502
      256.4000000000      153.1428184897
      256.5000000000      153.1838168558
      256.6000000000      153.2261508641
      256.7000000000      153.2697729212
      256.8000000000      153.3146086339
      256.9000000000      153.3605678704
      257.0000000000      153.4075556545
      257.1000000000      153.4554800505
      257.2000000000      153.5042549056
      257.3000000000      153.5537970461
      257.4000000000      153.6040204401
      257.5000000000      153.6548312412
      257.6000000000      153.7061263565
      257.7000000000      153.7577952520
      257.8000000000      153.8097221499
      257.9000000000      153.8617847157
      258.0000000000      153.9138458640
      258.1000000000      153.9657378423
      258.2000000000      154.0172418923
      258.3000000000      154.0680717411
      258.4000000000      154.1178710828
      258.5000000000      154.1662312599
      258.6000000000      154.2127269411
      258.7000000000      154.2569589134
      258.8000000000      154.2985891460
      258.9000000000      154.3373562060
      259.0000000000      154.3730660874
      259.1000000000      154.4055627586
      259.2000000000      154.4346892699
      259.3000000000      154.4602535377
      259.4000000000      154.4820118965
      259.5000000000      154.4996787160
      259.6000000000      154.5129621313
      259.7000000000      154.5216151773
      259.8000000000      154.5254827677
      259.9000000000      154.5245256847
      260.0000000000      154.5188154173
      260.1000000000      154.5085093703
      260.2000000000      154.4938227695
      260.3000000000      154.4750097138
      260.4000000000      154.4523583532
      260.5000000000      154.4261972594
      260.6000000000      154.3969032491
      260.7000000000      154.3648969532
      260.8000000000      154.3306194756
      260.9000000000      154.2944959001
      261.0000000000      154.2568991056
      261.1000000000      154.2181259296
      261.2000000000      154.1783913028
      261.3000000000      154.1378406586
      261.4000000000      154.0965769823
      261.5000000000      154.0546941184
      261.6000000000      154.0123050190
      261.7000000000      153.9695560143
      261.8000000000      153.9266254537
      261.9000000000      153.8837122648
      262.0000000000      153.8410225992
      262.1000000000      153.7987604623
      262.2000000000      153.7571240730
      262.3000000000      153.7163064214
      262.4000000000      153.6764963444
      262.5000000000      153.6378764243
      262.6000000000      153.6006150564
      262.7000000000      153.5648539993
      262.8000000000      153.5306959784
      262.9000000000      153.4981980086
      263.0000000000      153.4673734295
      263.1000000000      153.4382020971
      263.2000000000      153.4106452674
      263.3000000000      153.3846605225
      263.4000000000      153.3602121214
      263.5000000000      153.3372730433
      263.6000000000      153.3158176139
      263.7000000000      153.2958081080
      263.8000000000      153.2771839775
      263.9000000000      153.2598630794
      264.0000000000      153.2437592761
      264.1000000000      153.2288120357
      264.2000000000      153.2150167729
      264.3000000000      153.2024434327
      264.4000000000      153.1912350471
      264.5000000000      153.1815845424
      264.6000000000      153.1736941819
      264.7000000000      153.1677269243
      264.8000000000      153.1637630047
      264.9000000000      153.1617753631
      265.0000000000      153.1616333622
      265.1000000000      153.1631347303
      265.2000000000      153.1660552610
      265.3000000000      153.1701998433
      265.4000000000      153.1754395179
      265.5000000000      153.1817258431
      265.6000000000      153.1890812398
      265.7000000000      153.1975703727
      265.8000000000      153.2072617671
      265.9000000000      153.2181914433
      266.0000000000      153.2303400936
      266.1000000000      153.2436307151
      266.2000000000      153.2579458852
      266.3000000000      153.2731567996
      266.4000000000      153.2891530840
      266.5000000000      153.3058639984
      266.6000000000      153.3232653318
      266.7000000000      153.3413707731
      266.8000000000      153.3602110078
      266.9000000000      153.3798077802
      267.0000000000      153.4001519630
      267.1000000000      153.4211925476
      267.2000000000      153.4428388976
      267.3000000000      153.4649733251
      267.4000000000      153.4874694223
      267.5000000000      153.5102117928
      267.6000000000      153.5331127821
      267.7000000000      153.5561217170
      267.8000000000      153.5792235094
      267.9000000000      153.6024269409
      268.0000000000      153.6257471902
      268.1000000000      153.6491884867
      268.2000000000      153.6727305301
      268.3000000000      153.6963197932
      268.4000000000      153.7198664087
      268.5000000000      153.7432482540
      268.6000000000      153.7663231674
      268.7000000000      153.7889478920
      268.8000000000      153.8110007107
      268.9000000000      153.8324042811
      269.0000000000      153.8531444759
      269.1000000000      153.8732793847
      269.2000000000      153.8929330244
      269.3000000000      153.9122732107
      269.4000000000      153.9314798584
      269.5000000000      153.9507134312
      269.6000000000      153.9700917921
      269.7000000000      153.9896801571
      269.8000000000      154.0094961172
      269.9000000000      154.0295287389
      270.0000000000      154.0497663787
      270.1000000000      154.0702236050
      270.2000000000      154.0909573488
      270.3000000000      154.1120669333
      270.4000000000      154.1336789685
      270.5000000000      154.1559227231
      270.6000000000      154.1789032839
      270.7000000000      154.2026794004
      270.8000000000      154.2272511134
      270.9000000000      154.2525594252
      271.0000000000      154.2784975261
      271.1000000000      154.3049311661
      271.2000000000      154.3317252779
      271.3000000000      154.3587723572
      271.4000000000      154.3860164975
      271.5000000000      154.4134661152
      271.6000000000      154.4411901285
      271.7000000000      154.4692977692
      271.8000000000      154.4979076397
      271.9000000000      154.5271149331
      272.0000000000      154.5569658382
      272.1000000000      154.5874453862
      272.2000000000      154.6184814882
      272.3000000000      154.6499635970
      272.4000000000      154.6817703962
      272.5000000000      154.7137991670
      272.6000000000      154.7459889392
      272.7000000000      154.7783312267
      272.8000000000      154.8108654135
      272.9000000000      154.8436599140
      273.0000000000      154.8767844560
      273.1000000000      154.9102819364
      273.2000000000      154.9441487290
      273.3000000000      154.9783294090
      273.4000000000      155.0127262814
      273.5000000000      155.0472182028
      273.6000000000      155.0816800477
      273.7000000000      155.1159953601
      273.8000000000      155.1500593228
      273.9000000000      155.1837741886
      274.0000000000      155.2170421087
      274.1000000000      155.2497602966
      274.2000000000      155.2818218880
      274.3000000000      155.3131236583
      274.4000000000      155.3435787094
      274.5000000000      155.3731287512
      274.6000000000      155.4017482376
      274.7000000000      155.4294340724
      274.8000000000      155.4561807746
      274.9000000000      155.4819492099
      275.0000000000      155.5066424584
      275.1000000000      155.5301011179
      275.2000000000      155.5521222941
      275.3000000000      155.5724964003
      275.4000000000      155.5910491717
      275.5000000000      155.6076749756
      275.6000000000      155.6223498984
      275.7000000000      155.6351184812
      275.8000000000      155.6460576926
      275.9000000000      155.6552332164
      276.0000000000      155.6626682585
      276.1000000000      155.6683384851
      276.2000000000      155.6721938578
      276.3000000000      155.6741978242
      276.4000000000      155.6743693830
      276.5000000000      155.6728122845
      276.6000000000      155.6697191380
      276.7000000000      155.6653478820
      276.8000000000      155.6599796784
      276.9000000000      155.6538732707
      277.0000000000      155.6472291902
      277.1000000000      155.6401721845
      277.2000000000      155.6327548163
      277.3000000000      155.6249793716
      277.4000000000      155.6168297010
      277.5000000000      155.6083018795
      277.6000000000      155.5994241358
      277.7000000000      155.5902611494
      277.8000000000      155.5809030854
      277.9000000000      155.5714442295
      278.0000000000      155.5619590778
      278.1000000000      155.5524842524
      278.2000000000      155.5430118817
      278.3000000000      155.5334950796
      278.4000000000      155.5238616783
      278.5000000000      155.5140307976
      278.6000000000      155.5039282754
      278.7000000000      155.4934986643
      278.8000000000      155.4827129586
      278.9000000000      155.4715719381
      279.0000000000      155.4601059652
      279.1000000000      155.4483728157
      279.2000000000      155.4364543544
      279.3000000000      155.4244507326
      279.4000000000      155.4124698367
      279.5000000000      155.4006114261
      279.6000000000      155.3889490655
      279.7000000000      155.3775160647
      279.8000000000      155.3663016690
      279.9000000000      155.3552608720
      280.0000000000      155.3443369482
      280.1000000000      155.3334914676
      280.2000000000      155.3227331359
      280.3000000000      155.3121356556
      280.4000000000      155.3018371657
      280.5000000000      155.2920196254
      280.6000000000      155.2828734826
      280.7000000000      155.2745581091
      280.8000000000      155.2671698935
      280.9000000000      155.2607273191
      281.0000000000      155.2551768683
      281.1000000000      155.2504168100
      281.2000000000      155.2463300041
      281.3000000000      155.2428138603
      281.4000000000      155.2397970681
      281.5000000000      155.2372381840
      281.6000000000      155.2351087546
      281.7000000000      155.2333703664
      281.8000000000      155.2319573538
      281.9000000000      155.2307739533
      282.0000000000      155.2297078310
      282.1000000000      155.2286544837
      282.2000000000      155.2275424695
      282.3000000000      155.2263495253
      282.4000000000      155.2251036987
      282.5000000000      155.2238694087
      282.6000000000      155.2227242167
      282.7000000000      155.2217355126
      282.8000000000      155.2209460839
      282.9000000000      155.2203735993
      283.0000000000      155.2200230719
      283.1000000000      155.2199057262
      283.2000000000      155.2200546421
      283.3000000000      155.2205287616
      283.4000000000      155.2214019030
      283.5000000000      155.2227400547
      283.6000000000      155.2245753215
      283.7000000000      155.2268864702
      283.8000000000      155.2295939073
      283.9000000000      155.2325723440
      284.0000000000      155.2356788313
      284.1000000000      155.2387885231
      284.2000000000      155.2418271612
      284.3000000000      155.2447894284
      284.4000000000      155.2477368379
      284.5000000000      155.2507758171
      284.6000000000      155.2540233041
      284.7000000000      155.2575708765
      284.8000000000      155.2614578739
      284.9000000000      155.2656603205
      285.0000000000      155.2700975623
      285.1000000000      155.2746535716
      285.2000000000      155.2792061363
      285.3000000000      155.2836552116
      285.4000000000      155.2879425377
      285.5000000000      155.2920580593
      285.6000000000      155.2960332981
      285.7000000000      155.2999255299
      285.8000000000      155.3037981162
      285.9000000000      155.3077020560
      286.0000000000      155.3116628464
      286.1000000000      155.3156755073
      286.2000000000      155.3197088278
      286.3000000000      155.3237175494
      286.4000000000      155.3276590454
      286.5000000000      155.3315099728
      286.6000000000      155.3352784501
      286.7000000000      155.3390084393
      286.8000000000      155.3427747698
      286.9000000000      155.3466698375
      287.0000000000      155.3507854082
      287.1000000000      155.3551942482
      287.2000000000      155.3599359156
      287.3000000000      155.3650098139
      287.4000000000      155.3703764656
      287.5000000000      155.3759662047
      287.6000000000      155.3816928516
      287.7000000000      155.3874689006
      287.8000000000      155.3932185955
      287.9000000000      155.3988862263
      288.0000000000      155.4044385182
      288.1000000000      155.4098614027
      288.2000000000      155.4151525637
      288.3000000000      155.4203120521
      288.4000000000      155.4253335831
      288.5000000000      155.4301987301
      288.6000000000      155.4348750973
      288.7000000000      155.4393183658
      288.8000000000      155.4434774732
      288.9000000000      155.4473020060
      289.0000000000      155.4507505904
      289.1000000000      155.4537985572
      289.2000000000      155.4564429250
      289.3000000000      155.4587033039
      289.4000000000      155.4606184694
      289.5000000000      155.4622395150
      289.6000000000      155.4636213111
      289.7000000000      155.4648145231
      289.8000000000      155.4658605671
      289.9000000000      155.4667912334
      290.0000000000      155.4676333296
      290.1000000000      155.4684170361
      290.2000000000      155.4691855347
      290.3000000000      155.4700030775
      290.4000000000      155.4709590244
      290.5000000000      155.4721660524
      290.6000000000      155.4737519880
      290.7000000000      155.4758462688
      290.8000000000      155.4785635830
      290.9000000000      155.4819882444
      291.0000000000      155.4861630167
      291.1000000000      155.4910853830
      291.2000000000      155.4967128117
      291.3000000000      155.5029764063
      291.4000000000      155.5098001102
      291.5000000000      155.5171211342
      291.6000000000      155.5249067952
      291.7000000000      155.5331632941
      291.8000000000      155.5419333062
      291.9000000000      155.5512823386
      292.0000000000      155.5612779682
      292.1000000000      155.5719688610
      292.2000000000      155.5833701639
      292.3000000000      155.5954595390
      292.4000000000      155.6081853066
      292.5000000000      155.6214844677
      292.6000000000      155.6353038299
      292.7000000000      155.6496149904
      292.8000000000      155.6644164003
      292.9000000000      155.6797224574
      293.0000000000      155.6955458246
      293.1000000000      155.7118810337
      293.2000000000      155.7286952525
      293.3000000000      155.7459275785
      293.4000000000      155.7634946727
      293.5000000000      155.7812991942
      293.6000000000      155.7992381176
      293.7000000000      155.8172094140
      293.8000000000      155.8351165997
      293.9000000000      155.8528712847
      294.0000000000      155.8703946434
      294.1000000000      155.8876196180
      294.2000000000      155.9044956617
      294.3000000000      155.9209961255
      294.4000000000      155.9371256257
      294.5000000000      155.9529229931
      294.6000000000      155.9684559635
      294.7000000000      155.9838071401
      294.8000000000      155.9990542138
      294.9000000000      156.0142493301
      295.0000000000      156.0294022849
      295.1000000000      156.0444709293
      295.2000000000      156.0593605827
      295.3000000000      156.0739328464
      295.4000000000      156.0880218317
      295.5000000000      156.1014539319
      295.6000000000      156.1140662976
      295.7000000000      156.1257203060
      295.8000000000      156.1363084689
      295.9000000000      156.1457550104
      296.0000000000      156.1540113498
      296.1000000000      156.1610485970
      296.2000000000      156.1668500144
      296.3000000000      156.1714066623
      296.4000000000      156.1747181310
      296.5000000000      156.1767978109
      296.6000000000      156.1776795851
      296.7000000000      156.1774219184
      296.8000000000      156.1761065243
      296.9000000000      156.1738313275
      297.0000000000      156.1706999124
      297.1000000000      156.1668109459
      297.2000000000      156.1622506145
      297.3000000000      156.1570894760
      297.4000000000      156.1513834840
      297.5000000000      156.1451779834
      297.6000000000      156.1385129690
      297.7000000000      156.1314277079
      297.8000000000      156.1239626973
      297.9000000000      156.1161579721
      298.0000000000      156.1080487439
      298.1000000000      156.0996611125
      298.2000000000      156.0910106160
      298.3000000000      156.0821045796
      298.4000000000      156.0729469315
      298.5000000000      156.0635428559
      298.6000000000      156.0539007396
      298.7000000000      156.0440300481
      298.8000000000      156.0339357003
      298.9000000000      156.0236115614
      299.0000000000      156.0130364807
      299.1000000000      156.0021751193
      299.2000000000      155.9909835030
      299.3000000000      155.9794171116
      299.4000000000      155.9674389443
      299.5000000000      155.9550253583
      299.6000000000      155.9421678881
      299.7000000000      155.9288702797
      299.8000000000      155.9151421309
      299.9000000000      155.9009928609
      300.0000000000      155.8864302777
      300.1000000000      155.8714656868
      300.2000000000      155.8561236230
      300.3000000000      155.8404515751
      300.4000000000      155.8245247706
      300.5000000000      155.8084425229
      300.6000000000      155.7923150402
      300.7000000000      155.7762427985
      300.8000000000      155.7602941311
      300.9000000000      155.7444887237
      301.0000000000      155.7287933705
      301.1000000000      155.7131317326
      301.2000000000      155.6974046411
      301.3000000000      155.6815148283
      301.4000000000      155.6653896109
      301.5000000000      155.6489960309
      301.6000000000      155.6323447806
      301.7000000000      155.6154819300
      301.8000000000      155.5984713853
      301.9000000000      155.5813739015
      302.0000000000      155.5642292678
      302.1000000000      155.5470459517
      302.2000000000      155.5298000166
      302.3000000000      155.5124427008
      302.4000000000      155.4949141458
      302.5000000000      155.4771592384
      302.6000000000      155.4591410352
      302.7000000000      155.4408479948
      302.8000000000      155.4222930700
      302.9000000000      155.4035048137
      303.0000000000      155.3845129584
      303.1000000000      155.3653331836
      303.2000000000      155.3459567515
      303.3000000000      155.3263490167
      303.4000000000      155.3064569935
      303.5000000000      155.2862222939
      303.6000000000      155.2655939329
      303.7000000000      155.2445363002
      303.8000000000      155.2230301968
      303.9000000000      155.2010676047
      304.0000000000      155.1786431556
      304.1000000000      155.1557465608
      304.2000000000      155.1323598760
      304.3000000000      155.1084614014
      304.4000000000      155.0840348756
      304.5000000000      155.0590797636
      304.6000000000      155.0336173815
      304.7000000000      155.0076891360
      304.8000000000      154.9813466416
      304.9000000000      154.9546372037
      305.0000000000      154.9275900332
      305.1000000000      154.9002084219
      305.2000000000      154.8724710057
      305.3000000000      154.8443422741
      305.4000000000      154.8157894972
      305.5000000000      154.7868006937
      305.6000000000      154.7573977604
      305.7000000000      154.7276406887
      305.8000000000      154.6976224272
      305.9000000000      154.6674574955
      306.0000000000      154.6372690391
      306.1000000000      154.6071786220
      306.2000000000      154.5773015371
      306.3000000000      154.5477489251
      306.4000000000      154.5186358222
      306.5000000000      154.4900918358
      306.6000000000      154.4622688166
      306.7000000000      154.4353405717
      306.8000000000      154.4094934915
      306.9000000000      154.3849117307
      307.0000000000      154.3617629028
      307.1000000000      154.3401891371
      307.2000000000      154.3203061099
      307.3000000000      154.3022104157
      307.4000000000      154.2859924148
      307.5000000000      154.2717478096
      307.6000000000      154.2595803330
      307.7000000000      154.2495923884
      307.8000000000      154.2418668551
      307.9000000000      154.2364464019
      308.0000000000      154.2333162255
      308.1000000000      154.2323953895
      308.2000000000      154.2335412027
      308.3000000000      154.2365676994
      308.4000000000      154.2412730049
      308.5000000000      154.2474658045
      308.6000000000      154.2549819403
      308.7000000000      154.2636874875
      308.8000000000      154.2734702516
      308.9000000000      154.2842247544
      309.0000000000      154.2958366655
      309.1000000000      154.3081724798
      309.2000000000      154.3210789596
      309.3000000000      154.3343940163
      309.4000000000      154.3479661735
      309.5000000000      154.3616755998
      309.6000000000      154.3754481151
      309.7000000000      154.3892560023
      309.8000000000      154.4031047526
      309.9000000000      154.4170104973
      310.0000000000      154.4309760755
      310.1000000000      154.4449733402
      310.2000000000      154.4589361733
      310.3000000000      154.4727648262
      310.4000000000      154.4863391877
      310.5000000000      154.4995373011
      310.6000000000      154.5122547926
      310.7000000000      154.5244207882
      310.8000000000      154.5360062855
      310.9000000000      154.5470229665
      311.0000000000      154.5575132045
      311.1000000000      154.5675345517
      311.2000000000      154.5771429653
      311.3000000000      154.5863782768
      311.4000000000      154.5952542141
      311.5000000000      154.6037543802
      311.6000000000      154.6118350156
      311.7000000000      154.6194336942
      311.8000000000      154.6264812557
      311.9000000000      154.6329131602
      312.0000000000      154.6386773718
      312.1000000000      154.6437380309
      312.2000000000      154.6480757989
      312.3000000000      154.6516859882
      312.4000000000      154.6545751473
      312.5000000000      154.6567566804
      312.6000000000      154.6582465647
      312.7000000000      154.6590604740
      312.8000000000      154.6592132074
      312.9000000000      154.6587195624
      313.0000000000      154.6575951428
      313.1000000000      154.6558558119
      313.2000000000      154.6535156233
      313.3000000000      154.6505844222
      313.4000000000      154.6470669544
      313.5000000000      154.6429649047
      313.6000000000      154.6382821672
      313.7000000000      154.6330320930
      313.8000000000      154.6272447026
      313.9000000000      154.6209715153
      314.0000000000      154.6142858226
      314.1000000000      154.6072770266
      314.2000000000      154.6000392759
      314.3000000000      154.5926567843
      314.4000000000      154.5851900775
      314.5000000000      154.5776678608
      314.6000000000      154.5700874471
      314.7000000000      154.5624236734
      314.8000000000      154.5546430765
      314.9000000000      154.5467180693
      315.0000000000      154.5386357119
      315.1000000000      154.5303980106
      315.2000000000      154.5220140528
      315.3000000000      154.5134875880
      315.4000000000      154.5048051702
      315.5000000000      154.4959295784
      315.6000000000      154.4868010013
      315.7000000000      154.4773456010
      315.8000000000      154.4674890345
      315.9000000000      154.4571711302
      316.0000000000      154.4463578398
      316.1000000000      154.4350473607
      316.2000000000      154.4232688754
      316.3000000000      154.4110743033
      316.4000000000      154.3985252093
      316.5000000000      154.3856780762
      316.6000000000      154.3725713194
      316.7000000000      154.3592169657
      316.8000000000      154.3455985634
      316.9000000000      154.3316753485
      317.0000000000      154.3173909599
      317.1000000000      154.3026844494
      317.2000000000      154.2875018447
      317.3000000000      154.2718070078
      317.4000000000      154.2555902693
      317.5000000000      154.2388724178
      317.6000000000      154.2217016143
      317.7000000000      154.2041427977
      317.8000000000      154.1862620852
      317.9000000000      154.1681106137
      318.0000000000      154.1497118794
      318.1000000000      154.1310548839
      318.2000000000      154.1120939752
      318.3000000000      154.0927556185
      318.4000000000      154.0729515394
      318.5000000000      154.0525959096
      318.6000000000      154.0316222558
      318.7000000000      154.0099952070
      318.8000000000      153.9877140345
      318.9000000000      153.9648077518
      319.0000000000      153.9413241879
      319.1000000000      153.9173167576
      319.2000000000      153.8928327083
      319.3000000000      153.8679056003
      319.4000000000      153.8425531132
      319.5000000000      153.8167795909
      319.6000000000      153.7905814997
      319.7000000000      153.7639537796
      319.8000000000      153.7368951309
      319.9000000000      153.7094106551
      320.0000000000      153.6815112015
      320.1000000000      153.6532102048
      320.2000000000      153.6245200347
      320.3000000000      153.5954501640
      320.4000000000      153.5660082435
      320.5000000000      153.5362036893
      320.6000000000      153.5060525544
      320.7000000000      153.4755825768
      320.8000000000      153.4448374706
      320.9000000000      153.4138794192
      321.0000000000      153.3827888827
      321.1000000000      153.3516615717
      321.2000000000      153.3206035039
      321.3000000000      153.2897255300
      321.4000000000      153.2591382114
      321.5000000000      153.2289469177
      321.6000000000      153.1992464973
      321.7000000000      153.1701153804
      321.8000000000      153.1416101161
      321.9000000000      153.1137622980
      322.0000000000      153.0865800682
      322.1000000000      153.0600558365
      322.2000000000      153.0341804884
      322.3000000000      153.0089622235
      322.4000000000      152.9844453961
      322.5000000000      152.9607230721
      322.6000000000      152.9379378900
      322.7000000000      152.9162697882
      322.8000000000      152.8959137715
      322.9000000000      152.8770539084
      323.0000000000      152.8598401657
      323.1000000000      152.8443735393
      323.2000000000      152.8307029798
      323.3000000000      152.8188341132
      323.4000000000      152.8087452969
      323.5000000000      152.8004037293
      323.6000000000      152.7937757352
      323.7000000000      152.7888296815
      323.8000000000      152.7855335510
      323.9000000000      152.7838504398
      324.0000000000      152.7837351750
      324.1000000000      152.7851344799
      324.2000000000      152.7879910048
      324.3000000000      152.7922485497
      324.4000000000      152.7978543682
      324.5000000000      152.8047559673
      324.6000000000      152.8128929214
      324.7000000000      152.8221866089
      324.8000000000      152.8325317872
      324.9000000000      152.8437935433
      325.0000000000      152.8558114926
      325.1000000000      152.8684103906
      325.2000000000      152.8814137704
      325.3000000000      152.8946565790
      325.4000000000      152.9079940170
      325.5000000000      152.9213059674
      325.6000000000      152.9344977882
      325.7000000000      152.9474986044
      325.8000000000      152.9602579610
      325.9000000000      152.9727415695
      326.0000000000      152.9849270467
      326.1000000000      152.9968006264
      326.2000000000      153.0083554247
      326.3000000000      153.0195910823
      326.4000000000      153.0305135727
      326.5000000000      153.0411338667
      326.6000000000      153.0514644856
      326.7000000000      153.0615141578
      326.8000000000      153.0712819550
      326.9000000000      153.0807527861
      327.0000000000      153.0898959674
      327.1000000000      153.0986676651
      327.2000000000      153.1070168271
      327.3000000000      153.1148929682
      327.4000000000      153.1222535075
      327.5000000000      153.1290690984
      327.6000000000      153.1353263187
      327.7000000000      153.1410279302
      327.8000000000      153.1461909545
      327.9000000000      153.1508425097
      328.0000000000      153.1550134561
      328.1000000000      153.1587305344
      328.2000000000      153.1620083226
      328.3000000000      153.1648425417
      328.4000000000      153.1672058857
      328.5000000000      153.1690471606
      328.6000000000      153.1702939647
      328.7000000000      153.1708585271
      328.8000000000      153.1706458550
      328.9000000000      153.1695626501
      329.0000000000      153.1675253692
      329.1000000000      153.1644662839
      329.2000000000      153.1603371520
      329.3000000000      153.1551109231
      329.4000000000      153.1487819902
      329.5000000000      153.1413650992
      329.6000000000      153.1328926261
      329.7000000000      153.1234100336
      329.8000000000      153.1129699150
      329.9000000000      153.1016256747
      330.0000000000      153.0894260628
      330.1000000000      153.0764115881
      330.2000000000      153.0626133901
      330.3000000000      153.0480545721
      330.4000000000      153.0327532692
      330.5000000000      153.0167262123
      330.6000000000      152.9999916868
      330.7000000000      152.9825715751
      330.8000000000      152.9644926802
      330.9000000000      152.9457873045
      331.0000000000      152.9264924864
      331.1000000000      152.9066475494
      331.2000000000      152.8862906694
      331.3000000000      152.8654560849
      331.4000000000      152.8441733864
      331.5000000000      152.8224691187
      331.6000000000      152.8003697768
      331.7000000000      152.7779046438
      331.8000000000      152.7551067022
      331.9000000000      152.7320104816
      332.0000000000      152.7086469974
      332.1000000000      152.6850374794
      332.2000000000      152.6611885391
      332.3000000000      152.6370911178
      332.4000000000      152.6127239332
      332.5000000000      152.5880604100
      332.6000000000      152.5630770950
      332.7000000000      152.5377610564
      332.8000000000      152.5121140209
      332.9000000000      152.4861517262
      333.0000000000      152.4598983968
      333.1000000000      152.4333781117
      333.2000000000      152.4066063983
      333.3000000000      152.3795856425
      333.4000000000      152.3523063923
      333.5000000000      152.3247540930
      333.6000000000      152.2969186606
      333.7000000000      152.2688040386
      333.8000000000      152.2404352342
      333.9000000000      152.2118607928
      334.0000000000      152.1831489678
      334.1000000000      152.1543767822
      334.2000000000      152.1256137583
      334.3000000000      152.0969049289
      334.4000000000      152.0682591233
      334.5000000000      152.0396471908
      334.6000000000      152.0110114955
      334.7000000000      151.9822844030
      334.8000000000      151.9534107305
      334.9000000000      151.9243679269
      335.0000000000      151.8951782198
      335.1000000000      151.8659091442
      335.2000000000      151.8366621148
      335.3000000000      151.8075518989
      335.4000000000      151.7786822351
      335.5000000000      151.7501238139
      335.6000000000      151.7219004597
      335.7000000000      151.6939874788
      335.8000000000      151.6663229069
      335.9000000000      151.6388288838
      336.0000000000      151.6114378180
      336.1000000000      151.5841171271
      336.2000000000      151.5568869009
      336.3000000000      151.5298262947
      336.4000000000      151.5030668138
      336.5000000000      151.4767739235
      336.6000000000      151.4511217968
      336.7000000000      151.4262679012
      336.8000000000      151.4023337113
      336.9000000000      151.3793954942
      337.0000000000      151.3574862197
      337.1000000000      151.3366068448
      337.2000000000      151.3167426640
      337.3000000000      151.2978787843
      337.4000000000      151.2800093938
      337.5000000000      151.2631387731
      337.6000000000      151.2472757509
      337.7000000000      151.2324255436
      337.8000000000      151.2185831017
      337.9000000000      151.2057313694
      338.0000000000      151.1938460548
      338.1000000000      151.1829050497
      338.2000000000      151.1728969055
      338.3000000000      151.1638220418
      338.4000000000      151.1556842413
      338.5000000000      151.1484757277
      338.6000000000      151.1421626457
      338.7000000000      151.1366774475
      338.8000000000      151.1319215804
      338.9000000000      151.1277777952
      339.0000000000      151.1241274276
      339.1000000000      151.1208662882
      339.2000000000      151.1179139309
      339.3000000000      151.1152144952
      339.4000000000      151.1127308426
      339.5000000000      151.1104355821
      339.6000000000      151.1083025458
      339.7000000000      151.1063011755
      339.8000000000      151.1043948932
      339.9000000000      151.1025432371
      340.0000000000      151.1007063156
      340.1000000000      151.0988493619
      340.2000000000      151.0969452341
      340.3000000000      151.0949736224
      340.4000000000      151.0929173147
      340.5000000000      151.0907573320
      340.6000000000      151.0884694024
      340.7000000000      151.0860234331
      340.8000000000      151.0833861247
      340.9000000000      151.0805255878
      341.0000000000      151.0774162644
      341.1000000000      151.0740425103
      341.2000000000      151.0703996534
      341.3000000000      151.0664918523
      341.4000000000      151.0623269011
      341.5000000000      151.0579093283
      341.6000000000      151.0532342467
      341.7000000000      151.0482844769
      341.8000000000      151.0430321015
      341.9000000000      151.0374435666
      342.0000000000      151.0314859441
      342.1000000000      151.0251319147
      342.2000000000      151.0183619318
      342.3000000000      151.0111630966
      342.4000000000      151.0035251644
      342.5000000000      150.9954351406
      342.6000000000      150.9868729037
      342.7000000000      150.9778105778
      342.8000000000      150.9682170887
      342.9000000000      150.9580669623
      343.0000000000      150.9473502903
      343.1000000000      150.9360800359
      343.2000000000      150.9242940943
      343.3000000000      150.9120513313
      343.4000000000      150.8994227516
      343.5000000000      150.8864800030
      343.6000000000      150.8732839172
      343.7000000000      150.8598757021
      343.8000000000      150.8462726197
      343.9000000000      150.8324687208
      344.0000000000      150.8184398086
      344.1000000000      150.8041508044
      344.2000000000      150.7895633904
      344.3000000000      150.7746422354
      344.4000000000      150.7593588891
      344.5000000000      150.7436933761
      344.6000000000      150.7276340569
      344.7000000000      150.7111764903
      344.8000000000      150.6943218293
      344.9000000000      150.6770750327
      345.0000000000      150.6594431172
      345.1000000000      150.6414337936
      345.2000000000      150.6230549904
      345.3000000000      150.6043157085
      345.4000000000      150.5852281851
      345.5000000000      150.5658106353
      345.6000000000      150.5460893652
      345.7000000000      150.5260993199
      345.8000000000      150.5058827444
      345.9000000000      150.4854861820
      346.0000000000      150.4649562696
      346.1000000000      150.4443349532
      346.2000000000      150.4236552122
      346.3000000000      150.4029388046
      346.4000000000      150.3821972270
      346.5000000000      150.3614358811
      346.6000000000      150.3406599835
      346.7000000000      150.3198800704
      346.8000000000      150.2991153526
      346.9000000000      150.2783943513
      347.0000000000      150.2577529688
      347.1000000000      150.2372304769
      347.2000000000      150.2168639798
      347.3000000000      150.1966821855
      347.4000000000      150.1766997853
      347.5000000000      150.1569141828
      347.6000000000      150.1373063306
      347.7000000000      150.1178468125
      347.8000000000      150.0985069456
      347.9000000000      150.0792726760
      348.0000000000      150.0601571438
      348.1000000000      150.0412071172
      348.2000000000      150.0224997815
      348.3000000000      150.0041294035
      348.4000000000      149.9861870554
      348.5000000000      149.9687393986
      348.6000000000      149.9518134519
      348.7000000000      149.9353926446
      348.8000000000      149.9194255772
      348.9000000000      149.9038443270
      349.0000000000      149.8885858807
      349.1000000000      149.8736095691
      349.2000000000      149.8589051611
      349.3000000000      149.8444896380
      349.4000000000      149.8303945770
      349.5000000000      149.8166493905
      349.6000000000      149.8032669413
      349.7000000000      149.7902366241
      349.8000000000      149.7775266076
      349.9000000000      149.7650933182
      350.0000000000      149.7528941657
      350.1000000000      149.7408993281
      350.2000000000      149.7290994295
      350.3000000000      149.7175073791
      350.4000000000      149.7061541839
      350.5000000000      149.6950800349
      350.6000000000      149.6843231089
      350.7000000000      149.6739089681
      350.8000000000      149.6638430948
      350.9000000000      149.6541081478
      351.0000000000      149.6446663237
      351.1000000000      149.6354660327
      351.2000000000      149.6264512526
      351.3000000000      149.6175715139
      351.4000000000      149.6087904150
      351.5000000000      149.6000908427
      351.6000000000      149.5914757561
      351.7000000000      149.5829646114
      351.8000000000      149.5745867952
      351.9000000000      149.5663743046
      352.0000000000      149.5583557817
      352.1000000000      149.5505530385
      352.2000000000      149.5429801805
      352.3000000000      149.5356448400
      352.4000000000      149.5285508065
      352.5000000000      149.5217012025
      352.6000000000      149.5151012194
      352.7000000000      149.5087595259
      352.8000000000      149.5026879427
      352.9000000000      149.4968993498
      353.0000000000      149.4914038945
      353.1000000000      149.4862038372
      353.2000000000      149.4812882238
      353.3000000000      149.4766295450
      353.4000000000      149.4721846828
      353.5000000000      149.4679009088
      353.6000000000      149.4637256840
      353.7000000000      149.4596170830
      353.8000000000      149.4555512725
      353.9000000000      149.4515244161
      354.0000000000      149.4475479733
      354.1000000000      149.4436382709
      354.2000000000      149.4398031231
      354.3000000000      149.4360295067
      354.4000000000      149.4322762046
      354.5000000000      149.4284737606
      354.6000000000      149.4245316667
      354.7000000000      149.4203505583
      354.8000000000      149.4158361602
      354.9000000000      149.4109118977
      355.0000000000      149.4055279524
      355.1000000000      149.3996656331
      355.2000000000      149.3933370049
      355.3000000000      149.3865806337
      355.4000000000      149.3794548254
      355.5000000000      149.3720296278
      355.6000000000      149.3643782913
      355.7000000000      149.3565684971
      355.8000000000      149.3486538695
      355.9000000000      149.3406668866
      356.0000000000      149.3326146720
      356.1000000000      149.3244787675
      356.2000000000      149.3162191036
      356.3000000000      149.3077815879
      356.4000000000      149.2991082916
      356.5000000000      149.2901487173
      356.6000000000      149.2808700358
      356.7000000000      149.2712637599
      356.8000000000      149.2613468087
      356.9000000000      149.2511564323
      357.0000000000      149.2407403093
      357.1000000000      149.2301443627
      357.2000000000      149.2194010770
      357.3000000000      149.2085206208
      357.4000000000      149.1974863220
      357.5000000000      149.1862553272
      357.6000000000      149.1747644868
      357.7000000000      149.1629405331
      357.8000000000      149.1507126582
      357.9000000000      149.1380250062
      358.0000000000      149.1248466332
      358.1000000000      149.1111770570
      358.2000000000      149.0970463362
      358.3000000000      149.0825094244
      358.4000000000      149.0676353386
      358.5000000000      149.0524925748
      358.6000000000      149.0371333068
      358.7000000000      149.0215798369
      358.8000000000      149.0058169978
      358.9000000000      148.9897933781
      359.0000000000      148.9734323661
      359.1000000000      148.9566513857
      359.2000000000      148.9393850338
      359.3000000000      148.9216061461
      359.4000000000      148.9033388065
      359.5000000000      148.8846591789
      359.6000000000      148.8656832386
      359.7000000000      148.8465439479
      359.8000000000      148.8273631789
      359.9000000000      148.8082252017
      360.0000000000      148.7891584552
      360.1000000000      148.7701306049
      360.2000000000      148.7510586354
      360.3000000000      148.7318315030
      360.4000000000      148.7123390847
      360.5000000000      148.6924995059
      360.6000000000      148.6722781598
      360.7000000000      148.6516948409
      360.8000000000      148.6308187613
      360.9000000000      148.6097537714
      361.0000000000      148.5886179788
      361.1000000000      148.5675228790
      361.2000000000      148.5465568649
      361.3000000000      148.5257762756
      361.4000000000      148.5052044129
      361.5000000000      148.4848363094
      361.6000000000      148.4646455702
      361.7000000000      148.4445900241
      361.8000000000      148.4246149492
      361.9000000000      148.4046552207
      362.0000000000      148.3846393807
      362.1000000000      148.3644982581
      362.2000000000      148.3441784797
      362.3000000000      148.3236582250
      362.4000000000      148.3029603965
      362.5000000000      148.2821579485
      362.6000000000      148.2613678638
      362.7000000000      148.2407337080
      362.8000000000      148.2204005908
      362.9000000000      148.2004891394
      363.0000000000      148.1810755014
      363.1000000000      148.1621821743
      363.2000000000      148.1437808362
      363.3000000000      148.1258051336
      363.4000000000      148.1081696332
      363.5000000000      148.0907907880
      363.6000000000      148.0736061360
      363.7000000000      148.0565886680
      363.8000000000      148.0397542542
      363.9000000000      148.0231613489
      364.0000000000      148.0069035434
      364.1000000000      147.9910963526
      364.2000000000      147.9758597963
      364.3000000000      147.9612985717
      364.4000000000      147.9474824075
      364.5000000000      147.9344304433
      364.6000000000      147.9221042394
      364.7000000000      147.9104130660
      364.8000000000      147.8992320934
      364.9000000000      147.8884298552
      365.0000000000      147.8778977713
      365.1000000000      147.8675733031
      365.2000000000      147.8574500333
      365.3000000000      147.8475721827
      365.4000000000      147.8380159841
      365.5000000000      147.8288641735
      365.6000000000      147.8201814799
      365.7000000000      147.8119981172
      365.8000000000      147.8043054343
      365.9000000000      147.7970637517
      366.0000000000      147.7902183384
      366.1000000000      147.7837169705
      366.2000000000      147.7775225499
      366.3000000000      147.7716167712
      366.4000000000      147.7659944809
      366.5000000000      147.7606516786
      366.6000000000      147.7555721260
      366.7000000000      147.7507178838
      366.8000000000      147.7460276917
      366.9000000000      147.7414239899
      367.0000000000      147.7368256064
      367.1000000000      147.7321607412
      367.2000000000      147.7273753378
      367.3000000000      147.7224347012
      367.4000000000      147.7173191493
      367.5000000000      147.7120160100
      367.6000000000      147.7065105909
      367.7000000000      147.7007787354
      367.8000000000      147.6947834803
      367.9000000000      147.6884771821
      368.0000000000      147.6818083407
      368.1000000000      147.6747303599
      368.2000000000      147.6672089915
      368.3000000000      147.6592263730
      368.4000000000      147.6507812419
      368.5000000000      147.6418861051
      368.6000000000      147.6325629861
      368.7000000000      147.6228395614
      368.8000000000      147.6127465826
      368.9000000000      147.6023158155
      369.0000000000      147.5915767221
      369.1000000000      147.5805508715
      369.2000000000      147.5692451519
      369.3000000000      147.5576465673
      369.4000000000      147.5457216755
      369.5000000000      147.5334223858
      369.6000000000      147.5206974529
      369.7000000000      147.5075064621
      369.8000000000      147.4938315452
      369.9000000000      147.4796825858
      370.0000000000      147.4650939512
      370.1000000000      147.4501136862
      370.2000000000      147.4347885562
      370.3000000000      147.4191497261
      370.4000000000      147.4032039657
      370.5000000000      147.3869336652
      370.6000000000      147.3703058014
      370.7000000000      147.3532865765
      370.8000000000      147.3358563776
      370.9000000000      147.3180200373
      371.0000000000      147.2998094320
      371.1000000000      147.2812779131
      371.2000000000      147.2624883020
      371.3000000000      147.2434980999
      371.4000000000      147.2243467537
      371.5000000000      147.2050493987
      371.6000000000      147.1855990300
      371.7000000000      147.1659756023
      371.8000000000      147.1461581083
      371.9000000000      147.1261354979
      372.0000000000      147.1059138444
      372.1000000000      147.0855189917
      372.2000000000      147.0649950723
      372.3000000000      147.0443998051
      372.4000000000      147.0237977764
      372.5000000000      147.0032532195
      372.6000000000      146.9828236845
      372.7000000000      146.9625554306
      372.8000000000      146.9424808603
      372.9000000000      146.9226179068
      373.0000000000      146.9029712089
      373.1000000000      146.8835349945
      373.2000000000      146.8642972553
      373.3000000000      146.8452442518
      373.4000000000      146.8263642909
      373.5000000000      146.8076496775
      373.6000000000      146.7890962533
      373.7000000000      146.7707008491
      373.8000000000      146.7524578033
      373.9000000000      146.7343560582
      374.0000000000      146.7163780030
      374.1000000000      146.6985004174
      374.2000000000      146.6806969704
      374.3000000000      146.6629413554
      374.4000000000      146.6452103472
      374.5000000000      146.6274862697
      374.6000000000      146.6097585780
      374.7000000000      146.5920243424
      374.8000000000      146.5742875641
      374.9000000000      146.5565576848
      375.0000000000      146.5388478374
      375.1000000000      146.5211732885
      375.2000000000      146.5035501785
      375.3000000000      146.4859942774
      375.4000000000      146.4685197680
      375.5000000000      146.4511385155
      375.6000000000      146.4338605718
      375.7000000000      146.4166964039
      375.8000000000      146.3996605879
      375.9000000000      146.3827758134
      376.0000000000      146.3660756079
      376.1000000000      146.3496044608
      376.2000000000      146.3334150287
      376.3000000000      146.3175633165
      376.4000000000      146.3021033893
      376.5000000000      146.2870831066
      376.6000000000      146.2725416753
      376.7000000000      146.2585091741
      376.8000000000      146.2450074400
      376.9000000000      146.2320509317
      377.0000000000      146.2196459137
      377.1000000000      146.2077870366
      377.2000000000      146.1964519715
      377.3000000000      146.1855965276
      377.4000000000      146.1751532367
      377.5000000000      146.1650354730
      377.6000000000      146.1551472371
      377.7000000000      146.1453968428
      377.8000000000      146.1357112018
      377.9000000000      146.1260468080
      378.0000000000      146.1163940733
      378.1000000000      146.1067736151
      378.2000000000      146.0972256739
      378.3000000000      146.0877960613
      378.4000000000      146.0785226861
      378.5000000000      146.0694259626
      378.6000000000      146.0605048804
      378.7000000000      146.0517387808
      378.8000000000      146.0430934604
      378.9000000000      146.0345293190
      379.0000000000      146.0260091535
      379.1000000000      146.0175039239
      379.2000000000      146.0089959012
      379.3000000000      146.0004792808
      379.4000000000      145.9919589665
      379.5000000000      145.9834485219
      379.6000000000      145.9749683962
      379.7000000000      145.9665449591
      379.8000000000      145.9582095528
      379.9000000000      145.9499958656
      380.0000000000      145.9419343853
      380.1000000000      145.9340445561
      380.2000000000      145.9263274019
      380.3000000000      145.9187619984
      380.4000000000      145.9113080587
      380.5000000000      145.9039149026
      380.6000000000      145.8965352861
      380.7000000000      145.8891412043
      380.8000000000      145.8817377362
      380.9000000000      145.8743706640
      381.0000000000      145.8671246147
      381.1000000000      145.8601110798
      381.2000000000      145.8534488254
      381.3000000000      145.8472413159
      381.4000000000      145.8415563633
      381.5000000000      145.8364128842
      381.6000000000      145.8317781368
      381.7000000000      145.8275758167
      381.8000000000      145.8237016716
      381.9000000000      145.8200409664
      382.0000000000      145.8164828035
      382.1000000000      145.8129292629
      382.2000000000      145.8092999945
      382.3000000000      145.8055337131
      382.4000000000      145.8015875635
      382.5000000000      145.7974349892
      382.6000000000      145.7930628501
      382.7000000000      145.7884684045
      382.8000000000      145.7836561636
      382.9000000000      145.7786342727
      383.0000000000      145.7734105113
      383.1000000000      145.7679885988
      383.2000000000      145.7623655970
      383.3000000000      145.7565308926
      383.4000000000      145.7504669043
      383.5000000000      145.7441513980
      383.6000000000      145.7375606234
      383.7000000000      145.7306716080
      383.8000000000      145.7234621049
      383.9000000000      145.7159083326
      384.0000000000      145.7079825481
      384.1000000000      145.6996529620
      384.2000000000      145.6908867829
      384.3000000000      145.6816551937
      384.4000000000      145.6719386928
      384.5000000000      145.6617321626
      384.6000000000      145.6510492116
      384.7000000000      145.6399244476
      384.8000000000      145.6284117368
      384.9000000000      145.6165778441
      385.0000000000      145.6044931671
      385.1000000000      145.5922225395
      385.2000000000      145.5798183173
      385.3000000000      145.5673163765
      385.4000000000      145.5547348238
      385.5000000000      145.5420753367
      385.6000000000      145.5293271122
      385.7000000000      145.5164726574
      385.8000000000      145.5034938593
      385.9000000000      145.4903766228
      386.0000000000      145.4771131121
      386.1000000000      145.4637018600
      386.2000000000      145.4501466051
      386.3000000000      145.4364544701
      386.4000000000      145.4226335116
      386.5000000000      145.4086896722
      386.6000000000      145.3946233338
      386.7000000000      145.3804260366
      386.8000000000      145.3660775789
      386.9000000000      145.3515437291
      387.0000000000      145.3367752934
      387.1000000000      145.3217099102
      387.2000000000      145.3062776746
      387.3000000000      145.2904102804
      387.4000000000      145.2740516714
      387.5000000000      145.2571673180
      387.6000000000      145.2397494041
      387.7000000000      145.2218160857
      387.8000000000      145.2034043836
      387.9000000000      145.1845582961
      388.0000000000      145.1653158506
      388.1000000000      145.1456996747
      388.2000000000      145.1257144011
      388.3000000000      145.1053513655
      388.4000000000      145.0845983950
      388.5000000000      145.0634514297
      388.6000000000      145.0419247391
      388.7000000000      145.0200571872
      388.8000000000      144.9979123689
      388.9000000000      144.9755719026
      389.0000000000      144.9531235789
      389.1000000000      144.9306485525
      389.2000000000      144.9082124450
      389.3000000000      144.8858632469
      389.4000000000      144.8636357407
      389.5000000000      144.8415595820
      389.6000000000      144.8196672770
      389.7000000000      144.7979989339
      389.8000000000      144.7766021002
      389.9000000000      144.7555266352
      390.0000000000      144.7348161027
      390.1000000000      144.7144982102
      390.2000000000      144.6945769942
      390.3000000000      144.6750287005
      390.4000000000      144.6558021530
      390.5000000000      144.6368234375
      390.6000000000      144.6180041181
      390.7000000000      144.5992515389
      390.8000000000      144.5804791052
      390.9000000000      144.5616142430
      391.0000000000      144.5426026070
      391.1000000000      144.5234087202
      391.2000000000      144.5040145546
      391.3000000000      144.4844176445
      391.4000000000      144.4646292763
      391.5000000000      144.4446723921
      391.6000000000      144.4245787964
      391.7000000000      144.4043860855
      391.8000000000      144.3841353310
      391.9000000000      144.3638700115
      392.0000000000      144.3436356905
      392.1000000000      144.3234791069
      392.2000000000      144.3034454417
      392.3000000000      144.2835734007
      392.4000000000      144.2638891166
      392.5000000000      144.2444010581
      392.6000000000      144.2250986936
      392.7000000000      144.2059566830
      392.8000000000      144.1869442694
      392.9000000000      144.1680371357
      393.0000000000      144.1492276024
      393.1000000000      144.1305290629
      393.2000000000      144.1119728351
      393.3000000000      144.0935982100
      393.4000000000      144.0754393575
      393.5000000000      144.0575139182
      393.6000000000      144.0398174336
      393.7000000000      144.0223255442
      393.8000000000      144.0050028846
      393.9000000000      143.9878151669
      394.0000000000      143.9707401088
      394.1000000000      143.9537738627
      394.2000000000      143.9369317986
      394.3000000000      143.9202445013
      394.4000000000      143.9037508179
      394.5000000000      143.8874899033
      394.6000000000      143.8714940428
      394.7000000000      143.8557838690
      394.8000000000      143.8403667138
      394.9000000000      143.8252374578
      395.0000000000      143.8103803247
      395.1000000000      143.7957702625
      395.2000000000      143.7813737953
      395.3000000000      143.7671501810
      395.4000000000      143.7530537681
      395.5000000000      143.7390378172
      395.6000000000      143.7250590848
      395.7000000000      143.7110818209
      395.8000000000      143.6970796561
      395.9000000000      143.6830345668
      396.0000000000      143.6689334114
      396.1000000000      143.6547638155
      396.2000000000      143.6405116218
      396.3000000000      143.6261614444
      396.4000000000      143.6117007533
      396.5000000000      143.5971269886
      396.6000000000      143.5824564803
      396.7000000000      143.5677329507
      396.8000000000      143.5530324653
      396.9000000000      143.5384614968
      397.0000000000      143.5241464252
      397.1000000000      143.5102158782
      397.2000000000      143.4967801820
      397.3000000000      143.4839133997
      397.4000000000      143.4716426381
      397.5000000000      143.4599473047
      397.6000000000      143.4487684954
      397.7000000000      143.4380259534
      397.8000000000      143.4276379563
      397.9000000000      143.4175386357
      398.0000000000      143.4076881329
      398.1000000000      143.3980735534
      398.2000000000      143.3887018064
      398.3000000000      143.3795882662
      398.4000000000      143.3707465331
      398.5000000000      143.3621837749
      398.6000000000      143.3539032551
      398.7000000000      143.3459120910
      398.8000000000      143.3382296653
      398.9000000000      143.3308918208
      399.0000000000      143.3239479587
      399.1000000000      143.3174511446
      399.2000000000      143.3114439930
      399.3000000000      143.3059445483
      399.4000000000      143.3009365961
      399.5000000000      143.2963678317
      399.6000000000      143.2921570389
      399.7000000000      143.2882085007
      399.8000000000      143.2844294221
      399.9000000000      143.2807452906
      400.0000000000      143.2771090053
      400.1000000000      143.2735015485
      400.2000000000      143.2699242192
      400.3000000000      143.2663847110
      400.4000000000      143.2628813658
      400.5000000000      143.2593909947
      400.6000000000      143.2558646033
      400.7000000000      143.2522322658
      400.8000000000      143.2484147668
      400.9000000000      143.2443375513
      401.0000000000      143.2399426172
      401.1000000000      143.2351953045
      401.2000000000      143.2300844828
      401.3000000000      143.2246164389
      401.4000000000      143.2188049794
      401.5000000000      143.2126621274
      401.6000000000      143.2061937669
      401.7000000000      143.1994020412
      401.8000000000      143.1922928716
      401.9000000000      143.1848849542
      402.0000000000      143.1772165658
      402.1000000000      143.1693475186
      402.2000000000      143.1613545845
      402.3000000000      143.1453186353
