# Supplementary material for: Direct tracking of H2 roaming reaction in real time
Source: Nat Commun. 2024 Aug 6;15:6656. doi: 10.1038/s41467-024-49671-6 (PMC11303762; doi:10.1038/s41467-024-49671-6)
Supplement: Supplementary file 8 — Source Data [file 41467_2024_49671_MOESM8_ESM.zip › SourceData/Data-Fig11-SuppInfo/FigS11.traj1.R1.dat]

# Bond Length
# X-Axis:  Time in Trajectory (femtosec)
# Y-Axis:  Bond Length (Angstroms)
#                  X                   Y
0 1.09375621605730771727
.10000 1.09731222407025066367
.20000 1.10134707229782928224
.30000 1.10582373180403394704
.40000 1.11070733644556431371
.50000 1.11596989087026895467
.60000 1.12158451431267541373
.70000 1.12753424049205707480
.80000 1.13380177942045936797
.90000 1.14037148308698074002
1.00000 1.14722950281711287587
1.10000 1.15435828886052531346
1.20000 1.16173959378640444097
1.30000 1.16935830017364652047
1.40000 1.17719920880622409633
1.50000 1.18525382529355289147
1.60000 1.19350891984475759090
1.70000 1.20195386987438082793
1.80000 1.21057697365512450093
1.90000 1.21935818487063102995
2.00000 1.22827413194490097101
2.10000 1.23729913613685191160
2.20000 1.24640929801891320775
2.30000 1.25557996459564454137
2.40000 1.26479139129383704071
2.50000 1.27403078367400526481
2.60000 1.28328523645719543515
2.70000 1.29254445587685687152
2.80000 1.30179593015072834802
2.90000 1.31102411444603108032
3.00000 1.32020927989618373232
3.10000 1.32933124682300310396
3.20000 1.33837094198021200164
3.30000 1.34731029129521607762
3.40000 1.35613721235352877547
3.50000 1.36484044535835763017
3.60000 1.37341431751711398852
3.70000 1.38185424694032040305
3.80000 1.39015460821629476767
3.90000 1.39831021107835724765
4.00000 1.40631469194131652575
4.10000 1.41416335225920771277
4.20000 1.42184919835614072058
4.30000 1.42937136262554245983
4.40000 1.43672607545941059947
4.50000 1.44391405400079128116
4.60000 1.45093579784392941278
4.70000 1.45779363067548076045
4.80000 1.46449031272214293196
4.90000 1.47102176677097473872
5.00000 1.47738605710863536631
5.10000 1.48357487249582385207
5.20000 1.48958265275378391807
5.30000 1.49539896726927025118
5.40000 1.50101661467620004489
5.50000 1.50642980020012880784
5.60000 1.51163822108863071708
5.70000 1.51664245838661657850
5.80000 1.52144798862991041124
5.90000 1.52606139184830962029
6.00000 1.53049176943948313413
6.10000 1.53474046915366117219
6.20000 1.53881081331396940505
6.30000 1.54270129828687186465
6.40000 1.54640864788386384657
6.50000 1.54993060464073681055
6.60000 1.55325762216478435667
6.70000 1.55639047742428699299
6.80000 1.55932405813352344365
6.90000 1.56206058137768779687
7.00000 1.56459921726587860389
7.10000 1.56693733149542391008
7.20000 1.56907670621451773561
7.30000 1.57101615732429690374
7.40000 1.57275190824776938179
7.50000 1.57428274094744492946
7.60000 1.57560902793745123932
7.70000 1.57672816615832673467
7.80000 1.57763902443936775229
7.90000 1.57834407424426946463
8.00000 1.57883840901911174653
8.10000 1.57912433040657061494
8.20000 1.57919444764664747095
8.30000 1.57904990406668275127
8.40000 1.57868501863449632217
8.50000 1.57809931336085435862
8.60000 1.57729250615128454682
8.70000 1.57626513511655138682
8.80000 1.57502452898359649641
8.90000 1.57357159256927360178
9.00000 1.57191467979085938683
9.10000 1.57005723224155112325
9.20000 1.56800647937181688165
9.30000 1.56576658519205856758
9.40000 1.56334025772702469609
9.50000 1.56073363240688832155
9.60000 1.55795009441060081730
9.70000 1.55499404341945953320
9.80000 1.55186704494521694833
9.90000 1.54857544835019259064
10.00000 1.54512103837887082211
10.10000 1.54150837743620452891
10.20000 1.53773860156074640955
10.30000 1.53381744682638161729
10.40000 1.52974742660806591075
10.50000 1.52553209142548030502
10.60000 1.52117963750012115391
10.70000 1.51669566934372170376
10.80000 1.51208875447871776042
10.90000 1.50736780593490187490
11.00000 1.50254031331675091265
11.10000 1.49761280995489618574
11.20000 1.49258690986756278734
11.30000 1.48746534327828962698
11.40000 1.48224565011471698364
11.50000 1.47692788201218545483
11.60000 1.47151108464836240933
11.70000 1.46599893023596712309
11.80000 1.46039456338141713858
11.90000 1.45470663091566335239
12.00000 1.44894478053133550048
12.10000 1.44311747455881082196
12.20000 1.43723414830882723498
12.30000 1.43129883491952860598
12.40000 1.42531700651398950463
12.50000 1.41928911382705955002
12.60000 1.41322058876241963700
12.70000 1.40711835450505015434
12.80000 1.40099283370115780189
12.90000 1.39485691518341765720
13.00000 1.38873071665388031050
13.10000 1.38263358016829607160
13.20000 1.37658613336434563984
13.30000 1.37060615970927257466
13.40000 1.36470784877350214498
13.50000 1.35890339013816578233
13.60000 1.35320343006548723424
13.70000 1.34761502455003817755
13.80000 1.34214708925139795945
13.90000 1.33680900318744113401
14.00000 1.33160760648172928646
14.10000 1.32655035357200067349
14.20000 1.32163744615911969097
14.30000 1.31687061205647686820
14.40000 1.31224236281603102344
14.50000 1.30774635372536978830
14.60000 1.30337538550411485051
14.70000 1.29912100443684613685
14.80000 1.29497602263401000779
14.90000 1.29093285778076002925
15.00000 1.28698528821000902690
15.10000 1.28312761619450775501
15.20000 1.27935084428002000674
15.30000 1.27565289614220685937
15.40000 1.27203394729307440759
15.50000 1.26849717784037659245
15.60000 1.26505043628149466758
15.70000 1.26170535425827531042
15.80000 1.25847107590838177356
15.90000 1.25536630504008669604
16.00000 1.25240686109147453839
16.10000 1.24960681648468931517
16.20000 1.24698160860575646262
16.30000 1.24454068846542739299
16.40000 1.24228947949260199794
16.50000 1.24023711826771254717
16.60000 1.23838218708200094975
16.70000 1.23673311041186246716
16.80000 1.23529578591404577008
16.90000 1.23408466109906738440
17.00000 1.23311488653125909783
17.10000 1.23240503431014918911
17.20000 1.23196741588769302969
17.30000 1.23181631020538123089
17.40000 1.23194942161518952514
17.50000 1.23236079320668101170
17.60000 1.23303228863075601131
17.70000 1.23394057917389198729
17.80000 1.23505942011750997372
17.90000 1.23636151876949001069
18.00000 1.23782258033088086011
18.10000 1.23942426159729502045
18.20000 1.24115428116008204824
18.30000 1.24300098584393729353
18.40000 1.24496028528543833224
18.50000 1.24702356302517395535
18.60000 1.24918304234527615524
18.70000 1.25143058358863836742
18.80000 1.25375283561513829981
18.90000 1.25613952253919628034
19.00000 1.25857777255678562218
19.10000 1.26105470145192353586
19.20000 1.26356125817587490640
19.30000 1.26608589734978092441
19.40000 1.26861943738892791725
19.50000 1.27115138767693598423
19.60000 1.27367378738042654278
19.70000 1.27617526081804296979
19.80000 1.27864853884130333369
19.90000 1.28108357796905663090
20.00000 1.28347430861470694262
20.10000 1.28581104750970311454
20.20000 1.28808697155937416926
20.30000 1.29029828926182801476
20.40000 1.29243516568801237489
20.50000 1.29449736174663561961
20.60000 1.29648483485615827699
20.70000 1.29839919908709124249
20.80000 1.30024239926561385763
20.90000 1.30202434911563769879
21.00000 1.30374685498297559651
21.10000 1.30541417579326140853
21.20000 1.30702713784603569722
21.30000 1.30858202810714162734
21.40000 1.31007320889483118992
21.50000 1.31149045388100328330
21.60000 1.31282667008862978842
21.70000 1.31406934632918060470
21.80000 1.31520654923171668336
21.90000 1.31622653163427761075
22.00000 1.31711769841992480911
22.10000 1.31786929052353291415
22.20000 1.31846926448817911001
22.30000 1.31890497222544429984
22.40000 1.31916568229051501504
22.50000 1.31923746220345031558
22.60000 1.31910855027021942202
22.70000 1.31876626707123503068
22.80000 1.31819698650770704908
22.90000 1.31739245827847367406
23.00000 1.31634179411351974287
23.10000 1.31503881068316763196
23.20000 1.31347765063704072147
23.30000 1.31165334508245737176
23.40000 1.30956421036121783592
23.50000 1.30720778714747564802
23.60000 1.30458163093345753271
23.70000 1.30168100943702793193
23.80000 1.29850145841350520987
23.90000 1.29504097526217293044
24.00000 1.29129618314041337524
24.10000 1.28726712183796568835
24.20000 1.28295745822766859193
24.30000 1.27837589442151168872
24.40000 1.27352947285958011314
24.50000 1.26842826547542687594
24.60000 1.26308190941086635452
24.70000 1.25749870255440025245
24.80000 1.25168102978554404549
24.90000 1.24563379328998617208
25.00000 1.23935832812750324455
25.10000 1.23285974102287888764
25.20000 1.22614109076973682506
25.30000 1.21920647154245371484
25.40000 1.21206380889538979749
25.50000 1.20471565074668138470
25.60000 1.19716767229866343396
25.70000 1.18942640269753554853
25.80000 1.18149871112456148967
25.90000 1.17339709434999028379
26.00000 1.16513738580049005309
26.10000 1.15674626641022706177
26.20000 1.14824983025211024848
26.30000 1.13968247325691553779
26.40000 1.13107287027140740274
26.50000 1.12245471589146971697
26.60000 1.11385404069204686797
26.70000 1.10529568774378198059
26.80000 1.09680486622416113348
26.90000 1.08840898096166038572
27.00000 1.08013558146651200854
27.10000 1.07201978290141642329
27.20000 1.06410059714389785695
27.30000 1.05641671242554658857
27.40000 1.04900751362085104943
27.50000 1.04190705597620366628
27.60000 1.03514884298394499050
27.70000 1.02876171928829078102
27.80000 1.02277402429813400106
27.90000 1.01721279736886912604
28.00000 1.01210196358914352221
28.10000 1.00746917326983260902
28.20000 1.00333188504801341233
28.30000 .99970636000477660260
28.40000 .99659990363736238924
28.50000 .99401660885319215072
28.60000 .99195425934162911884
28.70000 .99041522684074279129
28.80000 .98940254637483119831
28.90000 .98892798197745421061
29.00000 .98900822545517790046
29.10000 .98966605735773316962
29.20000 .99092233015105679371
29.30000 .99279384851589405887
29.40000 .99528804581085972169
29.50000 .99840468815255470033
29.60000 1.00213125190316263282
29.70000 1.00644641788174694660
29.80000 1.01132695069102158284
29.90000 1.01674499278875231645
30.00000 1.02266828498296552972
30.10000 1.02907001577200761427
30.20000 1.03591420364671127526
30.30000 1.04316369017570775492
30.40000 1.05078114524957098699
30.50000 1.05872331872449092666
30.60000 1.06695075639084674674
30.70000 1.07542365047919603579
30.80000 1.08410816021649795531
30.90000 1.09297295774689686509
31.00000 1.10199033118535119023
31.10000 1.11113602057038903287
31.20000 1.12038299262841365214
31.30000 1.12971119205441175446
31.40000 1.13909321499603358843
31.50000 1.14850388056375325422
31.60000 1.15792203921378057515
31.70000 1.16732545620276781489
31.80000 1.17669078235618043784
31.90000 1.18599341293322535889
32.00000 1.19521197754415095218
32.10000 1.20432025581155114938
32.20000 1.21329468430756754881
32.30000 1.22211206170751788386
32.40000 1.23075425420796332098
32.50000 1.23920598073564832194
32.60000 1.24745699563592171151
32.70000 1.25550147407758944454
32.80000 1.26333237801498620500
32.90000 1.27094303085622213108
33.00000 1.27832621405727262822
33.10000 1.28546679776997741016
33.20000 1.29235262902119713991
33.30000 1.29896706940476362485
33.40000 1.30529666654749409882
33.50000 1.31133233072817967489
33.60000 1.31706596457352886831
33.70000 1.32250076820620410556
33.80000 1.32763475018809296004
33.90000 1.33247115468103098445
34.00000 1.33700933874001044690
34.10000 1.34124613229451662788
34.20000 1.34517835131628549413
34.30000 1.34879503089572508997
34.40000 1.35208860284746132460
34.50000 1.35505108809409839165
34.60000 1.35767563737514270827
34.70000 1.35995793826794510902
34.80000 1.36189844157044250580
34.90000 1.36349635561632507063
35.00000 1.36475632670598013974
35.10000 1.36567736229242666611
35.20000 1.36626787772017826943
35.30000 1.36652785149516802667
35.40000 1.36646523102529030283
35.50000 1.36608261462951061157
35.60000 1.36538803262698915454
35.70000 1.36438399313719596275
35.80000 1.36307628395589070934
35.90000 1.36147082003765324915
36.00000 1.35956926926618932018
36.10000 1.35737505297430599271
36.20000 1.35489392887930529688
36.30000 1.35213159340686955194
36.40000 1.34909430139297527165
36.50000 1.34579399696015883216
36.60000 1.34223768797072599558
36.70000 1.33843686406083421204
36.80000 1.33439851162874128859
36.90000 1.33012787542589302732
37.00000 1.32562717079803399750
37.10000 1.32089585216019207545
37.20000 1.31593333295801881211
37.30000 1.31073820129955776001
37.40000 1.30530948343333505407
37.50000 1.29965153919233289230
37.60000 1.29377056259369265338
37.70000 1.28767958321975424570
37.80000 1.28139150555402075367
37.90000 1.27492111995370129251
38.00000 1.26828658906179402997
38.10000 1.26150599224973957315
38.20000 1.25459357943439197245
38.30000 1.24756785764823229514
38.40000 1.24044361407078878959
38.50000 1.23323725801526123045
38.60000 1.22596246020708154471
38.70000 1.21863318206300291107
38.80000 1.21126248935810771271
38.90000 1.20386281327608088884
39.00000 1.19644722736190918049
39.10000 1.18902858953559228537
39.20000 1.18162305883517692970
39.30000 1.17424669847098143757
39.40000 1.16691905726532720809
39.50000 1.15965712701039353376
39.60000 1.15247893335973825079
39.70000 1.14539819178746742074
39.80000 1.13842921652468143251
39.90000 1.13158109667933212607
40.00000 1.12486972060367950860
40.10000 1.11830821738463497709
40.20000 1.11191195245846691995
40.30000 1.10570397656018222353
40.40000 1.09970766778676231979
40.50000 1.09394094658212698241
40.60000 1.08842447998425687742
40.70000 1.08317297107433399988
40.80000 1.07819862915744796452
40.90000 1.07350899946577066410
41.00000 1.06911803607506313549
41.10000 1.06503791929724267447
41.20000 1.06128566435762242420
41.30000 1.05788106884138918312
41.40000 1.05483921084258144864
41.50000 1.05217425113618894337
41.60000 1.04989416054048038504
41.70000 1.04800191900253694144
41.80000 1.04650008218298769515
41.90000 1.04538675668338175097
42.00000 1.04466419787269440049
42.10000 1.04433439009686930830
42.20000 1.04440216207120138266
42.30000 1.04486528335187785585
42.40000 1.04572447375635232380
42.50000 1.04697104032346568052
42.60000 1.04859286980505451079
42.70000 1.05057628513306923969
42.80000 1.05290551172173089731
42.90000 1.05556782541388594561
43.00000 1.05854979962493970517
43.10000 1.06184406486592936081
43.20000 1.06544003213038696108
43.30000 1.06932535389281778686
43.40000 1.07348638862120650551
43.50000 1.07790218694183935680
43.60000 1.08254125380282852294
43.70000 1.08736661219342209486
43.80000 1.09234163974143181062
43.90000 1.09741965477751490834
44.00000 1.10256211731811283014
44.10000 1.10773762423644345583
44.20000 1.11292107362921293548
44.30000 1.11809694941628384714
44.40000 1.12325738923943874494
44.50000 1.12839745327876382973
44.60000 1.13351144612394629316
44.70000 1.13859358670291130355
44.80000 1.14362939936021232035
44.90000 1.14860564773337241326
45.00000 1.15350952677210256320
45.10000 1.15832262065281277144
45.20000 1.16303469867669898337
45.30000 1.16763287388031346057
45.40000 1.17210472958434904525
45.50000 1.17644463305758677765
45.60000 1.18064150488537374644
45.70000 1.18469372182053872822
45.80000 1.18859708093281131025
45.90000 1.19234920310494609731
46.00000 1.19595187215038047282
46.10000 1.19940454558126467023
46.20000 1.20270283166291747115
46.30000 1.20584075993557291926
46.40000 1.20881134277686193458
46.50000 1.21160237107765681361
46.60000 1.21420457945644398726
46.70000 1.21660787617415990490
46.80000 1.21880535037798385930
46.90000 1.22078998576987024693
47.00000 1.22255788932303733262
47.10000 1.22410517544898894198
47.20000 1.22543054536925918753
47.30000 1.22653236956307027584
47.40000 1.22741548707232792517
47.50000 1.22808641558727454234
47.60000 1.22855153359189617675
47.70000 1.22881961440807088054
47.80000 1.22889887987620852904
47.90000 1.22879111705814345050
48.00000 1.22849769462868753077
48.10000 1.22801411415708085093
48.20000 1.22733996790661062542
48.30000 1.22647438445366644355
48.40000 1.22542507437378642860
48.50000 1.22419971670842989131
48.60000 1.22281328834495415782
48.70000 1.22127619489941750030
48.80000 1.21959669736269784636
48.90000 1.21777537067638217200
49.00000 1.21581358212721081610
49.10000 1.21370384305933545972
49.20000 1.21144342568235517252
49.30000 1.20903775627107692074
49.40000 1.20649415734142699577
49.50000 1.20383101511383232844
49.60000 1.20106971703394470356
49.70000 1.19823379324153598167
49.80000 1.19534305193571941387
49.90000 1.19241318513508563098
50.00000 1.18945716363305828803
50.10000 1.18647994322575887359
50.20000 1.18348522788415065202
50.30000 1.18047910549445982136
50.40000 1.17746375496190964493
50.50000 1.17444963887345974184
50.60000 1.17144503636705038539
50.70000 1.16846153954034790044
50.80000 1.16550711229447244416
50.90000 1.16259189309791765810
51.00000 1.15971753268155776381
51.10000 1.15688765120257031810
51.20000 1.15409716508576521154
51.30000 1.15134625258303594306
51.40000 1.14862748627307365162
51.50000 1.14594130829942595276
51.60000 1.14328575529698610865
51.70000 1.14066077461531042165
51.80000 1.13807220462016380799
51.90000 1.13552273278609442377
52.00000 1.13301823600637602447
52.10000 1.13056158210422133554
52.20000 1.12816268663211867459
52.30000 1.12582711966758022310
52.40000 1.12356512925642187713
52.50000 1.12139065113322574016
52.60000 1.11931815280598393411
52.70000 1.11736238767644223938
52.80000 1.11553897827507578310
52.90000 1.11386097197495882098
53.00000 1.11234032578298625665
53.10000 1.11098288660717002063
53.20000 1.10979459414163664414
53.30000 1.10878282624912620893
53.40000 1.10795065877366578692
53.50000 1.10730024283479681715
53.60000 1.10683725886012709704
53.70000 1.10656168280896117426
53.80000 1.10647344181819384507
53.90000 1.10656518951031529365
54.00000 1.10682680571442612671
54.10000 1.10724726683519070224
54.20000 1.10781274457193351066
54.30000 1.10851206538133810246
54.40000 1.10933822332551040607
54.50000 1.11028526106266942554
54.60000 1.11135689097427204462
54.70000 1.11255598886887485937
54.80000 1.11388686250399775509
54.90000 1.11535235454810422881
55.00000 1.11695367176441118497
55.10000 1.11868549964456051315
55.20000 1.12053743818803305524
55.30000 1.12249638363159103765
55.40000 1.12454928480702881108
55.50000 1.12668175309978283148
55.60000 1.12887984859594335837
55.70000 1.13113933310711107991
55.80000 1.13345307499560827650
55.90000 1.13582178147630185336
56.00000 1.13824775680385155767
56.10000 1.14073368030097191480
56.20000 1.14328401756781328671
56.30000 1.14589736120823666028
56.40000 1.14856927357343144276
56.50000 1.15129265225006973463
56.60000 1.15405698266463428560
56.70000 1.15684843251568612738
56.80000 1.15965510676623159516
56.90000 1.16246590223928718897
57.00000 1.16527199724742377420
57.10000 1.16806659655432318162
57.20000 1.17084803264215292441
57.30000 1.17361317422096110347
57.40000 1.17636193865876160452
57.50000 1.17909192922731856005
57.60000 1.18179981418216511750
57.70000 1.18448014341017975547
57.80000 1.18712677735362367657
57.90000 1.18973391763074486200
58.00000 1.19229046988517022197
58.10000 1.19478941334194956114
58.20000 1.19722083124250724006
58.30000 1.19957551516734451893
58.40000 1.20184167514111441716
58.50000 1.20401082596378675585
58.60000 1.20607182529275593719
58.70000 1.20801231884198929306
58.80000 1.20982571258880094939
58.90000 1.21149953837795580069
59.00000 1.21302289886465045248
59.10000 1.21438307176154263122
59.20000 1.21557138609503308758
59.30000 1.21657329402588810896
59.40000 1.21738072040344059327
59.50000 1.21798761272108182307
59.60000 1.21839471628204297626
59.70000 1.21860735012759544737
59.80000 1.21863600207855339727
59.90000 1.21849515587301371922
60.00000 1.21819680191420630736
60.10000 1.21775445530451663381
60.20000 1.21717750069782344790
60.30000 1.21646811746712046740
60.40000 1.21562410044799621848
60.50000 1.21464236472387212713
60.60000 1.21351659575878895353
60.70000 1.21223968383979246796
60.80000 1.21080485333393010809
60.90000 1.20920829137539410108
61.00000 1.20744683336741580938
61.10000 1.20551828049930458115
61.20000 1.20342278087046366167
61.30000 1.20116034222788091514
61.40000 1.19873852180573558140
61.50000 1.19616139543583331612
61.60000 1.19343748200314204812
61.70000 1.19057498871175687066
61.80000 1.18758395080179489599
61.90000 1.18447187644156414559
62.00000 1.18124606523704450390
62.10000 1.17791497145252381752
62.20000 1.17448561334994648796
62.30000 1.17096561983262343772
62.40000 1.16736790594310926515
62.50000 1.16370261291319613501
62.60000 1.15998758037058310566
62.70000 1.15623536889726738716
62.80000 1.15246048601459651086
62.90000 1.14867397107839089399
63.00000 1.14488140313396653582
63.10000 1.14109057935774756793
63.20000 1.13730143850827868369
63.30000 1.13351788330224415564
63.40000 1.12974382579503394248
63.50000 1.12598598099354682862
63.60000 1.12225396949086350736
63.70000 1.11855801223316084206
63.80000 1.11491187407525622782
63.90000 1.11132599872044746472
64.00000 1.10780866010516455070
64.10000 1.10436761315424312835
64.20000 1.10100653860955794053
64.30000 1.09773314322060987865
64.40000 1.09455260060629338399
64.50000 1.09147751713583179972
64.60000 1.08852123668994166298
64.70000 1.08570196447137370001
64.80000 1.08303591682132130478
64.90000 1.08054223737251474458
65.00000 1.07823581996008646791
65.10000 1.07613096694500897537
65.20000 1.07423918007536850405
65.30000 1.07256696506698359155
65.40000 1.07112685042482246608
65.50000 1.06992498644624614636
65.60000 1.06897070477819924211
65.70000 1.06826911025452757869
65.80000 1.06782550605705237574
65.90000 1.06764037459905008970
66.00000 1.06771037720067139937
66.10000 1.06803446047072844436
66.20000 1.06860597251653052886
66.30000 1.06942094281952417728
66.40000 1.07048084766519760467
66.50000 1.07178604707142927052
66.60000 1.07334189472553432050
66.70000 1.07515068947985147074
66.80000 1.07721463859390622375
66.90000 1.07953212407968666247
67.00000 1.08209442886191776197
67.10000 1.08488736563847954141
67.20000 1.08789548662222144545
67.30000 1.09110181762977555769
67.40000 1.09448923249203324448
67.50000 1.09804477767712187229
67.60000 1.10175612403607723264
67.70000 1.10561392816208678585
67.80000 1.10961121538356848026
67.90000 1.11373694933678122987
68.00000 1.11797945726386225043
68.10000 1.12232306312442853586
68.20000 1.12674811565939616618
68.30000 1.13123135961217058190
68.40000 1.13575063132978270865
68.50000 1.14028344211165321998
68.60000 1.14481048629063491820
68.70000 1.14931490484418586086
68.80000 1.15378860980683979015
68.90000 1.15822424395494329507
69.00000 1.16261787535931168479
69.10000 1.16696842334786419875
69.20000 1.17127186614380864671
69.30000 1.17552090207915911817
69.40000 1.17970503068606094674
69.50000 1.18381227395267362973
69.60000 1.18782753437357226468
69.70000 1.19173930118629552562
69.80000 1.19553973478467038360
69.90000 1.19922705681034398516
70.00000 1.20280171861990619621
70.10000 1.20627236604715437707
70.20000 1.20964537356904730154
70.30000 1.21293105648796048955
70.40000 1.21613125870935494180
70.50000 1.21924435706793410608
70.60000 1.22226530291136056612
70.70000 1.22518364486676037247
70.80000 1.22798452700105305520
70.90000 1.23065500793276748441
71.00000 1.23318398801719769978
71.10000 1.23555593084165963223
71.20000 1.23776296037165371302
71.30000 1.23979852595250330052
71.40000 1.24165468878468783399
71.50000 1.24332771349230368548
71.60000 1.24481285425761891913
71.70000 1.24610239331645615774
71.80000 1.24719271261421344146
71.90000 1.24807707360923828484
72.00000 1.24874952986137296082
72.10000 1.24920082119849729147
72.20000 1.24942397704662287307
72.30000 1.24941454885878449978
72.40000 1.24916839919163821280
72.50000 1.24868550950629678555
72.60000 1.24797182256251282718
72.70000 1.24703405144005590622
72.80000 1.24588346533935508361
72.90000 1.24453069969727946442
73.00000 1.24298755049718820584
73.10000 1.24125969126770567180
73.20000 1.23934877539335149011
73.30000 1.23725264085957804028
73.40000 1.23496672780686686806
73.50000 1.23248087751737552059
73.60000 1.22978815722302351337
73.70000 1.22688314494168514516
73.80000 1.22377065384531917202
73.90000 1.22045515284257782513
74.00000 1.21695156494044577073
74.10000 1.21327626398854436667
74.20000 1.20944432548381490184
74.30000 1.20546864659890677722
74.40000 1.20135843927530637711
74.50000 1.19711787655435168511
74.60000 1.19274855815507066996
74.70000 1.18825182498702689768
74.80000 1.18362970392517608530
74.90000 1.17888415532061503740
75.00000 1.17402562023364720096
75.10000 1.16906287859293522262
75.20000 1.16400727859794759962
75.30000 1.15887184891212194808
75.40000 1.15366827533654577824
75.50000 1.14840744556842716422
75.60000 1.14310171639141544943
75.70000 1.13776320567418596760
75.80000 1.13240789902004834081
75.90000 1.12704861447454874194
76.00000 1.12170342294699270477
76.10000 1.11639038157984861778
76.20000 1.11112180160277658013
76.30000 1.10590861784055195958
76.40000 1.10075861699602424688
76.50000 1.09567836150350254144
76.60000 1.09066426325886372648
76.70000 1.08572010377536990691
76.80000 1.08084492040347767922
76.90000 1.07604367039865068851
77.00000 1.07132169742519450197
77.10000 1.06668846494278731372
77.20000 1.06216020786367251294
77.30000 1.05775688120238669520
77.40000 1.05349656697020137940
77.50000 1.04940134338107267357
77.60000 1.04548850550735372491
77.70000 1.04177305191581913946
77.80000 1.03826235574155340749
77.90000 1.03496324092114498634
78.00000 1.03188382214326821957
78.10000 1.02903236080212754405
78.20000 1.02642238699815973957
78.30000 1.02407760079595530620
78.40000 1.02202031028057363161
78.50000 1.02027480835557240568
78.60000 1.01886299909261598427
78.70000 1.01779572028870312007
78.80000 1.01707723587641071537
78.90000 1.01670277951621633205
79.00000 1.01666612808876444833
79.10000 1.01695498642614462574
79.20000 1.01756419100025331030
79.30000 1.01848693007372460832
79.40000 1.01971837486680605563
79.50000 1.02124657279033255025
79.60000 1.02305925294041498151
79.70000 1.02513613167081375680
79.80000 1.02744922030872163195
79.90000 1.02997058043130532903
80.00000 1.03267275894157293297
80.10000 1.03553542937023646771
80.20000 1.03854537021547594976
80.30000 1.04170029245364042952
80.40000 1.04500007345502134179
80.50000 1.04845336729727755689
80.60000 1.05206035058498426428
80.70000 1.05582387953957548288
80.80000 1.05973913214384982434
80.90000 1.06379379299420618493
81.00000 1.06797100854751670548
81.10000 1.07224982892467742281
81.20000 1.07660889131290384304
81.30000 1.08102610999827381597
81.40000 1.08548119215166505804
81.50000 1.08995229694927474839
81.60000 1.09441925475477632424
81.70000 1.09886389797372085655
81.80000 1.10326439203347807494
81.90000 1.10760251363519395003
82.00000 1.11186035035835323198
82.10000 1.11602541782031111587
82.20000 1.12008555925027441628
82.30000 1.12403624713307177227
82.40000 1.12787295985585185053
82.50000 1.13159413630594604632
82.60000 1.13520228536503572350
82.70000 1.13869501635293021071
82.80000 1.14207252272042689224
82.90000 1.14533346754777056065
83.00000 1.14847939693230892543
83.10000 1.15151024929090405382
83.20000 1.15443048867439394217
83.30000 1.15724851711721799898
83.40000 1.15997246061102674783
83.50000 1.16261069841069327741
83.60000 1.16517155788364487523
83.70000 1.16765940074021585380
83.80000 1.17007217470632981461
83.90000 1.17240641327570363986
84.00000 1.17465539212528199248
84.10000 1.17680995807564442958
84.20000 1.17886114541577796459
84.30000 1.18080098687882201481
84.40000 1.18262435934408183489
84.50000 1.18432813630218209048
84.60000 1.18591127525713322226
84.70000 1.18737440663760308287
84.80000 1.18871748242128583578
84.90000 1.18994123517970415781
85.00000 1.19104377316411003517
85.10000 1.19202508830183603648
85.20000 1.19288459870601062262
85.30000 1.19362182602782528039
85.40000 1.19424300030479559013
85.50000 1.19475422495884064565
85.60000 1.19516533075805039434
85.70000 1.19549159637280595984
85.80000 1.19574643151589626644
85.90000 1.19594601210798809201
86.00000 1.19610493382018954031
86.10000 1.19623251677422646459
86.20000 1.19634027377372864233
86.30000 1.19643155826482611215
86.40000 1.19650883935723600654
86.50000 1.19657381165434169801
86.60000 1.19662035676316320972
86.70000 1.19664255534766939024
86.80000 1.19663303195131630964
86.90000 1.19658156289072079284
87.00000 1.19647533335000266523
87.10000 1.19630155854366419027
87.20000 1.19605155753796834391
87.30000 1.19571495019047077230
87.40000 1.19528708060155991966
87.50000 1.19476738576678598588
87.60000 1.19416056151340050860
87.70000 1.19347407149799446323
87.80000 1.19271829090946702057
87.90000 1.19190768674465725168
88.00000 1.19105431689197113627
88.10000 1.19016725417480714688
88.20000 1.18925826992962298256
88.30000 1.18833502992295905810
88.40000 1.18740321625975057824
88.50000 1.18646984772011800165
88.60000 1.18554564897729686703
88.70000 1.18463973807145267483
88.80000 1.18376363680170544424
88.90000 1.18293201857460938371
89.00000 1.18215177369151715873
89.10000 1.18143554969113740478
89.20000 1.18078166004473494278
89.30000 1.18018843939516709705
89.40000 1.17964614718609580172
89.50000 1.17914138490047070351
89.60000 1.17865733096349933151
89.70000 1.17817967811450558901
89.80000 1.17769570339752874552
89.90000 1.17720143585369449718
90.00000 1.17669732242917932119
90.10000 1.17619112393777228334
90.20000 1.17569225276260113663
90.30000 1.17521263888072612916
90.40000 1.17476734458232196811
90.50000 1.17436349221269646892
90.60000 1.17401321465007368970
90.70000 1.17371913063816080921
90.80000 1.17348645614851473666
90.90000 1.17331640347904452196
91.00000 1.17320858165374838857
91.10000 1.17316306846490867533
91.20000 1.17317376897798051645
91.30000 1.17323598882108965077
91.40000 1.17334486986563332397
91.50000 1.17349238808012725856
91.60000 1.17367218167382667160
91.70000 1.17388208344237028822
91.80000 1.17411838460565806779
91.90000 1.17438181876125790097
92.00000 1.17467158873746495324
92.10000 1.17498573639895731289
92.20000 1.17531565188165515215
92.30000 1.17565278609077433683
92.40000 1.17598138814863902590
92.50000 1.17628515944476660731
92.60000 1.17654971758017943948
92.70000 1.17676630462849334595
92.80000 1.17693124788323977951
92.90000 1.17704627237674900169
93.00000 1.17712196940249144260
93.10000 1.17716997874945825514
93.20000 1.17720439961673605698
93.30000 1.17723542961210609327
93.40000 1.17727435220215342972
93.50000 1.17732388718270725486
93.60000 1.17738493809161666207
93.70000 1.17745584079149227344
93.80000 1.17753347931258413116
93.90000 1.17761337890285536616
94.00000 1.17769265281651477236
94.10000 1.17776984136969647572
94.20000 1.17784367475569524323
94.30000 1.17791130885860842048
94.40000 1.17797268498934218708
94.50000 1.17802360563148309095
94.60000 1.17805675601687374729
94.70000 1.17806443120951580659
94.80000 1.17803794117761758955
94.90000 1.17796487370761612197
95.00000 1.17783280995988560549
95.10000 1.17763322580037626925
95.20000 1.17735937527587556897
95.30000 1.17700695951255955179
95.40000 1.17657401071968269105
95.50000 1.17606568532374075045
95.60000 1.17548390825778640260
95.70000 1.17483427324623110009
95.80000 1.17412177660964963468
95.90000 1.17334800000085226207
96.00000 1.17251455706912227657
96.10000 1.17161871183888148074
96.20000 1.17065458951904340108
96.30000 1.16961498760575054457
96.40000 1.16849081864642821848
96.50000 1.16727332677398227268
96.60000 1.16595534956060817414
96.70000 1.16453236677432027483
96.80000 1.16300401031681743724
96.90000 1.16137516526659032911
97.00000 1.15965239116426608608
97.10000 1.15784769564394780981
97.20000 1.15596932774922709019
97.30000 1.15403171207293952767
97.40000 1.15204205870879557918
97.50000 1.15000671968732426185
97.60000 1.14793074624473753573
97.70000 1.14581525981809126890
97.80000 1.14366289211725322989
97.90000 1.14147876833693231860
98.00000 1.13926482178376770943
98.10000 1.13703115290171359490
98.20000 1.13478899945011803943
98.30000 1.13254636228500597307
98.40000 1.13031553109032346870
98.50000 1.12810571467659891471
98.60000 1.12592385410781665346
98.70000 1.12377229664420896864
98.80000 1.12165387513840471731
98.90000 1.11956937502863126503
99.00000 1.11751812721673557647
99.10000 1.11550139089155778604
99.20000 1.11351823239765589390
99.30000 1.11157033188233303081
99.40000 1.10965973331873226082
99.50000 1.10778684962676822705
99.60000 1.10595467162718744040
99.70000 1.10416466486163194915
99.80000 1.10242089312839132167
99.90000 1.10072539882570166847
100.00000 1.09908488245676457398
100.10000 1.09750108423727764443
100.20000 1.09597811870994942779
100.30000 1.09451675103764400998
100.40000 1.09312045487768638680
100.50000 1.09178993818682905097
100.60000 1.09052410702239865707
100.70000 1.08932553849480642753
100.80000 1.08819578565394196255
100.90000 1.08714066460095217983
101.00000 1.08616588195634279921
101.10000 1.08528050274295446775
101.20000 1.08449375759844740565
101.30000 1.08381470045990795280
101.40000 1.08325309858269041555
101.50000 1.08281915233939226810
101.60000 1.08252006013606971864
101.70000 1.08236588157286258761
101.80000 1.08236158867589162058
101.90000 1.08250973008652444167
102.00000 1.08281292929665371630
102.10000 1.08326850308730014325
102.20000 1.08387369393808981768
102.30000 1.08462397686064454805
102.40000 1.08551204839651595642
102.50000 1.08653100444534025271
102.60000 1.08767549165594422710
102.70000 1.08893685601553591643
102.80000 1.09030765560184892246
102.90000 1.09177817682210519626
103.00000 1.09334193766223016860
103.10000 1.09499343792599962776
103.20000 1.09672711016460243240
103.30000 1.09854881189822421108
103.40000 1.10045995981498572649
103.50000 1.10246793136898090909
103.60000 1.10457686384425054188
103.70000 1.10679279847720368152
103.80000 1.10911736985271310825
103.90000 1.11154645242607832273
104.00000 1.11407388110528827710
104.10000 1.11669352656133903103
104.20000 1.11939401880213742725
104.30000 1.12216642746118545604
104.40000 1.12499892206392802392
104.50000 1.12788141704879595910
104.60000 1.13080296973522314852
104.70000 1.13374796135208110900
104.80000 1.13670792227247189182
104.90000 1.13966864919107079910
105.00000 1.14262467566738641652
105.10000 1.14556680358021897421
105.20000 1.14849281157567547049
105.30000 1.15140079865440426921
105.40000 1.15429462788362659866
105.50000 1.15716825985895413342
105.60000 1.16002238957358060124
105.70000 1.16285046703821725730
105.80000 1.16564097067407509687
105.90000 1.16838290838063871431
106.00000 1.17106366748780998973
106.10000 1.17367105435978099698
106.20000 1.17620026512919984122
106.30000 1.17865140842659667183
106.40000 1.18102752004642127221
106.50000 1.18333852928610416306
106.60000 1.18559249621866281445
106.70000 1.18779603601838981722
106.80000 1.18995274843373507794
106.90000 1.19206543783929915598
107.00000 1.19413211902912987511
107.10000 1.19615075473369994442
107.20000 1.19811779049557560603
107.30000 1.20003388842982263506
107.40000 1.20189688319214806090
107.50000 1.20370329640572140455
107.60000 1.20544661740327597138
107.70000 1.20711735293383965170
107.80000 1.20870510874778716639
107.90000 1.21019959531227740367
108.00000 1.21159148811057598977
108.10000 1.21287419206156744738
108.20000 1.21404720701379647793
108.30000 1.21510853777306659166
108.40000 1.21605718038832368057
108.50000 1.21689311579776800050
108.60000 1.21761094518651564230
108.70000 1.21820623318878154556
108.80000 1.21867207876319214536
108.90000 1.21900374242124457884
109.00000 1.21920158494442583299
109.10000 1.21926637174245070704
109.20000 1.21920488933812925387
109.30000 1.21902493571337579919
109.40000 1.21873421151209175367
109.50000 1.21833710853195307243
109.60000 1.21783405547923482266
109.70000 1.21722406775293430360
109.80000 1.21650067307708465566
109.90000 1.21565584338002505239
110.00000 1.21468557850004953452
110.10000 1.21358716981434835866
110.20000 1.21235959996859017736
110.30000 1.21100208299779567307
110.40000 1.20952384411263261379
110.50000 1.20792663697179887961
110.60000 1.20621537128781442170
110.70000 1.20439846226653743598
110.80000 1.20247990878059995967
110.90000 1.20046523152567813133
111.00000 1.19835650057943942377
111.10000 1.19615564468885068251
111.20000 1.19386450772145831473
111.30000 1.19148139225881324713
111.40000 1.18900300979139661721
111.50000 1.18642998014084252994
111.60000 1.18376259650657994592
111.70000 1.18100034814474123422
111.80000 1.17814286870735673099
111.90000 1.17519179770495335090
112.00000 1.17214914108103154809
112.10000 1.16901476606970196131
112.20000 1.16579018943676138657
112.30000 1.16247960194190074227
112.40000 1.15909323593617782788
112.50000 1.15564215095201507624
112.60000 1.15214217087128617956
112.70000 1.14861203701032142718
112.80000 1.14506645868700564257
112.90000 1.14152050148124803619
113.00000 1.13798255161096384887
113.10000 1.13445614475483361454
113.20000 1.13094531251073320852
113.30000 1.12745049337387759200
113.40000 1.12397555961595535042
113.50000 1.12052708356647944076
113.60000 1.11711589634827057186
113.70000 1.11375713476367907844
113.80000 1.11046384407823022106
113.90000 1.10725476702112237959
114.00000 1.10414644504205147578
114.10000 1.10115661518968317915
114.20000 1.09829895759761148923
114.30000 1.09558822986421317248
114.40000 1.09303382849251285192
114.50000 1.09064048404137281960
114.60000 1.08841261495537619480
114.70000 1.08634614614035428997
114.80000 1.08443522791773967711
114.90000 1.08267650306589733433
115.00000 1.08106529469639344259
115.10000 1.07960373832716974341
115.20000 1.07829778993606399768
115.30000 1.07715852076934340147
115.40000 1.07620562002295825215
115.50000 1.07545256867237059940
115.60000 1.07491576562305569339
115.70000 1.07460535947574726396
115.80000 1.07452702428789570206
115.90000 1.07468008172339362474
116.00000 1.07505744620648063301
116.10000 1.07565236478566810242
116.20000 1.07644899336940252442
116.30000 1.07743853033525768745
116.40000 1.07860855434907431481
116.50000 1.07995235475274556206
116.60000 1.08146604508139782834
116.70000 1.08314909375256368720
116.80000 1.08500136365167762861
116.90000 1.08702208691728062789
117.00000 1.08920699776213336628
117.10000 1.09155330265360839134
117.20000 1.09404656678817835409
117.30000 1.09667710082594502945
117.40000 1.09943060539035386633
117.50000 1.10229207600209119892
117.60000 1.10524841515652036695
117.70000 1.10829210869517608417
117.80000 1.11141431181265611773
117.90000 1.11461051848796043918
118.00000 1.11787924417845776550
118.10000 1.12121611619170012713
118.20000 1.12462124948668829605
118.30000 1.12809479726173721947
118.40000 1.13163432686270170424
118.50000 1.13524014434215635695
118.60000 1.13891309380566873874
118.70000 1.14264642402100922165
118.80000 1.14643699706307454808
118.90000 1.15027211780517395969
119.00000 1.15414055943762759697
119.10000 1.15802698822350422801
119.20000 1.16191696982400597005
119.30000 1.16579325329193769528
119.40000 1.16963891975002268218
119.50000 1.17344020720444039163
119.60000 1.17718102516392949205
119.70000 1.18084589661945304995
119.80000 1.18442260043491233610
119.90000 1.18789926868611212223
120.00000 1.19126666871947693221
120.10000 1.19452133488648916638
120.20000 1.19766107951665524597
120.30000 1.20068724688654872045
120.40000 1.20360531586812128037
120.50000 1.20641463835366321370
120.60000 1.20911647988355530477
120.70000 1.21170859510610058228
120.80000 1.21418386720339848205
120.90000 1.21653504494075303231
121.00000 1.21875253164413980633
121.10000 1.22082736491364740378
121.20000 1.22275279782873529109
121.30000 1.22452038349428875483
121.40000 1.22612405022819775044
121.50000 1.22755737745573424581
121.60000 1.22881343677305221758
121.70000 1.22988020928096895692
121.80000 1.23075400500871822269
121.90000 1.23142799363381373473
122.00000 1.23189628835750617338
122.10000 1.23216166987088183808
122.20000 1.23222390772821803743
122.30000 1.23209071696649025600
122.40000 1.23176917435776091108
122.50000 1.23126429912874514401
122.60000 1.23058481325790787608
122.70000 1.22973530512545666279
122.80000 1.22872451605150289684
122.90000 1.22755830791046337164
123.00000 1.22624710371360306834
123.10000 1.22479961620707572787
123.20000 1.22322465688155583385
123.30000 1.22152919462491767331
123.40000 1.21971420471600641271
123.50000 1.21778047847590330799
123.60000 1.21572489338871399125
123.70000 1.21354514366545095576
123.80000 1.21123833889371252844
123.90000 1.20880502139302846296
124.00000 1.20624991585782089952
124.10000 1.20357568660969551840
124.20000 1.20079046454824915052
124.30000 1.19789904339931752029
124.40000 1.19490141679512624134
124.50000 1.19179292259142066110
124.60000 1.18856973206202756642
124.70000 1.18522310776199431978
124.80000 1.18174757420736853400
124.90000 1.17814027930972634240
125.00000 1.17440744392267882116
125.10000 1.17056043620310352602
125.20000 1.16661939912638174851
125.30000 1.16260597428062444994
125.40000 1.15854707654069888468
125.50000 1.15446453704477211195
125.60000 1.15037979330567172475
125.70000 1.14630924838762423726
125.80000 1.14226142558566688210
125.90000 1.13824662678920335994
126.00000 1.13427151246471847552
126.10000 1.13034147519676548405
126.20000 1.12646070759125903920
126.30000 1.12263551702010568448
126.40000 1.11886978341762362565
126.50000 1.11516684385880124677
126.60000 1.11153013744522464927
126.70000 1.10796417941240320587
126.80000 1.10447359693702049130
126.90000 1.10106437334789831079
127.00000 1.09775257100177178314
127.10000 1.09454977235299811650
127.20000 1.09147737694741066951
127.30000 1.08855231778449675027
127.40000 1.08579551218726263438
127.50000 1.08322030656833607939
127.60000 1.08084403063716829688
127.70000 1.07867663246915662477
127.80000 1.07673129708205287219
127.90000 1.07501741785749685591
128.00000 1.07354770436483166092
128.10000 1.07233861576509497627
128.20000 1.07140726009767172941
128.30000 1.07076450459426418175
128.40000 1.07042005885306540251
128.50000 1.07037054192742057170
128.60000 1.07060643912971119398
128.70000 1.07110952413887161738
128.80000 1.07185345770072505746
128.90000 1.07281093796670436445
129.00000 1.07395647525446765658
129.10000 1.07527443271055226927
129.20000 1.07675331456977646955
129.30000 1.07839411765365263420
129.40000 1.08019864651507502247
129.50000 1.08217318324563929290
129.60000 1.08432408728663774897
129.70000 1.08664844767109477521
129.80000 1.08913950522235671956
129.90000 1.09178517724596352938
130.00000 1.09456724597851912882
130.10000 1.09746890786618643048
130.20000 1.10047265256843161590
130.30000 1.10356646611157952491
130.40000 1.10674141060818719145
130.50000 1.10999249410660430825
130.60000 1.11331426685056003552
130.70000 1.11670134938308371330
130.80000 1.12014676565394768808
130.90000 1.12363889266124995589
131.00000 1.12716716789879929504
131.10000 1.13071497669306565172
131.20000 1.13426941684636811863
131.30000 1.13781889034283483370
131.40000 1.14135341823205663889
131.50000 1.14486369712992472019
131.60000 1.14834155900803311473
131.70000 1.15177721717005671981
131.80000 1.15515660828737849540
131.90000 1.15846484120235604153
132.00000 1.16168544621037583178
132.10000 1.16480220448323328196
132.20000 1.16780221998418893226
132.30000 1.17067467254741613804
132.40000 1.17341597709465333494
132.50000 1.17602198929016629165
132.60000 1.17849670916893102710
132.70000 1.18083880319288288537
132.80000 1.18304966532474873947
132.90000 1.18512479009174388293
133.00000 1.18705490178045261294
133.10000 1.18883135428958131092
133.20000 1.19043839043060099053
133.30000 1.19186573628660036247
133.40000 1.19310182043193614431
133.50000 1.19414353199479332941
133.60000 1.19498623624751427510
133.70000 1.19563336514585440034
133.80000 1.19608904588370844255
133.90000 1.19635503256391244220
134.00000 1.19643423543502799583
134.10000 1.19632990576429209316
134.20000 1.19604118597103502922
134.30000 1.19556960602844031985
134.40000 1.19491682623561712066
134.50000 1.19408558521112715088
134.60000 1.19307977380601000615
134.70000 1.19190319292885527532
134.80000 1.19056146484421374455
134.90000 1.18905041764005953356
135.00000 1.18736759541980090202
135.10000 1.18550566937952683921
135.20000 1.18345583941691715326
135.30000 1.18121195278874485320
135.40000 1.17877289248353518455
135.50000 1.17614310648237019712
135.60000 1.17333426711743145953
135.70000 1.17036084947763012566
135.80000 1.16723945895861488392
135.90000 1.16398380974779885466
136.00000 1.16060618634789294319
136.10000 1.15711097423712994530
136.20000 1.15350036918589670644
136.30000 1.14977824570566649767
136.40000 1.14594863180030892691
136.50000 1.14202417380981914134
136.60000 1.13802373041558320573
136.70000 1.13397222722692816397
136.80000 1.12989210573178180781
136.90000 1.12580900596948503892
137.00000 1.12173992367081238694
137.10000 1.11768814345684100577
137.20000 1.11365675153567851927
137.30000 1.10963443929431101629
137.40000 1.10561288588501897941
137.50000 1.10158353930239898079
137.60000 1.09754170074079645422
137.70000 1.09349048417350207867
137.80000 1.08944051843411809097
137.90000 1.08540481036201419628
138.00000 1.08140230394520613856
138.10000 1.07745598711919550964
138.20000 1.07358576251038277263
138.30000 1.06981354664913455656
138.40000 1.06615846794179710252
138.50000 1.06263862701955268232
138.60000 1.05926869408380043939
138.70000 1.05606795009128082146
138.80000 1.05305295854007266541
138.90000 1.05024305542526678494
139.00000 1.04766193615163856443
139.10000 1.04533285458269223960
139.20000 1.04328206506294356023
139.30000 1.04152927387855978591
139.40000 1.04008783531536412254
139.50000 1.03896661629332441222
139.60000 1.03816531597669934871
139.70000 1.03767653852874596058
139.80000 1.03749444013835563300
139.90000 1.03760917046111345555
140.00000 1.03801374364167259806
140.10000 1.03870076879147441978
140.20000 1.03966203678935973736
140.30000 1.04089326333346974928
140.40000 1.04238028140117846340
140.50000 1.04411228376645392285
140.60000 1.04607308499597675099
140.70000 1.04825206783196950677
140.80000 1.05063863253166166828
140.90000 1.05322710302052140078
141.00000 1.05601709241091358388
141.10000 1.05900797382550429972
141.20000 1.06220122642981353319
141.30000 1.06559417665450856197
141.40000 1.06917900317626888945
141.50000 1.07294479086763825902
141.60000 1.07687697475524101763
141.70000 1.08096296821537785740
141.80000 1.08519455887688637083
141.90000 1.08956680734684644669
142.00000 1.09408199466127766085
142.10000 1.09873965334332045304
142.20000 1.10353910466507710430
142.30000 1.10847114865520969949
142.40000 1.11351743579927835811
142.50000 1.11865567169214316731
142.60000 1.12385276838605509572
142.70000 1.12908133737477035671
142.80000 1.13431410871063399640
142.90000 1.13952996284740139341
143.00000 1.14471631552188509898
143.10000 1.14986333879813735019
143.20000 1.15496200923277125773
143.30000 1.16000093150781564361
143.40000 1.16496760776984696382
143.50000 1.16984411489309121540
143.60000 1.17461383312814769523
143.70000 1.17926253154503302060
143.80000 1.18378381716384347606
143.90000 1.18817966887209444457
144.00000 1.19245656202899063924
144.10000 1.19663014140794564894
144.20000 1.20071449318603629487
144.30000 1.20471951837139253680
144.40000 1.20864717197079479204
144.50000 1.21249450161145060757
144.60000 1.21625133050410267577
144.70000 1.21990550994206104536
144.80000 1.22344639327025685584
144.90000 1.22686654229178488914
145.00000 1.23016132561140126260
145.10000 1.23333463047017373532
145.20000 1.23638353626170548421
145.30000 1.23931135909060399445
145.40000 1.24211464365975494283
145.50000 1.24478936031442685206
145.60000 1.24733110282154032399
145.70000 1.24972943536551142562
145.80000 1.25197777538660805094
145.90000 1.25406764412171961594
146.00000 1.25599134132803638528
146.10000 1.25774188532464799997
146.20000 1.25931195818351538434
146.30000 1.26069145067696877754
146.40000 1.26187254289211000329
146.50000 1.26285018884901783111
146.60000 1.26361802310587514031
146.70000 1.26417709682702288703
146.80000 1.26453115899609211646
146.90000 1.26468935461875379857
147.00000 1.26466351598280876476
147.10000 1.26446698417198699114
147.20000 1.26411449367096491652
147.30000 1.26361723038980439505
147.40000 1.26298714937722149414
147.50000 1.26223101292275337596
147.60000 1.26135812191661096070
147.70000 1.26037345509495716291
147.80000 1.25927937779827078370
147.90000 1.25807736584758570244
148.00000 1.25676515884153949599
148.10000 1.25533921990751169233
148.20000 1.25379363678796838915
148.30000 1.25212257072261100583
148.40000 1.25031792095010779302
148.50000 1.24837658304615759081
148.60000 1.24629705981399153744
148.70000 1.24407940313309584186
148.80000 1.24172742178104450525
148.90000 1.23924986179139838546
149.00000 1.23665479341973198854
149.10000 1.23395606144262689463
149.20000 1.23116305822340202314
149.30000 1.22829086377982963486
149.40000 1.22534980446115875650
149.50000 1.22235330472821972896
149.60000 1.21930691938535311503
149.70000 1.21621995960804721534
149.80000 1.21309311441702610959
149.90000 1.20993213776847831937
150.00000 1.20673517345397701803
150.10000 1.20350459279971175355
150.20000 1.20024018036599657906
150.30000 1.19694554261670568284
150.40000 1.19362976242803195276
150.50000 1.19029998636688222050
150.60000 1.18696898603333356007
150.70000 1.18364909088547016042
150.80000 1.18035586616452243563
150.90000 1.17710321317886138883
151.00000 1.17390463944947419225
151.10000 1.17077054339695444867
151.20000 1.16770999809798665609
151.30000 1.16472817415953324229
151.40000 1.16182657948766174713
151.50000 1.15900888201169537025
151.60000 1.15627620242137648173
151.70000 1.15363204717145405764
151.80000 1.15108487963920367013
151.90000 1.14864527624763250928
152.00000 1.14632391766027459085
152.10000 1.14413171419378109991
152.20000 1.14208096466231324715
152.30000 1.14017523668776458828
152.40000 1.13841316885478797591
152.50000 1.13679351742873692374
152.60000 1.13530612136507041736
152.70000 1.13393917366012185936
152.80000 1.13268489049955989955
152.90000 1.13153506652423282290
153.00000 1.13049100762500539228
153.10000 1.12955892861284576718
153.20000 1.12874530905248948458
153.30000 1.12806597966874260311
153.40000 1.12753141556277712434
153.50000 1.12715068145168594401
153.60000 1.12692865442005688668
153.70000 1.12686057171151391740
153.80000 1.12694044415887390761
153.90000 1.12715520963352691235
154.00000 1.12749319956929230252
154.10000 1.12794167213070020520
154.20000 1.12848975624991829165
154.30000 1.12913560329705306835
154.40000 1.12988269620744258922
154.50000 1.13073652162252192817
154.60000 1.13170837541744825597
154.70000 1.13280971333185521904
154.80000 1.13405335198569912784
154.90000 1.13544506683899067438
155.00000 1.13699032464924696033
155.10000 1.13868301041378500054
155.20000 1.14051772275927391657
155.30000 1.14247640806670489426
155.40000 1.14454298053939416050
155.50000 1.14669583872359107815
155.60000 1.14891409144374236802
155.70000 1.15118062668418807959
155.80000 1.15347580258495236454
155.90000 1.15578538238939499056
156.00000 1.15809331533041844080
156.10000 1.16038745954487115872
156.20000 1.16265105831328429578
156.30000 1.16487797842048675240
156.40000 1.16705425200587825971
156.50000 1.16917628269179323102
156.60000 1.17124103714051959442
156.70000 1.17324564804008542292
156.80000 1.17519420959303573314
156.90000 1.17708868733880880841
157.00000 1.17893503720730940027
157.10000 1.18073842580014308603
157.20000 1.18250195474257039386
157.30000 1.18423119227159356225
157.40000 1.18592697927865693698
157.50000 1.18758985865912479170
157.60000 1.18921687227729829245
157.70000 1.19080294797460087577
157.80000 1.19233770893862113061
157.90000 1.19381066711476489470
158.00000 1.19520969498285111592
158.10000 1.19652217815968626532
158.20000 1.19773449881557640637
158.30000 1.19883855572049400116
158.40000 1.19982436883070515505
158.50000 1.20068335023185859117
158.60000 1.20141035188398472530
158.70000 1.20200069337791981158
158.80000 1.20244671831644997840
158.90000 1.20274531855210311602
159.00000 1.20289523251279036732
159.10000 1.20289737907188076140
159.20000 1.20275654709754126534
159.30000 1.20248180329599998483
159.40000 1.20208724844871389227
159.50000 1.20158662841095231621
159.60000 1.20099381778050797758
159.70000 1.20032174248115659133
159.80000 1.19957885098146007619
159.90000 1.19876993798393192772
160.00000 1.19789531245347145318
160.10000 1.19695125076002990908
160.20000 1.19593497673870212800
160.30000 1.19483975476881417665
160.40000 1.19366022943633336082
160.50000 1.19238453795157877332
160.60000 1.19100462211823510622
160.70000 1.18950642954588522055
160.80000 1.18787594213663574810
160.90000 1.18609696638048948346
161.00000 1.18415337304675191302
161.10000 1.18202922375252634867
161.20000 1.17971299669283969451
161.30000 1.17719723648333459719
161.40000 1.17447750479734604408
161.50000 1.17156077581361522808
161.60000 1.16845894718898874971
161.70000 1.16519238072774918055
161.80000 1.16178769865625621539
161.90000 1.15827785701747747777
162.00000 1.15469095208155155960
162.10000 1.15106118605615401056
162.20000 1.14741001477719375882
162.30000 1.14375944521433351964
162.40000 1.14011684318275028280
162.50000 1.13648789061300604779
162.60000 1.13286677265334249894
162.70000 1.12924914854960151968
162.80000 1.12562585042455381591
162.90000 1.12199210238798026933
163.00000 1.11834587257297104936
163.10000 1.11468600741240131528
163.20000 1.11102019485651114783
163.30000 1.10736140779467296730
163.40000 1.10372270363801070086
163.50000 1.10012370557587749855
163.60000 1.09658638903462594454
163.70000 1.09312986968658028707
163.80000 1.08977548049999730208
163.90000 1.08654189049157234966
164.00000 1.08344697504584874815
164.10000 1.08051250097349637281
164.20000 1.07775164684726879799
164.30000 1.07518266445706796468
164.40000 1.07281991047612459940
164.50000 1.07067779539738284422
164.60000 1.06876622415708852714
164.70000 1.06709263188769136960
164.80000 1.06566055113718083056
164.90000 1.06447082214638462113
165.00000 1.06352189957047899051
165.10000 1.06281316897232695137
165.20000 1.06234002294321943709
165.30000 1.06210124344386302954
165.40000 1.06209501406135976644
165.50000 1.06232259719635070935
165.60000 1.06278604254384146480
165.70000 1.06348895845561085919
165.80000 1.06443235952173118814
165.90000 1.06562179210121261483
166.00000 1.06705281734832601490
166.10000 1.06872550090563479545
166.20000 1.07063261961048057729
166.30000 1.07276962371797235746
166.40000 1.07512933829284000243
166.50000 1.07770695517380790447
166.60000 1.08049944410767745660
166.70000 1.08350318258554275462
166.80000 1.08671552293551047811
166.90000 1.09013635728242730689
167.00000 1.09375693132112310285
167.10000 1.09756663255813311919
167.20000 1.10155040755745717258
167.30000 1.10569096073631713487
167.40000 1.10996715699384547150
167.50000 1.11435824467269052462
167.60000 1.11884632412186080346
167.70000 1.12341078518278432985
167.80000 1.12803741376738032376
167.90000 1.13270960752701307702
168.00000 1.13741451214629752498
168.10000 1.14213844511206258580
168.20000 1.14686522518602856101
168.30000 1.15158394041685037732
168.40000 1.15628483947079406477
168.50000 1.16095852258941619778
168.60000 1.16560326235516345177
168.70000 1.17021474824324445445
168.80000 1.17479413448101621001
168.90000 1.17934063011540478342
169.00000 1.18385422902821950429
169.10000 1.18833183302855267742
169.20000 1.19276955655063564336
169.30000 1.19716168456478759793
169.40000 1.20149895456342366307
169.50000 1.20577263710618346408
169.60000 1.20997301325029559520
169.70000 1.21408735249733987170
169.80000 1.21810748987517517849
169.90000 1.22201562755391962294
170.00000 1.22579934405309582870
170.10000 1.22944496190272787664
170.20000 1.23293838634458940265
170.30000 1.23626925681463097685
170.40000 1.23942826364336229784
170.50000 1.24241148250569545353
170.60000 1.24521522042416426608
170.70000 1.24783672442631692246
170.80000 1.25027913877861690890
170.90000 1.25254293910468394768
171.00000 1.25462696999307327978
171.10000 1.25653544784100699082
171.20000 1.25826926542016434964
171.30000 1.25983242938217779471
171.40000 1.26123263445369189352
171.50000 1.26247875664384943344
171.60000 1.26358170660903444404
171.70000 1.26455265903599285421
171.80000 1.26540178824079429226
171.90000 1.26613746046904401666
172.00000 1.26676693123912892897
172.10000 1.26728845002745921814
172.20000 1.26770058792484591952
172.30000 1.26799329435963501076
172.40000 1.26815603330347326783
172.50000 1.26817225347150692185
172.60000 1.26802533128995494842
172.70000 1.26769697078047796366
172.80000 1.26717495975338780366
172.90000 1.26644829623834229389
173.00000 1.26551394559048617384
173.10000 1.26437623242490603217
173.20000 1.26304198419411221090
173.30000 1.26152773487545647380
173.40000 1.25985071950370374029
173.50000 1.25802899416229672206
173.60000 1.25607961718356054215
173.70000 1.25401564017240231548
173.80000 1.25185165793515646883
173.90000 1.24959617386978262146
174.00000 1.24725675581253116738
174.10000 1.24484297037377368964
174.20000 1.24236101910837495497
174.30000 1.23981833975385281038
174.40000 1.23721939057266638040
174.50000 1.23456591603729284228
174.60000 1.23185318086085242693
174.70000 1.22907753595654005021
174.80000 1.22622744970906600562
174.90000 1.22329424329921539936
175.00000 1.22026595173675152411
175.10000 1.21713599439257402975
175.20000 1.21389737583948998336
175.30000 1.21055306241279650896
175.40000 1.20710398590096619728
175.50000 1.20355557765397772261
175.60000 1.19991886244904076014
175.70000 1.19620371427696210777
175.80000 1.19242243134427825975
175.90000 1.18859019003397466203
176.00000 1.18471934749289884296
176.10000 1.18082672955391723720
176.20000 1.17692328795975483492
176.30000 1.17302564624734441481
176.40000 1.16914503167528364603
176.50000 1.16529777445981591473
176.60000 1.16149641819378849085
176.70000 1.15775095431185026512
176.80000 1.15407031183459528416
176.90000 1.15045528186409748865
177.00000 1.14690693025938246790
177.10000 1.14341989087692540455
177.20000 1.13998590750500069504
177.30000 1.13659588573379940772
177.40000 1.13324950290922254611
177.50000 1.12994173638334113886
177.60000 1.12668111872969629525
177.70000 1.12347370004553288608
177.80000 1.12032845182517791843
177.90000 1.11725522459194613515
178.00000 1.11425727372676369709
178.10000 1.11133562149019591299
178.20000 1.10848742114919824650
178.30000 1.10571766518492413927
178.40000 1.10303052545883787975
178.50000 1.10043959873543263910
178.60000 1.09796441455130958174
178.70000 1.09562978825011872711
178.80000 1.09346016173292751562
178.90000 1.09147565107885022393
179.00000 1.08969314004815135387
179.10000 1.08812240473579074264
179.20000 1.08676593518659757446
179.30000 1.08562328887418401770
179.40000 1.08469316049563067206
179.50000 1.08397421077486894240
179.60000 1.08346257484926538647
179.70000 1.08315316539444226470
179.80000 1.08303438043766643853
179.90000 1.08308885181272178026
180.00000 1.08329783032137565525
180.10000 1.08363776190524110029
180.20000 1.08409056857164844536
180.30000 1.08464074617681591134
180.40000 1.08528768207005832578
180.50000 1.08603638321881279411
180.60000 1.08690011599686564758
180.70000 1.08789524207296724439
180.80000 1.08903774775073797714
180.90000 1.09033700651862679039
181.00000 1.09179936605358037732
181.10000 1.09341932374821325909
181.20000 1.09518815867274605956
181.30000 1.09709377966379884128
181.40000 1.09912375004455253559
181.50000 1.10127014625249875607
181.60000 1.10352666134081237249
181.70000 1.10588871589595306802
181.80000 1.10835475083251210828
181.90000 1.11091949368889913273
182.00000 1.11358229023319152280
182.10000 1.11633635522140010613
182.20000 1.11918022619638880036
182.30000 1.12210990706080124154
182.40000 1.12512135456625299979
182.50000 1.12821263804524012254
182.60000 1.13138008516678425755
182.70000 1.13461442997390086956
182.80000 1.13790618393872875551
182.90000 1.14124096445141680692
183.00000 1.14459858486763821439
183.10000 1.14796405193237649570
183.20000 1.15132209597054116470
183.30000 1.15465894990728755880
183.40000 1.15796697774936570079
183.50000 1.16124298098330824744
183.60000 1.16448720313363684469
183.70000 1.16769767779592676554
183.80000 1.17087692535295954563
183.90000 1.17402320961597688509
184.00000 1.17713295964856918112
184.10000 1.18020534896686517262
184.20000 1.18323871316400056333
184.30000 1.18623166290021107326
184.40000 1.18918808108768059583
184.50000 1.19211309262250785834
184.60000 1.19501285760237743142
184.70000 1.19789344713375905502
184.80000 1.20075737652949690301
184.90000 1.20360141746260834153
185.00000 1.20641614730158515066
185.10000 1.20918290579630673176
185.20000 1.21187953225764152271
185.30000 1.21447994674675464564
185.40000 1.21696039444059148066
185.50000 1.21929877530201759815
185.60000 1.22148220421993868686
185.70000 1.22350124811297188966
185.80000 1.22536199641330479773
185.90000 1.22707086459625468527
186.00000 1.22864290555433558813
186.10000 1.23009419556959132901
186.20000 1.23144248668989815717
186.30000 1.23270061010368612537
186.40000 1.23387824486575659861
186.50000 1.23498229894399701067
186.60000 1.23601455600611759138
186.70000 1.23697379570708772553
186.80000 1.23785727382037061728
186.90000 1.23866200965840556451
187.00000 1.23938499524683612332
187.10000 1.24002000823777033117
187.20000 1.24056730032715274692
187.30000 1.24102340793314611838
187.40000 1.24138657273912867145
187.50000 1.24165539129260820843
187.60000 1.24183204755675394834
187.70000 1.24191896466194604930
187.80000 1.24191735827711177055
187.90000 1.24183310087306015568
188.00000 1.24166972084326836901
188.10000 1.24143322254763264411
188.20000 1.24112899822500320145
188.30000 1.24076569916523723991
188.40000 1.24034696049855340466
188.50000 1.23988682899448528660
188.60000 1.23939541159550853002
188.70000 1.23888300909609701531
188.80000 1.23836508453928884178
188.90000 1.23785715284680566408
189.00000 1.23737139199716428549
189.10000 1.23692144377644290236
189.20000 1.23651909925564837593
189.30000 1.23616581057275645719
189.40000 1.23586554294591448488
189.50000 1.23561130629458065023
189.60000 1.23539495006657688700
189.70000 1.23520622479487205667
189.80000 1.23503322324543156396
189.90000 1.23486885338848837612
190.00000 1.23470463375699696124
190.10000 1.23453854721673231356
190.20000 1.23437538195882698023
190.30000 1.23422402040877489964
190.40000 1.23409685616769966715
190.50000 1.23400376968508487615
190.60000 1.23395623980836532742
190.70000 1.23396088187308433817
190.80000 1.23401990439457661123
190.90000 1.23413221611341140777
191.00000 1.23430065255026094877
191.10000 1.23452295566749183070
191.20000 1.23480758832945305155
191.30000 1.23516343222303986730
191.40000 1.23560599937277740623
191.50000 1.23614802007000763549
191.60000 1.23680700041558626359
191.70000 1.23759160168166946073
191.80000 1.23850713447844134734
191.90000 1.23955479294261131100
192.00000 1.24073289425000738149
192.10000 1.24204088058042598391
192.20000 1.24347724627513791913
192.30000 1.24504761228878311519
192.40000 1.24675391375443454029
192.50000 1.24860020988825722686
192.60000 1.25058699077553177624
192.70000 1.25271313401632378670
192.80000 1.25496881009330267737
192.90000 1.25734817621572108438
193.00000 1.25984441938875928808
193.10000 1.26245712005319214326
193.20000 1.26518959746948599387
193.30000 1.26805719675454703047
193.40000 1.27107758824628797716
193.50000 1.27427176925960342802
193.60000 1.27765809980722150940
193.70000 1.28125469833323928381
193.80000 1.28507033187331813056
193.90000 1.28910757401118390915
194.00000 1.29336654871424597239
194.10000 1.29784008185600432241
194.20000 1.30252081856797974175
194.30000 1.30739791081713144980
194.40000 1.31246328240107349678
194.50000 1.31771062938491924422
194.60000 1.32313587435606929809
194.70000 1.32873228587627838975
194.80000 1.33449676744606616525
194.90000 1.34042347325686594005
195.00000 1.34649861057893409175
195.10000 1.35271376558309629704
195.20000 1.35904870038714948178
195.30000 1.36548859147229787465
195.40000 1.37201442017677059107
195.50000 1.37861421284926552870
195.60000 1.38527544544902693514
195.70000 1.39199371913992485514
195.80000 1.39876595544286821908
195.90000 1.40559024625599903171
196.00000 1.41246488771508936224
196.10000 1.41938891885768926486
196.20000 1.42636054153674624146
196.30000 1.43337347793134500985
196.40000 1.44042715736166263104
196.50000 1.44751770050697480236
196.60000 1.45464270599037480616
196.70000 1.46179807734755213010
196.80000 1.46898217934936161021
196.90000 1.47618388628043220488
197.00000 1.48338917307731486624
197.10000 1.49058400961401702539
197.20000 1.49774904578904673058
197.30000 1.50486681973023778939
197.40000 1.51192527714235930754
197.50000 1.51891484207574981481
197.60000 1.52582909138212461858
197.70000 1.53266877442127070953
197.80000 1.53943259620842120194
197.90000 1.54612247975152343685
198.00000 1.55273350372464108816
198.10000 1.55926118929382706546
198.20000 1.56569989182952937955
198.30000 1.57204489174132683226
198.40000 1.57828751665182982274
198.50000 1.58442395312018683202
198.60000 1.59044792938373182063
198.70000 1.59635278108223935276
198.80000 1.60213557170452962887
198.90000 1.60778924427239529907
199.00000 1.61330790571576881490
199.10000 1.61868530122998275158
199.20000 1.62392068039205658734
199.30000 1.62901208977066833799
199.40000 1.63396318835921147565
199.50000 1.63877723646168578332
199.60000 1.64345590777544135487
199.70000 1.64800249557487017781
199.80000 1.65241599095657507498
199.90000 1.65669078285629391618
200.00000 1.66082377132915580147
200.10000 1.66480853140473784634
200.20000 1.66863827080347165337
200.30000 1.67231234318114150550
200.40000 1.67583019679202582388
200.50000 1.67919350213845217821
200.60000 1.68240670378270901610
200.70000 1.68547465792102611488
200.80000 1.68840254341700160801
200.90000 1.69119233743356346842
201.00000 1.69384206931342923237
201.10000 1.69634823031210192611
201.20000 1.69870415997165321594
201.30000 1.70090147182427942068
201.40000 1.70293336823200454897
201.50000 1.70479091934348359843
201.60000 1.70647200851728007475
201.70000 1.70797294306701474749
201.80000 1.70929713906359768411
201.90000 1.71044635727958449179
202.00000 1.71142753170942064285
202.10000 1.71224502740466441688
202.20000 1.71290609286615592912
202.30000 1.71341157615267675067
202.40000 1.71376343736993058770
202.50000 1.71396360406631738954
202.60000 1.71400873801564967400
202.70000 1.71390088630439770830
202.80000 1.71363677717683218494
202.90000 1.71322079077333170215
203.00000 1.71265099564505552533
203.10000 1.71192928644789531213
203.20000 1.71105515448304587958
203.30000 1.71002201956846158034
203.40000 1.70882467897616694035
203.50000 1.70745520633016900236
203.60000 1.70590190588263310023
203.70000 1.70415464808039061957
203.80000 1.70220379351768570778
203.90000 1.70004257344485346862
204.00000 1.69767129651443420992
204.10000 1.69509067127513860316
204.20000 1.69230987772363959572
204.30000 1.68933613925056371535
204.40000 1.68618054005524568561
204.50000 1.68285433113802217768
204.60000 1.67936752185875025037
204.70000 1.67573027286434137511
204.80000 1.67195093900269693290
204.90000 1.66803722405406768548
205.00000 1.66399506940525517892
205.10000 1.65983099735123635869
205.20000 1.65554945804134767322
205.30000 1.65115559060132185957
205.40000 1.64665071279309262017
205.50000 1.64203793929647070137
205.60000 1.63731330816920925679
205.70000 1.63247434796048173615
205.80000 1.62751725955855841424
205.90000 1.62243678359281536599
206.00000 1.61722881237535463344
206.10000 1.61188930815177256079
206.20000 1.60641737142562050918
206.30000 1.60081226454103605483
206.40000 1.59507136829359456720
206.50000 1.58919723892316148209
206.60000 1.58318892721020506763
206.70000 1.57704858563679007536
206.80000 1.57078179664713456342
206.90000 1.56439664832548142352
207.00000 1.55790337735432103401
207.10000 1.55131784544464001340
207.20000 1.54465357375464612621
207.30000 1.53793080280420939360
207.40000 1.53116031092567181915
207.50000 1.52435949436509234476
207.60000 1.51753874169524911012
207.70000 1.51070704127107317855
207.80000 1.50387203119680365973
207.90000 1.49704211916966451127
208.00000 1.49022091670933138865
208.10000 1.48341264681847714116
208.20000 1.47662387474840728311
208.30000 1.46985551573309408729
208.40000 1.46310900479424293645
208.50000 1.45638487421800697579
208.60000 1.44968439155183015304
208.70000 1.44300933394105251019
208.80000 1.43636082533777006376
208.90000 1.42974326215338395627
209.00000 1.42315939166735642211
209.10000 1.41661345450514481551
209.20000 1.41010289398079032521
209.30000 1.40362752215464911779
209.40000 1.39718170151380096007
209.50000 1.39076232875966265870
209.60000 1.38436591985139535939
209.70000 1.37799438234196005738
209.80000 1.37164892629710464115
209.90000 1.36533857905978764590
210.00000 1.35907157832323165685
210.10000 1.35285438209624024560
210.20000 1.34669769225984790056
210.30000 1.34061068211505759283
210.40000 1.33459749411348738677
210.50000 1.32866624711362333906
210.60000 1.32281998206596501352
210.70000 1.31706646088684529982
210.80000 1.31140897247540593453
210.90000 1.30584579043315830570
211.00000 1.30037602942110556269
211.10000 1.29499533931246254504
211.20000 1.28969242643585373579
211.30000 1.28446059938403715910
211.40000 1.27929022434356153411
211.50000 1.27417843092127407114
211.60000 1.26912370442482871465
211.70000 1.26412447028486874394
211.80000 1.25917984119306802060
211.90000 1.25429104181645178486
212.00000 1.24945118359742250475
212.10000 1.24465203782020941180
212.20000 1.23988522126767847042
212.30000 1.23514512807240591082
212.40000 1.23042487271389308501
212.50000 1.22572730650255156987
212.60000 1.22106167133277916185
212.70000 1.21644006962735324061
212.80000 1.21187794311143397424
212.90000 1.20738816361475069746
213.00000 1.20298414972683659212
213.10000 1.19867078658403951277
213.20000 1.19445611785657492190
213.30000 1.19034084703583956276
213.40000 1.18633121999338784998
213.50000 1.18243727581889095314
213.60000 1.17866705293437298149
213.70000 1.17503689589646503150
213.80000 1.17155479701463388272
213.90000 1.16823331836495743732
214.00000 1.16508019909961563126
214.10000 1.16209888034753737989
214.20000 1.15929025947473568859
214.30000 1.15665114847563264761
214.40000 1.15417812519775300063
214.50000 1.15186264816296565246
214.60000 1.14969196281873693891
214.70000 1.14765429249142792547
214.80000 1.14572927983402780802
214.90000 1.14389805160905838479
215.00000 1.14214210761095749034
215.10000 1.14044831376130325707
215.20000 1.13880643147815072391
215.30000 1.13721993449376361167
215.40000 1.13570106562026259287
215.50000 1.13427184685770985594
215.60000 1.13295899159943119275
215.70000 1.13179471382755627358
215.80000 1.13080910094232969964
215.90000 1.13002443402521168670
216.00000 1.12945970346444852702
216.10000 1.12911922168963185178
216.20000 1.12900185023143341171
216.30000 1.12909823336191612340
216.40000 1.12939041980397549324
216.50000 1.12986518621736460687
216.60000 1.13050345617561028312
216.70000 1.13129750647166194485
216.80000 1.13223744558021044104
216.90000 1.13331958551901854971
217.00000 1.13454117743650009840
217.10000 1.13590216501158232452
217.20000 1.13739699107215858679
217.30000 1.13901377138689591877
217.40000 1.14074170146882944572
217.50000 1.14256744422069019496
217.60000 1.14447338816898665361
217.70000 1.14644626668719192964
217.80000 1.14847896701942260689
217.90000 1.15056946880142791315
218.00000 1.15271757811963637982
218.10000 1.15492859234413276343
218.20000 1.15720807129660135290
218.30000 1.15955786147565745353
218.40000 1.16198297764855402377
218.50000 1.16447942804928932759
218.60000 1.16704403346146284130
218.70000 1.16967662863759058695
218.80000 1.17237202350149928848
218.90000 1.17512695259065520252
219.00000 1.17793794646280073050
219.10000 1.18079765735116531014
219.20000 1.18369494349093170399
219.30000 1.18661100966618373947
219.40000 1.18952452407674218576
219.50000 1.19241206041326167056
219.60000 1.19524773034463445493
219.70000 1.19801142070432700862
219.80000 1.20068130231381549568
219.90000 1.20324515801061921414
220.00000 1.20568975277888133836
220.10000 1.20800487619297298927
220.20000 1.21018030467323339264
220.30000 1.21221220140906022807
220.40000 1.21409433920474235938
220.50000 1.21582856533888033173
220.60000 1.21742246080890096250
220.70000 1.21888446539079330412
220.80000 1.22023121219750808339
220.90000 1.22147580729705817616
221.00000 1.22262891410640211474
221.10000 1.22369755435973639115
221.20000 1.22467737027920949495
221.30000 1.22555732915641282129
221.40000 1.22632441040126082944
221.50000 1.22696475510953451347
221.60000 1.22746742532867241869
221.70000 1.22782937262023504663
221.80000 1.22805356813047858185
221.90000 1.22814865017431827163
222.00000 1.22812778032703095434
222.10000 1.22800680720996005397
222.20000 1.22779382050774306704
222.30000 1.22750260120294653492
222.40000 1.22713787703053156145
222.50000 1.22670502105966779155
222.60000 1.22620847614628728760
222.70000 1.22565534208316491145
222.80000 1.22505371848339777201
222.90000 1.22441065954196919511
223.00000 1.22373652402549463171
223.10000 1.22303992499672716121
223.20000 1.22233214294356180118
223.30000 1.22161502740102210974
223.40000 1.22089557078932840233
223.50000 1.22017154351877916592
223.60000 1.21943820484393550101
223.70000 1.21868679876906847538
223.80000 1.21790478575831206066
223.90000 1.21707540848954794745
224.00000 1.21618405639031463172
224.10000 1.21521369178305426135
224.20000 1.21415470993980005233
224.30000 1.21300384853676371178
224.40000 1.21176063770944466175
224.50000 1.21043474335463454590
224.60000 1.20903453715640398160
224.70000 1.20757136347878008132
224.80000 1.20605077987122913679
224.90000 1.20447870696745818396
225.00000 1.20285135125874967776
225.10000 1.20116495641314811045
225.20000 1.19941954754872992273
225.30000 1.19762157067998737678
225.40000 1.19578177337965809956
225.50000 1.19392476411623190688
225.60000 1.19207390139789571688
225.70000 1.19025868236824888955
225.80000 1.18850347498019541970
225.90000 1.18682369702032828933
226.00000 1.18522313758802397082
226.10000 1.18370012356170682288
226.20000 1.18224493490816022188
226.30000 1.18084095284420077568
226.40000 1.17947968819518040905
226.50000 1.17814982438440315713
226.60000 1.17684713692390822759
226.70000 1.17556678452098160665
226.80000 1.17430952289164376000
226.90000 1.17307063501095278248
227.00000 1.17184828730471761525
227.10000 1.17063566855704512144
227.20000 1.16943002953404612834
227.30000 1.16822756073720500116
227.40000 1.16702806188583143255
227.50000 1.16583692868513990986
227.60000 1.16465955218252514017
227.70000 1.16350815174669059986
227.80000 1.16239505136463825191
227.90000 1.16133251539341651208
228.00000 1.16033050484118532459
228.10000 1.15939947359311837838
228.20000 1.15854816511269828172
228.30000 1.15778368492780204662
228.40000 1.15711071940804351015
228.50000 1.15653865118161961063
228.60000 1.15607365785835635914
228.70000 1.15572325440911675029
228.80000 1.15548863981174648327
228.90000 1.15537501696462175146
229.00000 1.15537733914855712821
229.10000 1.15549235043465346170
229.20000 1.15571267284260580612
229.30000 1.15603115248119503260
229.40000 1.15644309565408362119
229.50000 1.15695019395564301880
229.60000 1.15755772197415710557
229.70000 1.15827404696341185006
229.80000 1.15911125566875589718
229.90000 1.16007866826607927244
230.00000 1.16118147160123081254
230.10000 1.16241839367759490043
230.20000 1.16378104058710287961
230.30000 1.16525701790849558478
230.40000 1.16683367069132865334
230.50000 1.16850225465079869481
230.60000 1.17025773514939861729
230.70000 1.17210096899371258902
230.80000 1.17404034363134216785
230.90000 1.17608565060373047644
231.00000 1.17824605828706255001
231.10000 1.18052793841145496203
231.20000 1.18292910473789594725
231.30000 1.18544016219503884328
231.40000 1.18804731022800602946
231.50000 1.19073198618538840358
231.60000 1.19347624684741840906
231.70000 1.19626293711499730639
231.80000 1.19908056214084297864
231.90000 1.20192224826650080610
232.00000 1.20478103923202576271
232.10000 1.20765452365856685015
232.20000 1.21054295822535765143
232.30000 1.21344063622453323540
232.40000 1.21634899907222351444
232.50000 1.21926922600547907046
232.60000 1.22219827766447126506
232.70000 1.22513739988215199372
232.80000 1.22808266728343658355
232.90000 1.23103070869617220934
233.00000 1.23397241211098394636
233.10000 1.23690097917173628535
233.20000 1.23980814106780247420
233.30000 1.24269086202281217225
233.40000 1.24555080140634970409
233.50000 1.24839363002019519276
233.60000 1.25122770630529117931
233.70000 1.25405676569962334380
233.80000 1.25687889307880415213
233.90000 1.25968407525895158471
234.00000 1.26245283337081548173
234.10000 1.26516249846847736858
234.20000 1.26778825331598651786
234.30000 1.27031119600671079025
234.40000 1.27272387177619953684
234.50000 1.27502738874151248563
234.60000 1.27723289757428343496
234.70000 1.27936258115867997274
234.80000 1.28143557863085727576
234.90000 1.28347001394578751568
235.00000 1.28548162193708549339
235.10000 1.28747575668748030993
235.20000 1.28945536972048784438
235.30000 1.29141734176446616276
235.40000 1.29336229959667527027
235.50000 1.29529700871807775513
235.60000 1.29722582065614158048
235.70000 1.29916019138210973740
235.80000 1.30110639549116043840
235.90000 1.30307253829324482468
236.00000 1.30505602285917212650
236.10000 1.30705067005453158904
236.20000 1.30904186536603939128
236.30000 1.31101626418744325202
236.40000 1.31295516090154426872
236.50000 1.31484361070128792712
236.60000 1.31666771156431112659
236.70000 1.31841737834837416860
236.80000 1.32008257331766939737
236.90000 1.32165520956337171319
237.00000 1.32313078996787010753
237.10000 1.32450948687353689335
237.20000 1.32579675352144379883
237.30000 1.32700374704293883542
237.40000 1.32814511006478505198
237.50000 1.32924216300341601825
237.60000 1.33031596629484981912
237.70000 1.33138945940359614971
237.80000 1.33247770398194655870
237.90000 1.33358769555548914415
238.00000 1.33472038734785196956
238.10000 1.33586945808974912726
238.20000 1.33702058146911111788
238.30000 1.33815844444706920513
238.40000 1.33926649805966549459
238.50000 1.34033049200784804051
238.60000 1.34134231696535989067
238.70000 1.34229841487129828168
238.80000 1.34320419192131767259
238.90000 1.34406929454474184115
239.00000 1.34490781555428549007
239.10000 1.34573913230499468893
239.20000 1.34657751202000993463
239.30000 1.34743505432432623795
239.40000 1.34831551275916127835
239.50000 1.34921401030451799855
239.60000 1.35011600356006446384
239.70000 1.35100391000211394650
239.80000 1.35185444249186827902
239.90000 1.35264987314936750412
240.00000 1.35338033782451561076
240.10000 1.35404810973650415565
240.20000 1.35466155441497637565
240.30000 1.35523955258138773080
240.40000 1.35579868825758936858
240.50000 1.35635504030360723247
240.60000 1.35692248317064891943
240.70000 1.35750351348127272535
240.80000 1.35809718632909331272
240.90000 1.35870132339414463381
241.00000 1.35931395015353241242
241.10000 1.35993843669851467287
241.20000 1.36058165008535963276
241.30000 1.36125561751384519309
241.40000 1.36197121966251548248
241.50000 1.36274134867406147844
241.60000 1.36356820651590435943
241.70000 1.36445724890815102444
241.80000 1.36540687797154442194
241.90000 1.36641481421601983449
242.00000 1.36747628267769236656
242.10000 1.36858702882279284007
242.20000 1.36974079192853127206
242.30000 1.37092462511875538926
242.40000 1.37212464345116985439
242.50000 1.37332281053691087374
242.60000 1.37449896636992783152
242.70000 1.37563322232454098287
242.80000 1.37671284668553885039
242.90000 1.37773151495964553913
243.00000 1.37869542898676500979
243.10000 1.37961502861994077365
243.20000 1.38051181498964361453
243.30000 1.38140250995030409348
243.40000 1.38229685500944405498
243.50000 1.38319858336718954290
243.60000 1.38410385067956515673
243.70000 1.38500131952680824873
243.80000 1.38588365857094945399
243.90000 1.38675240396474525094
244.00000 1.38761543034732789757
244.10000 1.38849431339634949186
244.20000 1.38942196033422474475
244.30000 1.39043013461302686195
244.40000 1.39155646371895380593
244.50000 1.39282581443660786280
244.60000 1.39425799673697407128
244.70000 1.39586108573382043402
244.80000 1.39763294919410081858
244.90000 1.39956157310887897927
245.00000 1.40162850129162256558
245.10000 1.40381088113285402044
245.20000 1.40608425850871397912
245.30000 1.40842264541756072972
245.40000 1.41079650539154653804
245.50000 1.41318570736085496259
245.60000 1.41557238722362764234
245.70000 1.41794742952374648324
245.80000 1.42031243748725935037
245.90000 1.42267317288124892792
246.00000 1.42504354312280577414
246.10000 1.42743254553936803532
246.20000 1.42984804636192023577
246.30000 1.43229105128706295356
246.40000 1.43475781578251038290
246.50000 1.43724596615367127632
246.60000 1.43975256351707879152
246.70000 1.44228227661231419570
246.80000 1.44484247729397823099
246.90000 1.44744526780842390510
247.00000 1.45009795203013785926
247.10000 1.45280515846206988886
247.20000 1.45555494987753725820
247.30000 1.45833388835924676251
247.40000 1.46111386714006653424
247.50000 1.46387608645335825090
247.60000 1.46659864331111393538
247.70000 1.46927299168023911512
247.80000 1.47189473095734669118
247.90000 1.47446387226035484168
248.00000 1.47697976485157033447
248.10000 1.47944100025144632328
248.20000 1.48183645421247482549
248.30000 1.48415570155054823344
248.40000 1.48638427769503805391
248.50000 1.48850973668867883559
248.60000 1.49052625309351730317
248.70000 1.49242658738914189849
248.80000 1.49420627680986536538
248.90000 1.49585598041322146528
249.00000 1.49736344663979292693
249.10000 1.49871578913448429713
249.20000 1.49989741087349037399
249.30000 1.50090250524476105959
249.40000 1.50173023563787913765
249.50000 1.50239279731400469730
249.60000 1.50291456312426489175
249.70000 1.50332281119458837273
249.80000 1.50365216269621346227
249.90000 1.50393688327968072345
250.00000 1.50420327561470228304
250.10000 1.50447316541705056760
250.20000 1.50476207613695528035
250.30000 1.50507691292172839574
250.40000 1.50541960979024050973
250.50000 1.50579293101209636406
250.60000 1.50619591883858190196
250.70000 1.50663135889871879435
250.80000 1.50710311860801349746
250.90000 1.50761926485601794992
251.00000 1.50818972147704282118
251.10000 1.50882765440887913227
251.20000 1.50954473490420283072
251.30000 1.51034969802029622546
251.40000 1.51124998849660872379
251.50000 1.51224774075215599245
251.60000 1.51334111692308155564
251.70000 1.51452774562534839023
251.80000 1.51580781331275634772
251.90000 1.51717949588174964895
252.00000 1.51864778763312989590
252.10000 1.52021579179700669231
252.20000 1.52188743553030228701
252.30000 1.52366264136291009870
252.40000 1.52554083801057256390
252.50000 1.52751437706883793506
252.60000 1.52957498771521496137
252.70000 1.53170912591816857660
252.80000 1.53390721050720665813
252.90000 1.53615977673222520814
253.00000 1.53846386765013106693
253.10000 1.54082145520141301023
253.20000 1.54324015871347775136
253.30000 1.54573262573932882617
253.40000 1.54831465473720812418
253.50000 1.55100356083988408101
253.60000 1.55381575375911284393
253.70000 1.55676476835069722745
253.80000 1.55985770657326304726
253.90000 1.56309698514871430865
254.00000 1.56648213557065501569
254.10000 1.57000609984101654126
254.20000 1.57366327386579115017
254.30000 1.57744434022915686519
254.40000 1.58134273775326770556
254.50000 1.58535560427337563311
254.60000 1.58948145543318623519
254.70000 1.59371614063766073160
254.80000 1.59805727748945219088
254.90000 1.60250472966727932837
255.00000 1.60705430605129209491
255.10000 1.61169934601277294183
255.20000 1.61643960442263353992
255.30000 1.62126697286967515651
255.40000 1.62617941005597534284
255.50000 1.63117306992575131834
255.60000 1.63624587485072059386
255.70000 1.64139636251637891827
255.80000 1.64662672675351653299
255.90000 1.65193993664933229617
256.00000 1.65733758493464450846
256.10000 1.66282612575277996201
256.20000 1.66840946675838542485
256.30000 1.67408835971970129459
256.40000 1.67986324653824127887
256.50000 1.68572721765414940458
256.60000 1.69167520060648758095
256.70000 1.69770004769923947834
256.80000 1.70379611288117452378
256.90000 1.70995990301205601105
257.00000 1.71619579709163721049
257.10000 1.72250897023673000087
257.20000 1.72890515470832002491
257.30000 1.73538704377553769957
257.40000 1.74195171880307865207
257.50000 1.74859329426542180137
257.60000 1.75529536534140031324
257.70000 1.76204259640026863909
257.80000 1.76882001483079108672
257.90000 1.77561054400620182845
258.00000 1.78240641098628233137
258.10000 1.78919959260586687626
258.20000 1.79598321332104883346
258.30000 1.80275153663781410185
258.40000 1.80949252112878322335
258.50000 1.81619213674324666700
258.60000 1.82283466437195010898
258.70000 1.82940406151894174698
258.80000 1.83588342252115779596
258.90000 1.84225438711541680508
259.00000 1.84850489401705398893
259.10000 1.85461289049494099541
259.20000 1.86055734418614466955
259.30000 1.86631455647647993154
259.40000 1.87186154977979073824
259.50000 1.87718148402065803031
259.60000 1.88226628238541211988
259.70000 1.88712284696995812721
259.80000 1.89176987981572430996
259.90000 1.89623095885733286379
260.00000 1.90053448431802994212
260.10000 1.90470248470935743671
260.20000 1.90874619210019643721
260.30000 1.91266732811981707672
260.40000 1.91646319591950421572
260.50000 1.92012471080890993255
260.60000 1.92364546622318115763
260.70000 1.92702749616708894535
260.80000 1.93027960024266950755
260.90000 1.93341052937600399321
261.00000 1.93643786737943130938
261.10000 1.93937647405267861262
261.20000 1.94223767598973324004
261.30000 1.94502999917353459826
261.40000 1.94776264233016852468
261.50000 1.95043767838939165628
261.60000 1.95306133149985845496
261.70000 1.95564127470990957299
261.80000 1.95818569746819466447
261.90000 1.96070416183625213418
262.00000 1.96320494489419010326
262.10000 1.96569965758963289289
262.20000 1.96819198318075668357
262.30000 1.97068651512613745798
262.40000 1.97318586431815895471
262.50000 1.97569008897068671811
262.60000 1.97819508143888579429
262.70000 1.98069270919771903925
262.80000 1.98317569756413665064
262.90000 1.98563205585198991569
263.00000 1.98805476472983510213
263.10000 1.99043302141368223433
263.20000 1.99276448139613327462
263.30000 1.99504410615229256389
263.40000 1.99727899353795838193
263.50000 1.99948096526498596222
263.60000 2.00166428856314464648
263.70000 2.00384580461571443738
263.80000 2.00604479873630937813
263.90000 2.00827719597196044046
264.00000 2.01055664143938009076
264.10000 2.01288777086503260419
264.20000 2.01527111916461503187
264.30000 2.01770009368240849075
264.40000 2.02016720791473100279
264.50000 2.02266424198604944833
264.60000 2.02518100044736742044
264.70000 2.02771139536794042252
264.80000 2.03025133906075776783
264.90000 2.03280064736756712791
265.00000 2.03535999341320453300
265.10000 2.03793046700690943863
265.20000 2.04051230962153227584
265.30000 2.04310519112697670224
265.40000 2.04570498204922011672
265.50000 2.04830800109846761297
265.60000 2.05091138397274493260
265.70000 2.05350884380564575157
265.80000 2.05610424222143951103
265.90000 2.05869736560500800578
266.00000 2.06129224090447689241
266.10000 2.06389345563500443015
266.20000 2.06650646587447192531
266.30000 2.06913210268194331159
266.40000 2.07177129562241980590
266.50000 2.07442412150697862058
266.60000 2.07709121945426364079
266.70000 2.07977143380781148760
266.80000 2.08246104644144544440
266.90000 2.08516077469604247300
267.00000 2.08786759947679632552
267.10000 2.09058240666877324604
267.20000 2.09330240876682698188
267.30000 2.09602777131077154056
267.40000 2.09876005739770071506
267.50000 2.10149888998495547623
267.60000 2.10425050721652435105
267.70000 2.10701875745922110193
267.80000 2.10980534642274522794
267.90000 2.11261399165512486672
268.00000 2.11544678557273096913
268.10000 2.11830086952538448888
268.20000 2.12117220986651623631
268.30000 2.12405565035523492519
268.40000 2.12694718896403255290
268.50000 2.12983843941412607795
268.60000 2.13272433328337115402
268.70000 2.13559950183010672100
268.80000 2.13845677038115502794
268.90000 2.14129135879263287144
269.00000 2.14409729862616076194
269.10000 2.14686936534037859934
269.20000 2.14960404418999919223
269.30000 2.15229782181764984473
269.40000 2.15494787639121331950
269.50000 2.15755002838265606693
269.60000 2.16009973474004204369
269.70000 2.16258941654998395120
269.80000 2.16501176372069627606
269.90000 2.16735397922374461401
270.00000 2.16960949002487542124
270.10000 2.17177337187331772478
270.20000 2.17384432977777872897
270.30000 2.17582639642136890773
270.40000 2.17772467935641487967
270.50000 2.17954044188700476611
270.60000 2.18127749220519854517
270.70000 2.18292782504484100957
270.80000 2.18448269316238804574
270.90000 2.18593280738681444036
271.00000 2.18726504756625231452
271.10000 2.18846977042361725193
271.20000 2.18954458872113403691
271.30000 2.19049027251823238951
271.40000 2.19131032337480672034
271.50000 2.19200855596254459510
271.60000 2.19259141648005180728
271.70000 2.19306516506646468596
271.80000 2.19343547492808641316
271.90000 2.19370690687589348256
272.00000 2.19388011590287220962
272.10000 2.19396160726549633941
272.20000 2.19395198698991587572
272.30000 2.19385615616202148487
272.40000 2.19367567754625022646
272.50000 2.19341682965595939643
272.60000 2.19308255995550701018
272.70000 2.19268188802730798677
272.80000 2.19221960075559036134
272.90000 2.19170606266328514712
273.00000 2.19114714475089508991
273.10000 2.19054547188662577646
273.20000 2.18990610254663658718
273.30000 2.18922575943026031259
273.40000 2.18850527907999344629
273.50000 2.18774374368983169536
273.60000 2.18694032650138856046
273.70000 2.18610248439957635944
273.80000 2.18523405225710319105
273.90000 2.18434396799244967265
274.00000 2.18343890262242052963
274.10000 2.18252641871616298655
274.20000 2.18160996315702592181
274.30000 2.18069545104629408450
274.40000 2.17978109593280031271
274.50000 2.17886826372798408337
274.60000 2.17795529392937723817
274.70000 2.17704441906544479214
274.80000 2.17613010056614032398
274.90000 2.17521601050148580410
275.00000 2.17430124174227523251
275.10000 2.17339014218156423476
275.20000 2.17248598761925274701
275.30000 2.17159091902089146675
275.40000 2.17070869464467755883
275.50000 2.16983635011629390852
275.60000 2.16897061659350286367
275.70000 2.16810659456356065943
275.80000 2.16723834506336658255
275.90000 2.16636208129412198682
276.00000 2.16547693822053898131
276.10000 2.16458304376639705765
276.20000 2.16368347482273848418
276.30000 2.16277619918867241079
276.40000 2.16186076170367641926
276.50000 2.16093273802240313969
276.60000 2.15998218028644856688
276.70000 2.15899975113500186804
276.80000 2.15798083434700596508
276.90000 2.15692068228087608553
277.00000 2.15582305246557747258
277.10000 2.15469449942352616569
277.20000 2.15354087684352998909
277.30000 2.15236879925838917555
277.40000 2.15118467153217694175
277.50000 2.14998985316070736101
277.60000 2.14878798761069026970
277.70000 2.14757993963298139203
277.80000 2.14637114905623906170
277.90000 2.14517259608382094397
278.00000 2.14399292477470643354
278.10000 2.14284657224869928390
278.20000 2.14174168598923245592
278.30000 2.14068481196041562423
278.40000 2.13967542201054410298
278.50000 2.13870981976587931876
278.60000 2.13778431048737936049
278.70000 2.13689149136730852396
278.80000 2.13603135900669772915
278.90000 2.13520618010298949209
279.00000 2.13442283126938088888
279.10000 2.13368934364588323497
279.20000 2.13301408855262838369
279.30000 2.13240123307059640238
279.40000 2.13185395206003734349
279.50000 2.13136652771174015169
279.60000 2.13092846580874225272
279.70000 2.13052809637117904871
279.80000 2.13015377501672399801
279.90000 2.12979247858024890715
280.00000 2.12943474206208066177
280.10000 2.12907618352514572484
280.20000 2.12871164571437434507
280.30000 2.12834322585925975925
280.40000 2.12797120948075798913
280.50000 2.12759890815679824178
280.60000 2.12722500302835854007
280.70000 2.12685126389247069041
280.80000 2.12647340669263954940
280.90000 2.12608685375362781767
281.00000 2.12568239336195283828
281.10000 2.12524587384730616726
281.20000 2.12476727293555611184
281.30000 2.12423382685004806887
281.40000 2.12363485758239521321
281.50000 2.12295862102868128417
281.60000 2.12219903972035573061
281.70000 2.12134798044403832317
281.80000 2.12039199443805672938
281.90000 2.11931935486301827904
282.00000 2.11811415842631107228
282.10000 2.11675653345655224884
282.20000 2.11522956730965729000
282.30000 2.11351348394302892841
282.40000 2.11159558850102734343
282.50000 2.10946740093062353064
282.60000 2.10712216769056843407
282.70000 2.10456364589289625028
282.80000 2.10179761403161746000
282.90000 2.09883468189779063408
283.00000 2.09568753325346667721
283.10000 2.09237041965661519911
283.20000 2.08889204868178863006
283.30000 2.08525735680419072823
283.40000 2.08146174054989538258
283.50000 2.07749104263917345054
283.60000 2.07332581525866310233
283.70000 2.06894505562303418072
283.80000 2.06433073206233114006
283.90000 2.05947812035840769210
284.00000 2.05439630809977849317
284.10000 2.04910700443168657868
284.20000 2.04364238729015405005
284.30000 2.03804391613821707656
284.40000 2.03234265713314200465
284.50000 2.02656685965329059014
284.60000 2.02073265985607309380
284.70000 2.01484208315912440890
284.80000 2.00889461095424316437
284.90000 2.00288433361589805011
285.00000 1.99680526851894098261
285.10000 1.99065904372270642242
285.20000 1.98445589366002287070
285.30000 1.97820724079278407639
285.40000 1.97193102295313565057
285.50000 1.96564442386460120418
285.60000 1.95936425407630625173
285.70000 1.95310487043476495448
285.80000 1.94688325554692672743
285.90000 1.94071129325126564534
286.00000 1.93460518634345648753
286.10000 1.92858007725476620925
286.20000 1.92265000167633214500
286.30000 1.91682939645368544207
286.40000 1.91112792193039762515
286.50000 1.90554927382474158890
286.60000 1.90009366030019688606
286.70000 1.89475425561495968896
286.80000 1.88951900979190997923
286.90000 1.88437831248239534603
287.00000 1.87932203097180766274
287.10000 1.87434729168022647958
287.20000 1.86945113225593570207
287.30000 1.86464420925950374721
287.40000 1.85993480282024939585
287.50000 1.85533896191962723520
287.60000 1.85087035367526485215
287.70000 1.84654629037481754650
287.80000 1.84237989257427578993
287.90000 1.83838665727262065548
288.00000 1.83457646508260865130
288.10000 1.83095928149399324647
288.20000 1.82754102528643662730
288.30000 1.82432520775381492835
288.40000 1.82130744422186997220
288.50000 1.81848238784707508093
288.60000 1.81583513496159667188
288.70000 1.81335198072023513038
288.80000 1.81101576817790297228
288.90000 1.80881347645079203727
289.00000 1.80674010125031541571
289.10000 1.80479757919413223042
289.20000 1.80299687968171481247
289.30000 1.80135315179478340956
289.40000 1.79988804232652204150
289.50000 1.79861828433995410665
289.60000 1.79755728370419394542
289.70000 1.79671041284927160072
289.80000 1.79607234043008412451
289.90000 1.79563426522357274824
290.00000 1.79537556772893620660
290.10000 1.79528153885845993790
290.20000 1.79533425799264466661
290.30000 1.79552395534701791959
290.40000 1.79584905526773045659
290.50000 1.79631461860833276468
290.60000 1.79693248095775707696
290.70000 1.79772326513843614995
290.80000 1.79870551149680975229
290.90000 1.79990528151816922213
291.00000 1.80134346859253912803
291.10000 1.80303742606164445640
291.20000 1.80500792193746340909
291.30000 1.80726166447639783935
291.40000 1.80980367514269348165
291.50000 1.81263217325909781502
291.60000 1.81573012920119822524
291.70000 1.81907763834230011129
291.80000 1.82264181188899537436
291.90000 1.82638395069766203856
292.00000 1.83026451533760551132
292.10000 1.83424296802522865771
292.20000 1.83828655688116263828
292.30000 1.84237123875428537368
292.40000 1.84647794909416668072
292.50000 1.85060096025588401292
292.60000 1.85473386467196419710
292.70000 1.85887409452980435040
292.80000 1.86301384178030196405
292.90000 1.86714197723418986925
293.00000 1.87124574364004900466
293.10000 1.87530410777505630674
293.20000 1.87930708030646231586
293.30000 1.88323935877890997310
293.40000 1.88709548298198202221
293.50000 1.89087008462268501774
293.60000 1.89456050081832963352
293.70000 1.89815683756875053435
293.80000 1.90164264835694090509
293.90000 1.90499590506305288488
294.00000 1.90819252847819315634
294.10000 1.91120305080151020566
294.20000 1.91400538966064565259
294.30000 1.91658615797281599797
294.40000 1.91894217554229601126
294.50000 1.92108271963989098810
294.60000 1.92302357377490305169
294.70000 1.92478827250791405064
294.80000 1.92639711387475869006
294.90000 1.92786450076425236302
295.00000 1.92920137846260103692
295.10000 1.93040596171064494565
295.20000 1.93147599357123773701
295.30000 1.93239940699354386859
295.40000 1.93316744755802258465
295.50000 1.93376535653346525660
295.60000 1.93418556869939446872
295.70000 1.93442037421497398784
295.80000 1.93447232779794500734
295.90000 1.93434783555879628667
296.00000 1.93406326272177560329
296.10000 1.93363521486473761416
296.20000 1.93308369387928985240
296.30000 1.93242364799776759511
296.40000 1.93165843658706908565
296.50000 1.93079158997469221937
296.60000 1.92981691030470556398
296.70000 1.92872792029202501509
296.80000 1.92751931074477176040
296.90000 1.92619497354888765164
297.00000 1.92476527209449620202
297.10000 1.92325439220972533308
297.20000 1.92169060555699236108
297.30000 1.92010909950502552166
297.40000 1.91854067247582739381
297.50000 1.91701374625066264807
297.60000 1.91554877283795621970
297.70000 1.91415821397370389885
297.80000 1.91284871218870835195
297.90000 1.91162472788437218415
298.00000 1.91048835769836608549
298.10000 1.90944490609103461505
298.20000 1.90849808967103763250
298.30000 1.90765433306430020018
298.40000 1.90692132967802318827
298.50000 1.90630213813183349741
298.60000 1.90579926055106863660
298.70000 1.90540894407972169568
298.80000 1.90512573074508654592
298.90000 1.90493918013935552524
299.00000 1.90483816771976721119
299.10000 1.90480757965863838065
299.20000 1.90483927618736379309
299.30000 1.90492064396971665555
299.40000 1.90504937584410131739
299.50000 1.90521711917592216453
299.60000 1.90542511859637244575
299.70000 1.90566947831437967856
299.80000 1.90594975621788099642
299.90000 1.90626036443661074196
300.00000 1.90659405651911125430
300.10000 1.90694684511262662515
300.20000 1.90730936528398559635
300.30000 1.90767811357734038453
300.40000 1.90805055240813784891
300.50000 1.90842681290061526949
300.60000 1.90881044062185493904
300.70000 1.90920838580391742422
300.80000 1.90962579598831351773
300.90000 1.91006610427885453327
301.00000 1.91053086312705244400
301.10000 1.91101939686806946862
301.20000 1.91152774866754157720
301.30000 1.91205365936366963665
301.40000 1.91259475897849307057
301.50000 1.91314539444235654255
301.60000 1.91370315123871811008
301.70000 1.91426217311500986573
301.80000 1.91481135985898099120
301.90000 1.91533764442930531568
302.00000 1.91583079536659499850
302.10000 1.91627418253703976577
302.20000 1.91665882974983317712
302.30000 1.91697931785035176993
302.40000 1.91723587869959287385
302.50000 1.91743300356283635133
302.60000 1.91758052330351958025
302.70000 1.91768620085508254668
302.80000 1.91775635575612159148
302.90000 1.91779386896767401257
303.00000 1.91779696696078857887
303.10000 1.91775897741713100812
303.20000 1.91767295537768900350
303.30000 1.91752745800079744255
303.40000 1.91731338099070283414
303.50000 1.91702207719838218873
303.60000 1.91664545721789662451
303.70000 1.91617751692947279502
303.80000 1.91561602716254177825
303.90000 1.91495799354502813073
304.00000 1.91420109233826319013
304.10000 1.91335017326573025818
304.20000 1.91240562798926106904
304.30000 1.91137570020286697166
304.40000 1.91026510683177166177
304.50000 1.90908036085676602929
304.60000 1.90782735161387179437
304.70000 1.90650938980352257797
304.80000 1.90512831305767958764
304.90000 1.90368933544446794539
305.00000 1.90219150890676620116
305.10000 1.90063867184428297899
305.20000 1.89902853703808253224
305.30000 1.89736409155227769109
305.40000 1.89563843110151150997
305.50000 1.89384927283931442229
305.60000 1.89198682571893190230
305.70000 1.89004256145146107130
305.80000 1.88800814673189373926
305.90000 1.88587255036044257070
306.00000 1.88363377814823654218
306.10000 1.88128936405142098491
306.20000 1.87884473228071722957
306.30000 1.87630781247507467707
306.40000 1.87368758972193654223
306.50000 1.87099529853337686039
306.60000 1.86823569715520637784
306.70000 1.86541506407260472728
306.80000 1.86253083712270385593
306.90000 1.85957922800697039835
307.00000 1.85655183361251726727
307.10000 1.85343771773561358049
307.20000 1.85022686680255510768
307.30000 1.84690773413562811903
307.40000 1.84347255362481597213
307.50000 1.83991708518971038984
307.60000 1.83623671920752091249
307.70000 1.83243229545705180468
307.80000 1.82850662209875521139
307.90000 1.82446354503152515031
308.00000 1.82030789709158818448
308.10000 1.81604197364625909133
308.20000 1.81166942570906130529
308.30000 1.80719396065917617375
308.40000 1.80261421584153718223
308.50000 1.79793162078289284421
308.60000 1.79314600275242506533
308.70000 1.78825929637371101239
308.80000 1.78327046619518711749
308.90000 1.77818359085022489136
309.00000 1.77300244246927082455
309.10000 1.76772876033485408697
309.20000 1.76236589911941952554
309.30000 1.75690974060308516464
309.40000 1.75135500618264142957
309.50000 1.74569473068174207627
309.60000 1.73991855338662332456
309.70000 1.73401818926244254088
309.80000 1.72798470329138041244
309.90000 1.72181185518801676068
310.00000 1.71549684619850001052
310.10000 1.70903785942090820611
310.20000 1.70243296225960098742
310.30000 1.69568279625111488597
310.40000 1.68878936187791045665
310.50000 1.68175297940720176385
310.60000 1.67458251322351984006
310.70000 1.66728590275963168415
310.80000 1.65987577523439988301
310.90000 1.65236510100007861428
311.00000 1.64476741261553452507
311.10000 1.63709113216521944484
311.20000 1.62933730220141955724
311.30000 1.62150460284792284643
311.40000 1.61358162646114683627
311.50000 1.60556003754515514535
311.60000 1.59743097956969646344
311.70000 1.58919059446939843761
311.80000 1.58084215434875091136
311.90000 1.57239393679605620641
312.00000 1.56385608470920366848
312.10000 1.55523586664338473904
312.20000 1.54653701869337741371
312.30000 1.53775747392298503502
312.40000 1.52888887496933536945
312.50000 1.51991981290000953786
312.60000 1.51084033767503043855
312.70000 1.50164068962718241867
312.80000 1.49231397890155810199
312.90000 1.48286092246879309284
313.00000 1.47328040131198378743
313.10000 1.46357290171757416287
313.20000 1.45374069009916620686
313.30000 1.44377787067159330387
313.40000 1.43367936599994351735
313.50000 1.42343842290349883613
313.60000 1.41304810072870484715
313.70000 1.40250385390450888414
313.80000 1.39180976211765377888
313.90000 1.38097115995592029597
314.00000 1.37000272066408685654
314.10000 1.35892238648165628046
314.20000 1.34774664932286142189
314.30000 1.33649682907442769585
314.40000 1.32519201139457522765
314.50000 1.31384880187828310094
314.60000 1.30248532575726165069
314.70000 1.29111392717567724330
314.80000 1.27974490537802103023
314.90000 1.26838148240819094670
315.00000 1.25702632473866672001
315.10000 1.24568014073677838335
315.20000 1.23434104392789272589
315.30000 1.22301070618249290941
315.40000 1.21169439522183150189
315.50000 1.20040472480784579757
315.60000 1.18915184475112344670
315.70000 1.17795355708491325901
315.80000 1.16682785930101960348
315.90000 1.15579128008001513906
316.00000 1.14486794309431164192
316.10000 1.13408408305689574209
316.20000 1.12347162836895885717
316.30000 1.11307124749002478219
316.40000 1.10292249129301919409
316.50000 1.09306946995010340010
316.60000 1.08354684519913581814
316.70000 1.07438690145449930461
316.80000 1.06561309418428225318
316.90000 1.05724343975264277825
317.00000 1.04930101863002115356
317.10000 1.04181189380905034856
317.20000 1.03481257260674988380
317.30000 1.02835185711554972618
317.40000 1.02248047769382863655
317.50000 1.01725397727853588372
317.60000 1.01271682845403531884
317.70000 1.00890423512789359288
317.80000 1.00583170681232752636
317.90000 1.00350119843426196079
318.00000 1.00190127664855283385
318.10000 1.00101273149545905263
318.20000 1.00081601215458178739
318.30000 1.00129597499390758311
318.40000 1.00244363687590934800
318.50000 1.00425687720921284214
318.60000 1.00672879199563970750
318.70000 1.00985757698845830861
318.80000 1.01363664006289748957
318.90000 1.01805378403697316643
319.00000 1.02309756150916516589
319.10000 1.02875491579141433524
319.20000 1.03501384534990641834
319.30000 1.04186430848695455251
319.40000 1.04929274309651069844
319.50000 1.05728416654464281256
319.60000 1.06581637886316984484
319.70000 1.07486375705435337745
319.80000 1.08438970811973312457
319.90000 1.09435249753313031857
320.00000 1.10470889298946082124
320.10000 1.11540975083688415817
320.20000 1.12640918217537626747
320.30000 1.13766280730847486029
320.40000 1.14913039385484883275
320.50000 1.16078003991497028153
320.60000 1.17258616695789141481
320.70000 1.18453181158253407204
320.80000 1.19660819636420675822
320.90000 1.20880907775421673493
321.00000 1.22112828261120870658
321.10000 1.23356021209546151606
321.20000 1.24608880411750750951
321.30000 1.25869944132425831469
321.40000 1.27136714805244200945
321.50000 1.28407396394016182077
321.60000 1.29680056080378065203
321.70000 1.30953736191106819447
321.80000 1.32227902225135523776
321.90000 1.33502257457280474257
322.00000 1.34776596956815911438
322.10000 1.36050312106771735990
322.20000 1.37322463998429623284
322.30000 1.38591671454600763105
322.40000 1.39856302616721567611
322.50000 1.41115321041054929104
322.60000 1.42367994190056635776
322.70000 1.43614223496351502572
322.80000 1.44854608686399757227
322.90000 1.46089724352981103158
323.00000 1.47320403029078087028
323.10000 1.48546999890842628892
323.20000 1.49769657764381634444
323.30000 1.50987949472863562033
323.40000 1.52201520273517636108
323.50000 1.53409555275445603515
323.60000 1.54611414444794469708
323.70000 1.55806351864132933365
323.80000 1.56993182033010592775
323.90000 1.58170831152270297476
324.00000 1.59338057525815219158
324.10000 1.60492874449708825694
324.20000 1.61634214799125992475
324.30000 1.62760931321770213075
324.40000 1.63872550139307956032
324.50000 1.64969402734840499270
324.60000 1.66051885317451304148
324.70000 1.67121309648949316747
324.80000 1.68179120314294663633
324.90000 1.69226264139524157965
325.00000 1.70263878969263471904
325.10000 1.71293287099524130767
325.20000 1.72315277061002342224
325.30000 1.73330748397680438792
325.40000 1.74340580636121548968
325.50000 1.75345648747324209157
325.60000 1.76346655107631684276
325.70000 1.77343988542098601352
325.80000 1.78338492957016994076
325.90000 1.79330596537623774224
326.00000 1.80320774641026872447
326.10000 1.81309978219705271685
326.20000 1.82298570352485211144
326.30000 1.83287189615122856790
326.40000 1.84276121119937837701
326.50000 1.85265307414664119570
326.60000 1.86254545915556112098
326.70000 1.87243249501844525107
326.80000 1.88231158280955175128
326.90000 1.89217721878633767679
327.00000 1.90202470183906917628
327.10000 1.91185443020173478897
327.20000 1.92166865147246443808
327.30000 1.93146983419415587827
327.40000 1.94126661784928450358
327.50000 1.95106426654608176697
327.60000 1.96086508346545861992
327.70000 1.97066892834539815301
327.80000 1.98047026073001156792
327.90000 1.99026235145218983263
328.00000 2.00003740377748935738
328.10000 2.00979036453705787986
328.20000 2.01952320611029374722
328.30000 2.02923803324154162670
328.40000 2.03894493308181327155
328.50000 2.04864879255718206668
328.60000 2.05835617372042781258
328.70000 2.06806285634189561980
328.80000 2.07776246375903133457
328.90000 2.08744333329099020119
329.00000 2.09708840532343795608
329.10000 2.10668255251449785200
329.20000 2.11621454534671413121
329.30000 2.12567233861900738617
329.40000 2.13505163481565475697
329.50000 2.14434928131356436444
329.60000 2.15356900958083997034
329.70000 2.16271698325878968901
329.80000 2.17180039086560623079
329.90000 2.18082896030133458973
330.00000 2.18980979963694563789
330.10000 2.19875067716419362106
330.20000 2.20765552503147555708
330.30000 2.21652674929809949271
330.40000 2.22536378251759098767
330.50000 2.23416325022165736992
330.60000 2.24292072408500430262
330.70000 2.25162522788207362899
330.80000 2.26026799572661294628
330.90000 2.26883350468164587178
331.00000 2.27730920728960299876
331.10000 2.28568545124498703407
331.20000 2.29395230583789601159
331.30000 2.30210499592937767465
331.40000 2.31014455986221779990
331.50000 2.31807578458017631740
331.60000 2.32590208264363527999
331.70000 2.33363058594692746197
331.80000 2.34126032049108114550
331.90000 2.34879297114922412652
332.00000 2.35622141776277044349
332.10000 2.36353939145405401893
332.20000 2.37074554831386322694
332.30000 2.37783615615142836106
332.40000 2.38481245455675193226
332.50000 2.39167294648369512387
332.60000 2.39842045988208664630
332.70000 2.40505324847101878049
332.80000 2.41156831345952130380
332.90000 2.41795877113837489021
333.00000 2.42422420480078533515
333.10000 2.43036174610385932975
333.20000 2.43637175208813320373
333.30000 2.44226040055560004979
333.40000 2.44803025443028379252
333.50000 2.45368589330806562388
333.60000 2.45922169311959347802
333.70000 2.46463298714940517206
333.80000 2.46990734899226533719
333.90000 2.47503399178516334169
334.00000 2.48000343286254343845
334.10000 2.48481377791898119537
334.20000 2.48946356011591380754
334.30000 2.49395894166884792361
334.40000 2.49830693027678246481
334.50000 2.50251507647846149794
334.60000 2.50658327195467416013
334.70000 2.51051498770471394292
334.80000 2.51430642157573944338
334.90000 2.51795439518471025067
335.00000 2.52145693648354819567
335.10000 2.52481354400636879980
335.20000 2.52802532276755487408
335.30000 2.53109849255713476670
335.40000 2.53403309858592809975
335.50000 2.53683454037290339003
335.60000 2.53950134216188198493
335.70000 2.54202878697645751110
335.80000 2.54441452267982466803
335.90000 2.54665184019645685056
336.00000 2.54873924980901096492
336.10000 2.55067387199657494746
336.20000 2.55245973836944194021
336.30000 2.55410156894063239992
336.40000 2.55560618651113771324
336.50000 2.55698274186706234796
336.60000 2.55823780505585524036
336.70000 2.55938041781385050902
336.80000 2.56042204776985936654
336.90000 2.56137306263359457545
337.00000 2.56224349698189301502
337.10000 2.56304528806710709670
337.20000 2.56378456334166268417
337.30000 2.56446472286225844273
337.40000 2.56508307559989175489
337.50000 2.56563166949174526282
337.60000 2.56610406360108474849
337.70000 2.56649243216846443129
337.80000 2.56679551779100627289
337.90000 2.56701747697946147037
338.00000 2.56717104514405116800
338.10000 2.56727513547009604499
338.20000 2.56734783949292698876
338.30000 2.56741289801815866783
338.40000 2.56748675878766704887
338.50000 2.56758220037567638532
338.60000 2.56770944409448321053
338.70000 2.56787285464428709513
338.80000 2.56807419746782238488
338.90000 2.56831544930329771203
339.00000 2.56860100596258429480
339.10000 2.56893337580132661563
339.20000 2.56932273048793930604
339.30000 2.56977377295531600263
339.40000 2.57029459153420777686
339.50000 2.57089331447047798339
339.60000 2.57158022098339370471
339.70000 2.57236257172331754481
339.80000 2.57325174268006666009
339.90000 2.57426097984586636588
340.00000 2.57540435576512916637
340.10000 2.57669494249455148807
340.20000 2.57814345872878067041
340.30000 2.57975949252696810383
340.40000 2.58154908110343701053
340.50000 2.58350989707761715785
340.60000 2.58563857107562502419
340.70000 2.58792780773227907289
340.80000 2.59036658706311296490
340.90000 2.59294730783215106968
341.00000 2.59565977461415385705
341.10000 2.59849489891109849759
341.20000 2.60144592245524104417
341.30000 2.60450509887963168103
341.40000 2.60766560719813152963
341.50000 2.61091877906513974347
341.60000 2.61426123546098583081
341.70000 2.61768642685941281556
341.80000 2.62119375145047223195
341.90000 2.62477921505885900292
342.00000 2.62843859136902797073
342.10000 2.63216267166696975024
342.20000 2.63594225305752857268
342.30000 2.63976116473990881385
342.40000 2.64360595300169499372
342.50000 2.64745897221071208803
342.60000 2.65130163755880481295
342.70000 2.65512426943937974317
342.80000 2.65891240235608363676
342.90000 2.66265544219919675284
343.00000 2.66634535366632504798
343.10000 2.66997800806898033146
343.20000 2.67354502915398827213
343.30000 2.67704646942166470865
343.40000 2.68047824244965659448
343.50000 2.68384194132087443239
343.60000 2.68714321100699804142
343.70000 2.69038301209679065279
343.80000 2.69356715266020423751
343.90000 2.69669952458815848696
344.00000 2.69977867998341671473
344.10000 2.70280116476462248841
344.20000 2.70576111785150020844
344.30000 2.70864759870308710485
344.40000 2.71144876010169146622
344.50000 2.71415402122392457272
344.60000 2.71674885982749609030
344.70000 2.71922102669808729912
344.80000 2.72156090791405952690
344.90000 2.72376003151140317190
345.00000 2.72581060386869138762
345.10000 2.72770543528915526483
345.20000 2.72944340635778707841
345.30000 2.73102303341055693850
345.40000 2.73244484320946540858
345.50000 2.73371496285000422865
345.60000 2.73483748814495374212
345.70000 2.73581674817119284335
345.80000 2.73665063184725864999
345.90000 2.73733574527276430698
346.00000 2.73786327337012941640
346.10000 2.73822347809378042371
346.20000 2.73840958358149922685
346.30000 2.73841209898163428341
346.40000 2.73823215627090319217
346.50000 2.73787418160988544722
346.60000 2.73734927312281433677
346.70000 2.73667302711083846425
346.80000 2.73586072807334255210
346.90000 2.73492963994871356178
347.00000 2.73389582428775072738
347.10000 2.73276615902897919356
347.20000 2.73154912393205917976
347.30000 2.73024588788372685647
347.40000 2.72885395444076486399
347.50000 2.72737063495686262402
347.60000 2.72579205752016234023
347.70000 2.72411134432093285536
347.80000 2.72232395331415324194
347.90000 2.72042653916917962418
348.00000 2.71841605425089409730
348.10000 2.71629089822316343158
348.20000 2.71405316426981584652
348.30000 2.71170224562137352668
348.40000 2.70924354651644413582
348.50000 2.70667887021955376995
348.60000 2.70401288868026662740
348.70000 2.70125081989751555170
348.80000 2.69840049585694376776
348.90000 2.69546953275769748589
349.00000 2.69247327830472627700
349.10000 2.68943016045444095112
349.20000 2.68636055055496971538
349.30000 2.68329007835828290270
349.40000 2.68024121259617228504
349.50000 2.67723774880566033004
349.60000 2.67429748012837943518
349.70000 2.67143269815374536603
349.80000 2.66864890474880565544
349.90000 2.66594606014919214081
350.00000 2.66332093565946347817
350.10000 2.66077100061617478535
350.20000 2.65829477795033107573
350.30000 2.65589743830329412063
350.40000 2.65358460369233375607
350.50000 2.65137091088761098672
350.60000 2.64927639044211466735
350.70000 2.64731953255080260249
350.80000 2.64551711144891293065
350.90000 2.64388226013281461330
351.00000 2.64242344292829040137
351.10000 2.64113915144601951357
351.20000 2.64002176616349131190
351.30000 2.63906085558840419855
351.40000 2.63824078198901322343
351.50000 2.63755287116770419442
351.60000 2.63698972309639462500
351.70000 2.63655520245698629673
351.80000 2.63625880437714233155
351.90000 2.63611319324284707393
352.00000 2.63613296923201504881
352.10000 2.63633119819285983429
352.20000 2.63671298072676086258
352.30000 2.63727700730147040805
352.40000 2.63801458876671112317
352.50000 2.63890773457068786545
352.60000 2.63993948556287933711
352.70000 2.64108758088670736152
352.80000 2.64233069567815451361
352.90000 2.64365088438205092738
353.00000 2.64503261762232338638
353.10000 2.64646284831546426150
353.20000 2.64793490567819661422
353.30000 2.64944290282428996526
353.40000 2.65098208818335851086
353.50000 2.65255004555748203135
353.60000 2.65413995124804976814
353.70000 2.65574728989054980829
353.80000 2.65736300259505381712
353.90000 2.65898111467738709849
354.00000 2.66059928520418121230
354.10000 2.66221474353460074139
354.20000 2.66382807806096975977
354.30000 2.66544363347360996111
354.40000 2.66706642182173633243
354.50000 2.66870055826370299052
354.60000 2.67034866519336759062
354.70000 2.67201168560057012337
354.80000 2.67368486475500698638
354.90000 2.67536462211097498843
355.00000 2.67704604249030427466
355.10000 2.67872329966945260824
355.20000 2.68039503356240383853
355.30000 2.68205373489253566819
355.40000 2.68369707226318671184
355.50000 2.68531990435944149168
355.60000 2.68691151693333586038
355.70000 2.68846384751106519319
355.80000 2.68996644552325224724
355.90000 2.69140875505171083256
356.00000 2.69278099891859011164
356.10000 2.69407993789735199831
356.20000 2.69529884813205824959
356.30000 2.69643819258239256975
356.40000 2.69749487204795256863
356.50000 2.69847023487771678626
356.60000 2.69935951034351850744
356.70000 2.70016180675066211854
356.80000 2.70087578271733926108
356.90000 2.70150245812843931234
357.00000 2.70204663722926884643
357.10000 2.70251359691843178707
357.20000 2.70291526104426736613
357.30000 2.70326212147416440656
357.40000 2.70356327747363812279
357.50000 2.70382748208331516692
357.60000 2.70405928997664546401
357.70000 2.70425931695279548684
357.80000 2.70442622085868705992
357.90000 2.70455831941649947479
358.00000 2.70465224465438439847
358.10000 2.70470787210023848076
358.20000 2.70472475907882353233
358.30000 2.70470408991538296154
358.40000 2.70464424777381766475
358.50000 2.70454203562155787026
358.60000 2.70439424498740567779
358.70000 2.70419533801036643973
358.80000 2.70393903469382977876
358.90000 2.70362692810731562294
359.00000 2.70326207423993576805
359.10000 2.70285608096213661496
359.20000 2.70242509598342059209
359.30000 2.70198920829081032804
359.40000 2.70156991188623508477
359.50000 2.70118260610070566180
359.60000 2.70084314875244097356
359.70000 2.70056018338862427952
359.80000 2.70033688495731954292
359.90000 2.70017373998433663753
360.00000 2.70007089385630761811
360.10000 2.70003220059335588657
360.20000 2.70006558259091180912
360.30000 2.70018644625625806062
360.40000 2.70041808617665720151
360.50000 2.70078636790491076412
360.60000 2.70131617409310308227
360.70000 2.70202684569787352066
360.80000 2.70293564657318469425
360.90000 2.70404951381016690139
361.00000 2.70536227913490358844
361.10000 2.70686735278494945314
361.20000 2.70855100689169226507
361.30000 2.71039613828993639230
361.40000 2.71239626124687024867
361.50000 2.71454500413955192911
361.60000 2.71684147294206328706
361.70000 2.71929462898487702654
361.80000 2.72191901142796678912
361.90000 2.72472696014866781366
362.00000 2.72773579974362619721
362.10000 2.73095306773038485330
362.20000 2.73438194709444349783
362.30000 2.73801917440948539461
362.40000 2.74185185517671614409
362.50000 2.74586472768525143163
362.60000 2.75003974818474214721
362.70000 2.75435820828646033245
362.80000 2.75880395475448744326
362.90000 2.76335993504085529578
363.00000 2.76801070265091280047
363.10000 2.77273702434219318447
363.20000 2.77752122891329131241
363.30000 2.78233929658012773429
363.40000 2.78716645527370682726
363.50000 2.79197863003300940380
363.60000 2.79675290494852261984
363.70000 2.80147634344857533012
363.80000 2.80614081723494410953
363.90000 2.81074678787595521820
364.00000 2.81530508093261537380
364.10000 2.81982619294416796861
364.20000 2.82432435000550175832
364.30000 2.82880760613407570779
364.40000 2.83328056432733113823
364.50000 2.83774208111272860970
364.60000 2.84218595359891960746
364.70000 2.84660118396395669032
364.80000 2.85097463238170535637
364.90000 2.85529274314666376206
365.00000 2.85954312801206060075
365.10000 2.86371386922681226169
365.20000 2.86779443259955437134
365.30000 2.87177721000097777431
365.40000 2.87565639186534245430
365.50000 2.87943329009720244291
365.60000 2.88310849101694402401
365.70000 2.88668809793957476662
365.80000 2.89017670463433775148
365.90000 2.89358399917852739013
366.00000 2.89691530068554127204
366.10000 2.90017482366632511942
366.20000 2.90336413968640867760
366.30000 2.90648014205275450390
366.40000 2.90951482281393438512
366.50000 2.91246145467283394912
366.60000 2.91530942324566981803
366.70000 2.91804856371702628317
366.80000 2.92067147940503572138
366.90000 2.92317077397164738415
367.00000 2.92554381429983030770
367.10000 2.92778791402929320856
367.20000 2.92990318640633585014
367.30000 2.93189360588289424373
367.40000 2.93376178554019617252
367.50000 2.93551065917260808027
367.60000 2.93714762517752927467
367.70000 2.93867518127812145579
367.80000 2.94009706497948805390
367.90000 2.94141685508701741375
368.00000 2.94263721212690437219
368.10000 2.94376170669400480942
368.20000 2.94479245594320279934
368.30000 2.94573940834164758946
368.40000 2.94660879232143743360
368.50000 2.94741350815134183472
368.60000 2.94816332829848489043
368.70000 2.94887269401664744025
368.80000 2.94955164629202585522
368.90000 2.95020760113335075109
369.00000 2.95084446288261692920
369.10000 2.95146706289499358187
369.20000 2.95207720289205851250
369.30000 2.95267762141975126935
369.40000 2.95327194959184210919
369.50000 2.95386645471642810353
369.60000 2.95446733198304292910
369.70000 2.95508165338184860113
369.80000 2.95571590939014299578
369.90000 2.95637653973051950952
370.00000 2.95706646935725812406
370.10000 2.95779142047356003212
370.20000 2.95856098185824116367
370.30000 2.95938475791050191047
370.40000 2.96028074778271663846
370.50000 2.96126801384626447323
370.60000 2.96237151369067819693
370.70000 2.96361364577452976742
370.80000 2.96501970018345746572
370.90000 2.96660834842451018138
371.00000 2.96839731207414348716
371.10000 2.97039835598459756486
371.20000 2.97261659676807294784
371.30000 2.97505838484709405542
371.40000 2.97772099327875243429
371.50000 2.98060095075221366003
371.60000 2.98369151117068401260
371.70000 2.98698068613206804578
371.80000 2.99045388580161857676
371.90000 2.99409305702311129753
372.00000 2.99788278229870088428
372.10000 3.00180331779332271428
372.20000 3.00583853737538603672
372.30000 3.00997335320082194245
372.40000 3.01419622349590903338
372.50000 3.01849678760090781713
372.60000 3.02286980313608611098
372.70000 3.02730930528315854149
372.80000 3.03180996776067744361
372.90000 3.03636776394774024086
373.00000 3.04097835901507197818
373.10000 3.04563259727892983424
373.20000 3.05032015939884579191
373.30000 3.05502249620538801033
373.40000 3.05972299805930144595
373.50000 3.06439897031587582407
373.60000 3.06902554562421327526
373.70000 3.07358006851635475658
373.80000 3.07804211559312488884
373.90000 3.08239302693686354634
374.00000 3.08661713384831711945
374.10000 3.09070072124397059034
374.20000 3.09463402260525792210
374.30000 3.09840810601185976176
374.40000 3.10200918472689245517
374.50000 3.10542639875396177453
374.60000 3.10864656927946699638
374.70000 3.11165979138947643406
374.80000 3.11445585884757724559
374.90000 3.11702586796147715255
375.00000 3.11936983345514835733
375.10000 3.12149150636951117109
375.20000 3.12339825657648083409
375.30000 3.12510396705677617684
375.40000 3.12662087770503445155
375.50000 3.12796362545618487248
375.60000 3.12914404404655043997
375.70000 3.13016490334135591208
375.80000 3.13102822919851682387
375.90000 3.13172546037499909073
376.00000 3.13224385633430527126
376.10000 3.13257065572877382145
376.20000 3.13269015222763452923
376.30000 3.13258458908071626872
376.40000 3.13224671389004732722
376.50000 3.13167036335212011087
376.60000 3.13085161854230964766
376.70000 3.12979433806025024574
376.80000 3.12850376615819339179
376.90000 3.12698287155686223787
377.00000 3.12523253722567018841
377.10000 3.12325343772979780898
377.20000 3.12104342611425386107
377.30000 3.11860105364985727922
377.40000 3.11592149440803466466
377.50000 3.11300764710994566486
377.60000 3.10986443188477269030
377.70000 3.10650223580106248086
377.80000 3.10293525173568518662
377.90000 3.09917969170940457748
378.00000 3.09525295177050109860
378.10000 3.09116907123000957344
378.20000 3.08694095195437776290
378.30000 3.08257670312224347738
378.40000 3.07808408699210165030
378.50000 3.07346921598655352466
378.60000 3.06873351551336239516
378.70000 3.06388228196450132479
378.80000 3.05891715660722005111
378.90000 3.05384080185640980311
379.00000 3.04865593856276277570
379.10000 3.04337103113176129870
379.20000 3.03799013557631552754
379.30000 3.03251989416804980669
379.40000 3.02696777190854808744
379.50000 3.02134131402610651819
379.60000 3.01564704596227573841
379.70000 3.00989399128690244973
379.80000 3.00409037007710538681
379.90000 2.99824911354643778872
380.00000 2.99238257368756243062
380.10000 2.98651047553679275555
380.20000 2.98065411280410058920
380.30000 2.97484094926905293869
380.40000 2.96909884009761453411
380.50000 2.96345626886242409419
380.60000 2.95793091884935676568
380.70000 2.95253458017090800676
380.80000 2.94726516741300357668
380.90000 2.94210838296042384258
381.00000 2.93704319436504031814
381.10000 2.93204849190868601500
381.20000 2.92710447625447766489
381.30000 2.92219536855529219764
381.40000 2.91731318397408268388
381.50000 2.91245387346649663638
381.60000 2.90762143195860351327
381.70000 2.90282602395992722710
381.80000 2.89808205607846790656
381.90000 2.89341250829915366908
382.00000 2.88884547784958550212
382.10000 2.88441154052018034842
382.20000 2.88013986025314402612
382.30000 2.87605392253222540305
382.40000 2.87216647458621381353
382.50000 2.86847530820347135858
382.60000 2.86497078898145137789
382.70000 2.86163493264497314704
382.80000 2.85844580771911784026
382.90000 2.85539222043732548935
383.00000 2.85247040502333695991
383.10000 2.84968566330498985440
383.20000 2.84705312043312602467
383.30000 2.84459267776513127971
383.40000 2.84231905463320567030
383.50000 2.84024387121757557010
383.60000 2.83836919317906915588
383.70000 2.83668919931528628506
383.80000 2.83520137729897415482
383.90000 2.83389992913317247924
384.00000 2.83278565346744863805
384.10000 2.83186069950642169647
384.20000 2.83112360926240732022
384.30000 2.83057393971982296988
384.40000 2.83020265110203725142
384.50000 2.83000368782957595636
384.60000 2.82997278576402568203
384.70000 2.83010574994009720308
384.80000 2.83041127290823232405
384.90000 2.83090217191852110105
385.00000 2.83159098364400079892
385.10000 2.83248768785497106527
385.20000 2.83359273709631744602
385.30000 2.83489635773179545704
385.40000 2.83637398815477082001
385.50000 2.83799628823506391843
385.60000 2.83972877772121047327
385.70000 2.84153676545175110989
385.80000 2.84339732474745780119
385.90000 2.84529383907637911997
386.00000 2.84722378350982450485
386.10000 2.84919006436899537353
386.20000 2.85120345080985057368
386.30000 2.85327091244066762907
386.40000 2.85540036308938645480
386.50000 2.85759068420688969742
386.60000 2.85983610652446305531
386.70000 2.86212778451172581463
386.80000 2.86445548285882774338
386.90000 2.86680674897541707318
387.00000 2.86917569131240201227
387.10000 2.87155353784306100650
387.20000 2.87393629896384446637
387.30000 2.87632147602628034196
387.40000 2.87870215390616609723
387.50000 2.88107608832411782938
387.60000 2.88343793413730339651
387.70000 2.88578151134991507000
387.80000 2.88810415785615322049
387.90000 2.89039826886520951638
388.00000 2.89266390191688187423
388.10000 2.89489773738918107573
388.20000 2.89710062742615138179
388.30000 2.89927434349373015659
388.40000 2.90142069949154391842
388.50000 2.90354169694409589341
388.60000 2.90563865653559888757
388.70000 2.90771414716405711544
388.80000 2.90976570735377249548
388.90000 2.91179515175175054758
389.00000 2.91379872981113779604
389.10000 2.91577465983312914859
389.20000 2.91771871174484535847
389.30000 2.91962803557764871658
389.40000 2.92149939155872493568
389.50000 2.92333260753955262277
389.60000 2.92512971129503930585
389.70000 2.92689401933653894300
389.80000 2.92863662050278951981
389.90000 2.93036493798468725808
390.00000 2.93209468661330921896
390.10000 2.93383727600850419080
390.20000 2.93560357311047705435
390.30000 2.93740593304926106871
390.40000 2.93924536209364460740
390.50000 2.94112850979976731787
390.60000 2.94305216862511630198
390.70000 2.94501175556940689098
390.80000 2.94699986064607746530
390.90000 2.94900849010934520910
391.00000 2.95102874813818104898
391.10000 2.95305590062988817780
391.20000 2.95508751937501844270
391.30000 2.95712561843101281533
391.40000 2.95917966101857357301
391.50000 2.96125913752325971611
391.60000 2.96338036597008585903
391.70000 2.96555845713838525911
391.80000 2.96780303065314629380
391.90000 2.97012454144872517667
392.00000 2.97252719127714624847
392.10000 2.97501475491399874166
392.20000 2.97758531310002938091
392.30000 2.98024152478855310643
392.40000 2.98298300102397499398
392.50000 2.98581380666427356514
392.60000 2.98873757860103870311
392.70000 2.99176464045385762694
392.80000 2.99490166366677221491
392.90000 2.99815609726445030539
393.00000 3.00153718652659707473
393.10000 3.00504155535010863183
393.20000 3.00866774051290017151
393.30000 3.01239864632604693381
393.40000 3.01622005975906870666
393.50000 3.02011049584762709555
393.60000 3.02405136516643843861
393.70000 3.02802642608597456738
393.80000 3.03203042792482542724
393.90000 3.03606132931253547824
394.00000 3.04012330803225808892
394.10000 3.04422309822029962206
394.20000 3.04836328571136678424
394.30000 3.05254800545036473960
394.40000 3.05677545108583335730
394.50000 3.06104323718711951159
394.60000 3.06534917874978804183
394.70000 3.06969078503454481083
394.80000 3.07406091155217677479
394.90000 3.07845507774354245164
395.00000 3.08286705918208545770
395.10000 3.08728855669971348403
395.20000 3.09171234929043811263
395.30000 3.09613451181776015550
395.40000 3.10055420647486826033
395.50000 3.10497182188148045679
395.60000 3.10939125809844007800
395.70000 3.11381685870588734597
395.80000 3.11824936738003684630
395.90000 3.12268427594945947971
396.00000 3.12711655257970837277
396.10000 3.13153781812865865316
396.20000 3.13593973323499952748
396.30000 3.14031816860807911353
396.40000 3.14467207082280679576
396.50000 3.14900798092685055678
396.60000 3.15333601820183444908
396.70000 3.15766570027037535986
396.80000 3.16200737897020094857
396.90000 3.16636639507006516613
397.00000 3.17074533210410955577
397.10000 3.17514086596563460249
397.20000 3.17955159939353712637
397.30000 3.18396866083760315644
397.40000 3.18838735164879237418
397.50000 3.19280340913075949440
397.60000 3.19721382129394029679
397.70000 3.20162087541467033082
397.80000 3.20602701608673285365
397.90000 3.21043812722157908277
398.00000 3.21485816217481047364
398.10000 3.21929170551054599520
398.20000 3.22373915002036106116
398.30000 3.22820164787238778833
398.40000 3.23267560021802991923
398.50000 3.23716164005398408217
398.60000 3.24166026623225895380
398.70000 3.24617024352821027457
398.80000 3.25069555938094578128
398.90000 3.25524046669950329185
399.00000 3.25980741408123679357
399.10000 3.26439869398347235645
399.20000 3.26901956148261676320
399.30000 3.27367404572813265904
399.40000 3.27836246045491437206
399.50000 3.28309551116153183412
399.60000 3.28787558008891206278
399.70000 3.29271026133153719972
399.80000 3.29760348031369593288
399.90000 3.30256115318793150731
400.00000 3.30758207367632829235
400.10000 3.31266547362709113015
400.20000 3.31780656370048192115
400.30000 3.32300073845206961910
400.40000 3.32823911374288130488
400.50000 3.33351630736089245248
400.60000 3.33882219846639931854
400.70000 3.34415357466085878321
400.80000 3.34950409154191062618
400.90000 3.35487414214736228456
401.00000 3.36026028156049245053
401.10000 3.36566789717419980622
401.20000 3.37110011244845708453
401.30000 3.37656310832686792239
401.40000 3.38206111084956594697
401.50000 3.38760325213328368595
401.60000 3.39319611688301918580
401.70000 3.39884619713410980346
401.80000 3.40455759530691446929
401.90000 3.41033119924297088790
402.00000 3.41616637064780555456
402.10000 3.42205417880269686416
402.20000 3.42798822341515636660
402.30000 3.43396142763150442467
402.40000 3.43996493918731677528
402.50000 3.44599512311219036060
402.60000 3.45204766692857241026
402.70000 3.45811828495758658310
402.80000 3.46420076426915534505
402.90000 3.47028760254953508658
403.00000 3.47636814996628341851
403.10000 3.48243070582919136998
403.20000 3.48846131521735525178
403.30000 3.49445937642019241144
403.40000 3.50042637978989639541
403.50000 3.50637416798164881757
403.60000 3.51232049791103203646
403.70000 3.51829048611026431829
403.80000 3.52430450303673391314
403.90000 3.53038270954000113202
404.00000 3.53653343811549447648
404.10000 3.54275846811125412346
404.20000 3.54905443447814702576
404.30000 3.55541288128144127080
404.40000 3.56182719434435785767
404.50000 3.56829765322022988884
404.60000 3.57482514901092749935
404.70000 3.58141738688595188988
404.80000 3.58808387516596384260
404.90000 3.59482857120628215360
405.00000 3.60164935259750126608
405.10000 3.60853971949984222423
405.20000 3.61548610070637666114
405.30000 3.62247880775802469013
405.40000 3.62951426410656223501
405.50000 3.63659102792794119823
405.60000 3.64372137233104035264
405.70000 3.65091852936504185695
405.80000 3.65819835823373579950
405.90000 3.66557909676274752733
406.00000 3.67307821470479988470
406.10000 3.68071745909435433807
406.20000 3.68851586874694087983
406.30000 3.69649333900414326176
406.40000 3.70466372640905155609
406.50000 3.71302979312663205029
406.60000 3.72158515036617158952
406.70000 3.73031269923876488952
406.80000 3.73919181924610548589
406.90000 3.74820286785147209699
407.00000 3.75733635497289489072
407.10000 3.76659093010390497860
407.20000 3.77597936920873549414
407.30000 3.78551498965213450388
407.40000 3.79521691298784660124
407.50000 3.80509928444685921312
407.60000 3.81517177472115926220
407.70000 3.82544227238550810679
407.80000 3.83591569705800494929
407.90000 3.84660007554021659305
408.00000 3.85750439801356545387
408.10000 3.86863788190223355776
408.20000 3.88001204918992487398
408.30000 3.89163543216704717061
408.40000 3.90351275252880402319
408.50000 3.91563746337540804768
408.60000 3.92800326132463897169
408.70000 3.94059528177989879702
408.80000 3.95339530506361076191
408.90000 3.96638893976284176507
409.00000 3.97955987541876293855
409.10000 3.99289812309417681691
409.20000 4.00639533479136329727
409.30000 4.02004911922404251610
409.40000 4.03385136053300803821
409.50000 4.04780098038984619246
409.60000 4.06189159121843132432
409.70000 4.07612018307385043668
409.80000 4.09048381184059937602
409.90000 4.10498332254456303046
410.00000 4.11962173695461996357
410.10000 4.13440585981444255208
410.20000 4.14934454233219827950
410.30000 4.16444712755354837390
410.40000 4.17972286416994398315
410.50000 4.19517663943128859523
410.60000 4.21081010545773721429
410.70000 4.22661953464574334165
410.80000 4.24259631040156824393
410.90000 4.25873040757665241530
411.00000 4.27500528779064786784
411.10000 4.29140438834712942273
411.20000 4.30791250991080365510
411.30000 4.32451625538267574679
411.40000 4.34120485727280554925
411.50000 4.35797338521255772021
411.60000 4.37481887134461830852
411.70000 4.39174395144172766469
411.80000 4.40875125892185031083
411.90000 4.42584461014358252627
412.00000 4.44302438854717519318
412.10000 4.46028765797779011364
412.20000 4.47763111134325133119
412.30000 4.49505222115227488933
412.40000 4.51254289168767901695
412.50000 4.53010164416362737312
412.60000 4.54772132867527405183
412.70000 4.56540364233985339295
412.80000 4.58314715501979054663
412.90000 4.60095489836196938132
413.00000 4.61882952190898684612
413.10000 4.63677598350038903407
413.20000 4.65479391116180351995
413.30000 4.67288337945052936455
413.40000 4.69103917498063535410
413.50000 4.70925000933237775791
413.60000 4.72750300559640046433
413.70000 4.74578131023269971324
413.80000 4.76407007952947728256
413.90000 4.78235781144029414414
414.00000 4.80063722745095580712
414.10000 4.81890589531939293295
414.20000 4.83716656151573924691
414.30000 4.85542592961050122536
414.40000 4.87369014196450531794
414.50000 4.89196436707791239406
414.60000 4.91024863321624478409
414.70000 4.92854023516517515302
414.80000 4.94683237798553267292
414.90000 4.96511181409180351199
415.00000 4.98336764756795763343
415.10000 5.00158992597254018421
415.20000 5.01977058412204730509
415.30000 5.03790900877824509364
415.40000 5.05600290413543967537
415.50000 5.07406123856571128001
415.60000 5.09208792604075131164
415.70000 5.11009217339746230922
415.80000 5.12807616153406988378
415.90000 5.14604896853080868542
416.00000 5.16401614656083351793
416.10000 5.18198861997283818813
416.20000 5.19997898502378565141
416.30000 5.21800215250108918542
416.40000 5.23607122892956833389
416.50000 5.25419826321523577125
416.60000 5.27238523881184160194
416.70000 5.29062960861890236331
416.80000 5.30892212400163202846
416.90000 5.32724710150852679592
417.00000 5.34559035888693962688
417.10000 5.36394038961703973185
417.20000 5.38228864132164506122
417.30000 5.40063448855530307309
417.40000 5.41898735692518478125
417.50000 5.43735997005679218438
417.60000 5.45577103576332279351
417.70000 5.47424526216811005607
417.80000 5.49280438816721380611
417.90000 5.51147269336372562962
418.00000 5.53026577669003173921
418.10000 5.54919729280785258331
418.20000 5.56826974079246631462
418.30000 5.58748129034693054872
418.40000 5.60682349365387103408
418.50000 5.62628839919560113549
418.60000 5.64586703573950632583
418.70000 5.66554578741977867708
418.80000 5.68531126667493905649
418.90000 5.70514384191538154069
419.00000 5.72501780763771947937
419.10000 5.74489892163778630915
419.20000 5.76475169460454731908
419.30000 5.78453998032911861730
419.40000 5.80423143538487789683
419.50000 5.82380346400082426407
419.60000 5.84324912201020229614
419.70000 5.86257316541380146893
419.80000 5.88180023981858805867
419.90000 5.90096155822803170377
420.00000 5.92009452580961750981
420.10000 5.93922928948133808281
420.20000 5.95839028244617423701
420.30000 5.97758550478811637048
420.40000 5.99681004403049271707
420.50000 6.01604921669204764161
420.60000 6.03527378462104235962
420.70000 6.05445689042245968488
420.80000 6.07356511214788904233
420.90000 6.09256744069739452892
421.00000 6.11143466501516319695
421.10000 6.13013570905644796068
421.20000 6.14863928456971689345
421.30000 6.16691655322536369408
421.40000 6.18493751496076150940
421.50000 6.20267429272737163928
421.60000 6.22010719839690544219
421.70000 6.23722654653324260668
421.80000 6.25403008386992011277
421.90000 6.27053323966678291620
422.00000 6.28675817000065622851
422.10000 6.30273711449501913937
422.20000 6.31850154887391002529
422.30000 6.33408395024797567609
422.40000 6.34950987819634784131
422.50000 6.36479114321255635025
422.60000 6.37993596395340005766
422.70000 6.39493620727838066211
422.80000 6.40978016553368232596
422.90000 6.42444653098560701220
423.00000 6.43891412532788792433
423.10000 6.45316006988731064437
423.20000 6.46716286278527239626
423.30000 6.48090065470641202298
423.40000 6.49436041490630545987
423.50000 6.50752615702242106631
423.60000 6.52038893730527396980
423.70000 6.53294281677055550821
423.80000 6.54518081501076637750
423.90000 6.55710297187058059090
424.00000 6.56870701321112357618
424.10000 6.57999478699656721848
424.20000 6.59096772135306394719
424.30000 6.60163308965395319326
424.40000 6.61200480325680041773
424.50000 6.62210199357643539458
424.60000 6.63194805810223456397
424.70000 6.64157064312960537826
424.80000 6.65100167990792195980
424.90000 6.66027149805276331424
425.00000 6.66939951451238224591
425.10000 6.67840053155544123209
425.20000 6.68727693090042443473
425.30000 6.69602000073371943329
425.40000 6.70460603983149781012
425.50000 6.71301252812543170513
425.60000 6.72121365010702512781
425.70000 6.72918557922873754355
425.80000 6.73691162917593865628
425.90000 6.74437722265436454879
426.00000 6.75158170672132205367
426.10000 6.75852537598291481032
426.20000 6.76521867621439122391
426.30000 6.77167613533702599503
426.40000 6.77792141301660416352
426.50000 6.78398493044626389668
426.60000 6.78990660365906653168
426.70000 6.79572395122322490001
426.80000 6.80147817003296717925
426.90000 6.80719625267738259293
427.00000 6.81289757391530142179
427.10000 6.81858347016460597056
427.20000 6.82424742273087575073
427.30000 6.82987903579858433205
427.40000 6.83546481408674943374
427.50000 6.84100548740351472026
427.60000 6.84650399951544613132
427.70000 6.85197329074493693038
427.80000 6.85742408902446400241
427.90000 6.86286661730927129636
428.00000 6.86829687250551219211
428.10000 6.87371115325498675409
428.20000 6.87909772517086720300
428.30000 6.88445120106788177965
428.40000 6.88977754643508065708
428.50000 6.89509341098102890668
428.60000 6.90042367447927069671
428.70000 6.90580621547361405541
428.80000 6.91127190719884786678
428.90000 6.91685438924320568930
429.00000 6.92257077729444381301
429.10000 6.92843249560461547259
429.20000 6.93444263560230195953
429.30000 6.94059937229761158903
429.40000 6.94689817041253311618
429.50000 6.95333244071833516415
429.60000 6.95989412025513503069
429.70000 6.96657123776115562947
429.80000 6.97335023158983461077
429.90000 6.98021493506561014120
430.00000 6.98715062502619876074
430.10000 6.99414489212755728995
430.20000 7.00119747856279226092
430.30000 7.00831066343195148745
430.40000 7.01549689689140978669
430.50000 7.02277407340852735765
430.60000 7.03015633344301953013
430.70000 7.03765603485457365244
430.80000 7.04527763534085291053
430.90000 7.05301252068178310844
431.00000 7.06085000351147524644
431.10000 7.06876762985189660987
431.20000 7.07674692096933758930
431.30000 7.08477202595016461550
431.40000 7.09283088436274504693
431.50000 7.10091645528814822712
431.60000 7.10902809928368478382
431.70000 7.11715970780942922631
431.80000 7.12530956548057636740
431.90000 7.13346518086841158445
432.00000 7.14161827324626753604
432.10000 7.14975252736995086549
432.20000 7.15785752438381522721
432.30000 7.16592387991757835976
432.40000 7.17395704392861555138
432.50000 7.18196452894234224927
432.60000 7.18996520793564062987
432.70000 7.19797726479467285626
432.80000 7.20601794365598287607
432.90000 7.21409990249719233814
433.00000 7.22222674886146177137
433.10000 7.23039333971223172762
433.20000 7.23858983387841916751
433.30000 7.24680403136893167084
433.40000 7.25501886062565656787
433.50000 7.26321699056974340096
433.60000 7.27138568488083982200
433.70000 7.27951041253414239526
433.80000 7.28757986405610514870
433.90000 7.29558477684236083882
434.00000 7.30352008378980224462
434.10000 7.31138100944472733063
434.20000 7.31916697311005468770
434.30000 7.32688645842679890507
434.40000 7.33454656842329960811
434.50000 7.34216354196840265397
434.60000 7.34975505042678276059
434.70000 7.35733951418581742753
434.80000 7.36493278699018406731
434.90000 7.37254807743978024985
435.00000 7.38018910219982100425
435.10000 7.38786052231726962778
435.20000 7.39555686026508757042
435.30000 7.40327663096186079562
435.40000 7.41101468120337756492
435.50000 7.41876987497664601875
435.60000 7.42653616076694263341
435.70000 7.43431317963172708308
435.80000 7.44209039170903916534
435.90000 7.44986079087831009653
436.00000 7.45760657650133753688
436.10000 7.46531742335414696865
436.20000 7.47297847796271925005
436.30000 7.48058274019056619644
436.40000 7.48812561203863620123
436.50000 7.49561132604232621572
436.60000 7.50304953739491180230
436.70000 7.51045616056321841306
436.80000 7.51784838414110344048
436.90000 7.52524306855359988377
437.00000 7.53265585520551974194
437.10000 7.54010040524905742451
437.20000 7.54759011084591158987
437.30000 7.55512868086381438040
437.40000 7.56272092202303866026
437.50000 7.57036482598989412799
437.60000 7.57805644831879040022
437.70000 7.58578718775645590546
437.80000 7.59354049715131235501
437.90000 7.60130638926349290989
438.00000 7.60907081365326761144
438.10000 7.61682680802537350170
438.20000 7.62457263526632028897
438.30000 7.63231279612805177383
438.40000 7.64005909278809177981
438.50000 7.64782512999911629124
438.60000 7.65562708967234113932
438.70000 7.66347308737983368407
438.80000 7.67136769313432140352
438.90000 7.67930655323317588419
439.00000 7.68728249402596105738
439.10000 7.69528146444884756562
439.20000 7.70329540191449493137
439.30000 7.71131647832878144285
439.40000 7.71934240158544852198
439.50000 7.72737694213256300626
439.60000 7.73543095594447148834
439.70000 7.74351238495955399863
439.80000 7.75163030652075150936
439.90000 7.75978938052541475035
440.00000 7.76799187648320085445
440.10000 7.77623064176519908345
440.20000 7.78450194660364896488
440.30000 7.79279487612871791545
440.40000 7.80110245579418088955
440.50000 7.80942040075279850470
440.60000 7.81774918867355324418
440.70000 7.82609079857453481104
440.80000 7.83445249268300815828
440.90000 7.84284229022144751682
441.00000 7.85126883822570426698
441.10000 7.85973518521603881651
441.20000 7.86824312700065210688
441.30000 7.87678906509981388113
441.40000 7.88536431757189009588
441.50000 7.89395752580370804721
441.60000 7.90255313459776744828
441.70000 7.91114184014223069472
441.80000 7.91971499472266362944
441.90000 7.92826941305818643280
442.00000 7.93680507374510237820
442.10000 7.94533444499153855473
442.20000 7.95386811816150243113
442.30000 7.96241811229817295381
442.40000 7.97099962368271599456
442.50000 7.97962125465143865558
442.60000 7.98829031068582284032
442.70000 7.99700880249277954988
442.80000 8.00577694917420241762
442.90000 8.01459466020409543705
443.00000 8.02345937033671280994
443.10000 8.03236768118292752247
443.20000 8.04131769481923901434
443.30000 8.05030449143347620742
443.40000 8.05932075637376527416
443.50000 8.06835271533099251876
443.60000 8.07738564781340621610
443.70000 8.08640368894362087547
443.80000 8.09538902954583152996
443.90000 8.10432847563294413634
444.00000 8.11321144451597538912
444.10000 8.12203541273497526480
444.20000 8.13080635744266141848
444.30000 8.13953032909153794498
444.40000 8.14822209915973019435
444.50000 8.15689433543809000590
444.60000 8.16556258093298798765
444.70000 8.17423466717814506370
444.80000 8.18292066563510072992
444.90000 8.19162797291148958828
445.00000 8.20035843828530461145
445.10000 8.20911757220993881411
445.20000 8.21790404696897151596
445.30000 8.22672068914789400120
445.40000 8.23556208493992230191
445.50000 8.24442168264584826482
445.60000 8.25328650207533992644
445.70000 8.26213778071081310383
445.80000 8.27095741014823506992
445.90000 8.27971867101207732816
446.00000 8.28840080302804854652
446.10000 8.29698301511880883517
446.20000 8.30544908110578930903
446.30000 8.31379334680415303381
446.40000 8.32201517166094813170
446.50000 8.33012201397182417044
446.60000 8.33812673303194642682
446.70000 8.34605271085798978252
446.80000 8.35392160615725433442
446.90000 8.36176057883966204152
447.00000 8.36959327817773950400
447.10000 8.37743625534262122683
447.20000 8.38530447892889575781
447.30000 8.39319451740247707217
447.40000 8.40110160099430055690
447.50000 8.40900388928022794026
447.60000 8.41687478288788611345
447.70000 8.42468474271761696762
447.80000 8.43240681444443831809
447.90000 8.44002366055694182732
448.00000 8.44753027750714842029
448.10000 8.45492838733019666017
448.20000 8.46223305126430561365
448.30000 8.46946124427415985091
448.40000 8.47662349176634127563
448.50000 8.48372795977157673971
448.60000 8.49076926785470952359
448.70000 8.49773797899470421180
448.80000 8.50462337843258053818
448.90000 8.51142390579749000436
449.00000 8.51815289872698868779
449.10000 8.52483247277792550522
449.20000 8.53149886627795315444
449.30000 8.53818502810134701990
449.40000 8.54491808588759966001
449.50000 8.55171299518763082769
449.60000 8.55857225759074841264
449.70000 8.56549280065280307045
449.80000 8.57246994398329751297
449.90000 8.57951094960079877862
450.00000 8.58662582894386984712
450.10000 8.59382866923125248315
450.20000 8.60113073774570642062
450.30000 8.60853163899372562444
450.40000 8.61601838085336259457
450.50000 8.62356836836961593529
450.60000 8.63115523638655221238
450.70000 8.63876373911209589343
450.80000 8.64639536300521016141
450.90000 8.65407518277932457204
451.00000 8.66184970222446194114
451.10000 8.66976890906989515705
451.20000 8.67788580433051100887
451.30000 8.68624104961524769680
451.40000 8.69485296803166189112
451.50000 8.70372095134310932258
451.60000 8.71283005943378881876
451.70000 8.72215709732558073236
451.80000 8.73167790741029338388
451.90000 8.74138082594231790742
452.00000 8.75126306828145807854
452.10000 8.76133390589024406233
452.20000 8.77160680533219067523
452.30000 8.78209777575130394311
452.40000 8.79281972905188134108
452.50000 8.80377987528521751146
452.60000 8.81498036570326116798
452.70000 8.82641855698827597809
452.80000 8.83809451356218525475
452.90000 8.85000838348105747148
453.00000 8.86216314343106640148
453.10000 8.87456731761509598838
453.20000 8.88723039596611335651
453.30000 8.90016743111150690446
453.40000 8.91338968264924452360
453.50000 8.92690583323947693584
453.60000 8.94072097157371308152
453.70000 8.95483672448459553709
453.80000 8.96924741938881960286
453.90000 8.98394640360292888585
454.00000 8.99892261055033187465
454.10000 9.01416702499986961496
454.20000 9.02966576212215066504
454.30000 9.04540956554815156259
454.40000 9.06138480817369327109
454.50000 9.07758532580355313952
454.60000 9.09400537964839781081
454.70000 9.11064817705908342908
454.80000 9.12751761302518659785
454.90000 9.14462611061485662532
455.00000 9.16198988271101508751
455.10000 9.17962116333097920507
455.20000 9.19753218117539396304
455.30000 9.21572797573208537681
455.40000 9.23420635653681934762
455.50000 9.25295882047823662527
455.60000 9.27196898180947324506
455.70000 9.29122019037978671022
455.80000 9.31069446360248683249
455.90000 9.33037546190194856297
456.00000 9.35025494790430834699
456.10000 9.37032676605677396693
456.20000 9.39059066546087930374
456.30000 9.41104915152906849379
456.40000 9.43169913283693544261
456.50000 9.45253795260944720635
456.60000 9.47355327425554724736
456.70000 9.49473455302916828205
456.80000 9.51606024833959318916
456.90000 9.53751419266393542806
457.00000 9.55907995456450819198
457.10000 9.58074850863929107028
457.20000 9.60251565856656127535
457.30000 9.62438666109825410935
457.40000 9.64636767860949824369
457.50000 9.66846622208952023393
457.60000 9.69068890058008208269
457.70000 9.71303112130847648299
457.80000 9.73548410336548184535
457.90000 9.75802770226202012087
458.00000 9.78064191325068397731
458.10000 9.80330246053563319312
458.20000 9.82598877741441347306
458.30000 9.84868321223101377910
458.40000 9.87136812537471930340
458.50000 9.89403035487490305081
458.60000 9.91665520376795191920
458.70000 9.93922809013220100576
458.80000 9.96173606062889020167
458.90000 9.98416053084188946325
459.00000 10.00649055470073383909
459.10000 10.02871483482255566722
459.20000 10.05082954405560496569
459.30000 10.07283714880594105994
459.40000 10.09474718995914231013
459.50000 10.11657663256874657279
459.60000 10.13833889736001081957
459.70000 10.16004814548878011368
459.80000 10.18171521290401247097
459.90000 10.20334097559745378521
460.00000 10.22491718766685171044
460.10000 10.24642879948589697903
460.20000 10.26786188001990996785
460.30000 10.28919759177614394014
460.40000 10.31043195048747703047
460.50000 10.33157338733680001923
460.60000 10.35264844286451175926
460.70000 10.37369863764125355363
460.80000 10.39476975849888653992
460.90000 10.41590453208731171500
461.00000 10.43713585517775082295
461.10000 10.45847569862382000840
461.20000 10.47992163950995389311
461.30000 10.50145238222923143870
461.40000 10.52304283554818567954
461.50000 10.54467473891821852434
461.60000 10.56633944541457555004
461.70000 10.58804489822653708225
461.80000 10.60981486250349233679
461.90000 10.63168161875279258025
462.00000 10.65367588663490363083
462.10000 10.67581713968898026666
462.20000 10.69810855724978143203
462.30000 10.72053597535001978410
462.40000 10.74307231380679108942
462.50000 10.76568414645400044025
462.60000 10.78834154858280337342
462.70000 10.81102061313569968719
462.80000 10.83371933598009543709
462.90000 10.85644276720625465481
463.00000 10.87921042734444033053
463.10000 10.90204043398578668104
463.20000 10.92495164252496817430
463.30000 10.94794594153789197453
463.40000 10.97101506427664148980
463.50000 10.99413404246469063396
463.60000 11.01727195545930054264
463.70000 11.04039104907697551615
463.80000 11.06345563063575539009
463.90000 11.08643720577219523539
464.00000 11.10931508106984964544
464.10000 11.13207960490249099440
464.20000 11.15473550376547476118
464.30000 11.17729197774223843774
464.40000 11.19976661113234984182
464.50000 11.22217470208216817350
464.60000 11.24453288707378898028
464.70000 11.26684557331159128015
464.80000 11.28911603337573105308
464.90000 11.31133641185204958892
465.00000 11.33349732688608348974
465.10000 11.35558623963888532803
465.20000 11.37759058117178867578
465.30000 11.39950294148117670461
465.40000 11.42131345600412982553
465.50000 11.44302025678295301688
465.60000 11.46462293588921309884
465.70000 11.48611981215488627640
465.80000 11.50750659111012632054
465.90000 11.52877722012373695603
466.00000 11.54992233533096100359
466.10000 11.57092798060069164822
466.20000 11.59177720858617951724
466.30000 11.61245211267775261003
466.40000 11.63293900844279334434
466.50000 11.65322675845420078299
466.60000 11.67331287751052271948
466.70000 11.69319742839699085186
466.80000 11.71289493792175188739
466.90000 11.73241771418363709462
467.00000 11.75178389263664089099
467.10000 11.77101432821836301752
467.20000 11.79011963222642622562
467.30000 11.80910627132307586974
467.40000 11.82797330590207241866
467.50000 11.84671669477184720609
467.60000 11.86532480504002047944
467.70000 11.88378543160090887375
467.80000 11.90208983742661892028
467.90000 11.92022953374854271308
468.00000 11.93820051963799944616
468.10000 11.95600169578801958443
468.20000 11.97363055921056051020
468.30000 11.99108879550360097324
468.40000 12.00837249215154884387
468.50000 12.02547703031397420164
468.60000 12.04239527222159403903
468.70000 12.05912163828560110606
468.80000 12.07564815760648932298
468.90000 12.09197223869956625034
469.00000 12.10809714797783574506
469.10000 12.12402326935423693308
469.20000 12.13975968540143713828
469.30000 12.15531147452573508095
469.40000 12.17068818786361809238
469.50000 12.18589514384934300301
469.60000 12.20093842903212916627
469.70000 12.21582213612579577001
469.80000 12.23055415965266064444
469.90000 12.24513835755549966664
470.00000 12.25958616956123034044
470.10000 12.27390746765157098314
470.20000 12.28811156795457322234
470.30000 12.30220902377166569983
470.40000 12.31620384464669373231
470.50000 12.33009643710222568184
470.60000 12.34387774079839142992
470.70000 12.35753881408547306368
470.80000 12.37106837021301891406
470.90000 12.38445856531875195566
471.00000 12.39771426324558425455
471.10000 12.41084781781498600291
471.20000 12.42387998555342613544
471.30000 12.43684540082636871884
471.40000 12.44977533552123983869
471.50000 12.46270423031000924668
471.60000 12.47566097923428664696
471.70000 12.48867004606279122909
471.80000 12.50174952081415683328
471.90000 12.51491490737543928267
472.00000 12.52817958454064466640
472.10000 12.54155353732786168023
472.20000 12.55504631011650231419
472.30000 12.56865724785114028371
472.40000 12.58238461018621859231
472.50000 12.59622690984113702743
472.60000 12.61018312821982772017
472.70000 12.62426507745179596599
472.80000 12.63849307698987506155
472.90000 12.65289988646373507691
473.00000 12.66752367321940314517
473.10000 12.68239783941905049083
473.20000 12.69754893133241680283
473.30000 12.71298641689870602372
473.40000 12.72870403168621876178
473.50000 12.74468388518557960392
473.60000 12.76090366399237417266
473.70000 12.77734126536088101521
473.80000 12.79398381210309332475
473.90000 12.81082129510071653157
474.00000 12.82784179164917047582
474.10000 12.84503038923291142557
474.20000 12.86236406984929034511
474.30000 12.87980838427350207137
474.40000 12.89733041291088269838
474.50000 12.91490003412264124521
474.60000 12.93249801972898041858
474.70000 12.95011931344761780762
474.80000 12.96777454521283694267
474.90000 12.98547779723518683280
475.00000 13.00324537339924997848
475.10000 13.02108070605915567220
475.20000 13.03897310953397127221
475.30000 13.05689287320877118024
475.40000 13.07480409611119182982
475.50000 13.09266389575570675047
475.60000 13.11044146422712952574
475.70000 13.12811307849860044006
475.80000 13.14567411610511513215
475.90000 13.16312959068906226955
476.00000 13.18048766655517188796
476.10000 13.19775704300711848802
476.20000 13.21493738643002424725
476.30000 13.23201988172833724600
476.40000 13.24898078825435537886
476.50000 13.26579681444710655417
476.60000 13.28244026111941525113
476.70000 13.29888644668485016236
476.80000 13.31512167187108358193
476.90000 13.33113522402998506168
477.00000 13.34693035422609823097
477.10000 13.36251334583258704406
477.20000 13.37789328795730079021
477.30000 13.39308212615934794111
477.40000 13.40808791796328429787
477.50000 13.42291874971662040716
477.60000 13.43758121964674861328
477.70000 13.45208092113684840957
477.80000 13.46642228460469748386
477.90000 13.48060860571372719653
478.00000 13.49464338972593969746
478.10000 13.50852464210992213860
478.20000 13.52224819412208540756
478.30000 13.53580780940686967760
478.40000 13.54919460950048499228
478.50000 13.56239799805115585002
478.60000 13.57541218916180828315
478.70000 13.58822969157693477646
478.80000 13.60084812324562353797
478.90000 13.61326434087125922948
479.00000 13.62547924577748567934
479.10000 13.63748887894754618486
479.20000 13.64929335524165514665
479.30000 13.66088809253885953228
479.40000 13.67227121877217589304
479.50000 13.68344474321046103737
479.60000 13.69441644679399984545
479.70000 13.70520117782989714548
479.80000 13.71582285897550515605
479.90000 13.72630887793998317760
480.00000 13.73669163161061135713
480.10000 13.74699326343979118195
480.20000 13.75723334118979025758
480.30000 13.76741382448824336929
480.40000 13.77752605932814049779
480.50000 13.78755130411245287562
480.60000 13.79746451331037125780
480.70000 13.80724036651832175236
480.80000 13.81686154531386335263
480.90000 13.82631977671820665749
481.00000 13.83561590171037524961
481.10000 13.84476312260238708920
481.20000 13.85377711021402278428
481.30000 13.86267985057167797536
481.40000 13.87148648531234377023
481.50000 13.88020200020594080691
481.60000 13.88882995344463852724
481.70000 13.89736292035456631796
481.80000 13.90579603541149311934
481.90000 13.91412470056190778567
482.00000 13.92235316865938435672
482.10000 13.93049550145905614046
482.20000 13.93857084666936002584
482.30000 13.94660414256549406848
482.40000 13.95461902219999698691
482.50000 13.96263529851843548466
482.60000 13.97066347227596775311
482.70000 13.97870414663866473233
482.80000 13.98675335218484504465
482.90000 13.99480136614714514112
483.00000 14.00284009058640932104
483.10000 14.01086690998372876914
483.20000 14.01888440871879790677
483.30000 14.02690093446681471928
483.40000 14.03492766300653221859
483.50000 14.04297408691314220357
483.60000 14.05104271263275322052
483.70000 14.05913161317476250903
483.80000 14.06723553306608284572
483.90000 14.07534298021579295114
484.00000 14.08344885770222122973
484.10000 14.09154922017707036756
484.20000 14.09965260162033212071
484.30000 14.10777620225870325313
484.40000 14.11594831050624101143
484.50000 14.12419636152931711286
484.60000 14.13255157968701701352
484.70000 14.14103483961711339648
484.80000 14.14965542962280053556
484.90000 14.15840430977739101236
485.00000 14.16725990441821463233
485.10000 14.17618232547331482013
485.20000 14.18513046330579223975
485.30000 14.19406508414619042957
485.40000 14.20296229418908934110
485.50000 14.21181600888127175025
485.60000 14.22064014261291965978
485.70000 14.22946652182839214398
485.80000 14.23833267626810298641
485.90000 14.24727537285111928358
486.00000 14.25631906117301374421
486.10000 14.26546611703185813570
486.20000 14.27470097268678339581
486.30000 14.28398893033598650723
486.40000 14.29328579606890110545
486.50000 14.30255192204142987637
486.60000 14.31175616169874520825
486.70000 14.32088446951926220307
486.80000 14.32994194504374117424
486.90000 14.33894414942474068077
487.00000 14.34792621617023091945
487.10000 14.35691943054870667682
487.20000 14.36595448196067479103
487.30000 14.37505655308280865477
487.40000 14.38423378198595602900
487.50000 14.39349120510677214899
487.60000 14.40282022360919424109
487.70000 14.41220964868517307817
487.80000 14.42164958293537237615
487.90000 14.43112953099008116584
488.00000 14.44064576888031693955
488.10000 14.45020134988166869038
488.20000 14.45980219419428987646
488.30000 14.46946315868688336320
488.40000 14.47919772314592021435
488.50000 14.48902075410940254478
488.60000 14.49894017184863067465
488.70000 14.50895903541677244885
488.80000 14.51907668119247175153
488.90000 14.52928246577225161767
489.00000 14.53956413049748200738
489.10000 14.54991187925603898569
489.20000 14.56031240899871626102
489.30000 14.57076406397790795001
489.40000 14.58126817037424217745
489.50000 14.59183367024148202547
489.60000 14.60247609812476289539
489.70000 14.61321243348573236637
489.80000 14.62406031367352505422
489.90000 14.63503610039982101581
490.00000 14.64615111610135613515
490.10000 14.65741042666067258678
490.20000 14.66881485483057012191
490.30000 14.68035950694045503285
490.40000 14.69204156160780127814
490.50000 14.70385324379708300140
490.60000 14.71578794745677218369
490.70000 14.72783988401398258492
490.80000 14.73999928605408718728
490.90000 14.75225487329503130015
491.00000 14.76459503994826808334
491.10000 14.77701100585233373534
491.20000 14.78949002935118111369
491.30000 14.80203097784445930119
491.40000 14.81463683252849772671
491.50000 14.82731454929435291772
491.60000 14.84008184498825464614
491.70000 14.85295159023175433711
491.80000 14.86594595493219866293
491.90000 14.87907261855234040782
492.00000 14.89233717816303674359
492.10000 14.90573229036134943558
492.20000 14.91924601819535651027
492.30000 14.93285831838191653041
492.40000 14.94655179724761800887
492.50000 14.96030980323592764066
492.60000 14.97412673622825993209
492.70000 14.98799902805921588374
492.80000 15.00193150004448593836
492.90000 15.01593118875469540888
493.00000 15.02999949656439609290
493.10000 15.04413964245416727579
493.20000 15.05834461767464664368
493.30000 15.07260302486076888583
493.40000 15.08690556170061667692
493.50000 15.10123857181923339737
493.60000 15.11559561434725601530
493.70000 15.12997284940333262064
493.80000 15.14436839210632118331
493.90000 15.15878658020334423099
494.00000 15.17322502292749232527
494.10000 15.18768240532982043302
494.20000 15.20214961071841313432
494.30000 15.21661888068193682720
494.40000 15.23107709246962612851
494.50000 15.24551157993227198742
494.60000 15.25991871066320588871
494.70000 15.27429390649430314935
494.80000 15.28864075118929596467
494.90000 15.30296210866723018038
495.00000 15.31725743537660856794
495.10000 15.33152197530179976228
495.20000 15.34574672289755341379
495.30000 15.35992389615410822397
495.40000 15.37405066092222163911
495.50000 15.38813492843658425399
495.60000 15.40219602549733815067
495.70000 15.41626000511995127137
495.80000 15.43035479208893628088
495.90000 15.44449726337879215592
496.00000 15.45869277199676415122
496.10000 15.47292761565651479409
496.20000 15.48717873492138012136
496.30000 15.50141837444380442459
496.40000 15.51562521327468131364
496.50000 15.52979019541906110164
496.60000 15.54391632715828794260
496.70000 15.55801757025842929742
496.80000 15.57210877783458716614
496.90000 15.58620254136417284097
497.00000 15.60029979898258237315
497.10000 15.61439843017498384982
497.20000 15.62848485947646173807
497.30000 15.64255011601222264084
497.40000 15.65659070539598668728
497.50000 15.67061400577313052209
497.60000 15.68464013508088109619
497.70000 15.69869517264734330442
497.80000 15.71281000024521393690
497.90000 15.72701242106653262243
498.00000 15.74132462333332353287
498.10000 15.75575859137442483809
498.20000 15.77031972859177639824
498.30000 15.78500694592073975879
498.40000 15.79981351493763675681
498.50000 15.81472804754700800858
498.60000 15.82973225732782253617
498.70000 15.84481248098802840483
498.80000 15.85994618031757382671
498.90000 15.87511301199163117315
499.00000 15.89030113434292345852
499.10000 15.90550315319729204824
499.20000 15.92072425170466294889
499.30000 15.93598527171843868355
499.40000 15.95131280507610759078
499.50000 15.96674389118435756717
499.60000 15.98231096054478599632
499.70000 15.99804505349406746694
499.80000 16.01396308946682941616
499.90000 16.03007292399323428605
500.00000 16.04636968046922443830
500.10000 16.06284959164559319319
500.20000 16.07950582668948193941
500.30000 16.09633745174019393141
500.40000 16.11334884199746356375
500.50000 16.13055111851104732737
500.60000 16.14795687873936576917
500.70000 16.16557823122643516162
500.80000 16.18341346317006139166
500.90000 16.20145364068968349680
501.00000 16.21968032372913322579
501.10000 16.23806366407611422011
501.20000 16.25657058326903091480
501.30000 16.27517345301932565550
501.40000 16.29384854107776466414
501.50000 16.31258473224317078826
501.60000 16.33138270351567629321
501.70000 16.35025370156906770191
501.80000 16.36921611008816756650
501.90000 16.38829404135482309170
502.00000 16.40751089761134365585
502.10000 16.42688566282976232732
502.20000 16.44643239928374253371
502.30000 16.46616361718764168311
502.40000 16.48608146606230379390
502.50000 16.50618696862812710821
502.60000 16.52647451852850557015
502.70000 16.54693873208784803712
502.80000 16.56756875398442401164
502.90000 16.58834719438262782347
503.00000 16.60925955884015318496
503.10000 16.63028266311652322782
503.20000 16.65139348418639105940
503.30000 16.67256839074178156960
503.40000 16.69378018105647634084
503.50000 16.71500220693990814885
503.60000 16.73620831072217504263
503.70000 16.75736680005095549976
503.80000 16.77844843962533980286
503.90000 16.79942521927119386288
504.00000 16.82027431334192004888
504.10000 16.84098590215210648669
504.20000 16.86156101895702300755
504.30000 16.88202238409690653375
504.40000 16.90240144951095403368
504.50000 16.92273886630335024741
504.60000 16.94306930862675778365
504.70000 16.96341339118412806948
504.80000 16.98376802274480549553
504.90000 17.00409957971729827989
505.00000 17.02434604017252699123
505.10000 17.04443143052847627020
505.20000 17.06427239153375094763
505.30000 17.08379691536901875026
505.40000 17.10295569874201597792
505.50000 17.12172781715075623693
505.60000 17.14011556670663174790
505.70000 17.15813964559173880137
505.80000 17.17582330509373282776
505.90000 17.19318656223348261030
506.00000 17.21023829213616670078
506.10000 17.22697696099823545590
506.20000 17.24339718474781871194
506.30000 17.25949559719834338589
506.40000 17.27528374938044252094
506.50000 17.29078208053973479954
506.60000 17.30602679951383294979
506.70000 17.32105998698653546118
506.80000 17.33591938023885135303
506.90000 17.35064022184780938292
507.00000 17.36524455780516786442
507.10000 17.37974268827248776998
507.20000 17.39413587920463498182
507.30000 17.40841671582105711399
507.40000 17.42257663118830997211
507.50000 17.43661195747000616264
507.60000 17.45052014885453206673
507.70000 17.46430743080245939358
507.80000 17.47798525370444406589
507.90000 17.49156852319156653853
508.00000 17.50507296598160427102
508.10000 17.51850942021292518162
508.20000 17.53189033216569604492
508.30000 17.54522133373178624034
508.40000 17.55851379353563055997
508.50000 17.57177485967732287459
508.60000 17.58501904927367430117
508.70000 17.59826346354307198181
508.80000 17.61152984474455018660
508.90000 17.62484269842443161201
509.00000 17.63822818567888354553
509.10000 17.65170843210656479486
509.20000 17.66529927665492453487
509.30000 17.67900804622154132922
509.40000 17.69283327254973597830
509.50000 17.70676286414210721470
509.60000 17.72077806813290012881
509.70000 17.73485572553780320151
509.80000 17.74897176625434829022
509.90000 17.76310414015469876088
510.00000 17.77723743582508941227
510.10000 17.79136562485336593224
510.20000 17.80548950472595122918
510.30000 17.81962078194468761293
510.40000 17.83377970281860916987
510.50000 17.84798480192890011863
510.60000 17.86226343836494311600
510.70000 17.87663649920812144945
510.80000 17.89112273161287661954
510.90000 17.90573800353113063498
511.00000 17.92048957707230162602
511.10000 17.93537916794456843634
511.20000 17.95040400084279440171
511.30000 17.96555624092504963261
511.40000 17.98082702708042848270
511.50000 17.99620642964613806388
511.60000 18.01168511763352474136
511.70000 18.02725681966052759656
511.80000 18.04291935344552273044
511.90000 18.05867003783949755347
512.00000 18.07450850725191918627
512.10000 18.09043519003788366298
512.20000 18.10645213325158850127
512.30000 18.12255602792834518541
512.40000 18.13874797641758404284
512.50000 18.15502033421711703702
512.60000 18.17136914332513910916
512.70000 18.18778749283018206443
512.80000 18.20426924210694594175
512.90000 18.22080895071206765766
513.00000 18.23740635584289984485
513.10000 18.25406116584988875883
513.20000 18.27078369855669327413
513.30000 18.28757950773250910379
513.40000 18.30446134348705711729
513.50000 18.32143854781337851047
513.60000 18.33851660016987306377
513.70000 18.35569964914592951784
513.80000 18.37298695194208208198
513.90000 18.39036985167234204637
514.00000 18.40783765627071147220
514.10000 18.42537474810026760775
514.20000 18.44296140227609975897
514.30000 18.46058023928481506926
514.40000 18.47821155227639989041
514.50000 18.49584037054423758793
514.60000 18.51345187450384683123
514.70000 18.53103786950145434298
514.80000 18.54859187301852841109
514.90000 18.56610594245745437112
515.00000 18.58357964779318290529
515.10000 18.60101123770033100616
515.20000 18.61839884215560035761
515.30000 18.63574349964159600071
515.40000 18.65304310548211862465
515.50000 18.67029533954974692970
515.60000 18.68748953564737116586
515.70000 18.70461628757302254432
515.80000 18.72165640897284494334
515.90000 18.73859327606173323124
516.00000 18.75541176484808610718
516.10000 18.77209872099957820803
516.20000 18.78865112291773860963
516.30000 18.80506952415366636684
516.40000 18.82135783034850543776
516.50000 18.83751743573356324340
516.60000 18.85354884303079954232
516.70000 18.86944012344748929381
516.80000 18.88517652274497539068
516.90000 18.90073150081067629576
517.00000 18.91608582046980986893
517.10000 18.93122359927263127353
517.20000 18.94614421588131477822
517.30000 18.96086244058402529077
517.40000 18.97540514781146906091
517.50000 18.98980767773557521344
517.60000 19.00409833797841617556
517.70000 19.01830014962215281106
517.80000 19.03242001965819374555
517.90000 19.04645721142304721818
518.00000 19.06040507546867430950
518.10000 19.07426161490677468158
518.20000 19.08803721478334712647
518.30000 19.10175178820911179101
518.40000 19.11543466414933500609
518.50000 19.12911716703026522606
518.60000 19.14283011928016875697
518.70000 19.15660226539510842177
518.80000 19.17045595634464819444
518.90000 19.18441260120687145767
519.00000 19.19848664384536846976
519.10000 19.21269142357603160804
519.20000 19.22703381472654507382
519.30000 19.24151582985469988566
519.40000 19.25612240612582416807
519.50000 19.27083927813713566492
519.60000 19.28565340093578473206
519.70000 19.30055700376623845585
519.80000 19.31555276078077968500
519.90000 19.33065667802997839999
520.00000 19.34588578045908447413
520.10000 19.36125563303999661334
520.20000 19.37677322456001702586
520.30000 19.39243256346861710029
520.40000 19.40821852614899325551
520.50000 19.42411352882591653845
520.60000 19.44009431385182349162
520.70000 19.45614625755270169299
520.80000 19.47226523420161817717
520.90000 19.48845495046264564189
521.00000 19.50472574363379763131
521.10000 19.52108970375952142635
521.20000 19.53756173359096516305
521.30000 19.55414793582893501373
521.40000 19.57085464231250683885
521.50000 19.58767745451381992405
521.60000 19.60461162179842827196
521.70000 19.62164940171177352697
521.80000 19.63878224133046901176
521.90000 19.65600276951176052616
522.00000 19.67330288250188558052
522.10000 19.69067491930241074741
522.20000 19.70811401358460783755
522.30000 19.72561451711629185765
522.40000 19.74317092524496177467
522.50000 19.76077999059900469292
522.60000 19.77843954685315916366
522.70000 19.79614831741907312587
522.80000 19.81390827414611809149
522.90000 19.83172099346400647622
523.00000 19.84958848750023835113
523.10000 19.86751118308473483366
523.20000 19.88549181626987067363
523.30000 19.90352857031061716158
523.40000 19.92161986921206666160
523.50000 19.93976143491576480902
523.60000 19.95795120857261240137
523.70000 19.97618771550858249493
523.80000 19.99447044099267961404
523.90000 20.01280311566952881664
524.00000 20.03119124515052399782
524.10000 20.04963799179528827235
524.20000 20.06814989991765533902
524.30000 20.08672346015277823713
524.40000 20.10535350418305875553
524.50000 20.12403139127153120829
524.60000 20.14274267134284769419
524.70000 20.16146733197038414406
524.80000 20.18019204985111136491
524.90000 20.19890239975630458019
525.00000 20.21759028704313712975
525.10000 20.23625321624289717169
525.20000 20.25489808034496134082
525.30000 20.27352987894584676042
525.40000 20.29215512422729336947
525.50000 20.31078297094609792138
525.60000 20.32941522787443583775
525.70000 20.34805030871373189804
525.80000 20.36668042253766498668
525.90000 20.38529530304638486131
526.00000 20.40388446203050817500
526.10000 20.42243131983346883890
526.20000 20.44092821391807539851
526.30000 20.45936587807483831938
526.40000 20.47774120342754014266
526.50000 20.49605503752175720137
526.60000 20.51430977361414906836
526.70000 20.53250775659497955033
526.80000 20.55065231948217258340
526.90000 20.56874346941351203743
527.00000 20.58677390712369483858
527.10000 20.60473449956475415880
527.20000 20.62260821982522655904
527.30000 20.64037847991199021850
527.40000 20.65802676152988722330
527.50000 20.67553941636710962259
527.60000 20.69290822211853816446
527.70000 20.71013567834460132318
527.80000 20.72723269929447190505
527.90000 20.74421802557719937540
528.00000 20.76111304544874347378
528.10000 20.77794027683461217432
528.20000 20.79471453469796973639
528.30000 20.81144779861975388367
528.40000 20.82813569068813705475
528.50000 20.84477198017932265239
528.60000 20.86134854855903125442
528.70000 20.87785759978463403256
528.80000 20.89430036594523066300
528.90000 20.91068303225767419838
529.00000 20.92701613642188598195
529.10000 20.94331472118437129608
529.20000 20.95958937144072486420
529.30000 20.97584617906941555382
529.40000 20.99208735350436750368
529.50000 21.00831280235328655222
529.60000 21.02452393284254605454
529.70000 21.04072755048612856782
529.80000 21.05693633937503739443
529.90000 21.07316933517177429886
530.00000 21.08944571896404772839
530.10000 21.10577950325931458701
530.20000 21.12217843995341783505
530.30000 21.13863392922681273991
530.40000 21.15513294059373194370
530.50000 21.17165080102290937084
530.60000 21.18816555447587586174
530.70000 21.20466058122796267834
530.80000 21.22112899826976689121
530.90000 21.23757915032045266091
531.00000 21.25403060710979591676
531.10000 21.27051080560358804285
531.20000 21.28704729187223372999
531.30000 21.30366399138629392403
531.40000 21.32037126371811096656
531.50000 21.33716516215167229823
531.60000 21.35402484462460767603
531.70000 21.37091845857264507100
531.80000 21.38780829315958685568
531.90000 21.40466448218831576833
532.00000 21.42146164562031000533
532.10000 21.43819069552057604329
532.20000 21.45486055116737411044
532.30000 21.47149037414184716612
532.40000 21.48810578196175019937
532.50000 21.50473220224074308618
532.60000 21.52138591613544297209
532.70000 21.53807326535618877292
532.80000 21.55478737033910061020
532.90000 21.57151255901783072737
533.00000 21.58822188206302923165
533.10000 21.60489402997582397537
533.20000 21.62151058428214908705
533.30000 21.63806390044051515163
533.40000 21.65455645444849558394
533.50000 21.67099858609863413970
533.60000 21.68740463872754415482
533.70000 21.70379575137703879511
533.80000 21.72018072165931588061
533.90000 21.73656912816539683824
534.00000 21.75295577364558979394
534.10000 21.76933053704118848827
534.20000 21.78567870365231471963
534.30000 21.80197845128613551350
534.40000 21.81821191495219665036
534.50000 21.83436675801837858282
534.60000 21.85042883854689932936
534.70000 21.86639455759229640449
534.80000 21.88226291122970215922
534.90000 21.89804309677138707407
535.00000 21.91374230351687329068
535.10000 21.92937481878436953084
535.20000 21.94495118953359622623
535.30000 21.96048594064846735353
535.40000 21.97598823336691268533
535.50000 21.99146700981003222531
535.60000 22.00692156385654045074
535.70000 22.02235037298923277667
535.80000 22.03774571582234224958
535.90000 22.05309668496420028335
536.00000 22.06839020906368693621
536.10000 22.08361819909948542760
536.20000 22.09877235710511137170
536.30000 22.11385016467989456563
536.40000 22.12885313171816864277
536.50000 22.14378557981209318591
536.60000 22.15865505419633991915
536.70000 22.17346964994666773993
536.80000 22.18823980576163233928
536.90000 22.20296893197182312356
537.00000 22.21766080370141036598
537.10000 22.23231971487757280178
537.20000 22.24694620862373551129
537.30000 22.26154526929247110839
537.40000 22.27612178066539032001
537.50000 22.29068573698272298174
537.60000 22.30524272589966683772
537.70000 22.31980204447100377553
537.80000 22.33437067644600099355
537.90000 22.34895067231537830618
538.00000 22.36354828002618192751
538.10000 22.37816613814174899133
538.20000 22.39281323280114351429
538.30000 22.40750234232807125960
538.40000 22.42224878729274558398
538.50000 22.43707213027481890302
538.60000 22.45198687876235598438
538.70000 22.46700478613642437570
538.80000 22.48212380155711623644
538.90000 22.49733487019273578737
539.00000 22.51262367892685226102
539.10000 22.52797656628066985081
539.20000 22.54338840120422092356
539.30000 22.55886719888915432772
539.40000 22.57444040008783916521
539.50000 22.59014377763393076541
539.60000 22.60602209830048803670
539.70000 22.62210816540569456747
539.80000 22.63842136516124217888
539.90000 22.65495961866200281486
540.00000 22.67169808568996448032
540.10000 22.68860815578685954930
540.20000 22.70565650745985367003
540.30000 22.72282136224205763845
540.40000 22.74009506073453071131
540.50000 22.75747740668789502907
540.60000 22.77497600398406566891
540.70000 22.79259217921932634692
540.80000 22.81031614923778297784
540.90000 22.82812739416279847741
541.00000 22.84599366196609536300
541.10000 22.86388663934819722320
541.20000 22.88178493494253170737
541.30000 22.89968245896173993495
541.40000 22.91758800233702604293
541.50000 22.93551650096428502055
541.60000 22.95348498887569795776
541.70000 22.97149828494985217776
541.80000 22.98954995973044270936
541.90000 23.00762039865813676233
542.00000 23.02568788900711647965
542.10000 23.04372415823212808317
542.20000 23.06171378390656378150
542.30000 23.07964064319709029901
542.40000 23.09749265783268952438
542.50000 23.11525815659115670435
542.60000 23.13292111630621542504
542.70000 23.15046087947712975292
542.80000 23.16785333753284963590
542.90000 23.18507464569596765308
543.00000 23.20211219850350176303
543.10000 23.21896415335468835910
543.20000 23.23563903375814194006
543.30000 23.25215508686068006288
543.40000 23.26853820276596146448
543.50000 23.28480602865243968919
543.60000 23.30097102525611484950
543.70000 23.31703676523142595012
543.80000 23.33299330368122743142
543.90000 23.34883018947521062295
544.00000 23.36453479873738038213
544.10000 23.38010001769162663305
544.20000 23.39552429502091752599
544.30000 23.41080943270875032048
544.40000 23.42596446189477595571
544.50000 23.44098995809065654316
544.60000 23.45588484296077456337
544.70000 23.47063928471316692609
544.80000 23.48523640443642628141
544.90000 23.49966212522454544918
545.00000 23.51389769832375110650
545.10000 23.52793652122720684726
545.20000 23.54178006092833669093
545.30000 23.55543929183616392867
545.40000 23.56892943907385030550
545.50000 23.58226809452954209205
545.60000 23.59547531934277436712
545.70000 23.60856072658039016528
545.80000 23.62153281165373484705
545.90000 23.63439249267797448033
546.00000 23.64713513947154656468
546.10000 23.65975666678017633411
546.20000 23.67225712969756080247
546.30000 23.68463552474871841256
546.40000 23.69689632020138623790
546.50000 23.70904205932829332539
546.60000 23.72107347345119623897
546.70000 23.73299067728888229590
546.80000 23.74478304772997920683
546.90000 23.75643834991941716086
547.00000 23.76794611391009528178
547.10000 23.77929065826672214950
547.20000 23.79046597804206524407
547.30000 23.80147210716988404151
547.40000 23.81231618828160109562
547.50000 23.82300925686889372409
547.60000 23.83356658465910342946
547.70000 23.84400390380963261764
547.80000 23.85432842112246512783
547.90000 23.86454297962303320840
548.00000 23.87464830811549357847
548.10000 23.88463985165641973239
548.20000 23.89451242863099309739
548.30000 23.90426837304948766542
548.40000 23.91391356048327778600
548.50000 23.92346135676955087550
548.60000 23.93292853706186120571
548.70000 23.94233152061072768905
548.80000 23.95167876711605365463
548.90000 23.96097551701622602365
549.00000 23.97021589618109801809
549.10000 23.97939055128584789029
549.20000 23.98848763078810685530
549.30000 23.99750440456202937458
549.40000 24.00644193639648882484
549.50000 24.01531258379138816076
549.60000 24.02413228529629954176
549.70000 24.03292112516308326262
549.80000 24.04169124787684315876
549.90000 24.05045819336583865907
550.00000 24.05922899280816521485
550.10000 24.06801144917533480937
550.20000 24.07682031421169617231
550.30000 24.08567750797201469496
550.40000 24.09460348582754743814
550.50000 24.10362716876955844688
550.60000 24.11277020487001199008
550.70000 24.12204649801674683771
550.80000 24.13145943330529273523
550.90000 24.14100190160843345108
551.00000 24.15066469866098737228
551.10000 24.16043750784188510531
551.20000 24.17032176500325367565
551.30000 24.18032256115728494232
551.40000 24.19045631603622726502
551.50000 24.20074264626786200063
551.60000 24.21118854394542110290
551.70000 24.22179645135855731497
551.80000 24.23254986739606402166
551.90000 24.24342516705380885937
552.00000 24.25439423866976315789
552.10000 24.26543012664407727292
552.20000 24.27650736825040077618
552.30000 24.28760904449736073279
552.40000 24.29871919025216851563
552.50000 24.30982806584740121699
552.60000 24.32092768652318492395
552.70000 24.33201148644275155418
552.80000 24.34308045898318514613
552.90000 24.35413714709730791040
553.00000 24.36518439866924134582
553.10000 24.37623075368831505023
553.20000 24.38728188111873200685
553.30000 24.39834120224967261288
553.40000 24.40940619442804061265
553.50000 24.42047271794106773531
553.60000 24.43153063228695870076
553.70000 24.44257414325522711883
553.80000 24.45359619539066895974
553.90000 24.46459414941692835112
554.00000 24.47557041875418682067
554.10000 24.48652986007439560486
554.20000 24.49747512509705560166
554.30000 24.50841227300230478967
554.40000 24.51934479846722984208
554.50000 24.53027270288844546745
554.60000 24.54119393320614301689
554.70000 24.55210837369705404420
554.80000 24.56301505290859035832
554.90000 24.57391253403503102816
555.00000 24.58480238317477304021
555.10000 24.59568482450124827180
555.20000 24.60656253130538345248
555.30000 24.61743918989861138558
555.40000 24.62831387528437765666
555.50000 24.63919383032267555524
555.60000 24.65008289279591854735
555.70000 24.66098855949116245808
555.80000 24.67191903179207501024
555.90000 24.68288477850403125363
556.00000 24.69389413645796368485
556.10000 24.70495535299098653281
556.20000 24.71606653374353173999
556.30000 24.72723033800387034361
556.40000 24.73843682039997045374
556.50000 24.74967635942112678195
556.60000 24.76094005758975621853
556.70000 24.77221720068340996137
556.80000 24.78349952150666312353
556.90000 24.79478873154028307983
557.00000 24.80608724659086576599
557.10000 24.81740259301009123233
557.20000 24.82874580709563348040
557.30000 24.84012831547995446062
557.40000 24.85155695182332031910
557.50000 24.86303823555938627676
557.60000 24.87457277193053621431
557.70000 24.88615940925985871315
557.80000 24.89779354289759147050
557.90000 24.90947226958829009547
558.00000 24.92119098823908536036
558.10000 24.93294983905506516671
558.20000 24.94475040016263622345
558.30000 24.95659208941391100205
558.40000 24.96847917405377335370
558.50000 24.98041093719626942998
558.60000 24.99238623310303277292
558.70000 25.00440278251222300126
558.80000 25.01645303286413143621
558.90000 25.02852842411836645214
559.00000 25.04061757439480564857
559.10000 25.05271029815460904436
559.20000 25.06479100834646895580
559.30000 25.07684651614458878909
559.40000 25.08886581007367897632
559.50000 25.10084131872318338687
559.60000 25.11277308339206492739
559.70000 25.12466569389702347288
559.80000 25.13653060900222960600
559.90000 25.14838228591123512945
560.00000 25.16023537363219899176
560.10000 25.17209515762039224696
560.20000 25.18395763052846704022
560.30000 25.19580481922927184350
560.40000 25.20760368750883468236
560.50000 25.21931020950243991823
560.60000 25.23087577114502381180
560.70000 25.24225493122621166908
560.80000 25.25341189187688753324
560.90000 25.26432153703853176164
561.00000 25.27498171992282569294
561.10000 25.28539477355156897333
561.20000 25.29557605683309992170
561.30000 25.30553435996554884842
561.40000 25.31528267177773387463
561.50000 25.32482174777435624981
561.60000 25.33415582811008131579
561.70000 25.34327937157482387997
561.80000 25.35219126480470523984
561.90000 25.36088631334837635035
562.00000 25.36935245979390385275
562.10000 25.37757234433165791896
562.20000 25.38551951823182601537
562.30000 25.39317265013202323302
562.40000 25.40051633203579190580
562.50000 25.40754829216457476809
562.60000 25.41428619497285821812
562.70000 25.42076229061571630981
562.80000 25.42700989113075009895
562.90000 25.43305644420379137062
563.00000 25.43891747211820725513
563.10000 25.44458573529394288299
563.20000 25.45005207233340809613
563.30000 25.45530240829043853612
563.40000 25.46034268331911120979
563.50000 25.46519562004796380982
563.60000 25.46991070977093158604
563.70000 25.47454005320174568745
563.80000 25.47914492313470475739
563.90000 25.48376447326201058884
564.00000 25.48842540391034041641
564.10000 25.49313541609956615498
564.20000 25.49788498822639602973
564.30000 25.50266884312771293449
564.40000 25.50748099194626470436
564.50000 25.51232880709663870335
564.60000 25.51722496000813173063
564.70000 25.52218922807612520973
564.80000 25.52723983162194525629
564.90000 25.53238766500602857396
565.00000 25.53763618711696660151
565.10000 25.54298022919990047103
565.20000 25.54841280542501724354
565.30000 25.55393285357893789893
565.40000 25.55954632620279901669
565.50000 25.56527223476534779065
565.60000 25.57114265115012415173
565.70000 25.57719688452823791962
565.80000 25.58347924336269787182
565.90000 25.59003190345623621493
566.00000 25.59689035963794567739
566.10000 25.60408011373902102835
566.20000 25.61162030093318793264
566.30000 25.61952030227178160698
566.40000 25.62778661269689126876
566.50000 25.63641724558827662396
566.60000 25.64540672196777619279
566.70000 25.65474993687683559604
566.80000 25.66442885914847316807
566.90000 25.67442602779958935064
567.00000 25.68471179472746195992
567.10000 25.69526134818622544379
567.20000 25.70604584951435116380
567.30000 25.71704240114031853053
567.40000 25.72823989066700613890
567.50000 25.73963725487274616654
567.60000 25.75125103959652287246
567.70000 25.76310770208961029176
567.80000 25.77524241052302887148
567.90000 25.78769755300943884559
568.00000 25.80050955727229430720
568.10000 25.81371215702439415422
568.20000 25.82732368695250622947
568.30000 25.84135519399609583873
568.40000 25.85580299430284567003
568.50000 25.87066155389944797304
568.60000 25.88591719003245980985
568.70000 25.90156482274756310249
568.80000 25.91759993501933041210
568.90000 25.93401747935928649647
569.00000 25.95081808010229183495
569.10000 25.96799927922160891247
569.20000 25.98555070420144087964
569.30000 26.00345420316627857828
569.40000 26.02168623996629085479
569.50000 26.04021582925419994300
569.60000 26.05901188236303790338
569.70000 26.07804643389184166133
569.80000 26.09729831485632920437
569.90000 26.11675967336746390653
570.00000 26.13643486647628075847
570.10000 26.15633892539038040517
570.20000 26.17649361720664068819
570.30000 26.19692600117206499721
570.40000 26.21766595580836597062
570.50000 26.23874199722038884318
570.60000 26.26017555397012192639
570.70000 26.28198922158885978717
570.80000 26.30419798733679315825
570.90000 26.32680733081899925347
571.00000 26.34981945255452789247
571.10000 26.37322125046483585124
571.20000 26.39698316172903118973
571.30000 26.42106100741330940390
571.40000 26.44539137321179824327
571.50000 26.46990940156790563094
571.60000 26.49454563245912696359
571.70000 26.51924586313374032707
571.80000 26.54397486184520180028
571.90000 26.56872190114522614651
572.00000 26.59349477740951218434
572.10000 26.61831208821000731036
572.20000 26.64319811042221710409
572.30000 26.66815956697703951999
572.40000 26.69318923741411982724
572.50000 26.71826473042815331255
572.60000 26.74334730219597996985
572.70000 26.76840094129137553926
572.80000 26.79340084995350119020
572.90000 26.81833612676127601525
573.00000 26.84321158060264591483
573.10000 26.86803466214261455764
573.20000 26.89280803296243737198
573.30000 26.91750803590841319171
573.40000 26.94208923272562394547
573.50000 26.96648320465866754138
573.60000 26.99060663095046109564
573.70000 27.01438050594782749070
573.80000 27.03774302152920085704
573.90000 27.06065833224792408246
574.00000 27.08311633616595090078
574.10000 27.10513978882392703754
574.20000 27.12676270192921490768
574.30000 27.14802872782679593280
574.40000 27.16898368674229595537
574.50000 27.18966460484891674567
574.60000 27.21010532389365816656
574.70000 27.23033610002412364642
574.80000 27.25038314952222832323
574.90000 27.27027041258762435743
575.00000 27.29001989161240974268
575.10000 27.30965326265987215234
575.20000 27.32918728809821377049
575.30000 27.34863835811976946987
575.40000 27.36801999585497964381
575.50000 27.38734590138891132926
575.60000 27.40662697330521554672
575.70000 27.42587557837851418556
575.80000 27.44510262071555818433
575.90000 27.46431935898215555848
576.00000 27.48353626996033056156
576.10000 27.50276305733794813110
576.20000 27.52200883818032640375
576.30000 27.54128093086203933687
576.40000 27.56058412072938994007
576.50000 27.57992415547999653345
576.60000 27.59930803674449009101
576.70000 27.61874408576396509277
576.80000 27.63824447583031638307
576.90000 27.65782256730643284499
577.00000 27.67749368457046545659
577.10000 27.69727589013623556211
577.20000 27.71718573597135600794
577.30000 27.73723707074706098150
577.40000 27.75744316847162347802
577.50000 27.77780799846074967466
577.60000 27.79833352541382110827
577.70000 27.81901188059002573026
577.80000 27.83982949388248318766
577.90000 27.86076994989363175334
578.00000 27.88181384481223093871
578.10000 27.90294399498278747889
578.20000 27.92414530667022940099
578.30000 27.94541137620915395494
578.40000 27.96673801222790087014
578.50000 27.98813386510011674593
578.60000 28.00960918500097530412
578.70000 28.03117727192730662104
578.80000 28.05285227491575409910
578.90000 28.07464347161760485390
579.00000 28.09655593804169443687
579.10000 28.11858902803327007649
579.20000 28.14073296057846109491
579.30000 28.16297482242275484863
579.40000 28.18530011342242209831
579.50000 28.20769539880046634363
579.60000 28.23015064670463284419
579.70000 28.25265748847619467066
579.80000 28.27521334972164272811
579.90000 28.29781996238651950194
580.00000 28.32048011206316043092
580.10000 28.34319631010717534877
580.20000 28.36597151354155541291
580.30000 28.38880435611591585861
580.40000 28.41169049543954890644
580.50000 28.43462267468701614527
580.60000 28.45759119623951938676
580.70000 28.48058725417307823388
580.80000 28.50360456859332028156
580.90000 28.52663872536771549878
581.00000 28.54968951367200070272
581.10000 28.57275952747569322530
581.20000 28.59584979976342650953
581.30000 28.61896494172822106956
581.40000 28.64210195314685699053
581.50000 28.66525198806544592487
581.60000 28.68840789755620091406
581.70000 28.71155349927894445000
581.80000 28.73467899133929771627
581.90000 28.75777093414447864653
582.00000 28.78082276779484287299
582.10000 28.80383412380327536731
582.20000 28.82680611319379238870
582.30000 28.84974389121499636471
582.40000 28.87265118811852373049
582.50000 28.89552708207659602926
582.60000 28.91837019696139445629
582.70000 28.94116921671232342127
582.80000 28.96391484891538276461
582.90000 28.98659492596614046111
583.00000 29.00919625256908078750
583.10000 29.03171566336688273400
583.20000 29.05415064495976623007
583.30000 29.07650683345392849736
583.40000 29.09878960477409617026
583.50000 29.12101117225935202467
583.60000 29.14317989142787417522
583.70000 29.16529741992083645961
583.80000 29.18736476666733954154
583.90000 29.20937111045458643734
584.00000 29.23130289867540269644
584.10000 29.25314022628430569838
584.20000 29.27486886455575568339
584.30000 29.29647838836881431907
584.40000 29.31797002558591197387
584.50000 29.33935695547707466829
584.60000 29.36066110626751537894
584.70000 29.38190765970625332092
584.80000 29.40312433263099678382
584.90000 29.42432555537774768929
585.00000 29.42432555537774768929
585.10000 29.42432555537774768929
585.20000 29.42432555537774768929
585.30000 29.42432555537774768929
585.40000 29.42432555537774768929
585.50000 29.42432555537774768929
585.60000 29.42432555537774768929
585.70000 29.42432555537774768929
585.80000 29.42432555537774768929
585.90000 29.42432555537774768929
586.00000 29.42432555537774768929
586.10000 29.42432555537774768929
586.20000 29.42432555537774768929
586.30000 29.42432555537774768929
586.40000 29.42432555537774768929
586.50000 29.42432555537774768929
586.60000 29.42432555537774768929
586.70000 29.42432555537774768929
586.80000 29.42432555537774768929
586.90000 29.42432555537774768929
587.00000 29.42432555537774768929
587.10000 29.42432555537774768929
587.20000 29.42432555537774768929
587.30000 29.42432555537774768929
587.40000 29.42432555537774768929
587.50000 29.42432555537774768929
587.60000 29.42432555537774768929
587.70000 29.42432555537774768929
587.80000 29.42432555537774768929
587.90000 29.42432555537774768929
588.00000 29.42432555537774768929
588.10000 29.42432555537774768929
588.20000 29.42432555537774768929
588.30000 29.42432555537774768929
588.40000 29.42432555537774768929
588.50000 29.42432555537774768929
588.60000 29.42432555537774768929
588.70000 29.42432555537774768929
588.80000 29.42432555537774768929
588.90000 29.42432555537774768929
589.00000 29.42432555537774768929
589.10000 29.42432555537774768929
589.20000 29.42432555537774768929
589.30000 29.42432555537774768929
589.40000 29.42432555537774768929
589.50000 29.42432555537774768929
589.60000 29.42432555537774768929
589.70000 29.42432555537774768929
589.80000 29.42432555537774768929
589.90000 29.42432555537774768929
590.00000 29.42432555537774768929
590.10000 29.42432555537774768929
590.20000 29.42432555537774768929
590.30000 29.42432555537774768929
590.40000 29.42432555537774768929
590.50000 29.42432555537774768929
590.60000 29.42432555537774768929
590.70000 29.42432555537774768929
590.80000 29.42432555537774768929
590.90000 29.42432555537774768929
591.00000 29.42432555537774768929
591.10000 29.42432555537774768929
591.20000 29.42432555537774768929
591.30000 29.42432555537774768929
591.40000 29.42432555537774768929
591.50000 29.42432555537774768929
591.60000 29.42432555537774768929
591.70000 29.42432555537774768929
591.80000 29.42432555537774768929
591.90000 29.42432555537774768929
592.00000 29.42432555537774768929
592.10000 29.42432555537774768929
592.20000 29.42432555537774768929
592.30000 29.42432555537774768929
592.40000 29.42432555537774768929
592.50000 29.42432555537774768929
592.60000 29.42432555537774768929
592.70000 29.42432555537774768929
592.80000 29.42432555537774768929
592.90000 29.42432555537774768929
593.00000 29.42432555537774768929
593.10000 29.42432555537774768929
593.20000 29.42432555537774768929
593.30000 29.42432555537774768929
593.40000 29.42432555537774768929
593.50000 29.42432555537774768929
593.60000 29.42432555537774768929
593.70000 29.42432555537774768929
593.80000 29.42432555537774768929
593.90000 29.42432555537774768929
594.00000 29.42432555537774768929
594.10000 29.42432555537774768929
594.20000 29.42432555537774768929
594.30000 29.42432555537774768929
594.40000 29.42432555537774768929
594.50000 29.42432555537774768929
594.60000 29.42432555537774768929
594.70000 29.42432555537774768929
594.80000 29.42432555537774768929
594.90000 29.42432555537774768929
595.00000 29.42432555537774768929
595.10000 29.42432555537774768929
595.20000 29.42432555537774768929
595.30000 29.42432555537774768929
595.40000 29.42432555537774768929
595.50000 29.42432555537774768929
595.60000 29.42432555537774768929
595.70000 29.42432555537774768929
595.80000 29.42432555537774768929
595.90000 29.42432555537774768929
596.00000 29.42432555537774768929
596.10000 29.42432555537774768929
596.20000 29.42432555537774768929
596.30000 29.42432555537774768929
596.40000 29.42432555537774768929
596.50000 29.42432555537774768929
596.60000 29.42432555537774768929
596.70000 29.42432555537774768929
596.80000 29.42432555537774768929
596.90000 29.42432555537774768929
597.00000 29.42432555537774768929
597.10000 29.42432555537774768929
597.20000 29.42432555537774768929
597.30000 29.42432555537774768929
597.40000 29.42432555537774768929
597.50000 29.42432555537774768929
597.60000 29.42432555537774768929
597.70000 29.42432555537774768929
597.80000 29.42432555537774768929
597.90000 29.42432555537774768929
598.00000 29.42432555537774768929
598.10000 29.42432555537774768929
598.20000 29.42432555537774768929
598.30000 29.42432555537774768929
598.40000 29.42432555537774768929
598.50000 29.42432555537774768929
598.60000 29.42432555537774768929
598.70000 29.42432555537774768929
598.80000 29.42432555537774768929
598.90000 29.42432555537774768929
599.00000 29.42432555537774768929
599.10000 29.42432555537774768929
599.20000 29.42432555537774768929
599.30000 29.42432555537774768929
599.40000 29.42432555537774768929
599.50000 29.42432555537774768929
599.60000 29.42432555537774768929
599.70000 29.42432555537774768929
599.80000 29.42432555537774768929
599.90000 29.42432555537774768929
600.00000 29.42432555537774768929
600.10000 29.42432555537774768929
600.20000 29.42432555537774768929
600.30000 29.42432555537774768929
600.40000 29.42432555537774768929
600.50000 29.42432555537774768929
600.60000 29.42432555537774768929
600.70000 29.42432555537774768929
600.80000 29.42432555537774768929
600.90000 29.42432555537774768929
601.00000 29.42432555537774768929
601.10000 29.42432555537774768929
601.20000 29.42432555537774768929
601.30000 29.42432555537774768929
601.40000 29.42432555537774768929
601.50000 29.42432555537774768929
601.60000 29.42432555537774768929
601.70000 29.42432555537774768929
601.80000 29.42432555537774768929
601.90000 29.42432555537774768929
602.00000 29.42432555537774768929
602.10000 29.42432555537774768929
602.20000 29.42432555537774768929
602.30000 29.42432555537774768929
602.40000 29.42432555537774768929
602.50000 29.42432555537774768929
602.60000 29.42432555537774768929
602.70000 29.42432555537774768929
602.80000 29.42432555537774768929
602.90000 29.42432555537774768929
603.00000 29.42432555537774768929
603.10000 29.42432555537774768929
603.20000 29.42432555537774768929
603.30000 29.42432555537774768929
603.40000 29.42432555537774768929
603.50000 29.42432555537774768929
603.60000 29.42432555537774768929
603.70000 29.42432555537774768929
603.80000 29.42432555537774768929
603.90000 29.42432555537774768929
604.00000 29.42432555537774768929
604.10000 29.42432555537774768929
604.20000 29.42432555537774768929
604.30000 29.42432555537774768929
604.40000 29.42432555537774768929
604.50000 29.42432555537774768929
604.60000 29.42432555537774768929
604.70000 29.42432555537774768929
604.80000 29.42432555537774768929
604.90000 29.42432555537774768929
605.00000 29.42432555537774768929
605.10000 29.42432555537774768929
605.20000 29.42432555537774768929
605.30000 29.42432555537774768929
605.40000 29.42432555537774768929
605.50000 29.42432555537774768929
605.60000 29.42432555537774768929
605.70000 29.42432555537774768929
605.80000 29.42432555537774768929
605.90000 29.42432555537774768929
606.00000 29.42432555537774768929
606.10000 29.42432555537774768929
606.20000 29.42432555537774768929
606.30000 29.42432555537774768929
606.40000 29.42432555537774768929
606.50000 29.42432555537774768929
606.60000 29.42432555537774768929
606.70000 29.42432555537774768929
606.80000 29.42432555537774768929
606.90000 29.42432555537774768929
607.00000 29.42432555537774768929
607.10000 29.42432555537774768929
607.20000 29.42432555537774768929
607.30000 29.42432555537774768929
607.40000 29.42432555537774768929
607.50000 29.42432555537774768929
607.60000 29.42432555537774768929
607.70000 29.42432555537774768929
607.80000 29.42432555537774768929
607.90000 29.42432555537774768929
608.00000 29.42432555537774768929
608.10000 29.42432555537774768929
608.20000 29.42432555537774768929
608.30000 29.42432555537774768929
608.40000 29.42432555537774768929
608.50000 29.42432555537774768929
608.60000 29.42432555537774768929
608.70000 29.42432555537774768929
608.80000 29.42432555537774768929
608.90000 29.42432555537774768929
609.00000 29.42432555537774768929
609.10000 29.42432555537774768929
609.20000 29.42432555537774768929
609.30000 29.42432555537774768929
609.40000 29.42432555537774768929
609.50000 29.42432555537774768929
609.60000 29.42432555537774768929
609.70000 29.42432555537774768929
609.80000 29.42432555537774768929
609.90000 29.42432555537774768929
610.00000 29.42432555537774768929
610.10000 29.42432555537774768929
610.20000 29.42432555537774768929
610.30000 29.42432555537774768929
610.40000 29.42432555537774768929
610.50000 29.42432555537774768929
610.60000 29.42432555537774768929
610.70000 29.42432555537774768929
610.80000 29.42432555537774768929
610.90000 29.42432555537774768929
611.00000 29.42432555537774768929
611.10000 29.42432555537774768929
611.20000 29.42432555537774768929
611.30000 29.42432555537774768929
611.40000 29.42432555537774768929
611.50000 29.42432555537774768929
611.60000 29.42432555537774768929
611.70000 29.42432555537774768929
611.80000 29.42432555537774768929
611.90000 29.42432555537774768929
612.00000 29.42432555537774768929
612.10000 29.42432555537774768929
612.20000 29.42432555537774768929
612.30000 29.42432555537774768929
612.40000 29.42432555537774768929
612.50000 29.42432555537774768929
612.60000 29.42432555537774768929
612.70000 29.42432555537774768929
612.80000 29.42432555537774768929
612.90000 29.42432555537774768929
613.00000 29.42432555537774768929
613.10000 29.42432555537774768929
613.20000 29.42432555537774768929
613.30000 29.42432555537774768929
613.40000 29.42432555537774768929
613.50000 29.42432555537774768929
613.60000 29.42432555537774768929
613.70000 29.42432555537774768929
613.80000 29.42432555537774768929
613.90000 29.42432555537774768929
614.00000 29.42432555537774768929
614.10000 29.42432555537774768929
614.20000 29.42432555537774768929
614.30000 29.42432555537774768929
614.40000 29.42432555537774768929
614.50000 29.42432555537774768929
614.60000 29.42432555537774768929
614.70000 29.42432555537774768929
614.80000 29.42432555537774768929
614.90000 29.42432555537774768929
615.00000 29.42432555537774768929
615.10000 29.42432555537774768929
615.20000 29.42432555537774768929
615.30000 29.42432555537774768929
615.40000 29.42432555537774768929
615.50000 29.42432555537774768929
615.60000 29.42432555537774768929
615.70000 29.42432555537774768929
615.80000 29.42432555537774768929
615.90000 29.42432555537774768929
616.00000 29.42432555537774768929
616.10000 29.42432555537774768929
616.20000 29.42432555537774768929
616.30000 29.42432555537774768929
616.40000 29.42432555537774768929
616.50000 29.42432555537774768929
616.60000 29.42432555537774768929
616.70000 29.42432555537774768929
616.80000 29.42432555537774768929
616.90000 29.42432555537774768929
617.00000 29.42432555537774768929
617.10000 29.42432555537774768929
617.20000 29.42432555537774768929
617.30000 29.42432555537774768929
617.40000 29.42432555537774768929
617.50000 29.42432555537774768929
617.60000 29.42432555537774768929
617.70000 29.42432555537774768929
617.80000 29.42432555537774768929
617.90000 29.42432555537774768929
618.00000 29.42432555537774768929
618.10000 29.42432555537774768929
618.20000 29.42432555537774768929
618.30000 29.42432555537774768929
618.40000 29.42432555537774768929
618.50000 29.42432555537774768929
618.60000 29.42432555537774768929
618.70000 29.42432555537774768929
618.80000 29.42432555537774768929
618.90000 29.42432555537774768929
619.00000 29.42432555537774768929
619.10000 29.42432555537774768929
619.20000 29.42432555537774768929
619.30000 29.42432555537774768929
619.40000 29.42432555537774768929
619.50000 29.42432555537774768929
619.60000 29.42432555537774768929
619.70000 29.42432555537774768929
619.80000 29.42432555537774768929
619.90000 29.42432555537774768929
620.00000 29.42432555537774768929
620.10000 29.42432555537774768929
620.20000 29.42432555537774768929
620.30000 29.42432555537774768929
620.40000 29.42432555537774768929
620.50000 29.42432555537774768929
620.60000 29.42432555537774768929
620.70000 29.42432555537774768929
620.80000 29.42432555537774768929
620.90000 29.42432555537774768929
621.00000 29.42432555537774768929
621.10000 29.42432555537774768929
621.20000 29.42432555537774768929
621.30000 29.42432555537774768929
621.40000 29.42432555537774768929
621.50000 29.42432555537774768929
621.60000 29.42432555537774768929
621.70000 29.42432555537774768929
621.80000 29.42432555537774768929
621.90000 29.42432555537774768929
622.00000 29.42432555537774768929
622.10000 29.42432555537774768929
622.20000 29.42432555537774768929
622.30000 29.42432555537774768929
622.40000 29.42432555537774768929
622.50000 29.42432555537774768929
622.60000 29.42432555537774768929
622.70000 29.42432555537774768929
622.80000 29.42432555537774768929
622.90000 29.42432555537774768929
623.00000 29.42432555537774768929
623.10000 29.42432555537774768929
623.20000 29.42432555537774768929
623.30000 29.42432555537774768929
623.40000 29.42432555537774768929
623.50000 29.42432555537774768929
623.60000 29.42432555537774768929
623.70000 29.42432555537774768929
623.80000 29.42432555537774768929
623.90000 29.42432555537774768929
624.00000 29.42432555537774768929
624.10000 29.42432555537774768929
624.20000 29.42432555537774768929
624.30000 29.42432555537774768929
624.40000 29.42432555537774768929
624.50000 29.42432555537774768929
624.60000 29.42432555537774768929
624.70000 29.42432555537774768929
624.80000 29.42432555537774768929
624.90000 29.42432555537774768929
625.00000 29.42432555537774768929
625.10000 29.42432555537774768929
625.20000 29.42432555537774768929
625.30000 29.42432555537774768929
625.40000 29.42432555537774768929
625.50000 29.42432555537774768929
625.60000 29.42432555537774768929
625.70000 29.42432555537774768929
625.80000 29.42432555537774768929
625.90000 29.42432555537774768929
626.00000 29.42432555537774768929
626.10000 29.42432555537774768929
626.20000 29.42432555537774768929
626.30000 29.42432555537774768929
626.40000 29.42432555537774768929
626.50000 29.42432555537774768929
626.60000 29.42432555537774768929
626.70000 29.42432555537774768929
626.80000 29.42432555537774768929
626.90000 29.42432555537774768929
627.00000 29.42432555537774768929
627.10000 29.42432555537774768929
627.20000 29.42432555537774768929
627.30000 29.42432555537774768929
627.40000 29.42432555537774768929
627.50000 29.42432555537774768929
627.60000 29.42432555537774768929
627.70000 29.42432555537774768929
627.80000 29.42432555537774768929
627.90000 29.42432555537774768929
628.00000 29.42432555537774768929
628.10000 29.42432555537774768929
628.20000 29.42432555537774768929
628.30000 29.42432555537774768929
628.40000 29.42432555537774768929
628.50000 29.42432555537774768929
628.60000 29.42432555537774768929
628.70000 29.42432555537774768929
628.80000 29.42432555537774768929
628.90000 29.42432555537774768929
629.00000 29.42432555537774768929
629.10000 29.42432555537774768929
629.20000 29.42432555537774768929
629.30000 29.42432555537774768929
629.40000 29.42432555537774768929
629.50000 29.42432555537774768929
629.60000 29.42432555537774768929
629.70000 29.42432555537774768929
629.80000 29.42432555537774768929
629.90000 29.42432555537774768929
630.00000 29.42432555537774768929
630.10000 29.42432555537774768929
630.20000 29.42432555537774768929
630.30000 29.42432555537774768929
630.40000 29.42432555537774768929
630.50000 29.42432555537774768929
630.60000 29.42432555537774768929
630.70000 29.42432555537774768929
630.80000 29.42432555537774768929
630.90000 29.42432555537774768929
631.00000 29.42432555537774768929
631.10000 29.42432555537774768929
631.20000 29.42432555537774768929
631.30000 29.42432555537774768929
631.40000 29.42432555537774768929
631.50000 29.42432555537774768929
631.60000 29.42432555537774768929
631.70000 29.42432555537774768929
631.80000 29.42432555537774768929
631.90000 29.42432555537774768929
632.00000 29.42432555537774768929
632.10000 29.42432555537774768929
632.20000 29.42432555537774768929
632.30000 29.42432555537774768929
632.40000 29.42432555537774768929
632.50000 29.42432555537774768929
632.60000 29.42432555537774768929
632.70000 29.42432555537774768929
632.80000 29.42432555537774768929
632.90000 29.42432555537774768929
633.00000 29.42432555537774768929
633.10000 29.42432555537774768929
633.20000 29.42432555537774768929
633.30000 29.42432555537774768929
633.40000 29.42432555537774768929
633.50000 29.42432555537774768929
633.60000 29.42432555537774768929
633.70000 29.42432555537774768929
633.80000 29.42432555537774768929
633.90000 29.42432555537774768929
634.00000 29.42432555537774768929
634.10000 29.42432555537774768929
634.20000 29.42432555537774768929
634.30000 29.42432555537774768929
634.40000 29.42432555537774768929
634.50000 29.42432555537774768929
634.60000 29.42432555537774768929
634.70000 29.42432555537774768929
634.80000 29.42432555537774768929
634.90000 29.42432555537774768929
635.00000 29.42432555537774768929
635.10000 29.42432555537774768929
635.20000 29.42432555537774768929
635.30000 29.42432555537774768929
635.40000 29.42432555537774768929
635.50000 29.42432555537774768929
635.60000 29.42432555537774768929
635.70000 29.42432555537774768929
635.80000 29.42432555537774768929
635.90000 29.42432555537774768929
636.00000 29.42432555537774768929
636.10000 29.42432555537774768929
636.20000 29.42432555537774768929
636.30000 29.42432555537774768929
636.40000 29.42432555537774768929
636.50000 29.42432555537774768929
636.60000 29.42432555537774768929
636.70000 29.42432555537774768929
636.80000 29.42432555537774768929
636.90000 29.42432555537774768929
637.00000 29.42432555537774768929
637.10000 29.42432555537774768929
637.20000 29.42432555537774768929
637.30000 29.42432555537774768929
637.40000 29.42432555537774768929
637.50000 29.42432555537774768929
637.60000 29.42432555537774768929
637.70000 29.42432555537774768929
637.80000 29.42432555537774768929
637.90000 29.42432555537774768929
638.00000 29.42432555537774768929
638.10000 29.42432555537774768929
638.20000 29.42432555537774768929
638.30000 29.42432555537774768929
638.40000 29.42432555537774768929
638.50000 29.42432555537774768929
638.60000 29.42432555537774768929
638.70000 29.42432555537774768929
638.80000 29.42432555537774768929
638.90000 29.42432555537774768929
639.00000 29.42432555537774768929
639.10000 29.42432555537774768929
639.20000 29.42432555537774768929
639.30000 29.42432555537774768929
639.40000 29.42432555537774768929
639.50000 29.42432555537774768929
639.60000 29.42432555537774768929
639.70000 29.42432555537774768929
639.80000 29.42432555537774768929
639.90000 29.42432555537774768929
640.00000 29.42432555537774768929
640.10000 29.42432555537774768929
640.20000 29.42432555537774768929
640.30000 29.42432555537774768929
640.40000 29.42432555537774768929
640.50000 29.42432555537774768929
640.60000 29.42432555537774768929
640.70000 29.42432555537774768929
640.80000 29.42432555537774768929
640.90000 29.42432555537774768929
641.00000 29.42432555537774768929
641.10000 29.42432555537774768929
641.20000 29.42432555537774768929
641.30000 29.42432555537774768929
641.40000 29.42432555537774768929
641.50000 29.42432555537774768929
641.60000 29.42432555537774768929
641.70000 29.42432555537774768929
641.80000 29.42432555537774768929
641.90000 29.42432555537774768929
642.00000 29.42432555537774768929
642.10000 29.42432555537774768929
642.20000 29.42432555537774768929
642.30000 29.42432555537774768929
642.40000 29.42432555537774768929
642.50000 29.42432555537774768929
642.60000 29.42432555537774768929
642.70000 29.42432555537774768929
642.80000 29.42432555537774768929
642.90000 29.42432555537774768929
643.00000 29.42432555537774768929
643.10000 29.42432555537774768929
643.20000 29.42432555537774768929
643.30000 29.42432555537774768929
643.40000 29.42432555537774768929
643.50000 29.42432555537774768929
643.60000 29.42432555537774768929
643.70000 29.42432555537774768929
643.80000 29.42432555537774768929
643.90000 29.42432555537774768929
644.00000 29.42432555537774768929
644.10000 29.42432555537774768929
644.20000 29.42432555537774768929
644.30000 29.42432555537774768929
644.40000 29.42432555537774768929
644.50000 29.42432555537774768929
644.60000 29.42432555537774768929
644.70000 29.42432555537774768929
644.80000 29.42432555537774768929
644.90000 29.42432555537774768929
645.00000 29.42432555537774768929
645.10000 29.42432555537774768929
645.20000 29.42432555537774768929
645.30000 29.42432555537774768929
645.40000 29.42432555537774768929
645.50000 29.42432555537774768929
645.60000 29.42432555537774768929
645.70000 29.42432555537774768929
645.80000 29.42432555537774768929
645.90000 29.42432555537774768929
646.00000 29.42432555537774768929
646.10000 29.42432555537774768929
646.20000 29.42432555537774768929
646.30000 29.42432555537774768929
646.40000 29.42432555537774768929
646.50000 29.42432555537774768929
646.60000 29.42432555537774768929
646.70000 29.42432555537774768929
646.80000 29.42432555537774768929
646.90000 29.42432555537774768929
647.00000 29.42432555537774768929
647.10000 29.42432555537774768929
647.20000 29.42432555537774768929
647.30000 29.42432555537774768929
647.40000 29.42432555537774768929
647.50000 29.42432555537774768929
647.60000 29.42432555537774768929
647.70000 29.42432555537774768929
647.80000 29.42432555537774768929
647.90000 29.42432555537774768929
648.00000 29.42432555537774768929
648.10000 29.42432555537774768929
648.20000 29.42432555537774768929
648.30000 29.42432555537774768929
648.40000 29.42432555537774768929
648.50000 29.42432555537774768929
648.60000 29.42432555537774768929
648.70000 29.42432555537774768929
648.80000 29.42432555537774768929
648.90000 29.42432555537774768929
649.00000 29.42432555537774768929
649.10000 29.42432555537774768929
649.20000 29.42432555537774768929
649.30000 29.42432555537774768929
649.40000 29.42432555537774768929
649.50000 29.42432555537774768929
649.60000 29.42432555537774768929
649.70000 29.42432555537774768929
649.80000 29.42432555537774768929
649.90000 29.42432555537774768929
650.00000 29.42432555537774768929
650.10000 29.42432555537774768929
650.20000 29.42432555537774768929
650.30000 29.42432555537774768929
650.40000 29.42432555537774768929
650.50000 29.42432555537774768929
650.60000 29.42432555537774768929
650.70000 29.42432555537774768929
650.80000 29.42432555537774768929
650.90000 29.42432555537774768929
651.00000 29.42432555537774768929
651.10000 29.42432555537774768929
651.20000 29.42432555537774768929
651.30000 29.42432555537774768929
651.40000 29.42432555537774768929
651.50000 29.42432555537774768929
651.60000 29.42432555537774768929
651.70000 29.42432555537774768929
651.80000 29.42432555537774768929
651.90000 29.42432555537774768929
652.00000 29.42432555537774768929
652.10000 29.42432555537774768929
652.20000 29.42432555537774768929
652.30000 29.42432555537774768929
652.40000 29.42432555537774768929
652.50000 29.42432555537774768929
652.60000 29.42432555537774768929
652.70000 29.42432555537774768929
652.80000 29.42432555537774768929
652.90000 29.42432555537774768929
653.00000 29.42432555537774768929
653.10000 29.42432555537774768929
653.20000 29.42432555537774768929
653.30000 29.42432555537774768929
653.40000 29.42432555537774768929
653.50000 29.42432555537774768929
653.60000 29.42432555537774768929
653.70000 29.42432555537774768929
653.80000 29.42432555537774768929
653.90000 29.42432555537774768929
654.00000 29.42432555537774768929
654.10000 29.42432555537774768929
654.20000 29.42432555537774768929
654.30000 29.42432555537774768929
654.40000 29.42432555537774768929
654.50000 29.42432555537774768929
654.60000 29.42432555537774768929
654.70000 29.42432555537774768929
654.80000 29.42432555537774768929
654.90000 29.42432555537774768929
655.00000 29.42432555537774768929
655.10000 29.42432555537774768929
655.20000 29.42432555537774768929
655.30000 29.42432555537774768929
655.40000 29.42432555537774768929
655.50000 29.42432555537774768929
655.60000 29.42432555537774768929
655.70000 29.42432555537774768929
655.80000 29.42432555537774768929
655.90000 29.42432555537774768929
656.00000 29.42432555537774768929
656.10000 29.42432555537774768929
656.20000 29.42432555537774768929
656.30000 29.42432555537774768929
656.40000 29.42432555537774768929
656.50000 29.42432555537774768929
656.60000 29.42432555537774768929
656.70000 29.42432555537774768929
656.80000 29.42432555537774768929
656.90000 29.42432555537774768929
657.00000 29.42432555537774768929
657.10000 29.42432555537774768929
657.20000 29.42432555537774768929
657.30000 29.42432555537774768929
657.40000 29.42432555537774768929
657.50000 29.42432555537774768929
657.60000 29.42432555537774768929
657.70000 29.42432555537774768929
657.80000 29.42432555537774768929
657.90000 29.42432555537774768929
658.00000 29.42432555537774768929
658.10000 29.42432555537774768929
658.20000 29.42432555537774768929
658.30000 29.42432555537774768929
658.40000 29.42432555537774768929
658.50000 29.42432555537774768929
658.60000 29.42432555537774768929
658.70000 29.42432555537774768929
658.80000 29.42432555537774768929
658.90000 29.42432555537774768929
659.00000 29.42432555537774768929
659.10000 29.42432555537774768929
659.20000 29.42432555537774768929
659.30000 29.42432555537774768929
659.40000 29.42432555537774768929
659.50000 29.42432555537774768929
659.60000 29.42432555537774768929
659.70000 29.42432555537774768929
659.80000 29.42432555537774768929
659.90000 29.42432555537774768929
660.00000 29.42432555537774768929
660.10000 29.42432555537774768929
660.20000 29.42432555537774768929
660.30000 29.42432555537774768929
660.40000 29.42432555537774768929
660.50000 29.42432555537774768929
660.60000 29.42432555537774768929
660.70000 29.42432555537774768929
660.80000 29.42432555537774768929
660.90000 29.42432555537774768929
661.00000 29.42432555537774768929
661.10000 29.42432555537774768929
661.20000 29.42432555537774768929
661.30000 29.42432555537774768929
661.40000 29.42432555537774768929
661.50000 29.42432555537774768929
661.60000 29.42432555537774768929
661.70000 29.42432555537774768929
661.80000 29.42432555537774768929
661.90000 29.42432555537774768929
662.00000 29.42432555537774768929
662.10000 29.42432555537774768929
662.20000 29.42432555537774768929
662.30000 29.42432555537774768929
662.40000 29.42432555537774768929
662.50000 29.42432555537774768929
662.60000 29.42432555537774768929
662.70000 29.42432555537774768929
662.80000 29.42432555537774768929
662.90000 29.42432555537774768929
663.00000 29.42432555537774768929
663.10000 29.42432555537774768929
663.20000 29.42432555537774768929
663.30000 29.42432555537774768929
663.40000 29.42432555537774768929
663.50000 29.42432555537774768929
663.60000 29.42432555537774768929
663.70000 29.42432555537774768929
663.80000 29.42432555537774768929
663.90000 29.42432555537774768929
664.00000 29.42432555537774768929
664.10000 29.42432555537774768929
664.20000 29.42432555537774768929
664.30000 29.42432555537774768929
664.40000 29.42432555537774768929
664.50000 29.42432555537774768929
664.60000 29.42432555537774768929
664.70000 29.42432555537774768929
664.80000 29.42432555537774768929
664.90000 29.42432555537774768929
665.00000 29.42432555537774768929
665.10000 29.42432555537774768929
665.20000 29.42432555537774768929
665.30000 29.42432555537774768929
665.40000 29.42432555537774768929
665.50000 29.42432555537774768929
665.60000 29.42432555537774768929
665.70000 29.42432555537774768929
665.80000 29.42432555537774768929
665.90000 29.42432555537774768929
666.00000 29.42432555537774768929
666.10000 29.42432555537774768929
666.20000 29.42432555537774768929
666.30000 29.42432555537774768929
666.40000 29.42432555537774768929
666.50000 29.42432555537774768929
666.60000 29.42432555537774768929
666.70000 29.42432555537774768929
666.80000 29.42432555537774768929
666.90000 29.42432555537774768929
667.00000 29.42432555537774768929
667.10000 29.42432555537774768929
667.20000 29.42432555537774768929
667.30000 29.42432555537774768929
667.40000 29.42432555537774768929
667.50000 29.42432555537774768929
667.60000 29.42432555537774768929
667.70000 29.42432555537774768929
667.80000 29.42432555537774768929
667.90000 29.42432555537774768929
668.00000 29.42432555537774768929
668.10000 29.42432555537774768929
668.20000 29.42432555537774768929
668.30000 29.42432555537774768929
668.40000 29.42432555537774768929
668.50000 29.42432555537774768929
668.60000 29.42432555537774768929
668.70000 29.42432555537774768929
668.80000 29.42432555537774768929
668.90000 29.42432555537774768929
669.00000 29.42432555537774768929
669.10000 29.42432555537774768929
669.20000 29.42432555537774768929
669.30000 29.42432555537774768929
669.40000 29.42432555537774768929
669.50000 29.42432555537774768929
669.60000 29.42432555537774768929
669.70000 29.42432555537774768929
669.80000 29.42432555537774768929
669.90000 29.42432555537774768929
670.00000 29.42432555537774768929
670.10000 29.42432555537774768929
670.20000 29.42432555537774768929
670.30000 29.42432555537774768929
670.40000 29.42432555537774768929
670.50000 29.42432555537774768929
670.60000 29.42432555537774768929
670.70000 29.42432555537774768929
670.80000 29.42432555537774768929
670.90000 29.42432555537774768929
671.00000 29.42432555537774768929
671.10000 29.42432555537774768929
671.20000 29.42432555537774768929
671.30000 29.42432555537774768929
671.40000 29.42432555537774768929
671.50000 29.42432555537774768929
671.60000 29.42432555537774768929
671.70000 29.42432555537774768929
671.80000 29.42432555537774768929
671.90000 29.42432555537774768929
672.00000 29.42432555537774768929
672.10000 29.42432555537774768929
672.20000 29.42432555537774768929
672.30000 29.42432555537774768929
672.40000 29.42432555537774768929
672.50000 29.42432555537774768929
672.60000 29.42432555537774768929
672.70000 29.42432555537774768929
672.80000 29.42432555537774768929
672.90000 29.42432555537774768929
673.00000 29.42432555537774768929
673.10000 29.42432555537774768929
673.20000 29.42432555537774768929
673.30000 29.42432555537774768929
673.40000 29.42432555537774768929
673.50000 29.42432555537774768929
673.60000 29.42432555537774768929
673.70000 29.42432555537774768929
673.80000 29.42432555537774768929
673.90000 29.42432555537774768929
674.00000 29.42432555537774768929
674.10000 29.42432555537774768929
674.20000 29.42432555537774768929
674.30000 29.42432555537774768929
674.40000 29.42432555537774768929
674.50000 29.42432555537774768929
674.60000 29.42432555537774768929
674.70000 29.42432555537774768929
674.80000 29.42432555537774768929
674.90000 29.42432555537774768929
675.00000 29.42432555537774768929
675.10000 29.42432555537774768929
675.20000 29.42432555537774768929
675.30000 29.42432555537774768929
675.40000 29.42432555537774768929
675.50000 29.42432555537774768929
675.60000 29.42432555537774768929
675.70000 29.42432555537774768929
675.80000 29.42432555537774768929
675.90000 29.42432555537774768929
676.00000 29.42432555537774768929
676.10000 29.42432555537774768929
676.20000 29.42432555537774768929
676.30000 29.42432555537774768929
676.40000 29.42432555537774768929
676.50000 29.42432555537774768929
676.60000 29.42432555537774768929
676.70000 29.42432555537774768929
676.80000 29.42432555537774768929
676.90000 29.42432555537774768929
677.00000 29.42432555537774768929
677.10000 29.42432555537774768929
677.20000 29.42432555537774768929
677.30000 29.42432555537774768929
677.40000 29.42432555537774768929
677.50000 29.42432555537774768929
677.60000 29.42432555537774768929
677.70000 29.42432555537774768929
677.80000 29.42432555537774768929
677.90000 29.42432555537774768929
678.00000 29.42432555537774768929
678.10000 29.42432555537774768929
678.20000 29.42432555537774768929
678.30000 29.42432555537774768929
678.40000 29.42432555537774768929
678.50000 29.42432555537774768929
678.60000 29.42432555537774768929
678.70000 29.42432555537774768929
678.80000 29.42432555537774768929
678.90000 29.42432555537774768929
679.00000 29.42432555537774768929
679.10000 29.42432555537774768929
679.20000 29.42432555537774768929
679.30000 29.42432555537774768929
679.40000 29.42432555537774768929
679.50000 29.42432555537774768929
679.60000 29.42432555537774768929
679.70000 29.42432555537774768929
679.80000 29.42432555537774768929
679.90000 29.42432555537774768929
680.00000 29.42432555537774768929
680.10000 29.42432555537774768929
680.20000 29.42432555537774768929
680.30000 29.42432555537774768929
680.40000 29.42432555537774768929
680.50000 29.42432555537774768929
680.60000 29.42432555537774768929
680.70000 29.42432555537774768929
680.80000 29.42432555537774768929
680.90000 29.42432555537774768929
681.00000 29.42432555537774768929
681.10000 29.42432555537774768929
681.20000 29.42432555537774768929
681.30000 29.42432555537774768929
681.40000 29.42432555537774768929
681.50000 29.42432555537774768929
681.60000 29.42432555537774768929
681.70000 29.42432555537774768929
681.80000 29.42432555537774768929
681.90000 29.42432555537774768929
682.00000 29.42432555537774768929
682.10000 29.42432555537774768929
682.20000 29.42432555537774768929
682.30000 29.42432555537774768929
682.40000 29.42432555537774768929
682.50000 29.42432555537774768929
682.60000 29.42432555537774768929
682.70000 29.42432555537774768929
682.80000 29.42432555537774768929
682.90000 29.42432555537774768929
683.00000 29.42432555537774768929
683.10000 29.42432555537774768929
683.20000 29.42432555537774768929
683.30000 29.42432555537774768929
683.40000 29.42432555537774768929
683.50000 29.42432555537774768929
683.60000 29.42432555537774768929
683.70000 29.42432555537774768929
683.80000 29.42432555537774768929
683.90000 29.42432555537774768929
684.00000 29.42432555537774768929
684.10000 29.42432555537774768929
684.20000 29.42432555537774768929
684.30000 29.42432555537774768929
684.40000 29.42432555537774768929
684.50000 29.42432555537774768929
684.60000 29.42432555537774768929
684.70000 29.42432555537774768929
684.80000 29.42432555537774768929
684.90000 29.42432555537774768929
685.00000 29.42432555537774768929
685.10000 29.42432555537774768929
685.20000 29.42432555537774768929
685.30000 29.42432555537774768929
685.40000 29.42432555537774768929
685.50000 29.42432555537774768929
685.60000 29.42432555537774768929
685.70000 29.42432555537774768929
685.80000 29.42432555537774768929
685.90000 29.42432555537774768929
686.00000 29.42432555537774768929
686.10000 29.42432555537774768929
686.20000 29.42432555537774768929
686.30000 29.42432555537774768929
686.40000 29.42432555537774768929
686.50000 29.42432555537774768929
686.60000 29.42432555537774768929
686.70000 29.42432555537774768929
686.80000 29.42432555537774768929
686.90000 29.42432555537774768929
687.00000 29.42432555537774768929
687.10000 29.42432555537774768929
687.20000 29.42432555537774768929
687.30000 29.42432555537774768929
687.40000 29.42432555537774768929
687.50000 29.42432555537774768929
687.60000 29.42432555537774768929
687.70000 29.42432555537774768929
687.80000 29.42432555537774768929
687.90000 29.42432555537774768929
688.00000 29.42432555537774768929
688.10000 29.42432555537774768929
688.20000 29.42432555537774768929
688.30000 29.42432555537774768929
688.40000 29.42432555537774768929
688.50000 29.42432555537774768929
688.60000 29.42432555537774768929
688.70000 29.42432555537774768929
688.80000 29.42432555537774768929
688.90000 29.42432555537774768929
689.00000 29.42432555537774768929
689.10000 29.42432555537774768929
689.20000 29.42432555537774768929
689.30000 29.42432555537774768929
689.40000 29.42432555537774768929
689.50000 29.42432555537774768929
689.60000 29.42432555537774768929
689.70000 29.42432555537774768929
689.80000 29.42432555537774768929
689.90000 29.42432555537774768929
690.00000 29.42432555537774768929
690.10000 29.42432555537774768929
690.20000 29.42432555537774768929
690.30000 29.42432555537774768929
690.40000 29.42432555537774768929
690.50000 29.42432555537774768929
690.60000 29.42432555537774768929
690.70000 29.42432555537774768929
690.80000 29.42432555537774768929
690.90000 29.42432555537774768929
691.00000 29.42432555537774768929
691.10000 29.42432555537774768929
691.20000 29.42432555537774768929
691.30000 29.42432555537774768929
691.40000 29.42432555537774768929
691.50000 29.42432555537774768929
691.60000 29.42432555537774768929
691.70000 29.42432555537774768929
691.80000 29.42432555537774768929
691.90000 29.42432555537774768929
692.00000 29.42432555537774768929
692.10000 29.42432555537774768929
692.20000 29.42432555537774768929
692.30000 29.42432555537774768929
692.40000 29.42432555537774768929
692.50000 29.42432555537774768929
692.60000 29.42432555537774768929
692.70000 29.42432555537774768929
692.80000 29.42432555537774768929
692.90000 29.42432555537774768929
693.00000 29.42432555537774768929
693.10000 29.42432555537774768929
693.20000 29.42432555537774768929
693.30000 29.42432555537774768929
693.40000 29.42432555537774768929
693.50000 29.42432555537774768929
693.60000 29.42432555537774768929
693.70000 29.42432555537774768929
693.80000 29.42432555537774768929
693.90000 29.42432555537774768929
694.00000 29.42432555537774768929
694.10000 29.42432555537774768929
694.20000 29.42432555537774768929
694.30000 29.42432555537774768929
694.40000 29.42432555537774768929
694.50000 29.42432555537774768929
694.60000 29.42432555537774768929
694.70000 29.42432555537774768929
694.80000 29.42432555537774768929
694.90000 29.42432555537774768929
695.00000 29.42432555537774768929
695.10000 29.42432555537774768929
695.20000 29.42432555537774768929
695.30000 29.42432555537774768929
695.40000 29.42432555537774768929
695.50000 29.42432555537774768929
695.60000 29.42432555537774768929
695.70000 29.42432555537774768929
695.80000 29.42432555537774768929
695.90000 29.42432555537774768929
696.00000 29.42432555537774768929
696.10000 29.42432555537774768929
696.20000 29.42432555537774768929
696.30000 29.42432555537774768929
696.40000 29.42432555537774768929
696.50000 29.42432555537774768929
696.60000 29.42432555537774768929
696.70000 29.42432555537774768929
696.80000 29.42432555537774768929
696.90000 29.42432555537774768929
697.00000 29.42432555537774768929
697.10000 29.42432555537774768929
697.20000 29.42432555537774768929
697.30000 29.42432555537774768929
697.40000 29.42432555537774768929
697.50000 29.42432555537774768929
697.60000 29.42432555537774768929
697.70000 29.42432555537774768929
697.80000 29.42432555537774768929
697.90000 29.42432555537774768929
698.00000 29.42432555537774768929
698.10000 29.42432555537774768929
698.20000 29.42432555537774768929
698.30000 29.42432555537774768929
698.40000 29.42432555537774768929
698.50000 29.42432555537774768929
698.60000 29.42432555537774768929
698.70000 29.42432555537774768929
698.80000 29.42432555537774768929
698.90000 29.42432555537774768929
699.00000 29.42432555537774768929
699.10000 29.42432555537774768929
699.20000 29.42432555537774768929
699.30000 29.42432555537774768929
699.40000 29.42432555537774768929
699.50000 29.42432555537774768929
699.60000 29.42432555537774768929
699.70000 29.42432555537774768929
699.80000 29.42432555537774768929
699.90000 29.42432555537774768929
700.00000 29.42432555537774768929
700.10000 29.42432555537774768929
700.20000 29.42432555537774768929
700.30000 29.42432555537774768929
700.40000 29.42432555537774768929
700.50000 29.42432555537774768929
700.60000 29.42432555537774768929
700.70000 29.42432555537774768929
700.80000 29.42432555537774768929
700.90000 29.42432555537774768929
701.00000 29.42432555537774768929
701.10000 29.42432555537774768929
701.20000 29.42432555537774768929
701.30000 29.42432555537774768929
701.40000 29.42432555537774768929
701.50000 29.42432555537774768929
701.60000 29.42432555537774768929
701.70000 29.42432555537774768929
701.80000 29.42432555537774768929
701.90000 29.42432555537774768929
702.00000 29.42432555537774768929
702.10000 29.42432555537774768929
702.20000 29.42432555537774768929
702.30000 29.42432555537774768929
702.40000 29.42432555537774768929
702.50000 29.42432555537774768929
702.60000 29.42432555537774768929
702.70000 29.42432555537774768929
702.80000 29.42432555537774768929
702.90000 29.42432555537774768929
703.00000 29.42432555537774768929
703.10000 29.42432555537774768929
703.20000 29.42432555537774768929
703.30000 29.42432555537774768929
703.40000 29.42432555537774768929
703.50000 29.42432555537774768929
703.60000 29.42432555537774768929
703.70000 29.42432555537774768929
703.80000 29.42432555537774768929
703.90000 29.42432555537774768929
704.00000 29.42432555537774768929
704.10000 29.42432555537774768929
704.20000 29.42432555537774768929
704.30000 29.42432555537774768929
704.40000 29.42432555537774768929
704.50000 29.42432555537774768929
704.60000 29.42432555537774768929
704.70000 29.42432555537774768929
704.80000 29.42432555537774768929
704.90000 29.42432555537774768929
705.00000 29.42432555537774768929
705.10000 29.42432555537774768929
705.20000 29.42432555537774768929
705.30000 29.42432555537774768929
705.40000 29.42432555537774768929
705.50000 29.42432555537774768929
705.60000 29.42432555537774768929
705.70000 29.42432555537774768929
705.80000 29.42432555537774768929
705.90000 29.42432555537774768929
706.00000 29.42432555537774768929
706.10000 29.42432555537774768929
706.20000 29.42432555537774768929
706.30000 29.42432555537774768929
706.40000 29.42432555537774768929
706.50000 29.42432555537774768929
706.60000 29.42432555537774768929
706.70000 29.42432555537774768929
706.80000 29.42432555537774768929
706.90000 29.42432555537774768929
707.00000 29.42432555537774768929
707.10000 29.42432555537774768929
707.20000 29.42432555537774768929
707.30000 29.42432555537774768929
707.40000 29.42432555537774768929
707.50000 29.42432555537774768929
707.60000 29.42432555537774768929
707.70000 29.42432555537774768929
707.80000 29.42432555537774768929
707.90000 29.42432555537774768929
708.00000 29.42432555537774768929
708.10000 29.42432555537774768929
708.20000 29.42432555537774768929
708.30000 29.42432555537774768929
708.40000 29.42432555537774768929
708.50000 29.42432555537774768929
708.60000 29.42432555537774768929
708.70000 29.42432555537774768929
708.80000 29.42432555537774768929
708.90000 29.42432555537774768929
709.00000 29.42432555537774768929
709.10000 29.42432555537774768929
709.20000 29.42432555537774768929
709.30000 29.42432555537774768929
709.40000 29.42432555537774768929
709.50000 29.42432555537774768929
709.60000 29.42432555537774768929
709.70000 29.42432555537774768929
709.80000 29.42432555537774768929
709.90000 29.42432555537774768929
710.00000 29.42432555537774768929
710.10000 29.42432555537774768929
710.20000 29.42432555537774768929
710.30000 29.42432555537774768929
710.40000 29.42432555537774768929
710.50000 29.42432555537774768929
710.60000 29.42432555537774768929
710.70000 29.42432555537774768929
710.80000 29.42432555537774768929
710.90000 29.42432555537774768929
711.00000 29.42432555537774768929
711.10000 29.42432555537774768929
711.20000 29.42432555537774768929
711.30000 29.42432555537774768929
711.40000 29.42432555537774768929
711.50000 29.42432555537774768929
711.60000 29.42432555537774768929
711.70000 29.42432555537774768929
711.80000 29.42432555537774768929
711.90000 29.42432555537774768929
712.00000 29.42432555537774768929
712.10000 29.42432555537774768929
712.20000 29.42432555537774768929
712.30000 29.42432555537774768929
712.40000 29.42432555537774768929
712.50000 29.42432555537774768929
712.60000 29.42432555537774768929
712.70000 29.42432555537774768929
712.80000 29.42432555537774768929
712.90000 29.42432555537774768929
713.00000 29.42432555537774768929
713.10000 29.42432555537774768929
713.20000 29.42432555537774768929
713.30000 29.42432555537774768929
713.40000 29.42432555537774768929
713.50000 29.42432555537774768929
713.60000 29.42432555537774768929
713.70000 29.42432555537774768929
713.80000 29.42432555537774768929
713.90000 29.42432555537774768929
714.00000 29.42432555537774768929
714.10000 29.42432555537774768929
714.20000 29.42432555537774768929
714.30000 29.42432555537774768929
714.40000 29.42432555537774768929
714.50000 29.42432555537774768929
714.60000 29.42432555537774768929
714.70000 29.42432555537774768929
714.80000 29.42432555537774768929
714.90000 29.42432555537774768929
715.00000 29.42432555537774768929
715.10000 29.42432555537774768929
715.20000 29.42432555537774768929
715.30000 29.42432555537774768929
715.40000 29.42432555537774768929
715.50000 29.42432555537774768929
715.60000 29.42432555537774768929
715.70000 29.42432555537774768929
715.80000 29.42432555537774768929
715.90000 29.42432555537774768929
716.00000 29.42432555537774768929
716.10000 29.42432555537774768929
716.20000 29.42432555537774768929
716.30000 29.42432555537774768929
716.40000 29.42432555537774768929
716.50000 29.42432555537774768929
716.60000 29.42432555537774768929
716.70000 29.42432555537774768929
716.80000 29.42432555537774768929
716.90000 29.42432555537774768929
717.00000 29.42432555537774768929
717.10000 29.42432555537774768929
717.20000 29.42432555537774768929
717.30000 29.42432555537774768929
717.40000 29.42432555537774768929
717.50000 29.42432555537774768929
717.60000 29.42432555537774768929
717.70000 29.42432555537774768929
717.80000 29.42432555537774768929
717.90000 29.42432555537774768929
718.00000 29.42432555537774768929
718.10000 29.42432555537774768929
718.20000 29.42432555537774768929
718.30000 29.42432555537774768929
718.40000 29.42432555537774768929
718.50000 29.42432555537774768929
718.60000 29.42432555537774768929
718.70000 29.42432555537774768929
718.80000 29.42432555537774768929
718.90000 29.42432555537774768929
719.00000 29.42432555537774768929
719.10000 29.42432555537774768929
719.20000 29.42432555537774768929
719.30000 29.42432555537774768929
719.40000 29.42432555537774768929
719.50000 29.42432555537774768929
719.60000 29.42432555537774768929
719.70000 29.42432555537774768929
719.80000 29.42432555537774768929
719.90000 29.42432555537774768929
720.00000 29.42432555537774768929
720.10000 29.42432555537774768929
720.20000 29.42432555537774768929
720.30000 29.42432555537774768929
720.40000 29.42432555537774768929
720.50000 29.42432555537774768929
720.60000 29.42432555537774768929
720.70000 29.42432555537774768929
720.80000 29.42432555537774768929
720.90000 29.42432555537774768929
721.00000 29.42432555537774768929
721.10000 29.42432555537774768929
721.20000 29.42432555537774768929
721.30000 29.42432555537774768929
721.40000 29.42432555537774768929
721.50000 29.42432555537774768929
721.60000 29.42432555537774768929
721.70000 29.42432555537774768929
721.80000 29.42432555537774768929
721.90000 29.42432555537774768929
722.00000 29.42432555537774768929
722.10000 29.42432555537774768929
722.20000 29.42432555537774768929
722.30000 29.42432555537774768929
722.40000 29.42432555537774768929
722.50000 29.42432555537774768929
722.60000 29.42432555537774768929
722.70000 29.42432555537774768929
722.80000 29.42432555537774768929
722.90000 29.42432555537774768929
723.00000 29.42432555537774768929
723.10000 29.42432555537774768929
723.20000 29.42432555537774768929
723.30000 29.42432555537774768929
723.40000 29.42432555537774768929
723.50000 29.42432555537774768929
723.60000 29.42432555537774768929
723.70000 29.42432555537774768929
723.80000 29.42432555537774768929
723.90000 29.42432555537774768929
724.00000 29.42432555537774768929
724.10000 29.42432555537774768929
724.20000 29.42432555537774768929
724.30000 29.42432555537774768929
724.40000 29.42432555537774768929
724.50000 29.42432555537774768929
724.60000 29.42432555537774768929
724.70000 29.42432555537774768929
724.80000 29.42432555537774768929
724.90000 29.42432555537774768929
725.00000 29.42432555537774768929
725.10000 29.42432555537774768929
725.20000 29.42432555537774768929
725.30000 29.42432555537774768929
725.40000 29.42432555537774768929
725.50000 29.42432555537774768929
725.60000 29.42432555537774768929
725.70000 29.42432555537774768929
725.80000 29.42432555537774768929
725.90000 29.42432555537774768929
726.00000 29.42432555537774768929
726.10000 29.42432555537774768929
726.20000 29.42432555537774768929
726.30000 29.42432555537774768929
726.40000 29.42432555537774768929
726.50000 29.42432555537774768929
726.60000 29.42432555537774768929
726.70000 29.42432555537774768929
726.80000 29.42432555537774768929
726.90000 29.42432555537774768929
727.00000 29.42432555537774768929
727.10000 29.42432555537774768929
727.20000 29.42432555537774768929
727.30000 29.42432555537774768929
727.40000 29.42432555537774768929
727.50000 29.42432555537774768929
727.60000 29.42432555537774768929
727.70000 29.42432555537774768929
727.80000 29.42432555537774768929
727.90000 29.42432555537774768929
728.00000 29.42432555537774768929
728.10000 29.42432555537774768929
728.20000 29.42432555537774768929
728.30000 29.42432555537774768929
728.40000 29.42432555537774768929
728.50000 29.42432555537774768929
728.60000 29.42432555537774768929
728.70000 29.42432555537774768929
728.80000 29.42432555537774768929
728.90000 29.42432555537774768929
729.00000 29.42432555537774768929
729.10000 29.42432555537774768929
729.20000 29.42432555537774768929
729.30000 29.42432555537774768929
729.40000 29.42432555537774768929
729.50000 29.42432555537774768929
729.60000 29.42432555537774768929
729.70000 29.42432555537774768929
729.80000 29.42432555537774768929
729.90000 29.42432555537774768929
730.00000 29.42432555537774768929
730.10000 29.42432555537774768929
730.20000 29.42432555537774768929
730.30000 29.42432555537774768929
730.40000 29.42432555537774768929
730.50000 29.42432555537774768929
730.60000 29.42432555537774768929
730.70000 29.42432555537774768929
730.80000 29.42432555537774768929
730.90000 29.42432555537774768929
731.00000 29.42432555537774768929
731.10000 29.42432555537774768929
731.20000 29.42432555537774768929
731.30000 29.42432555537774768929
731.40000 29.42432555537774768929
731.50000 29.42432555537774768929
731.60000 29.42432555537774768929
731.70000 29.42432555537774768929
731.80000 29.42432555537774768929
731.90000 29.42432555537774768929
732.00000 29.42432555537774768929
732.10000 29.42432555537774768929
732.20000 29.42432555537774768929
732.30000 29.42432555537774768929
732.40000 29.42432555537774768929
732.50000 29.42432555537774768929
732.60000 29.42432555537774768929
732.70000 29.42432555537774768929
732.80000 29.42432555537774768929
732.90000 29.42432555537774768929
733.00000 29.42432555537774768929
733.10000 29.42432555537774768929
733.20000 29.42432555537774768929
733.30000 29.42432555537774768929
733.40000 29.42432555537774768929
733.50000 29.42432555537774768929
733.60000 29.42432555537774768929
733.70000 29.42432555537774768929
733.80000 29.42432555537774768929
733.90000 29.42432555537774768929
734.00000 29.42432555537774768929
734.10000 29.42432555537774768929
734.20000 29.42432555537774768929
734.30000 29.42432555537774768929
734.40000 29.42432555537774768929
734.50000 29.42432555537774768929
734.60000 29.42432555537774768929
734.70000 29.42432555537774768929
734.80000 29.42432555537774768929
734.90000 29.42432555537774768929
735.00000 29.42432555537774768929
735.10000 29.42432555537774768929
735.20000 29.42432555537774768929
735.30000 29.42432555537774768929
735.40000 29.42432555537774768929
735.50000 29.42432555537774768929
735.60000 29.42432555537774768929
735.70000 29.42432555537774768929
735.80000 29.42432555537774768929
735.90000 29.42432555537774768929
736.00000 29.42432555537774768929
736.10000 29.42432555537774768929
736.20000 29.42432555537774768929
736.30000 29.42432555537774768929
736.40000 29.42432555537774768929
736.50000 29.42432555537774768929
736.60000 29.42432555537774768929
736.70000 29.42432555537774768929
736.80000 29.42432555537774768929
736.90000 29.42432555537774768929
737.00000 29.42432555537774768929
737.10000 29.42432555537774768929
737.20000 29.42432555537774768929
737.30000 29.42432555537774768929
737.40000 29.42432555537774768929
737.50000 29.42432555537774768929
737.60000 29.42432555537774768929
737.70000 29.42432555537774768929
737.80000 29.42432555537774768929
737.90000 29.42432555537774768929
738.00000 29.42432555537774768929
738.10000 29.42432555537774768929
738.20000 29.42432555537774768929
738.30000 29.42432555537774768929
738.40000 29.42432555537774768929
738.50000 29.42432555537774768929
738.60000 29.42432555537774768929
738.70000 29.42432555537774768929
738.80000 29.42432555537774768929
738.90000 29.42432555537774768929
739.00000 29.42432555537774768929
739.10000 29.42432555537774768929
739.20000 29.42432555537774768929
739.30000 29.42432555537774768929
739.40000 29.42432555537774768929
739.50000 29.42432555537774768929
739.60000 29.42432555537774768929
739.70000 29.42432555537774768929
739.80000 29.42432555537774768929
739.90000 29.42432555537774768929
740.00000 29.42432555537774768929
740.10000 29.42432555537774768929
740.20000 29.42432555537774768929
740.30000 29.42432555537774768929
740.40000 29.42432555537774768929
740.50000 29.42432555537774768929
740.60000 29.42432555537774768929
740.70000 29.42432555537774768929
740.80000 29.42432555537774768929
740.90000 29.42432555537774768929
741.00000 29.42432555537774768929
741.10000 29.42432555537774768929
741.20000 29.42432555537774768929
741.30000 29.42432555537774768929
741.40000 29.42432555537774768929
741.50000 29.42432555537774768929
741.60000 29.42432555537774768929
741.70000 29.42432555537774768929
741.80000 29.42432555537774768929
741.90000 29.42432555537774768929
742.00000 29.42432555537774768929
742.10000 29.42432555537774768929
742.20000 29.42432555537774768929
742.30000 29.42432555537774768929
742.40000 29.42432555537774768929
742.50000 29.42432555537774768929
742.60000 29.42432555537774768929
742.70000 29.42432555537774768929
742.80000 29.42432555537774768929
742.90000 29.42432555537774768929
743.00000 29.42432555537774768929
743.10000 29.42432555537774768929
743.20000 29.42432555537774768929
743.30000 29.42432555537774768929
743.40000 29.42432555537774768929
743.50000 29.42432555537774768929
743.60000 29.42432555537774768929
743.70000 29.42432555537774768929
743.80000 29.42432555537774768929
743.90000 29.42432555537774768929
744.00000 29.42432555537774768929
744.10000 29.42432555537774768929
744.20000 29.42432555537774768929
744.30000 29.42432555537774768929
744.40000 29.42432555537774768929
744.50000 29.42432555537774768929
744.60000 29.42432555537774768929
744.70000 29.42432555537774768929
744.80000 29.42432555537774768929
744.90000 29.42432555537774768929
745.00000 29.42432555537774768929
745.10000 29.42432555537774768929
745.20000 29.42432555537774768929
745.30000 29.42432555537774768929
745.40000 29.42432555537774768929
745.50000 29.42432555537774768929
745.60000 29.42432555537774768929
745.70000 29.42432555537774768929
745.80000 29.42432555537774768929
745.90000 29.42432555537774768929
746.00000 29.42432555537774768929
746.10000 29.42432555537774768929
746.20000 29.42432555537774768929
746.30000 29.42432555537774768929
746.40000 29.42432555537774768929
746.50000 29.42432555537774768929
746.60000 29.42432555537774768929
746.70000 29.42432555537774768929
746.80000 29.42432555537774768929
746.90000 29.42432555537774768929
747.00000 29.42432555537774768929
747.10000 29.42432555537774768929
747.20000 29.42432555537774768929
747.30000 29.42432555537774768929
747.40000 29.42432555537774768929
747.50000 29.42432555537774768929
747.60000 29.42432555537774768929
747.70000 29.42432555537774768929
747.80000 29.42432555537774768929
747.90000 29.42432555537774768929
748.00000 29.42432555537774768929
748.10000 29.42432555537774768929
748.20000 29.42432555537774768929
748.30000 29.42432555537774768929
748.40000 29.42432555537774768929
748.50000 29.42432555537774768929
748.60000 29.42432555537774768929
748.70000 29.42432555537774768929
748.80000 29.42432555537774768929
748.90000 29.42432555537774768929
749.00000 29.42432555537774768929
749.10000 29.42432555537774768929
749.20000 29.42432555537774768929
749.30000 29.42432555537774768929
749.40000 29.42432555537774768929
749.50000 29.42432555537774768929
749.60000 29.42432555537774768929
749.70000 29.42432555537774768929
749.80000 29.42432555537774768929
749.90000 29.42432555537774768929
750.00000 29.42432555537774768929
750.10000 29.42432555537774768929
750.20000 29.42432555537774768929
750.30000 29.42432555537774768929
750.40000 29.42432555537774768929
750.50000 29.42432555537774768929
750.60000 29.42432555537774768929
750.70000 29.42432555537774768929
750.80000 29.42432555537774768929
750.90000 29.42432555537774768929
751.00000 29.42432555537774768929
751.10000 29.42432555537774768929
751.20000 29.42432555537774768929
751.30000 29.42432555537774768929
751.40000 29.42432555537774768929
751.50000 29.42432555537774768929
751.60000 29.42432555537774768929
751.70000 29.42432555537774768929
751.80000 29.42432555537774768929
751.90000 29.42432555537774768929
752.00000 29.42432555537774768929
752.10000 29.42432555537774768929
752.20000 29.42432555537774768929
752.30000 29.42432555537774768929
752.40000 29.42432555537774768929
752.50000 29.42432555537774768929
752.60000 29.42432555537774768929
752.70000 29.42432555537774768929
752.80000 29.42432555537774768929
752.90000 29.42432555537774768929
753.00000 29.42432555537774768929
753.10000 29.42432555537774768929
753.20000 29.42432555537774768929
753.30000 29.42432555537774768929
753.40000 29.42432555537774768929
753.50000 29.42432555537774768929
753.60000 29.42432555537774768929
753.70000 29.42432555537774768929
753.80000 29.42432555537774768929
753.90000 29.42432555537774768929
754.00000 29.42432555537774768929
754.10000 29.42432555537774768929
754.20000 29.42432555537774768929
754.30000 29.42432555537774768929
754.40000 29.42432555537774768929
754.50000 29.42432555537774768929
754.60000 29.42432555537774768929
754.70000 29.42432555537774768929
754.80000 29.42432555537774768929
754.90000 29.42432555537774768929
755.00000 29.42432555537774768929
755.10000 29.42432555537774768929
755.20000 29.42432555537774768929
755.30000 29.42432555537774768929
755.40000 29.42432555537774768929
755.50000 29.42432555537774768929
755.60000 29.42432555537774768929
755.70000 29.42432555537774768929
755.80000 29.42432555537774768929
755.90000 29.42432555537774768929
756.00000 29.42432555537774768929
756.10000 29.42432555537774768929
756.20000 29.42432555537774768929
756.30000 29.42432555537774768929
756.40000 29.42432555537774768929
756.50000 29.42432555537774768929
756.60000 29.42432555537774768929
756.70000 29.42432555537774768929
756.80000 29.42432555537774768929
756.90000 29.42432555537774768929
757.00000 29.42432555537774768929
757.10000 29.42432555537774768929
757.20000 29.42432555537774768929
757.30000 29.42432555537774768929
757.40000 29.42432555537774768929
757.50000 29.42432555537774768929
757.60000 29.42432555537774768929
757.70000 29.42432555537774768929
757.80000 29.42432555537774768929
757.90000 29.42432555537774768929
758.00000 29.42432555537774768929
758.10000 29.42432555537774768929
758.20000 29.42432555537774768929
758.30000 29.42432555537774768929
758.40000 29.42432555537774768929
758.50000 29.42432555537774768929
758.60000 29.42432555537774768929
758.70000 29.42432555537774768929
758.80000 29.42432555537774768929
758.90000 29.42432555537774768929
759.00000 29.42432555537774768929
759.10000 29.42432555537774768929
759.20000 29.42432555537774768929
759.30000 29.42432555537774768929
759.40000 29.42432555537774768929
759.50000 29.42432555537774768929
759.60000 29.42432555537774768929
759.70000 29.42432555537774768929
759.80000 29.42432555537774768929
759.90000 29.42432555537774768929
760.00000 29.42432555537774768929
760.10000 29.42432555537774768929
760.20000 29.42432555537774768929
760.30000 29.42432555537774768929
760.40000 29.42432555537774768929
760.50000 29.42432555537774768929
760.60000 29.42432555537774768929
760.70000 29.42432555537774768929
760.80000 29.42432555537774768929
760.90000 29.42432555537774768929
761.00000 29.42432555537774768929
761.10000 29.42432555537774768929
761.20000 29.42432555537774768929
761.30000 29.42432555537774768929
761.40000 29.42432555537774768929
761.50000 29.42432555537774768929
761.60000 29.42432555537774768929
761.70000 29.42432555537774768929
761.80000 29.42432555537774768929
761.90000 29.42432555537774768929
762.00000 29.42432555537774768929
762.10000 29.42432555537774768929
762.20000 29.42432555537774768929
762.30000 29.42432555537774768929
762.40000 29.42432555537774768929
762.50000 29.42432555537774768929
762.60000 29.42432555537774768929
762.70000 29.42432555537774768929
762.80000 29.42432555537774768929
762.90000 29.42432555537774768929
763.00000 29.42432555537774768929
763.10000 29.42432555537774768929
763.20000 29.42432555537774768929
763.30000 29.42432555537774768929
763.40000 29.42432555537774768929
763.50000 29.42432555537774768929
763.60000 29.42432555537774768929
763.70000 29.42432555537774768929
763.80000 29.42432555537774768929
763.90000 29.42432555537774768929
764.00000 29.42432555537774768929
764.10000 29.42432555537774768929
764.20000 29.42432555537774768929
764.30000 29.42432555537774768929
764.40000 29.42432555537774768929
764.50000 29.42432555537774768929
764.60000 29.42432555537774768929
764.70000 29.42432555537774768929
764.80000 29.42432555537774768929
764.90000 29.42432555537774768929
765.00000 29.42432555537774768929
765.10000 29.42432555537774768929
765.20000 29.42432555537774768929
765.30000 29.42432555537774768929
765.40000 29.42432555537774768929
765.50000 29.42432555537774768929
765.60000 29.42432555537774768929
765.70000 29.42432555537774768929
765.80000 29.42432555537774768929
765.90000 29.42432555537774768929
766.00000 29.42432555537774768929
766.10000 29.42432555537774768929
766.20000 29.42432555537774768929
766.30000 29.42432555537774768929
766.40000 29.42432555537774768929
766.50000 29.42432555537774768929
766.60000 29.42432555537774768929
766.70000 29.42432555537774768929
766.80000 29.42432555537774768929
766.90000 29.42432555537774768929
767.00000 29.42432555537774768929
767.10000 29.42432555537774768929
767.20000 29.42432555537774768929
767.30000 29.42432555537774768929
767.40000 29.42432555537774768929
767.50000 29.42432555537774768929
767.60000 29.42432555537774768929
767.70000 29.42432555537774768929
767.80000 29.42432555537774768929
767.90000 29.42432555537774768929
768.00000 29.42432555537774768929
768.10000 29.42432555537774768929
768.20000 29.42432555537774768929
768.30000 29.42432555537774768929
768.40000 29.42432555537774768929
768.50000 29.42432555537774768929
768.60000 29.42432555537774768929
768.70000 29.42432555537774768929
768.80000 29.42432555537774768929
768.90000 29.42432555537774768929
769.00000 29.42432555537774768929
769.10000 29.42432555537774768929
769.20000 29.42432555537774768929
769.30000 29.42432555537774768929
769.40000 29.42432555537774768929
769.50000 29.42432555537774768929
769.60000 29.42432555537774768929
769.70000 29.42432555537774768929
769.80000 29.42432555537774768929
769.90000 29.42432555537774768929
770.00000 29.42432555537774768929
770.10000 29.42432555537774768929
770.20000 29.42432555537774768929
770.30000 29.42432555537774768929
770.40000 29.42432555537774768929
770.50000 29.42432555537774768929
770.60000 29.42432555537774768929
770.70000 29.42432555537774768929
770.80000 29.42432555537774768929
770.90000 29.42432555537774768929
771.00000 29.42432555537774768929
771.10000 29.42432555537774768929
771.20000 29.42432555537774768929
771.30000 29.42432555537774768929
771.40000 29.42432555537774768929
771.50000 29.42432555537774768929
771.60000 29.42432555537774768929
771.70000 29.42432555537774768929
771.80000 29.42432555537774768929
771.90000 29.42432555537774768929
772.00000 29.42432555537774768929
772.10000 29.42432555537774768929
772.20000 29.42432555537774768929
772.30000 29.42432555537774768929
772.40000 29.42432555537774768929
772.50000 29.42432555537774768929
772.60000 29.42432555537774768929
772.70000 29.42432555537774768929
772.80000 29.42432555537774768929
772.90000 29.42432555537774768929
773.00000 29.42432555537774768929
773.10000 29.42432555537774768929
773.20000 29.42432555537774768929
773.30000 29.42432555537774768929
773.40000 29.42432555537774768929
773.50000 29.42432555537774768929
773.60000 29.42432555537774768929
773.70000 29.42432555537774768929
773.80000 29.42432555537774768929
773.90000 29.42432555537774768929
774.00000 29.42432555537774768929
774.10000 29.42432555537774768929
774.20000 29.42432555537774768929
774.30000 29.42432555537774768929
774.40000 29.42432555537774768929
774.50000 29.42432555537774768929
774.60000 29.42432555537774768929
774.70000 29.42432555537774768929
774.80000 29.42432555537774768929
774.90000 29.42432555537774768929
775.00000 29.42432555537774768929
775.10000 29.42432555537774768929
775.20000 29.42432555537774768929
775.30000 29.42432555537774768929
775.40000 29.42432555537774768929
775.50000 29.42432555537774768929
775.60000 29.42432555537774768929
775.70000 29.42432555537774768929
775.80000 29.42432555537774768929
775.90000 29.42432555537774768929
776.00000 29.42432555537774768929
776.10000 29.42432555537774768929
776.20000 29.42432555537774768929
776.30000 29.42432555537774768929
776.40000 29.42432555537774768929
776.50000 29.42432555537774768929
776.60000 29.42432555537774768929
776.70000 29.42432555537774768929
776.80000 29.42432555537774768929
776.90000 29.42432555537774768929
777.00000 29.42432555537774768929
777.10000 29.42432555537774768929
777.20000 29.42432555537774768929
777.30000 29.42432555537774768929
777.40000 29.42432555537774768929
777.50000 29.42432555537774768929
777.60000 29.42432555537774768929
777.70000 29.42432555537774768929
777.80000 29.42432555537774768929
777.90000 29.42432555537774768929
778.00000 29.42432555537774768929
778.10000 29.42432555537774768929
778.20000 29.42432555537774768929
778.30000 29.42432555537774768929
778.40000 29.42432555537774768929
778.50000 29.42432555537774768929
778.60000 29.42432555537774768929
778.70000 29.42432555537774768929
778.80000 29.42432555537774768929
778.90000 29.42432555537774768929
779.00000 29.42432555537774768929
779.10000 29.42432555537774768929
779.20000 29.42432555537774768929
779.30000 29.42432555537774768929
779.40000 29.42432555537774768929
779.50000 29.42432555537774768929
779.60000 29.42432555537774768929
779.70000 29.42432555537774768929
779.80000 29.42432555537774768929
779.90000 29.42432555537774768929
780.00000 29.42432555537774768929
780.10000 29.42432555537774768929
780.20000 29.42432555537774768929
780.30000 29.42432555537774768929
780.40000 29.42432555537774768929
780.50000 29.42432555537774768929
780.60000 29.42432555537774768929
780.70000 29.42432555537774768929
780.80000 29.42432555537774768929
780.90000 29.42432555537774768929
781.00000 29.42432555537774768929
781.10000 29.42432555537774768929
781.20000 29.42432555537774768929
781.30000 29.42432555537774768929
781.40000 29.42432555537774768929
781.50000 29.42432555537774768929
781.60000 29.42432555537774768929
781.70000 29.42432555537774768929
781.80000 29.42432555537774768929
781.90000 29.42432555537774768929
782.00000 29.42432555537774768929
782.10000 29.42432555537774768929
782.20000 29.42432555537774768929
782.30000 29.42432555537774768929
782.40000 29.42432555537774768929
782.50000 29.42432555537774768929
782.60000 29.42432555537774768929
782.70000 29.42432555537774768929
782.80000 29.42432555537774768929
782.90000 29.42432555537774768929
783.00000 29.42432555537774768929
783.10000 29.42432555537774768929
783.20000 29.42432555537774768929
783.30000 29.42432555537774768929
783.40000 29.42432555537774768929
783.50000 29.42432555537774768929
783.60000 29.42432555537774768929
783.70000 29.42432555537774768929
783.80000 29.42432555537774768929
783.90000 29.42432555537774768929
784.00000 29.42432555537774768929
784.10000 29.42432555537774768929
784.20000 29.42432555537774768929
784.30000 29.42432555537774768929
784.40000 29.42432555537774768929
784.50000 29.42432555537774768929
784.60000 29.42432555537774768929
784.70000 29.42432555537774768929
784.80000 29.42432555537774768929
784.90000 29.42432555537774768929
785.00000 29.42432555537774768929
785.10000 29.42432555537774768929
785.20000 29.42432555537774768929
785.30000 29.42432555537774768929
785.40000 29.42432555537774768929
785.50000 29.42432555537774768929
785.60000 29.42432555537774768929
785.70000 29.42432555537774768929
785.80000 29.42432555537774768929
785.90000 29.42432555537774768929
786.00000 29.42432555537774768929
786.10000 29.42432555537774768929
786.20000 29.42432555537774768929
786.30000 29.42432555537774768929
786.40000 29.42432555537774768929
786.50000 29.42432555537774768929
786.60000 29.42432555537774768929
786.70000 29.42432555537774768929
786.80000 29.42432555537774768929
786.90000 29.42432555537774768929
787.00000 29.42432555537774768929
787.10000 29.42432555537774768929
787.20000 29.42432555537774768929
787.30000 29.42432555537774768929
787.40000 29.42432555537774768929
787.50000 29.42432555537774768929
787.60000 29.42432555537774768929
787.70000 29.42432555537774768929
787.80000 29.42432555537774768929
787.90000 29.42432555537774768929
788.00000 29.42432555537774768929
788.10000 29.42432555537774768929
788.20000 29.42432555537774768929
788.30000 29.42432555537774768929
788.40000 29.42432555537774768929
788.50000 29.42432555537774768929
788.60000 29.42432555537774768929
788.70000 29.42432555537774768929
788.80000 29.42432555537774768929
788.90000 29.42432555537774768929
789.00000 29.42432555537774768929
789.10000 29.42432555537774768929
789.20000 29.42432555537774768929
789.30000 29.42432555537774768929
789.40000 29.42432555537774768929
789.50000 29.42432555537774768929
789.60000 29.42432555537774768929
789.70000 29.42432555537774768929
789.80000 29.42432555537774768929
789.90000 29.42432555537774768929
790.00000 29.42432555537774768929
790.10000 29.42432555537774768929
790.20000 29.42432555537774768929
790.30000 29.42432555537774768929
790.40000 29.42432555537774768929
790.50000 29.42432555537774768929
790.60000 29.42432555537774768929
790.70000 29.42432555537774768929
790.80000 29.42432555537774768929
790.90000 29.42432555537774768929
791.00000 29.42432555537774768929
791.10000 29.42432555537774768929
791.20000 29.42432555537774768929
791.30000 29.42432555537774768929
791.40000 29.42432555537774768929
791.50000 29.42432555537774768929
791.60000 29.42432555537774768929
791.70000 29.42432555537774768929
791.80000 29.42432555537774768929
791.90000 29.42432555537774768929
792.00000 29.42432555537774768929
792.10000 29.42432555537774768929
792.20000 29.42432555537774768929
792.30000 29.42432555537774768929
792.40000 29.42432555537774768929
792.50000 29.42432555537774768929
792.60000 29.42432555537774768929
792.70000 29.42432555537774768929
792.80000 29.42432555537774768929
792.90000 29.42432555537774768929
793.00000 29.42432555537774768929
793.10000 29.42432555537774768929
793.20000 29.42432555537774768929
793.30000 29.42432555537774768929
793.40000 29.42432555537774768929
793.50000 29.42432555537774768929
793.60000 29.42432555537774768929
793.70000 29.42432555537774768929
793.80000 29.42432555537774768929
793.90000 29.42432555537774768929
794.00000 29.42432555537774768929
794.10000 29.42432555537774768929
794.20000 29.42432555537774768929
794.30000 29.42432555537774768929
794.40000 29.42432555537774768929
794.50000 29.42432555537774768929
794.60000 29.42432555537774768929
794.70000 29.42432555537774768929
794.80000 29.42432555537774768929
794.90000 29.42432555537774768929
795.00000 29.42432555537774768929
795.10000 29.42432555537774768929
795.20000 29.42432555537774768929
795.30000 29.42432555537774768929
795.40000 29.42432555537774768929
795.50000 29.42432555537774768929
795.60000 29.42432555537774768929
795.70000 29.42432555537774768929
795.80000 29.42432555537774768929
795.90000 29.42432555537774768929
796.00000 29.42432555537774768929
796.10000 29.42432555537774768929
796.20000 29.42432555537774768929
796.30000 29.42432555537774768929
796.40000 29.42432555537774768929
796.50000 29.42432555537774768929
796.60000 29.42432555537774768929
796.70000 29.42432555537774768929
796.80000 29.42432555537774768929
796.90000 29.42432555537774768929
797.00000 29.42432555537774768929
797.10000 29.42432555537774768929
797.20000 29.42432555537774768929
797.30000 29.42432555537774768929
797.40000 29.42432555537774768929
797.50000 29.42432555537774768929
797.60000 29.42432555537774768929
797.70000 29.42432555537774768929
797.80000 29.42432555537774768929
797.90000 29.42432555537774768929
798.00000 29.42432555537774768929
798.10000 29.42432555537774768929
798.20000 29.42432555537774768929
798.30000 29.42432555537774768929
798.40000 29.42432555537774768929
798.50000 29.42432555537774768929
798.60000 29.42432555537774768929
798.70000 29.42432555537774768929
798.80000 29.42432555537774768929
798.90000 29.42432555537774768929
799.00000 29.42432555537774768929
799.10000 29.42432555537774768929
799.20000 29.42432555537774768929
799.30000 29.42432555537774768929
799.40000 29.42432555537774768929
799.50000 29.42432555537774768929
799.60000 29.42432555537774768929
799.70000 29.42432555537774768929
799.80000 29.42432555537774768929
799.90000 29.42432555537774768929
800.00000 29.42432555537774768929
800.10000 29.42432555537774768929
800.20000 29.42432555537774768929
800.30000 29.42432555537774768929
800.40000 29.42432555537774768929
800.50000 29.42432555537774768929
800.60000 29.42432555537774768929
800.70000 29.42432555537774768929
800.80000 29.42432555537774768929
800.90000 29.42432555537774768929
801.00000 29.42432555537774768929
801.10000 29.42432555537774768929
801.20000 29.42432555537774768929
801.30000 29.42432555537774768929
801.40000 29.42432555537774768929
801.50000 29.42432555537774768929
801.60000 29.42432555537774768929
801.70000 29.42432555537774768929
801.80000 29.42432555537774768929
801.90000 29.42432555537774768929
802.00000 29.42432555537774768929
802.10000 29.42432555537774768929
802.20000 29.42432555537774768929
802.30000 29.42432555537774768929
802.40000 29.42432555537774768929
802.50000 29.42432555537774768929
802.60000 29.42432555537774768929
802.70000 29.42432555537774768929
802.80000 29.42432555537774768929
802.90000 29.42432555537774768929
803.00000 29.42432555537774768929
803.10000 29.42432555537774768929
803.20000 29.42432555537774768929
803.30000 29.42432555537774768929
803.40000 29.42432555537774768929
803.50000 29.42432555537774768929
803.60000 29.42432555537774768929
803.70000 29.42432555537774768929
803.80000 29.42432555537774768929
803.90000 29.42432555537774768929
804.00000 29.42432555537774768929
804.10000 29.42432555537774768929
804.20000 29.42432555537774768929
804.30000 29.42432555537774768929
804.40000 29.42432555537774768929
804.50000 29.42432555537774768929
804.60000 29.42432555537774768929
804.70000 29.42432555537774768929
804.80000 29.42432555537774768929
804.90000 29.42432555537774768929
805.00000 29.42432555537774768929
805.10000 29.42432555537774768929
805.20000 29.42432555537774768929
805.30000 29.42432555537774768929
805.40000 29.42432555537774768929
805.50000 29.42432555537774768929
805.60000 29.42432555537774768929
805.70000 29.42432555537774768929
805.80000 29.42432555537774768929
805.90000 29.42432555537774768929
806.00000 29.42432555537774768929
806.10000 29.42432555537774768929
806.20000 29.42432555537774768929
806.30000 29.42432555537774768929
806.40000 29.42432555537774768929
806.50000 29.42432555537774768929
806.60000 29.42432555537774768929
806.70000 29.42432555537774768929
806.80000 29.42432555537774768929
806.90000 29.42432555537774768929
807.00000 29.42432555537774768929
807.10000 29.42432555537774768929
807.20000 29.42432555537774768929
807.30000 29.42432555537774768929
807.40000 29.42432555537774768929
807.50000 29.42432555537774768929
807.60000 29.42432555537774768929
807.70000 29.42432555537774768929
807.80000 29.42432555537774768929
807.90000 29.42432555537774768929
808.00000 29.42432555537774768929
808.10000 29.42432555537774768929
808.20000 29.42432555537774768929
808.30000 29.42432555537774768929
808.40000 29.42432555537774768929
808.50000 29.42432555537774768929
808.60000 29.42432555537774768929
808.70000 29.42432555537774768929
808.80000 29.42432555537774768929
808.90000 29.42432555537774768929
809.00000 29.42432555537774768929
809.10000 29.42432555537774768929
809.20000 29.42432555537774768929
809.30000 29.42432555537774768929
809.40000 29.42432555537774768929
809.50000 29.42432555537774768929
809.60000 29.42432555537774768929
809.70000 29.42432555537774768929
809.80000 29.42432555537774768929
809.90000 29.42432555537774768929
810.00000 29.42432555537774768929
810.10000 29.42432555537774768929
810.20000 29.42432555537774768929
810.30000 29.42432555537774768929
810.40000 29.42432555537774768929
810.50000 29.42432555537774768929
810.60000 29.42432555537774768929
810.70000 29.42432555537774768929
810.80000 29.42432555537774768929
810.90000 29.42432555537774768929
811.00000 29.42432555537774768929
811.10000 29.42432555537774768929
811.20000 29.42432555537774768929
811.30000 29.42432555537774768929
811.40000 29.42432555537774768929
811.50000 29.42432555537774768929
811.60000 29.42432555537774768929
811.70000 29.42432555537774768929
811.80000 29.42432555537774768929
811.90000 29.42432555537774768929
812.00000 29.42432555537774768929
812.10000 29.42432555537774768929
812.20000 29.42432555537774768929
812.30000 29.42432555537774768929
812.40000 29.42432555537774768929
812.50000 29.42432555537774768929
812.60000 29.42432555537774768929
812.70000 29.42432555537774768929
812.80000 29.42432555537774768929
812.90000 29.42432555537774768929
813.00000 29.42432555537774768929
813.10000 29.42432555537774768929
813.20000 29.42432555537774768929
813.30000 29.42432555537774768929
813.40000 29.42432555537774768929
813.50000 29.42432555537774768929
813.60000 29.42432555537774768929
813.70000 29.42432555537774768929
813.80000 29.42432555537774768929
813.90000 29.42432555537774768929
814.00000 29.42432555537774768929
814.10000 29.42432555537774768929
814.20000 29.42432555537774768929
814.30000 29.42432555537774768929
814.40000 29.42432555537774768929
814.50000 29.42432555537774768929
814.60000 29.42432555537774768929
814.70000 29.42432555537774768929
814.80000 29.42432555537774768929
814.90000 29.42432555537774768929
815.00000 29.42432555537774768929
815.10000 29.42432555537774768929
815.20000 29.42432555537774768929
815.30000 29.42432555537774768929
815.40000 29.42432555537774768929
815.50000 29.42432555537774768929
815.60000 29.42432555537774768929
815.70000 29.42432555537774768929
815.80000 29.42432555537774768929
815.90000 29.42432555537774768929
816.00000 29.42432555537774768929
816.10000 29.42432555537774768929
816.20000 29.42432555537774768929
816.30000 29.42432555537774768929
816.40000 29.42432555537774768929
816.50000 29.42432555537774768929
816.60000 29.42432555537774768929
816.70000 29.42432555537774768929
816.80000 29.42432555537774768929
816.90000 29.42432555537774768929
817.00000 29.42432555537774768929
817.10000 29.42432555537774768929
817.20000 29.42432555537774768929
817.30000 29.42432555537774768929
817.40000 29.42432555537774768929
817.50000 29.42432555537774768929
817.60000 29.42432555537774768929
817.70000 29.42432555537774768929
817.80000 29.42432555537774768929
817.90000 29.42432555537774768929
818.00000 29.42432555537774768929
818.10000 29.42432555537774768929
818.20000 29.42432555537774768929
818.30000 29.42432555537774768929
818.40000 29.42432555537774768929
818.50000 29.42432555537774768929
818.60000 29.42432555537774768929
818.70000 29.42432555537774768929
818.80000 29.42432555537774768929
818.90000 29.42432555537774768929
819.00000 29.42432555537774768929
819.10000 29.42432555537774768929
819.20000 29.42432555537774768929
819.30000 29.42432555537774768929
819.40000 29.42432555537774768929
819.50000 29.42432555537774768929
819.60000 29.42432555537774768929
819.70000 29.42432555537774768929
819.80000 29.42432555537774768929
819.90000 29.42432555537774768929
820.00000 29.42432555537774768929
820.10000 29.42432555537774768929
820.20000 29.42432555537774768929
820.30000 29.42432555537774768929
820.40000 29.42432555537774768929
820.50000 29.42432555537774768929
820.60000 29.42432555537774768929
820.70000 29.42432555537774768929
820.80000 29.42432555537774768929
820.90000 29.42432555537774768929
821.00000 29.42432555537774768929
821.10000 29.42432555537774768929
821.20000 29.42432555537774768929
821.30000 29.42432555537774768929
821.40000 29.42432555537774768929
821.50000 29.42432555537774768929
821.60000 29.42432555537774768929
821.70000 29.42432555537774768929
821.80000 29.42432555537774768929
821.90000 29.42432555537774768929
822.00000 29.42432555537774768929
822.10000 29.42432555537774768929
822.20000 29.42432555537774768929
822.30000 29.42432555537774768929
822.40000 29.42432555537774768929
822.50000 29.42432555537774768929
822.60000 29.42432555537774768929
822.70000 29.42432555537774768929
822.80000 29.42432555537774768929
822.90000 29.42432555537774768929
823.00000 29.42432555537774768929
823.10000 29.42432555537774768929
823.20000 29.42432555537774768929
823.30000 29.42432555537774768929
823.40000 29.42432555537774768929
823.50000 29.42432555537774768929
823.60000 29.42432555537774768929
823.70000 29.42432555537774768929
823.80000 29.42432555537774768929
823.90000 29.42432555537774768929
824.00000 29.42432555537774768929
824.10000 29.42432555537774768929
824.20000 29.42432555537774768929
824.30000 29.42432555537774768929
824.40000 29.42432555537774768929
824.50000 29.42432555537774768929
824.60000 29.42432555537774768929
824.70000 29.42432555537774768929
824.80000 29.42432555537774768929
824.90000 29.42432555537774768929
825.00000 29.42432555537774768929
825.10000 29.42432555537774768929
825.20000 29.42432555537774768929
825.30000 29.42432555537774768929
825.40000 29.42432555537774768929
825.50000 29.42432555537774768929
825.60000 29.42432555537774768929
825.70000 29.42432555537774768929
825.80000 29.42432555537774768929
825.90000 29.42432555537774768929
826.00000 29.42432555537774768929
826.10000 29.42432555537774768929
826.20000 29.42432555537774768929
826.30000 29.42432555537774768929
826.40000 29.42432555537774768929
826.50000 29.42432555537774768929
826.60000 29.42432555537774768929
826.70000 29.42432555537774768929
826.80000 29.42432555537774768929
826.90000 29.42432555537774768929
827.00000 29.42432555537774768929
827.10000 29.42432555537774768929
827.20000 29.42432555537774768929
827.30000 29.42432555537774768929
827.40000 29.42432555537774768929
827.50000 29.42432555537774768929
827.60000 29.42432555537774768929
827.70000 29.42432555537774768929
827.80000 29.42432555537774768929
827.90000 29.42432555537774768929
828.00000 29.42432555537774768929
828.10000 29.42432555537774768929
828.20000 29.42432555537774768929
828.30000 29.42432555537774768929
828.40000 29.42432555537774768929
828.50000 29.42432555537774768929
828.60000 29.42432555537774768929
828.70000 29.42432555537774768929
828.80000 29.42432555537774768929
828.90000 29.42432555537774768929
829.00000 29.42432555537774768929
829.10000 29.42432555537774768929
829.20000 29.42432555537774768929
829.30000 29.42432555537774768929
829.40000 29.42432555537774768929
829.50000 29.42432555537774768929
829.60000 29.42432555537774768929
829.70000 29.42432555537774768929
829.80000 29.42432555537774768929
829.90000 29.42432555537774768929
830.00000 29.42432555537774768929
830.10000 29.42432555537774768929
830.20000 29.42432555537774768929
830.30000 29.42432555537774768929
830.40000 29.42432555537774768929
830.50000 29.42432555537774768929
830.60000 29.42432555537774768929
830.70000 29.42432555537774768929
830.80000 29.42432555537774768929
830.90000 29.42432555537774768929
831.00000 29.42432555537774768929
831.10000 29.42432555537774768929
831.20000 29.42432555537774768929
831.30000 29.42432555537774768929
831.40000 29.42432555537774768929
831.50000 29.42432555537774768929
831.60000 29.42432555537774768929
831.70000 29.42432555537774768929
831.80000 29.42432555537774768929
831.90000 29.42432555537774768929
832.00000 29.42432555537774768929
832.10000 29.42432555537774768929
832.20000 29.42432555537774768929
832.30000 29.42432555537774768929
832.40000 29.42432555537774768929
832.50000 29.42432555537774768929
832.60000 29.42432555537774768929
832.70000 29.42432555537774768929
832.80000 29.42432555537774768929
832.90000 29.42432555537774768929
833.00000 29.42432555537774768929
833.10000 29.42432555537774768929
833.20000 29.42432555537774768929
833.30000 29.42432555537774768929
833.40000 29.42432555537774768929
833.50000 29.42432555537774768929
833.60000 29.42432555537774768929
833.70000 29.42432555537774768929
833.80000 29.42432555537774768929
833.90000 29.42432555537774768929
834.00000 29.42432555537774768929
834.10000 29.42432555537774768929
834.20000 29.42432555537774768929
834.30000 29.42432555537774768929
834.40000 29.42432555537774768929
834.50000 29.42432555537774768929
834.60000 29.42432555537774768929
834.70000 29.42432555537774768929
834.80000 29.42432555537774768929
834.90000 29.42432555537774768929
835.00000 29.42432555537774768929
835.10000 29.42432555537774768929
835.20000 29.42432555537774768929
835.30000 29.42432555537774768929
835.40000 29.42432555537774768929
835.50000 29.42432555537774768929
835.60000 29.42432555537774768929
835.70000 29.42432555537774768929
835.80000 29.42432555537774768929
835.90000 29.42432555537774768929
836.00000 29.42432555537774768929
836.10000 29.42432555537774768929
836.20000 29.42432555537774768929
836.30000 29.42432555537774768929
836.40000 29.42432555537774768929
836.50000 29.42432555537774768929
836.60000 29.42432555537774768929
836.70000 29.42432555537774768929
836.80000 29.42432555537774768929
836.90000 29.42432555537774768929
837.00000 29.42432555537774768929
837.10000 29.42432555537774768929
837.20000 29.42432555537774768929
837.30000 29.42432555537774768929
837.40000 29.42432555537774768929
837.50000 29.42432555537774768929
837.60000 29.42432555537774768929
837.70000 29.42432555537774768929
837.80000 29.42432555537774768929
837.90000 29.42432555537774768929
838.00000 29.42432555537774768929
838.10000 29.42432555537774768929
838.20000 29.42432555537774768929
838.30000 29.42432555537774768929
838.40000 29.42432555537774768929
838.50000 29.42432555537774768929
838.60000 29.42432555537774768929
838.70000 29.42432555537774768929
838.80000 29.42432555537774768929
838.90000 29.42432555537774768929
839.00000 29.42432555537774768929
839.10000 29.42432555537774768929
839.20000 29.42432555537774768929
839.30000 29.42432555537774768929
839.40000 29.42432555537774768929
839.50000 29.42432555537774768929
839.60000 29.42432555537774768929
839.70000 29.42432555537774768929
839.80000 29.42432555537774768929
839.90000 29.42432555537774768929
840.00000 29.42432555537774768929
840.10000 29.42432555537774768929
840.20000 29.42432555537774768929
840.30000 29.42432555537774768929
840.40000 29.42432555537774768929
840.50000 29.42432555537774768929
840.60000 29.42432555537774768929
840.70000 29.42432555537774768929
840.80000 29.42432555537774768929
840.90000 29.42432555537774768929
841.00000 29.42432555537774768929
841.10000 29.42432555537774768929
841.20000 29.42432555537774768929
841.30000 29.42432555537774768929
841.40000 29.42432555537774768929
841.50000 29.42432555537774768929
841.60000 29.42432555537774768929
841.70000 29.42432555537774768929
841.80000 29.42432555537774768929
841.90000 29.42432555537774768929
842.00000 29.42432555537774768929
842.10000 29.42432555537774768929
842.20000 29.42432555537774768929
842.30000 29.42432555537774768929
842.40000 29.42432555537774768929
842.50000 29.42432555537774768929
842.60000 29.42432555537774768929
842.70000 29.42432555537774768929
842.80000 29.42432555537774768929
842.90000 29.42432555537774768929
843.00000 29.42432555537774768929
843.10000 29.42432555537774768929
843.20000 29.42432555537774768929
843.30000 29.42432555537774768929
843.40000 29.42432555537774768929
843.50000 29.42432555537774768929
843.60000 29.42432555537774768929
843.70000 29.42432555537774768929
843.80000 29.42432555537774768929
843.90000 29.42432555537774768929
844.00000 29.42432555537774768929
844.10000 29.42432555537774768929
844.20000 29.42432555537774768929
844.30000 29.42432555537774768929
844.40000 29.42432555537774768929
844.50000 29.42432555537774768929
844.60000 29.42432555537774768929
844.70000 29.42432555537774768929
844.80000 29.42432555537774768929
844.90000 29.42432555537774768929
845.00000 29.42432555537774768929
845.10000 29.42432555537774768929
845.20000 29.42432555537774768929
845.30000 29.42432555537774768929
845.40000 29.42432555537774768929
845.50000 29.42432555537774768929
845.60000 29.42432555537774768929
845.70000 29.42432555537774768929
845.80000 29.42432555537774768929
845.90000 29.42432555537774768929
846.00000 29.42432555537774768929
846.10000 29.42432555537774768929
846.20000 29.42432555537774768929
846.30000 29.42432555537774768929
846.40000 29.42432555537774768929
846.50000 29.42432555537774768929
846.60000 29.42432555537774768929
846.70000 29.42432555537774768929
846.80000 29.42432555537774768929
846.90000 29.42432555537774768929
847.00000 29.42432555537774768929
847.10000 29.42432555537774768929
847.20000 29.42432555537774768929
847.30000 29.42432555537774768929
847.40000 29.42432555537774768929
847.50000 29.42432555537774768929
847.60000 29.42432555537774768929
847.70000 29.42432555537774768929
847.80000 29.42432555537774768929
847.90000 29.42432555537774768929
848.00000 29.42432555537774768929
848.10000 29.42432555537774768929
848.20000 29.42432555537774768929
848.30000 29.42432555537774768929
848.40000 29.42432555537774768929
848.50000 29.42432555537774768929
848.60000 29.42432555537774768929
848.70000 29.42432555537774768929
848.80000 29.42432555537774768929
848.90000 29.42432555537774768929
849.00000 29.42432555537774768929
849.10000 29.42432555537774768929
849.20000 29.42432555537774768929
849.30000 29.42432555537774768929
849.40000 29.42432555537774768929
849.50000 29.42432555537774768929
849.60000 29.42432555537774768929
849.70000 29.42432555537774768929
849.80000 29.42432555537774768929
849.90000 29.42432555537774768929
850.00000 29.42432555537774768929
850.10000 29.42432555537774768929
850.20000 29.42432555537774768929
850.30000 29.42432555537774768929
850.40000 29.42432555537774768929
850.50000 29.42432555537774768929
850.60000 29.42432555537774768929
850.70000 29.42432555537774768929
850.80000 29.42432555537774768929
850.90000 29.42432555537774768929
851.00000 29.42432555537774768929
851.10000 29.42432555537774768929
851.20000 29.42432555537774768929
851.30000 29.42432555537774768929
851.40000 29.42432555537774768929
851.50000 29.42432555537774768929
851.60000 29.42432555537774768929
851.70000 29.42432555537774768929
851.80000 29.42432555537774768929
851.90000 29.42432555537774768929
852.00000 29.42432555537774768929
852.10000 29.42432555537774768929
852.20000 29.42432555537774768929
852.30000 29.42432555537774768929
852.40000 29.42432555537774768929
852.50000 29.42432555537774768929
852.60000 29.42432555537774768929
852.70000 29.42432555537774768929
852.80000 29.42432555537774768929
852.90000 29.42432555537774768929
853.00000 29.42432555537774768929
853.10000 29.42432555537774768929
853.20000 29.42432555537774768929
853.30000 29.42432555537774768929
853.40000 29.42432555537774768929
853.50000 29.42432555537774768929
853.60000 29.42432555537774768929
853.70000 29.42432555537774768929
853.80000 29.42432555537774768929
853.90000 29.42432555537774768929
854.00000 29.42432555537774768929
854.10000 29.42432555537774768929
854.20000 29.42432555537774768929
854.30000 29.42432555537774768929
854.40000 29.42432555537774768929
854.50000 29.42432555537774768929
854.60000 29.42432555537774768929
854.70000 29.42432555537774768929
854.80000 29.42432555537774768929
854.90000 29.42432555537774768929
855.00000 29.42432555537774768929
855.10000 29.42432555537774768929
855.20000 29.42432555537774768929
855.30000 29.42432555537774768929
855.40000 29.42432555537774768929
855.50000 29.42432555537774768929
855.60000 29.42432555537774768929
855.70000 29.42432555537774768929
855.80000 29.42432555537774768929
855.90000 29.42432555537774768929
856.00000 29.42432555537774768929
856.10000 29.42432555537774768929
856.20000 29.42432555537774768929
856.30000 29.42432555537774768929
856.40000 29.42432555537774768929
856.50000 29.42432555537774768929
856.60000 29.42432555537774768929
856.70000 29.42432555537774768929
856.80000 29.42432555537774768929
856.90000 29.42432555537774768929
857.00000 29.42432555537774768929
857.10000 29.42432555537774768929
857.20000 29.42432555537774768929
857.30000 29.42432555537774768929
857.40000 29.42432555537774768929
857.50000 29.42432555537774768929
857.60000 29.42432555537774768929
857.70000 29.42432555537774768929
857.80000 29.42432555537774768929
857.90000 29.42432555537774768929
858.00000 29.42432555537774768929
858.10000 29.42432555537774768929
858.20000 29.42432555537774768929
858.30000 29.42432555537774768929
858.40000 29.42432555537774768929
858.50000 29.42432555537774768929
858.60000 29.42432555537774768929
858.70000 29.42432555537774768929
858.80000 29.42432555537774768929
858.90000 29.42432555537774768929
859.00000 29.42432555537774768929
859.10000 29.42432555537774768929
859.20000 29.42432555537774768929
859.30000 29.42432555537774768929
859.40000 29.42432555537774768929
859.50000 29.42432555537774768929
859.60000 29.42432555537774768929
859.70000 29.42432555537774768929
859.80000 29.42432555537774768929
859.90000 29.42432555537774768929
860.00000 29.42432555537774768929
860.10000 29.42432555537774768929
860.20000 29.42432555537774768929
860.30000 29.42432555537774768929
860.40000 29.42432555537774768929
860.50000 29.42432555537774768929
860.60000 29.42432555537774768929
860.70000 29.42432555537774768929
860.80000 29.42432555537774768929
860.90000 29.42432555537774768929
861.00000 29.42432555537774768929
861.10000 29.42432555537774768929
861.20000 29.42432555537774768929
861.30000 29.42432555537774768929
861.40000 29.42432555537774768929
861.50000 29.42432555537774768929
861.60000 29.42432555537774768929
861.70000 29.42432555537774768929
861.80000 29.42432555537774768929
861.90000 29.42432555537774768929
862.00000 29.42432555537774768929
862.10000 29.42432555537774768929
862.20000 29.42432555537774768929
862.30000 29.42432555537774768929
862.40000 29.42432555537774768929
862.50000 29.42432555537774768929
862.60000 29.42432555537774768929
862.70000 29.42432555537774768929
862.80000 29.42432555537774768929
862.90000 29.42432555537774768929
863.00000 29.42432555537774768929
863.10000 29.42432555537774768929
863.20000 29.42432555537774768929
863.30000 29.42432555537774768929
863.40000 29.42432555537774768929
863.50000 29.42432555537774768929
863.60000 29.42432555537774768929
863.70000 29.42432555537774768929
863.80000 29.42432555537774768929
863.90000 29.42432555537774768929
864.00000 29.42432555537774768929
864.10000 29.42432555537774768929
864.20000 29.42432555537774768929
864.30000 29.42432555537774768929
864.40000 29.42432555537774768929
864.50000 29.42432555537774768929
864.60000 29.42432555537774768929
864.70000 29.42432555537774768929
864.80000 29.42432555537774768929
864.90000 29.42432555537774768929
865.00000 29.42432555537774768929
865.10000 29.42432555537774768929
865.20000 29.42432555537774768929
865.30000 29.42432555537774768929
865.40000 29.42432555537774768929
865.50000 29.42432555537774768929
865.60000 29.42432555537774768929
865.70000 29.42432555537774768929
865.80000 29.42432555537774768929
865.90000 29.42432555537774768929
866.00000 29.42432555537774768929
866.10000 29.42432555537774768929
866.20000 29.42432555537774768929
866.30000 29.42432555537774768929
866.40000 29.42432555537774768929
866.50000 29.42432555537774768929
866.60000 29.42432555537774768929
866.70000 29.42432555537774768929
866.80000 29.42432555537774768929
866.90000 29.42432555537774768929
867.00000 29.42432555537774768929
867.10000 29.42432555537774768929
867.20000 29.42432555537774768929
867.30000 29.42432555537774768929
867.40000 29.42432555537774768929
867.50000 29.42432555537774768929
867.60000 29.42432555537774768929
867.70000 29.42432555537774768929
867.80000 29.42432555537774768929
867.90000 29.42432555537774768929
868.00000 29.42432555537774768929
868.10000 29.42432555537774768929
868.20000 29.42432555537774768929
868.30000 29.42432555537774768929
868.40000 29.42432555537774768929
868.50000 29.42432555537774768929
868.60000 29.42432555537774768929
868.70000 29.42432555537774768929
868.80000 29.42432555537774768929
868.90000 29.42432555537774768929
869.00000 29.42432555537774768929
869.10000 29.42432555537774768929
869.20000 29.42432555537774768929
869.30000 29.42432555537774768929
869.40000 29.42432555537774768929
869.50000 29.42432555537774768929
869.60000 29.42432555537774768929
869.70000 29.42432555537774768929
869.80000 29.42432555537774768929
869.90000 29.42432555537774768929
870.00000 29.42432555537774768929
870.10000 29.42432555537774768929
870.20000 29.42432555537774768929
870.30000 29.42432555537774768929
870.40000 29.42432555537774768929
870.50000 29.42432555537774768929
870.60000 29.42432555537774768929
870.70000 29.42432555537774768929
870.80000 29.42432555537774768929
870.90000 29.42432555537774768929
871.00000 29.42432555537774768929
871.10000 29.42432555537774768929
871.20000 29.42432555537774768929
871.30000 29.42432555537774768929
871.40000 29.42432555537774768929
871.50000 29.42432555537774768929
871.60000 29.42432555537774768929
871.70000 29.42432555537774768929
871.80000 29.42432555537774768929
871.90000 29.42432555537774768929
872.00000 29.42432555537774768929
872.10000 29.42432555537774768929
872.20000 29.42432555537774768929
872.30000 29.42432555537774768929
872.40000 29.42432555537774768929
872.50000 29.42432555537774768929
872.60000 29.42432555537774768929
872.70000 29.42432555537774768929
872.80000 29.42432555537774768929
872.90000 29.42432555537774768929
873.00000 29.42432555537774768929
873.10000 29.42432555537774768929
873.20000 29.42432555537774768929
873.30000 29.42432555537774768929
873.40000 29.42432555537774768929
873.50000 29.42432555537774768929
873.60000 29.42432555537774768929
873.70000 29.42432555537774768929
873.80000 29.42432555537774768929
873.90000 29.42432555537774768929
874.00000 29.42432555537774768929
874.10000 29.42432555537774768929
874.20000 29.42432555537774768929
874.30000 29.42432555537774768929
874.40000 29.42432555537774768929
874.50000 29.42432555537774768929
874.60000 29.42432555537774768929
874.70000 29.42432555537774768929
874.80000 29.42432555537774768929
874.90000 29.42432555537774768929
875.00000 29.42432555537774768929
875.10000 29.42432555537774768929
875.20000 29.42432555537774768929
875.30000 29.42432555537774768929
875.40000 29.42432555537774768929
875.50000 29.42432555537774768929
875.60000 29.42432555537774768929
875.70000 29.42432555537774768929
875.80000 29.42432555537774768929
875.90000 29.42432555537774768929
876.00000 29.42432555537774768929
876.10000 29.42432555537774768929
876.20000 29.42432555537774768929
876.30000 29.42432555537774768929
876.40000 29.42432555537774768929
876.50000 29.42432555537774768929
876.60000 29.42432555537774768929
876.70000 29.42432555537774768929
876.80000 29.42432555537774768929
876.90000 29.42432555537774768929
877.00000 29.42432555537774768929
877.10000 29.42432555537774768929
877.20000 29.42432555537774768929
877.30000 29.42432555537774768929
877.40000 29.42432555537774768929
877.50000 29.42432555537774768929
877.60000 29.42432555537774768929
877.70000 29.42432555537774768929
877.80000 29.42432555537774768929
877.90000 29.42432555537774768929
878.00000 29.42432555537774768929
878.10000 29.42432555537774768929
878.20000 29.42432555537774768929
878.30000 29.42432555537774768929
878.40000 29.42432555537774768929
878.50000 29.42432555537774768929
878.60000 29.42432555537774768929
878.70000 29.42432555537774768929
878.80000 29.42432555537774768929
878.90000 29.42432555537774768929
879.00000 29.42432555537774768929
879.10000 29.42432555537774768929
879.20000 29.42432555537774768929
879.30000 29.42432555537774768929
879.40000 29.42432555537774768929
879.50000 29.42432555537774768929
879.60000 29.42432555537774768929
879.70000 29.42432555537774768929
879.80000 29.42432555537774768929
879.90000 29.42432555537774768929
880.00000 29.42432555537774768929
880.10000 29.42432555537774768929
880.20000 29.42432555537774768929
880.30000 29.42432555537774768929
880.40000 29.42432555537774768929
880.50000 29.42432555537774768929
880.60000 29.42432555537774768929
880.70000 29.42432555537774768929
880.80000 29.42432555537774768929
880.90000 29.42432555537774768929
881.00000 29.42432555537774768929
881.10000 29.42432555537774768929
881.20000 29.42432555537774768929
881.30000 29.42432555537774768929
881.40000 29.42432555537774768929
881.50000 29.42432555537774768929
881.60000 29.42432555537774768929
881.70000 29.42432555537774768929
881.80000 29.42432555537774768929
881.90000 29.42432555537774768929
882.00000 29.42432555537774768929
882.10000 29.42432555537774768929
882.20000 29.42432555537774768929
882.30000 29.42432555537774768929
882.40000 29.42432555537774768929
882.50000 29.42432555537774768929
882.60000 29.42432555537774768929
882.70000 29.42432555537774768929
882.80000 29.42432555537774768929
882.90000 29.42432555537774768929
883.00000 29.42432555537774768929
883.10000 29.42432555537774768929
883.20000 29.42432555537774768929
883.30000 29.42432555537774768929
883.40000 29.42432555537774768929
883.50000 29.42432555537774768929
883.60000 29.42432555537774768929
883.70000 29.42432555537774768929
883.80000 29.42432555537774768929
883.90000 29.42432555537774768929
884.00000 29.42432555537774768929
884.10000 29.42432555537774768929
884.20000 29.42432555537774768929
884.30000 29.42432555537774768929
884.40000 29.42432555537774768929
884.50000 29.42432555537774768929
884.60000 29.42432555537774768929
884.70000 29.42432555537774768929
884.80000 29.42432555537774768929
884.90000 29.42432555537774768929
885.00000 29.42432555537774768929
885.10000 29.42432555537774768929
885.20000 29.42432555537774768929
885.30000 29.42432555537774768929
885.40000 29.42432555537774768929
885.50000 29.42432555537774768929
885.60000 29.42432555537774768929
885.70000 29.42432555537774768929
885.80000 29.42432555537774768929
885.90000 29.42432555537774768929
886.00000 29.42432555537774768929
886.10000 29.42432555537774768929
886.20000 29.42432555537774768929
886.30000 29.42432555537774768929
886.40000 29.42432555537774768929
886.50000 29.42432555537774768929
886.60000 29.42432555537774768929
886.70000 29.42432555537774768929
886.80000 29.42432555537774768929
886.90000 29.42432555537774768929
887.00000 29.42432555537774768929
887.10000 29.42432555537774768929
887.20000 29.42432555537774768929
887.30000 29.42432555537774768929
887.40000 29.42432555537774768929
887.50000 29.42432555537774768929
887.60000 29.42432555537774768929
887.70000 29.42432555537774768929
887.80000 29.42432555537774768929
887.90000 29.42432555537774768929
888.00000 29.42432555537774768929
888.10000 29.42432555537774768929
888.20000 29.42432555537774768929
888.30000 29.42432555537774768929
888.40000 29.42432555537774768929
888.50000 29.42432555537774768929
888.60000 29.42432555537774768929
888.70000 29.42432555537774768929
888.80000 29.42432555537774768929
888.90000 29.42432555537774768929
889.00000 29.42432555537774768929
889.10000 29.42432555537774768929
889.20000 29.42432555537774768929
889.30000 29.42432555537774768929
889.40000 29.42432555537774768929
889.50000 29.42432555537774768929
889.60000 29.42432555537774768929
889.70000 29.42432555537774768929
889.80000 29.42432555537774768929
889.90000 29.42432555537774768929
890.00000 29.42432555537774768929
890.10000 29.42432555537774768929
890.20000 29.42432555537774768929
890.30000 29.42432555537774768929
890.40000 29.42432555537774768929
890.50000 29.42432555537774768929
890.60000 29.42432555537774768929
890.70000 29.42432555537774768929
890.80000 29.42432555537774768929
890.90000 29.42432555537774768929
891.00000 29.42432555537774768929
891.10000 29.42432555537774768929
891.20000 29.42432555537774768929
891.30000 29.42432555537774768929
891.40000 29.42432555537774768929
891.50000 29.42432555537774768929
891.60000 29.42432555537774768929
891.70000 29.42432555537774768929
891.80000 29.42432555537774768929
891.90000 29.42432555537774768929
892.00000 29.42432555537774768929
892.10000 29.42432555537774768929
892.20000 29.42432555537774768929
892.30000 29.42432555537774768929
892.40000 29.42432555537774768929
892.50000 29.42432555537774768929
892.60000 29.42432555537774768929
892.70000 29.42432555537774768929
892.80000 29.42432555537774768929
892.90000 29.42432555537774768929
893.00000 29.42432555537774768929
893.10000 29.42432555537774768929
893.20000 29.42432555537774768929
893.30000 29.42432555537774768929
893.40000 29.42432555537774768929
893.50000 29.42432555537774768929
893.60000 29.42432555537774768929
893.70000 29.42432555537774768929
893.80000 29.42432555537774768929
893.90000 29.42432555537774768929
894.00000 29.42432555537774768929
894.10000 29.42432555537774768929
894.20000 29.42432555537774768929
894.30000 29.42432555537774768929
894.40000 29.42432555537774768929
894.50000 29.42432555537774768929
894.60000 29.42432555537774768929
894.70000 29.42432555537774768929
894.80000 29.42432555537774768929
894.90000 29.42432555537774768929
895.00000 29.42432555537774768929
895.10000 29.42432555537774768929
895.20000 29.42432555537774768929
895.30000 29.42432555537774768929
895.40000 29.42432555537774768929
895.50000 29.42432555537774768929
895.60000 29.42432555537774768929
895.70000 29.42432555537774768929
895.80000 29.42432555537774768929
895.90000 29.42432555537774768929
896.00000 29.42432555537774768929
896.10000 29.42432555537774768929
896.20000 29.42432555537774768929
896.30000 29.42432555537774768929
896.40000 29.42432555537774768929
896.50000 29.42432555537774768929
896.60000 29.42432555537774768929
896.70000 29.42432555537774768929
896.80000 29.42432555537774768929
896.90000 29.42432555537774768929
897.00000 29.42432555537774768929
897.10000 29.42432555537774768929
897.20000 29.42432555537774768929
897.30000 29.42432555537774768929
897.40000 29.42432555537774768929
897.50000 29.42432555537774768929
897.60000 29.42432555537774768929
897.70000 29.42432555537774768929
897.80000 29.42432555537774768929
897.90000 29.42432555537774768929
898.00000 29.42432555537774768929
898.10000 29.42432555537774768929
898.20000 29.42432555537774768929
898.30000 29.42432555537774768929
898.40000 29.42432555537774768929
898.50000 29.42432555537774768929
898.60000 29.42432555537774768929
898.70000 29.42432555537774768929
898.80000 29.42432555537774768929
898.90000 29.42432555537774768929
899.00000 29.42432555537774768929
899.10000 29.42432555537774768929
899.20000 29.42432555537774768929
899.30000 29.42432555537774768929
899.40000 29.42432555537774768929
899.50000 29.42432555537774768929
899.60000 29.42432555537774768929
899.70000 29.42432555537774768929
899.80000 29.42432555537774768929
899.90000 29.42432555537774768929
900.00000 29.42432555537774768929
900.10000 29.42432555537774768929
900.20000 29.42432555537774768929
900.30000 29.42432555537774768929
900.40000 29.42432555537774768929
900.50000 29.42432555537774768929
900.60000 29.42432555537774768929
900.70000 29.42432555537774768929
900.80000 29.42432555537774768929
900.90000 29.42432555537774768929
901.00000 29.42432555537774768929
901.10000 29.42432555537774768929
901.20000 29.42432555537774768929
901.30000 29.42432555537774768929
901.40000 29.42432555537774768929
901.50000 29.42432555537774768929
901.60000 29.42432555537774768929
901.70000 29.42432555537774768929
901.80000 29.42432555537774768929
901.90000 29.42432555537774768929
902.00000 29.42432555537774768929
902.10000 29.42432555537774768929
902.20000 29.42432555537774768929
902.30000 29.42432555537774768929
902.40000 29.42432555537774768929
902.50000 29.42432555537774768929
902.60000 29.42432555537774768929
902.70000 29.42432555537774768929
902.80000 29.42432555537774768929
902.90000 29.42432555537774768929
903.00000 29.42432555537774768929
903.10000 29.42432555537774768929
903.20000 29.42432555537774768929
903.30000 29.42432555537774768929
903.40000 29.42432555537774768929
903.50000 29.42432555537774768929
903.60000 29.42432555537774768929
903.70000 29.42432555537774768929
903.80000 29.42432555537774768929
903.90000 29.42432555537774768929
904.00000 29.42432555537774768929
904.10000 29.42432555537774768929
904.20000 29.42432555537774768929
904.30000 29.42432555537774768929
904.40000 29.42432555537774768929
904.50000 29.42432555537774768929
904.60000 29.42432555537774768929
904.70000 29.42432555537774768929
904.80000 29.42432555537774768929
904.90000 29.42432555537774768929
905.00000 29.42432555537774768929
905.10000 29.42432555537774768929
905.20000 29.42432555537774768929
905.30000 29.42432555537774768929
905.40000 29.42432555537774768929
905.50000 29.42432555537774768929
905.60000 29.42432555537774768929
905.70000 29.42432555537774768929
905.80000 29.42432555537774768929
905.90000 29.42432555537774768929
906.00000 29.42432555537774768929
906.10000 29.42432555537774768929
906.20000 29.42432555537774768929
906.30000 29.42432555537774768929
906.40000 29.42432555537774768929
906.50000 29.42432555537774768929
906.60000 29.42432555537774768929
906.70000 29.42432555537774768929
906.80000 29.42432555537774768929
906.90000 29.42432555537774768929
907.00000 29.42432555537774768929
907.10000 29.42432555537774768929
907.20000 29.42432555537774768929
907.30000 29.42432555537774768929
907.40000 29.42432555537774768929
907.50000 29.42432555537774768929
907.60000 29.42432555537774768929
907.70000 29.42432555537774768929
907.80000 29.42432555537774768929
907.90000 29.42432555537774768929
908.00000 29.42432555537774768929
908.10000 29.42432555537774768929
908.20000 29.42432555537774768929
908.30000 29.42432555537774768929
908.40000 29.42432555537774768929
908.50000 29.42432555537774768929
908.60000 29.42432555537774768929
908.70000 29.42432555537774768929
908.80000 29.42432555537774768929
908.90000 29.42432555537774768929
909.00000 29.42432555537774768929
909.10000 29.42432555537774768929
909.20000 29.42432555537774768929
909.30000 29.42432555537774768929
909.40000 29.42432555537774768929
909.50000 29.42432555537774768929
909.60000 29.42432555537774768929
909.70000 29.42432555537774768929
909.80000 29.42432555537774768929
909.90000 29.42432555537774768929
910.00000 29.42432555537774768929
910.10000 29.42432555537774768929
910.20000 29.42432555537774768929
910.30000 29.42432555537774768929
910.40000 29.42432555537774768929
910.50000 29.42432555537774768929
910.60000 29.42432555537774768929
910.70000 29.42432555537774768929
910.80000 29.42432555537774768929
910.90000 29.42432555537774768929
911.00000 29.42432555537774768929
911.10000 29.42432555537774768929
911.20000 29.42432555537774768929
911.30000 29.42432555537774768929
911.40000 29.42432555537774768929
911.50000 29.42432555537774768929
911.60000 29.42432555537774768929
911.70000 29.42432555537774768929
911.80000 29.42432555537774768929
911.90000 29.42432555537774768929
912.00000 29.42432555537774768929
912.10000 29.42432555537774768929
912.20000 29.42432555537774768929
912.30000 29.42432555537774768929
912.40000 29.42432555537774768929
912.50000 29.42432555537774768929
912.60000 29.42432555537774768929
912.70000 29.42432555537774768929
912.80000 29.42432555537774768929
912.90000 29.42432555537774768929
913.00000 29.42432555537774768929
913.10000 29.42432555537774768929
913.20000 29.42432555537774768929
913.30000 29.42432555537774768929
913.40000 29.42432555537774768929
913.50000 29.42432555537774768929
913.60000 29.42432555537774768929
913.70000 29.42432555537774768929
913.80000 29.42432555537774768929
913.90000 29.42432555537774768929
914.00000 29.42432555537774768929
914.10000 29.42432555537774768929
914.20000 29.42432555537774768929
914.30000 29.42432555537774768929
914.40000 29.42432555537774768929
914.50000 29.42432555537774768929
914.60000 29.42432555537774768929
914.70000 29.42432555537774768929
914.80000 29.42432555537774768929
914.90000 29.42432555537774768929
915.00000 29.42432555537774768929
915.10000 29.42432555537774768929
915.20000 29.42432555537774768929
915.30000 29.42432555537774768929
915.40000 29.42432555537774768929
915.50000 29.42432555537774768929
915.60000 29.42432555537774768929
915.70000 29.42432555537774768929
915.80000 29.42432555537774768929
915.90000 29.42432555537774768929
916.00000 29.42432555537774768929
916.10000 29.42432555537774768929
916.20000 29.42432555537774768929
916.30000 29.42432555537774768929
916.40000 29.42432555537774768929
916.50000 29.42432555537774768929
916.60000 29.42432555537774768929
916.70000 29.42432555537774768929
916.80000 29.42432555537774768929
916.90000 29.42432555537774768929
917.00000 29.42432555537774768929
917.10000 29.42432555537774768929
917.20000 29.42432555537774768929
917.30000 29.42432555537774768929
917.40000 29.42432555537774768929
917.50000 29.42432555537774768929
917.60000 29.42432555537774768929
917.70000 29.42432555537774768929
917.80000 29.42432555537774768929
917.90000 29.42432555537774768929
918.00000 29.42432555537774768929
918.10000 29.42432555537774768929
918.20000 29.42432555537774768929
918.30000 29.42432555537774768929
918.40000 29.42432555537774768929
918.50000 29.42432555537774768929
918.60000 29.42432555537774768929
918.70000 29.42432555537774768929
918.80000 29.42432555537774768929
918.90000 29.42432555537774768929
919.00000 29.42432555537774768929
919.10000 29.42432555537774768929
919.20000 29.42432555537774768929
919.30000 29.42432555537774768929
919.40000 29.42432555537774768929
919.50000 29.42432555537774768929
919.60000 29.42432555537774768929
919.70000 29.42432555537774768929
919.80000 29.42432555537774768929
919.90000 29.42432555537774768929
920.00000 29.42432555537774768929
920.10000 29.42432555537774768929
920.20000 29.42432555537774768929
920.30000 29.42432555537774768929
920.40000 29.42432555537774768929
920.50000 29.42432555537774768929
920.60000 29.42432555537774768929
920.70000 29.42432555537774768929
920.80000 29.42432555537774768929
920.90000 29.42432555537774768929
921.00000 29.42432555537774768929
921.10000 29.42432555537774768929
921.20000 29.42432555537774768929
921.30000 29.42432555537774768929
921.40000 29.42432555537774768929
921.50000 29.42432555537774768929
921.60000 29.42432555537774768929
921.70000 29.42432555537774768929
921.80000 29.42432555537774768929
921.90000 29.42432555537774768929
922.00000 29.42432555537774768929
922.10000 29.42432555537774768929
922.20000 29.42432555537774768929
922.30000 29.42432555537774768929
922.40000 29.42432555537774768929
922.50000 29.42432555537774768929
922.60000 29.42432555537774768929
922.70000 29.42432555537774768929
922.80000 29.42432555537774768929
922.90000 29.42432555537774768929
923.00000 29.42432555537774768929
923.10000 29.42432555537774768929
923.20000 29.42432555537774768929
923.30000 29.42432555537774768929
923.40000 29.42432555537774768929
923.50000 29.42432555537774768929
923.60000 29.42432555537774768929
923.70000 29.42432555537774768929
923.80000 29.42432555537774768929
923.90000 29.42432555537774768929
924.00000 29.42432555537774768929
924.10000 29.42432555537774768929
924.20000 29.42432555537774768929
924.30000 29.42432555537774768929
924.40000 29.42432555537774768929
924.50000 29.42432555537774768929
924.60000 29.42432555537774768929
924.70000 29.42432555537774768929
924.80000 29.42432555537774768929
924.90000 29.42432555537774768929
925.00000 29.42432555537774768929
925.10000 29.42432555537774768929
925.20000 29.42432555537774768929
925.30000 29.42432555537774768929
925.40000 29.42432555537774768929
925.50000 29.42432555537774768929
925.60000 29.42432555537774768929
925.70000 29.42432555537774768929
925.80000 29.42432555537774768929
925.90000 29.42432555537774768929
926.00000 29.42432555537774768929
926.10000 29.42432555537774768929
926.20000 29.42432555537774768929
926.30000 29.42432555537774768929
926.40000 29.42432555537774768929
926.50000 29.42432555537774768929
926.60000 29.42432555537774768929
926.70000 29.42432555537774768929
926.80000 29.42432555537774768929
926.90000 29.42432555537774768929
927.00000 29.42432555537774768929
927.10000 29.42432555537774768929
927.20000 29.42432555537774768929
927.30000 29.42432555537774768929
927.40000 29.42432555537774768929
927.50000 29.42432555537774768929
927.60000 29.42432555537774768929
927.70000 29.42432555537774768929
927.80000 29.42432555537774768929
927.90000 29.42432555537774768929
928.00000 29.42432555537774768929
928.10000 29.42432555537774768929
928.20000 29.42432555537774768929
928.30000 29.42432555537774768929
928.40000 29.42432555537774768929
928.50000 29.42432555537774768929
928.60000 29.42432555537774768929
928.70000 29.42432555537774768929
928.80000 29.42432555537774768929
928.90000 29.42432555537774768929
929.00000 29.42432555537774768929
929.10000 29.42432555537774768929
929.20000 29.42432555537774768929
929.30000 29.42432555537774768929
929.40000 29.42432555537774768929
929.50000 29.42432555537774768929
929.60000 29.42432555537774768929
929.70000 29.42432555537774768929
929.80000 29.42432555537774768929
929.90000 29.42432555537774768929
930.00000 29.42432555537774768929
930.10000 29.42432555537774768929
930.20000 29.42432555537774768929
930.30000 29.42432555537774768929
930.40000 29.42432555537774768929
930.50000 29.42432555537774768929
930.60000 29.42432555537774768929
930.70000 29.42432555537774768929
930.80000 29.42432555537774768929
930.90000 29.42432555537774768929
931.00000 29.42432555537774768929
931.10000 29.42432555537774768929
931.20000 29.42432555537774768929
931.30000 29.42432555537774768929
931.40000 29.42432555537774768929
931.50000 29.42432555537774768929
931.60000 29.42432555537774768929
931.70000 29.42432555537774768929
931.80000 29.42432555537774768929
931.90000 29.42432555537774768929
932.00000 29.42432555537774768929
932.10000 29.42432555537774768929
932.20000 29.42432555537774768929
932.30000 29.42432555537774768929
932.40000 29.42432555537774768929
932.50000 29.42432555537774768929
932.60000 29.42432555537774768929
932.70000 29.42432555537774768929
932.80000 29.42432555537774768929
932.90000 29.42432555537774768929
933.00000 29.42432555537774768929
933.10000 29.42432555537774768929
933.20000 29.42432555537774768929
933.30000 29.42432555537774768929
933.40000 29.42432555537774768929
933.50000 29.42432555537774768929
933.60000 29.42432555537774768929
933.70000 29.42432555537774768929
933.80000 29.42432555537774768929
933.90000 29.42432555537774768929
934.00000 29.42432555537774768929
934.10000 29.42432555537774768929
934.20000 29.42432555537774768929
934.30000 29.42432555537774768929
934.40000 29.42432555537774768929
934.50000 29.42432555537774768929
934.60000 29.42432555537774768929
934.70000 29.42432555537774768929
934.80000 29.42432555537774768929
934.90000 29.42432555537774768929
935.00000 29.42432555537774768929
935.10000 29.42432555537774768929
935.20000 29.42432555537774768929
935.30000 29.42432555537774768929
935.40000 29.42432555537774768929
935.50000 29.42432555537774768929
935.60000 29.42432555537774768929
935.70000 29.42432555537774768929
935.80000 29.42432555537774768929
935.90000 29.42432555537774768929
936.00000 29.42432555537774768929
936.10000 29.42432555537774768929
936.20000 29.42432555537774768929
936.30000 29.42432555537774768929
936.40000 29.42432555537774768929
936.50000 29.42432555537774768929
936.60000 29.42432555537774768929
936.70000 29.42432555537774768929
936.80000 29.42432555537774768929
936.90000 29.42432555537774768929
937.00000 29.42432555537774768929
937.10000 29.42432555537774768929
937.20000 29.42432555537774768929
937.30000 29.42432555537774768929
937.40000 29.42432555537774768929
937.50000 29.42432555537774768929
937.60000 29.42432555537774768929
937.70000 29.42432555537774768929
937.80000 29.42432555537774768929
937.90000 29.42432555537774768929
938.00000 29.42432555537774768929
938.10000 29.42432555537774768929
938.20000 29.42432555537774768929
938.30000 29.42432555537774768929
938.40000 29.42432555537774768929
938.50000 29.42432555537774768929
938.60000 29.42432555537774768929
938.70000 29.42432555537774768929
938.80000 29.42432555537774768929
938.90000 29.42432555537774768929
939.00000 29.42432555537774768929
939.10000 29.42432555537774768929
939.20000 29.42432555537774768929
939.30000 29.42432555537774768929
939.40000 29.42432555537774768929
939.50000 29.42432555537774768929
939.60000 29.42432555537774768929
939.70000 29.42432555537774768929
939.80000 29.42432555537774768929
939.90000 29.42432555537774768929
940.00000 29.42432555537774768929
940.10000 29.42432555537774768929
940.20000 29.42432555537774768929
940.30000 29.42432555537774768929
940.40000 29.42432555537774768929
940.50000 29.42432555537774768929
940.60000 29.42432555537774768929
940.70000 29.42432555537774768929
940.80000 29.42432555537774768929
940.90000 29.42432555537774768929
941.00000 29.42432555537774768929
941.10000 29.42432555537774768929
941.20000 29.42432555537774768929
941.30000 29.42432555537774768929
941.40000 29.42432555537774768929
941.50000 29.42432555537774768929
941.60000 29.42432555537774768929
941.70000 29.42432555537774768929
941.80000 29.42432555537774768929
941.90000 29.42432555537774768929
942.00000 29.42432555537774768929
942.10000 29.42432555537774768929
942.20000 29.42432555537774768929
942.30000 29.42432555537774768929
942.40000 29.42432555537774768929
942.50000 29.42432555537774768929
942.60000 29.42432555537774768929
942.70000 29.42432555537774768929
942.80000 29.42432555537774768929
942.90000 29.42432555537774768929
943.00000 29.42432555537774768929
943.10000 29.42432555537774768929
943.20000 29.42432555537774768929
943.30000 29.42432555537774768929
943.40000 29.42432555537774768929
943.50000 29.42432555537774768929
943.60000 29.42432555537774768929
943.70000 29.42432555537774768929
943.80000 29.42432555537774768929
943.90000 29.42432555537774768929
944.00000 29.42432555537774768929
944.10000 29.42432555537774768929
944.20000 29.42432555537774768929
944.30000 29.42432555537774768929
944.40000 29.42432555537774768929
944.50000 29.42432555537774768929
944.60000 29.42432555537774768929
944.70000 29.42432555537774768929
944.80000 29.42432555537774768929
944.90000 29.42432555537774768929
945.00000 29.42432555537774768929
945.10000 29.42432555537774768929
945.20000 29.42432555537774768929
945.30000 29.42432555537774768929
945.40000 29.42432555537774768929
945.50000 29.42432555537774768929
945.60000 29.42432555537774768929
945.70000 29.42432555537774768929
945.80000 29.42432555537774768929
945.90000 29.42432555537774768929
946.00000 29.42432555537774768929
946.10000 29.42432555537774768929
946.20000 29.42432555537774768929
946.30000 29.42432555537774768929
946.40000 29.42432555537774768929
946.50000 29.42432555537774768929
946.60000 29.42432555537774768929
946.70000 29.42432555537774768929
946.80000 29.42432555537774768929
946.90000 29.42432555537774768929
947.00000 29.42432555537774768929
947.10000 29.42432555537774768929
947.20000 29.42432555537774768929
947.30000 29.42432555537774768929
947.40000 29.42432555537774768929
947.50000 29.42432555537774768929
947.60000 29.42432555537774768929
947.70000 29.42432555537774768929
947.80000 29.42432555537774768929
947.90000 29.42432555537774768929
948.00000 29.42432555537774768929
948.10000 29.42432555537774768929
948.20000 29.42432555537774768929
948.30000 29.42432555537774768929
948.40000 29.42432555537774768929
948.50000 29.42432555537774768929
948.60000 29.42432555537774768929
948.70000 29.42432555537774768929
948.80000 29.42432555537774768929
948.90000 29.42432555537774768929
949.00000 29.42432555537774768929
949.10000 29.42432555537774768929
949.20000 29.42432555537774768929
949.30000 29.42432555537774768929
949.40000 29.42432555537774768929
949.50000 29.42432555537774768929
949.60000 29.42432555537774768929
949.70000 29.42432555537774768929
949.80000 29.42432555537774768929
949.90000 29.42432555537774768929
950.00000 29.42432555537774768929
950.10000 29.42432555537774768929
950.20000 29.42432555537774768929
950.30000 29.42432555537774768929
950.40000 29.42432555537774768929
950.50000 29.42432555537774768929
950.60000 29.42432555537774768929
950.70000 29.42432555537774768929
950.80000 29.42432555537774768929
950.90000 29.42432555537774768929
951.00000 29.42432555537774768929
951.10000 29.42432555537774768929
951.20000 29.42432555537774768929
951.30000 29.42432555537774768929
951.40000 29.42432555537774768929
951.50000 29.42432555537774768929
951.60000 29.42432555537774768929
951.70000 29.42432555537774768929
951.80000 29.42432555537774768929
951.90000 29.42432555537774768929
952.00000 29.42432555537774768929
952.10000 29.42432555537774768929
952.20000 29.42432555537774768929
952.30000 29.42432555537774768929
952.40000 29.42432555537774768929
952.50000 29.42432555537774768929
952.60000 29.42432555537774768929
952.70000 29.42432555537774768929
952.80000 29.42432555537774768929
952.90000 29.42432555537774768929
953.00000 29.42432555537774768929
953.10000 29.42432555537774768929
953.20000 29.42432555537774768929
953.30000 29.42432555537774768929
953.40000 29.42432555537774768929
953.50000 29.42432555537774768929
953.60000 29.42432555537774768929
953.70000 29.42432555537774768929
953.80000 29.42432555537774768929
953.90000 29.42432555537774768929
954.00000 29.42432555537774768929
954.10000 29.42432555537774768929
954.20000 29.42432555537774768929
954.30000 29.42432555537774768929
954.40000 29.42432555537774768929
954.50000 29.42432555537774768929
954.60000 29.42432555537774768929
954.70000 29.42432555537774768929
954.80000 29.42432555537774768929
954.90000 29.42432555537774768929
955.00000 29.42432555537774768929
955.10000 29.42432555537774768929
955.20000 29.42432555537774768929
955.30000 29.42432555537774768929
955.40000 29.42432555537774768929
955.50000 29.42432555537774768929
955.60000 29.42432555537774768929
955.70000 29.42432555537774768929
955.80000 29.42432555537774768929
955.90000 29.42432555537774768929
956.00000 29.42432555537774768929
956.10000 29.42432555537774768929
956.20000 29.42432555537774768929
956.30000 29.42432555537774768929
956.40000 29.42432555537774768929
956.50000 29.42432555537774768929
956.60000 29.42432555537774768929
956.70000 29.42432555537774768929
956.80000 29.42432555537774768929
956.90000 29.42432555537774768929
957.00000 29.42432555537774768929
957.10000 29.42432555537774768929
957.20000 29.42432555537774768929
957.30000 29.42432555537774768929
957.40000 29.42432555537774768929
957.50000 29.42432555537774768929
957.60000 29.42432555537774768929
957.70000 29.42432555537774768929
957.80000 29.42432555537774768929
957.90000 29.42432555537774768929
958.00000 29.42432555537774768929
958.10000 29.42432555537774768929
958.20000 29.42432555537774768929
958.30000 29.42432555537774768929
958.40000 29.42432555537774768929
958.50000 29.42432555537774768929
958.60000 29.42432555537774768929
958.70000 29.42432555537774768929
958.80000 29.42432555537774768929
958.90000 29.42432555537774768929
959.00000 29.42432555537774768929
959.10000 29.42432555537774768929
959.20000 29.42432555537774768929
959.30000 29.42432555537774768929
959.40000 29.42432555537774768929
959.50000 29.42432555537774768929
959.60000 29.42432555537774768929
959.70000 29.42432555537774768929
959.80000 29.42432555537774768929
959.90000 29.42432555537774768929
960.00000 29.42432555537774768929
960.10000 29.42432555537774768929
960.20000 29.42432555537774768929
960.30000 29.42432555537774768929
960.40000 29.42432555537774768929
960.50000 29.42432555537774768929
960.60000 29.42432555537774768929
960.70000 29.42432555537774768929
960.80000 29.42432555537774768929
960.90000 29.42432555537774768929
961.00000 29.42432555537774768929
961.10000 29.42432555537774768929
961.20000 29.42432555537774768929
961.30000 29.42432555537774768929
961.40000 29.42432555537774768929
961.50000 29.42432555537774768929
961.60000 29.42432555537774768929
961.70000 29.42432555537774768929
961.80000 29.42432555537774768929
961.90000 29.42432555537774768929
962.00000 29.42432555537774768929
962.10000 29.42432555537774768929
962.20000 29.42432555537774768929
962.30000 29.42432555537774768929
962.40000 29.42432555537774768929
962.50000 29.42432555537774768929
962.60000 29.42432555537774768929
962.70000 29.42432555537774768929
962.80000 29.42432555537774768929
962.90000 29.42432555537774768929
963.00000 29.42432555537774768929
963.10000 29.42432555537774768929
963.20000 29.42432555537774768929
963.30000 29.42432555537774768929
963.40000 29.42432555537774768929
963.50000 29.42432555537774768929
963.60000 29.42432555537774768929
963.70000 29.42432555537774768929
963.80000 29.42432555537774768929
963.90000 29.42432555537774768929
964.00000 29.42432555537774768929
964.10000 29.42432555537774768929
964.20000 29.42432555537774768929
964.30000 29.42432555537774768929
964.40000 29.42432555537774768929
964.50000 29.42432555537774768929
964.60000 29.42432555537774768929
964.70000 29.42432555537774768929
964.80000 29.42432555537774768929
964.90000 29.42432555537774768929
965.00000 29.42432555537774768929
965.10000 29.42432555537774768929
965.20000 29.42432555537774768929
965.30000 29.42432555537774768929
965.40000 29.42432555537774768929
965.50000 29.42432555537774768929
965.60000 29.42432555537774768929
965.70000 29.42432555537774768929
965.80000 29.42432555537774768929
965.90000 29.42432555537774768929
966.00000 29.42432555537774768929
966.10000 29.42432555537774768929
966.20000 29.42432555537774768929
966.30000 29.42432555537774768929
966.40000 29.42432555537774768929
966.50000 29.42432555537774768929
966.60000 29.42432555537774768929
966.70000 29.42432555537774768929
966.80000 29.42432555537774768929
966.90000 29.42432555537774768929
967.00000 29.42432555537774768929
967.10000 29.42432555537774768929
967.20000 29.42432555537774768929
967.30000 29.42432555537774768929
967.40000 29.42432555537774768929
967.50000 29.42432555537774768929
967.60000 29.42432555537774768929
967.70000 29.42432555537774768929
967.80000 29.42432555537774768929
967.90000 29.42432555537774768929
968.00000 29.42432555537774768929
968.10000 29.42432555537774768929
968.20000 29.42432555537774768929
968.30000 29.42432555537774768929
968.40000 29.42432555537774768929
968.50000 29.42432555537774768929
968.60000 29.42432555537774768929
968.70000 29.42432555537774768929
968.80000 29.42432555537774768929
968.90000 29.42432555537774768929
969.00000 29.42432555537774768929
969.10000 29.42432555537774768929
969.20000 29.42432555537774768929
969.30000 29.42432555537774768929
969.40000 29.42432555537774768929
969.50000 29.42432555537774768929
969.60000 29.42432555537774768929
969.70000 29.42432555537774768929
969.80000 29.42432555537774768929
969.90000 29.42432555537774768929
970.00000 29.42432555537774768929
970.10000 29.42432555537774768929
970.20000 29.42432555537774768929
970.30000 29.42432555537774768929
970.40000 29.42432555537774768929
970.50000 29.42432555537774768929
970.60000 29.42432555537774768929
970.70000 29.42432555537774768929
970.80000 29.42432555537774768929
970.90000 29.42432555537774768929
971.00000 29.42432555537774768929
971.10000 29.42432555537774768929
971.20000 29.42432555537774768929
971.30000 29.42432555537774768929
971.40000 29.42432555537774768929
971.50000 29.42432555537774768929
971.60000 29.42432555537774768929
971.70000 29.42432555537774768929
971.80000 29.42432555537774768929
971.90000 29.42432555537774768929
972.00000 29.42432555537774768929
972.10000 29.42432555537774768929
972.20000 29.42432555537774768929
972.30000 29.42432555537774768929
972.40000 29.42432555537774768929
972.50000 29.42432555537774768929
972.60000 29.42432555537774768929
972.70000 29.42432555537774768929
972.80000 29.42432555537774768929
972.90000 29.42432555537774768929
973.00000 29.42432555537774768929
973.10000 29.42432555537774768929
973.20000 29.42432555537774768929
973.30000 29.42432555537774768929
973.40000 29.42432555537774768929
973.50000 29.42432555537774768929
973.60000 29.42432555537774768929
973.70000 29.42432555537774768929
973.80000 29.42432555537774768929
973.90000 29.42432555537774768929
974.00000 29.42432555537774768929
974.10000 29.42432555537774768929
974.20000 29.42432555537774768929
974.30000 29.42432555537774768929
974.40000 29.42432555537774768929
974.50000 29.42432555537774768929
974.60000 29.42432555537774768929
974.70000 29.42432555537774768929
974.80000 29.42432555537774768929
974.90000 29.42432555537774768929
975.00000 29.42432555537774768929
975.10000 29.42432555537774768929
975.20000 29.42432555537774768929
975.30000 29.42432555537774768929
975.40000 29.42432555537774768929
975.50000 29.42432555537774768929
975.60000 29.42432555537774768929
975.70000 29.42432555537774768929
975.80000 29.42432555537774768929
975.90000 29.42432555537774768929
976.00000 29.42432555537774768929
976.10000 29.42432555537774768929
976.20000 29.42432555537774768929
976.30000 29.42432555537774768929
976.40000 29.42432555537774768929
976.50000 29.42432555537774768929
976.60000 29.42432555537774768929
976.70000 29.42432555537774768929
976.80000 29.42432555537774768929
976.90000 29.42432555537774768929
977.00000 29.42432555537774768929
977.10000 29.42432555537774768929
977.20000 29.42432555537774768929
977.30000 29.42432555537774768929
977.40000 29.42432555537774768929
977.50000 29.42432555537774768929
977.60000 29.42432555537774768929
977.70000 29.42432555537774768929
977.80000 29.42432555537774768929
977.90000 29.42432555537774768929
978.00000 29.42432555537774768929
978.10000 29.42432555537774768929
978.20000 29.42432555537774768929
978.30000 29.42432555537774768929
978.40000 29.42432555537774768929
978.50000 29.42432555537774768929
978.60000 29.42432555537774768929
978.70000 29.42432555537774768929
978.80000 29.42432555537774768929
978.90000 29.42432555537774768929
979.00000 29.42432555537774768929
979.10000 29.42432555537774768929
979.20000 29.42432555537774768929
979.30000 29.42432555537774768929
979.40000 29.42432555537774768929
979.50000 29.42432555537774768929
979.60000 29.42432555537774768929
979.70000 29.42432555537774768929
979.80000 29.42432555537774768929
979.90000 29.42432555537774768929
980.00000 29.42432555537774768929
980.10000 29.42432555537774768929
980.20000 29.42432555537774768929
980.30000 29.42432555537774768929
980.40000 29.42432555537774768929
980.50000 29.42432555537774768929
980.60000 29.42432555537774768929
980.70000 29.42432555537774768929
980.80000 29.42432555537774768929
980.90000 29.42432555537774768929
981.00000 29.42432555537774768929
981.10000 29.42432555537774768929
981.20000 29.42432555537774768929
981.30000 29.42432555537774768929
981.40000 29.42432555537774768929
981.50000 29.42432555537774768929
981.60000 29.42432555537774768929
981.70000 29.42432555537774768929
981.80000 29.42432555537774768929
981.90000 29.42432555537774768929
982.00000 29.42432555537774768929
982.10000 29.42432555537774768929
982.20000 29.42432555537774768929
982.30000 29.42432555537774768929
982.40000 29.42432555537774768929
982.50000 29.42432555537774768929
982.60000 29.42432555537774768929
982.70000 29.42432555537774768929
982.80000 29.42432555537774768929
982.90000 29.42432555537774768929
983.00000 29.42432555537774768929
983.10000 29.42432555537774768929
983.20000 29.42432555537774768929
983.30000 29.42432555537774768929
983.40000 29.42432555537774768929
983.50000 29.42432555537774768929
983.60000 29.42432555537774768929
983.70000 29.42432555537774768929
983.80000 29.42432555537774768929
983.90000 29.42432555537774768929
984.00000 29.42432555537774768929
984.10000 29.42432555537774768929
984.20000 29.42432555537774768929
984.30000 29.42432555537774768929
984.40000 29.42432555537774768929
984.50000 29.42432555537774768929
984.60000 29.42432555537774768929
984.70000 29.42432555537774768929
984.80000 29.42432555537774768929
984.90000 29.42432555537774768929
985.00000 29.42432555537774768929
985.10000 29.42432555537774768929
985.20000 29.42432555537774768929
985.30000 29.42432555537774768929
985.40000 29.42432555537774768929
985.50000 29.42432555537774768929
985.60000 29.42432555537774768929
985.70000 29.42432555537774768929
985.80000 29.42432555537774768929
985.90000 29.42432555537774768929
986.00000 29.42432555537774768929
986.10000 29.42432555537774768929
986.20000 29.42432555537774768929
986.30000 29.42432555537774768929
986.40000 29.42432555537774768929
986.50000 29.42432555537774768929
986.60000 29.42432555537774768929
986.70000 29.42432555537774768929
986.80000 29.42432555537774768929
986.90000 29.42432555537774768929
987.00000 29.42432555537774768929
987.10000 29.42432555537774768929
987.20000 29.42432555537774768929
987.30000 29.42432555537774768929
987.40000 29.42432555537774768929
987.50000 29.42432555537774768929
987.60000 29.42432555537774768929
987.70000 29.42432555537774768929
987.80000 29.42432555537774768929
987.90000 29.42432555537774768929
988.00000 29.42432555537774768929
988.10000 29.42432555537774768929
988.20000 29.42432555537774768929
988.30000 29.42432555537774768929
988.40000 29.42432555537774768929
988.50000 29.42432555537774768929
988.60000 29.42432555537774768929
988.70000 29.42432555537774768929
988.80000 29.42432555537774768929
988.90000 29.42432555537774768929
989.00000 29.42432555537774768929
989.10000 29.42432555537774768929
989.20000 29.42432555537774768929
989.30000 29.42432555537774768929
989.40000 29.42432555537774768929
989.50000 29.42432555537774768929
989.60000 29.42432555537774768929
989.70000 29.42432555537774768929
989.80000 29.42432555537774768929
989.90000 29.42432555537774768929
990.00000 29.42432555537774768929
990.10000 29.42432555537774768929
990.20000 29.42432555537774768929
990.30000 29.42432555537774768929
990.40000 29.42432555537774768929
990.50000 29.42432555537774768929
990.60000 29.42432555537774768929
990.70000 29.42432555537774768929
990.80000 29.42432555537774768929
990.90000 29.42432555537774768929
991.00000 29.42432555537774768929
991.10000 29.42432555537774768929
991.20000 29.42432555537774768929
991.30000 29.42432555537774768929
991.40000 29.42432555537774768929
991.50000 29.42432555537774768929
991.60000 29.42432555537774768929
991.70000 29.42432555537774768929
991.80000 29.42432555537774768929
991.90000 29.42432555537774768929
992.00000 29.42432555537774768929
992.10000 29.42432555537774768929
992.20000 29.42432555537774768929
992.30000 29.42432555537774768929
992.40000 29.42432555537774768929
992.50000 29.42432555537774768929
992.60000 29.42432555537774768929
992.70000 29.42432555537774768929
992.80000 29.42432555537774768929
992.90000 29.42432555537774768929
993.00000 29.42432555537774768929
993.10000 29.42432555537774768929
993.20000 29.42432555537774768929
993.30000 29.42432555537774768929
993.40000 29.42432555537774768929
993.50000 29.42432555537774768929
993.60000 29.42432555537774768929
993.70000 29.42432555537774768929
993.80000 29.42432555537774768929
993.90000 29.42432555537774768929
994.00000 29.42432555537774768929
994.10000 29.42432555537774768929
994.20000 29.42432555537774768929
994.30000 29.42432555537774768929
994.40000 29.42432555537774768929
994.50000 29.42432555537774768929
994.60000 29.42432555537774768929
994.70000 29.42432555537774768929
994.80000 29.42432555537774768929
994.90000 29.42432555537774768929
995.00000 29.42432555537774768929
995.10000 29.42432555537774768929
995.20000 29.42432555537774768929
995.30000 29.42432555537774768929
995.40000 29.42432555537774768929
995.50000 29.42432555537774768929
995.60000 29.42432555537774768929
995.70000 29.42432555537774768929
995.80000 29.42432555537774768929
995.90000 29.42432555537774768929
996.00000 29.42432555537774768929
996.10000 29.42432555537774768929
996.20000 29.42432555537774768929
996.30000 29.42432555537774768929
996.40000 29.42432555537774768929
996.50000 29.42432555537774768929
996.60000 29.42432555537774768929
996.70000 29.42432555537774768929
996.80000 29.42432555537774768929
996.90000 29.42432555537774768929
997.00000 29.42432555537774768929
997.10000 29.42432555537774768929
997.20000 29.42432555537774768929
997.30000 29.42432555537774768929
997.40000 29.42432555537774768929
997.50000 29.42432555537774768929
997.60000 29.42432555537774768929
997.70000 29.42432555537774768929
997.80000 29.42432555537774768929
997.90000 29.42432555537774768929
998.00000 29.42432555537774768929
998.10000 29.42432555537774768929
998.20000 29.42432555537774768929
998.30000 29.42432555537774768929
998.40000 29.42432555537774768929
998.50000 29.42432555537774768929
998.60000 29.42432555537774768929
998.70000 29.42432555537774768929
998.80000 29.42432555537774768929
998.90000 29.42432555537774768929
999.00000 29.42432555537774768929
999.10000 29.42432555537774768929
999.20000 29.42432555537774768929
999.30000 29.42432555537774768929
999.40000 29.42432555537774768929
999.50000 29.42432555537774768929
999.60000 29.42432555537774768929
999.70000 29.42432555537774768929
999.80000 29.42432555537774768929
999.90000 29.42432555537774768929
1000.00000 29.42432555537774768929
