# Supplementary material for: Direct tracking of H2 roaming reaction in real time
Source: Nat Commun. 2024 Aug 6;15:6656. doi: 10.1038/s41467-024-49671-6 (PMC11303762; doi:10.1038/s41467-024-49671-6)
Supplement: Supplementary file 8 — Source Data [file 41467_2024_49671_MOESM8_ESM.zip › SourceData/Data-Fig11-SuppInfo/FigS11.traj1.R2.dat]

# Bond Length
# X-Axis:  Time in Trajectory (femtosec)
# Y-Axis:  Bond Length (Angstroms)
#                  X                   Y
0 1.09375625150213427248
.10000 1.10382151284480771348
.20000 1.11412899789611436179
.30000 1.12459308372895482608
.40000 1.13514948198508199821
.50000 1.14575955390212653465
.60000 1.15640942636507421371
.70000 1.16709456314173617180
.80000 1.17781551994274553284
.90000 1.18856808694369713840
1.00000 1.19933586306880692726
1.10000 1.21009722460180859634
1.20000 1.22082779353232288704
1.30000 1.23150941133797268272
1.40000 1.24212796382458115884
1.50000 1.25268228468873942162
1.60000 1.26317569974291383215
1.70000 1.27361247821069969289
1.80000 1.28399488340491450729
1.90000 1.29431979719542264289
2.00000 1.30457510015866851972
2.10000 1.31474904520368448906
2.20000 1.32482653335785813736
2.30000 1.33479574598475552678
2.40000 1.34465287205657654074
2.50000 1.35439274461324548251
2.60000 1.36401801878824166799
2.70000 1.37352883786071270095
2.80000 1.38292537542522517703
2.90000 1.39220496570907259495
3.00000 1.40136465033873321261
3.10000 1.41039855338446798904
3.20000 1.41930576392298217144
3.30000 1.42808357306356549239
3.40000 1.43673840422848027940
3.50000 1.44527673717838550146
3.60000 1.45370382149941395825
3.70000 1.46202949939869544343
3.80000 1.47025773045578644901
3.90000 1.47838916717452986077
4.00000 1.48641874685298557021
4.10000 1.49433842228626377510
4.20000 1.50213819354978122465
4.30000 1.50980646601112422179
4.40000 1.51733344077990978680
4.50000 1.52471250335333710084
4.60000 1.53194213750454687334
4.70000 1.53902351788950905556
4.80000 1.54595538478864259881
4.90000 1.55274087114624505848
5.00000 1.55937937232990227854
5.10000 1.56586617322713756871
5.20000 1.57219153259295987088
5.30000 1.57834279897619199040
5.40000 1.58430590129305521059
5.50000 1.59006614033536353396
5.60000 1.59560981961129833101
5.70000 1.60093268178053008351
5.80000 1.60602850877996558682
5.90000 1.61090039184364220577
6.00000 1.61555161823848884410
6.10000 1.61998826000838660398
6.20000 1.62421730203627617925
6.30000 1.62824394386652026632
6.40000 1.63207023619879791005
6.50000 1.63570109759362819839
6.60000 1.63913611860546834818
6.70000 1.64238142311400977438
6.80000 1.64543712828749552317
6.90000 1.64831110018527752435
7.00000 1.65100952509850772211
7.10000 1.65354099568773921584
7.20000 1.65591108178005741613
7.30000 1.65812906515566513665
7.40000 1.66020117807059756344
7.50000 1.66213390607375553892
7.60000 1.66393342401100892123
7.70000 1.66560484202226069297
7.80000 1.66715127432965722458
7.90000 1.66857244430501128901
8.00000 1.66986887293284199357
8.10000 1.67103931000709854635
8.20000 1.67207701056560190959
8.30000 1.67297927202371518204
8.40000 1.67374035200266352424
8.50000 1.67435647630037254262
8.60000 1.67482091405917187991
8.70000 1.67513592051570549562
8.80000 1.67529821900490301929
8.90000 1.67530558877746241463
9.00000 1.67515936024755567134
9.10000 1.67485682161252219679
9.20000 1.67439583063414249532
9.30000 1.67377396364353809959
9.40000 1.67298380059670631587
9.50000 1.67202339733180767472
9.60000 1.67088372310074287826
9.70000 1.66956105236106894516
9.80000 1.66804735567848912315
9.90000 1.66633725216535923184
10.00000 1.66442474428073797487
10.10000 1.66230764171286898406
10.20000 1.65998263998000894756
10.30000 1.65744791105633241254
10.40000 1.65470230083027321570
10.50000 1.65174742120519140830
10.60000 1.64858630936963685559
10.70000 1.64521987858766160727
10.80000 1.64165089367167220508
10.90000 1.63788327566466103164
11.00000 1.63391872166610539758
11.10000 1.62976140966983262289
11.20000 1.62541238132389037120
11.30000 1.62087381242742027342
11.40000 1.61614831732146415646
11.50000 1.61124114282530658074
11.60000 1.60615394141782063492
11.70000 1.60089602396720318670
11.80000 1.59547502522696982516
11.90000 1.58990237127787189170
12.00000 1.58419095590430637958
12.10000 1.57835173676243661299
12.20000 1.57239925879974898950
12.30000 1.56634504985619308465
12.40000 1.56019735934432346417
12.50000 1.55396875361733062100
12.60000 1.54766874560675935360
12.70000 1.54130802424628932443
12.80000 1.53490063274499955494
12.90000 1.52845907883986216976
13.00000 1.52200002351708260412
13.10000 1.51554143084047689124
13.20000 1.50909964782912861164
13.30000 1.50269262997760124104
13.40000 1.49633692213384883781
13.50000 1.49004856570348068638
13.60000 1.48384133197522166878
13.70000 1.47773412606226293375
13.80000 1.47174176630752719832
13.90000 1.46588722802574414134
14.00000 1.46019772138912749366
14.10000 1.45470322165244413127
14.20000 1.44944312823097685000
14.30000 1.44446134057613324551
14.40000 1.43980247070665912231
14.50000 1.43551167989048420699
14.60000 1.43163041422184098554
14.70000 1.42819330253190866866
14.80000 1.42522749079471519994
14.90000 1.42275331959198042842
15.00000 1.42078024665216964016
15.10000 1.41931101163804122724
15.20000 1.41833948649644525082
15.30000 1.41785351308377410953
15.40000 1.41783526649113930128
15.50000 1.41826435491730525265
15.60000 1.41912342317537694850
15.70000 1.42039416850006815282
15.80000 1.42206038291628109050
15.90000 1.42410869081471446513
16.00000 1.42651987661090793509
16.10000 1.42927336387480474168
16.20000 1.43234525982843954814
16.30000 1.43570458359266931749
16.40000 1.43932048179340517574
16.50000 1.44316097664674954998
16.60000 1.44719824043183524042
16.70000 1.45140534825251350249
16.80000 1.45576248200212935697
16.90000 1.46025332701041979170
17.00000 1.46486640810211768607
17.10000 1.46959453247928219148
17.20000 1.47442554601648163385
17.30000 1.47935237032189190324
17.40000 1.48435888978440790015
17.50000 1.48943336543398274981
17.60000 1.49455966335405961269
17.70000 1.49972197415554327137
17.80000 1.50490694359020086222
17.90000 1.51010095257668121239
18.00000 1.51529474000538918256
18.10000 1.52047615982526999961
18.20000 1.52563604717901182658
18.30000 1.53076061349252124007
18.40000 1.53583758183669929362
18.50000 1.54084917101220520467
18.60000 1.54578112296437363370
18.70000 1.55061951424583845264
18.80000 1.55534869934751287591
18.90000 1.55996100106412916696
19.00000 1.56445074185798512152
19.10000 1.56881469383895050258
19.20000 1.57305330055214594435
19.30000 1.57717430549987086707
19.40000 1.58118005982019644238
19.50000 1.58507835406739436049
19.60000 1.58887550280662329808
19.70000 1.59257478231353393485
19.80000 1.59617766439391075699
19.90000 1.59968807919450346824
20.00000 1.60310283950531383244
20.10000 1.60642355693322674830
20.20000 1.60964899235330185075
20.30000 1.61277902011744932048
20.40000 1.61581568397636244753
20.50000 1.61875887116364554612
20.60000 1.62161100759769141374
20.70000 1.62437866833845118676
20.80000 1.62705925931233371288
20.90000 1.62965817231037748691
21.00000 1.63217643117433845635
21.10000 1.63460993470950126854
21.20000 1.63695540732696808548
21.30000 1.63920766076388259417
21.40000 1.64135880180690535083
21.50000 1.64339967218507135736
21.60000 1.64531816600315940230
21.70000 1.64710611175631304558
21.80000 1.64875161175781720598
21.90000 1.65025048089979358745
22.00000 1.65159172613482173498
22.10000 1.65277154739486001353
22.20000 1.65378937946100016669
22.30000 1.65464153195306928389
22.40000 1.65532896285421164620
22.50000 1.65585189877869210359
22.60000 1.65621523613387882635
22.70000 1.65642156658351922099
22.80000 1.65647258027985479841
22.90000 1.65637411874672806359
23.00000 1.65612684747666596119
23.10000 1.65573691103417755509
23.20000 1.65520614184487606981
23.30000 1.65453666323536028193
23.40000 1.65373352233000344413
23.50000 1.65279985812227125808
23.60000 1.65173789395139808907
23.70000 1.65054877930371994201
23.80000 1.64923341383686499695
23.90000 1.64778772654246942597
24.00000 1.64621464054023040388
24.10000 1.64450955706678700955
24.20000 1.64267243840426080243
24.30000 1.64070556425612209843
24.40000 1.63861129001297925269
24.50000 1.63639085360496927949
24.60000 1.63405002389798336308
24.70000 1.63158513214419798475
24.80000 1.62899967946037362011
24.90000 1.62628748164800186412
25.00000 1.62344238580184914426
25.10000 1.62045999634363081675
25.20000 1.61733593134450580659
25.30000 1.61406632127245626387
25.40000 1.61064824624403946854
25.50000 1.60708320957223618178
25.60000 1.60337274315550219159
25.70000 1.59952420869488561798
25.80000 1.59554113201446486557
25.90000 1.59143531238753150899
26.00000 1.58721572311800137358
26.10000 1.58289505586378025050
26.20000 1.57848696026448061374
26.30000 1.57400357975736510076
26.40000 1.56945549302934997246
26.50000 1.56484966511355332813
26.60000 1.56019617770138124383
26.70000 1.55549518245605633891
26.80000 1.55074771201798005425
26.90000 1.54595553270105411528
27.00000 1.54111615637628041836
27.10000 1.53622701580267751780
27.20000 1.53128737802673734439
27.30000 1.52629555240294138780
27.40000 1.52124788310551150623
27.50000 1.51614616179212748089
27.60000 1.51098739645339199632
27.70000 1.50576926133355504887
27.80000 1.50048852241961517777
27.90000 1.49514171927245746291
28.00000 1.48972418960859999858
28.10000 1.48422851225173544703
28.20000 1.47864715126868587221
28.30000 1.47296855030445235911
28.40000 1.46718717436903734678
28.50000 1.46129531809213704877
28.60000 1.45528430413613683006
28.70000 1.44915271525329586293
28.80000 1.44289567770196054461
28.90000 1.43651338001321797643
29.00000 1.43000549528839223968
29.10000 1.42337314349997485120
29.20000 1.41661898368262734501
29.30000 1.40974922024344457517
29.40000 1.40276927597734332470
29.50000 1.39568847892966430404
29.60000 1.38851317969041979129
29.70000 1.38125218349655469422
29.80000 1.37391124577863471246
29.90000 1.36649349509940953834
30.00000 1.35900049821845172125
30.10000 1.35143086414215063242
30.20000 1.34378972191708625227
30.30000 1.33607698462663445432
30.40000 1.32829813458387420864
30.50000 1.32045825921382308569
30.60000 1.31256821919395869547
30.70000 1.30463616815302188677
30.80000 1.29666928673659884755
30.90000 1.28867576371172589846
31.00000 1.28065954842573207591
31.10000 1.27262909806667551302
31.20000 1.26458893658295144836
31.30000 1.25654487514732238471
31.40000 1.24850731228375270577
31.50000 1.24048440631271137313
31.60000 1.23248688555335143574
31.70000 1.22452273489266012892
31.80000 1.21660580334839764399
31.90000 1.20874507345304204139
32.00000 1.20095672686862452163
32.10000 1.19325369227587140116
32.20000 1.18565562615204588755
32.30000 1.17818282343149104322
32.40000 1.17085338842999468000
32.50000 1.16368861122252115989
32.60000 1.15670793930533735227
32.70000 1.14992572031457753632
32.80000 1.14335853838198978134
32.90000 1.13701736827807516125
33.00000 1.13091580058552546513
33.10000 1.12507052609292009663
33.20000 1.11950097910452941238
33.30000 1.11423091430457089072
33.40000 1.10928221040680175508
33.50000 1.10467938849830994753
33.60000 1.10044126481925422206
33.70000 1.09658136598886267961
33.80000 1.09310742128164146866
33.90000 1.09002091386083047025
34.00000 1.08732355720916853499
34.10000 1.08501551047761524615
34.20000 1.08309919160804473384
34.30000 1.08158121095967638855
34.40000 1.08047055855909373316
34.50000 1.07978308762500998897
34.60000 1.07952848046589303497
34.70000 1.07972192385308171994
34.80000 1.08036824326661879163
34.90000 1.08147577060468627033
35.00000 1.08304061381187363116
35.10000 1.08506066791032472665
35.20000 1.08752072583928256829
35.30000 1.09040866146092218208
35.40000 1.09370371326973193192
35.50000 1.09738519403808250943
35.60000 1.10142867292802941629
35.70000 1.10581178507601373817
35.80000 1.11051217145378465230
35.90000 1.11550974614030154604
36.00000 1.12078370427348737394
36.10000 1.12631687132884589495
36.20000 1.13208894961350099736
36.30000 1.13808223607039926418
36.40000 1.14427658198750183109
36.50000 1.15065123264784277551
36.60000 1.15718434379488560379
36.70000 1.16385937735879414960
36.80000 1.17066020498862094018
36.90000 1.17757812064040999657
37.00000 1.18460573597336595033
37.10000 1.19174325959704928385
37.20000 1.19899408739909972918
37.30000 1.20636317125358232646
37.40000 1.21385820442010441601
37.50000 1.22148311675806636995
37.60000 1.22923969139139011125
37.70000 1.23712544491736972760
37.80000 1.24513544142675498737
37.90000 1.25326198749742665288
38.00000 1.26149826048473011756
38.10000 1.26983365733351075009
38.20000 1.27826264549896004539
38.30000 1.28677491121369008451
38.40000 1.29536011349508519595
38.50000 1.30401111377165800595
38.60000 1.31271301151546448743
38.70000 1.32145355381148375796
38.80000 1.33021876374113742990
38.90000 1.33899290403608935630
39.00000 1.34776781806993744526
39.10000 1.35653450192650831817
39.20000 1.36528855556069171937
39.30000 1.37402849793554136458
39.40000 1.38275745163459524203
39.50000 1.39147383792186333725
39.60000 1.40017927151383011752
39.70000 1.40886928460911518304
39.80000 1.41754138680639585761
39.90000 1.42619017238024747230
40.00000 1.43481290931779673613
40.10000 1.44341065230238619020
40.20000 1.45198941938087138390
40.30000 1.46055784056777429631
40.40000 1.46912680583739945589
40.50000 1.47770557705721609014
40.60000 1.48629954179129046786
40.70000 1.49490950817265190073
40.80000 1.50352833474663855434
40.90000 1.51214626785043516173
41.00000 1.52075193573310962923
41.10000 1.52933574008129424870
41.20000 1.53788490189968377880
41.30000 1.54639803896829874374
41.40000 1.55487429627542560389
41.50000 1.56331387591391895762
41.60000 1.57172201176575751359
41.70000 1.58010104694288459926
41.80000 1.58845292622381479246
41.90000 1.59678058599201412009
42.00000 1.60508123136930362649
42.10000 1.61335234402346222270
42.20000 1.62159415483930503713
42.30000 1.62979967184375147670
42.40000 1.63796318888642915679
42.50000 1.64608262798469506234
42.60000 1.65415185246246361660
42.70000 1.66216711497520609562
42.80000 1.67012506280158552682
42.90000 1.67802709489239177779
43.00000 1.68587452262764799158
43.10000 1.69367126414838838996
43.20000 1.70142541878890477565
43.30000 1.70914563219931612707
43.40000 1.71684048382515724040
43.50000 1.72452020385120452203
43.60000 1.73219176817753062545
43.70000 1.73985713112600139148
43.80000 1.74752098710745102169
43.90000 1.75518079634948148551
44.00000 1.76283337667659333434
44.10000 1.77047788394602659041
44.20000 1.77810897656274149973
44.30000 1.78572546290716255777
44.40000 1.79332462712443672056
44.50000 1.80090291979023677743
44.60000 1.80845173845613032438
44.70000 1.81596350427342013805
44.80000 1.82343094769667655764
44.90000 1.83084259811923755664
45.00000 1.83819515805313773000
45.10000 1.84548632863670924567
45.20000 1.85271938342750654129
45.30000 1.85990384089231881988
45.40000 1.86704814919406939219
45.50000 1.87416731722063705397
45.60000 1.88127204718562700489
45.70000 1.88837441150027236858
45.80000 1.89548008460020491981
45.90000 1.90259229954528093060
46.00000 1.90971431442140057076
46.10000 1.91684419635686614142
46.20000 1.92397926221308321044
46.30000 1.93111646002021328118
46.40000 1.93824848970455797953
46.50000 1.94537163516511672202
46.60000 1.95247959717841866108
46.70000 1.95957044424409504309
46.80000 1.96664123503423979234
46.90000 1.97368909386078333267
47.00000 1.98071366815650565399
47.10000 1.98771442690417679626
47.20000 1.99469183328829017392
47.30000 2.00164244247442954743
47.40000 2.00856777346795047098
47.50000 2.01546520529653401406
47.60000 2.02233581475011216792
47.70000 2.02918250940052210967
47.80000 2.03601057020758121603
47.90000 2.04282004881144633825
48.00000 2.04961934931586748035
48.10000 2.05640758452793107762
48.20000 2.06318582009498116848
48.30000 2.06995032233215684001
48.40000 2.07669769437417154368
48.50000 2.08341766407434493557
48.60000 2.09010877122077070144
48.70000 2.09676416827405747233
48.80000 2.10338316620961859403
48.90000 2.10996708477762752041
49.00000 2.11652041301424730671
49.10000 2.12304786066965527558
49.20000 2.12955788477068638708
49.30000 2.13605137134994953285
49.40000 2.14253312480180805255
49.50000 2.14900098382294836956
49.60000 2.15545305970067462288
49.70000 2.16188538735752594475
49.80000 2.16829375456694059076
49.90000 2.17467872411029947060
50.00000 2.18103730255559819941
50.10000 2.18737338470435815074
50.20000 2.19369047750725307286
50.30000 2.19998942660504620889
50.40000 2.20627254967490360606
50.50000 2.21253922856296493733
50.60000 2.21878583933420667574
50.70000 2.22501063068404237231
50.80000 2.23120695383955811119
50.90000 2.23737457780184853873
51.00000 2.24351127099954637156
51.10000 2.24961930037306534484
51.20000 2.25570039188430341505
51.30000 2.26175680478803909798
51.40000 2.26778847620561825624
51.50000 2.27379648044938269932
51.60000 2.27977764128368449090
51.70000 2.28572959211561156180
51.80000 2.29165192887641643265
51.90000 2.29753676044976481677
52.00000 2.30338329545670709242
52.10000 2.30918566526080791016
52.20000 2.31494102045408491655
52.30000 2.32064354770697173522
52.40000 2.32629066349865231109
52.50000 2.33187577121037903715
52.60000 2.33739788721325749383
52.70000 2.34285111790079396841
52.80000 2.34823910598324718385
52.90000 2.35355414056146156886
53.00000 2.35879869197945758060
53.10000 2.36397135729982989149
53.20000 2.36906848955174784748
53.30000 2.37409009424874185839
53.40000 2.37903778157388664872
53.50000 2.38391015011954676647
53.60000 2.38871251823152632801
53.70000 2.39345206820901262016
53.80000 2.39813693417244212209
53.90000 2.40277592309312105775
54.00000 2.40737801529672526832
54.10000 2.41195053583836996563
54.20000 2.41649767932228728635
54.30000 2.42102171852257450995
54.40000 2.42551965101913779568
54.50000 2.42999010355947746193
54.60000 2.43442735384751212337
54.70000 2.43882793271460625199
54.80000 2.44318443772732802662
54.90000 2.44749405379420687163
55.00000 2.45175365057931544216
55.10000 2.45596010972450446272
55.20000 2.46011162312343055195
55.30000 2.46420555799348849695
55.40000 2.46824003839537454335
55.50000 2.47221467329538354554
55.60000 2.47613074339098661416
55.70000 2.47999134132218292307
55.80000 2.48379965352964811142
55.90000 2.48756598777379170050
56.00000 2.49129946128380961443
56.10000 2.49500993226680362247
56.20000 2.49870709940861215779
56.30000 2.50240182137561592688
56.40000 2.50610036166052216624
56.50000 2.50980566773226488385
56.60000 2.51351755164967964860
56.70000 2.51723318917795138783
56.80000 2.52094629356636632018
56.90000 2.52464896740873660810
57.00000 2.52833128314665283698
57.10000 2.53198239978361618942
57.20000 2.53559349137317356381
57.30000 2.53915518751375257489
57.40000 2.54266083055487367139
57.50000 2.54610910953576378739
57.60000 2.54949632158706987219
57.70000 2.55282711801132353922
57.80000 2.55610432247081809123
57.90000 2.55933340976219821628
58.00000 2.56251904542288231555
58.10000 2.56566121361531285085
58.20000 2.56876198303287725996
58.30000 2.57181476899367696278
58.40000 2.57481119934918723352
58.50000 2.57774076609751431381
58.60000 2.58059230617042644859
58.70000 2.58335525925278035500
58.80000 2.58602233716435635895
58.90000 2.58859328474830128150
59.00000 2.59107387981624329445
59.10000 2.59346902913954227925
59.20000 2.59579587677556033211
59.30000 2.59806661659896627062
59.40000 2.60029200309138358123
59.50000 2.60248342728267916245
59.60000 2.60464685427660231207
59.70000 2.60678474585800812338
59.80000 2.60889392835086340541
59.90000 2.61097080938891386909
60.00000 2.61301011930474544038
60.10000 2.61500101937628314952
60.20000 2.61693892290477425272
60.30000 2.61881638459304740924
60.40000 2.62062349888151617329
60.50000 2.62235861696507863420
60.60000 2.62401320962928843255
60.70000 2.62558272122228135293
60.80000 2.62706277459161603491
60.90000 2.62845262239230783514
61.00000 2.62974897457418927690
61.10000 2.63095466145237858220
61.20000 2.63207006405623632669
61.30000 2.63309632861029222164
61.40000 2.63403512512285986030
61.50000 2.63488482908114980098
61.60000 2.63564521464972595427
61.70000 2.63631277117776751857
61.80000 2.63688510016515509150
61.90000 2.63735683800050083400
62.00000 2.63772697468198933380
62.10000 2.63799683923104805527
62.20000 2.63816287248930102897
62.30000 2.63822862462543226799
62.40000 2.63819585483261647853
62.50000 2.63806243836096495072
62.60000 2.63783103263836821516
62.70000 2.63750186601431620674
62.80000 2.63707674469477660668
62.90000 2.63655839195834993363
63.00000 2.63595220619077234436
63.10000 2.63526435760247780117
63.20000 2.63450037547919131056
63.30000 2.63366296423669215100
63.40000 2.63275419088850754031
63.50000 2.63177151927917177238
63.60000 2.63070512640926748166
63.70000 2.62954658958650131767
63.80000 2.62828631372116687054
63.90000 2.62691418032736653770
64.00000 2.62542768734238803067
64.10000 2.62382948965229064863
64.20000 2.62212873366221285531
64.30000 2.62033755050928505370
64.40000 2.61846961680711506399
64.50000 2.61653849633786202392
64.60000 2.61455380846216282265
64.70000 2.61251973481349993035
64.80000 2.61043250149165894880
64.90000 2.60828900645097225774
65.00000 2.60607822367575912331
65.10000 2.60379134879774880935
65.20000 2.60141842882858812117
65.30000 2.59895042993455340739
65.40000 2.59638191080145218300
65.50000 2.59370656966704697437
65.60000 2.59092339019431448723
65.70000 2.58803028682142744355
65.80000 2.58502793154426089655
65.90000 2.58192000796112968965
66.00000 2.57871022392610061951
66.10000 2.57540860982660380637
66.20000 2.57202603579765498453
66.30000 2.56857120267319044783
66.40000 2.56505427627681983909
66.50000 2.56148220227176280882
66.60000 2.55785850296571330884
66.70000 2.55418425488726243537
66.80000 2.55045592820675887875
66.90000 2.54667081264344018083
67.00000 2.54282584087506865968
67.10000 2.53891808578870854440
67.20000 2.53494709139382236535
67.30000 2.53091579871792653045
67.40000 2.52682299804992276787
67.50000 2.52267221398480543853
67.60000 2.51846343038548010598
67.70000 2.51419637891414520269
67.80000 2.50986751257153013893
67.90000 2.50547566690917994235
68.00000 2.50102157620141294134
68.10000 2.49650623565113491987
68.20000 2.49193312147256472072
68.30000 2.48730976874735085739
68.40000 2.48264383033954348978
68.50000 2.47794178804285069508
68.60000 2.47320776765822891105
68.70000 2.46844514549564175645
68.80000 2.46364972280131576337
68.90000 2.45881386987323625679
69.00000 2.45393170058276071816
69.10000 2.44899763735900733514
69.20000 2.44400571364757656124
69.30000 2.43895475521687363670
69.40000 2.43384513136846897446
69.50000 2.42868323844197516625
69.60000 2.42347405338823464780
69.70000 2.41822436903402327780
69.80000 2.41293561225553633710
69.90000 2.40761199210005597612
70.00000 2.40225064647488439384
70.10000 2.39684991224294225727
70.20000 2.39140633475388284963
70.30000 2.38591680689960353026
70.40000 2.38037937895159896715
70.50000 2.37479188560450492373
70.60000 2.36915577189111818013
70.70000 2.36347037532079085715
70.80000 2.35773686267445884373
70.90000 2.35195713429603133998
71.00000 2.34612904508042779569
71.10000 2.34025268146283725180
71.20000 2.33432995929731407797
71.30000 2.32835956090999828204
71.40000 2.32234313956120618760
71.50000 2.31628078808183357086
71.60000 2.31017296988493915673
71.70000 2.30401897078257582648
71.80000 2.29781702657652878660
71.90000 2.29156229208175792063
72.00000 2.28525245412164474060
72.10000 2.27888182910720493550
72.20000 2.27244961827121703076
72.30000 2.26595424602991487675
72.40000 2.25939695905256985012
72.50000 2.25277994669763517939
72.60000 2.24610480153910004502
72.70000 2.23937058401864339573
72.80000 2.23257344405620842276
72.90000 2.22570850067366189227
73.00000 2.21876702693973708691
73.10000 2.21174460763013956082
73.20000 2.20463841640800589583
73.30000 2.19744953495751524164
73.40000 2.19018346591558397692
73.50000 2.18284877163284034957
73.60000 2.17545077295281494494
73.70000 2.16799854614365458988
73.80000 2.16049330254805464879
73.90000 2.15293514407982109097
74.00000 2.14532258279937938101
74.10000 2.13765180557755944370
74.20000 2.12991928021814948779
74.30000 2.12212314994347111759
74.40000 2.11426627483247719707
74.50000 2.10634719759991135227
74.60000 2.09837128121336048750
74.70000 2.09033724798009567497
74.80000 2.08224850460865981624
74.90000 2.07410684042408962882
75.00000 2.06591462824290007010
75.10000 2.05767014752923895355
75.20000 2.04937470445816716194
75.30000 2.04102681365311808095
75.40000 2.03262504346276320299
75.50000 2.02416409969028943846
75.60000 2.01564304206325183345
75.70000 2.00705675521296606905
75.80000 1.99840632007107103224
75.90000 1.98968978670068063452
76.00000 1.98090645304264683744
76.10000 1.97205861654414319287
76.20000 1.96314833533638002573
76.30000 1.95417455412099765679
76.40000 1.94513813628081437603
76.50000 1.93603756560506852165
76.60000 1.92687332216365484662
76.70000 1.91764272591872545605
76.80000 1.90834227927748852251
76.90000 1.89897209308246549597
77.00000 1.88953007531026083956
77.10000 1.88001273296246586884
77.20000 1.87042351487998567666
77.30000 1.86076111438169300539
77.40000 1.85102965574757877783
77.50000 1.84123129078451194998
77.60000 1.83137219453883813737
77.70000 1.82145385147496943110
77.80000 1.81148159522474861936
77.90000 1.80145756155647474636
78.00000 1.79138459846594639633
78.10000 1.78126663414408568436
78.20000 1.77110694954793737887
78.30000 1.76091293271104122469
78.40000 1.75069446403534388968
78.50000 1.74046345495560463376
78.60000 1.73023528261707806384
78.70000 1.72002230189960037041
78.80000 1.70983644733962786116
78.90000 1.69968565511891050965
79.00000 1.68957750104279028304
79.10000 1.67951093079294961759
79.20000 1.66948711826536714970
79.30000 1.65950179453563713222
79.40000 1.64955147952435846372
79.50000 1.63962798648016495729
79.60000 1.62972263632343279789
79.70000 1.61982541435118865096
79.80000 1.60992602911127565879
79.90000 1.60001332747261827300
80.00000 1.59008048765652111564
80.10000 1.58012360285295403215
80.20000 1.57014275804908898735
80.30000 1.56014353064133173041
80.40000 1.55013728655851640345
80.50000 1.54013461531581712579
80.60000 1.53015141322550168077
80.70000 1.52019968770224393833
80.80000 1.51029423610202525330
80.90000 1.50044288847293351420
81.00000 1.49065529556668465886
81.10000 1.48093882925798120218
81.20000 1.47129833218963447583
81.30000 1.46174212012413461821
81.40000 1.45227647154871995467
81.50000 1.44291034333045100671
81.60000 1.43365222469223685852
81.70000 1.42451039733446663249
81.80000 1.41549282686631796297
81.90000 1.40660671153524644342
82.00000 1.39785443142732140497
82.10000 1.38924226763908965080
82.20000 1.38076986877647355475
82.30000 1.37244003810731199463
82.40000 1.36425094814920323001
82.50000 1.35620129285368254289
82.60000 1.34828815076229161378
82.70000 1.34050453819821139761
82.80000 1.33284759046186522338
82.90000 1.32530861771060705647
83.00000 1.31787977541124744282
83.10000 1.31055469902862123918
83.20000 1.30332768952938309005
83.30000 1.29620178345618704059
83.40000 1.28917546931401079929
83.50000 1.28225859476238255394
83.60000 1.27545814058361005860
83.70000 1.26878549755189115654
83.80000 1.26224863163284910728
83.90000 1.25585620421846067336
84.00000 1.24961025177012692432
84.10000 1.24351205904325672526
84.20000 1.23755936980817207176
84.30000 1.23175300585547588100
84.40000 1.22609480816207683670
84.50000 1.22058853709225042844
84.60000 1.21524832927142919812
84.70000 1.21008995043674335937
84.80000 1.20513298194265681627
84.90000 1.20039762208861443578
85.00000 1.19589841739965522876
85.10000 1.19165057773199606668
85.20000 1.18766037837843188697
85.30000 1.18393502567877431641
85.40000 1.18048076683358124079
85.50000 1.17730258905729074252
85.60000 1.17441640529456161033
85.70000 1.17183390323074370418
85.80000 1.16956896165595981499
85.90000 1.16763497261687053324
86.00000 1.16603739963004617170
86.10000 1.16477512968855924143
86.20000 1.16383975572498811250
86.30000 1.16321856261194525351
86.40000 1.16289683312364386195
86.50000 1.16285891769036195494
86.60000 1.16308705922170761636
86.70000 1.16356738387168622113
86.80000 1.16428325391590168658
86.90000 1.16521577562999034432
87.00000 1.16634918493948457853
87.10000 1.16766770609321897097
87.20000 1.16915710377776005710
87.30000 1.17080991758098803696
87.40000 1.17262840436388884191
87.50000 1.17461584638084974202
87.60000 1.17678306679948450046
87.70000 1.17913822224919839971
87.80000 1.18168809943614139792
87.90000 1.18443224527619138945
88.00000 1.18736209834995154270
88.10000 1.19046424599397356281
88.20000 1.19372008667777723710
88.30000 1.19711163506416560097
88.40000 1.20062459219566213248
88.50000 1.20425165794986556040
88.60000 1.20799299815892972749
88.70000 1.21185735423192444312
88.80000 1.21585680208567324525
88.90000 1.22000358488202812329
89.00000 1.22431183754140023425
89.10000 1.22878480207479779848
89.20000 1.23341865087811932275
89.30000 1.23820212204389312296
89.40000 1.24311085274081651386
89.50000 1.24811544473978848364
89.60000 1.25318241917567611558
89.70000 1.25827890623263648510
89.80000 1.26337004753199685789
89.90000 1.26843150044139159261
90.00000 1.27343953852941129731
90.10000 1.27837996784093890932
90.20000 1.28324267321111169475
90.30000 1.28802273345232536699
90.40000 1.29271660144789662247
90.50000 1.29731814435550079529
90.60000 1.30182534874575245382
90.70000 1.30623167518400042816
90.80000 1.31053494210799278482
90.90000 1.31473295062305333551
91.00000 1.31882751547956414329
91.10000 1.32282732087978890518
91.20000 1.32674136608044297459
91.30000 1.33058641421367293321
91.40000 1.33437956520961456156
91.50000 1.33813758261921632644
91.60000 1.34187728078092148612
91.70000 1.34561204627225301902
91.80000 1.34935154440827613409
91.90000 1.35310229873760838275
92.00000 1.35686682609643014295
92.10000 1.36064844518560340726
92.20000 1.36444904227530608062
92.30000 1.36826974512959249310
92.40000 1.37210962228314687961
92.50000 1.37596596715216761207
92.60000 1.37983609166342652236
92.70000 1.38371032232508838793
92.80000 1.38757755243770068709
92.90000 1.39142373723032337809
93.00000 1.39523219313274161563
93.10000 1.39898727870520681157
93.20000 1.40267366991970017516
93.30000 1.40627449029412461997
93.40000 1.40977578454554254696
93.50000 1.41316676447084616539
93.60000 1.41643805403907445288
93.70000 1.41958353285356194991
93.80000 1.42260090492695807226
93.90000 1.42549138486523305960
94.00000 1.42826520582313423518
94.10000 1.43092940184133472853
94.20000 1.43350197839835575163
94.30000 1.43599781341372522300
94.40000 1.43843769313933093971
94.50000 1.44083537253844514295
94.60000 1.44320777534560144151
94.70000 1.44556276290377651661
94.80000 1.44791190811492395847
94.90000 1.45026092056739914072
95.00000 1.45261746272788556202
95.10000 1.45498459529645880027
95.20000 1.45736751624770338847
95.30000 1.45977224402473141419
95.40000 1.46219897958827751330
95.50000 1.46465077953278678477
95.60000 1.46712668720530061796
95.70000 1.46962509969992006801
95.80000 1.47214224586552776503
95.90000 1.47467101524000938776
96.00000 1.47720320657145880702
96.10000 1.47972770816626935256
96.20000 1.48223170583144658355
96.30000 1.48469862561160876155
96.40000 1.48711121739128845830
96.50000 1.48944822058573086872
96.60000 1.49169540867229325933
96.70000 1.49383863516010322794
96.80000 1.49586771220887042715
96.90000 1.49778187902945334038
97.00000 1.49958456496991192524
97.10000 1.50128740138122787085
97.20000 1.50290453846244006876
97.30000 1.50445198593773673146
97.40000 1.50594953257571018776
97.50000 1.50741504642550254729
97.60000 1.50886383382795678962
97.70000 1.51030994602929103533
97.80000 1.51176365022248104058
97.90000 1.51323214290108178365
98.00000 1.51472413646148782823
98.10000 1.51624094364022501158
98.20000 1.51778761257397274885
98.30000 1.51936742314984494997
98.40000 1.52098292162305359660
98.50000 1.52263621592322570107
98.60000 1.52432819276296270961
98.70000 1.52605977457044584797
98.80000 1.52782988006714936089
98.90000 1.52963586202010836615
99.00000 1.53147539113953770380
99.10000 1.53334260345983995619
99.20000 1.53523289854699244586
99.30000 1.53713861290743718015
99.40000 1.53905237226060634144
99.50000 1.54096659623367566364
99.60000 1.54287288011164419455
99.70000 1.54476078903207534775
99.80000 1.54662352364950145937
99.90000 1.54845371424818507553
100.00000 1.55024156500720880393
100.10000 1.55198558160667201476
100.20000 1.55368722226161080055
100.30000 1.55534727562110706903
100.40000 1.55697144504226537854
100.50000 1.55856842392145234940
100.60000 1.56014622527088786979
100.70000 1.56170937249764880829
100.80000 1.56326297580445498120
100.90000 1.56480864201154001678
101.00000 1.56634824909820102240
101.10000 1.56787947525758496995
101.20000 1.56940260840550408459
101.30000 1.57091992946744424450
101.40000 1.57243667718162819505
101.50000 1.57396188516081926119
101.60000 1.57550737410714774477
101.70000 1.57709030238252368755
101.80000 1.57872486354874388543
101.90000 1.58042698580130553274
102.00000 1.58221101421049398533
102.10000 1.58408451952855091336
102.20000 1.58605004001954490666
102.30000 1.58810457299417156485
102.40000 1.59023843836010956863
102.50000 1.59243813591140801968
102.60000 1.59468630492300898796
102.70000 1.59696688573965114638
102.80000 1.59926652878936974268
102.90000 1.60157365475491010900
103.00000 1.60388488464290977618
103.10000 1.60619615449047816477
103.20000 1.60851213030365425342
103.30000 1.61083600528297106970
103.40000 1.61317321580820948119
103.50000 1.61552615696156402406
103.60000 1.61789996750664408930
103.70000 1.62029215361242800779
103.80000 1.62270037830863896055
103.90000 1.62512240209560830482
104.00000 1.62755442102867945851
104.10000 1.62999429750536244015
104.20000 1.63244200501242922409
104.30000 1.63489643547963000627
104.40000 1.63736365057857565717
104.50000 1.63984993801902495909
104.60000 1.64236791578775064671
104.70000 1.64492784620663528969
104.80000 1.64754465288471013264
104.90000 1.65022881458451088336
105.00000 1.65299030804569450143
105.10000 1.65583631932265575607
105.20000 1.65876856921542855715
105.30000 1.66178280537830815527
105.40000 1.66487135261737265559
105.50000 1.66802201133378332886
105.60000 1.67121913980931896219
105.70000 1.67444506689858297064
105.80000 1.67768432806711286868
105.90000 1.68091952743282746361
106.00000 1.68413698370589795678
106.10000 1.68732687333130565534
106.20000 1.69048192429289228410
106.30000 1.69359364844138453683
106.40000 1.69665870347397799802
106.50000 1.69967133110757622144
106.60000 1.70262345146570796315
106.70000 1.70550649568654531114
106.80000 1.70830816879800700670
106.90000 1.71101022246917040445
107.00000 1.71359495524642578821
107.10000 1.71604006771462070077
107.20000 1.71832776660333345147
107.30000 1.72043545576141856028
107.40000 1.72235436941966155886
107.50000 1.72407989007992318151
107.60000 1.72561494409442340109
107.70000 1.72697394630723945962
107.80000 1.72817808767123303090
107.90000 1.72925374513545582200
108.00000 1.73022301063677915703
108.10000 1.73111052476755510019
108.20000 1.73193054188353639068
108.30000 1.73269584572711433508
108.40000 1.73340791787103591734
108.50000 1.73406858022686057778
108.60000 1.73467822072481212091
108.70000 1.73523604239596176041
108.80000 1.73574620186189662881
108.90000 1.73621417518576895185
109.00000 1.73664426020990263139
109.10000 1.73703963637131780908
109.20000 1.73740079442424568036
109.30000 1.73772458094025935891
109.40000 1.73800768324107244149
109.50000 1.73824429923471919321
109.60000 1.73842747743355690437
109.70000 1.73855739282831845200
109.80000 1.73863444854776761667
109.90000 1.73866255874393292233
110.00000 1.73864844949086817974
110.10000 1.73860153423865354646
110.20000 1.73852596510894826497
110.30000 1.73842905436460075288
110.40000 1.73830566852351948487
110.50000 1.73815399048588327313
110.60000 1.73796603421183119507
110.70000 1.73773236646872639183
110.80000 1.73744712976999677105
110.90000 1.73710202840737020423
111.00000 1.73669814861967305547
111.10000 1.73623972012680322737
111.20000 1.73573839563512565630
111.30000 1.73520716403863432182
111.40000 1.73466426041986580153
111.50000 1.73413173535749584355
111.60000 1.73362599667085057241
111.70000 1.73316699046831606796
111.80000 1.73277090412264252100
111.90000 1.73245292582338294251
112.00000 1.73222252648815302259
112.10000 1.73208941993131520888
112.20000 1.73205633640537223722
112.30000 1.73212303346471321035
112.40000 1.73228321578718761192
112.50000 1.73252760513562957774
112.60000 1.73284519420200949466
112.70000 1.73322385221557575932
112.80000 1.73365096350937953153
112.90000 1.73411927873892227252
113.00000 1.73462066164795811819
113.10000 1.73514713839403256527
113.20000 1.73569120643362136035
113.30000 1.73624730803074249143
113.40000 1.73680647304816318732
113.50000 1.73736047051871189970
113.60000 1.73790310005276185996
113.70000 1.73842814216924134560
113.80000 1.73893558401396801136
113.90000 1.73942465415320591287
114.00000 1.73989990266825407395
114.10000 1.74036536046716351553
114.20000 1.74082769214905356180
114.30000 1.74129121802356770514
114.40000 1.74176233086980038753
114.50000 1.74224758657143790000
114.60000 1.74275360015493871307
114.70000 1.74329109158539555705
114.80000 1.74386506106665259950
114.90000 1.74448671156589782720
115.00000 1.74516429820604569918
115.10000 1.74590497737906687027
115.20000 1.74671252896090488883
115.30000 1.74759229345090670092
115.40000 1.74854325193545040886
115.50000 1.74956720003948405068
115.60000 1.75065859478026154635
115.70000 1.75181488767106897195
115.80000 1.75302637213847983799
115.90000 1.75428427081758901575
116.00000 1.75557906160930274407
116.10000 1.75689643883155503423
116.20000 1.75822685748711050679
116.30000 1.75956237285922888082
116.40000 1.76089451880031701119
116.50000 1.76221919447610148881
116.60000 1.76353746427599320224
116.70000 1.76484921586717996875
116.80000 1.76615924321817595270
116.90000 1.76746999575947540326
117.00000 1.76878776674591460156
117.10000 1.77011509458650738889
117.20000 1.77145248039991182824
117.30000 1.77280135918410216002
117.40000 1.77416018190269392597
117.50000 1.77552365666780120206
117.60000 1.77688430220343834293
117.70000 1.77823343966926906961
117.80000 1.77956033227789161124
117.90000 1.78085788584350548114
118.00000 1.78211956333069863980
118.10000 1.78334544801224644839
118.20000 1.78453694085916865337
118.30000 1.78570224623619712800
118.40000 1.78684711307962775016
118.50000 1.78797970903307512898
118.60000 1.78910230467740441061
118.70000 1.79021166784852567053
118.80000 1.79129927803061429135
118.90000 1.79235210297670027868
119.00000 1.79335327701069540271
119.10000 1.79428737711465829728
119.20000 1.79513681674294675471
119.30000 1.79588782381612020327
119.40000 1.79652973559832846981
119.50000 1.79705249276391478480
119.60000 1.79745710322694488496
119.70000 1.79774487627277080219
119.80000 1.79792192478399906741
119.90000 1.79800217033600935528
120.00000 1.79800366793257682720
120.10000 1.79794123202762108522
120.20000 1.79783346160010048912
120.30000 1.79768841126681350145
120.40000 1.79750884241051787934
120.50000 1.79729055854945168072
120.60000 1.79702524557141377963
120.70000 1.79669892123165699862
120.80000 1.79629926238892610641
120.90000 1.79581884275975899450
121.00000 1.79525158097521251006
121.10000 1.79460015939066493776
121.20000 1.79386721555219911432
121.30000 1.79305877303115750378
121.40000 1.79217723893508925458
121.50000 1.79122920514070448761
121.60000 1.79021458173594374284
121.70000 1.78913673375513700562
121.80000 1.78800172689961348370
121.90000 1.78681417810918435749
122.00000 1.78558561000137991143
122.10000 1.78432619014013242163
122.20000 1.78304274454371956876
122.30000 1.78174038184607580050
122.40000 1.78041986801203721009
122.50000 1.77907773384442086328
122.60000 1.77770323029042167513
122.70000 1.77628436050256322691
122.80000 1.77480530607669752932
122.90000 1.77325457971521957098
123.00000 1.77162106399365211431
123.10000 1.76989761646740459132
123.20000 1.76808062853394782619
123.30000 1.76617292881472962520
123.40000 1.76417805044870683540
123.50000 1.76210084595206979317
123.60000 1.75994773630497334720
123.70000 1.75772730909205595126
123.80000 1.75544253853123885155
123.90000 1.75309827228509925310
124.00000 1.75069683682726747537
124.10000 1.74823860832696404560
124.20000 1.74572499860516404303
124.30000 1.74315565406420318331
124.40000 1.74053460065291434010
124.50000 1.73786473698415320599
124.60000 1.73515129224226438922
124.70000 1.73239702572158672013
124.80000 1.72960698765528812256
124.90000 1.72678388962516094004
125.00000 1.72392242260404513830
125.10000 1.72102253168574175991
125.20000 1.71807598811402983882
125.30000 1.71507510582510642422
125.40000 1.71201489690539784157
125.50000 1.70888993364961922582
125.60000 1.70569520039835956618
125.70000 1.70243191093946544361
125.80000 1.69910252778606624024
125.90000 1.69570977531504488287
126.00000 1.69225696994103114847
126.10000 1.68874672894960776590
126.20000 1.68518433103889261150
126.30000 1.68156784073078657339
126.40000 1.67789472725376904082
126.50000 1.67416530342496346933
126.60000 1.67037567913448739844
126.70000 1.66652677672037421122
126.80000 1.66261704618261387534
126.90000 1.65865309855436618962
127.00000 1.65463975376817294695
127.10000 1.65058547257208101237
127.20000 1.64649762234416846424
127.30000 1.64238152885436458198
127.40000 1.63824423168982957356
127.50000 1.63408625399793385569
127.60000 1.62990709992993158935
127.70000 1.62570713603711538853
127.80000 1.62148732318263900758
127.90000 1.61724870627278598543
128.00000 1.61299838143812159251
128.10000 1.60874532033787125481
128.20000 1.60449743094372076965
128.30000 1.60026450715123966971
128.40000 1.59605543586869187417
128.50000 1.59187462701621072103
128.60000 1.58772206624238865870
128.70000 1.58359115123632842305
128.80000 1.57947349278359211089
128.90000 1.57536019430287751573
129.00000 1.57123690886288691458
129.10000 1.56709147632676504198
129.20000 1.56291235798908442823
129.30000 1.55869087307554348173
129.40000 1.55442043840815474527
129.50000 1.55009900189278233081
129.60000 1.54572318616917951697
129.70000 1.54129346721609120041
129.80000 1.53680813232524247987
129.90000 1.53226784885215156693
130.00000 1.52766897929394377029
130.10000 1.52300959544482187743
130.20000 1.51829112429928931597
130.30000 1.51351166337296522334
130.40000 1.50868218103118060257
130.50000 1.50381129971582538311
130.60000 1.49891635382832487127
130.70000 1.49401506171992790924
130.80000 1.48912924615326791989
130.90000 1.48427775780343754364
131.00000 1.47947361107557440610
131.10000 1.47472943872799935369
131.20000 1.47004964456476775136
131.30000 1.46543527061211407161
131.40000 1.46088645799630848655
131.50000 1.45640064223207482077
131.60000 1.45198253160979867209
131.70000 1.44763283204029328895
131.80000 1.44335804689550264065
131.90000 1.43916309073190172611
132.00000 1.43504686554307347471
132.10000 1.43100787140008422806
132.20000 1.42703513503207061016
132.30000 1.42311321645363128150
132.40000 1.41922488311542790536
132.50000 1.41534908952879889857
132.60000 1.41146833215768606559
132.70000 1.40756840668473374200
132.80000 1.40363989527228813374
132.90000 1.39967986197594484073
133.00000 1.39568881719887689297
133.10000 1.39167038995805324995
133.20000 1.38763124796827777403
133.30000 1.38357482509801398886
133.40000 1.37951073350699232607
133.50000 1.37544836634677057585
133.60000 1.37139868182888377749
133.70000 1.36737215735000250150
133.80000 1.36338276280030766714
133.90000 1.35944449077334525788
134.00000 1.35557080761021111626
134.10000 1.35176588230691782022
134.20000 1.34803819397115006223
134.30000 1.34438468264704652577
134.40000 1.34080539052056320407
134.50000 1.33729198467574761726
134.60000 1.33383767941567762565
134.70000 1.33043611666024761446
134.80000 1.32708198922447892590
134.90000 1.32376681091875090113
135.00000 1.32048553069656920038
135.10000 1.31722695573503960995
135.20000 1.31398035805524886088
135.30000 1.31073205635247969241
135.40000 1.30746422156631115976
135.50000 1.30416258792261020755
135.60000 1.30081205774047159237
135.70000 1.29740647436453006163
135.80000 1.29394251764829182461
135.90000 1.29043311801774523427
136.00000 1.28689301342652412427
136.10000 1.28334858095881338766
136.20000 1.27982556005300972423
136.30000 1.27635310740131784269
136.40000 1.27295387128128095417
136.50000 1.26964614794871094430
136.60000 1.26643947585346533211
136.70000 1.26333645690528538629
136.80000 1.26033660356628538252
136.90000 1.25743827553442956264
137.00000 1.25463653531451091725
137.10000 1.25193002625306499196
137.20000 1.24931772291199007067
137.30000 1.24679941627593008750
137.40000 1.24437480320239528707
137.50000 1.24204241337323098678
137.60000 1.23979598492413258823
137.70000 1.23763127708740457477
137.80000 1.23553943998117680484
137.90000 1.23351428895858356813
138.00000 1.23154690294564096232
138.10000 1.22963146812408798242
138.20000 1.22776454529848678148
138.30000 1.22594861359071653383
138.40000 1.22418733818358046273
138.50000 1.22249085171669076175
138.60000 1.22087411079521216948
138.70000 1.21935349660424560575
138.80000 1.21794774060548262917
138.90000 1.21667372537587085019
139.00000 1.21554622451431274230
139.10000 1.21457532817812498162
139.20000 1.21376806992975391913
139.30000 1.21312721307453984588
139.40000 1.21265517979102369395
139.50000 1.21234905314641129553
139.60000 1.21220801853064806395
139.70000 1.21223005889847493089
139.80000 1.21241266734103368159
139.90000 1.21274797464065055432
140.00000 1.21323297348118592914
140.10000 1.21385984924660886486
140.20000 1.21462121140131584645
140.30000 1.21551271270809833517
140.40000 1.21653220032763621048
140.50000 1.21768424966819703050
140.60000 1.21897672603417658525
140.70000 1.22041865099522303228
140.80000 1.22201848499194151919
140.90000 1.22378102286561054517
141.00000 1.22569963564569929262
141.10000 1.22776214370577495827
141.20000 1.22994433592866307406
141.30000 1.23221936787773304338
141.40000 1.23455772673901320490
141.50000 1.23693134756501340760
141.60000 1.23931525607651582721
141.70000 1.24169595601258201085
141.80000 1.24405847328531949515
141.90000 1.24639818381928012178
142.00000 1.24871079664468345622
142.10000 1.25099095691815454465
142.20000 1.25323967271587759930
142.30000 1.25545580765712338951
142.40000 1.25764501119950378468
142.50000 1.25981569004914365687
142.60000 1.26198165932671145139
142.70000 1.26416333242227841482
142.80000 1.26637546516465644925
142.90000 1.26863818316058893561
143.00000 1.27096311113934380782
143.10000 1.27335477495394032075
143.20000 1.27581603858040599567
143.30000 1.27834344414988885255
143.40000 1.28093271338583589161
143.50000 1.28357671214072748928
143.60000 1.28627741949744262779
143.70000 1.28903407881405524925
143.80000 1.29185296972101279448
143.90000 1.29473957505515370726
144.00000 1.29770022578405988347
144.10000 1.30073546249112467257
144.20000 1.30384004585455189952
144.30000 1.30700794050916155862
144.40000 1.31022325871814685932
144.50000 1.31347549716049138028
144.60000 1.31674842951339797677
144.70000 1.32003237587871305968
144.80000 1.32331966263220014167
144.90000 1.32660581871179805254
145.00000 1.32989146243857058607
145.10000 1.33317911367490302428
145.20000 1.33647603638112419393
145.30000 1.33978260137755184986
145.40000 1.34310728667593788763
145.50000 1.34645185607581231482
145.60000 1.34981785595020189746
145.70000 1.35320546525278266775
145.80000 1.35661544469683817616
145.90000 1.36004995763721856012
146.00000 1.36351229228709192447
146.10000 1.36701002928873934432
146.20000 1.37054771163392921846
146.30000 1.37413251043449226734
146.40000 1.37776588656309820828
146.50000 1.38144824949652022786
146.60000 1.38516926966670755693
146.70000 1.38891729053820911816
146.80000 1.39267704862146701494
146.90000 1.39643261883880383668
147.00000 1.40016986046907894438
147.10000 1.40387610204034743373
147.20000 1.40754796514328420238
147.30000 1.41118263854328933563
147.40000 1.41478074529200460136
147.50000 1.41834394100055999075
147.60000 1.42187571303261242531
147.70000 1.42537665713101952706
147.80000 1.42884445780672712101
147.90000 1.43227492697596294967
148.00000 1.43566814920475267887
148.10000 1.43901848983986303747
148.20000 1.44232824749985396658
148.30000 1.44560185250849758310
148.40000 1.44884136091188396194
148.50000 1.45205711008107391175
148.60000 1.45525305190025284481
148.70000 1.45843576890105105512
148.80000 1.46160911180109984972
148.90000 1.46477053992425721505
149.00000 1.46791811242793785482
149.10000 1.47104419693427294387
149.20000 1.47414490611404956277
149.30000 1.47721256871751534660
149.40000 1.48024175733492939453
149.50000 1.48322583206941214599
149.60000 1.48616196038251497160
149.70000 1.48904159431561884090
149.80000 1.49185657050200372135
149.90000 1.49459645715892154325
150.00000 1.49724942188066982068
150.10000 1.49980319219556270419
150.20000 1.50224842842387423813
150.30000 1.50457877141510939237
150.40000 1.50679250748004451311
150.50000 1.50889435001294905107
150.60000 1.51089427153490789850
150.70000 1.51280449297257178657
150.80000 1.51463770278571898488
150.90000 1.51640632847433078760
151.00000 1.51811564045068714258
151.10000 1.51976892094653652974
151.20000 1.52136190995601043409
151.30000 1.52289031413493467001
151.40000 1.52434597245671233478
151.50000 1.52571938447146957653
151.60000 1.52700701668427182116
151.70000 1.52820295233519294493
151.80000 1.52930491814059108517
151.90000 1.53030727821473815272
152.00000 1.53120495036458133833
152.10000 1.53199065951917605025
152.20000 1.53264988597200502320
152.30000 1.53317249952182484350
152.40000 1.53354582629864700108
152.50000 1.53375679127070208386
152.60000 1.53380152388958070170
152.70000 1.53368138897001680999
152.80000 1.53340409881413842528
152.90000 1.53298165986224375312
153.00000 1.53243056610634075410
153.10000 1.53176386802078602888
153.20000 1.53100048731278985181
153.30000 1.53014771699140210820
153.40000 1.52921159547689802364
153.50000 1.52819772263473812572
153.60000 1.52710163944938517638
153.70000 1.52592633466822375304
153.80000 1.52466934652041850513
153.90000 1.52332898541122757696
154.00000 1.52190142231650470325
154.10000 1.52038441673216316874
154.20000 1.51877217947821259134
154.30000 1.51705628044512574042
154.40000 1.51522448888770273860
154.50000 1.51326816362533709387
154.60000 1.51117698514800045905
154.70000 1.50894547247340915967
154.80000 1.50657175579625147836
154.90000 1.50406047711187464737
155.00000 1.50142028106023664435
155.10000 1.49866209580678993030
155.20000 1.49579854042815538508
155.30000 1.49284291594628267506
155.40000 1.48980536255881425794
155.50000 1.48669469508369471412
155.60000 1.48351994673108456994
155.70000 1.48028693493964203129
155.80000 1.47700267870948697206
155.90000 1.47367503708890991039
156.00000 1.47031304022612817198
156.10000 1.46692269513461410622
156.20000 1.46351711939081874205
156.30000 1.46010083384299181763
156.40000 1.45668175859004975733
156.50000 1.45326100243590105083
156.60000 1.44983909588512614367
156.70000 1.44641237435559849402
156.80000 1.44297385655215527886
156.90000 1.43951697411666528775
157.00000 1.43603409505833112722
157.10000 1.43251898728812666303
157.20000 1.42896670200113480460
157.30000 1.42537838795773804871
157.40000 1.42175627374877442458
157.50000 1.41810512294893004522
157.60000 1.41443186431125058983
157.70000 1.41074621901105940904
157.80000 1.40705667213122585014
157.90000 1.40336882891455160038
158.00000 1.39968792284923284609
158.10000 1.39601576783179637551
158.20000 1.39235359122638097212
158.30000 1.38870055860685819773
158.40000 1.38505718089398749559
158.50000 1.38142731426919454841
158.60000 1.37781988469102883680
158.70000 1.37424306505836150062
158.80000 1.37071283055204528132
158.90000 1.36724157418723923178
159.00000 1.36384165011925046429
159.10000 1.36051918367290947949
159.20000 1.35727396069253461531
159.30000 1.35410063345417573879
159.40000 1.35098791170646675035
159.50000 1.34792288666711197733
159.60000 1.34489203757773805923
159.70000 1.34188126330499152699
159.80000 1.33888434624765107080
159.90000 1.33589850316893461215
160.00000 1.33291927513259406687
160.10000 1.32994876025544683388
160.20000 1.32699166970595561459
160.30000 1.32404408392092443954
160.40000 1.32110833616929387688
160.50000 1.31818450778864792422
160.60000 1.31527456705092568287
160.70000 1.31238279249539080506
160.80000 1.30951242719151008444
160.90000 1.30667191500353293542
161.00000 1.30387104628180159616
161.10000 1.30111520506602335225
161.20000 1.29841234492205903394
161.30000 1.29576728365551813695
161.40000 1.29318249367867642813
161.50000 1.29066065120580785450
161.60000 1.28820464474748731593
161.70000 1.28581236403489292314
161.80000 1.28348258867855313029
161.90000 1.28121524073474867480
162.00000 1.27900574010518029418
162.10000 1.27684820264783237075
162.20000 1.27473671245398749596
162.30000 1.27266363895649977039
162.40000 1.27062397710180174295
162.50000 1.26861546190285730728
162.60000 1.26663918940714920546
162.70000 1.26469983740055885246
162.80000 1.26280583237883408185
162.90000 1.26096866639936775234
163.00000 1.25920138574494905929
163.10000 1.25751969116789578803
163.20000 1.25593115563473462229
163.30000 1.25444349956544475690
163.40000 1.25306296291088262297
163.50000 1.25178462000857000463
163.60000 1.25060239861996106760
163.70000 1.24950654821093274653
163.80000 1.24848201098053471312
163.90000 1.24752006316652078122
164.00000 1.24661060087302321961
164.10000 1.24574632344550790570
164.20000 1.24492509918227610614
164.30000 1.24414573983717840000
164.40000 1.24340704769596669678
164.50000 1.24270913055509493991
164.60000 1.24204910156804992553
164.70000 1.24142347478610214977
164.80000 1.24082869736156569921
164.90000 1.24026391647665054530
165.00000 1.23973280882978974261
165.10000 1.23924008251387672745
165.20000 1.23879530077329563625
165.30000 1.23840719589559879139
165.40000 1.23808694230090319614
165.50000 1.23783440013961479822
165.60000 1.23765365244239472571
165.70000 1.23753951635048809862
165.80000 1.23748643813376799365
165.90000 1.23748479847592471344
166.00000 1.23752758376692355648
166.10000 1.23760797877962955543
166.20000 1.23772037638797883692
166.30000 1.23785673900536648490
166.40000 1.23801455864864529467
166.50000 1.23818770914469991761
166.60000 1.23836904039870118193
166.70000 1.23855494817509005017
166.80000 1.23874096259104954165
166.90000 1.23892727793442339720
167.00000 1.23911178181187511457
167.10000 1.23930145846561481402
167.20000 1.23949938603695968107
167.30000 1.23971016772268186475
167.40000 1.23994037392045590250
167.50000 1.24019059209139302356
167.60000 1.24046226237318481352
167.70000 1.24074785860544607268
167.80000 1.24104359146405489989
167.90000 1.24133247118207618407
168.00000 1.24160523267824544071
168.10000 1.24184502845161803224
168.20000 1.24204407658102053363
168.30000 1.24219566227144747665
168.40000 1.24229917354033525091
168.50000 1.24235972503498357732
168.60000 1.24238683571261330392
168.70000 1.24239336124192164004
168.80000 1.24239082599116128534
168.90000 1.24239163018872595751
169.00000 1.24240056114121262095
169.10000 1.24241979793385456177
169.20000 1.24244986569317958939
169.30000 1.24248408310368306303
169.40000 1.24251675138043913617
169.50000 1.24253919578659569945
169.60000 1.24254421627924372227
169.70000 1.24252538024862896560
169.80000 1.24247999893036507583
169.90000 1.24240326447011559677
170.00000 1.24229375406382849607
170.10000 1.24214838735796779200
170.20000 1.24197017530856996018
170.30000 1.24175733959014713769
170.40000 1.24151318642292317780
170.50000 1.24123306869177474391
170.60000 1.24091761228294281954
170.70000 1.24056166036114464470
170.80000 1.24016129929416842772
170.90000 1.23971088409636865622
171.00000 1.23920542419164708883
171.10000 1.23864499892664968528
171.20000 1.23802916944876545182
171.30000 1.23736064753773384256
171.40000 1.23664674282917189107
171.50000 1.23589674341386627022
171.60000 1.23511766945218624380
171.70000 1.23431596890990598574
171.80000 1.23349886022890187346
171.90000 1.23266885851837759485
172.00000 1.23182872124902169777
172.10000 1.23097863011020625922
172.20000 1.23011577137479218647
172.30000 1.22923796990818665485
172.40000 1.22833984450802539290
172.50000 1.22741847634211535849
172.60000 1.22646826342836935227
172.70000 1.22548660153018400921
172.80000 1.22447466349002093184
172.90000 1.22343674985632175099
173.00000 1.22237675199588117821
173.10000 1.22130391872662064262
173.20000 1.22022723099716144631
173.30000 1.21915557403433955673
173.40000 1.21809487792782381439
173.50000 1.21704796550670097244
173.60000 1.21601566238638554798
173.70000 1.21499922650716119704
173.80000 1.21400004283731390649
173.90000 1.21302037739767587137
174.00000 1.21206805584752541980
174.10000 1.21114535318680887056
174.20000 1.21025932258669257482
174.30000 1.20941068107983898357
174.40000 1.20859902248429772590
174.50000 1.20781563980849328957
174.60000 1.20705330914380082320
174.70000 1.20630514265214006837
174.80000 1.20556576909059590302
174.90000 1.20483391709604523400
175.00000 1.20411418569627357413
175.10000 1.20341925077921202415
175.20000 1.20275970107582171186
175.30000 1.20214314351910687924
175.40000 1.20158021934492580094
175.50000 1.20106646803621988387
175.60000 1.20060114431521345272
175.70000 1.20017600445517989867
175.80000 1.19978885799918978910
175.90000 1.19943732485778513895
176.00000 1.19912638872180608850
176.10000 1.19886499633194729454
176.20000 1.19866671934654129697
176.30000 1.19854284786569061566
176.40000 1.19850615184487059019
176.50000 1.19855919623062423023
176.60000 1.19870511978968372136
176.70000 1.19893921328647850677
176.80000 1.19925941475020324311
176.90000 1.19966093633576316428
177.00000 1.20014048978734152197
177.10000 1.20070058328044465058
177.20000 1.20134202379880143773
177.30000 1.20206538482979369086
177.40000 1.20287197000387368740
177.50000 1.20376082103298244867
177.60000 1.20472977320310300364
177.70000 1.20577819865305244288
177.80000 1.20689965008404903423
177.90000 1.20809679300708351810
178.00000 1.20936897429279208378
178.10000 1.21071201576345148619
178.20000 1.21213009483677122337
178.30000 1.21361555958301721173
178.40000 1.21516573223326208146
178.50000 1.21677167258035720594
178.60000 1.21842663662364177649
178.70000 1.22012257456740796096
178.80000 1.22186008104774418970
178.90000 1.22363873493486630471
179.00000 1.22546569995655121151
179.10000 1.22735546433500673928
179.20000 1.22932273043493342867
179.30000 1.23138327969280141594
179.40000 1.23354884594449684078
179.50000 1.23582771307492534317
179.60000 1.23821631986741315119
179.70000 1.24071134835222652605
179.80000 1.24329782826722576078
179.90000 1.24595816431291143090
180.00000 1.24867621206820465319
180.10000 1.25143502888404078746
180.20000 1.25422779417895216726
180.30000 1.25704555671940545625
180.40000 1.25988894228737478827
180.50000 1.26275590914673608586
180.60000 1.26564978025163027324
180.70000 1.26857034382883159058
180.80000 1.27151785925680178784
180.90000 1.27449382299640824897
181.00000 1.27749580349839114451
181.10000 1.28052619614399142521
181.20000 1.28358722219060750511
181.30000 1.28668204045366235149
181.40000 1.28981166401339385623
181.50000 1.29297563618345106077
181.60000 1.29617316986890297227
181.70000 1.29939576086771962348
181.80000 1.30263810728229503918
181.90000 1.30589093017908658725
182.00000 1.30914826144062078878
182.10000 1.31240777728341735090
182.20000 1.31566595402670506285
182.30000 1.31892684501453680890
182.40000 1.32218813145822784609
182.50000 1.32544436531979719303
182.60000 1.32868880153443003269
182.70000 1.33190337475396465037
182.80000 1.33507125805179402790
182.90000 1.33816793060512401445
183.00000 1.34117092124344837362
183.10000 1.34406394853109574802
183.20000 1.34683446178288740726
183.30000 1.34947603858201202223
183.40000 1.35199011057551748646
183.50000 1.35437934329898874163
183.60000 1.35665466483147434758
183.70000 1.35882005022077886617
183.80000 1.36088372392868304154
183.90000 1.36284929947885287086
184.00000 1.36471290080991027466
184.10000 1.36647482906638276649
184.20000 1.36812805268439693667
184.30000 1.36966875272855662821
184.40000 1.37109348026383671517
184.50000 1.37240320303145605854
184.60000 1.37360372421051625510
184.70000 1.37470614775267517896
184.80000 1.37572252290678151854
184.90000 1.37666652031528681321
185.00000 1.37755046425094714204
185.10000 1.37837901564917912820
185.20000 1.37915048555478527953
185.30000 1.37985812134219074574
185.40000 1.38048773058147822134
185.50000 1.38102161292102883584
185.60000 1.38144337307506021421
185.70000 1.38173622139032021541
185.80000 1.38189004628190299444
185.90000 1.38189752549890615975
186.00000 1.38175436738119268374
186.10000 1.38146190703254644610
186.20000 1.38101808316654565086
186.30000 1.38042317736047883266
186.40000 1.37967401747804180354
186.50000 1.37876873610080091632
186.60000 1.37770408579527701130
186.70000 1.37648007097269664756
186.80000 1.37509210304619232076
186.90000 1.37354373434958378830
187.00000 1.37183261369344911780
187.10000 1.36996061868690225499
187.20000 1.36793180771118850389
187.30000 1.36574962625878100585
187.40000 1.36342087952656790754
187.50000 1.36095419089144951278
187.60000 1.35836152448087250731
187.70000 1.35565668249302706706
187.80000 1.35285379469438603485
187.90000 1.34996226763787735135
188.00000 1.34699022401092429012
188.10000 1.34394197819176702729
188.20000 1.34081544213288355161
188.30000 1.33760877710225870063
188.40000 1.33431393810040071843
188.50000 1.33092867928901434429
188.60000 1.32745178504870752235
188.70000 1.32388030680798330243
188.80000 1.32021688398459743376
188.90000 1.31646234914068089348
189.00000 1.31262272130799259603
189.10000 1.30870394642982566349
189.20000 1.30471559787526108965
189.30000 1.30066818526402036386
189.40000 1.29657662577496745493
189.50000 1.29245516055645040702
189.60000 1.28831677574150993432
189.70000 1.28417419115359891272
189.80000 1.28003366000429848071
189.90000 1.27590127160725096598
190.00000 1.27177921517455222169
190.10000 1.26766907353417753085
190.20000 1.26357651886896030591
190.30000 1.25951228147446025608
190.40000 1.25549044762276068860
190.50000 1.25152746384088591441
190.60000 1.24764310188210474472
190.70000 1.24385476199514547663
190.80000 1.24017559515013840639
190.90000 1.23661624532956868316
191.00000 1.23318814419009072794
191.10000 1.22989397876605607845
191.20000 1.22674421286998537851
191.30000 1.22374995976343141206
191.40000 1.22092883582991846707
191.50000 1.21829243547926538047
191.60000 1.21586248521162951456
191.70000 1.21365114222910036364
191.80000 1.21167136495214741044
191.90000 1.20993020115252929411
192.00000 1.20843326512761969730
192.10000 1.20718402371220933914
192.20000 1.20618393320794983966
192.30000 1.20543832409211214691
192.40000 1.20495430025789774762
192.50000 1.20474216560598558639
192.60000 1.20481420133770003632
192.70000 1.20518644692055842916
192.80000 1.20587292729416560195
192.90000 1.20689183158226735924
193.00000 1.20825510240925529476
193.10000 1.20997364408734126773
193.20000 1.21205216612693696385
193.30000 1.21448863094308132761
193.40000 1.21727216584049107222
193.50000 1.22038707265400021525
193.60000 1.22380968306800056957
193.70000 1.22751836630577548356
193.80000 1.23148852021039968767
193.90000 1.23570124054764952720
194.00000 1.24014346488178536060
194.10000 1.24480528484538496515
194.20000 1.24968506899498483205
194.30000 1.25477704005970718112
194.40000 1.26007869601108644408
194.50000 1.26558096981978991828
194.60000 1.27127246047454359224
194.70000 1.27713172229414143544
194.80000 1.28313867872611493497
194.90000 1.28927244801787337349
195.00000 1.29550820480342771158
195.10000 1.30182780541360384633
195.20000 1.30821279619104781175
195.30000 1.31464957968616108328
195.40000 1.32112556184603437563
195.50000 1.32762740456876680126
195.60000 1.33414304623529781376
195.70000 1.34066297283881156646
195.80000 1.34717465977726882123
195.90000 1.35366925677618903365
196.00000 1.36013395677190561052
196.10000 1.36656785968571644876
196.20000 1.37296164205049807356
196.30000 1.37931208582140684438
196.40000 1.38561450494176048806
196.50000 1.39186404811856534999
196.60000 1.39805488197924476186
196.70000 1.40417826545706083293
196.80000 1.41022400806893087016
196.90000 1.41618300541067078574
197.00000 1.42204231572973945731
197.10000 1.42779342645706280055
197.20000 1.43342508827877015081
197.30000 1.43893684131375272811
197.40000 1.44432216310420162436
197.50000 1.44958603845994598486
197.60000 1.45472581221651525351
197.70000 1.45974542149033644434
197.80000 1.46464247520854044088
197.90000 1.46941388080077697352
198.00000 1.47405005255656091645
198.10000 1.47853700988849109025
198.20000 1.48285867589463831548
198.30000 1.48700216415478024011
198.40000 1.49095159432155945496
198.50000 1.49469421867517772238
198.60000 1.49822207320810755701
198.70000 1.50152630755841237774
198.80000 1.50460123688471026060
198.90000 1.50744483422279835016
199.00000 1.51005317015726303861
199.10000 1.51242444852296671672
199.20000 1.51455781344060947008
199.30000 1.51645524810823217382
199.40000 1.51811910526183682568
199.50000 1.51955482955074707629
199.60000 1.52076773958977706872
199.70000 1.52176542740725976843
199.80000 1.52255536185223819926
199.90000 1.52314286687132537022
200.00000 1.52353399540148102334
200.10000 1.52373557760787353744
200.20000 1.52375006278096671322
200.30000 1.52357876262010163266
200.40000 1.52322037640684153237
200.50000 1.52267102402160395218
200.60000 1.52192448857162423937
200.70000 1.52097198283992069069
200.80000 1.51980779433354663921
200.90000 1.51842369270306105823
201.00000 1.51681449090948494933
201.10000 1.51497587060850576439
201.20000 1.51290856270793840728
201.30000 1.51061069709207342154
201.40000 1.50808300193358057754
201.50000 1.50532286461111059548
201.60000 1.50232938433154531705
201.70000 1.49909950765751370785
201.80000 1.49563215674041991360
201.90000 1.49192752329762989730
202.00000 1.48798928417176445740
202.10000 1.48382457473314546799
202.20000 1.47944699788468258596
202.30000 1.47486469105779327420
202.40000 1.47009377821994743656
202.50000 1.46514538176216492485
202.60000 1.46002642610399350264
202.70000 1.45474430651919033382
202.80000 1.44929605292569537170
202.90000 1.44368423889055462667
203.00000 1.43790370288799242663
203.10000 1.43194917448420633530
203.20000 1.42581541909813838287
203.30000 1.41949724590292883033
203.40000 1.41299058226160870615
203.50000 1.40629044472150204537
203.60000 1.39939056405458158284
203.70000 1.39228849621692989121
203.80000 1.38498040170393746983
203.90000 1.37746681936226688915
204.00000 1.36975057208931290885
204.10000 1.36184078506483275318
204.20000 1.35374735416546613467
204.30000 1.34548305760013195344
204.40000 1.33706146808364797780
204.50000 1.32849923974084381107
204.60000 1.31980960993432685339
204.70000 1.31100610639348282175
204.80000 1.30210656876040679929
204.90000 1.29312656506971505337
205.00000 1.28409203864715242614
205.10000 1.27502628251577622136
205.20000 1.26596244851180321256
205.30000 1.25693627465317429273
205.40000 1.24797672512511225919
205.50000 1.23911615087892386005
205.60000 1.23037004630720752929
205.70000 1.22174945716746688473
205.80000 1.21324506855828596028
205.90000 1.20483596137773045805
206.00000 1.19649845937468720169
206.10000 1.18820383447201515921
206.20000 1.17992758020566669013
206.30000 1.17165375600174644769
206.40000 1.16337968184294846743
206.50000 1.15511690282975255231
206.60000 1.14688464341667771761
206.70000 1.13871592507569683149
206.80000 1.13064541782558867804
206.90000 1.12271000023069180819
207.00000 1.11494040922777572453
207.10000 1.10736716881484255063
207.20000 1.10000938532632529534
207.30000 1.09289247252874790765
207.40000 1.08603553947603390572
207.50000 1.07946680455259947747
207.60000 1.07321624042361565448
207.70000 1.06731628892189216883
207.80000 1.06180134314239780019
207.90000 1.05671088215698810413
208.00000 1.05207438353236222115
208.10000 1.04792503046496603854
208.20000 1.04428900598732724569
208.30000 1.04119057425478069874
208.40000 1.03864700306408240268
208.50000 1.03667337266132190359
208.60000 1.03527870911605247789
208.70000 1.03446795498120675231
208.80000 1.03423710444414050716
208.90000 1.03457934155191790201
209.00000 1.03547973622036660307
209.10000 1.03692566412158976903
209.20000 1.03890406738735988067
209.30000 1.04140844777493523076
209.40000 1.04443833044225258364
209.50000 1.04799428596676995431
209.60000 1.05208139370677970373
209.70000 1.05670113091356157590
209.80000 1.06184643783081930156
209.90000 1.06750168953917820017
210.00000 1.07364753649882697432
210.10000 1.08025303482841463387
210.20000 1.08729339479737482676
210.30000 1.09474356652779649938
210.40000 1.10258776485185069370
210.50000 1.11081337997613262454
210.60000 1.11940954438891577640
210.70000 1.12837055467120374516
210.80000 1.13767543704081086221
210.90000 1.14730118016979307908
211.00000 1.15721137259188738064
211.10000 1.16737120167922593823
211.20000 1.17774221413898550976
211.30000 1.18829267528879433045
211.40000 1.19899899665345842190
211.50000 1.20984617187723497792
211.60000 1.22082435177629054369
211.70000 1.23192479265050916500
211.80000 1.24313676529173571055
211.90000 1.25444873284642445765
212.00000 1.26584122387999356860
212.10000 1.27729178539165435282
212.20000 1.28878255394306141266
212.30000 1.30029463840469633769
212.40000 1.31181460211494825394
212.50000 1.32332816907485196931
212.60000 1.33483098781119102396
212.70000 1.34631109742362296253
212.80000 1.35775891128690442485
212.90000 1.36916008561197839207
213.00000 1.38050349618282387021
213.10000 1.39177556437702986422
213.20000 1.40296644066563473876
213.30000 1.41406597261124984613
213.40000 1.42507086754062866148
213.50000 1.43597725902675770751
213.60000 1.44678237513767080034
213.70000 1.45748187925373535328
213.80000 1.46806958410866887627
213.90000 1.47853922636533387307
214.00000 1.48888390389747984540
214.10000 1.49909538990085617566
214.20000 1.50916732185732142561
214.30000 1.51909256126972065427
214.40000 1.52886975709803351450
214.50000 1.53849026174818539213
214.60000 1.54795330577314249941
214.70000 1.55725326977630713209
214.80000 1.56638419502751622982
214.90000 1.57534792899632175191
215.00000 1.58414107196108011269
215.10000 1.59276679096125054788
215.20000 1.60122388471256573371
215.30000 1.60952090484156185128
215.40000 1.61766251705539619948
215.50000 1.62565423216562260454
215.60000 1.63350551674795393082
215.70000 1.64122201102379808413
215.80000 1.64881212434467499581
215.90000 1.65628051717032522727
216.00000 1.66363479822525953317
216.10000 1.67087728814835471747
216.20000 1.67801393212481999344
216.30000 1.68504649571755140931
216.40000 1.69197891821913667719
216.50000 1.69881537926815343509
216.60000 1.70555347414585626647
216.70000 1.71220081897071874984
216.80000 1.71875461474027757735
216.90000 1.72521460450490042795
217.00000 1.73158161336565363750
217.10000 1.73785534079508470462
217.20000 1.74403379909478818563
217.30000 1.75011494529045148657
217.40000 1.75610129938480485141
217.50000 1.76199184209973004063
217.60000 1.76778741193645792970
217.70000 1.77348935901882422317
217.80000 1.77909968741355243935
217.90000 1.78462109905828469671
218.00000 1.79005557111532154802
218.10000 1.79540698313474318512
218.20000 1.80067760705435552434
218.30000 1.80587201509658485543
218.40000 1.81099204892208182218
218.50000 1.81603799163591288564
218.60000 1.82100994049895290515
218.70000 1.82590459375647554670
218.80000 1.83071932762234200431
218.90000 1.83544648175369036010
219.00000 1.84008095994741492243
219.10000 1.84462116995062159565
219.20000 1.84906051868347456747
219.30000 1.85340222343289531298
219.40000 1.85764621217308221872
219.50000 1.86179938033586207335
219.60000 1.86586512298343794301
219.70000 1.86984920833231897272
219.80000 1.87375508656974698017
219.90000 1.87758900575019345739
220.00000 1.88135300590532450984
220.10000 1.88504828780750335451
220.20000 1.88867668125409966898
220.30000 1.89224209431906466083
220.40000 1.89574745519570723225
220.50000 1.89919726881332682691
220.60000 1.90259597804920212124
220.70000 1.90594826026442805953
220.80000 1.90925762788943703096
220.90000 1.91252360584542851283
221.00000 1.91574774983451305109
221.10000 1.91892679503987332278
221.20000 1.92206002467378734045
221.30000 1.92514124921289866376
221.40000 1.92817218033789710623
221.50000 1.93114842056249006476
221.60000 1.93407356128095603518
221.70000 1.93694969740027064028
221.80000 1.93977832030930792130
221.90000 1.94256309381471571290
222.00000 1.94530853692389886658
222.10000 1.94801350557407583903
222.20000 1.95067874617785283337
222.30000 1.95330576204699708554
222.40000 1.95589478937953101751
222.50000 1.95844277520968173934
222.60000 1.96094813906156120965
222.70000 1.96341279385563748037
222.80000 1.96583670595347262683
222.90000 1.96821946710091250433
223.00000 1.97056156492127898196
223.10000 1.97286545739034115210
223.20000 1.97513153452472627975
223.30000 1.97736187680201825013
223.40000 1.97955334084383793348
223.50000 1.98170547899883447842
223.60000 1.98381216244482179049
223.70000 1.98586578822109728191
223.80000 1.98785797803162990449
223.90000 1.98977686821110672997
224.00000 1.99161457880534706634
224.10000 1.99335895122629632221
224.20000 1.99500708288617361490
224.30000 1.99655632092686030493
224.40000 1.99800171866042197356
224.50000 1.99934743220106694891
224.60000 2.00059307968162281154
224.70000 2.00174268146357912443
224.80000 2.00279671521050782853
224.90000 2.00375598311670675345
225.00000 2.00462303554583548539
225.10000 2.00539937613483863375
225.20000 2.00608621095181250936
225.30000 2.00668696249863546074
225.40000 2.00720422422956254598
225.50000 2.00764033444165491541
225.60000 2.00799710370134747363
225.70000 2.00827212136229187858
225.80000 2.00846402149528185169
225.90000 2.00856564347670748462
226.00000 2.00856841103757280015
226.10000 2.00846461135938364832
226.20000 2.00824488699635433679
226.30000 2.00790345313936845174
226.40000 2.00743579201278564828
226.50000 2.00684257375933700815
226.60000 2.00612884883224786349
226.70000 2.00529831097270911754
226.80000 2.00435834527012659129
226.90000 2.00331535532227177106
227.00000 2.00217282235800014367
227.10000 2.00093538389349294849
227.20000 1.99960593828909199906
227.30000 1.99818648745556279222
227.40000 1.99668124778017585307
227.50000 1.99509350704722609500
227.60000 1.99342911605705207729
227.70000 1.99169376487877774347
227.80000 1.98989278324863523286
227.90000 1.98803177597743643308
228.00000 1.98611358853163279997
228.10000 1.98414158848026770551
228.20000 1.98211691377880129323
228.30000 1.98004144974240375117
228.40000 1.97791550131167130200
228.50000 1.97574093900389683654
228.60000 1.97352233294837583401
228.70000 1.97126402829707213221
228.80000 1.96896751345825916854
228.90000 1.96664048973598629099
229.00000 1.96428217363239337625
229.10000 1.96189981674421897581
229.20000 1.95949426907276256009
229.30000 1.95706761572665138206
229.40000 1.95462192083942412742
229.50000 1.95216060433203087421
229.60000 1.94968598092949316872
229.70000 1.94720062211113726831
229.80000 1.94470717837519178526
229.90000 1.94221002877392227721
230.00000 1.93970876253575758289
230.10000 1.93720601583466078188
230.20000 1.93470044147072029348
230.30000 1.93219254562323575899
230.40000 1.92967989394147961102
230.50000 1.92716178268717232260
230.60000 1.92463863016125705114
230.70000 1.92211184469738909103
230.80000 1.91958485905103971259
230.90000 1.91706098119204335340
231.00000 1.91454540156795445998
231.10000 1.91204156729188290939
231.20000 1.90955248094782668636
231.30000 1.90708112876982766288
231.40000 1.90462841638493884989
231.50000 1.90219662364646205361
231.60000 1.89978558622335062709
231.70000 1.89739729547662210216
231.80000 1.89503530227829792796
231.90000 1.89270069440918206685
232.00000 1.89039569506201531658
232.10000 1.88812206553072198346
232.20000 1.88588344456066531322
232.30000 1.88367403137750985984
232.40000 1.88150011541216760032
232.50000 1.87935905141220952377
232.60000 1.87725030122330783447
232.70000 1.87518153941025134015
232.80000 1.87315488179381472096
232.90000 1.87117780656195257258
233.00000 1.86925578401619503989
233.10000 1.86739691642162673889
233.20000 1.86560321505592394280
233.30000 1.86387546824137368386
233.40000 1.86221409224906253795
233.50000 1.86061403306596610222
233.60000 1.85907784558985049511
233.70000 1.85760505568002801987
233.80000 1.85619912405997002722
233.90000 1.85486901479053231825
234.00000 1.85362062881405158362
234.10000 1.85246400684007893087
234.20000 1.85140365038448598171
234.30000 1.85044461796780073209
234.40000 1.84959039308193856113
234.50000 1.84883839225850132171
234.60000 1.84818892425558053391
234.70000 1.84763800799967307881
234.80000 1.84718141951596080902
234.90000 1.84681606675407716412
235.00000 1.84654186340304778913
235.10000 1.84635876220359731040
235.20000 1.84627254542578301320
235.30000 1.84629093581862119263
235.40000 1.84642596133097088773
235.50000 1.84669326148794943828
235.60000 1.84710741545531130489
235.70000 1.84768399016200819599
235.80000 1.84843434331084640773
235.90000 1.84936899914376200727
236.00000 1.85048972089525533792
236.10000 1.85179668450642820563
236.20000 1.85328632630012138661
236.30000 1.85495074377677209523
236.40000 1.85677797426132777788
236.50000 1.85875926929632283676
236.60000 1.86087847795523714042
236.70000 1.86312510959758147960
236.80000 1.86548704771006115929
236.90000 1.86795275218432652946
237.00000 1.87051805641137824328
237.10000 1.87317664024432036477
237.20000 1.87592751713199196304
237.30000 1.87877083040002513234
237.40000 1.88170584256200894647
237.50000 1.88473406738085996745
237.60000 1.88785116289844205503
237.70000 1.89105407029042932122
237.80000 1.89433867836878630312
237.90000 1.89769819758095359792
238.00000 1.90112832894520826452
238.10000 1.90462726572025110238
238.20000 1.90819055223240218200
238.30000 1.91181870833429182655
238.40000 1.91551007190513096503
238.50000 1.91925790384565044260
238.60000 1.92305919928924704956
238.70000 1.92690836372905911988
238.80000 1.93080003279495518036
238.90000 1.93472917356900368832
239.00000 1.93869470406792002460
239.10000 1.94269937790204689198
239.20000 1.94674354101047424022
239.30000 1.95082900393191817031
239.40000 1.95495426620419946845
239.50000 1.95911619244826824028
239.60000 1.96330944542041054175
239.70000 1.96752734610449569730
239.80000 1.97175984454141879149
239.90000 1.97599724522125789323
240.00000 1.98023205695721429506
240.10000 1.98445552941480651361
240.20000 1.98865705515279833530
240.30000 1.99282925652876744391
240.40000 1.99695911708252054541
240.50000 2.00103670514586013677
240.60000 2.00505721469189003289
240.70000 2.00901386634487916368
240.80000 2.01290841651402511095
240.90000 2.01674118356545691879
241.00000 2.02051764967297427466
241.10000 2.02424376717899269909
241.20000 2.02792358256887973890
241.30000 2.03156124141483856967
241.40000 2.03515709033504339949
241.50000 2.03871242102705598834
241.60000 2.04222132240239818724
241.70000 2.04567936211836482417
241.80000 2.04907855504712166220
241.90000 2.05241125692488833610
242.00000 2.05567304415609828271
242.10000 2.05885930919963542806
242.20000 2.06197115972338468592
242.30000 2.06500967163183039654
242.40000 2.06798330259264907827
242.50000 2.07089608402956810458
242.60000 2.07375547121882236638
242.70000 2.07656332297717326316
242.80000 2.07931909211188651558
242.90000 2.08201620919266620391
243.00000 2.08464211878322174515
243.10000 2.08718456834990996921
243.20000 2.08962994198590100504
243.30000 2.09197146392057652273
243.40000 2.09420389457879673765
243.50000 2.09633185677220485252
243.60000 2.09836449871489200240
243.70000 2.10031402257114876407
243.80000 2.10219062765701626557
243.90000 2.10400190863601642313
244.00000 2.10574934423876765456
244.10000 2.10743076665521802379
244.20000 2.10904135113136176744
244.30000 2.11057242873633692315
244.40000 2.11202278084801916750
244.50000 2.11339128690003830061
244.60000 2.11467873517515657643
244.70000 2.11589295951992807797
244.80000 2.11703765753753185333
244.90000 2.11811983555487247129
245.00000 2.11914699285585189440
245.10000 2.12012443141481674686
245.20000 2.12106653467589271660
245.30000 2.12198676587602685265
245.40000 2.12289836216315358482
245.50000 2.12381876310079716745
245.60000 2.12475932100202822007
245.70000 2.12572444819289783695
245.80000 2.12671428759318772767
245.90000 2.12772138576106810723
246.00000 2.12873500404183704962
246.10000 2.12974704013340513903
246.20000 2.13075497380951806145
246.30000 2.13175830038609208179
246.40000 2.13276645813928722335
246.50000 2.13378581319541067005
246.60000 2.13482686360580538765
246.70000 2.13589233583905160282
246.80000 2.13698202317146318103
246.90000 2.13810090217089614322
247.00000 2.13925142364823494816
247.10000 2.14044989927725241302
247.20000 2.14171392317274717762
247.30000 2.14307378748236291333
247.40000 2.14455783434394699468
247.50000 2.14619419559833867331
247.60000 2.14799996446485073027
247.70000 2.14998424092340732673
247.80000 2.15214915649473514830
247.90000 2.15448892723286002039
248.00000 2.15700080531463872701
248.10000 2.15968192470141306222
248.20000 2.16253532107362352788
248.30000 2.16556593473230456613
248.40000 2.16877565764695911297
248.50000 2.17216940362762682939
248.60000 2.17574324076762329717
248.70000 2.17949242941126088234
248.80000 2.18341139286667641955
248.90000 2.18748870886525949171
249.00000 2.19171803607352741062
249.10000 2.19609115140833805965
249.20000 2.20059679950439807959
249.30000 2.20522991148496804530
249.40000 2.20997642557064395487
249.50000 2.21482749851901558875
249.60000 2.21977130591892281086
249.70000 2.22479911879387438775
249.80000 2.22990422124023075718
249.90000 2.23508079680064362544
250.00000 2.24032890107702712732
250.10000 2.24564647438482622796
250.20000 2.25103319306890719158
250.30000 2.25649267674304673334
250.40000 2.26202318508321218312
250.50000 2.26761982485821463149
250.60000 2.27327857952935455886
250.70000 2.27898718494554067117
250.80000 2.28473158473966039755
250.90000 2.29049470866492071012
251.00000 2.29625689739737091116
251.10000 2.30199869826961457384
251.20000 2.30770595705172109346
251.30000 2.31336480525186515598
251.40000 2.31896630095092153756
251.50000 2.32450259121903325100
251.60000 2.32996352718320464270
251.70000 2.33533979793904938282
251.80000 2.34062402911573989506
251.90000 2.34580466558258000238
252.00000 2.35087638005659497927
252.10000 2.35583569095151455556
252.20000 2.36068581407967121286
252.30000 2.36542971063293275782
252.40000 2.37007352806743107591
252.50000 2.37461856247819304374
252.60000 2.37906685273470194679
252.70000 2.38341393787902482342
252.80000 2.38765159056885852003
252.90000 2.39177619321164746808
253.00000 2.39578105564364958729
253.10000 2.39966566394112494497
253.20000 2.40342986346221470095
253.30000 2.40707363753500486880
253.40000 2.41059702557789612817
253.50000 2.41399323312452555847
253.60000 2.41725326137353675512
253.70000 2.42036292470963949030
253.80000 2.42330978518451082492
253.90000 2.42608220312935810464
254.00000 2.42867659942673306105
254.10000 2.43109349010481289635
254.20000 2.43334387329082611106
254.30000 2.43543804881072678046
254.40000 2.43738764205450094014
254.50000 2.43920418836041686557
254.60000 2.44089247913647355725
254.70000 2.44245483391996421989
254.80000 2.44388646180034312984
254.90000 2.44518405305163071276
255.00000 2.44634515139258303311
255.10000 2.44736514794053566051
255.20000 2.44824857332522507895
255.30000 2.44899818378250333891
255.40000 2.44962100041475803804
255.50000 2.45012546793710137949
255.60000 2.45051903286324221930
255.70000 2.45080640733371676078
255.80000 2.45098905808022733408
255.90000 2.45106587054061033857
256.00000 2.45103176479681715282
256.10000 2.45088186871970636805
256.20000 2.45061343844148540978
256.30000 2.45022143924503280802
256.40000 2.44971156929667946571
256.50000 2.44908736710371359507
256.60000 2.44836032023025565124
256.70000 2.44754216877993748694
256.80000 2.44664589752195239896
256.90000 2.44567883921438057651
257.00000 2.44464689565466693392
257.10000 2.44355332159255325712
257.20000 2.44239646142308353942
257.30000 2.44117793502481092698
257.40000 2.43990099510738345040
257.50000 2.43857587017094877182
257.60000 2.43721699942885676566
257.70000 2.43584277103798306713
257.80000 2.43447560218746082220
257.90000 2.43313831492272547296
258.00000 2.43184841072094787756
258.10000 2.43062346124302025753
258.20000 2.42947620174020227013
258.30000 2.42841693646004701059
258.40000 2.42745426091903943828
258.50000 2.42659552502636911955
258.60000 2.42584693274204751502
258.70000 2.42521580064661462282
258.80000 2.42470915883018844178
258.90000 2.42433413743753565121
259.00000 2.42410171367807914430
259.10000 2.42402518513772872062
259.20000 2.42412277925294039756
259.30000 2.42441718927642484243
259.40000 2.42492930109085860746
259.50000 2.42567890193199314143
259.60000 2.42667806642702401955
259.70000 2.42792936237795023705
259.80000 2.42942320294612317675
259.90000 2.43114245253563864461
260.00000 2.43306672772737574995
260.10000 2.43517835542512162827
260.20000 2.43746288579846893224
260.30000 2.43991275822005570330
260.40000 2.44252772362689877412
260.50000 2.44530664299510706580
260.60000 2.44824232786564655457
260.70000 2.45133066733029715914
260.80000 2.45456050762942081521
260.90000 2.45791532280284220534
261.00000 2.46138166097194280692
261.10000 2.46494003111515879328
261.20000 2.46857684395908566984
261.30000 2.47227260685265046278
261.40000 2.47601505036318387884
261.50000 2.47978764858545902065
261.60000 2.48357580512635047694
261.70000 2.48736666281772780376
261.80000 2.49115006479015631379
261.90000 2.49491681255027018185
262.00000 2.49866284903365864247
262.10000 2.50238245410448800165
262.20000 2.50607041607553397972
262.30000 2.50972200471327102718
262.40000 2.51333099457850954979
262.50000 2.51689125685517053090
262.60000 2.52039582194801299031
262.70000 2.52383840688622535273
262.80000 2.52721408180826659463
262.90000 2.53051766335151274715
263.00000 2.53374860336636396931
263.10000 2.53690027846484340284
263.20000 2.53996980225533390100
263.30000 2.54295165355615834995
263.40000 2.54584236389254863071
263.50000 2.54863666118613305958
263.60000 2.55132845721968930497
263.70000 2.55390955098687862673
263.80000 2.55637277289326487616
263.90000 2.55871174551120548843
264.00000 2.56092145610910917683
264.10000 2.56300159088265101295
264.20000 2.56495543969481076051
264.30000 2.56679230390773924028
264.40000 2.56852381539241329262
264.50000 2.57016683197122439248
264.60000 2.57173417762509039607
264.70000 2.57323254163960082622
264.80000 2.57466639252874856800
264.90000 2.57602901379215835881
265.00000 2.57731007069483201520
265.10000 2.57849558790314783815
265.20000 2.57957210534731903237
265.30000 2.58052946242936742022
265.40000 2.58136257141882337318
265.50000 2.58207075153412479066
265.60000 2.58266163359314260751
265.70000 2.58314101699481362248
265.80000 2.58351971950786549439
265.90000 2.58379940876318802520
266.00000 2.58398452457459582208
266.10000 2.58407454367980646302
266.20000 2.58406944470925548692
266.30000 2.58396746164923678978
266.40000 2.58377107057126870370
266.50000 2.58348278728192806978
266.60000 2.58310855537025388870
266.70000 2.58265337196012426866
266.80000 2.58211857323051684833
266.90000 2.58150858698649305887
267.00000 2.58082572499171280249
267.10000 2.58007020773951033194
267.20000 2.57924686642477090361
267.30000 2.57835922994954293083
267.40000 2.57741672052483589066
267.50000 2.57642257358007946793
267.60000 2.57538569542233809464
267.70000 2.57430809668093146833
267.80000 2.57318799721959685655
267.90000 2.57202261797325569319
268.00000 2.57080793651684528169
268.10000 2.56953970322001446205
268.20000 2.56821471762195148432
268.30000 2.56683014667001291240
268.40000 2.56539164874722393721
268.50000 2.56390156355777434515
268.60000 2.56237042476941651107
268.70000 2.56080850128567794084
268.80000 2.55922798430835387737
268.90000 2.55764182219657176139
269.00000 2.55606192018151234770
269.10000 2.55450374076962353545
269.20000 2.55297687680578102019
269.30000 2.55149719168275785895
269.40000 2.55007611589419032384
269.50000 2.54873442805738393392
269.60000 2.54748868348026229264
269.70000 2.54636037856093731672
269.80000 2.54537151245078564071
269.90000 2.54454298035148150648
270.00000 2.54388913292246287703
270.10000 2.54341939214711500948
270.20000 2.54313478708581232760
270.30000 2.54303005219698495013
270.40000 2.54309710639055228350
270.50000 2.54332464301846452265
270.60000 2.54370833899211015658
270.70000 2.54424144252781166743
270.80000 2.54492490649842161506
270.90000 2.54576285088674353528
271.00000 2.54675725057002635403
271.10000 2.54791147733884192729
271.20000 2.54922928735470948809
271.30000 2.55071660892130468755
271.40000 2.55237712230207078386
271.50000 2.55421395875463025001
271.60000 2.55623135249139763773
271.70000 2.55843179691622813445
271.80000 2.56081330793597681194
271.90000 2.56337107502874035219
272.00000 2.56609719866492976147
272.10000 2.56898481413612096890
272.20000 2.57202607859834889349
272.30000 2.57521853804565487404
272.40000 2.57855730506828178189
272.50000 2.58203975194960931492
272.60000 2.58566103949550974395
272.70000 2.58941182928131383787
272.80000 2.59327620888288719903
272.90000 2.59723622169124231548
273.00000 2.60126959254149588039
273.10000 2.60535791333263844906
273.20000 2.60948978645136681822
273.30000 2.61365687524395596589
273.40000 2.61785386890827044116
273.50000 2.62208233505872198803
273.60000 2.62634044601799482701
273.70000 2.63062507537429210144
273.80000 2.63492658999240432349
273.90000 2.63923163980295598456
274.00000 2.64352248502353389761
274.10000 2.64778463421140050999
274.20000 2.65200062648446597232
274.30000 2.65616094849596793028
274.40000 2.66025877665575985596
274.50000 2.66429192050308180939
274.60000 2.66826029814896432641
274.70000 2.67216534689640790573
274.80000 2.67600705658524002330
274.90000 2.67978440404036981177
275.00000 2.68349329720850989123
275.10000 2.68712821502287084299
275.20000 2.69068098241263079694
275.30000 2.69413992658380681962
275.40000 2.69749767407517888298
275.50000 2.70074553682885866951
275.60000 2.70387851198274069201
275.70000 2.70689223119447442844
275.80000 2.70978445899410973797
275.90000 2.71255127399778380668
276.00000 2.71519082716371889263
276.10000 2.71769947023433773932
276.20000 2.72007460529651649479
276.30000 2.72230977451281249297
276.40000 2.72440106519341237758
276.50000 2.72634698487078126355
276.60000 2.72814499299322432475
276.70000 2.72979856793628639342
276.80000 2.73131177857618444386
276.90000 2.73269356418991845950
277.00000 2.73395218289365843839
277.10000 2.73509769970635601059
277.20000 2.73613396552398362276
277.30000 2.73706419267542937910
277.40000 2.73788734386095586845
277.50000 2.73860224510625127764
277.60000 2.73920390021681299445
277.70000 2.73969215918631996949
277.80000 2.74006383025541943304
277.90000 2.74031634452101168355
278.00000 2.74044791644577693477
278.10000 2.74045572448835596946
278.20000 2.74033663137834217435
278.30000 2.74008902429884565967
278.40000 2.73971143519130496036
278.50000 2.73920785328185710500
278.60000 2.73858502842270719954
278.70000 2.73785096693830287092
278.80000 2.73701450656440620919
278.90000 2.73608079260298890757
279.00000 2.73505253417973673846
279.10000 2.73392723886609681659
279.20000 2.73269591324428192404
279.30000 2.73135307106459599872
279.40000 2.72989362303881723983
279.50000 2.72831666652974870544
279.60000 2.72662680199601206810
279.70000 2.72483795825256368583
279.80000 2.72296716663734305850
279.90000 2.72103293728356033657
280.00000 2.71905419674746461277
280.10000 2.71704576340848554357
280.20000 2.71501602450832691213
280.30000 2.71297087449496958288
280.40000 2.71091246050956060745
280.50000 2.70883941843808821963
280.60000 2.70675060442775185500
280.70000 2.70464808313632551968
280.80000 2.70253566322981203318
280.90000 2.70042142474188646776
281.00000 2.69831858001422804567
281.10000 2.69623720694248264800
281.20000 2.69419266129614420342
281.30000 2.69219957332104188861
281.40000 2.69026913754981027548
281.50000 2.68841545929140200664
281.60000 2.68664959668561914233
281.70000 2.68498912149546706501
281.80000 2.68344660966563670515
281.90000 2.68204031141442764109
282.00000 2.68078846579695653539
282.10000 2.67970627963196742589
282.20000 2.67880868466208314254
282.30000 2.67810363269851825948
282.40000 2.67760172571370292654
282.50000 2.67730494488319354017
282.60000 2.67721711965858308867
282.70000 2.67733913206825556232
282.80000 2.67767159908324082743
282.90000 2.67820975157865482670
283.00000 2.67895073075672670161
283.10000 2.67988720570642674203
283.20000 2.68101056898140556360
283.30000 2.68231844074058440269
283.40000 2.68381113815149071863
283.50000 2.68549603237483856834
283.60000 2.68738306161477470900
283.70000 2.68948531440404039250
283.80000 2.69180933787907794307
283.90000 2.69435469405366152508
284.00000 2.69711112883192115606
284.10000 2.70005519290143400579
284.20000 2.70315362021214029263
284.30000 2.70637366355405550085
284.40000 2.70968091652098402565
284.50000 2.71305230707758378817
284.60000 2.71646976463000596379
284.70000 2.71992506615844106419
284.80000 2.72341704751696081469
284.90000 2.72694407402168774290
285.00000 2.73050581203373379671
285.10000 2.73409307059397668925
285.20000 2.73769710664894409900
285.30000 2.74130131911488343777
285.40000 2.74488632684798078506
285.50000 2.74843456858426957167
285.60000 2.75192996068014056570
285.70000 2.75535608624511543368
285.80000 2.75870211729882137341
285.90000 2.76195830996885251682
286.00000 2.76511567916226607909
286.10000 2.76816586507727170188
286.20000 2.77110359390207568616
286.30000 2.77392173572687518966
286.40000 2.77661541484196186834
286.50000 2.77917872290646324313
286.60000 2.78161333999425592343
286.70000 2.78391749094939952748
286.80000 2.78609309986834431340
286.90000 2.78814087117724379877
287.00000 2.79006082924835171056
287.10000 2.79185181222374336821
287.20000 2.79350773990748054988
287.30000 2.79502581047223962840
287.40000 2.79639707349832563080
287.50000 2.79761585498188081740
287.60000 2.79867237434359222282
287.70000 2.79956241791837890074
287.80000 2.80027661354052664237
287.90000 2.80080889854163381119
288.00000 2.80115448365669400472
288.10000 2.80130903595461955594
288.20000 2.80127149683567801085
288.30000 2.80104679971202908853
288.40000 2.80063946700570510973
288.50000 2.80006485815418211358
288.60000 2.79933777135486099238
288.70000 2.79847668125267750997
288.80000 2.79750024885611046838
288.90000 2.79642407133699948774
289.00000 2.79525568119572918613
289.10000 2.79399827575555243040
289.20000 2.79264879885226527565
289.30000 2.79119522237015875843
289.40000 2.78963015741979675064
289.50000 2.78794059031823703601
289.60000 2.78612088393881431025
289.70000 2.78416774011355141985
289.80000 2.78208340815547800139
289.90000 2.77987782769315241718
290.00000 2.77755816454417386157
290.10000 2.77513545114288070131
290.20000 2.77261649530006222965
290.30000 2.77000378041492932544
290.40000 2.76729769095755218497
290.50000 2.76449244318536707408
290.60000 2.76158335366398093444
290.70000 2.75856712707322023579
290.80000 2.75543923387433822755
290.90000 2.75220163823964758572
291.00000 2.74885595256699473346
291.10000 2.74540497397342092015
291.20000 2.74185545197426481693
291.30000 2.73820672391055967912
291.40000 2.73445945894010284556
291.50000 2.73061628674920197034
291.60000 2.72667775796939378635
291.70000 2.72265082838067944565
291.80000 2.71854629527657667218
291.90000 2.71438046954014904546
292.00000 2.71017283545145880424
292.10000 2.70594335614587468400
292.20000 2.70170523931849382642
292.30000 2.69747544676517862090
292.40000 2.69325601085860383901
292.50000 2.68905103133968061926
292.60000 2.68485817296221440464
292.70000 2.68067686245190694002
292.80000 2.67650794467903644218
292.90000 2.67235984607425202945
293.00000 2.66824767979754832953
293.10000 2.66418785739481967184
293.20000 2.66020316149236992819
293.30000 2.65631078611765607535
293.40000 2.65252865580769928088
293.50000 2.64887087635184663789
293.60000 2.64535277057730052760
293.70000 2.64198861683278264649
293.80000 2.63879494863564569466
293.90000 2.63579407868767320364
294.00000 2.63300671861903914891
294.10000 2.63045579019853515575
294.20000 2.62815443006913123061
294.30000 2.62611101909287148095
294.40000 2.62432689181988149667
294.50000 2.62279096966208879769
294.60000 2.62149287888828719587
294.70000 2.62041642626873334137
294.80000 2.61955067641322793326
294.90000 2.61888513847648537913
295.00000 2.61841781317248909369
295.10000 2.61814179356676555078
295.20000 2.61805961842143694143
295.30000 2.61816505686902788134
295.40000 2.61845976607336855982
295.50000 2.61893834817965884853
295.60000 2.61960378053895776553
295.70000 2.62045194783228185033
295.80000 2.62148026316278032740
295.90000 2.62267931828693078593
296.00000 2.62403561145747410376
296.10000 2.62553086929196092436
296.20000 2.62714246423542855419
296.30000 2.62885282428914228480
296.40000 2.63064517282928143668
296.50000 2.63251109698648753863
296.60000 2.63444794900278870550
296.70000 2.63645908359450934225
296.80000 2.63854530856492968429
296.90000 2.64070776403486192347
297.00000 2.64294012420353556521
297.10000 2.64522849554797439619
297.20000 2.64755136545960142774
297.30000 2.64988258723004555691
297.40000 2.65219312154337659951
297.50000 2.65445941617309342505
297.60000 2.65665726436832645489
297.70000 2.65877191733081910855
297.80000 2.66079151059341738873
297.90000 2.66271034708584102876
298.00000 2.66452289010865883385
298.10000 2.66622493283237451612
298.20000 2.66781106229976488565
298.30000 2.66927027721847605336
298.40000 2.67059479258984551776
298.50000 2.67177142569831373664
298.60000 2.67278703971060889308
298.70000 2.67363681101622327285
298.80000 2.67431722681528565140
298.90000 2.67483129298896157504
299.00000 2.67518917952394536818
299.10000 2.67539843511466530871
299.20000 2.67547204879344609459
299.30000 2.67541728663866564320
299.40000 2.67523957952647672769
299.50000 2.67493855409409357894
299.60000 2.67451234556077530924
299.70000 2.67395716170977578359
299.80000 2.67326881198973329136
299.90000 2.67244429049531358046
300.00000 2.67148012834252615183
300.10000 2.67037873309873406803
300.20000 2.66913603970610684944
300.30000 2.66775514222276404180
300.40000 2.66623715480243804961
300.50000 2.66458410577054219581
300.60000 2.66279958439627971938
300.70000 2.66089034877952082815
300.80000 2.65886167906267737837
300.90000 2.65672219954796929836
301.00000 2.65447527894516282684
301.10000 2.65212300602932065436
301.20000 2.64966232402753540001
301.30000 2.64708705159180588667
301.40000 2.64439370926758937485
301.50000 2.64157325043505087352
301.60000 2.63862343187446889617
301.70000 2.63554768716390331983
301.80000 2.63235294436308445420
301.90000 2.62904959746236054153
302.00000 2.62565624623350114582
302.10000 2.62218468861443853866
302.20000 2.61864668003417368241
302.30000 2.61504796600559508742
302.40000 2.61138669824846124798
302.50000 2.60765562466864094159
302.60000 2.60384453317839235392
302.70000 2.59994003305249330898
302.80000 2.59592933767639368693
302.90000 2.59180640914517379005
303.00000 2.58756683057887415021
303.10000 2.58321656187087806461
303.20000 2.57876114573451722774
303.30000 2.57421283987163734292
303.40000 2.56958696336570792464
303.50000 2.56489671046028674187
303.60000 2.56015384904267032605
303.70000 2.55536367318469955586
303.80000 2.55053170924240814465
303.90000 2.54565597078277645258
304.00000 2.54073606982110599547
304.10000 2.53576872715592894228
304.20000 2.53075353378415733864
304.30000 2.52569255085590336386
304.40000 2.52059087260705599818
304.50000 2.51545261267251862336
304.60000 2.51028720334407154464
304.70000 2.50509811898336628805
304.80000 2.49988840059591460155
304.90000 2.49466157227749030799
305.00000 2.48941281954319500929
305.10000 2.48413899252477416604
305.20000 2.47883749850872636826
305.30000 2.47350282283020651498
305.40000 2.46813188557439126164
305.50000 2.46272702537106211047
305.60000 2.45728574384929845097
305.70000 2.45181112304618603547
305.80000 2.44630547552794395489
305.90000 2.44076949453138650947
306.00000 2.43520828241487385098
306.10000 2.42962802227233953180
306.20000 2.42403618020069989218
306.30000 2.41844213866881669499
306.40000 2.41285241900991532648
306.50000 2.40727847013531029087
306.60000 2.40172661527202133805
306.70000 2.39620745475949974142
306.80000 2.39072881854174334960
306.90000 2.38529573473332652081
307.00000 2.37991577824972621445
307.10000 2.37459600387644887487
307.20000 2.36934203737345613322
307.30000 2.36415652565751238162
307.40000 2.35904186645426028140
307.50000 2.35399704288726752002
307.60000 2.34901487345780763151
307.70000 2.34408906671397620765
307.80000 2.33921143960010592284
307.90000 2.33437377751850185574
308.00000 2.32956832240610620816
308.10000 2.32479159223982913990
308.20000 2.32004281808289046930
308.30000 2.31532961869384809198
308.40000 2.31065286417691915490
308.50000 2.30602295724695681096
308.60000 2.30144469952701666039
308.70000 2.29692273188520645107
308.80000 2.29246247001035984244
308.90000 2.28806415176563613762
309.00000 2.28373055772873521358
309.10000 2.27946629503377390912
309.20000 2.27527837369342567220
309.30000 2.27117387941874674951
309.40000 2.26716368863608963721
309.50000 2.26325476405662294587
309.60000 2.25945198248734642145
309.70000 2.25575525936347979514
309.80000 2.25215725231720886599
309.90000 2.24864385615886269897
310.00000 2.24519956715767251191
310.10000 2.24180286872708769847
310.20000 2.23844036671629919031
310.30000 2.23509364466816020697
310.40000 2.23175625327789772947
310.50000 2.22842271687106079905
310.60000 2.22509490414970839733
310.70000 2.22177115737714985757
310.80000 2.21845516970413445404
310.90000 2.21514806319825944044
311.00000 2.21185080294557842493
311.10000 2.20856426180335536099
311.20000 2.20529026269241936268
311.30000 2.20203042863489967714
311.40000 2.19878561903087768944
311.50000 2.19555820910081999128
311.60000 2.19234443011562396242
311.70000 2.18913880468187763564
311.80000 2.18593475848914575971
311.90000 2.18272036228487134164
312.00000 2.17948670547195584401
312.10000 2.17622642692965200559
312.20000 2.17293268645970715445
312.30000 2.16960074817603250198
312.40000 2.16623129387468687265
312.50000 2.16281887591494817710
312.60000 2.15936230119310918750
312.70000 2.15585329769745696395
312.80000 2.15228518959035723788
312.90000 2.14864863219210413551
313.00000 2.14493820868690760520
313.10000 2.14114827111482403289
313.20000 2.13728248490741157807
313.30000 2.13334246144846608403
313.40000 2.12933743876657557819
313.50000 2.12527507379938938576
313.60000 2.12116338258183214376
313.70000 2.11700427711636898336
313.80000 2.11279980921951050804
313.90000 2.10854644008544426462
314.00000 2.10423982316393774688
314.10000 2.09987950309487996583
314.20000 2.09545881345828412824
314.30000 2.09098375973152885700
314.40000 2.08645604683683667575
314.50000 2.08188130855459673104
314.60000 2.07726390507465372460
314.70000 2.07259966366131595008
314.80000 2.06788835030279137166
314.90000 2.06311807043271277727
315.00000 2.05828143072564301847
315.10000 2.05337201685568901199
315.20000 2.04838047954304622151
315.30000 2.04330734693437638997
315.40000 2.03815092885168835329
315.50000 2.03291862054583975420
315.60000 2.02761668205432754572
315.70000 2.02225267240916262313
315.80000 2.01683204649321258250
315.90000 2.01135659338616532649
316.00000 2.00583099765259386122
316.10000 2.00025593221342553277
316.20000 1.99463385074078194838
316.30000 1.98897226951483664972
316.40000 1.98327906034148406727
316.50000 1.97756614462677328673
316.60000 1.97184548917023414935
316.70000 1.96612787010356984054
316.80000 1.96042453347839941788
316.90000 1.95474132120186173753
317.00000 1.94908220352913796748
317.10000 1.94344741281594753625
317.20000 1.93783545714954859786
317.30000 1.93224543298438151593
317.40000 1.92667327669950309092
317.50000 1.92112297621625461626
317.60000 1.91559213206517425390
317.70000 1.91008639088628658811
317.80000 1.90460729676566134907
317.90000 1.89915655773029939007
318.00000 1.89373627897893955935
318.10000 1.88834260203253371392
318.20000 1.88297001119083147229
318.30000 1.87761437746572445657
318.40000 1.87227011724644048488
318.50000 1.86693150319180162470
318.60000 1.86159410429502596230
318.70000 1.85625633488777621464
318.80000 1.85091689947360953906
318.90000 1.84557448169425012777
319.00000 1.84022492554470090788
319.10000 1.83486390839647832449
319.20000 1.82948498198946689249
319.30000 1.82408145889951965160
319.40000 1.81864440439190860530
319.50000 1.81316362438087754617
319.60000 1.80763440884129000914
319.70000 1.80204412832899294680
319.80000 1.79638508288284335775
319.90000 1.79064823444751426141
320.00000 1.78482560848140006734
320.10000 1.77890813390264759899
320.20000 1.77289018647433434316
320.30000 1.76676464958013012650
320.40000 1.76052899769075090346
320.50000 1.75418075886437655339
320.60000 1.74771777711019464242
320.70000 1.74113368031923384535
320.80000 1.73442360768094943501
320.90000 1.72758378805341884349
321.00000 1.72060404495398068908
321.10000 1.71348232076406320883
321.20000 1.70621275591351736910
321.30000 1.69879261415012044430
321.40000 1.69122369777773632047
321.50000 1.68350802135124975471
321.60000 1.67564881080523552526
321.70000 1.66764955027037979889
321.80000 1.65951380925137227373
321.90000 1.65124320745400796940
322.00000 1.64284048852772069728
322.10000 1.63430678662177744748
322.20000 1.62564671945475287512
322.30000 1.61686176507888267893
322.40000 1.60795474395829934377
322.50000 1.59893362580127133931
322.60000 1.58979959229520498704
322.70000 1.58055746983809481472
322.80000 1.57121255495524856756
322.90000 1.56176810515325866031
323.00000 1.55223057154663720403
323.10000 1.54260466898943359836
323.20000 1.53290085147539793517
323.30000 1.52313202630303851148
323.40000 1.51331367495902844629
323.50000 1.50346093065865865219
323.60000 1.49359050559984479301
323.70000 1.48371965821916641477
323.80000 1.47386084943389414939
323.90000 1.46402489467290138699
324.00000 1.45422089126824195820
324.10000 1.44445240146153656495
324.20000 1.43472212584493168817
324.30000 1.42503297965485697035
324.40000 1.41538880635004316823
324.50000 1.40579438800487463035
324.60000 1.39625093708652528875
324.70000 1.38676737505898948084
324.80000 1.37734885333709121289
324.90000 1.36800185281526574400
325.00000 1.35873531103338887208
325.10000 1.34955993385732965749
325.20000 1.34048671656305494327
325.30000 1.33153250634334872027
325.40000 1.32271446275150405191
325.50000 1.31405399630342435940
325.60000 1.30557660613462280281
325.70000 1.29730512415044441618
325.80000 1.28926549882714227543
325.90000 1.28148169188092578071
326.00000 1.27397343868426079521
326.10000 1.26676359951215838525
326.20000 1.25986328915839118516
326.30000 1.25328067709751274214
326.40000 1.24701812570868431623
326.50000 1.24106998886928210177
326.60000 1.23542693926512708208
326.70000 1.23007274072918143014
326.80000 1.22499194249023532097
326.90000 1.22017297616198663294
327.00000 1.21560474041976325290
327.10000 1.21128726151561587368
327.20000 1.20721975711839640186
327.30000 1.20340154199377690509
327.40000 1.19983454756645509752
327.50000 1.19651251473354845140
327.60000 1.19342636204375844179
327.70000 1.19057062696884975686
327.80000 1.18794303747023156665
327.90000 1.18554797395719081883
328.00000 1.18339944884261290583
328.10000 1.18152112506928965192
328.20000 1.17994096581184941923
328.30000 1.17868644195604455930
328.40000 1.17778253593140019865
328.50000 1.17724963399527120005
328.60000 1.17710027853874879626
328.70000 1.17733963040789551092
328.80000 1.17796768023108341985
328.90000 1.17897968543397727197
329.00000 1.18036387054840000300
329.10000 1.18210412379197797974
329.20000 1.18418427860911918120
329.30000 1.18658205805203375323
329.40000 1.18927809329567657684
329.50000 1.19224955713390810217
329.60000 1.19547721750186439928
329.70000 1.19894327268724436510
329.80000 1.20262955196436113520
329.90000 1.20651873259307499241
330.00000 1.21059520973238614579
330.10000 1.21484426669841101901
330.20000 1.21925328189101053573
330.30000 1.22381320800643428911
330.40000 1.22851823884995700132
330.50000 1.23336669791956033662
330.60000 1.23836475340224376074
330.70000 1.24351291787419723611
330.80000 1.24881914083785567191
330.90000 1.25428843129680503324
331.00000 1.25992801691961751533
331.10000 1.26574530730198640543
331.20000 1.27174609828259351337
331.30000 1.27793786829172567563
331.40000 1.28432308844854144045
331.50000 1.29090521657207660383
331.60000 1.29768627354264636222
331.70000 1.30466971713533690035
331.80000 1.31185321285195623825
331.90000 1.31924385541453252584
332.00000 1.32683601678202872034
332.10000 1.33462812472913217864
332.20000 1.34261712785365582792
332.30000 1.35078578500256657090
332.40000 1.35911705222214028404
332.50000 1.36758354698095136157
332.60000 1.37616249009264890659
332.70000 1.38482771555525996412
332.80000 1.39355795018398858115
332.90000 1.40233585846971766009
333.00000 1.41115380167896652979
333.10000 1.42000680719002188873
333.20000 1.42889057989756514455
333.30000 1.43780818300981998549
333.40000 1.44675505380731260813
333.50000 1.45572920945174415360
333.60000 1.46472375985849290789
333.70000 1.47373333212830604009
333.80000 1.48275353157191974364
333.90000 1.49178015810440380049
334.00000 1.50081401222203412635
334.10000 1.50985906053876432668
334.20000 1.51891888240452129814
334.30000 1.52800430338497410921
334.40000 1.53712614423345229887
334.50000 1.54629459103044139181
334.60000 1.55552218946886128950
334.70000 1.56481831806347410230
334.80000 1.57418913296306298698
334.90000 1.58364299064309314424
335.00000 1.59317662342127026327
335.10000 1.60279157601074257704
335.20000 1.61248133829263276841
335.30000 1.62224405477166104484
335.40000 1.63207090629941688204
335.50000 1.64196068213614664494
335.60000 1.65190467744449467673
335.70000 1.66189864728779414215
335.80000 1.67193768478792294969
335.90000 1.68201443193422094965
336.00000 1.69211870475241777583
336.10000 1.70223714083966573520
336.20000 1.71235271632044313465
336.30000 1.72244938230909996166
336.40000 1.73250749311886094364
336.50000 1.74251201684722966503
336.60000 1.75245032642782773969
336.70000 1.76231388498331930948
336.80000 1.77209840377361663036
336.90000 1.78180358508619013273
337.00000 1.79143277827832546332
337.10000 1.80099662112009527223
337.20000 1.81050467886553665210
337.30000 1.81997270376728452734
337.40000 1.82941980765296186841
337.50000 1.83886205671034498073
337.60000 1.84831693097396042870
337.70000 1.85779635775318496020
337.80000 1.86730747451564601720
337.90000 1.87684970705115331032
338.00000 1.88641417869830484371
338.10000 1.89598689108785770634
338.20000 1.90554506954781838348
338.30000 1.91506384397727064393
338.40000 1.92451956146228869657
338.50000 1.93388680516233938133
338.60000 1.94314575207574174394
338.70000 1.95228078176168091889
338.80000 1.96128164041042305373
338.90000 1.97014506876625712097
339.00000 1.97887573831152925174
339.10000 1.98747910866730873418
339.20000 1.99596886699818041024
339.30000 2.00435505691007749656
339.40000 2.01264601319357696930
339.50000 2.02084396768206723417
339.60000 2.02894442752309014541
339.70000 2.03693409226562851006
339.80000 2.04479022440078190041
339.90000 2.05248632083797333160
340.00000 2.05999146112841933789
340.10000 2.06727903896643812509
340.20000 2.07432643584610375567
340.30000 2.08112340550770799311
340.40000 2.08766641373616009993
340.50000 2.09396095288928441852
340.60000 2.10001821135936818808
340.70000 2.10585608680697836522
340.80000 2.11148384530074015908
340.90000 2.11691415995949160262
341.00000 2.12214914428604663987
341.10000 2.12718932520403552348
341.20000 2.13203608805995589320
341.30000 2.13668918798453229782
341.40000 2.14115455811368274050
341.50000 2.14544641442661065591
341.60000 2.14958390974090611329
341.70000 2.15358521527660938759
341.80000 2.15747499004971086594
341.90000 2.16126987013931233399
342.00000 2.16498316049432587728
342.10000 2.16861794626646950101
342.20000 2.17217530177515829335
342.30000 2.17565050261755047355
342.40000 2.17904146907533634482
342.50000 2.18234648400317038199
342.60000 2.18556744324603261601
342.70000 2.18871247493246586100
342.80000 2.19178933209809194928
342.90000 2.19480159770422073565
343.00000 2.19775175345055748177
343.10000 2.20063908332306958507
343.20000 2.20345343249953889285
343.30000 2.20619013105466501631
343.40000 2.20884145001695402356
343.50000 2.21140736810136363441
343.60000 2.21389386010373135051
343.70000 2.21630956443498659553
343.80000 2.21866910760505249344
343.90000 2.22098543231107213851
344.00000 2.22327246048634354058
344.10000 2.22553620440625499162
344.20000 2.22778491805784518826
344.30000 2.23002360280289410213
344.40000 2.23225586678678033662
344.50000 2.23448994109595400523
344.60000 2.23673336742245610020
344.70000 2.23898931557365856046
344.80000 2.24126760773540828863
344.90000 2.24356882752524443252
345.00000 2.24589555039966184087
345.10000 2.24824505913390144383
345.20000 2.25061519780703515980
345.30000 2.25300153978420529618
345.40000 2.25540263236722325148
345.50000 2.25781802139366404694
345.60000 2.26024812379570398350
345.70000 2.26269610303239794128
345.80000 2.26515844851193577601
345.90000 2.26763674581402036337
346.00000 2.27012703603322604894
346.10000 2.27262376565523929223
346.20000 2.27512224383416373823
346.30000 2.27761604435053978217
346.40000 2.28010182101260556841
346.50000 2.28257827385743773095
346.60000 2.28504099565215678429
346.70000 2.28748947948968718311
346.80000 2.28991599495571016023
346.90000 2.29231670269009731350
347.00000 2.29468562287996217793
347.10000 2.29701460518865660955
347.20000 2.29930646896711009101
347.30000 2.30156248706786147079
347.40000 2.30379188359908065720
347.50000 2.30601079141035244202
347.60000 2.30823261513955737623
347.70000 2.31047414913952240046
347.80000 2.31274361640065931455
347.90000 2.31504726814853609804
348.00000 2.31737904251894018892
348.10000 2.31972762850081173058
348.20000 2.32207954728536377933
348.30000 2.32441930125031443303
348.40000 2.32673584636395714768
348.50000 2.32902543808971738761
348.60000 2.33128888847285505179
348.70000 2.33353722670498659435
348.80000 2.33578111638355360688
348.90000 2.33803022018407623490
349.00000 2.34029230749195088662
349.10000 2.34256944811034364347
349.20000 2.34485323238129341134
349.30000 2.34713187084194312850
349.40000 2.34938770515000354634
349.50000 2.35160180182402479804
349.60000 2.35375719873694703905
349.70000 2.35584157176687074438
349.80000 2.35784774998408241159
349.90000 2.35977548544983406012
350.00000 2.36162791033494520732
350.10000 2.36340561279374979824
350.20000 2.36511256546110295278
350.30000 2.36674743334180041527
350.40000 2.36830511073341223746
350.50000 2.36977460644467198662
350.60000 2.37114714966532602160
350.70000 2.37241324139155824262
350.80000 2.37356338547783467446
350.90000 2.37459452937422560718
351.00000 2.37550889703111825663
351.10000 2.37631226655967923108
351.20000 2.37701734726968284277
351.30000 2.37763969120007752279
351.40000 2.37819173096935142799
351.50000 2.37868511794856950124
351.60000 2.37912733189188510066
351.70000 2.37951515413413578873
351.80000 2.37984372097497191938
351.90000 2.38009988793684875464
352.00000 2.38026980039112372888
352.10000 2.38034637055492409276
352.20000 2.38032063211156492298
352.30000 2.38019315458346783306
352.40000 2.37997473496379788775
352.50000 2.37967362036120407131
352.60000 2.37930943433362613983
352.70000 2.37889804552822313675
352.80000 2.37845906839470331886
352.90000 2.37800297896323081961
353.00000 2.37754216116433989936
353.10000 2.37707981436740991900
353.20000 2.37661979651899727248
353.30000 2.37616325758101057293
353.40000 2.37570980918335225869
353.50000 2.37526312756902787736
353.60000 2.37482390179903655103
353.70000 2.37439857796327026017
353.80000 2.37398902757910825184
353.90000 2.37359861427348326635
354.00000 2.37322813119851585834
354.10000 2.37287676102089212567
354.20000 2.37254178521749116948
354.30000 2.37222045236630568933
354.40000 2.37191143066409627689
354.50000 2.37161318570292992879
354.60000 2.37132129663801568954
354.70000 2.37103747660575791245
354.80000 2.37075656261392641536
354.90000 2.37048156510106612556
355.00000 2.37020983631871716186
355.10000 2.36994319817606599109
355.20000 2.36968304438990321269
355.30000 2.36943006558750325991
355.40000 2.36918845522047907855
355.50000 2.36895952275276328749
355.60000 2.36874545594603727146
355.70000 2.36855232697063292049
355.80000 2.36838542719887549978
355.90000 2.36825141330412806322
356.00000 2.36815855696235001907
356.10000 2.36811691917861183968
356.20000 2.36813284823571500578
356.30000 2.36821420597081969281
356.40000 2.36836413356688037816
356.50000 2.36858398540393749745
356.60000 2.36887334293288040284
356.70000 2.36922757641113910786
356.80000 2.36964452835124618823
356.90000 2.37012155748054407674
357.00000 2.37066090631810942680
357.10000 2.37126367713377670251
357.20000 2.37193347009733812221
357.30000 2.37267683275009030463
357.40000 2.37349276103930849970
357.50000 2.37437871256335180276
357.60000 2.37532974651205006122
357.70000 2.37633629417218639593
357.80000 2.37738744260122649449
357.90000 2.37847143513181591457
358.00000 2.37958052235472796576
358.10000 2.38071047612682210417
358.20000 2.38186409049928791271
358.30000 2.38304601719605909921
358.40000 2.38426844374831249830
358.50000 2.38554322874707093411
358.60000 2.38688225476666527585
358.70000 2.38829755902588486483
358.80000 2.38979435432653911858
358.90000 2.39137822431375334291
359.00000 2.39304545876483508141
359.10000 2.39479131580707883608
359.20000 2.39660638926462014888
359.30000 2.39847979640229615172
359.40000 2.40040556675262690909
359.50000 2.40237166739703288567
359.60000 2.40437601742718270692
359.70000 2.40641726392618784337
359.80000 2.40849570120666812868
359.90000 2.41061282067133294336
360.00000 2.41276923127140362660
360.10000 2.41495857731887401414
360.20000 2.41717175641574961705
360.30000 2.41938986499365165874
360.40000 2.42159042148481418211
360.50000 2.42374844875453195203
360.60000 2.42583846172266796302
360.70000 2.42783891695845422701
360.80000 2.42974110500707461690
360.90000 2.43153927195634658538
361.00000 2.43323629115525892856
361.10000 2.43484455906840180367
361.20000 2.43637640854610148230
361.30000 2.43783967143473157484
361.40000 2.43923950659257730873
361.50000 2.44057241574451135973
361.60000 2.44182644333908383530
361.70000 2.44298466727341536952
361.80000 2.44403140873455224914
361.90000 2.44495321563174292163
362.00000 2.44574548304336033991
362.10000 2.44641169353156910551
362.20000 2.44696561492657677271
362.30000 2.44742616146207769509
362.40000 2.44781555820960497464
362.50000 2.44815330559219677312
362.60000 2.44845151326159611985
362.70000 2.44871364379361434553
362.80000 2.44893738383201623254
362.90000 2.44911373891985669861
363.00000 2.44923238825228668826
363.10000 2.44928056800073437401
363.20000 2.44925461660501928306
363.30000 2.44915602271210969904
363.40000 2.44899553185892930081
363.50000 2.44878880780213465920
363.60000 2.44855609492124970594
363.70000 2.44831823589234412253
363.80000 2.44809095756611951912
363.90000 2.44788589739350391968
364.00000 2.44771103004766475640
364.10000 2.44756562556614608130
364.20000 2.44745577454649831717
364.30000 2.44738064521009890248
364.40000 2.44734465954123429427
364.50000 2.44735621044791924666
364.60000 2.44742323053492323428
364.70000 2.44755701112170214550
364.80000 2.44776604877896776501
364.90000 2.44805784532249155756
365.00000 2.44843386532268826973
365.10000 2.44889641454880651307
365.20000 2.44943994072400150368
365.30000 2.45006111647036266334
365.40000 2.45075649687621964692
365.50000 2.45152820539536114063
365.60000 2.45237509428411052765
365.70000 2.45330520391532206931
365.80000 2.45432353733121338861
365.90000 2.45543743887336701983
366.00000 2.45664961890986806633
366.10000 2.45796185477094009356
366.20000 2.45937196398775758671
366.30000 2.46087788216644346352
366.40000 2.46247537083602117395
366.50000 2.46416488630326846478
366.60000 2.46595023500597026950
366.70000 2.46784007410812583230
366.80000 2.46984161661168062843
366.90000 2.47196953317491354554
367.00000 2.47423156168213164275
367.10000 2.47663148627122157889
367.20000 2.47917205391114394111
367.30000 2.48185199097085561880
367.40000 2.48466866233025122846
367.50000 2.48761944462954381369
367.60000 2.49070956151555334249
367.70000 2.49394291960561920155
367.80000 2.49732836266058532905
367.90000 2.50087157464852640921
368.00000 2.50458023323949436618
368.10000 2.50845128107782870689
368.20000 2.51247823655310495109
368.30000 2.51665205652708376141
368.40000 2.52095767906523968286
368.50000 2.52538054346389546266
368.60000 2.52990351630788481340
368.70000 2.53451249999403238295
368.80000 2.53919743785098365477
368.90000 2.54394501490047932993
369.00000 2.54874204118698524676
369.10000 2.55357869946532096303
369.20000 2.55844302138800816405
369.30000 2.56332755640573567333
369.40000 2.56822864673942144702
369.50000 2.57314809936874795500
369.60000 2.57809074913684913908
369.70000 2.58306457277571750602
369.80000 2.58807410135973502423
369.90000 2.59312079486976464298
370.00000 2.59819677851409091458
370.10000 2.60329425164136987152
370.20000 2.60839753019761157724
370.30000 2.61348831145712224323
370.40000 2.61855385223008159542
370.50000 2.62357692441254712298
370.60000 2.62854601600504608704
370.70000 2.63344854615407285728
370.80000 2.63827096386061149403
370.90000 2.64299640036228577531
371.00000 2.64760599281426313967
371.10000 2.65207828451141313589
371.20000 2.65638753577410086446
371.30000 2.66051749581411322843
371.40000 2.66444940719503998616
371.50000 2.66817532670793581041
371.60000 2.67169115545453718897
371.70000 2.67500260987181094750
371.80000 2.67811489126400251230
371.90000 2.68104022622283681392
372.00000 2.68379526708931357709
372.10000 2.68639212024864307596
372.20000 2.68884444228538442238
372.30000 2.69116653080128060662
372.40000 2.69337028555544140947
372.50000 2.69546116036514241590
372.60000 2.69744882536462589329
372.70000 2.69933347672087377459
372.80000 2.70111504662741087030
372.90000 2.70279334281294987801
373.00000 2.70437059517570557391
373.10000 2.70584845790761164718
373.20000 2.70723540925793891330
373.30000 2.70854137551653436062
373.40000 2.70978270188201622153
373.50000 2.71097548804300331320
373.60000 2.71213026284100152179
373.70000 2.71325624669307635227
373.80000 2.71435471699241991314
373.90000 2.71541947056177675924
374.00000 2.71644197411798214909
374.10000 2.71741477454786059018
374.20000 2.71833521237245499505
374.30000 2.71920631481430625188
374.40000 2.72003675949664327325
374.50000 2.72083899842566943459
374.60000 2.72163034473989505450
374.70000 2.72242174107411212467
374.80000 2.72322040500911347001
374.90000 2.72401939812586503541
375.00000 2.72480987192978292028
375.10000 2.72557216220998265463
375.20000 2.72628347570314118279
375.30000 2.72692418901846261062
375.40000 2.72747760643217747390
375.50000 2.72793305183558344597
375.60000 2.72828717939699302469
375.70000 2.72853993979417497549
375.80000 2.72869870474444283230
375.90000 2.72877175127968517307
376.00000 2.72876909147347973254
376.10000 2.72870376167329677392
376.20000 2.72858429725068233963
376.30000 2.72841759431616332626
376.40000 2.72821100348213536047
376.50000 2.72796944782909912999
376.60000 2.72769408684808348322
376.70000 2.72739051981504841484
376.80000 2.72706382422010798085
376.90000 2.72672211904403636097
377.00000 2.72637687316812456855
377.10000 2.72603921534338900272
377.20000 2.72571998764363174634
377.30000 2.72542438086438200850
377.40000 2.72514958294824616403
377.50000 2.72488289447198079033
377.60000 2.72460442473765354486
377.70000 2.72428711337167984629
377.80000 2.72390151478169268997
377.90000 2.72341825739786065641
378.00000 2.72281704412801118340
378.10000 2.72208305776752521192
378.20000 2.72121101537293502114
378.30000 2.72020196929290528002
378.40000 2.71905932408783607988
378.50000 2.71779547270890125014
378.60000 2.71641469196531183832
378.70000 2.71492844041698454487
378.80000 2.71334396340401339836
378.90000 2.71167033649409529399
379.00000 2.70991371566955983772
379.10000 2.70808846670082031867
379.20000 2.70620261698084979144
379.30000 2.70426625068779054198
379.40000 2.70228829110922212129
379.50000 2.70027293737318339254
379.60000 2.69821922305416095706
379.70000 2.69612377837516948078
379.80000 2.69397662879506064953
379.90000 2.69177028217695426729
380.00000 2.68949417910078399931
380.10000 2.68713806061039595405
380.20000 2.68468907497479119160
380.30000 2.68213744511462350226
380.40000 2.67946878265114333464
380.50000 2.67667307315891680600
380.60000 2.67373996365708682953
380.70000 2.67066833062756034921
380.80000 2.66746337620856567965
380.90000 2.66413955056074343021
381.00000 2.66071585127499099506
381.10000 2.65721447429841462543
381.20000 2.65365405594116581713
381.30000 2.65004588629329209205
381.40000 2.64639929572636487277
381.50000 2.64271950760972739295
381.60000 2.63901066033580091712
381.70000 2.63528372640423672464
381.80000 2.63155395284630256048
381.90000 2.62784528039000043409
382.00000 2.62418493961248851611
382.10000 2.62060000402694039223
382.20000 2.61711559602035920464
382.30000 2.61375010888282891334
382.40000 2.61052166603535393833
382.50000 2.60744076322665478114
382.60000 2.60452053438036844363
382.70000 2.60176992269743175305
382.80000 2.59919983444540100640
382.90000 2.59682575296764954121
383.00000 2.59465949158902159016
383.10000 2.59271304591580284662
383.20000 2.59099198979946674786
383.30000 2.58950866095500827540
383.40000 2.58826615956126119575
383.50000 2.58727245500778290182
383.60000 2.58653813810409530562
383.70000 2.58606884428643933191
383.80000 2.58587422590755562060
383.90000 2.58595368064356481427
384.00000 2.58630402626837357672
384.10000 2.58691407976260394391
384.20000 2.58776610089513306461
384.30000 2.58884467913971231353
384.40000 2.59013095344482534524
384.50000 2.59161347680455620831
384.60000 2.59328267721608012132
384.70000 2.59513077265944345704
384.80000 2.59715190162724213346
384.90000 2.59933873534097129223
385.00000 2.60168037236590613442
385.10000 2.60416307190045224325
385.20000 2.60677412677067208917
385.30000 2.60949891228086163385
385.40000 2.61232443846988500357
385.50000 2.61524207932076528830
385.60000 2.61824843596286714176
385.70000 2.62134071660209787388
385.80000 2.62451563217805963214
385.90000 2.62777324026465419061
386.00000 2.63111104452301670619
386.10000 2.63452372207160055399
386.20000 2.63800933763718888016
386.30000 2.64156243238315304445
386.40000 2.64518453614752556832
386.50000 2.64887408567262781472
386.60000 2.65263328182939754051
386.70000 2.65646682849494659373
386.80000 2.66037715052603020961
386.90000 2.66436564822416969998
387.00000 2.66843129036237318665
387.10000 2.67256921469154845160
387.20000 2.67677378130427749451
387.30000 2.68103391402141722329
387.40000 2.68534173495032099238
387.50000 2.68968760376516588503
387.60000 2.69406599063089024400
387.70000 2.69846982162280258471
387.80000 2.70289914801588555312
387.90000 2.70735195250063489044
388.00000 2.71183020460223504753
388.10000 2.71633534422280048496
388.20000 2.72087129935302158532
388.30000 2.72544041722324210490
388.40000 2.73004643308589167299
388.50000 2.73469357572617265253
388.60000 2.73938540870958864060
388.70000 2.74412702763374275978
388.80000 2.74892353840444241629
388.90000 2.75377946749644424027
389.00000 2.75869868185943787027
389.10000 2.76368567067005650095
389.20000 2.76874325467386014903
389.30000 2.77387422482328855861
389.40000 2.77907994651791188804
389.50000 2.78436224201826871418
389.60000 2.78972189589141662886
389.70000 2.79515578420452265138
389.80000 2.80066288628478097308
389.90000 2.80623840880474729489
390.00000 2.81187816924755827871
390.10000 2.81757754641198828531
390.20000 2.82333367926375291202
390.30000 2.82914582419217125797
390.40000 2.83501400260739453018
390.50000 2.84094238124763804580
390.60000 2.84693841066223278422
390.70000 2.85300985507954388489
390.80000 2.85916629531494722396
390.90000 2.86541545872391775229
391.00000 2.87176268477898430958
391.10000 2.87821222195271764848
391.20000 2.88476763405893751025
391.30000 2.89142612094187874305
391.40000 2.89818882606603119171
391.50000 2.90505227519867531901
391.60000 2.91201750785602248926
391.70000 2.91908213397447931418
391.80000 2.92624322289330556597
391.90000 2.93349788066806007024
392.00000 2.94084481528250653799
392.10000 2.94828219141825024862
392.20000 2.95581019139321596595
392.30000 2.96343259841201719881
392.40000 2.97115144627078880245
392.50000 2.97897505268976698760
392.60000 2.98690616381114323080
392.70000 2.99494568136802774969
392.80000 3.00308862593064342617
392.90000 3.01132285346639641909
393.00000 3.01963549353974179305
393.10000 3.02801055627420163061
393.20000 3.03644349567894972874
393.30000 3.04493013400652593692
393.40000 3.05347706239902840374
393.50000 3.06209726568833864663
393.60000 3.07080017415786923098
393.70000 3.07959489780717749519
393.80000 3.08848671798439178588
393.90000 3.09747089405937759814
394.00000 3.10653912094488196870
394.10000 3.11567706345715489333
394.20000 3.12487554752073286468
394.30000 3.13412196633794071623
394.40000 3.14340585619833698241
394.50000 3.15271788470551230829
394.60000 3.16204996065542898625
394.70000 3.17139496627257072399
394.80000 3.18074683234708260237
394.90000 3.19010191266830846994
395.00000 3.19945147321005636158
395.10000 3.20878661280303897991
395.20000 3.21808632690392567722
395.30000 3.22733153044260390871
395.40000 3.23649699612992071134
395.50000 3.24556013327376203769
395.60000 3.25450220561455450367
395.70000 3.26331010271687174207
395.80000 3.27198419660700684136
395.90000 3.28052866466123109228
396.00000 3.28895342223799210798
396.10000 3.29727107680230015995
396.20000 3.30549175044031837317
396.30000 3.31361567467864323536
396.40000 3.32164258305330015228
396.50000 3.32956626135297088188
396.60000 3.33738188680618328785
396.70000 3.34508599466276800828
396.80000 3.35268644954609496808
396.90000 3.36018928916839445365
397.00000 3.36760845212993845758
397.10000 3.37495312729199248059
397.20000 3.38223034973078082927
397.30000 3.38943683278638488333
397.40000 3.39656174876226856444
397.50000 3.40358761000359736589
397.60000 3.41049353343852566818
397.70000 3.41726140076304376355
397.80000 3.42387884334332134089
397.90000 3.43034789863841652885
398.00000 3.43667344784036762284
398.10000 3.44287267847229575705
398.20000 3.44896484047735691033
398.30000 3.45497166061199407922
398.40000 3.46090393079914889451
398.50000 3.46677064370705089193
398.60000 3.47257175828462902622
398.70000 3.47829816519084516507
398.80000 3.48394296433538073499
398.90000 3.48950275304218666839
399.00000 3.49497391410265035185
399.10000 3.50036383095729064528
399.20000 3.50568638339911974505
399.30000 3.51095951092874325103
399.40000 3.51619776022708938873
399.50000 3.52142001856154614551
399.60000 3.52662840667782859620
399.70000 3.53182325107882486741
399.80000 3.53699317713379254971
399.90000 3.54212341550446262820
400.00000 3.54719764881081866111
400.10000 3.55220203448818490763
400.20000 3.55712842288073709631
400.30000 3.56197966478333505940
400.40000 3.56675976644530967211
400.50000 3.57148483750400374004
400.60000 3.57617180829179402556
400.70000 3.58083344609226414659
400.80000 3.58548309548908625167
400.90000 3.59012775478269018102
401.00000 3.59476810495058220521
401.10000 3.59940360218578433316
401.20000 3.60403327129994736401
401.30000 3.60865334452133265584
401.40000 3.61326921487397614586
401.50000 3.61788591500644199072
401.60000 3.62251038441920825917
401.70000 3.62715174756529865259
401.80000 3.63181844859376196214
401.90000 3.63651144530606420584
402.00000 3.64123206142879610891
402.10000 3.64597061933609113936
402.20000 3.65072016609408177191
402.30000 3.65546848544752195077
402.40000 3.66020493569608749578
402.50000 3.66492642933551941717
402.60000 3.66963236631600468556
402.70000 3.67432906971123096766
402.80000 3.67902673095235881842
402.90000 3.68373486455173643785
403.00000 3.68846472930120344400
403.10000 3.69322290849401615156
403.20000 3.69800736702375972970
403.30000 3.70281508089791057013
403.40000 3.70763841972771125830
403.50000 3.71246692326544506817
403.60000 3.71729145153201566931
403.70000 3.72210745013816064068
403.80000 3.72691838253120321803
403.90000 3.73173205450377961618
404.00000 3.73656334340928843834
404.10000 3.74142934740374323696
404.20000 3.74634545932686245111
404.30000 3.75132096317470547627
404.40000 3.75635782817159206803
404.50000 3.76144861292215449029
404.60000 3.76657650675636748043
404.70000 3.77172010714793098630
404.80000 3.77686262797920676504
404.90000 3.78199521777196328596
405.00000 3.78712136999832631453
405.10000 3.79225519704106938679
405.20000 3.79742266922158666359
405.30000 3.80265577372170251504
405.40000 3.80798498566906116944
405.50000 3.81343378061688649535
405.60000 3.81902391998073245898
405.70000 3.82477259387025518359
405.80000 3.83068488184880589767
405.90000 3.83676809356390472994
406.00000 3.84302003725377419479
406.10000 3.84943260072676165306
406.20000 3.85599510525039437581
406.30000 3.86269263137348271199
406.40000 3.86951907404072631740
406.50000 3.87647423136282436967
406.60000 3.88356978319792780828
406.70000 3.89082265153579057344
406.80000 3.89825618579615672749
406.90000 3.90588090212105673722
407.00000 3.91370180192768391248
407.10000 3.92170794286583763193
407.20000 3.92988050683198254416
407.30000 3.93819834675464257526
407.40000 3.94664738729215584834
407.50000 3.95522260463719032887
407.60000 3.96392519875854872317
407.70000 3.97276511979326560337
407.80000 3.98174557720932239877
407.90000 3.99087043375201545768
408.00000 4.00012975268515508688
408.10000 4.00950647831625282685
408.20000 4.01898288195023294005
408.30000 4.02854251990543100932
408.40000 4.03817192848880568808
408.50000 4.04787296350923048579
408.60000 4.05765358541472832812
408.70000 4.06752999615651267295
408.80000 4.07751497565073327837
408.90000 4.08762208619546922028
409.00000 4.09785148095462337242
409.10000 4.10819676492290227790
409.20000 4.11864674029965818334
409.30000 4.12918975891796476784
409.40000 4.13981471341943032135
409.50000 4.15051882589393876851
409.60000 4.16130377318118894380
409.70000 4.17217814365362400209
409.80000 4.18315041721726760094
409.90000 4.19422881604962034288
410.00000 4.20541263102278704324
410.10000 4.21669724365242992720
410.20000 4.22807172266436369637
410.30000 4.23952443933585550925
410.40000 4.25104333957041656505
410.50000 4.26261816071648622632
410.60000 4.27424696925797679157
410.70000 4.28593028067349690993
410.80000 4.29767525460451699774
410.90000 4.30948681698180856611
411.00000 4.32136884483643677782
411.10000 4.33332748900241787391
411.20000 4.34536308927516435680
411.30000 4.35747474686750192760
411.40000 4.36965902741014793702
411.50000 4.38191701342962450220
411.60000 4.39424547180275307841
411.70000 4.40664379361799562279
411.80000 4.41911398601699342950
411.90000 4.43165479274367669017
412.00000 4.44426667936668714934
412.10000 4.45694354455550625835
412.20000 4.46967835803662722569
412.30000 4.48246448476917661790
412.40000 4.49528993533242525155
412.50000 4.50814592138286934577
412.60000 4.52102319060121610431
412.70000 4.53391798700086766357
412.80000 4.54682226069647459669
412.90000 4.55973388349945264653
413.00000 4.57264720074717769604
413.10000 4.58555738337980020965
413.20000 4.59845432123599548972
413.30000 4.61133715669132135081
413.40000 4.62420184884278164659
413.50000 4.63705138137275765942
413.60000 4.64989330869010369813
413.70000 4.66273820813682397328
413.80000 4.67559612405263249978
413.90000 4.68847488788753138608
414.00000 4.70137327398165652183
414.10000 4.71428339807918208696
414.20000 4.72719170850072464035
414.30000 4.74008198359954529594
414.40000 4.75293906542194163652
414.50000 4.76575404487663421004
414.60000 4.77852568668977649558
414.70000 4.79125741875178315908
414.80000 4.80395997428048936070
414.90000 4.81663903955299519390
415.00000 4.82929792786798358653
415.10000 4.84193740776788646004
415.20000 4.85454813145322517359
415.30000 4.86711893609361060577
415.40000 4.87963363914771781916
415.50000 4.89208255484154723396
415.60000 4.90445750862335435933
415.70000 4.91676204222819797020
415.80000 4.92900234135600710611
415.90000 4.94119569682561753119
416.00000 4.95335676156280913607
416.10000 4.96550129368757691797
416.20000 4.97764313393899301942
416.30000 4.98978663078993789553
416.40000 5.00193296176668085500
416.50000 5.01407609924390756648
416.60000 5.02620902140052269434
416.70000 5.03832314057713054900
416.80000 5.05041257794836005217
416.90000 5.06247391190749742514
417.00000 5.07450804627226894300
417.10000 5.08652121272535341424
417.20000 5.09851684349066360912
417.30000 5.11050057614056042090
417.40000 5.12247431687207193165
417.50000 5.13443347470156633248
417.60000 5.14636345095680159347
417.70000 5.15824607523788070007
417.80000 5.17005314977757264448
417.90000 5.18176010018468531570
418.00000 5.19333695136258225052
418.10000 5.20476522779510199878
418.20000 5.21603201038433045389
418.30000 5.22712786168503821495
418.40000 5.23805388440745233233
418.50000 5.24880887800327513506
418.60000 5.25939364512317142074
418.70000 5.26980944592126594666
418.80000 5.28005511147658382090
418.90000 5.29013456486373321819
419.00000 5.30005938428108558112
419.10000 5.30983943245848066011
419.20000 5.31949548882570253843
419.30000 5.32904537307921595819
419.40000 5.33850779926235567169
419.50000 5.34788816383757224882
419.60000 5.35718864519637762587
419.70000 5.36639464397494717088
419.80000 5.37548615702607869714
419.90000 5.38443892942895211736
420.00000 5.39322973351043150239
420.10000 5.40184193656654489118
420.20000 5.41026947776522495835
420.30000 5.41851496356603226830
420.40000 5.42658710939472526956
420.50000 5.43449992131732393127
420.60000 5.44226482121597974706
420.70000 5.44989657650913592087
420.80000 5.45740278857461647044
420.90000 5.46479363567015218357
421.00000 5.47208037602107960849
421.10000 5.47927906260321805851
421.20000 5.48640669413423999041
421.30000 5.49348731721199116121
421.40000 5.50054588200880295138
421.50000 5.50760449319819986654
421.60000 5.51468630721331238260
421.70000 5.52180748206508916494
421.80000 5.52897614668041410243
421.90000 5.53619274855428060176
422.00000 5.54344766771600361249
422.10000 5.55072744854455991150
422.20000 5.55800689730356487977
422.30000 5.56526242550600663047
422.40000 5.57247214022116040583
422.50000 5.57961369311326068618
422.60000 5.58667952162409258777
422.70000 5.59366786116855529554
422.80000 5.60059406486847607522
422.90000 5.60748167526609042596
423.00000 5.61436312684128047218
423.10000 5.62127018118947917199
423.20000 5.62823242731463605286
423.30000 5.63526970087554904419
423.40000 5.64239966130165224757
423.50000 5.64962195943383454276
423.60000 5.65693464905747342327
423.70000 5.66433044122048020899
423.80000 5.67180261094266220409
423.90000 5.67934696835736564421
424.00000 5.68696709802843856755
424.10000 5.69467148350183585899
424.20000 5.70246971334377189430
424.30000 5.71037397079017934261
424.40000 5.71838848404355962745
424.50000 5.72651446187128737264
424.60000 5.73473996229175155090
424.70000 5.74304811940070723276
424.80000 5.75141695021722451368
424.90000 5.75982157069235956379
425.00000 5.76824391774992469414
425.10000 5.77667469246538064045
425.20000 5.78511499164052917963
425.30000 5.79357816968141027946
425.40000 5.80208502463183488291
425.50000 5.81066079743027161329
425.60000 5.81933002649695061956
425.70000 5.82811212693630320480
425.80000 5.83702035263044118846
425.90000 5.84605291705540414363
426.00000 5.85520941451874972987
426.10000 5.86448149627961568180
426.20000 5.87385998485084763430
426.30000 5.88333712122380422069
426.40000 5.89290161349924456720
426.50000 5.90254533482776394676
426.60000 5.91225789991032106363
426.70000 5.92202483793896291692
426.80000 5.93183501939501011270
426.90000 5.94167364501526623522
427.00000 5.95153353784896351229
427.10000 5.96140876549226407768
427.20000 5.97130180016836864617
427.30000 5.98121926662064446339
427.40000 5.99116751251615397527
427.50000 6.00115687697680504486
427.60000 6.01119471880673650832
427.70000 6.02128839922594971529
427.80000 6.03144342804746863854
427.90000 6.04166636802347767641
428.00000 6.05196271646554346153
428.10000 6.06234222102167373182
428.20000 6.07280936382478583070
428.30000 6.08336761126935349698
428.40000 6.09401623168128753877
428.50000 6.10475001800843602733
428.60000 6.11556051299641707665
428.70000 6.12644215290685659143
428.80000 6.13738486581157789461
428.90000 6.14838550195114229550
429.00000 6.15944052757342564147
429.10000 6.17055281949210771035
429.20000 6.18172337908588400789
429.30000 6.19295518053626801798
429.40000 6.20424959757237684264
429.50000 6.21561006733160506100
429.60000 6.22703934038785401344
429.70000 6.23854067775228985081
429.80000 6.25012114563309884648
429.90000 6.26178386967188448328
430.00000 6.27353294965524190798
430.10000 6.28536502810910736368
430.20000 6.29727594408415613937
430.30000 6.30925481863658760878
430.40000 6.32128790592344401565
430.50000 6.33336689071507999274
430.60000 6.34548091305001090064
430.70000 6.35762964162186786311
430.80000 6.36981619999219443725
430.90000 6.38205230865197468885
431.00000 6.39435099760601193102
431.10000 6.40671973681547896067
431.20000 6.41916628107521452138
431.30000 6.43168934658710020628
431.40000 6.44428100462084133037
431.50000 6.45692999468609695100
431.60000 6.46962615826865223360
431.70000 6.48236249860581308111
431.80000 6.49513801242021338466
431.90000 6.50796011347987596130
432.00000 6.52084298167491531878
432.10000 6.53380397297408976987
432.20000 6.54685779913944671283
432.30000 6.56001213342986127132
432.40000 6.57326673100628101995
432.50000 6.58661102998598210072
432.60000 6.60002579565792303275
432.70000 6.61348878219816745460
432.80000 6.62698130106574240664
432.90000 6.64048840692324377466
433.00000 6.65400482356490330790
433.10000 6.66753288757498368291
433.20000 6.68108100162847898396
433.30000 6.69466474910088384180
433.40000 6.70829871814255152881
433.50000 6.72199763758705883703
433.60000 6.73577229575414017350
433.70000 6.74963004783817762688
433.80000 6.76357493649186975576
433.90000 6.77760654717120621969
434.00000 6.79172733667518487196
434.10000 6.80593338917337626921
434.20000 6.82022776859167658692
434.30000 6.83460868511797096580
434.40000 6.84907659529698937648
434.50000 6.86363032291060967219
434.60000 6.87826651468086107047
434.70000 6.89298230262489503223
434.80000 6.90776919539506617988
434.90000 6.92262139836037833856
435.00000 6.93752936570880397451
435.10000 6.95248689116369352108
435.20000 6.96748840421783551029
435.30000 6.98253040731195097600
435.40000 6.99761170943365505055
435.50000 7.01273186921409394334
435.60000 7.02789100047866422514
435.70000 7.04309495133027437733
435.80000 7.05834981838340171679
435.90000 7.07366591144655346734
436.00000 7.08905205516463957076
436.10000 7.10451834531616928528
436.20000 7.12007172156074562670
436.30000 7.13571419554868382902
436.40000 7.15144682254500162762
436.50000 7.16726355080493743664
436.60000 7.18316087907726037170
436.70000 7.19913021307011781987
436.80000 7.21516646200571037109
436.90000 7.23125994149601843781
437.00000 7.24740222088445978366
437.10000 7.26358697432893688345
437.20000 7.27980720192980110766
437.30000 7.29605146186044935026
437.40000 7.31231524961588345769
437.50000 7.32859109312949728855
437.60000 7.34487495689109740748
437.70000 7.36116981802484977829
437.80000 7.37747589007988558129
437.90000 7.39379993612283236763
438.00000 7.41014403769839011082
438.10000 7.42650723073404137111
438.20000 7.44288368284739486832
438.30000 7.45926073424572014403
438.40000 7.47562049226457188003
438.50000 7.49194186207694753758
438.60000 7.50820366405513802908
438.70000 7.52438745248362393232
438.80000 7.54047656690908363172
438.90000 7.55646373906703796339
439.00000 7.57234398757960545940
439.10000 7.58811847184590285505
439.20000 7.60379087605577169584
439.30000 7.61936498149970500545
439.40000 7.63484654687387937680
439.50000 7.65023577852343058097
439.60000 7.66553424858365628579
439.70000 7.68073729921841552889
439.80000 7.69584113707559584522
439.90000 7.71084006920562449814
440.00000 7.72573478118974777947
440.10000 7.74053002938900819041
440.20000 7.75523445801956396274
440.30000 7.76986140329111662076
440.40000 7.78442355047501253318
440.50000 7.79893727030465350184
440.60000 7.81341112483645007384
440.70000 7.82785175161653147668
440.80000 7.84226097385773052673
440.90000 7.85663907542493643344
441.00000 7.87098762847979580026
441.10000 7.88530958518218230647
441.20000 7.89960898859899267609
441.30000 7.91389913332890539943
441.40000 7.92818756040300802367
441.50000 7.94248829482102541927
441.60000 7.95680591538206365970
441.70000 7.97115024326884708105
441.80000 7.98552323064412605181
441.90000 7.99992473804135234878
442.00000 8.01435288392356728773
442.10000 8.02880617980431758286
442.20000 8.04328195431504191403
442.30000 8.05777633333396764122
442.40000 8.07228433241532938509
442.50000 8.08680020813652845867
442.60000 8.10131705496680335917
442.70000 8.11582304310074271841
442.80000 8.13031125330205301113
442.90000 8.14476811175683503264
443.00000 8.15919020897086330451
443.10000 8.17356752392478862061
443.20000 8.18790471824837492716
443.30000 8.20220477594036907132
443.40000 8.21647853948879976017
443.50000 8.23073769750038869503
443.60000 8.24499857935676056839
443.70000 8.25927187084176325214
443.80000 8.27356677382965224352
443.90000 8.28788317728731019545
444.00000 8.30221325048718560076
444.10000 8.31654762808017591407
444.20000 8.33086956649910586031
444.30000 8.34516600136492191995
444.40000 8.35942263935799575744
444.50000 8.37363284996356882902
444.60000 8.38779333812141559012
444.70000 8.40190679358298999215
444.80000 8.41597603753195105305
444.90000 8.43000870340315840886
445.00000 8.44400444187057495178
445.10000 8.45796378428253853208
445.20000 8.47187719436259297810
445.30000 8.48574090883412489780
445.40000 8.49954431806958695853
445.50000 8.51328293217305212334
445.60000 8.52695380457411649040
445.70000 8.54056465460246954976
445.80000 8.55412539376697470212
445.90000 8.56765168776071334985
446.00000 8.58116399126115058071
446.10000 8.59468406829326100506
446.20000 8.60822593694868118149
446.30000 8.62180547315502821765
446.40000 8.63542553368332856704
446.50000 8.64908628286693645931
446.60000 8.66277724415703765590
446.70000 8.67648701282183675464
446.80000 8.69019723618624205044
446.90000 8.70389216205997120234
447.00000 8.71755802308685525619
447.10000 8.73118495791665153292
447.20000 8.74477660469162585456
447.30000 8.75833589847757551738
447.40000 8.77188343827857758202
447.50000 8.78543918404913892896
447.60000 8.79902932492044829189
447.70000 8.81267813863561001435
447.80000 8.82640735680803483728
447.90000 8.84022689009032165802
448.00000 8.85413995345425969283
448.10000 8.86813937640703750345
448.20000 8.88221293045978491869
448.30000 8.89635525689245393232
448.40000 8.91055859267543338676
448.50000 8.92483026976070845210
448.60000 8.93918267822836250600
448.70000 8.95363031270746625748
448.80000 8.96818946313173069328
448.90000 8.98286493705777588989
449.00000 8.99765210101224129342
449.10000 9.01253392564094595763
449.20000 9.02748657918620225738
449.30000 9.04248689549644854778
449.40000 9.05751480162903183980
449.50000 9.07256155863039597816
449.60000 9.08762593336472009079
449.70000 9.10270785329629262402
449.80000 9.11780542241711802148
449.90000 9.13291312279001151782
450.00000 9.14801402269503520025
450.10000 9.16309226924590124745
450.20000 9.17812457941457667594
450.30000 9.19310138677965413419
450.40000 9.20801377987598365648
450.50000 9.22286361541609266358
450.60000 9.23765157642882740048
450.70000 9.25236779500123416921
450.80000 9.26699257781552342600
450.90000 9.28148873121041934931
451.00000 9.29580725478540674760
451.10000 9.30989441043828380540
451.20000 9.32370794754946193343
451.30000 9.33721467118572785788
451.40000 9.35040464304235338368
451.50000 9.36328645154435078175
451.60000 9.37587905600605537162
451.70000 9.38820480160067662762
451.80000 9.40028232368634766633
451.90000 9.41211990791128839834
452.00000 9.42371451673165871695
452.10000 9.43506267056652888664
452.20000 9.44615940566593445204
452.30000 9.45700467881987462433
452.40000 9.46760864813417390760
452.50000 9.47798566787236706676
452.60000 9.48815631793816938271
452.70000 9.49813534979519019488
452.80000 9.50793581214482116362
452.90000 9.51756099704278228378
453.00000 9.52701066735878069993
453.10000 9.53627850910369542569
453.20000 9.54535821861987534701
453.30000 9.55425230024170965214
453.40000 9.56296654004404639483
453.50000 9.57151402731819643442
453.60000 9.57991719112487944683
453.70000 9.58820136559261045643
453.80000 9.59639362392919978956
453.90000 9.60452167408721088779
454.00000 9.61260409594143224849
454.10000 9.62065690686249345161
454.20000 9.62868446964303633993
454.30000 9.63668977776440617117
454.40000 9.64467056064959639220
454.50000 9.65262563766900679236
454.60000 9.66055153708425697149
454.70000 9.66845104935971633737
454.80000 9.67632228611252902392
454.90000 9.68416708600786172949
455.00000 9.69198864960483741898
455.10000 9.69978893486435610905
455.20000 9.70756860911366415257
455.30000 9.71532812675871488498
455.40000 9.72307056592211512064
455.50000 9.73080126863055404368
455.60000 9.73852256541766195644
455.70000 9.74624476881742386706
455.80000 9.75397501487824193616
455.90000 9.76172387517711955486
456.00000 9.76950138711838251203
456.10000 9.77731487854011992287
456.20000 9.78517183910068081130
456.30000 9.79307929279759278310
456.40000 9.80104075898422126340
456.50000 9.80906051148961971781
456.60000 9.81713976919010764473
456.70000 9.82528110866839269997
456.80000 9.83348446057601699813
456.90000 9.84174820088402790061
457.00000 9.85006900290201012762
457.10000 9.85844415027635078198
457.20000 9.86686694157684483771
457.30000 9.87533663154983289403
457.40000 9.88384877923721574782
457.50000 9.89240130710117319793
457.60000 9.90099879855103305324
457.70000 9.90964581026067752566
457.80000 9.91835159424810872639
457.90000 9.92712621946014142649
458.00000 9.93598103041934153631
458.10000 9.94492150332771606034
458.20000 9.95395702962902085683
458.30000 9.96308827603625120063
458.40000 9.97231695542339849469
458.50000 9.98164605185642715194
458.60000 9.99107746644840102953
458.70000 10.00061766573690187287
458.80000 10.01027719276574278820
458.90000 10.02006118074166251744
459.00000 10.02998273689227243826
459.10000 10.04004811360229488417
459.20000 10.05026198905919068977
459.30000 10.06061587140856899141
459.40000 10.07110101800180534759
459.50000 10.08169878852701093730
459.60000 10.09238866268808535920
459.70000 10.10314703273415693785
459.80000 10.11395975655771531308
459.90000 10.12481757744893890688
460.00000 10.13572034595479553081
460.10000 10.14667970930520699857
460.20000 10.15771804881997106124
460.30000 10.16885018662705051064
460.40000 10.18009206866823970179
460.50000 10.19144521376492510652
460.60000 10.20289472063899128421
460.70000 10.21441520536227272077
460.80000 10.22597043785581261642
460.90000 10.23752601918241768724
461.00000 10.24905892604496639792
461.10000 10.26055294047854908293
461.20000 10.27201907725180385823
461.30000 10.28346859729887053832
461.40000 10.29492286477994938454
461.50000 10.30640001713527515458
461.60000 10.31790276887246112800
461.70000 10.32942303766914176043
461.80000 10.34093233396723276325
461.90000 10.35239967815588155482
462.00000 10.36378517147620153235
462.10000 10.37506249606531285881
462.20000 10.38621362643076006550
462.30000 10.39724339492521450321
462.40000 10.40816946937207589970
462.50000 10.41901789814361534000
462.60000 10.42981667123281702412
462.70000 10.44058443163657385879
462.80000 10.45133093735515582061
462.90000 10.46204724258349924987
463.00000 10.47271443623925038415
463.10000 10.48330581925839841613
463.20000 10.49379418328380404680
463.30000 10.50416411884839126060
463.40000 10.51440451350622138503
463.50000 10.52452298455112881416
463.60000 10.53453831379358551526
463.70000 10.54447571773125190499
463.80000 10.55436575472387161102
463.90000 10.56423895143937947834
464.00000 10.57411381382004985651
464.10000 10.58399927573896803883
464.20000 10.59389229028481297216
464.30000 10.60377836633994345199
464.40000 10.61363162323518744800
464.50000 10.62343192703214905859
464.60000 10.63316171603225453361
464.70000 10.64281760559091795243
464.80000 10.65240821562002476379
464.90000 10.66195874146158005099
465.00000 10.67150222824143911071
465.10000 10.68107646797475184146
465.20000 10.69071065787293674616
465.30000 10.70042955917723893690
465.40000 10.71024160813737198672
465.50000 10.72014175289683377981
465.60000 10.73012140746906926627
465.70000 10.74016271681472244909
465.80000 10.75025673502521520129
465.90000 10.76040009446735210010
466.00000 10.77059731032258024786
466.10000 10.78086319790859789388
466.20000 10.79121710177758401306
466.30000 10.80168106620909262254
466.40000 10.81227601014374771311
466.50000 10.82301823887574348201
466.60000 10.83392028107992864051
466.70000 10.84498253226666105541
466.80000 10.85620687662896372460
466.90000 10.86758640736575878272
467.00000 10.87911577979226214283
467.10000 10.89079032022515802140
467.20000 10.90260780187240340776
467.30000 10.91456424819841353248
467.40000 10.92666436975465994385
467.50000 10.93891504000209337031
467.60000 10.95132205440133150319
467.70000 10.96389944401561902613
467.80000 10.97665967091801566710
467.90000 10.98961571293823722300
468.00000 11.00277943734936458896
468.10000 11.01615499501867938383
468.20000 11.02974563066229555919
468.30000 11.04354695238327856677
468.40000 11.05755616137223152923
468.50000 11.07176388996649440381
468.60000 11.08617263258704626960
468.70000 11.10078315679758695465
468.80000 11.11560495487865923465
468.90000 11.13064750965409918456
469.00000 11.14592213958293358398
469.10000 11.16143137242643265449
469.20000 11.17717644951751667567
469.30000 11.19314518606548764353
469.40000 11.20931869280577640941
469.50000 11.22567518190660993258
469.60000 11.24219332260969438627
469.70000 11.25885430901474983643
469.80000 11.27565268000877189133
469.90000 11.29258838715008685851
470.00000 11.30967196062494113222
470.10000 11.32691938265307863403
470.20000 11.34434254392686257799
470.30000 11.36195430068991256194
470.40000 11.37976166403101783345
470.50000 11.39776591682176985741
470.60000 11.41595841956854711458
470.70000 11.43433379063424053232
470.80000 11.45288079403199760729
470.90000 11.47158487464134137894
471.00000 11.49043057935058411012
471.10000 11.50939994621135754716
471.20000 11.52847011541037044293
471.30000 11.54761935551055475645
471.40000 11.56682414954567380104
471.50000 11.58606328224069385520
471.60000 11.60531982368025909287
471.70000 11.62458430286528568560
471.80000 11.64385071683873831001
471.90000 11.66311481851812174810
472.00000 11.68237772090309533319
472.10000 11.70163470811574257800
472.20000 11.72088298552502400162
472.30000 11.74011515820241006889
472.40000 11.75932462044708586332
472.50000 11.77850048611634604112
472.60000 11.79762930584594186078
472.70000 11.81669558746797031155
472.80000 11.83568193149482198436
472.90000 11.85456740672492865301
473.00000 11.87333611127917156631
473.10000 11.89197061063796104099
473.20000 11.91045742529018068442
473.30000 11.92878523424799529574
473.40000 11.94694622101066461480
473.50000 11.96493533690023750643
473.60000 11.98274739730434274166
473.70000 12.00037838617437096020
473.80000 12.01782831680349808782
473.90000 12.03510268850714875361
474.00000 12.05221166590435383895
474.10000 12.06917844081132972292
474.20000 12.08602734460835977137
474.30000 12.10278477135179827287
474.40000 12.11947461584853520584
474.50000 12.13610638696579653545
474.60000 12.15268010251796268354
474.70000 12.16918571217536313262
474.80000 12.18560912799048384116
474.90000 12.20193804502374942295
475.00000 12.21817090611246115253
475.10000 12.23432337460139231544
475.20000 12.25042344532804302687
475.30000 12.26650772060055404259
475.40000 12.28262118699998823667
475.50000 12.29879664661063497169
475.60000 12.31505839115243497025
475.70000 12.33140891862345143924
475.80000 12.34783887023786037223
475.90000 12.36432794141448676255
476.00000 12.38085276941572389361
476.10000 12.39739416260602726505
476.20000 12.41394599971088967198
476.30000 12.43051598721219617256
476.40000 12.44712045016505012209
476.50000 12.46378751125327072021
476.60000 12.48054485574460006315
476.70000 12.49742049613619266412
476.80000 12.51443750206180861088
476.90000 12.53160728660777176686
477.00000 12.54893603704676630064
477.10000 12.56642093462140078410
477.20000 12.58405257567215506585
477.30000 12.60182046779666671823
477.40000 12.61971540766526160888
477.50000 12.63772661559578127591
477.60000 12.65584958276452493963
477.70000 12.67408119381385373961
477.80000 12.69242482108923109614
477.90000 12.71088053719583976170
478.00000 12.72945520744250075779
478.10000 12.74814878311458992833
478.20000 12.76696548993369841481
478.30000 12.78590449866981448196
478.40000 12.80496526188685136645
478.50000 12.82414202866632321983
478.60000 12.84343085146838792291
478.70000 12.86282773880654129006
478.80000 12.88232940066201691751
478.90000 12.90193543595087907150
479.00000 12.92164706419553157112
479.10000 12.94146615592472196300
479.20000 12.96139739499996967823
479.30000 12.98144394959659331656
479.40000 13.00160817266152656609
479.50000 13.02189061342925733916
479.60000 13.04228756189687760558
479.70000 13.06278960101149298152
479.80000 13.08338658970447910994
479.90000 13.10406495559351231957
480.00000 13.12481340634345932719
480.10000 13.14561758569896935825
480.20000 13.16647365280787701618
480.30000 13.18737686274529730821
480.40000 13.20833059827808065301
480.50000 13.22933903769092312848
480.60000 13.25040866618248872792
480.70000 13.27153997571698534647
480.80000 13.29273298580581584684
480.90000 13.31398138668985822012
481.00000 13.33527265626725009108
481.10000 13.35659142328913945281
481.20000 13.37792280897852990747
481.30000 13.39925388780244733817
481.40000 13.42057672359306621463
481.50000 13.44188962559713923497
481.60000 13.46319567918646126368
481.70000 13.48450312524458574089
481.80000 13.50582380342361789098
481.90000 13.52716042982628339020
482.00000 13.54851692047660986350
482.10000 13.56988521227092031144
482.20000 13.59125610783539756632
482.30000 13.61261428432914938882
482.40000 13.63394743991035048320
482.50000 13.65524536122679854939
482.60000 13.67650921436786076207
482.70000 13.69774531594137940883
482.80000 13.71896594111731877361
482.90000 13.74018795456878020650
483.00000 13.76142462735475654358
483.10000 13.78268390571219622788
483.20000 13.80396732909455998035
483.30000 13.82526957463459372092
483.40000 13.84658373161586019952
483.50000 13.86790249081788864306
483.60000 13.88922216841659567525
483.70000 13.91054048016905775899
483.80000 13.93186850116268503390
483.90000 13.95321372196398344840
484.00000 13.97458835709850166891
484.10000 13.99599828218498317774
484.20000 14.01745102236736905660
484.30000 14.03894354968011829137
484.40000 14.06047266344421296247
484.50000 14.08202564010693029813
484.60000 14.10359685326764436298
484.70000 14.12517675716785499511
484.80000 14.14676298909662231144
484.90000 14.16835106996174061135
485.00000 14.18994848269904748775
485.10000 14.21156146600875803987
485.20000 14.23319802529094302490
485.30000 14.25486443595497683959
485.40000 14.27656294569253107525
485.50000 14.29828887500528854803
485.60000 14.32003109672143833504
485.70000 14.34177367451104354513
485.80000 14.36349891970414011072
485.90000 14.38519291572073426116
486.00000 14.40684569732701759944
486.10000 14.42845072155853467812
486.20000 14.45001488800385284917
486.30000 14.47154404438828358707
486.40000 14.49305241241630230515
486.50000 14.51454941687309148278
486.60000 14.53604408470788176014
486.70000 14.55753578483824301397
486.80000 14.57902207291349840488
486.90000 14.60048796881165886466
487.00000 14.62192280598317890052
487.10000 14.64331018517374028517
487.20000 14.66463653126731948051
487.30000 14.68589278522708676525
487.40000 14.70707310713671539271
487.50000 14.72817834864349407128
487.60000 14.74921149824969456831
487.70000 14.77017715136951226404
487.80000 14.79108116958246565081
487.90000 14.81193017876026176348
488.00000 14.83272473129832609312
488.10000 14.85346672651290520943
488.20000 14.87415139179499544198
488.30000 14.89477159917378524956
488.40000 14.91531764330957854106
488.50000 14.93578221201983113597
488.60000 14.95615669929106486292
488.70000 14.97643908426943123457
488.80000 14.99663027265668772445
488.90000 15.01673392073063269670
489.00000 15.03675670599594425718
489.10000 15.05670976913226550488
489.20000 15.07659696469730532539
489.30000 15.09642537351680482250
489.40000 15.11619273196359454250
489.50000 15.13589473211600398384
489.60000 15.15552215736960347637
489.70000 15.17506193959668818326
489.80000 15.19450038081071621255
489.90000 15.21382652299023028399
490.00000 15.23303211320070709447
490.10000 15.25211191809904730873
490.20000 15.27106472322794524799
490.30000 15.28989144022795212207
490.40000 15.30859668628222108078
490.50000 15.32718391976680104977
490.60000 15.34565859598003698530
490.70000 15.36402498589562304803
490.80000 15.38229321299906179889
490.90000 15.40046717003932319346
491.00000 15.41855963446300647994
491.10000 15.43658062351481387811
491.20000 15.45453806415840434323
491.30000 15.47244053542510791187
491.40000 15.49028859281091638112
491.50000 15.50808315102469393514
491.60000 15.52581674050943446855
491.70000 15.54348105766031420745
491.80000 15.56107141671723065677
491.90000 15.57857843406676179257
492.00000 15.59600694282927664534
492.10000 15.61336255321236047547
492.20000 15.63065901872131557759
492.30000 15.64791233041101237112
492.40000 15.66513765506521171470
492.50000 15.68234855731452616025
492.60000 15.69955337229585012375
492.70000 15.71675392607573403945
492.80000 15.73395201450401653029
492.90000 15.75114960681340236758
493.00000 15.76835028802585295991
493.10000 15.78556609383714816417
493.20000 15.80281223190410498525
493.30000 15.82010933614711147075
493.40000 15.83747927112045188800
493.50000 15.85494138602615585210
493.60000 15.87251039170370176387
493.70000 15.89019433140328211763
493.80000 15.90799711255373593959
493.90000 15.92592696375783961230
494.00000 15.94398791254396303959
494.10000 15.96219595350724292066
494.20000 15.98056883445257714522
494.30000 15.99913359069399732724
494.40000 16.01791849825107581852
494.50000 16.03694244093595916152
494.60000 16.05622335219216486843
494.70000 16.07576723198734300459
494.80000 16.09557189909988877124
494.90000 16.11563372966089720444
495.00000 16.13594735131836007441
495.10000 16.15651610211694122582
495.20000 16.17734769258258230874
495.30000 16.19845265271115332403
495.40000 16.21983828137336885944
495.50000 16.24150604055956997937
495.60000 16.26344375991594837968
495.70000 16.28563067709749458691
495.80000 16.30803832065910985667
495.90000 16.33063588594075536894
496.00000 16.35339344473024045270
496.10000 16.37628323762009802641
496.20000 16.39928034651828860550
496.30000 16.42236120096735663075
496.40000 16.44550119743138141613
496.50000 16.46867545493516609666
496.60000 16.49185890942149068202
496.70000 16.51502940041878944520
496.80000 16.53816456009641355267
496.90000 16.56124313167849124189
497.00000 16.58424758977822906767
497.10000 16.60716053275146732421
497.20000 16.62996091433996726337
497.30000 16.65262121707717820748
497.40000 16.67511459981420937280
497.50000 16.69740807441277695504
497.60000 16.71947475546935355938
497.70000 16.74129012078880974554
497.80000 16.76284134657322943906
497.90000 16.78412291671489159914
498.00000 16.80513782801381846494
498.10000 16.82589166993636625796
498.20000 16.84638956061758058976
498.30000 16.86663329405569308145
498.40000 16.88661949830441936579
498.50000 16.90634322090347839274
498.60000 16.92578837411631470384
498.70000 16.94495009346185710978
498.80000 16.96381695417590857942
498.90000 16.98238291140336406706
499.00000 17.00064555977669337398
499.10000 17.01860823917690397459
499.20000 17.03627119594675271380
499.30000 17.05363991157389249980
499.40000 17.07071104512436529339
499.50000 17.08748328099784857255
499.60000 17.10395117728093843847
499.70000 17.12011081141617494291
499.80000 17.13595766900131555060
499.90000 17.15149262668963747469
500.00000 17.16671578468621935727
500.10000 17.18163172857877896379
500.20000 17.19624164774041549058
500.30000 17.21054790787085894976
500.40000 17.22455008317909591487
500.50000 17.23824352647882161830
500.60000 17.25162661927677473695
500.70000 17.26469447245325566696
500.80000 17.27744425395749902316
500.90000 17.28987754187510143569
501.00000 17.30200216209528740446
501.10000 17.31382754635921051687
501.20000 17.32536538615162944292
501.30000 17.33663103889149508019
501.40000 17.34763973270294773676
501.50000 17.35839984182150932630
501.60000 17.36892129858999044454
501.70000 17.37920189603032375106
501.80000 17.38923868810946536315
501.90000 17.39902299612466745934
502.00000 17.40854079635122663430
502.10000 17.41778119620584738960
502.20000 17.42673149197467838233
502.30000 17.43538784720936455945
502.40000 17.44374541234163965290
502.50000 17.45181104330461744413
502.60000 17.45959344637821170134
502.70000 17.46710808626413692977
502.80000 17.47436981567263844199
502.90000 17.48139265842778900195
503.00000 17.48819474565799773247
503.10000 17.49478292967966493368
503.20000 17.50117022992462638596
503.30000 17.50736409514747596916
503.40000 17.51337706547626410694
503.50000 17.51922145640713110738
503.60000 17.52491935314456732407
503.70000 17.53049862354747740733
503.80000 17.53599182997976308078
503.90000 17.54143885819966024146
504.00000 17.54687414559530600157
504.10000 17.55232638659257612199
504.20000 17.55781250382065675850
504.30000 17.56333619819984542563
504.40000 17.56888565463140009903
504.50000 17.57444490908233493956
504.60000 17.57999802787287004307
504.70000 17.58553747197412217893
504.80000 17.59107326314915328793
504.90000 17.59663622302876385742
505.00000 17.60227239992623793277
505.10000 17.60804561453101756474
505.20000 17.61401428172808652897
505.30000 17.62023458389850722364
505.40000 17.62674358845771035855
505.50000 17.63355993773764333814
505.60000 17.64068173739555338730
505.70000 17.64810010046344903720
505.80000 17.65579986681379439791
505.90000 17.66377187754000065794
506.00000 17.67201489995857829431
506.10000 17.68053313770602902743
506.20000 17.68933247601019567653
506.30000 17.69841477316510965942
506.40000 17.70777384982047933992
506.50000 17.71739382729327942281
506.60000 17.72725074740606809810
506.70000 17.73731228776834723292
506.80000 17.74754592762368371271
506.90000 17.75792190096321490182
507.00000 17.76841419389062981103
507.10000 17.77900255883656145889
507.20000 17.78966976730037560704
507.30000 17.80039886579514262542
507.40000 17.81117736140247411465
507.50000 17.82199658111450205425
507.60000 17.83284611441900487752
507.70000 17.84372016241414272420
507.80000 17.85461617001281268372
507.90000 17.86553216832943938263
508.00000 17.87646774009163701821
508.10000 17.88742048806965347121
508.20000 17.89838297792096636641
508.30000 17.90934552674521939633
508.40000 17.92029433299115765391
508.50000 17.93120781145957830762
508.60000 17.94206852631019799383
508.70000 17.95285969385718783181
508.80000 17.96356723549668461005
508.90000 17.97418508907752958104
509.00000 17.98471011687174789977
509.10000 17.99514741766065666369
509.20000 18.00550111377844990412
509.30000 18.01578212777255474322
509.40000 18.02599760953498517910
509.50000 18.03615564125240631374
509.60000 18.04626202430035093720
509.70000 18.05631847764241779131
509.80000 18.06632809674273573027
509.90000 18.07629234827344232726
510.00000 18.08621521906841624986
510.10000 18.09610114603388814734
510.20000 18.10595643764518174203
510.30000 18.11578668921719777931
510.40000 18.12560320377435052715
510.50000 18.13540988481112328675
510.60000 18.14521117717955907504
510.70000 18.15500740281429904545
510.80000 18.16479274499444983964
510.90000 18.17456200203050285327
511.00000 18.18430849691387082413
511.10000 18.19402563564713129592
511.20000 18.20371206310564559628
511.30000 18.21336752250406876964
511.40000 18.22300284179742424922
511.50000 18.23262399665755735402
511.60000 18.24224689190684646238
511.70000 18.25188275844697617369
511.80000 18.26154526104858411086
511.90000 18.27124502912174291220
512.00000 18.28098628217293422735
512.10000 18.29077525352268932634
512.20000 18.30061479569200156000
512.30000 18.31050334318669132745
512.40000 18.32044260827835458329
512.50000 18.33043206032809255015
512.60000 18.34047340900405983846
512.70000 18.35056676087414472857
512.80000 18.36071573445142143378
512.90000 18.37091985349976970499
513.00000 18.38118064288510277084
513.10000 18.39149213759538870113
513.20000 18.40185651159004663104
513.30000 18.41226685208171210313
513.40000 18.42272078504619251941
513.50000 18.43321968639797880277
513.60000 18.44376142759979423823
513.70000 18.45435322174185545357
513.80000 18.46499899588532336186
513.90000 18.47570547249341166548
514.00000 18.48647955885449272632
514.10000 18.49732983360736312520
514.20000 18.50825933631712434137
514.30000 18.51927750572267870512
514.40000 18.53038704174904707216
514.50000 18.54159353180607829063
514.60000 18.55289691122389112920
514.70000 18.56430203182820983484
514.80000 18.57580868694544883608
514.90000 18.58740924854321918203
515.00000 18.59909768122639330099
515.10000 18.61086331286601008547
515.20000 18.62269110310797696661
515.30000 18.63457078877906433654
515.40000 18.64649337197517146078
515.50000 18.65845778033808988257
515.60000 18.67047134619586940651
515.70000 18.68254725190997610072
515.80000 18.69470222834388983197
515.90000 18.70695408359241683633
516.00000 18.71931479873395365941
516.10000 18.73178616122288002882
516.20000 18.74436133295199791401
516.30000 18.75702284225684361311
516.40000 18.76974838624862866597
516.50000 18.78251489624126452804
516.60000 18.79531305158062537557
516.70000 18.80813752454841021332
516.80000 18.82099863716115356969
516.90000 18.83391130651437468428
517.00000 18.84689494522280717856
517.10000 18.85995647157757890884
517.20000 18.87309120085909509087
517.30000 18.88628017682346573103
517.40000 18.89948830894050951421
517.50000 18.91267518027867468508
517.60000 18.92580742520035788182
517.70000 18.93886243650093150968
517.80000 18.95183117018257948368
517.90000 18.96472512748341944710
518.00000 18.97756355475346577030
518.10000 18.99036733037033699389
518.20000 19.00315468043648272824
518.30000 19.01593081702775863356
518.40000 19.02869173088843751265
518.50000 19.04142762415964440125
518.60000 19.05412165620115904060
518.70000 19.06675692584656621210
518.80000 19.07931362286041462931
518.90000 19.09177397390889393828
519.00000 19.10411634288092373477
519.10000 19.11633217421061659869
519.20000 19.12842426542996771576
519.30000 19.14041682854299806013
519.40000 19.15234463246915364466
519.50000 19.16426051207799669217
519.60000 19.17621527133271415601
519.70000 19.18824805601264369896
519.80000 19.20037636570064737958
519.90000 19.21260243616374319733
520.00000 19.22490790857251414781
520.10000 19.23727237580153929240
520.20000 19.24968154933403047645
520.30000 19.26213235203332829596
520.40000 19.27464115341349227890
520.50000 19.28723658356344215038
520.60000 19.29995474829816796583
520.70000 19.31282998876656087879
520.80000 19.32589099916146168886
520.90000 19.33915166671832066171
521.00000 19.35261053960134340614
521.10000 19.36625617548680987188
521.20000 19.38007005307044807329
521.30000 19.39403231192948693443
521.40000 19.40812429208927958940
521.50000 19.42233364358032028913
521.60000 19.43665390102102939639
521.70000 19.45108566529781134005
521.80000 19.46563647102565202942
521.90000 19.48031995256887458086
522.00000 19.49515466598718728923
522.10000 19.51015917947531764832
522.20000 19.52535572139191527103
522.30000 19.54076392979212570887
522.40000 19.55639473113024991848
522.50000 19.57226026982407568658
522.60000 19.58836055163946077399
522.70000 19.60468888063187296037
522.80000 19.62122934403412960626
522.90000 19.63796081094139468595
523.00000 19.65486130308545321534
523.10000 19.67191094990756102675
523.20000 19.68909352380436533132
523.30000 19.70640188734399580675
523.40000 19.72383489251950719644
523.50000 19.74139804324612669603
523.60000 19.75909777857837819753
523.70000 19.77694289382939488493
523.80000 19.79493637907851422958
523.90000 19.81307703170080545780
524.00000 19.83136006623237124466
524.10000 19.84977273924175183275
524.20000 19.86830626348635184536
524.30000 19.88695177566524396684
524.40000 19.90570175677124928424
524.50000 19.92456189850793181047
524.60000 19.94354215348883303781
524.70000 19.96265345979779813299
524.80000 19.98191544381208715558
524.90000 20.00133897284381808794
525.00000 20.02093239892290830568
525.10000 20.04069487303821009901
525.20000 20.06061413269474160641
525.30000 20.08067119413245608955
525.40000 20.10083711783491866818
525.50000 20.12108390558734288585
525.60000 20.14138404775374417466
525.70000 20.16171638067719174014
525.80000 20.18206147455915862095
525.90000 20.20241160130485510943
526.00000 20.22276427263330387653
526.10000 20.24311763360140136890
526.20000 20.26347475409758048735
526.30000 20.28383348130685576891
526.40000 20.30419365750949982797
526.50000 20.32455024277969108929
526.60000 20.34489706989742919598
526.70000 20.36522455108283356735
526.80000 20.38552453749024825420
526.90000 20.40578789591078249870
527.00000 20.42600530610706563271
527.10000 20.44617064130026769644
527.20000 20.46627956675440803844
527.30000 20.48632748517664402710
527.40000 20.50630986000462736594
527.50000 20.52622396128184605461
527.60000 20.54605877893772599240
527.70000 20.56580941051693690911
527.80000 20.58546172842831815600
527.90000 20.60500364142787527306
528.00000 20.62442198500430702434
528.10000 20.64370831451793692001
528.20000 20.66285904629274675534
528.30000 20.68187920669403290865
528.40000 20.70077693167254048800
528.50000 20.71956397065290560985
528.60000 20.73825371558533614035
528.70000 20.75685373678125622302
528.80000 20.77536735625940742898
528.90000 20.79379587721214983842
529.00000 20.81213641459621991971
529.10000 20.83038957261954330538
529.20000 20.84856469534202730939
529.30000 20.86667467626008684163
529.40000 20.88473913315471604097
529.50000 20.90277793966380919224
529.60000 20.92080398463868787652
529.70000 20.93882339441567093900
529.80000 20.95682567050842745545
529.90000 20.97479459440473281127
530.00000 20.99270883051010642011
530.10000 21.01054944596344914920
530.20000 21.02830810224210596369
530.30000 21.04598859338954882728
530.40000 21.06360886436106418425
530.50000 21.08119065664190609783
530.60000 21.09875918972651339360
530.70000 21.11633136215235186561
530.80000 21.13391449697461986966
530.90000 21.15150139587575471079
531.00000 21.16907268398663229456
531.10000 21.18659942463690891783
531.20000 21.20405433425096182730
531.30000 21.22141640817716483648
531.40000 21.23867105474836436334
531.50000 21.25582332623474267665
531.60000 21.27288477804543085566
531.70000 21.28988200667899427426
531.80000 21.30684052824676772706
531.90000 21.32378594402065835931
532.00000 21.34073178312707251480
532.10000 21.35768373009198766939
532.20000 21.37463441364976890116
532.30000 21.39157023093762979219
532.40000 21.40847149241199330700
532.50000 21.42532025119834702350
532.60000 21.44210255921778767947
532.70000 21.45881738788729242491
532.80000 21.47547326358792960046
532.90000 21.49208819274672062688
533.00000 21.50867735188735402403
533.10000 21.52526381441001061720
533.20000 21.54185786414303217352
533.30000 21.55846361691660531212
533.40000 21.57507529496073392556
533.50000 21.59167893503015665847
533.60000 21.60825444544500915202
533.70000 21.62478550817542791194
533.80000 21.64125259785897882813
533.90000 21.65764981762033200134
534.00000 21.67397454423696604522
534.10000 21.69023254857105030203
534.20000 21.70643492649002460782
534.30000 21.72259292208135543322
534.40000 21.73872041661159963500
534.50000 21.75482737911804254452
534.60000 21.77091713259452926164
534.70000 21.78699573935346415043
534.80000 21.80305739592092162228
534.90000 21.81909837397909070621
535.00000 21.83511086469352003047
535.10000 21.85108739314931667778
535.20000 21.86701846593586246885
535.30000 21.88289928299890521616
535.40000 21.89872369587593111609
535.50000 21.91448889014961717640
535.60000 21.93019276478458134576
535.70000 21.94583591972331319608
535.80000 21.96142178220310489376
535.90000 21.97695376726406093023
536.00000 21.99243479108334198450
536.10000 22.00786736839637535714
536.20000 22.02325099563726990127
536.30000 22.03858832918907716852
536.40000 22.05387771982931803432
536.50000 22.06911585579071176216
536.60000 22.08430227372261810846
536.70000 22.09943290581199506631
536.80000 22.11450680108378541814
536.90000 22.12952212639500265808
537.00000 22.14447947421871553439
537.10000 22.15938366477420779439
537.20000 22.17423380603936447994
537.30000 22.18903604299152514223
537.40000 22.20379143230153384877
537.50000 22.21850251019237794932
537.60000 22.23316980987724566162
537.70000 22.24779439836796496099
537.80000 22.26237639075882662541
537.90000 22.27691406771175745920
538.00000 22.29140554133626182277
538.10000 22.30584922543613895123
538.20000 22.32024129400712818378
538.30000 22.33457996614364359781
538.40000 22.34886186413710867115
538.50000 22.36309068819605265609
538.60000 22.37727158678506095947
538.70000 22.39142281420687210189
538.80000 22.40556465195452288001
538.90000 22.41972309171984398708
539.00000 22.43392800513980431722
539.10000 22.44820422273964434720
539.20000 22.46256631302305137392
539.30000 22.47701803404306120235
539.40000 22.49155211498977453350
539.50000 22.50615232232508907134
539.60000 22.52080504204851909671
539.70000 22.53550883529495546056
539.80000 22.55027935825465555556
539.90000 22.56516079573398475365
540.00000 22.58020800302714217669
540.10000 22.59549768253620476115
540.20000 22.61108983037071568035
540.30000 22.62703322398773957304
540.40000 22.64334923439271163157
540.50000 22.66003211127526182703
540.60000 22.67706299841284561403
540.70000 22.69441968562994562477
540.80000 22.71209319602479968654
540.90000 22.73009438674364590021
541.00000 22.74844839672415987697
541.10000 22.76719362973313406347
541.20000 22.78636001419344730353
541.30000 22.80595889819680438862
541.40000 22.82597102302940364441
541.50000 22.84635046303678236560
541.60000 22.86703593872041387971
541.70000 22.88796096211851284098
541.80000 22.90907139144260469515
541.90000 22.93033313059402545408
542.00000 22.95173009272671365953
542.10000 22.97326128400915567317
542.20000 22.99493368426073543652
542.30000 23.01675290390790548880
542.40000 23.03872065386849990919
542.50000 23.06083406122436847365
542.60000 23.08308105438539588892
542.70000 23.10544640131302462085
542.80000 23.12790349754741604646
542.90000 23.15042368126471243912
543.00000 23.17296760813193731677
543.10000 23.19549367900025964006
543.20000 23.21795545178956966464
543.30000 23.24031179345264291929
543.40000 23.26252924401529903426
543.50000 23.28458869062730513062
543.60000 23.30648249469810062440
543.70000 23.32822204725096489923
543.80000 23.34982319312452524164
543.90000 23.37130622943488796389
544.00000 23.39268626900685811871
544.10000 23.41396600100540421043
544.20000 23.43513925144128517388
544.30000 23.45618852351344826221
544.40000 23.47709392048127834042
544.50000 23.49783325080133851276
544.60000 23.51839515466463540728
544.70000 23.53877768523705650574
544.80000 23.55898879506556834849
544.90000 23.57904416196269394484
545.00000 23.59896127561721730111
545.10000 23.61875246576986334964
545.20000 23.63842768945857786236
545.30000 23.65798243687998852006
545.40000 23.67740153117640989928
545.50000 23.69666621792582451278
545.60000 23.71575261940725338025
545.70000 23.73463496730962997601
545.80000 23.75329271430990470208
545.90000 23.77171031541409727179
546.00000 23.78987724704459251657
546.10000 23.80778864671217212122
546.20000 23.82544580888076478134
546.30000 23.84285420532982246671
546.40000 23.86002209042617378607
546.50000 23.87696365587601257803
546.60000 23.89369160647127796606
546.70000 23.91022685573167036822
546.80000 23.92658528188704991831
546.90000 23.94278041840122209994
547.00000 23.95882496964993064306
547.10000 23.97472193612516124107
547.20000 23.99047007804961707520
547.30000 24.00605835829699469240
547.40000 24.02147550893221046975
547.50000 24.03670386950773248636
547.60000 24.05173088070345094430
547.70000 24.06654856787333350673
547.80000 24.08115566868743531730
547.90000 24.09555240271062970095
548.00000 24.10974669518707324239
548.10000 24.12374398956801647147
548.20000 24.13754406470925533709
548.30000 24.15114482243837649254
548.40000 24.16453569262074607014
548.50000 24.17770713357006895151
548.60000 24.19064827807436003108
548.70000 24.20335651785968714052
548.80000 24.21583673309262299627
548.90000 24.22810636107991416294
549.00000 24.24019482824583239739
549.10000 24.25213405118013526934
549.20000 24.26395792904902396727
549.30000 24.27569724538640311307
549.40000 24.28737267121855648823
549.50000 24.29899812895541995950
549.60000 24.31058398548214637273
549.70000 24.32213225802119101699
549.80000 24.33364119538156993904
549.90000 24.34511201673249643953
550.00000 24.35653691087308495572
550.10000 24.36791152941812943498
550.20000 24.37922715658574768348
550.30000 24.39047970451163553744
550.40000 24.40167097588888481077
550.50000 24.41281728662794051674
550.60000 24.42395376182343250548
550.70000 24.43513141938021171485
550.80000 24.44641323827857574081
550.90000 24.45786244758778996433
551.00000 24.46953473603527672925
551.10000 24.48146450356115848354
551.20000 24.49366437676851568727
551.30000 24.50612452273388330911
551.40000 24.51882674222088466038
551.50000 24.53175916523847663545
551.60000 24.54492714106776483995
551.70000 24.55836395330140879537
551.80000 24.57211931900142389506
551.90000 24.58625185446545449098
552.00000 24.60081086635529987485
552.10000 24.61581939521741778738
552.20000 24.63126660479825994772
552.30000 24.64711887695162231454
552.40000 24.66332304977755831041
552.50000 24.67982654015074312592
552.60000 24.69658879340169116709
552.70000 24.71358822876113633658
552.80000 24.73081988439829303347
552.90000 24.74829684545514336028
553.00000 24.76602961065140130266
553.10000 24.78402605802608495958
553.20000 24.80228171100219561410
553.30000 24.82077735866610604814
553.40000 24.83948303411310933557
553.50000 24.85836466051566313292
553.60000 24.87738411031694465604
553.70000 24.89651013825568284240
553.80000 24.91571305701921909175
553.90000 24.93497511996500869979
554.00000 24.95427909521132610032
554.10000 24.97361345543637984174
554.20000 24.99296407155539844893
554.30000 25.01232070009318427617
554.40000 25.03166731436711548562
554.50000 25.05097795917384938690
554.60000 25.07022252705517969112
554.70000 25.08936451390512999654
554.80000 25.10836590811160295250
554.90000 25.12718833335098795927
555.00000 25.14580270881271747833
555.10000 25.16419039597483255379
555.20000 25.18234612073414417829
555.30000 25.20027641606982453061
555.40000 25.21799661922264989976
555.50000 25.23553106624213684292
555.60000 25.25290107571425148871
555.70000 25.27012115196711913065
555.80000 25.28719790346336495409
555.90000 25.30412671766281287407
556.00000 25.32089606473872401294
556.10000 25.33748417481027258747
556.20000 25.35386976644167035349
556.30000 25.37003329346847743312
556.40000 25.38595950870579167835
556.50000 25.40163788166066270993
556.60000 25.41706875445707252297
556.70000 25.43225133011912494535
556.80000 25.44719009985334313983
556.90000 25.46189200343858971650
557.00000 25.47636033497328283539
557.10000 25.49059675009114022605
557.20000 25.50459884052297733767
557.30000 25.51836277164836059145
557.40000 25.53188389231425280648
557.50000 25.54515719200038510500
557.60000 25.55818207648505660829
557.70000 25.57095772258901921162
557.80000 25.58348875378807674316
557.90000 25.59578027428808430073
558.00000 25.60783493446755642766
558.10000 25.61966482541951601478
558.20000 25.63127734511446466159
558.30000 25.64268151313908511922
558.40000 25.65388836841686266559
558.50000 25.66490600319371908063
558.60000 25.67574520925817257125
558.70000 25.68641248835806187151
558.80000 25.69691367967649534478
558.90000 25.70725204329124711824
559.00000 25.71743310961358367269
559.10000 25.72746149189278254160
559.20000 25.73734326777457036448
559.30000 25.74708819549562190841
559.40000 25.75670985563406543689
559.50000 25.76622245530551185767
559.60000 25.77564576830062661310
559.70000 25.78499557306818697449
559.80000 25.79428667665033531349
559.90000 25.80352500529276523211
560.00000 25.81271756375901231504
560.10000 25.82186597238993106148
560.20000 25.83097623226025114295
560.30000 25.84006199819584411207
560.40000 25.84915014227980377993
560.50000 25.85827678315453796434
560.60000 25.86748772452301754450
560.70000 25.87683965675341120055
560.80000 25.88638251260799476019
560.90000 25.89615801322174895258
561.00000 25.90620177337098561648
561.10000 25.91653326621147452731
561.20000 25.92716437162639272644
561.30000 25.93809738579686187388
561.40000 25.94933848146786573493
561.50000 25.96089291022602712357
561.60000 25.97277147728551513041
561.70000 25.98498492221975486901
561.80000 25.99754986744375878551
561.90000 26.01048672701649003111
562.00000 26.02381271207378252177
562.10000 26.03755080951889376456
562.20000 26.05171544649284702838
562.30000 26.06632586919754212562
562.40000 26.08138847138100506383
562.50000 26.09690238775707648448
562.60000 26.11285774056255988318
562.70000 26.12923780820919774270
562.80000 26.14602016648455428938
562.90000 26.16318513127178481457
563.00000 26.18071734340145997673
563.10000 26.19860497205925657528
563.20000 26.21683731926917610364
563.30000 26.23539968577427638347
563.40000 26.25427066421272727867
563.50000 26.27341372393564695833
563.60000 26.29278875362402480959
563.70000 26.31234628713579772691
563.80000 26.33204457219243353451
563.90000 26.35184412270133704769
564.00000 26.37171893741122821918
564.10000 26.39165106123913953412
564.20000 26.41162501450770257016
564.30000 26.43163175895124337943
564.40000 26.45165147129210909904
564.50000 26.47166957723237372760
564.60000 26.49165681595911433793
564.70000 26.51158648282622108837
564.80000 26.53143365025834784657
564.90000 26.55117452673304996894
565.00000 26.57079544621238846813
565.10000 26.59028848619698597496
565.20000 26.60965011161839760277
565.30000 26.62888109375536642358
565.40000 26.64797845755690714398
565.50000 26.66693759540900114415
565.60000 26.68574627080011041601
565.70000 26.70439225615213284739
565.80000 26.72285858386997115158
565.90000 26.74112820371545206507
566.00000 26.75918800617145034374
566.10000 26.77702668045117364762
566.20000 26.79464160030157970091
566.30000 26.81202768490743968931
566.40000 26.82918555020724068345
566.50000 26.84611241991759968201
566.60000 26.86280454804736131872
566.70000 26.87925967555276623564
566.80000 26.89547278597996685530
566.90000 26.91144320797816298340
567.00000 26.92717058710457978518
567.10000 26.94265658396775468204
567.20000 26.95791164935210629528
567.30000 26.97294314836818099506
567.40000 26.98776079013190379067
567.50000 27.00237237659887542793
567.60000 27.01678253205294244369
567.70000 27.03098953600154461056
567.80000 27.04498869571937905785
567.90000 27.05876875567485978954
568.00000 27.07231581401622538334
568.10000 27.08561987952708827573
568.20000 27.09866810327869232047
568.30000 27.11145632195867489268
568.40000 27.12398259894792809664
568.50000 27.13625168588900746746
568.60000 27.14827130117840486584
568.70000 27.16005054939577979724
568.80000 27.17159917663584996966
568.90000 27.18292088704628150965
569.00000 27.19401874242043689189
569.10000 27.20489505664445675661
569.20000 27.21554949613904084474
569.30000 27.22598256261095896318
569.40000 27.23619709504933803654
569.50000 27.24620091333780794778
569.60000 27.25600672881337545990
569.70000 27.26562206584861690784
569.80000 27.27506081817025023221
569.90000 27.28433466808096825210
570.00000 27.29344661620272537762
570.10000 27.30240178026435094824
570.20000 27.31119924381611624875
570.30000 27.31983373507485312346
570.40000 27.32830104839519657035
570.50000 27.33659548459350488181
570.60000 27.34471230094099929511
570.70000 27.35265194464167490844
570.80000 27.36041475114319241996
570.90000 27.36800285629634685711
571.00000 27.37542315696765626893
571.10000 27.38268625366601975521
571.20000 27.38980655537623544243
571.30000 27.39680917410001963530
571.40000 27.40372102139424787499
571.50000 27.41057738751323713166
571.60000 27.41741345815078888182
571.70000 27.42425838277091860582
571.80000 27.43113930048121424544
571.90000 27.43806978140884093192
572.00000 27.44505894213748996954
572.10000 27.45210932308306250017
572.20000 27.45922960761459527513
572.30000 27.46642847537213018783
572.40000 27.47372753536068683708
572.50000 27.48115719555408387206
572.60000 27.48875072874716873134
572.70000 27.49654268665711725681
572.80000 27.50455639754231702486
572.90000 27.51280629929726016352
573.00000 27.52129783786471433346
573.10000 27.53003022882933559529
573.20000 27.53900938529754014652
573.30000 27.54824898584795715690
573.40000 27.55777757664164398101
573.50000 27.56763581852232391391
573.60000 27.57786897455599269386
573.70000 27.58851979998689599867
573.80000 27.59961932867750623606
573.90000 27.61118187924213069577
574.00000 27.62320184396917445802
574.10000 27.63565898589148895998
574.20000 27.64852265368442791800
574.30000 27.66175974481350671251
574.40000 27.67534181789941325457
574.50000 27.68924109199394435436
574.60000 27.70343512375483373604
574.70000 27.71790871619951417434
574.80000 27.73264456334577551714
574.90000 27.74762991588869018588
575.00000 27.76284451315731084087
575.10000 27.77827160417526769344
575.20000 27.79388646585698349229
575.30000 27.80966390142405155061
575.40000 27.82557765641635336290
575.50000 27.84160137834733097520
575.60000 27.85771220637556231123
575.70000 27.87388831614801817475
575.80000 27.89011460115635666837
575.90000 27.90638270713934719222
576.00000 27.92268315775448539657
576.10000 27.93901288386354211067
576.20000 27.95536618052956214933
576.30000 27.97174093573015344074
576.40000 27.98812911589243758610
576.50000 28.00452622898414612634
576.60000 28.02092401063929940152
576.70000 28.03731196316499596400
576.80000 28.05368354828668484244
576.90000 28.07002887861433960872
577.00000 28.08633924801356165517
577.10000 28.10260900395879613854
577.20000 28.11882901860200152100
577.30000 28.13499520367837205080
577.40000 28.15110405263342420300
577.50000 28.16715219363359778983
577.60000 28.18314161104265537022
577.70000 28.19907511173609395902
577.80000 28.21495960319122980402
577.90000 28.23080161096296252317
578.00000 28.24660756756269306739
578.10000 28.26238448869240403038
578.20000 28.27813576091263481506
578.30000 28.29386551180149368174
578.40000 28.30956920856659733145
578.50000 28.32524487726773387020
578.60000 28.34088697340937140204
578.70000 28.35648675799287022811
578.80000 28.37204053480468295519
578.90000 28.38754279447451577192
579.00000 28.40299009240148645374
579.10000 28.41838325356268398004
579.20000 28.43372312630201440816
579.30000 28.44901380573340717995
579.40000 28.46425787181680589687
579.50000 28.47945517735932742644
579.60000 28.49461056840229918779
579.70000 28.50971773863959179972
579.80000 28.52477369914315376320
579.90000 28.53977527316916348111
580.00000 28.55471844174363418442
580.10000 28.56960118341243138747
580.20000 28.58442631208331597430
580.30000 28.59919675210795146712
580.40000 28.61391985820710653931
580.50000 28.62860162554814691590
580.60000 28.64324961187310883641
580.70000 28.65786764790466750752
580.80000 28.67245708209816119455
580.90000 28.68701611104502796089
581.00000 28.70153981611666074689
581.10000 28.71602084085498779014
581.20000 28.73045302631075812323
581.30000 28.74483103175861425296
581.40000 28.75915431799890391206
581.50000 28.77341514428144832969
581.60000 28.78761966704788185238
581.70000 28.80176512776779450279
581.80000 28.81586036678387987499
581.90000 28.82990726566800804144
582.00000 28.84391141012184221134
582.10000 28.85787831850917622134
582.20000 28.87180870154732789562
582.30000 28.88569969153478892409
582.40000 28.89954331706971801365
582.50000 28.91332899664739400967
582.60000 28.92704548339320117784
582.70000 28.94067732823214350278
582.80000 28.95421576134290672976
582.90000 28.96765757962859516098
583.00000 28.98100396353746058401
583.10000 28.99426614178053308709
583.20000 29.00745868358638203853
583.30000 29.02059379677018255893
583.40000 29.03367845995923748340
583.50000 29.04670936398376262721
583.60000 29.05967275563888726978
583.70000 29.07254558091454777244
583.80000 29.08530268351101413374
583.90000 29.09791848954945436888
584.00000 29.11037625441019613205
584.10000 29.12266739248032891285
584.20000 29.13479677577332956399
584.30000 29.14677873338491242748
584.40000 29.15862523213225839892
584.50000 29.17034846857678524157
584.60000 29.18194884877475073941
584.70000 29.19341893159309287001
584.80000 29.20474552137558003275
584.90000 29.21591213163506555387
585.00000 29.21591213163506555387
585.10000 29.21591213163506555387
585.20000 29.21591213163506555387
585.30000 29.21591213163506555387
585.40000 29.21591213163506555387
585.50000 29.21591213163506555387
585.60000 29.21591213163506555387
585.70000 29.21591213163506555387
585.80000 29.21591213163506555387
585.90000 29.21591213163506555387
586.00000 29.21591213163506555387
586.10000 29.21591213163506555387
586.20000 29.21591213163506555387
586.30000 29.21591213163506555387
586.40000 29.21591213163506555387
586.50000 29.21591213163506555387
586.60000 29.21591213163506555387
586.70000 29.21591213163506555387
586.80000 29.21591213163506555387
586.90000 29.21591213163506555387
587.00000 29.21591213163506555387
587.10000 29.21591213163506555387
587.20000 29.21591213163506555387
587.30000 29.21591213163506555387
587.40000 29.21591213163506555387
587.50000 29.21591213163506555387
587.60000 29.21591213163506555387
587.70000 29.21591213163506555387
587.80000 29.21591213163506555387
587.90000 29.21591213163506555387
588.00000 29.21591213163506555387
588.10000 29.21591213163506555387
588.20000 29.21591213163506555387
588.30000 29.21591213163506555387
588.40000 29.21591213163506555387
588.50000 29.21591213163506555387
588.60000 29.21591213163506555387
588.70000 29.21591213163506555387
588.80000 29.21591213163506555387
588.90000 29.21591213163506555387
589.00000 29.21591213163506555387
589.10000 29.21591213163506555387
589.20000 29.21591213163506555387
589.30000 29.21591213163506555387
589.40000 29.21591213163506555387
589.50000 29.21591213163506555387
589.60000 29.21591213163506555387
589.70000 29.21591213163506555387
589.80000 29.21591213163506555387
589.90000 29.21591213163506555387
590.00000 29.21591213163506555387
590.10000 29.21591213163506555387
590.20000 29.21591213163506555387
590.30000 29.21591213163506555387
590.40000 29.21591213163506555387
590.50000 29.21591213163506555387
590.60000 29.21591213163506555387
590.70000 29.21591213163506555387
590.80000 29.21591213163506555387
590.90000 29.21591213163506555387
591.00000 29.21591213163506555387
591.10000 29.21591213163506555387
591.20000 29.21591213163506555387
591.30000 29.21591213163506555387
591.40000 29.21591213163506555387
591.50000 29.21591213163506555387
591.60000 29.21591213163506555387
591.70000 29.21591213163506555387
591.80000 29.21591213163506555387
591.90000 29.21591213163506555387
592.00000 29.21591213163506555387
592.10000 29.21591213163506555387
592.20000 29.21591213163506555387
592.30000 29.21591213163506555387
592.40000 29.21591213163506555387
592.50000 29.21591213163506555387
592.60000 29.21591213163506555387
592.70000 29.21591213163506555387
592.80000 29.21591213163506555387
592.90000 29.21591213163506555387
593.00000 29.21591213163506555387
593.10000 29.21591213163506555387
593.20000 29.21591213163506555387
593.30000 29.21591213163506555387
593.40000 29.21591213163506555387
593.50000 29.21591213163506555387
593.60000 29.21591213163506555387
593.70000 29.21591213163506555387
593.80000 29.21591213163506555387
593.90000 29.21591213163506555387
594.00000 29.21591213163506555387
594.10000 29.21591213163506555387
594.20000 29.21591213163506555387
594.30000 29.21591213163506555387
594.40000 29.21591213163506555387
594.50000 29.21591213163506555387
594.60000 29.21591213163506555387
594.70000 29.21591213163506555387
594.80000 29.21591213163506555387
594.90000 29.21591213163506555387
595.00000 29.21591213163506555387
595.10000 29.21591213163506555387
595.20000 29.21591213163506555387
595.30000 29.21591213163506555387
595.40000 29.21591213163506555387
595.50000 29.21591213163506555387
595.60000 29.21591213163506555387
595.70000 29.21591213163506555387
595.80000 29.21591213163506555387
595.90000 29.21591213163506555387
596.00000 29.21591213163506555387
596.10000 29.21591213163506555387
596.20000 29.21591213163506555387
596.30000 29.21591213163506555387
596.40000 29.21591213163506555387
596.50000 29.21591213163506555387
596.60000 29.21591213163506555387
596.70000 29.21591213163506555387
596.80000 29.21591213163506555387
596.90000 29.21591213163506555387
597.00000 29.21591213163506555387
597.10000 29.21591213163506555387
597.20000 29.21591213163506555387
597.30000 29.21591213163506555387
597.40000 29.21591213163506555387
597.50000 29.21591213163506555387
597.60000 29.21591213163506555387
597.70000 29.21591213163506555387
597.80000 29.21591213163506555387
597.90000 29.21591213163506555387
598.00000 29.21591213163506555387
598.10000 29.21591213163506555387
598.20000 29.21591213163506555387
598.30000 29.21591213163506555387
598.40000 29.21591213163506555387
598.50000 29.21591213163506555387
598.60000 29.21591213163506555387
598.70000 29.21591213163506555387
598.80000 29.21591213163506555387
598.90000 29.21591213163506555387
599.00000 29.21591213163506555387
599.10000 29.21591213163506555387
599.20000 29.21591213163506555387
599.30000 29.21591213163506555387
599.40000 29.21591213163506555387
599.50000 29.21591213163506555387
599.60000 29.21591213163506555387
599.70000 29.21591213163506555387
599.80000 29.21591213163506555387
599.90000 29.21591213163506555387
600.00000 29.21591213163506555387
600.10000 29.21591213163506555387
600.20000 29.21591213163506555387
600.30000 29.21591213163506555387
600.40000 29.21591213163506555387
600.50000 29.21591213163506555387
600.60000 29.21591213163506555387
600.70000 29.21591213163506555387
600.80000 29.21591213163506555387
600.90000 29.21591213163506555387
601.00000 29.21591213163506555387
601.10000 29.21591213163506555387
601.20000 29.21591213163506555387
601.30000 29.21591213163506555387
601.40000 29.21591213163506555387
601.50000 29.21591213163506555387
601.60000 29.21591213163506555387
601.70000 29.21591213163506555387
601.80000 29.21591213163506555387
601.90000 29.21591213163506555387
602.00000 29.21591213163506555387
602.10000 29.21591213163506555387
602.20000 29.21591213163506555387
602.30000 29.21591213163506555387
602.40000 29.21591213163506555387
602.50000 29.21591213163506555387
602.60000 29.21591213163506555387
602.70000 29.21591213163506555387
602.80000 29.21591213163506555387
602.90000 29.21591213163506555387
603.00000 29.21591213163506555387
603.10000 29.21591213163506555387
603.20000 29.21591213163506555387
603.30000 29.21591213163506555387
603.40000 29.21591213163506555387
603.50000 29.21591213163506555387
603.60000 29.21591213163506555387
603.70000 29.21591213163506555387
603.80000 29.21591213163506555387
603.90000 29.21591213163506555387
604.00000 29.21591213163506555387
604.10000 29.21591213163506555387
604.20000 29.21591213163506555387
604.30000 29.21591213163506555387
604.40000 29.21591213163506555387
604.50000 29.21591213163506555387
604.60000 29.21591213163506555387
604.70000 29.21591213163506555387
604.80000 29.21591213163506555387
604.90000 29.21591213163506555387
605.00000 29.21591213163506555387
605.10000 29.21591213163506555387
605.20000 29.21591213163506555387
605.30000 29.21591213163506555387
605.40000 29.21591213163506555387
605.50000 29.21591213163506555387
605.60000 29.21591213163506555387
605.70000 29.21591213163506555387
605.80000 29.21591213163506555387
605.90000 29.21591213163506555387
606.00000 29.21591213163506555387
606.10000 29.21591213163506555387
606.20000 29.21591213163506555387
606.30000 29.21591213163506555387
606.40000 29.21591213163506555387
606.50000 29.21591213163506555387
606.60000 29.21591213163506555387
606.70000 29.21591213163506555387
606.80000 29.21591213163506555387
606.90000 29.21591213163506555387
607.00000 29.21591213163506555387
607.10000 29.21591213163506555387
607.20000 29.21591213163506555387
607.30000 29.21591213163506555387
607.40000 29.21591213163506555387
607.50000 29.21591213163506555387
607.60000 29.21591213163506555387
607.70000 29.21591213163506555387
607.80000 29.21591213163506555387
607.90000 29.21591213163506555387
608.00000 29.21591213163506555387
608.10000 29.21591213163506555387
608.20000 29.21591213163506555387
608.30000 29.21591213163506555387
608.40000 29.21591213163506555387
608.50000 29.21591213163506555387
608.60000 29.21591213163506555387
608.70000 29.21591213163506555387
608.80000 29.21591213163506555387
608.90000 29.21591213163506555387
609.00000 29.21591213163506555387
609.10000 29.21591213163506555387
609.20000 29.21591213163506555387
609.30000 29.21591213163506555387
609.40000 29.21591213163506555387
609.50000 29.21591213163506555387
609.60000 29.21591213163506555387
609.70000 29.21591213163506555387
609.80000 29.21591213163506555387
609.90000 29.21591213163506555387
610.00000 29.21591213163506555387
610.10000 29.21591213163506555387
610.20000 29.21591213163506555387
610.30000 29.21591213163506555387
610.40000 29.21591213163506555387
610.50000 29.21591213163506555387
610.60000 29.21591213163506555387
610.70000 29.21591213163506555387
610.80000 29.21591213163506555387
610.90000 29.21591213163506555387
611.00000 29.21591213163506555387
611.10000 29.21591213163506555387
611.20000 29.21591213163506555387
611.30000 29.21591213163506555387
611.40000 29.21591213163506555387
611.50000 29.21591213163506555387
611.60000 29.21591213163506555387
611.70000 29.21591213163506555387
611.80000 29.21591213163506555387
611.90000 29.21591213163506555387
612.00000 29.21591213163506555387
612.10000 29.21591213163506555387
612.20000 29.21591213163506555387
612.30000 29.21591213163506555387
612.40000 29.21591213163506555387
612.50000 29.21591213163506555387
612.60000 29.21591213163506555387
612.70000 29.21591213163506555387
612.80000 29.21591213163506555387
612.90000 29.21591213163506555387
613.00000 29.21591213163506555387
613.10000 29.21591213163506555387
613.20000 29.21591213163506555387
613.30000 29.21591213163506555387
613.40000 29.21591213163506555387
613.50000 29.21591213163506555387
613.60000 29.21591213163506555387
613.70000 29.21591213163506555387
613.80000 29.21591213163506555387
613.90000 29.21591213163506555387
614.00000 29.21591213163506555387
614.10000 29.21591213163506555387
614.20000 29.21591213163506555387
614.30000 29.21591213163506555387
614.40000 29.21591213163506555387
614.50000 29.21591213163506555387
614.60000 29.21591213163506555387
614.70000 29.21591213163506555387
614.80000 29.21591213163506555387
614.90000 29.21591213163506555387
615.00000 29.21591213163506555387
615.10000 29.21591213163506555387
615.20000 29.21591213163506555387
615.30000 29.21591213163506555387
615.40000 29.21591213163506555387
615.50000 29.21591213163506555387
615.60000 29.21591213163506555387
615.70000 29.21591213163506555387
615.80000 29.21591213163506555387
615.90000 29.21591213163506555387
616.00000 29.21591213163506555387
616.10000 29.21591213163506555387
616.20000 29.21591213163506555387
616.30000 29.21591213163506555387
616.40000 29.21591213163506555387
616.50000 29.21591213163506555387
616.60000 29.21591213163506555387
616.70000 29.21591213163506555387
616.80000 29.21591213163506555387
616.90000 29.21591213163506555387
617.00000 29.21591213163506555387
617.10000 29.21591213163506555387
617.20000 29.21591213163506555387
617.30000 29.21591213163506555387
617.40000 29.21591213163506555387
617.50000 29.21591213163506555387
617.60000 29.21591213163506555387
617.70000 29.21591213163506555387
617.80000 29.21591213163506555387
617.90000 29.21591213163506555387
618.00000 29.21591213163506555387
618.10000 29.21591213163506555387
618.20000 29.21591213163506555387
618.30000 29.21591213163506555387
618.40000 29.21591213163506555387
618.50000 29.21591213163506555387
618.60000 29.21591213163506555387
618.70000 29.21591213163506555387
618.80000 29.21591213163506555387
618.90000 29.21591213163506555387
619.00000 29.21591213163506555387
619.10000 29.21591213163506555387
619.20000 29.21591213163506555387
619.30000 29.21591213163506555387
619.40000 29.21591213163506555387
619.50000 29.21591213163506555387
619.60000 29.21591213163506555387
619.70000 29.21591213163506555387
619.80000 29.21591213163506555387
619.90000 29.21591213163506555387
620.00000 29.21591213163506555387
620.10000 29.21591213163506555387
620.20000 29.21591213163506555387
620.30000 29.21591213163506555387
620.40000 29.21591213163506555387
620.50000 29.21591213163506555387
620.60000 29.21591213163506555387
620.70000 29.21591213163506555387
620.80000 29.21591213163506555387
620.90000 29.21591213163506555387
621.00000 29.21591213163506555387
621.10000 29.21591213163506555387
621.20000 29.21591213163506555387
621.30000 29.21591213163506555387
621.40000 29.21591213163506555387
621.50000 29.21591213163506555387
621.60000 29.21591213163506555387
621.70000 29.21591213163506555387
621.80000 29.21591213163506555387
621.90000 29.21591213163506555387
622.00000 29.21591213163506555387
622.10000 29.21591213163506555387
622.20000 29.21591213163506555387
622.30000 29.21591213163506555387
622.40000 29.21591213163506555387
622.50000 29.21591213163506555387
622.60000 29.21591213163506555387
622.70000 29.21591213163506555387
622.80000 29.21591213163506555387
622.90000 29.21591213163506555387
623.00000 29.21591213163506555387
623.10000 29.21591213163506555387
623.20000 29.21591213163506555387
623.30000 29.21591213163506555387
623.40000 29.21591213163506555387
623.50000 29.21591213163506555387
623.60000 29.21591213163506555387
623.70000 29.21591213163506555387
623.80000 29.21591213163506555387
623.90000 29.21591213163506555387
624.00000 29.21591213163506555387
624.10000 29.21591213163506555387
624.20000 29.21591213163506555387
624.30000 29.21591213163506555387
624.40000 29.21591213163506555387
624.50000 29.21591213163506555387
624.60000 29.21591213163506555387
624.70000 29.21591213163506555387
624.80000 29.21591213163506555387
624.90000 29.21591213163506555387
625.00000 29.21591213163506555387
625.10000 29.21591213163506555387
625.20000 29.21591213163506555387
625.30000 29.21591213163506555387
625.40000 29.21591213163506555387
625.50000 29.21591213163506555387
625.60000 29.21591213163506555387
625.70000 29.21591213163506555387
625.80000 29.21591213163506555387
625.90000 29.21591213163506555387
626.00000 29.21591213163506555387
626.10000 29.21591213163506555387
626.20000 29.21591213163506555387
626.30000 29.21591213163506555387
626.40000 29.21591213163506555387
626.50000 29.21591213163506555387
626.60000 29.21591213163506555387
626.70000 29.21591213163506555387
626.80000 29.21591213163506555387
626.90000 29.21591213163506555387
627.00000 29.21591213163506555387
627.10000 29.21591213163506555387
627.20000 29.21591213163506555387
627.30000 29.21591213163506555387
627.40000 29.21591213163506555387
627.50000 29.21591213163506555387
627.60000 29.21591213163506555387
627.70000 29.21591213163506555387
627.80000 29.21591213163506555387
627.90000 29.21591213163506555387
628.00000 29.21591213163506555387
628.10000 29.21591213163506555387
628.20000 29.21591213163506555387
628.30000 29.21591213163506555387
628.40000 29.21591213163506555387
628.50000 29.21591213163506555387
628.60000 29.21591213163506555387
628.70000 29.21591213163506555387
628.80000 29.21591213163506555387
628.90000 29.21591213163506555387
629.00000 29.21591213163506555387
629.10000 29.21591213163506555387
629.20000 29.21591213163506555387
629.30000 29.21591213163506555387
629.40000 29.21591213163506555387
629.50000 29.21591213163506555387
629.60000 29.21591213163506555387
629.70000 29.21591213163506555387
629.80000 29.21591213163506555387
629.90000 29.21591213163506555387
630.00000 29.21591213163506555387
630.10000 29.21591213163506555387
630.20000 29.21591213163506555387
630.30000 29.21591213163506555387
630.40000 29.21591213163506555387
630.50000 29.21591213163506555387
630.60000 29.21591213163506555387
630.70000 29.21591213163506555387
630.80000 29.21591213163506555387
630.90000 29.21591213163506555387
631.00000 29.21591213163506555387
631.10000 29.21591213163506555387
631.20000 29.21591213163506555387
631.30000 29.21591213163506555387
631.40000 29.21591213163506555387
631.50000 29.21591213163506555387
631.60000 29.21591213163506555387
631.70000 29.21591213163506555387
631.80000 29.21591213163506555387
631.90000 29.21591213163506555387
632.00000 29.21591213163506555387
632.10000 29.21591213163506555387
632.20000 29.21591213163506555387
632.30000 29.21591213163506555387
632.40000 29.21591213163506555387
632.50000 29.21591213163506555387
632.60000 29.21591213163506555387
632.70000 29.21591213163506555387
632.80000 29.21591213163506555387
632.90000 29.21591213163506555387
633.00000 29.21591213163506555387
633.10000 29.21591213163506555387
633.20000 29.21591213163506555387
633.30000 29.21591213163506555387
633.40000 29.21591213163506555387
633.50000 29.21591213163506555387
633.60000 29.21591213163506555387
633.70000 29.21591213163506555387
633.80000 29.21591213163506555387
633.90000 29.21591213163506555387
634.00000 29.21591213163506555387
634.10000 29.21591213163506555387
634.20000 29.21591213163506555387
634.30000 29.21591213163506555387
634.40000 29.21591213163506555387
634.50000 29.21591213163506555387
634.60000 29.21591213163506555387
634.70000 29.21591213163506555387
634.80000 29.21591213163506555387
634.90000 29.21591213163506555387
635.00000 29.21591213163506555387
635.10000 29.21591213163506555387
635.20000 29.21591213163506555387
635.30000 29.21591213163506555387
635.40000 29.21591213163506555387
635.50000 29.21591213163506555387
635.60000 29.21591213163506555387
635.70000 29.21591213163506555387
635.80000 29.21591213163506555387
635.90000 29.21591213163506555387
636.00000 29.21591213163506555387
636.10000 29.21591213163506555387
636.20000 29.21591213163506555387
636.30000 29.21591213163506555387
636.40000 29.21591213163506555387
636.50000 29.21591213163506555387
636.60000 29.21591213163506555387
636.70000 29.21591213163506555387
636.80000 29.21591213163506555387
636.90000 29.21591213163506555387
637.00000 29.21591213163506555387
637.10000 29.21591213163506555387
637.20000 29.21591213163506555387
637.30000 29.21591213163506555387
637.40000 29.21591213163506555387
637.50000 29.21591213163506555387
637.60000 29.21591213163506555387
637.70000 29.21591213163506555387
637.80000 29.21591213163506555387
637.90000 29.21591213163506555387
638.00000 29.21591213163506555387
638.10000 29.21591213163506555387
638.20000 29.21591213163506555387
638.30000 29.21591213163506555387
638.40000 29.21591213163506555387
638.50000 29.21591213163506555387
638.60000 29.21591213163506555387
638.70000 29.21591213163506555387
638.80000 29.21591213163506555387
638.90000 29.21591213163506555387
639.00000 29.21591213163506555387
639.10000 29.21591213163506555387
639.20000 29.21591213163506555387
639.30000 29.21591213163506555387
639.40000 29.21591213163506555387
639.50000 29.21591213163506555387
639.60000 29.21591213163506555387
639.70000 29.21591213163506555387
639.80000 29.21591213163506555387
639.90000 29.21591213163506555387
640.00000 29.21591213163506555387
640.10000 29.21591213163506555387
640.20000 29.21591213163506555387
640.30000 29.21591213163506555387
640.40000 29.21591213163506555387
640.50000 29.21591213163506555387
640.60000 29.21591213163506555387
640.70000 29.21591213163506555387
640.80000 29.21591213163506555387
640.90000 29.21591213163506555387
641.00000 29.21591213163506555387
641.10000 29.21591213163506555387
641.20000 29.21591213163506555387
641.30000 29.21591213163506555387
641.40000 29.21591213163506555387
641.50000 29.21591213163506555387
641.60000 29.21591213163506555387
641.70000 29.21591213163506555387
641.80000 29.21591213163506555387
641.90000 29.21591213163506555387
642.00000 29.21591213163506555387
642.10000 29.21591213163506555387
642.20000 29.21591213163506555387
642.30000 29.21591213163506555387
642.40000 29.21591213163506555387
642.50000 29.21591213163506555387
642.60000 29.21591213163506555387
642.70000 29.21591213163506555387
642.80000 29.21591213163506555387
642.90000 29.21591213163506555387
643.00000 29.21591213163506555387
643.10000 29.21591213163506555387
643.20000 29.21591213163506555387
643.30000 29.21591213163506555387
643.40000 29.21591213163506555387
643.50000 29.21591213163506555387
643.60000 29.21591213163506555387
643.70000 29.21591213163506555387
643.80000 29.21591213163506555387
643.90000 29.21591213163506555387
644.00000 29.21591213163506555387
644.10000 29.21591213163506555387
644.20000 29.21591213163506555387
644.30000 29.21591213163506555387
644.40000 29.21591213163506555387
644.50000 29.21591213163506555387
644.60000 29.21591213163506555387
644.70000 29.21591213163506555387
644.80000 29.21591213163506555387
644.90000 29.21591213163506555387
645.00000 29.21591213163506555387
645.10000 29.21591213163506555387
645.20000 29.21591213163506555387
645.30000 29.21591213163506555387
645.40000 29.21591213163506555387
645.50000 29.21591213163506555387
645.60000 29.21591213163506555387
645.70000 29.21591213163506555387
645.80000 29.21591213163506555387
645.90000 29.21591213163506555387
646.00000 29.21591213163506555387
646.10000 29.21591213163506555387
646.20000 29.21591213163506555387
646.30000 29.21591213163506555387
646.40000 29.21591213163506555387
646.50000 29.21591213163506555387
646.60000 29.21591213163506555387
646.70000 29.21591213163506555387
646.80000 29.21591213163506555387
646.90000 29.21591213163506555387
647.00000 29.21591213163506555387
647.10000 29.21591213163506555387
647.20000 29.21591213163506555387
647.30000 29.21591213163506555387
647.40000 29.21591213163506555387
647.50000 29.21591213163506555387
647.60000 29.21591213163506555387
647.70000 29.21591213163506555387
647.80000 29.21591213163506555387
647.90000 29.21591213163506555387
648.00000 29.21591213163506555387
648.10000 29.21591213163506555387
648.20000 29.21591213163506555387
648.30000 29.21591213163506555387
648.40000 29.21591213163506555387
648.50000 29.21591213163506555387
648.60000 29.21591213163506555387
648.70000 29.21591213163506555387
648.80000 29.21591213163506555387
648.90000 29.21591213163506555387
649.00000 29.21591213163506555387
649.10000 29.21591213163506555387
649.20000 29.21591213163506555387
649.30000 29.21591213163506555387
649.40000 29.21591213163506555387
649.50000 29.21591213163506555387
649.60000 29.21591213163506555387
649.70000 29.21591213163506555387
649.80000 29.21591213163506555387
649.90000 29.21591213163506555387
650.00000 29.21591213163506555387
650.10000 29.21591213163506555387
650.20000 29.21591213163506555387
650.30000 29.21591213163506555387
650.40000 29.21591213163506555387
650.50000 29.21591213163506555387
650.60000 29.21591213163506555387
650.70000 29.21591213163506555387
650.80000 29.21591213163506555387
650.90000 29.21591213163506555387
651.00000 29.21591213163506555387
651.10000 29.21591213163506555387
651.20000 29.21591213163506555387
651.30000 29.21591213163506555387
651.40000 29.21591213163506555387
651.50000 29.21591213163506555387
651.60000 29.21591213163506555387
651.70000 29.21591213163506555387
651.80000 29.21591213163506555387
651.90000 29.21591213163506555387
652.00000 29.21591213163506555387
652.10000 29.21591213163506555387
652.20000 29.21591213163506555387
652.30000 29.21591213163506555387
652.40000 29.21591213163506555387
652.50000 29.21591213163506555387
652.60000 29.21591213163506555387
652.70000 29.21591213163506555387
652.80000 29.21591213163506555387
652.90000 29.21591213163506555387
653.00000 29.21591213163506555387
653.10000 29.21591213163506555387
653.20000 29.21591213163506555387
653.30000 29.21591213163506555387
653.40000 29.21591213163506555387
653.50000 29.21591213163506555387
653.60000 29.21591213163506555387
653.70000 29.21591213163506555387
653.80000 29.21591213163506555387
653.90000 29.21591213163506555387
654.00000 29.21591213163506555387
654.10000 29.21591213163506555387
654.20000 29.21591213163506555387
654.30000 29.21591213163506555387
654.40000 29.21591213163506555387
654.50000 29.21591213163506555387
654.60000 29.21591213163506555387
654.70000 29.21591213163506555387
654.80000 29.21591213163506555387
654.90000 29.21591213163506555387
655.00000 29.21591213163506555387
655.10000 29.21591213163506555387
655.20000 29.21591213163506555387
655.30000 29.21591213163506555387
655.40000 29.21591213163506555387
655.50000 29.21591213163506555387
655.60000 29.21591213163506555387
655.70000 29.21591213163506555387
655.80000 29.21591213163506555387
655.90000 29.21591213163506555387
656.00000 29.21591213163506555387
656.10000 29.21591213163506555387
656.20000 29.21591213163506555387
656.30000 29.21591213163506555387
656.40000 29.21591213163506555387
656.50000 29.21591213163506555387
656.60000 29.21591213163506555387
656.70000 29.21591213163506555387
656.80000 29.21591213163506555387
656.90000 29.21591213163506555387
657.00000 29.21591213163506555387
657.10000 29.21591213163506555387
657.20000 29.21591213163506555387
657.30000 29.21591213163506555387
657.40000 29.21591213163506555387
657.50000 29.21591213163506555387
657.60000 29.21591213163506555387
657.70000 29.21591213163506555387
657.80000 29.21591213163506555387
657.90000 29.21591213163506555387
658.00000 29.21591213163506555387
658.10000 29.21591213163506555387
658.20000 29.21591213163506555387
658.30000 29.21591213163506555387
658.40000 29.21591213163506555387
658.50000 29.21591213163506555387
658.60000 29.21591213163506555387
658.70000 29.21591213163506555387
658.80000 29.21591213163506555387
658.90000 29.21591213163506555387
659.00000 29.21591213163506555387
659.10000 29.21591213163506555387
659.20000 29.21591213163506555387
659.30000 29.21591213163506555387
659.40000 29.21591213163506555387
659.50000 29.21591213163506555387
659.60000 29.21591213163506555387
659.70000 29.21591213163506555387
659.80000 29.21591213163506555387
659.90000 29.21591213163506555387
660.00000 29.21591213163506555387
660.10000 29.21591213163506555387
660.20000 29.21591213163506555387
660.30000 29.21591213163506555387
660.40000 29.21591213163506555387
660.50000 29.21591213163506555387
660.60000 29.21591213163506555387
660.70000 29.21591213163506555387
660.80000 29.21591213163506555387
660.90000 29.21591213163506555387
661.00000 29.21591213163506555387
661.10000 29.21591213163506555387
661.20000 29.21591213163506555387
661.30000 29.21591213163506555387
661.40000 29.21591213163506555387
661.50000 29.21591213163506555387
661.60000 29.21591213163506555387
661.70000 29.21591213163506555387
661.80000 29.21591213163506555387
661.90000 29.21591213163506555387
662.00000 29.21591213163506555387
662.10000 29.21591213163506555387
662.20000 29.21591213163506555387
662.30000 29.21591213163506555387
662.40000 29.21591213163506555387
662.50000 29.21591213163506555387
662.60000 29.21591213163506555387
662.70000 29.21591213163506555387
662.80000 29.21591213163506555387
662.90000 29.21591213163506555387
663.00000 29.21591213163506555387
663.10000 29.21591213163506555387
663.20000 29.21591213163506555387
663.30000 29.21591213163506555387
663.40000 29.21591213163506555387
663.50000 29.21591213163506555387
663.60000 29.21591213163506555387
663.70000 29.21591213163506555387
663.80000 29.21591213163506555387
663.90000 29.21591213163506555387
664.00000 29.21591213163506555387
664.10000 29.21591213163506555387
664.20000 29.21591213163506555387
664.30000 29.21591213163506555387
664.40000 29.21591213163506555387
664.50000 29.21591213163506555387
664.60000 29.21591213163506555387
664.70000 29.21591213163506555387
664.80000 29.21591213163506555387
664.90000 29.21591213163506555387
665.00000 29.21591213163506555387
665.10000 29.21591213163506555387
665.20000 29.21591213163506555387
665.30000 29.21591213163506555387
665.40000 29.21591213163506555387
665.50000 29.21591213163506555387
665.60000 29.21591213163506555387
665.70000 29.21591213163506555387
665.80000 29.21591213163506555387
665.90000 29.21591213163506555387
666.00000 29.21591213163506555387
666.10000 29.21591213163506555387
666.20000 29.21591213163506555387
666.30000 29.21591213163506555387
666.40000 29.21591213163506555387
666.50000 29.21591213163506555387
666.60000 29.21591213163506555387
666.70000 29.21591213163506555387
666.80000 29.21591213163506555387
666.90000 29.21591213163506555387
667.00000 29.21591213163506555387
667.10000 29.21591213163506555387
667.20000 29.21591213163506555387
667.30000 29.21591213163506555387
667.40000 29.21591213163506555387
667.50000 29.21591213163506555387
667.60000 29.21591213163506555387
667.70000 29.21591213163506555387
667.80000 29.21591213163506555387
667.90000 29.21591213163506555387
668.00000 29.21591213163506555387
668.10000 29.21591213163506555387
668.20000 29.21591213163506555387
668.30000 29.21591213163506555387
668.40000 29.21591213163506555387
668.50000 29.21591213163506555387
668.60000 29.21591213163506555387
668.70000 29.21591213163506555387
668.80000 29.21591213163506555387
668.90000 29.21591213163506555387
669.00000 29.21591213163506555387
669.10000 29.21591213163506555387
669.20000 29.21591213163506555387
669.30000 29.21591213163506555387
669.40000 29.21591213163506555387
669.50000 29.21591213163506555387
669.60000 29.21591213163506555387
669.70000 29.21591213163506555387
669.80000 29.21591213163506555387
669.90000 29.21591213163506555387
670.00000 29.21591213163506555387
670.10000 29.21591213163506555387
670.20000 29.21591213163506555387
670.30000 29.21591213163506555387
670.40000 29.21591213163506555387
670.50000 29.21591213163506555387
670.60000 29.21591213163506555387
670.70000 29.21591213163506555387
670.80000 29.21591213163506555387
670.90000 29.21591213163506555387
671.00000 29.21591213163506555387
671.10000 29.21591213163506555387
671.20000 29.21591213163506555387
671.30000 29.21591213163506555387
671.40000 29.21591213163506555387
671.50000 29.21591213163506555387
671.60000 29.21591213163506555387
671.70000 29.21591213163506555387
671.80000 29.21591213163506555387
671.90000 29.21591213163506555387
672.00000 29.21591213163506555387
672.10000 29.21591213163506555387
672.20000 29.21591213163506555387
672.30000 29.21591213163506555387
672.40000 29.21591213163506555387
672.50000 29.21591213163506555387
672.60000 29.21591213163506555387
672.70000 29.21591213163506555387
672.80000 29.21591213163506555387
672.90000 29.21591213163506555387
673.00000 29.21591213163506555387
673.10000 29.21591213163506555387
673.20000 29.21591213163506555387
673.30000 29.21591213163506555387
673.40000 29.21591213163506555387
673.50000 29.21591213163506555387
673.60000 29.21591213163506555387
673.70000 29.21591213163506555387
673.80000 29.21591213163506555387
673.90000 29.21591213163506555387
674.00000 29.21591213163506555387
674.10000 29.21591213163506555387
674.20000 29.21591213163506555387
674.30000 29.21591213163506555387
674.40000 29.21591213163506555387
674.50000 29.21591213163506555387
674.60000 29.21591213163506555387
674.70000 29.21591213163506555387
674.80000 29.21591213163506555387
674.90000 29.21591213163506555387
675.00000 29.21591213163506555387
675.10000 29.21591213163506555387
675.20000 29.21591213163506555387
675.30000 29.21591213163506555387
675.40000 29.21591213163506555387
675.50000 29.21591213163506555387
675.60000 29.21591213163506555387
675.70000 29.21591213163506555387
675.80000 29.21591213163506555387
675.90000 29.21591213163506555387
676.00000 29.21591213163506555387
676.10000 29.21591213163506555387
676.20000 29.21591213163506555387
676.30000 29.21591213163506555387
676.40000 29.21591213163506555387
676.50000 29.21591213163506555387
676.60000 29.21591213163506555387
676.70000 29.21591213163506555387
676.80000 29.21591213163506555387
676.90000 29.21591213163506555387
677.00000 29.21591213163506555387
677.10000 29.21591213163506555387
677.20000 29.21591213163506555387
677.30000 29.21591213163506555387
677.40000 29.21591213163506555387
677.50000 29.21591213163506555387
677.60000 29.21591213163506555387
677.70000 29.21591213163506555387
677.80000 29.21591213163506555387
677.90000 29.21591213163506555387
678.00000 29.21591213163506555387
678.10000 29.21591213163506555387
678.20000 29.21591213163506555387
678.30000 29.21591213163506555387
678.40000 29.21591213163506555387
678.50000 29.21591213163506555387
678.60000 29.21591213163506555387
678.70000 29.21591213163506555387
678.80000 29.21591213163506555387
678.90000 29.21591213163506555387
679.00000 29.21591213163506555387
679.10000 29.21591213163506555387
679.20000 29.21591213163506555387
679.30000 29.21591213163506555387
679.40000 29.21591213163506555387
679.50000 29.21591213163506555387
679.60000 29.21591213163506555387
679.70000 29.21591213163506555387
679.80000 29.21591213163506555387
679.90000 29.21591213163506555387
680.00000 29.21591213163506555387
680.10000 29.21591213163506555387
680.20000 29.21591213163506555387
680.30000 29.21591213163506555387
680.40000 29.21591213163506555387
680.50000 29.21591213163506555387
680.60000 29.21591213163506555387
680.70000 29.21591213163506555387
680.80000 29.21591213163506555387
680.90000 29.21591213163506555387
681.00000 29.21591213163506555387
681.10000 29.21591213163506555387
681.20000 29.21591213163506555387
681.30000 29.21591213163506555387
681.40000 29.21591213163506555387
681.50000 29.21591213163506555387
681.60000 29.21591213163506555387
681.70000 29.21591213163506555387
681.80000 29.21591213163506555387
681.90000 29.21591213163506555387
682.00000 29.21591213163506555387
682.10000 29.21591213163506555387
682.20000 29.21591213163506555387
682.30000 29.21591213163506555387
682.40000 29.21591213163506555387
682.50000 29.21591213163506555387
682.60000 29.21591213163506555387
682.70000 29.21591213163506555387
682.80000 29.21591213163506555387
682.90000 29.21591213163506555387
683.00000 29.21591213163506555387
683.10000 29.21591213163506555387
683.20000 29.21591213163506555387
683.30000 29.21591213163506555387
683.40000 29.21591213163506555387
683.50000 29.21591213163506555387
683.60000 29.21591213163506555387
683.70000 29.21591213163506555387
683.80000 29.21591213163506555387
683.90000 29.21591213163506555387
684.00000 29.21591213163506555387
684.10000 29.21591213163506555387
684.20000 29.21591213163506555387
684.30000 29.21591213163506555387
684.40000 29.21591213163506555387
684.50000 29.21591213163506555387
684.60000 29.21591213163506555387
684.70000 29.21591213163506555387
684.80000 29.21591213163506555387
684.90000 29.21591213163506555387
685.00000 29.21591213163506555387
685.10000 29.21591213163506555387
685.20000 29.21591213163506555387
685.30000 29.21591213163506555387
685.40000 29.21591213163506555387
685.50000 29.21591213163506555387
685.60000 29.21591213163506555387
685.70000 29.21591213163506555387
685.80000 29.21591213163506555387
685.90000 29.21591213163506555387
686.00000 29.21591213163506555387
686.10000 29.21591213163506555387
686.20000 29.21591213163506555387
686.30000 29.21591213163506555387
686.40000 29.21591213163506555387
686.50000 29.21591213163506555387
686.60000 29.21591213163506555387
686.70000 29.21591213163506555387
686.80000 29.21591213163506555387
686.90000 29.21591213163506555387
687.00000 29.21591213163506555387
687.10000 29.21591213163506555387
687.20000 29.21591213163506555387
687.30000 29.21591213163506555387
687.40000 29.21591213163506555387
687.50000 29.21591213163506555387
687.60000 29.21591213163506555387
687.70000 29.21591213163506555387
687.80000 29.21591213163506555387
687.90000 29.21591213163506555387
688.00000 29.21591213163506555387
688.10000 29.21591213163506555387
688.20000 29.21591213163506555387
688.30000 29.21591213163506555387
688.40000 29.21591213163506555387
688.50000 29.21591213163506555387
688.60000 29.21591213163506555387
688.70000 29.21591213163506555387
688.80000 29.21591213163506555387
688.90000 29.21591213163506555387
689.00000 29.21591213163506555387
689.10000 29.21591213163506555387
689.20000 29.21591213163506555387
689.30000 29.21591213163506555387
689.40000 29.21591213163506555387
689.50000 29.21591213163506555387
689.60000 29.21591213163506555387
689.70000 29.21591213163506555387
689.80000 29.21591213163506555387
689.90000 29.21591213163506555387
690.00000 29.21591213163506555387
690.10000 29.21591213163506555387
690.20000 29.21591213163506555387
690.30000 29.21591213163506555387
690.40000 29.21591213163506555387
690.50000 29.21591213163506555387
690.60000 29.21591213163506555387
690.70000 29.21591213163506555387
690.80000 29.21591213163506555387
690.90000 29.21591213163506555387
691.00000 29.21591213163506555387
691.10000 29.21591213163506555387
691.20000 29.21591213163506555387
691.30000 29.21591213163506555387
691.40000 29.21591213163506555387
691.50000 29.21591213163506555387
691.60000 29.21591213163506555387
691.70000 29.21591213163506555387
691.80000 29.21591213163506555387
691.90000 29.21591213163506555387
692.00000 29.21591213163506555387
692.10000 29.21591213163506555387
692.20000 29.21591213163506555387
692.30000 29.21591213163506555387
692.40000 29.21591213163506555387
692.50000 29.21591213163506555387
692.60000 29.21591213163506555387
692.70000 29.21591213163506555387
692.80000 29.21591213163506555387
692.90000 29.21591213163506555387
693.00000 29.21591213163506555387
693.10000 29.21591213163506555387
693.20000 29.21591213163506555387
693.30000 29.21591213163506555387
693.40000 29.21591213163506555387
693.50000 29.21591213163506555387
693.60000 29.21591213163506555387
693.70000 29.21591213163506555387
693.80000 29.21591213163506555387
693.90000 29.21591213163506555387
694.00000 29.21591213163506555387
694.10000 29.21591213163506555387
694.20000 29.21591213163506555387
694.30000 29.21591213163506555387
694.40000 29.21591213163506555387
694.50000 29.21591213163506555387
694.60000 29.21591213163506555387
694.70000 29.21591213163506555387
694.80000 29.21591213163506555387
694.90000 29.21591213163506555387
695.00000 29.21591213163506555387
695.10000 29.21591213163506555387
695.20000 29.21591213163506555387
695.30000 29.21591213163506555387
695.40000 29.21591213163506555387
695.50000 29.21591213163506555387
695.60000 29.21591213163506555387
695.70000 29.21591213163506555387
695.80000 29.21591213163506555387
695.90000 29.21591213163506555387
696.00000 29.21591213163506555387
696.10000 29.21591213163506555387
696.20000 29.21591213163506555387
696.30000 29.21591213163506555387
696.40000 29.21591213163506555387
696.50000 29.21591213163506555387
696.60000 29.21591213163506555387
696.70000 29.21591213163506555387
696.80000 29.21591213163506555387
696.90000 29.21591213163506555387
697.00000 29.21591213163506555387
697.10000 29.21591213163506555387
697.20000 29.21591213163506555387
697.30000 29.21591213163506555387
697.40000 29.21591213163506555387
697.50000 29.21591213163506555387
697.60000 29.21591213163506555387
697.70000 29.21591213163506555387
697.80000 29.21591213163506555387
697.90000 29.21591213163506555387
698.00000 29.21591213163506555387
698.10000 29.21591213163506555387
698.20000 29.21591213163506555387
698.30000 29.21591213163506555387
698.40000 29.21591213163506555387
698.50000 29.21591213163506555387
698.60000 29.21591213163506555387
698.70000 29.21591213163506555387
698.80000 29.21591213163506555387
698.90000 29.21591213163506555387
699.00000 29.21591213163506555387
699.10000 29.21591213163506555387
699.20000 29.21591213163506555387
699.30000 29.21591213163506555387
699.40000 29.21591213163506555387
699.50000 29.21591213163506555387
699.60000 29.21591213163506555387
699.70000 29.21591213163506555387
699.80000 29.21591213163506555387
699.90000 29.21591213163506555387
700.00000 29.21591213163506555387
700.10000 29.21591213163506555387
700.20000 29.21591213163506555387
700.30000 29.21591213163506555387
700.40000 29.21591213163506555387
700.50000 29.21591213163506555387
700.60000 29.21591213163506555387
700.70000 29.21591213163506555387
700.80000 29.21591213163506555387
700.90000 29.21591213163506555387
701.00000 29.21591213163506555387
701.10000 29.21591213163506555387
701.20000 29.21591213163506555387
701.30000 29.21591213163506555387
701.40000 29.21591213163506555387
701.50000 29.21591213163506555387
701.60000 29.21591213163506555387
701.70000 29.21591213163506555387
701.80000 29.21591213163506555387
701.90000 29.21591213163506555387
702.00000 29.21591213163506555387
702.10000 29.21591213163506555387
702.20000 29.21591213163506555387
702.30000 29.21591213163506555387
702.40000 29.21591213163506555387
702.50000 29.21591213163506555387
702.60000 29.21591213163506555387
702.70000 29.21591213163506555387
702.80000 29.21591213163506555387
702.90000 29.21591213163506555387
703.00000 29.21591213163506555387
703.10000 29.21591213163506555387
703.20000 29.21591213163506555387
703.30000 29.21591213163506555387
703.40000 29.21591213163506555387
703.50000 29.21591213163506555387
703.60000 29.21591213163506555387
703.70000 29.21591213163506555387
703.80000 29.21591213163506555387
703.90000 29.21591213163506555387
704.00000 29.21591213163506555387
704.10000 29.21591213163506555387
704.20000 29.21591213163506555387
704.30000 29.21591213163506555387
704.40000 29.21591213163506555387
704.50000 29.21591213163506555387
704.60000 29.21591213163506555387
704.70000 29.21591213163506555387
704.80000 29.21591213163506555387
704.90000 29.21591213163506555387
705.00000 29.21591213163506555387
705.10000 29.21591213163506555387
705.20000 29.21591213163506555387
705.30000 29.21591213163506555387
705.40000 29.21591213163506555387
705.50000 29.21591213163506555387
705.60000 29.21591213163506555387
705.70000 29.21591213163506555387
705.80000 29.21591213163506555387
705.90000 29.21591213163506555387
706.00000 29.21591213163506555387
706.10000 29.21591213163506555387
706.20000 29.21591213163506555387
706.30000 29.21591213163506555387
706.40000 29.21591213163506555387
706.50000 29.21591213163506555387
706.60000 29.21591213163506555387
706.70000 29.21591213163506555387
706.80000 29.21591213163506555387
706.90000 29.21591213163506555387
707.00000 29.21591213163506555387
707.10000 29.21591213163506555387
707.20000 29.21591213163506555387
707.30000 29.21591213163506555387
707.40000 29.21591213163506555387
707.50000 29.21591213163506555387
707.60000 29.21591213163506555387
707.70000 29.21591213163506555387
707.80000 29.21591213163506555387
707.90000 29.21591213163506555387
708.00000 29.21591213163506555387
708.10000 29.21591213163506555387
708.20000 29.21591213163506555387
708.30000 29.21591213163506555387
708.40000 29.21591213163506555387
708.50000 29.21591213163506555387
708.60000 29.21591213163506555387
708.70000 29.21591213163506555387
708.80000 29.21591213163506555387
708.90000 29.21591213163506555387
709.00000 29.21591213163506555387
709.10000 29.21591213163506555387
709.20000 29.21591213163506555387
709.30000 29.21591213163506555387
709.40000 29.21591213163506555387
709.50000 29.21591213163506555387
709.60000 29.21591213163506555387
709.70000 29.21591213163506555387
709.80000 29.21591213163506555387
709.90000 29.21591213163506555387
710.00000 29.21591213163506555387
710.10000 29.21591213163506555387
710.20000 29.21591213163506555387
710.30000 29.21591213163506555387
710.40000 29.21591213163506555387
710.50000 29.21591213163506555387
710.60000 29.21591213163506555387
710.70000 29.21591213163506555387
710.80000 29.21591213163506555387
710.90000 29.21591213163506555387
711.00000 29.21591213163506555387
711.10000 29.21591213163506555387
711.20000 29.21591213163506555387
711.30000 29.21591213163506555387
711.40000 29.21591213163506555387
711.50000 29.21591213163506555387
711.60000 29.21591213163506555387
711.70000 29.21591213163506555387
711.80000 29.21591213163506555387
711.90000 29.21591213163506555387
712.00000 29.21591213163506555387
712.10000 29.21591213163506555387
712.20000 29.21591213163506555387
712.30000 29.21591213163506555387
712.40000 29.21591213163506555387
712.50000 29.21591213163506555387
712.60000 29.21591213163506555387
712.70000 29.21591213163506555387
712.80000 29.21591213163506555387
712.90000 29.21591213163506555387
713.00000 29.21591213163506555387
713.10000 29.21591213163506555387
713.20000 29.21591213163506555387
713.30000 29.21591213163506555387
713.40000 29.21591213163506555387
713.50000 29.21591213163506555387
713.60000 29.21591213163506555387
713.70000 29.21591213163506555387
713.80000 29.21591213163506555387
713.90000 29.21591213163506555387
714.00000 29.21591213163506555387
714.10000 29.21591213163506555387
714.20000 29.21591213163506555387
714.30000 29.21591213163506555387
714.40000 29.21591213163506555387
714.50000 29.21591213163506555387
714.60000 29.21591213163506555387
714.70000 29.21591213163506555387
714.80000 29.21591213163506555387
714.90000 29.21591213163506555387
715.00000 29.21591213163506555387
715.10000 29.21591213163506555387
715.20000 29.21591213163506555387
715.30000 29.21591213163506555387
715.40000 29.21591213163506555387
715.50000 29.21591213163506555387
715.60000 29.21591213163506555387
715.70000 29.21591213163506555387
715.80000 29.21591213163506555387
715.90000 29.21591213163506555387
716.00000 29.21591213163506555387
716.10000 29.21591213163506555387
716.20000 29.21591213163506555387
716.30000 29.21591213163506555387
716.40000 29.21591213163506555387
716.50000 29.21591213163506555387
716.60000 29.21591213163506555387
716.70000 29.21591213163506555387
716.80000 29.21591213163506555387
716.90000 29.21591213163506555387
717.00000 29.21591213163506555387
717.10000 29.21591213163506555387
717.20000 29.21591213163506555387
717.30000 29.21591213163506555387
717.40000 29.21591213163506555387
717.50000 29.21591213163506555387
717.60000 29.21591213163506555387
717.70000 29.21591213163506555387
717.80000 29.21591213163506555387
717.90000 29.21591213163506555387
718.00000 29.21591213163506555387
718.10000 29.21591213163506555387
718.20000 29.21591213163506555387
718.30000 29.21591213163506555387
718.40000 29.21591213163506555387
718.50000 29.21591213163506555387
718.60000 29.21591213163506555387
718.70000 29.21591213163506555387
718.80000 29.21591213163506555387
718.90000 29.21591213163506555387
719.00000 29.21591213163506555387
719.10000 29.21591213163506555387
719.20000 29.21591213163506555387
719.30000 29.21591213163506555387
719.40000 29.21591213163506555387
719.50000 29.21591213163506555387
719.60000 29.21591213163506555387
719.70000 29.21591213163506555387
719.80000 29.21591213163506555387
719.90000 29.21591213163506555387
720.00000 29.21591213163506555387
720.10000 29.21591213163506555387
720.20000 29.21591213163506555387
720.30000 29.21591213163506555387
720.40000 29.21591213163506555387
720.50000 29.21591213163506555387
720.60000 29.21591213163506555387
720.70000 29.21591213163506555387
720.80000 29.21591213163506555387
720.90000 29.21591213163506555387
721.00000 29.21591213163506555387
721.10000 29.21591213163506555387
721.20000 29.21591213163506555387
721.30000 29.21591213163506555387
721.40000 29.21591213163506555387
721.50000 29.21591213163506555387
721.60000 29.21591213163506555387
721.70000 29.21591213163506555387
721.80000 29.21591213163506555387
721.90000 29.21591213163506555387
722.00000 29.21591213163506555387
722.10000 29.21591213163506555387
722.20000 29.21591213163506555387
722.30000 29.21591213163506555387
722.40000 29.21591213163506555387
722.50000 29.21591213163506555387
722.60000 29.21591213163506555387
722.70000 29.21591213163506555387
722.80000 29.21591213163506555387
722.90000 29.21591213163506555387
723.00000 29.21591213163506555387
723.10000 29.21591213163506555387
723.20000 29.21591213163506555387
723.30000 29.21591213163506555387
723.40000 29.21591213163506555387
723.50000 29.21591213163506555387
723.60000 29.21591213163506555387
723.70000 29.21591213163506555387
723.80000 29.21591213163506555387
723.90000 29.21591213163506555387
724.00000 29.21591213163506555387
724.10000 29.21591213163506555387
724.20000 29.21591213163506555387
724.30000 29.21591213163506555387
724.40000 29.21591213163506555387
724.50000 29.21591213163506555387
724.60000 29.21591213163506555387
724.70000 29.21591213163506555387
724.80000 29.21591213163506555387
724.90000 29.21591213163506555387
725.00000 29.21591213163506555387
725.10000 29.21591213163506555387
725.20000 29.21591213163506555387
725.30000 29.21591213163506555387
725.40000 29.21591213163506555387
725.50000 29.21591213163506555387
725.60000 29.21591213163506555387
725.70000 29.21591213163506555387
725.80000 29.21591213163506555387
725.90000 29.21591213163506555387
726.00000 29.21591213163506555387
726.10000 29.21591213163506555387
726.20000 29.21591213163506555387
726.30000 29.21591213163506555387
726.40000 29.21591213163506555387
726.50000 29.21591213163506555387
726.60000 29.21591213163506555387
726.70000 29.21591213163506555387
726.80000 29.21591213163506555387
726.90000 29.21591213163506555387
727.00000 29.21591213163506555387
727.10000 29.21591213163506555387
727.20000 29.21591213163506555387
727.30000 29.21591213163506555387
727.40000 29.21591213163506555387
727.50000 29.21591213163506555387
727.60000 29.21591213163506555387
727.70000 29.21591213163506555387
727.80000 29.21591213163506555387
727.90000 29.21591213163506555387
728.00000 29.21591213163506555387
728.10000 29.21591213163506555387
728.20000 29.21591213163506555387
728.30000 29.21591213163506555387
728.40000 29.21591213163506555387
728.50000 29.21591213163506555387
728.60000 29.21591213163506555387
728.70000 29.21591213163506555387
728.80000 29.21591213163506555387
728.90000 29.21591213163506555387
729.00000 29.21591213163506555387
729.10000 29.21591213163506555387
729.20000 29.21591213163506555387
729.30000 29.21591213163506555387
729.40000 29.21591213163506555387
729.50000 29.21591213163506555387
729.60000 29.21591213163506555387
729.70000 29.21591213163506555387
729.80000 29.21591213163506555387
729.90000 29.21591213163506555387
730.00000 29.21591213163506555387
730.10000 29.21591213163506555387
730.20000 29.21591213163506555387
730.30000 29.21591213163506555387
730.40000 29.21591213163506555387
730.50000 29.21591213163506555387
730.60000 29.21591213163506555387
730.70000 29.21591213163506555387
730.80000 29.21591213163506555387
730.90000 29.21591213163506555387
731.00000 29.21591213163506555387
731.10000 29.21591213163506555387
731.20000 29.21591213163506555387
731.30000 29.21591213163506555387
731.40000 29.21591213163506555387
731.50000 29.21591213163506555387
731.60000 29.21591213163506555387
731.70000 29.21591213163506555387
731.80000 29.21591213163506555387
731.90000 29.21591213163506555387
732.00000 29.21591213163506555387
732.10000 29.21591213163506555387
732.20000 29.21591213163506555387
732.30000 29.21591213163506555387
732.40000 29.21591213163506555387
732.50000 29.21591213163506555387
732.60000 29.21591213163506555387
732.70000 29.21591213163506555387
732.80000 29.21591213163506555387
732.90000 29.21591213163506555387
733.00000 29.21591213163506555387
733.10000 29.21591213163506555387
733.20000 29.21591213163506555387
733.30000 29.21591213163506555387
733.40000 29.21591213163506555387
733.50000 29.21591213163506555387
733.60000 29.21591213163506555387
733.70000 29.21591213163506555387
733.80000 29.21591213163506555387
733.90000 29.21591213163506555387
734.00000 29.21591213163506555387
734.10000 29.21591213163506555387
734.20000 29.21591213163506555387
734.30000 29.21591213163506555387
734.40000 29.21591213163506555387
734.50000 29.21591213163506555387
734.60000 29.21591213163506555387
734.70000 29.21591213163506555387
734.80000 29.21591213163506555387
734.90000 29.21591213163506555387
735.00000 29.21591213163506555387
735.10000 29.21591213163506555387
735.20000 29.21591213163506555387
735.30000 29.21591213163506555387
735.40000 29.21591213163506555387
735.50000 29.21591213163506555387
735.60000 29.21591213163506555387
735.70000 29.21591213163506555387
735.80000 29.21591213163506555387
735.90000 29.21591213163506555387
736.00000 29.21591213163506555387
736.10000 29.21591213163506555387
736.20000 29.21591213163506555387
736.30000 29.21591213163506555387
736.40000 29.21591213163506555387
736.50000 29.21591213163506555387
736.60000 29.21591213163506555387
736.70000 29.21591213163506555387
736.80000 29.21591213163506555387
736.90000 29.21591213163506555387
737.00000 29.21591213163506555387
737.10000 29.21591213163506555387
737.20000 29.21591213163506555387
737.30000 29.21591213163506555387
737.40000 29.21591213163506555387
737.50000 29.21591213163506555387
737.60000 29.21591213163506555387
737.70000 29.21591213163506555387
737.80000 29.21591213163506555387
737.90000 29.21591213163506555387
738.00000 29.21591213163506555387
738.10000 29.21591213163506555387
738.20000 29.21591213163506555387
738.30000 29.21591213163506555387
738.40000 29.21591213163506555387
738.50000 29.21591213163506555387
738.60000 29.21591213163506555387
738.70000 29.21591213163506555387
738.80000 29.21591213163506555387
738.90000 29.21591213163506555387
739.00000 29.21591213163506555387
739.10000 29.21591213163506555387
739.20000 29.21591213163506555387
739.30000 29.21591213163506555387
739.40000 29.21591213163506555387
739.50000 29.21591213163506555387
739.60000 29.21591213163506555387
739.70000 29.21591213163506555387
739.80000 29.21591213163506555387
739.90000 29.21591213163506555387
740.00000 29.21591213163506555387
740.10000 29.21591213163506555387
740.20000 29.21591213163506555387
740.30000 29.21591213163506555387
740.40000 29.21591213163506555387
740.50000 29.21591213163506555387
740.60000 29.21591213163506555387
740.70000 29.21591213163506555387
740.80000 29.21591213163506555387
740.90000 29.21591213163506555387
741.00000 29.21591213163506555387
741.10000 29.21591213163506555387
741.20000 29.21591213163506555387
741.30000 29.21591213163506555387
741.40000 29.21591213163506555387
741.50000 29.21591213163506555387
741.60000 29.21591213163506555387
741.70000 29.21591213163506555387
741.80000 29.21591213163506555387
741.90000 29.21591213163506555387
742.00000 29.21591213163506555387
742.10000 29.21591213163506555387
742.20000 29.21591213163506555387
742.30000 29.21591213163506555387
742.40000 29.21591213163506555387
742.50000 29.21591213163506555387
742.60000 29.21591213163506555387
742.70000 29.21591213163506555387
742.80000 29.21591213163506555387
742.90000 29.21591213163506555387
743.00000 29.21591213163506555387
743.10000 29.21591213163506555387
743.20000 29.21591213163506555387
743.30000 29.21591213163506555387
743.40000 29.21591213163506555387
743.50000 29.21591213163506555387
743.60000 29.21591213163506555387
743.70000 29.21591213163506555387
743.80000 29.21591213163506555387
743.90000 29.21591213163506555387
744.00000 29.21591213163506555387
744.10000 29.21591213163506555387
744.20000 29.21591213163506555387
744.30000 29.21591213163506555387
744.40000 29.21591213163506555387
744.50000 29.21591213163506555387
744.60000 29.21591213163506555387
744.70000 29.21591213163506555387
744.80000 29.21591213163506555387
744.90000 29.21591213163506555387
745.00000 29.21591213163506555387
745.10000 29.21591213163506555387
745.20000 29.21591213163506555387
745.30000 29.21591213163506555387
745.40000 29.21591213163506555387
745.50000 29.21591213163506555387
745.60000 29.21591213163506555387
745.70000 29.21591213163506555387
745.80000 29.21591213163506555387
745.90000 29.21591213163506555387
746.00000 29.21591213163506555387
746.10000 29.21591213163506555387
746.20000 29.21591213163506555387
746.30000 29.21591213163506555387
746.40000 29.21591213163506555387
746.50000 29.21591213163506555387
746.60000 29.21591213163506555387
746.70000 29.21591213163506555387
746.80000 29.21591213163506555387
746.90000 29.21591213163506555387
747.00000 29.21591213163506555387
747.10000 29.21591213163506555387
747.20000 29.21591213163506555387
747.30000 29.21591213163506555387
747.40000 29.21591213163506555387
747.50000 29.21591213163506555387
747.60000 29.21591213163506555387
747.70000 29.21591213163506555387
747.80000 29.21591213163506555387
747.90000 29.21591213163506555387
748.00000 29.21591213163506555387
748.10000 29.21591213163506555387
748.20000 29.21591213163506555387
748.30000 29.21591213163506555387
748.40000 29.21591213163506555387
748.50000 29.21591213163506555387
748.60000 29.21591213163506555387
748.70000 29.21591213163506555387
748.80000 29.21591213163506555387
748.90000 29.21591213163506555387
749.00000 29.21591213163506555387
749.10000 29.21591213163506555387
749.20000 29.21591213163506555387
749.30000 29.21591213163506555387
749.40000 29.21591213163506555387
749.50000 29.21591213163506555387
749.60000 29.21591213163506555387
749.70000 29.21591213163506555387
749.80000 29.21591213163506555387
749.90000 29.21591213163506555387
750.00000 29.21591213163506555387
750.10000 29.21591213163506555387
750.20000 29.21591213163506555387
750.30000 29.21591213163506555387
750.40000 29.21591213163506555387
750.50000 29.21591213163506555387
750.60000 29.21591213163506555387
750.70000 29.21591213163506555387
750.80000 29.21591213163506555387
750.90000 29.21591213163506555387
751.00000 29.21591213163506555387
751.10000 29.21591213163506555387
751.20000 29.21591213163506555387
751.30000 29.21591213163506555387
751.40000 29.21591213163506555387
751.50000 29.21591213163506555387
751.60000 29.21591213163506555387
751.70000 29.21591213163506555387
751.80000 29.21591213163506555387
751.90000 29.21591213163506555387
752.00000 29.21591213163506555387
752.10000 29.21591213163506555387
752.20000 29.21591213163506555387
752.30000 29.21591213163506555387
752.40000 29.21591213163506555387
752.50000 29.21591213163506555387
752.60000 29.21591213163506555387
752.70000 29.21591213163506555387
752.80000 29.21591213163506555387
752.90000 29.21591213163506555387
753.00000 29.21591213163506555387
753.10000 29.21591213163506555387
753.20000 29.21591213163506555387
753.30000 29.21591213163506555387
753.40000 29.21591213163506555387
753.50000 29.21591213163506555387
753.60000 29.21591213163506555387
753.70000 29.21591213163506555387
753.80000 29.21591213163506555387
753.90000 29.21591213163506555387
754.00000 29.21591213163506555387
754.10000 29.21591213163506555387
754.20000 29.21591213163506555387
754.30000 29.21591213163506555387
754.40000 29.21591213163506555387
754.50000 29.21591213163506555387
754.60000 29.21591213163506555387
754.70000 29.21591213163506555387
754.80000 29.21591213163506555387
754.90000 29.21591213163506555387
755.00000 29.21591213163506555387
755.10000 29.21591213163506555387
755.20000 29.21591213163506555387
755.30000 29.21591213163506555387
755.40000 29.21591213163506555387
755.50000 29.21591213163506555387
755.60000 29.21591213163506555387
755.70000 29.21591213163506555387
755.80000 29.21591213163506555387
755.90000 29.21591213163506555387
756.00000 29.21591213163506555387
756.10000 29.21591213163506555387
756.20000 29.21591213163506555387
756.30000 29.21591213163506555387
756.40000 29.21591213163506555387
756.50000 29.21591213163506555387
756.60000 29.21591213163506555387
756.70000 29.21591213163506555387
756.80000 29.21591213163506555387
756.90000 29.21591213163506555387
757.00000 29.21591213163506555387
757.10000 29.21591213163506555387
757.20000 29.21591213163506555387
757.30000 29.21591213163506555387
757.40000 29.21591213163506555387
757.50000 29.21591213163506555387
757.60000 29.21591213163506555387
757.70000 29.21591213163506555387
757.80000 29.21591213163506555387
757.90000 29.21591213163506555387
758.00000 29.21591213163506555387
758.10000 29.21591213163506555387
758.20000 29.21591213163506555387
758.30000 29.21591213163506555387
758.40000 29.21591213163506555387
758.50000 29.21591213163506555387
758.60000 29.21591213163506555387
758.70000 29.21591213163506555387
758.80000 29.21591213163506555387
758.90000 29.21591213163506555387
759.00000 29.21591213163506555387
759.10000 29.21591213163506555387
759.20000 29.21591213163506555387
759.30000 29.21591213163506555387
759.40000 29.21591213163506555387
759.50000 29.21591213163506555387
759.60000 29.21591213163506555387
759.70000 29.21591213163506555387
759.80000 29.21591213163506555387
759.90000 29.21591213163506555387
760.00000 29.21591213163506555387
760.10000 29.21591213163506555387
760.20000 29.21591213163506555387
760.30000 29.21591213163506555387
760.40000 29.21591213163506555387
760.50000 29.21591213163506555387
760.60000 29.21591213163506555387
760.70000 29.21591213163506555387
760.80000 29.21591213163506555387
760.90000 29.21591213163506555387
761.00000 29.21591213163506555387
761.10000 29.21591213163506555387
761.20000 29.21591213163506555387
761.30000 29.21591213163506555387
761.40000 29.21591213163506555387
761.50000 29.21591213163506555387
761.60000 29.21591213163506555387
761.70000 29.21591213163506555387
761.80000 29.21591213163506555387
761.90000 29.21591213163506555387
762.00000 29.21591213163506555387
762.10000 29.21591213163506555387
762.20000 29.21591213163506555387
762.30000 29.21591213163506555387
762.40000 29.21591213163506555387
762.50000 29.21591213163506555387
762.60000 29.21591213163506555387
762.70000 29.21591213163506555387
762.80000 29.21591213163506555387
762.90000 29.21591213163506555387
763.00000 29.21591213163506555387
763.10000 29.21591213163506555387
763.20000 29.21591213163506555387
763.30000 29.21591213163506555387
763.40000 29.21591213163506555387
763.50000 29.21591213163506555387
763.60000 29.21591213163506555387
763.70000 29.21591213163506555387
763.80000 29.21591213163506555387
763.90000 29.21591213163506555387
764.00000 29.21591213163506555387
764.10000 29.21591213163506555387
764.20000 29.21591213163506555387
764.30000 29.21591213163506555387
764.40000 29.21591213163506555387
764.50000 29.21591213163506555387
764.60000 29.21591213163506555387
764.70000 29.21591213163506555387
764.80000 29.21591213163506555387
764.90000 29.21591213163506555387
765.00000 29.21591213163506555387
765.10000 29.21591213163506555387
765.20000 29.21591213163506555387
765.30000 29.21591213163506555387
765.40000 29.21591213163506555387
765.50000 29.21591213163506555387
765.60000 29.21591213163506555387
765.70000 29.21591213163506555387
765.80000 29.21591213163506555387
765.90000 29.21591213163506555387
766.00000 29.21591213163506555387
766.10000 29.21591213163506555387
766.20000 29.21591213163506555387
766.30000 29.21591213163506555387
766.40000 29.21591213163506555387
766.50000 29.21591213163506555387
766.60000 29.21591213163506555387
766.70000 29.21591213163506555387
766.80000 29.21591213163506555387
766.90000 29.21591213163506555387
767.00000 29.21591213163506555387
767.10000 29.21591213163506555387
767.20000 29.21591213163506555387
767.30000 29.21591213163506555387
767.40000 29.21591213163506555387
767.50000 29.21591213163506555387
767.60000 29.21591213163506555387
767.70000 29.21591213163506555387
767.80000 29.21591213163506555387
767.90000 29.21591213163506555387
768.00000 29.21591213163506555387
768.10000 29.21591213163506555387
768.20000 29.21591213163506555387
768.30000 29.21591213163506555387
768.40000 29.21591213163506555387
768.50000 29.21591213163506555387
768.60000 29.21591213163506555387
768.70000 29.21591213163506555387
768.80000 29.21591213163506555387
768.90000 29.21591213163506555387
769.00000 29.21591213163506555387
769.10000 29.21591213163506555387
769.20000 29.21591213163506555387
769.30000 29.21591213163506555387
769.40000 29.21591213163506555387
769.50000 29.21591213163506555387
769.60000 29.21591213163506555387
769.70000 29.21591213163506555387
769.80000 29.21591213163506555387
769.90000 29.21591213163506555387
770.00000 29.21591213163506555387
770.10000 29.21591213163506555387
770.20000 29.21591213163506555387
770.30000 29.21591213163506555387
770.40000 29.21591213163506555387
770.50000 29.21591213163506555387
770.60000 29.21591213163506555387
770.70000 29.21591213163506555387
770.80000 29.21591213163506555387
770.90000 29.21591213163506555387
771.00000 29.21591213163506555387
771.10000 29.21591213163506555387
771.20000 29.21591213163506555387
771.30000 29.21591213163506555387
771.40000 29.21591213163506555387
771.50000 29.21591213163506555387
771.60000 29.21591213163506555387
771.70000 29.21591213163506555387
771.80000 29.21591213163506555387
771.90000 29.21591213163506555387
772.00000 29.21591213163506555387
772.10000 29.21591213163506555387
772.20000 29.21591213163506555387
772.30000 29.21591213163506555387
772.40000 29.21591213163506555387
772.50000 29.21591213163506555387
772.60000 29.21591213163506555387
772.70000 29.21591213163506555387
772.80000 29.21591213163506555387
772.90000 29.21591213163506555387
773.00000 29.21591213163506555387
773.10000 29.21591213163506555387
773.20000 29.21591213163506555387
773.30000 29.21591213163506555387
773.40000 29.21591213163506555387
773.50000 29.21591213163506555387
773.60000 29.21591213163506555387
773.70000 29.21591213163506555387
773.80000 29.21591213163506555387
773.90000 29.21591213163506555387
774.00000 29.21591213163506555387
774.10000 29.21591213163506555387
774.20000 29.21591213163506555387
774.30000 29.21591213163506555387
774.40000 29.21591213163506555387
774.50000 29.21591213163506555387
774.60000 29.21591213163506555387
774.70000 29.21591213163506555387
774.80000 29.21591213163506555387
774.90000 29.21591213163506555387
775.00000 29.21591213163506555387
775.10000 29.21591213163506555387
775.20000 29.21591213163506555387
775.30000 29.21591213163506555387
775.40000 29.21591213163506555387
775.50000 29.21591213163506555387
775.60000 29.21591213163506555387
775.70000 29.21591213163506555387
775.80000 29.21591213163506555387
775.90000 29.21591213163506555387
776.00000 29.21591213163506555387
776.10000 29.21591213163506555387
776.20000 29.21591213163506555387
776.30000 29.21591213163506555387
776.40000 29.21591213163506555387
776.50000 29.21591213163506555387
776.60000 29.21591213163506555387
776.70000 29.21591213163506555387
776.80000 29.21591213163506555387
776.90000 29.21591213163506555387
777.00000 29.21591213163506555387
777.10000 29.21591213163506555387
777.20000 29.21591213163506555387
777.30000 29.21591213163506555387
777.40000 29.21591213163506555387
777.50000 29.21591213163506555387
777.60000 29.21591213163506555387
777.70000 29.21591213163506555387
777.80000 29.21591213163506555387
777.90000 29.21591213163506555387
778.00000 29.21591213163506555387
778.10000 29.21591213163506555387
778.20000 29.21591213163506555387
778.30000 29.21591213163506555387
778.40000 29.21591213163506555387
778.50000 29.21591213163506555387
778.60000 29.21591213163506555387
778.70000 29.21591213163506555387
778.80000 29.21591213163506555387
778.90000 29.21591213163506555387
779.00000 29.21591213163506555387
779.10000 29.21591213163506555387
779.20000 29.21591213163506555387
779.30000 29.21591213163506555387
779.40000 29.21591213163506555387
779.50000 29.21591213163506555387
779.60000 29.21591213163506555387
779.70000 29.21591213163506555387
779.80000 29.21591213163506555387
779.90000 29.21591213163506555387
780.00000 29.21591213163506555387
780.10000 29.21591213163506555387
780.20000 29.21591213163506555387
780.30000 29.21591213163506555387
780.40000 29.21591213163506555387
780.50000 29.21591213163506555387
780.60000 29.21591213163506555387
780.70000 29.21591213163506555387
780.80000 29.21591213163506555387
780.90000 29.21591213163506555387
781.00000 29.21591213163506555387
781.10000 29.21591213163506555387
781.20000 29.21591213163506555387
781.30000 29.21591213163506555387
781.40000 29.21591213163506555387
781.50000 29.21591213163506555387
781.60000 29.21591213163506555387
781.70000 29.21591213163506555387
781.80000 29.21591213163506555387
781.90000 29.21591213163506555387
782.00000 29.21591213163506555387
782.10000 29.21591213163506555387
782.20000 29.21591213163506555387
782.30000 29.21591213163506555387
782.40000 29.21591213163506555387
782.50000 29.21591213163506555387
782.60000 29.21591213163506555387
782.70000 29.21591213163506555387
782.80000 29.21591213163506555387
782.90000 29.21591213163506555387
783.00000 29.21591213163506555387
783.10000 29.21591213163506555387
783.20000 29.21591213163506555387
783.30000 29.21591213163506555387
783.40000 29.21591213163506555387
783.50000 29.21591213163506555387
783.60000 29.21591213163506555387
783.70000 29.21591213163506555387
783.80000 29.21591213163506555387
783.90000 29.21591213163506555387
784.00000 29.21591213163506555387
784.10000 29.21591213163506555387
784.20000 29.21591213163506555387
784.30000 29.21591213163506555387
784.40000 29.21591213163506555387
784.50000 29.21591213163506555387
784.60000 29.21591213163506555387
784.70000 29.21591213163506555387
784.80000 29.21591213163506555387
784.90000 29.21591213163506555387
785.00000 29.21591213163506555387
785.10000 29.21591213163506555387
785.20000 29.21591213163506555387
785.30000 29.21591213163506555387
785.40000 29.21591213163506555387
785.50000 29.21591213163506555387
785.60000 29.21591213163506555387
785.70000 29.21591213163506555387
785.80000 29.21591213163506555387
785.90000 29.21591213163506555387
786.00000 29.21591213163506555387
786.10000 29.21591213163506555387
786.20000 29.21591213163506555387
786.30000 29.21591213163506555387
786.40000 29.21591213163506555387
786.50000 29.21591213163506555387
786.60000 29.21591213163506555387
786.70000 29.21591213163506555387
786.80000 29.21591213163506555387
786.90000 29.21591213163506555387
787.00000 29.21591213163506555387
787.10000 29.21591213163506555387
787.20000 29.21591213163506555387
787.30000 29.21591213163506555387
787.40000 29.21591213163506555387
787.50000 29.21591213163506555387
787.60000 29.21591213163506555387
787.70000 29.21591213163506555387
787.80000 29.21591213163506555387
787.90000 29.21591213163506555387
788.00000 29.21591213163506555387
788.10000 29.21591213163506555387
788.20000 29.21591213163506555387
788.30000 29.21591213163506555387
788.40000 29.21591213163506555387
788.50000 29.21591213163506555387
788.60000 29.21591213163506555387
788.70000 29.21591213163506555387
788.80000 29.21591213163506555387
788.90000 29.21591213163506555387
789.00000 29.21591213163506555387
789.10000 29.21591213163506555387
789.20000 29.21591213163506555387
789.30000 29.21591213163506555387
789.40000 29.21591213163506555387
789.50000 29.21591213163506555387
789.60000 29.21591213163506555387
789.70000 29.21591213163506555387
789.80000 29.21591213163506555387
789.90000 29.21591213163506555387
790.00000 29.21591213163506555387
790.10000 29.21591213163506555387
790.20000 29.21591213163506555387
790.30000 29.21591213163506555387
790.40000 29.21591213163506555387
790.50000 29.21591213163506555387
790.60000 29.21591213163506555387
790.70000 29.21591213163506555387
790.80000 29.21591213163506555387
790.90000 29.21591213163506555387
791.00000 29.21591213163506555387
791.10000 29.21591213163506555387
791.20000 29.21591213163506555387
791.30000 29.21591213163506555387
791.40000 29.21591213163506555387
791.50000 29.21591213163506555387
791.60000 29.21591213163506555387
791.70000 29.21591213163506555387
791.80000 29.21591213163506555387
791.90000 29.21591213163506555387
792.00000 29.21591213163506555387
792.10000 29.21591213163506555387
792.20000 29.21591213163506555387
792.30000 29.21591213163506555387
792.40000 29.21591213163506555387
792.50000 29.21591213163506555387
792.60000 29.21591213163506555387
792.70000 29.21591213163506555387
792.80000 29.21591213163506555387
792.90000 29.21591213163506555387
793.00000 29.21591213163506555387
793.10000 29.21591213163506555387
793.20000 29.21591213163506555387
793.30000 29.21591213163506555387
793.40000 29.21591213163506555387
793.50000 29.21591213163506555387
793.60000 29.21591213163506555387
793.70000 29.21591213163506555387
793.80000 29.21591213163506555387
793.90000 29.21591213163506555387
794.00000 29.21591213163506555387
794.10000 29.21591213163506555387
794.20000 29.21591213163506555387
794.30000 29.21591213163506555387
794.40000 29.21591213163506555387
794.50000 29.21591213163506555387
794.60000 29.21591213163506555387
794.70000 29.21591213163506555387
794.80000 29.21591213163506555387
794.90000 29.21591213163506555387
795.00000 29.21591213163506555387
795.10000 29.21591213163506555387
795.20000 29.21591213163506555387
795.30000 29.21591213163506555387
795.40000 29.21591213163506555387
795.50000 29.21591213163506555387
795.60000 29.21591213163506555387
795.70000 29.21591213163506555387
795.80000 29.21591213163506555387
795.90000 29.21591213163506555387
796.00000 29.21591213163506555387
796.10000 29.21591213163506555387
796.20000 29.21591213163506555387
796.30000 29.21591213163506555387
796.40000 29.21591213163506555387
796.50000 29.21591213163506555387
796.60000 29.21591213163506555387
796.70000 29.21591213163506555387
796.80000 29.21591213163506555387
796.90000 29.21591213163506555387
797.00000 29.21591213163506555387
797.10000 29.21591213163506555387
797.20000 29.21591213163506555387
797.30000 29.21591213163506555387
797.40000 29.21591213163506555387
797.50000 29.21591213163506555387
797.60000 29.21591213163506555387
797.70000 29.21591213163506555387
797.80000 29.21591213163506555387
797.90000 29.21591213163506555387
798.00000 29.21591213163506555387
798.10000 29.21591213163506555387
798.20000 29.21591213163506555387
798.30000 29.21591213163506555387
798.40000 29.21591213163506555387
798.50000 29.21591213163506555387
798.60000 29.21591213163506555387
798.70000 29.21591213163506555387
798.80000 29.21591213163506555387
798.90000 29.21591213163506555387
799.00000 29.21591213163506555387
799.10000 29.21591213163506555387
799.20000 29.21591213163506555387
799.30000 29.21591213163506555387
799.40000 29.21591213163506555387
799.50000 29.21591213163506555387
799.60000 29.21591213163506555387
799.70000 29.21591213163506555387
799.80000 29.21591213163506555387
799.90000 29.21591213163506555387
800.00000 29.21591213163506555387
800.10000 29.21591213163506555387
800.20000 29.21591213163506555387
800.30000 29.21591213163506555387
800.40000 29.21591213163506555387
800.50000 29.21591213163506555387
800.60000 29.21591213163506555387
800.70000 29.21591213163506555387
800.80000 29.21591213163506555387
800.90000 29.21591213163506555387
801.00000 29.21591213163506555387
801.10000 29.21591213163506555387
801.20000 29.21591213163506555387
801.30000 29.21591213163506555387
801.40000 29.21591213163506555387
801.50000 29.21591213163506555387
801.60000 29.21591213163506555387
801.70000 29.21591213163506555387
801.80000 29.21591213163506555387
801.90000 29.21591213163506555387
802.00000 29.21591213163506555387
802.10000 29.21591213163506555387
802.20000 29.21591213163506555387
802.30000 29.21591213163506555387
802.40000 29.21591213163506555387
802.50000 29.21591213163506555387
802.60000 29.21591213163506555387
802.70000 29.21591213163506555387
802.80000 29.21591213163506555387
802.90000 29.21591213163506555387
803.00000 29.21591213163506555387
803.10000 29.21591213163506555387
803.20000 29.21591213163506555387
803.30000 29.21591213163506555387
803.40000 29.21591213163506555387
803.50000 29.21591213163506555387
803.60000 29.21591213163506555387
803.70000 29.21591213163506555387
803.80000 29.21591213163506555387
803.90000 29.21591213163506555387
804.00000 29.21591213163506555387
804.10000 29.21591213163506555387
804.20000 29.21591213163506555387
804.30000 29.21591213163506555387
804.40000 29.21591213163506555387
804.50000 29.21591213163506555387
804.60000 29.21591213163506555387
804.70000 29.21591213163506555387
804.80000 29.21591213163506555387
804.90000 29.21591213163506555387
805.00000 29.21591213163506555387
805.10000 29.21591213163506555387
805.20000 29.21591213163506555387
805.30000 29.21591213163506555387
805.40000 29.21591213163506555387
805.50000 29.21591213163506555387
805.60000 29.21591213163506555387
805.70000 29.21591213163506555387
805.80000 29.21591213163506555387
805.90000 29.21591213163506555387
806.00000 29.21591213163506555387
806.10000 29.21591213163506555387
806.20000 29.21591213163506555387
806.30000 29.21591213163506555387
806.40000 29.21591213163506555387
806.50000 29.21591213163506555387
806.60000 29.21591213163506555387
806.70000 29.21591213163506555387
806.80000 29.21591213163506555387
806.90000 29.21591213163506555387
807.00000 29.21591213163506555387
807.10000 29.21591213163506555387
807.20000 29.21591213163506555387
807.30000 29.21591213163506555387
807.40000 29.21591213163506555387
807.50000 29.21591213163506555387
807.60000 29.21591213163506555387
807.70000 29.21591213163506555387
807.80000 29.21591213163506555387
807.90000 29.21591213163506555387
808.00000 29.21591213163506555387
808.10000 29.21591213163506555387
808.20000 29.21591213163506555387
808.30000 29.21591213163506555387
808.40000 29.21591213163506555387
808.50000 29.21591213163506555387
808.60000 29.21591213163506555387
808.70000 29.21591213163506555387
808.80000 29.21591213163506555387
808.90000 29.21591213163506555387
809.00000 29.21591213163506555387
809.10000 29.21591213163506555387
809.20000 29.21591213163506555387
809.30000 29.21591213163506555387
809.40000 29.21591213163506555387
809.50000 29.21591213163506555387
809.60000 29.21591213163506555387
809.70000 29.21591213163506555387
809.80000 29.21591213163506555387
809.90000 29.21591213163506555387
810.00000 29.21591213163506555387
810.10000 29.21591213163506555387
810.20000 29.21591213163506555387
810.30000 29.21591213163506555387
810.40000 29.21591213163506555387
810.50000 29.21591213163506555387
810.60000 29.21591213163506555387
810.70000 29.21591213163506555387
810.80000 29.21591213163506555387
810.90000 29.21591213163506555387
811.00000 29.21591213163506555387
811.10000 29.21591213163506555387
811.20000 29.21591213163506555387
811.30000 29.21591213163506555387
811.40000 29.21591213163506555387
811.50000 29.21591213163506555387
811.60000 29.21591213163506555387
811.70000 29.21591213163506555387
811.80000 29.21591213163506555387
811.90000 29.21591213163506555387
812.00000 29.21591213163506555387
812.10000 29.21591213163506555387
812.20000 29.21591213163506555387
812.30000 29.21591213163506555387
812.40000 29.21591213163506555387
812.50000 29.21591213163506555387
812.60000 29.21591213163506555387
812.70000 29.21591213163506555387
812.80000 29.21591213163506555387
812.90000 29.21591213163506555387
813.00000 29.21591213163506555387
813.10000 29.21591213163506555387
813.20000 29.21591213163506555387
813.30000 29.21591213163506555387
813.40000 29.21591213163506555387
813.50000 29.21591213163506555387
813.60000 29.21591213163506555387
813.70000 29.21591213163506555387
813.80000 29.21591213163506555387
813.90000 29.21591213163506555387
814.00000 29.21591213163506555387
814.10000 29.21591213163506555387
814.20000 29.21591213163506555387
814.30000 29.21591213163506555387
814.40000 29.21591213163506555387
814.50000 29.21591213163506555387
814.60000 29.21591213163506555387
814.70000 29.21591213163506555387
814.80000 29.21591213163506555387
814.90000 29.21591213163506555387
815.00000 29.21591213163506555387
815.10000 29.21591213163506555387
815.20000 29.21591213163506555387
815.30000 29.21591213163506555387
815.40000 29.21591213163506555387
815.50000 29.21591213163506555387
815.60000 29.21591213163506555387
815.70000 29.21591213163506555387
815.80000 29.21591213163506555387
815.90000 29.21591213163506555387
816.00000 29.21591213163506555387
816.10000 29.21591213163506555387
816.20000 29.21591213163506555387
816.30000 29.21591213163506555387
816.40000 29.21591213163506555387
816.50000 29.21591213163506555387
816.60000 29.21591213163506555387
816.70000 29.21591213163506555387
816.80000 29.21591213163506555387
816.90000 29.21591213163506555387
817.00000 29.21591213163506555387
817.10000 29.21591213163506555387
817.20000 29.21591213163506555387
817.30000 29.21591213163506555387
817.40000 29.21591213163506555387
817.50000 29.21591213163506555387
817.60000 29.21591213163506555387
817.70000 29.21591213163506555387
817.80000 29.21591213163506555387
817.90000 29.21591213163506555387
818.00000 29.21591213163506555387
818.10000 29.21591213163506555387
818.20000 29.21591213163506555387
818.30000 29.21591213163506555387
818.40000 29.21591213163506555387
818.50000 29.21591213163506555387
818.60000 29.21591213163506555387
818.70000 29.21591213163506555387
818.80000 29.21591213163506555387
818.90000 29.21591213163506555387
819.00000 29.21591213163506555387
819.10000 29.21591213163506555387
819.20000 29.21591213163506555387
819.30000 29.21591213163506555387
819.40000 29.21591213163506555387
819.50000 29.21591213163506555387
819.60000 29.21591213163506555387
819.70000 29.21591213163506555387
819.80000 29.21591213163506555387
819.90000 29.21591213163506555387
820.00000 29.21591213163506555387
820.10000 29.21591213163506555387
820.20000 29.21591213163506555387
820.30000 29.21591213163506555387
820.40000 29.21591213163506555387
820.50000 29.21591213163506555387
820.60000 29.21591213163506555387
820.70000 29.21591213163506555387
820.80000 29.21591213163506555387
820.90000 29.21591213163506555387
821.00000 29.21591213163506555387
821.10000 29.21591213163506555387
821.20000 29.21591213163506555387
821.30000 29.21591213163506555387
821.40000 29.21591213163506555387
821.50000 29.21591213163506555387
821.60000 29.21591213163506555387
821.70000 29.21591213163506555387
821.80000 29.21591213163506555387
821.90000 29.21591213163506555387
822.00000 29.21591213163506555387
822.10000 29.21591213163506555387
822.20000 29.21591213163506555387
822.30000 29.21591213163506555387
822.40000 29.21591213163506555387
822.50000 29.21591213163506555387
822.60000 29.21591213163506555387
822.70000 29.21591213163506555387
822.80000 29.21591213163506555387
822.90000 29.21591213163506555387
823.00000 29.21591213163506555387
823.10000 29.21591213163506555387
823.20000 29.21591213163506555387
823.30000 29.21591213163506555387
823.40000 29.21591213163506555387
823.50000 29.21591213163506555387
823.60000 29.21591213163506555387
823.70000 29.21591213163506555387
823.80000 29.21591213163506555387
823.90000 29.21591213163506555387
824.00000 29.21591213163506555387
824.10000 29.21591213163506555387
824.20000 29.21591213163506555387
824.30000 29.21591213163506555387
824.40000 29.21591213163506555387
824.50000 29.21591213163506555387
824.60000 29.21591213163506555387
824.70000 29.21591213163506555387
824.80000 29.21591213163506555387
824.90000 29.21591213163506555387
825.00000 29.21591213163506555387
825.10000 29.21591213163506555387
825.20000 29.21591213163506555387
825.30000 29.21591213163506555387
825.40000 29.21591213163506555387
825.50000 29.21591213163506555387
825.60000 29.21591213163506555387
825.70000 29.21591213163506555387
825.80000 29.21591213163506555387
825.90000 29.21591213163506555387
826.00000 29.21591213163506555387
826.10000 29.21591213163506555387
826.20000 29.21591213163506555387
826.30000 29.21591213163506555387
826.40000 29.21591213163506555387
826.50000 29.21591213163506555387
826.60000 29.21591213163506555387
826.70000 29.21591213163506555387
826.80000 29.21591213163506555387
826.90000 29.21591213163506555387
827.00000 29.21591213163506555387
827.10000 29.21591213163506555387
827.20000 29.21591213163506555387
827.30000 29.21591213163506555387
827.40000 29.21591213163506555387
827.50000 29.21591213163506555387
827.60000 29.21591213163506555387
827.70000 29.21591213163506555387
827.80000 29.21591213163506555387
827.90000 29.21591213163506555387
828.00000 29.21591213163506555387
828.10000 29.21591213163506555387
828.20000 29.21591213163506555387
828.30000 29.21591213163506555387
828.40000 29.21591213163506555387
828.50000 29.21591213163506555387
828.60000 29.21591213163506555387
828.70000 29.21591213163506555387
828.80000 29.21591213163506555387
828.90000 29.21591213163506555387
829.00000 29.21591213163506555387
829.10000 29.21591213163506555387
829.20000 29.21591213163506555387
829.30000 29.21591213163506555387
829.40000 29.21591213163506555387
829.50000 29.21591213163506555387
829.60000 29.21591213163506555387
829.70000 29.21591213163506555387
829.80000 29.21591213163506555387
829.90000 29.21591213163506555387
830.00000 29.21591213163506555387
830.10000 29.21591213163506555387
830.20000 29.21591213163506555387
830.30000 29.21591213163506555387
830.40000 29.21591213163506555387
830.50000 29.21591213163506555387
830.60000 29.21591213163506555387
830.70000 29.21591213163506555387
830.80000 29.21591213163506555387
830.90000 29.21591213163506555387
831.00000 29.21591213163506555387
831.10000 29.21591213163506555387
831.20000 29.21591213163506555387
831.30000 29.21591213163506555387
831.40000 29.21591213163506555387
831.50000 29.21591213163506555387
831.60000 29.21591213163506555387
831.70000 29.21591213163506555387
831.80000 29.21591213163506555387
831.90000 29.21591213163506555387
832.00000 29.21591213163506555387
832.10000 29.21591213163506555387
832.20000 29.21591213163506555387
832.30000 29.21591213163506555387
832.40000 29.21591213163506555387
832.50000 29.21591213163506555387
832.60000 29.21591213163506555387
832.70000 29.21591213163506555387
832.80000 29.21591213163506555387
832.90000 29.21591213163506555387
833.00000 29.21591213163506555387
833.10000 29.21591213163506555387
833.20000 29.21591213163506555387
833.30000 29.21591213163506555387
833.40000 29.21591213163506555387
833.50000 29.21591213163506555387
833.60000 29.21591213163506555387
833.70000 29.21591213163506555387
833.80000 29.21591213163506555387
833.90000 29.21591213163506555387
834.00000 29.21591213163506555387
834.10000 29.21591213163506555387
834.20000 29.21591213163506555387
834.30000 29.21591213163506555387
834.40000 29.21591213163506555387
834.50000 29.21591213163506555387
834.60000 29.21591213163506555387
834.70000 29.21591213163506555387
834.80000 29.21591213163506555387
834.90000 29.21591213163506555387
835.00000 29.21591213163506555387
835.10000 29.21591213163506555387
835.20000 29.21591213163506555387
835.30000 29.21591213163506555387
835.40000 29.21591213163506555387
835.50000 29.21591213163506555387
835.60000 29.21591213163506555387
835.70000 29.21591213163506555387
835.80000 29.21591213163506555387
835.90000 29.21591213163506555387
836.00000 29.21591213163506555387
836.10000 29.21591213163506555387
836.20000 29.21591213163506555387
836.30000 29.21591213163506555387
836.40000 29.21591213163506555387
836.50000 29.21591213163506555387
836.60000 29.21591213163506555387
836.70000 29.21591213163506555387
836.80000 29.21591213163506555387
836.90000 29.21591213163506555387
837.00000 29.21591213163506555387
837.10000 29.21591213163506555387
837.20000 29.21591213163506555387
837.30000 29.21591213163506555387
837.40000 29.21591213163506555387
837.50000 29.21591213163506555387
837.60000 29.21591213163506555387
837.70000 29.21591213163506555387
837.80000 29.21591213163506555387
837.90000 29.21591213163506555387
838.00000 29.21591213163506555387
838.10000 29.21591213163506555387
838.20000 29.21591213163506555387
838.30000 29.21591213163506555387
838.40000 29.21591213163506555387
838.50000 29.21591213163506555387
838.60000 29.21591213163506555387
838.70000 29.21591213163506555387
838.80000 29.21591213163506555387
838.90000 29.21591213163506555387
839.00000 29.21591213163506555387
839.10000 29.21591213163506555387
839.20000 29.21591213163506555387
839.30000 29.21591213163506555387
839.40000 29.21591213163506555387
839.50000 29.21591213163506555387
839.60000 29.21591213163506555387
839.70000 29.21591213163506555387
839.80000 29.21591213163506555387
839.90000 29.21591213163506555387
840.00000 29.21591213163506555387
840.10000 29.21591213163506555387
840.20000 29.21591213163506555387
840.30000 29.21591213163506555387
840.40000 29.21591213163506555387
840.50000 29.21591213163506555387
840.60000 29.21591213163506555387
840.70000 29.21591213163506555387
840.80000 29.21591213163506555387
840.90000 29.21591213163506555387
841.00000 29.21591213163506555387
841.10000 29.21591213163506555387
841.20000 29.21591213163506555387
841.30000 29.21591213163506555387
841.40000 29.21591213163506555387
841.50000 29.21591213163506555387
841.60000 29.21591213163506555387
841.70000 29.21591213163506555387
841.80000 29.21591213163506555387
841.90000 29.21591213163506555387
842.00000 29.21591213163506555387
842.10000 29.21591213163506555387
842.20000 29.21591213163506555387
842.30000 29.21591213163506555387
842.40000 29.21591213163506555387
842.50000 29.21591213163506555387
842.60000 29.21591213163506555387
842.70000 29.21591213163506555387
842.80000 29.21591213163506555387
842.90000 29.21591213163506555387
843.00000 29.21591213163506555387
843.10000 29.21591213163506555387
843.20000 29.21591213163506555387
843.30000 29.21591213163506555387
843.40000 29.21591213163506555387
843.50000 29.21591213163506555387
843.60000 29.21591213163506555387
843.70000 29.21591213163506555387
843.80000 29.21591213163506555387
843.90000 29.21591213163506555387
844.00000 29.21591213163506555387
844.10000 29.21591213163506555387
844.20000 29.21591213163506555387
844.30000 29.21591213163506555387
844.40000 29.21591213163506555387
844.50000 29.21591213163506555387
844.60000 29.21591213163506555387
844.70000 29.21591213163506555387
844.80000 29.21591213163506555387
844.90000 29.21591213163506555387
845.00000 29.21591213163506555387
845.10000 29.21591213163506555387
845.20000 29.21591213163506555387
845.30000 29.21591213163506555387
845.40000 29.21591213163506555387
845.50000 29.21591213163506555387
845.60000 29.21591213163506555387
845.70000 29.21591213163506555387
845.80000 29.21591213163506555387
845.90000 29.21591213163506555387
846.00000 29.21591213163506555387
846.10000 29.21591213163506555387
846.20000 29.21591213163506555387
846.30000 29.21591213163506555387
846.40000 29.21591213163506555387
846.50000 29.21591213163506555387
846.60000 29.21591213163506555387
846.70000 29.21591213163506555387
846.80000 29.21591213163506555387
846.90000 29.21591213163506555387
847.00000 29.21591213163506555387
847.10000 29.21591213163506555387
847.20000 29.21591213163506555387
847.30000 29.21591213163506555387
847.40000 29.21591213163506555387
847.50000 29.21591213163506555387
847.60000 29.21591213163506555387
847.70000 29.21591213163506555387
847.80000 29.21591213163506555387
847.90000 29.21591213163506555387
848.00000 29.21591213163506555387
848.10000 29.21591213163506555387
848.20000 29.21591213163506555387
848.30000 29.21591213163506555387
848.40000 29.21591213163506555387
848.50000 29.21591213163506555387
848.60000 29.21591213163506555387
848.70000 29.21591213163506555387
848.80000 29.21591213163506555387
848.90000 29.21591213163506555387
849.00000 29.21591213163506555387
849.10000 29.21591213163506555387
849.20000 29.21591213163506555387
849.30000 29.21591213163506555387
849.40000 29.21591213163506555387
849.50000 29.21591213163506555387
849.60000 29.21591213163506555387
849.70000 29.21591213163506555387
849.80000 29.21591213163506555387
849.90000 29.21591213163506555387
850.00000 29.21591213163506555387
850.10000 29.21591213163506555387
850.20000 29.21591213163506555387
850.30000 29.21591213163506555387
850.40000 29.21591213163506555387
850.50000 29.21591213163506555387
850.60000 29.21591213163506555387
850.70000 29.21591213163506555387
850.80000 29.21591213163506555387
850.90000 29.21591213163506555387
851.00000 29.21591213163506555387
851.10000 29.21591213163506555387
851.20000 29.21591213163506555387
851.30000 29.21591213163506555387
851.40000 29.21591213163506555387
851.50000 29.21591213163506555387
851.60000 29.21591213163506555387
851.70000 29.21591213163506555387
851.80000 29.21591213163506555387
851.90000 29.21591213163506555387
852.00000 29.21591213163506555387
852.10000 29.21591213163506555387
852.20000 29.21591213163506555387
852.30000 29.21591213163506555387
852.40000 29.21591213163506555387
852.50000 29.21591213163506555387
852.60000 29.21591213163506555387
852.70000 29.21591213163506555387
852.80000 29.21591213163506555387
852.90000 29.21591213163506555387
853.00000 29.21591213163506555387
853.10000 29.21591213163506555387
853.20000 29.21591213163506555387
853.30000 29.21591213163506555387
853.40000 29.21591213163506555387
853.50000 29.21591213163506555387
853.60000 29.21591213163506555387
853.70000 29.21591213163506555387
853.80000 29.21591213163506555387
853.90000 29.21591213163506555387
854.00000 29.21591213163506555387
854.10000 29.21591213163506555387
854.20000 29.21591213163506555387
854.30000 29.21591213163506555387
854.40000 29.21591213163506555387
854.50000 29.21591213163506555387
854.60000 29.21591213163506555387
854.70000 29.21591213163506555387
854.80000 29.21591213163506555387
854.90000 29.21591213163506555387
855.00000 29.21591213163506555387
855.10000 29.21591213163506555387
855.20000 29.21591213163506555387
855.30000 29.21591213163506555387
855.40000 29.21591213163506555387
855.50000 29.21591213163506555387
855.60000 29.21591213163506555387
855.70000 29.21591213163506555387
855.80000 29.21591213163506555387
855.90000 29.21591213163506555387
856.00000 29.21591213163506555387
856.10000 29.21591213163506555387
856.20000 29.21591213163506555387
856.30000 29.21591213163506555387
856.40000 29.21591213163506555387
856.50000 29.21591213163506555387
856.60000 29.21591213163506555387
856.70000 29.21591213163506555387
856.80000 29.21591213163506555387
856.90000 29.21591213163506555387
857.00000 29.21591213163506555387
857.10000 29.21591213163506555387
857.20000 29.21591213163506555387
857.30000 29.21591213163506555387
857.40000 29.21591213163506555387
857.50000 29.21591213163506555387
857.60000 29.21591213163506555387
857.70000 29.21591213163506555387
857.80000 29.21591213163506555387
857.90000 29.21591213163506555387
858.00000 29.21591213163506555387
858.10000 29.21591213163506555387
858.20000 29.21591213163506555387
858.30000 29.21591213163506555387
858.40000 29.21591213163506555387
858.50000 29.21591213163506555387
858.60000 29.21591213163506555387
858.70000 29.21591213163506555387
858.80000 29.21591213163506555387
858.90000 29.21591213163506555387
859.00000 29.21591213163506555387
859.10000 29.21591213163506555387
859.20000 29.21591213163506555387
859.30000 29.21591213163506555387
859.40000 29.21591213163506555387
859.50000 29.21591213163506555387
859.60000 29.21591213163506555387
859.70000 29.21591213163506555387
859.80000 29.21591213163506555387
859.90000 29.21591213163506555387
860.00000 29.21591213163506555387
860.10000 29.21591213163506555387
860.20000 29.21591213163506555387
860.30000 29.21591213163506555387
860.40000 29.21591213163506555387
860.50000 29.21591213163506555387
860.60000 29.21591213163506555387
860.70000 29.21591213163506555387
860.80000 29.21591213163506555387
860.90000 29.21591213163506555387
861.00000 29.21591213163506555387
861.10000 29.21591213163506555387
861.20000 29.21591213163506555387
861.30000 29.21591213163506555387
861.40000 29.21591213163506555387
861.50000 29.21591213163506555387
861.60000 29.21591213163506555387
861.70000 29.21591213163506555387
861.80000 29.21591213163506555387
861.90000 29.21591213163506555387
862.00000 29.21591213163506555387
862.10000 29.21591213163506555387
862.20000 29.21591213163506555387
862.30000 29.21591213163506555387
862.40000 29.21591213163506555387
862.50000 29.21591213163506555387
862.60000 29.21591213163506555387
862.70000 29.21591213163506555387
862.80000 29.21591213163506555387
862.90000 29.21591213163506555387
863.00000 29.21591213163506555387
863.10000 29.21591213163506555387
863.20000 29.21591213163506555387
863.30000 29.21591213163506555387
863.40000 29.21591213163506555387
863.50000 29.21591213163506555387
863.60000 29.21591213163506555387
863.70000 29.21591213163506555387
863.80000 29.21591213163506555387
863.90000 29.21591213163506555387
864.00000 29.21591213163506555387
864.10000 29.21591213163506555387
864.20000 29.21591213163506555387
864.30000 29.21591213163506555387
864.40000 29.21591213163506555387
864.50000 29.21591213163506555387
864.60000 29.21591213163506555387
864.70000 29.21591213163506555387
864.80000 29.21591213163506555387
864.90000 29.21591213163506555387
865.00000 29.21591213163506555387
865.10000 29.21591213163506555387
865.20000 29.21591213163506555387
865.30000 29.21591213163506555387
865.40000 29.21591213163506555387
865.50000 29.21591213163506555387
865.60000 29.21591213163506555387
865.70000 29.21591213163506555387
865.80000 29.21591213163506555387
865.90000 29.21591213163506555387
866.00000 29.21591213163506555387
866.10000 29.21591213163506555387
866.20000 29.21591213163506555387
866.30000 29.21591213163506555387
866.40000 29.21591213163506555387
866.50000 29.21591213163506555387
866.60000 29.21591213163506555387
866.70000 29.21591213163506555387
866.80000 29.21591213163506555387
866.90000 29.21591213163506555387
867.00000 29.21591213163506555387
867.10000 29.21591213163506555387
867.20000 29.21591213163506555387
867.30000 29.21591213163506555387
867.40000 29.21591213163506555387
867.50000 29.21591213163506555387
867.60000 29.21591213163506555387
867.70000 29.21591213163506555387
867.80000 29.21591213163506555387
867.90000 29.21591213163506555387
868.00000 29.21591213163506555387
868.10000 29.21591213163506555387
868.20000 29.21591213163506555387
868.30000 29.21591213163506555387
868.40000 29.21591213163506555387
868.50000 29.21591213163506555387
868.60000 29.21591213163506555387
868.70000 29.21591213163506555387
868.80000 29.21591213163506555387
868.90000 29.21591213163506555387
869.00000 29.21591213163506555387
869.10000 29.21591213163506555387
869.20000 29.21591213163506555387
869.30000 29.21591213163506555387
869.40000 29.21591213163506555387
869.50000 29.21591213163506555387
869.60000 29.21591213163506555387
869.70000 29.21591213163506555387
869.80000 29.21591213163506555387
869.90000 29.21591213163506555387
870.00000 29.21591213163506555387
870.10000 29.21591213163506555387
870.20000 29.21591213163506555387
870.30000 29.21591213163506555387
870.40000 29.21591213163506555387
870.50000 29.21591213163506555387
870.60000 29.21591213163506555387
870.70000 29.21591213163506555387
870.80000 29.21591213163506555387
870.90000 29.21591213163506555387
871.00000 29.21591213163506555387
871.10000 29.21591213163506555387
871.20000 29.21591213163506555387
871.30000 29.21591213163506555387
871.40000 29.21591213163506555387
871.50000 29.21591213163506555387
871.60000 29.21591213163506555387
871.70000 29.21591213163506555387
871.80000 29.21591213163506555387
871.90000 29.21591213163506555387
872.00000 29.21591213163506555387
872.10000 29.21591213163506555387
872.20000 29.21591213163506555387
872.30000 29.21591213163506555387
872.40000 29.21591213163506555387
872.50000 29.21591213163506555387
872.60000 29.21591213163506555387
872.70000 29.21591213163506555387
872.80000 29.21591213163506555387
872.90000 29.21591213163506555387
873.00000 29.21591213163506555387
873.10000 29.21591213163506555387
873.20000 29.21591213163506555387
873.30000 29.21591213163506555387
873.40000 29.21591213163506555387
873.50000 29.21591213163506555387
873.60000 29.21591213163506555387
873.70000 29.21591213163506555387
873.80000 29.21591213163506555387
873.90000 29.21591213163506555387
874.00000 29.21591213163506555387
874.10000 29.21591213163506555387
874.20000 29.21591213163506555387
874.30000 29.21591213163506555387
874.40000 29.21591213163506555387
874.50000 29.21591213163506555387
874.60000 29.21591213163506555387
874.70000 29.21591213163506555387
874.80000 29.21591213163506555387
874.90000 29.21591213163506555387
875.00000 29.21591213163506555387
875.10000 29.21591213163506555387
875.20000 29.21591213163506555387
875.30000 29.21591213163506555387
875.40000 29.21591213163506555387
875.50000 29.21591213163506555387
875.60000 29.21591213163506555387
875.70000 29.21591213163506555387
875.80000 29.21591213163506555387
875.90000 29.21591213163506555387
876.00000 29.21591213163506555387
876.10000 29.21591213163506555387
876.20000 29.21591213163506555387
876.30000 29.21591213163506555387
876.40000 29.21591213163506555387
876.50000 29.21591213163506555387
876.60000 29.21591213163506555387
876.70000 29.21591213163506555387
876.80000 29.21591213163506555387
876.90000 29.21591213163506555387
877.00000 29.21591213163506555387
877.10000 29.21591213163506555387
877.20000 29.21591213163506555387
877.30000 29.21591213163506555387
877.40000 29.21591213163506555387
877.50000 29.21591213163506555387
877.60000 29.21591213163506555387
877.70000 29.21591213163506555387
877.80000 29.21591213163506555387
877.90000 29.21591213163506555387
878.00000 29.21591213163506555387
878.10000 29.21591213163506555387
878.20000 29.21591213163506555387
878.30000 29.21591213163506555387
878.40000 29.21591213163506555387
878.50000 29.21591213163506555387
878.60000 29.21591213163506555387
878.70000 29.21591213163506555387
878.80000 29.21591213163506555387
878.90000 29.21591213163506555387
879.00000 29.21591213163506555387
879.10000 29.21591213163506555387
879.20000 29.21591213163506555387
879.30000 29.21591213163506555387
879.40000 29.21591213163506555387
879.50000 29.21591213163506555387
879.60000 29.21591213163506555387
879.70000 29.21591213163506555387
879.80000 29.21591213163506555387
879.90000 29.21591213163506555387
880.00000 29.21591213163506555387
880.10000 29.21591213163506555387
880.20000 29.21591213163506555387
880.30000 29.21591213163506555387
880.40000 29.21591213163506555387
880.50000 29.21591213163506555387
880.60000 29.21591213163506555387
880.70000 29.21591213163506555387
880.80000 29.21591213163506555387
880.90000 29.21591213163506555387
881.00000 29.21591213163506555387
881.10000 29.21591213163506555387
881.20000 29.21591213163506555387
881.30000 29.21591213163506555387
881.40000 29.21591213163506555387
881.50000 29.21591213163506555387
881.60000 29.21591213163506555387
881.70000 29.21591213163506555387
881.80000 29.21591213163506555387
881.90000 29.21591213163506555387
882.00000 29.21591213163506555387
882.10000 29.21591213163506555387
882.20000 29.21591213163506555387
882.30000 29.21591213163506555387
882.40000 29.21591213163506555387
882.50000 29.21591213163506555387
882.60000 29.21591213163506555387
882.70000 29.21591213163506555387
882.80000 29.21591213163506555387
882.90000 29.21591213163506555387
883.00000 29.21591213163506555387
883.10000 29.21591213163506555387
883.20000 29.21591213163506555387
883.30000 29.21591213163506555387
883.40000 29.21591213163506555387
883.50000 29.21591213163506555387
883.60000 29.21591213163506555387
883.70000 29.21591213163506555387
883.80000 29.21591213163506555387
883.90000 29.21591213163506555387
884.00000 29.21591213163506555387
884.10000 29.21591213163506555387
884.20000 29.21591213163506555387
884.30000 29.21591213163506555387
884.40000 29.21591213163506555387
884.50000 29.21591213163506555387
884.60000 29.21591213163506555387
884.70000 29.21591213163506555387
884.80000 29.21591213163506555387
884.90000 29.21591213163506555387
885.00000 29.21591213163506555387
885.10000 29.21591213163506555387
885.20000 29.21591213163506555387
885.30000 29.21591213163506555387
885.40000 29.21591213163506555387
885.50000 29.21591213163506555387
885.60000 29.21591213163506555387
885.70000 29.21591213163506555387
885.80000 29.21591213163506555387
885.90000 29.21591213163506555387
886.00000 29.21591213163506555387
886.10000 29.21591213163506555387
886.20000 29.21591213163506555387
886.30000 29.21591213163506555387
886.40000 29.21591213163506555387
886.50000 29.21591213163506555387
886.60000 29.21591213163506555387
886.70000 29.21591213163506555387
886.80000 29.21591213163506555387
886.90000 29.21591213163506555387
887.00000 29.21591213163506555387
887.10000 29.21591213163506555387
887.20000 29.21591213163506555387
887.30000 29.21591213163506555387
887.40000 29.21591213163506555387
887.50000 29.21591213163506555387
887.60000 29.21591213163506555387
887.70000 29.21591213163506555387
887.80000 29.21591213163506555387
887.90000 29.21591213163506555387
888.00000 29.21591213163506555387
888.10000 29.21591213163506555387
888.20000 29.21591213163506555387
888.30000 29.21591213163506555387
888.40000 29.21591213163506555387
888.50000 29.21591213163506555387
888.60000 29.21591213163506555387
888.70000 29.21591213163506555387
888.80000 29.21591213163506555387
888.90000 29.21591213163506555387
889.00000 29.21591213163506555387
889.10000 29.21591213163506555387
889.20000 29.21591213163506555387
889.30000 29.21591213163506555387
889.40000 29.21591213163506555387
889.50000 29.21591213163506555387
889.60000 29.21591213163506555387
889.70000 29.21591213163506555387
889.80000 29.21591213163506555387
889.90000 29.21591213163506555387
890.00000 29.21591213163506555387
890.10000 29.21591213163506555387
890.20000 29.21591213163506555387
890.30000 29.21591213163506555387
890.40000 29.21591213163506555387
890.50000 29.21591213163506555387
890.60000 29.21591213163506555387
890.70000 29.21591213163506555387
890.80000 29.21591213163506555387
890.90000 29.21591213163506555387
891.00000 29.21591213163506555387
891.10000 29.21591213163506555387
891.20000 29.21591213163506555387
891.30000 29.21591213163506555387
891.40000 29.21591213163506555387
891.50000 29.21591213163506555387
891.60000 29.21591213163506555387
891.70000 29.21591213163506555387
891.80000 29.21591213163506555387
891.90000 29.21591213163506555387
892.00000 29.21591213163506555387
892.10000 29.21591213163506555387
892.20000 29.21591213163506555387
892.30000 29.21591213163506555387
892.40000 29.21591213163506555387
892.50000 29.21591213163506555387
892.60000 29.21591213163506555387
892.70000 29.21591213163506555387
892.80000 29.21591213163506555387
892.90000 29.21591213163506555387
893.00000 29.21591213163506555387
893.10000 29.21591213163506555387
893.20000 29.21591213163506555387
893.30000 29.21591213163506555387
893.40000 29.21591213163506555387
893.50000 29.21591213163506555387
893.60000 29.21591213163506555387
893.70000 29.21591213163506555387
893.80000 29.21591213163506555387
893.90000 29.21591213163506555387
894.00000 29.21591213163506555387
894.10000 29.21591213163506555387
894.20000 29.21591213163506555387
894.30000 29.21591213163506555387
894.40000 29.21591213163506555387
894.50000 29.21591213163506555387
894.60000 29.21591213163506555387
894.70000 29.21591213163506555387
894.80000 29.21591213163506555387
894.90000 29.21591213163506555387
895.00000 29.21591213163506555387
895.10000 29.21591213163506555387
895.20000 29.21591213163506555387
895.30000 29.21591213163506555387
895.40000 29.21591213163506555387
895.50000 29.21591213163506555387
895.60000 29.21591213163506555387
895.70000 29.21591213163506555387
895.80000 29.21591213163506555387
895.90000 29.21591213163506555387
896.00000 29.21591213163506555387
896.10000 29.21591213163506555387
896.20000 29.21591213163506555387
896.30000 29.21591213163506555387
896.40000 29.21591213163506555387
896.50000 29.21591213163506555387
896.60000 29.21591213163506555387
896.70000 29.21591213163506555387
896.80000 29.21591213163506555387
896.90000 29.21591213163506555387
897.00000 29.21591213163506555387
897.10000 29.21591213163506555387
897.20000 29.21591213163506555387
897.30000 29.21591213163506555387
897.40000 29.21591213163506555387
897.50000 29.21591213163506555387
897.60000 29.21591213163506555387
897.70000 29.21591213163506555387
897.80000 29.21591213163506555387
897.90000 29.21591213163506555387
898.00000 29.21591213163506555387
898.10000 29.21591213163506555387
898.20000 29.21591213163506555387
898.30000 29.21591213163506555387
898.40000 29.21591213163506555387
898.50000 29.21591213163506555387
898.60000 29.21591213163506555387
898.70000 29.21591213163506555387
898.80000 29.21591213163506555387
898.90000 29.21591213163506555387
899.00000 29.21591213163506555387
899.10000 29.21591213163506555387
899.20000 29.21591213163506555387
899.30000 29.21591213163506555387
899.40000 29.21591213163506555387
899.50000 29.21591213163506555387
899.60000 29.21591213163506555387
899.70000 29.21591213163506555387
899.80000 29.21591213163506555387
899.90000 29.21591213163506555387
900.00000 29.21591213163506555387
900.10000 29.21591213163506555387
900.20000 29.21591213163506555387
900.30000 29.21591213163506555387
900.40000 29.21591213163506555387
900.50000 29.21591213163506555387
900.60000 29.21591213163506555387
900.70000 29.21591213163506555387
900.80000 29.21591213163506555387
900.90000 29.21591213163506555387
901.00000 29.21591213163506555387
901.10000 29.21591213163506555387
901.20000 29.21591213163506555387
901.30000 29.21591213163506555387
901.40000 29.21591213163506555387
901.50000 29.21591213163506555387
901.60000 29.21591213163506555387
901.70000 29.21591213163506555387
901.80000 29.21591213163506555387
901.90000 29.21591213163506555387
902.00000 29.21591213163506555387
902.10000 29.21591213163506555387
902.20000 29.21591213163506555387
902.30000 29.21591213163506555387
902.40000 29.21591213163506555387
902.50000 29.21591213163506555387
902.60000 29.21591213163506555387
902.70000 29.21591213163506555387
902.80000 29.21591213163506555387
902.90000 29.21591213163506555387
903.00000 29.21591213163506555387
903.10000 29.21591213163506555387
903.20000 29.21591213163506555387
903.30000 29.21591213163506555387
903.40000 29.21591213163506555387
903.50000 29.21591213163506555387
903.60000 29.21591213163506555387
903.70000 29.21591213163506555387
903.80000 29.21591213163506555387
903.90000 29.21591213163506555387
904.00000 29.21591213163506555387
904.10000 29.21591213163506555387
904.20000 29.21591213163506555387
904.30000 29.21591213163506555387
904.40000 29.21591213163506555387
904.50000 29.21591213163506555387
904.60000 29.21591213163506555387
904.70000 29.21591213163506555387
904.80000 29.21591213163506555387
904.90000 29.21591213163506555387
905.00000 29.21591213163506555387
905.10000 29.21591213163506555387
905.20000 29.21591213163506555387
905.30000 29.21591213163506555387
905.40000 29.21591213163506555387
905.50000 29.21591213163506555387
905.60000 29.21591213163506555387
905.70000 29.21591213163506555387
905.80000 29.21591213163506555387
905.90000 29.21591213163506555387
906.00000 29.21591213163506555387
906.10000 29.21591213163506555387
906.20000 29.21591213163506555387
906.30000 29.21591213163506555387
906.40000 29.21591213163506555387
906.50000 29.21591213163506555387
906.60000 29.21591213163506555387
906.70000 29.21591213163506555387
906.80000 29.21591213163506555387
906.90000 29.21591213163506555387
907.00000 29.21591213163506555387
907.10000 29.21591213163506555387
907.20000 29.21591213163506555387
907.30000 29.21591213163506555387
907.40000 29.21591213163506555387
907.50000 29.21591213163506555387
907.60000 29.21591213163506555387
907.70000 29.21591213163506555387
907.80000 29.21591213163506555387
907.90000 29.21591213163506555387
908.00000 29.21591213163506555387
908.10000 29.21591213163506555387
908.20000 29.21591213163506555387
908.30000 29.21591213163506555387
908.40000 29.21591213163506555387
908.50000 29.21591213163506555387
908.60000 29.21591213163506555387
908.70000 29.21591213163506555387
908.80000 29.21591213163506555387
908.90000 29.21591213163506555387
909.00000 29.21591213163506555387
909.10000 29.21591213163506555387
909.20000 29.21591213163506555387
909.30000 29.21591213163506555387
909.40000 29.21591213163506555387
909.50000 29.21591213163506555387
909.60000 29.21591213163506555387
909.70000 29.21591213163506555387
909.80000 29.21591213163506555387
909.90000 29.21591213163506555387
910.00000 29.21591213163506555387
910.10000 29.21591213163506555387
910.20000 29.21591213163506555387
910.30000 29.21591213163506555387
910.40000 29.21591213163506555387
910.50000 29.21591213163506555387
910.60000 29.21591213163506555387
910.70000 29.21591213163506555387
910.80000 29.21591213163506555387
910.90000 29.21591213163506555387
911.00000 29.21591213163506555387
911.10000 29.21591213163506555387
911.20000 29.21591213163506555387
911.30000 29.21591213163506555387
911.40000 29.21591213163506555387
911.50000 29.21591213163506555387
911.60000 29.21591213163506555387
911.70000 29.21591213163506555387
911.80000 29.21591213163506555387
911.90000 29.21591213163506555387
912.00000 29.21591213163506555387
912.10000 29.21591213163506555387
912.20000 29.21591213163506555387
912.30000 29.21591213163506555387
912.40000 29.21591213163506555387
912.50000 29.21591213163506555387
912.60000 29.21591213163506555387
912.70000 29.21591213163506555387
912.80000 29.21591213163506555387
912.90000 29.21591213163506555387
913.00000 29.21591213163506555387
913.10000 29.21591213163506555387
913.20000 29.21591213163506555387
913.30000 29.21591213163506555387
913.40000 29.21591213163506555387
913.50000 29.21591213163506555387
913.60000 29.21591213163506555387
913.70000 29.21591213163506555387
913.80000 29.21591213163506555387
913.90000 29.21591213163506555387
914.00000 29.21591213163506555387
914.10000 29.21591213163506555387
914.20000 29.21591213163506555387
914.30000 29.21591213163506555387
914.40000 29.21591213163506555387
914.50000 29.21591213163506555387
914.60000 29.21591213163506555387
914.70000 29.21591213163506555387
914.80000 29.21591213163506555387
914.90000 29.21591213163506555387
915.00000 29.21591213163506555387
915.10000 29.21591213163506555387
915.20000 29.21591213163506555387
915.30000 29.21591213163506555387
915.40000 29.21591213163506555387
915.50000 29.21591213163506555387
915.60000 29.21591213163506555387
915.70000 29.21591213163506555387
915.80000 29.21591213163506555387
915.90000 29.21591213163506555387
916.00000 29.21591213163506555387
916.10000 29.21591213163506555387
916.20000 29.21591213163506555387
916.30000 29.21591213163506555387
916.40000 29.21591213163506555387
916.50000 29.21591213163506555387
916.60000 29.21591213163506555387
916.70000 29.21591213163506555387
916.80000 29.21591213163506555387
916.90000 29.21591213163506555387
917.00000 29.21591213163506555387
917.10000 29.21591213163506555387
917.20000 29.21591213163506555387
917.30000 29.21591213163506555387
917.40000 29.21591213163506555387
917.50000 29.21591213163506555387
917.60000 29.21591213163506555387
917.70000 29.21591213163506555387
917.80000 29.21591213163506555387
917.90000 29.21591213163506555387
918.00000 29.21591213163506555387
918.10000 29.21591213163506555387
918.20000 29.21591213163506555387
918.30000 29.21591213163506555387
918.40000 29.21591213163506555387
918.50000 29.21591213163506555387
918.60000 29.21591213163506555387
918.70000 29.21591213163506555387
918.80000 29.21591213163506555387
918.90000 29.21591213163506555387
919.00000 29.21591213163506555387
919.10000 29.21591213163506555387
919.20000 29.21591213163506555387
919.30000 29.21591213163506555387
919.40000 29.21591213163506555387
919.50000 29.21591213163506555387
919.60000 29.21591213163506555387
919.70000 29.21591213163506555387
919.80000 29.21591213163506555387
919.90000 29.21591213163506555387
920.00000 29.21591213163506555387
920.10000 29.21591213163506555387
920.20000 29.21591213163506555387
920.30000 29.21591213163506555387
920.40000 29.21591213163506555387
920.50000 29.21591213163506555387
920.60000 29.21591213163506555387
920.70000 29.21591213163506555387
920.80000 29.21591213163506555387
920.90000 29.21591213163506555387
921.00000 29.21591213163506555387
921.10000 29.21591213163506555387
921.20000 29.21591213163506555387
921.30000 29.21591213163506555387
921.40000 29.21591213163506555387
921.50000 29.21591213163506555387
921.60000 29.21591213163506555387
921.70000 29.21591213163506555387
921.80000 29.21591213163506555387
921.90000 29.21591213163506555387
922.00000 29.21591213163506555387
922.10000 29.21591213163506555387
922.20000 29.21591213163506555387
922.30000 29.21591213163506555387
922.40000 29.21591213163506555387
922.50000 29.21591213163506555387
922.60000 29.21591213163506555387
922.70000 29.21591213163506555387
922.80000 29.21591213163506555387
922.90000 29.21591213163506555387
923.00000 29.21591213163506555387
923.10000 29.21591213163506555387
923.20000 29.21591213163506555387
923.30000 29.21591213163506555387
923.40000 29.21591213163506555387
923.50000 29.21591213163506555387
923.60000 29.21591213163506555387
923.70000 29.21591213163506555387
923.80000 29.21591213163506555387
923.90000 29.21591213163506555387
924.00000 29.21591213163506555387
924.10000 29.21591213163506555387
924.20000 29.21591213163506555387
924.30000 29.21591213163506555387
924.40000 29.21591213163506555387
924.50000 29.21591213163506555387
924.60000 29.21591213163506555387
924.70000 29.21591213163506555387
924.80000 29.21591213163506555387
924.90000 29.21591213163506555387
925.00000 29.21591213163506555387
925.10000 29.21591213163506555387
925.20000 29.21591213163506555387
925.30000 29.21591213163506555387
925.40000 29.21591213163506555387
925.50000 29.21591213163506555387
925.60000 29.21591213163506555387
925.70000 29.21591213163506555387
925.80000 29.21591213163506555387
925.90000 29.21591213163506555387
926.00000 29.21591213163506555387
926.10000 29.21591213163506555387
926.20000 29.21591213163506555387
926.30000 29.21591213163506555387
926.40000 29.21591213163506555387
926.50000 29.21591213163506555387
926.60000 29.21591213163506555387
926.70000 29.21591213163506555387
926.80000 29.21591213163506555387
926.90000 29.21591213163506555387
927.00000 29.21591213163506555387
927.10000 29.21591213163506555387
927.20000 29.21591213163506555387
927.30000 29.21591213163506555387
927.40000 29.21591213163506555387
927.50000 29.21591213163506555387
927.60000 29.21591213163506555387
927.70000 29.21591213163506555387
927.80000 29.21591213163506555387
927.90000 29.21591213163506555387
928.00000 29.21591213163506555387
928.10000 29.21591213163506555387
928.20000 29.21591213163506555387
928.30000 29.21591213163506555387
928.40000 29.21591213163506555387
928.50000 29.21591213163506555387
928.60000 29.21591213163506555387
928.70000 29.21591213163506555387
928.80000 29.21591213163506555387
928.90000 29.21591213163506555387
929.00000 29.21591213163506555387
929.10000 29.21591213163506555387
929.20000 29.21591213163506555387
929.30000 29.21591213163506555387
929.40000 29.21591213163506555387
929.50000 29.21591213163506555387
929.60000 29.21591213163506555387
929.70000 29.21591213163506555387
929.80000 29.21591213163506555387
929.90000 29.21591213163506555387
930.00000 29.21591213163506555387
930.10000 29.21591213163506555387
930.20000 29.21591213163506555387
930.30000 29.21591213163506555387
930.40000 29.21591213163506555387
930.50000 29.21591213163506555387
930.60000 29.21591213163506555387
930.70000 29.21591213163506555387
930.80000 29.21591213163506555387
930.90000 29.21591213163506555387
931.00000 29.21591213163506555387
931.10000 29.21591213163506555387
931.20000 29.21591213163506555387
931.30000 29.21591213163506555387
931.40000 29.21591213163506555387
931.50000 29.21591213163506555387
931.60000 29.21591213163506555387
931.70000 29.21591213163506555387
931.80000 29.21591213163506555387
931.90000 29.21591213163506555387
932.00000 29.21591213163506555387
932.10000 29.21591213163506555387
932.20000 29.21591213163506555387
932.30000 29.21591213163506555387
932.40000 29.21591213163506555387
932.50000 29.21591213163506555387
932.60000 29.21591213163506555387
932.70000 29.21591213163506555387
932.80000 29.21591213163506555387
932.90000 29.21591213163506555387
933.00000 29.21591213163506555387
933.10000 29.21591213163506555387
933.20000 29.21591213163506555387
933.30000 29.21591213163506555387
933.40000 29.21591213163506555387
933.50000 29.21591213163506555387
933.60000 29.21591213163506555387
933.70000 29.21591213163506555387
933.80000 29.21591213163506555387
933.90000 29.21591213163506555387
934.00000 29.21591213163506555387
934.10000 29.21591213163506555387
934.20000 29.21591213163506555387
934.30000 29.21591213163506555387
934.40000 29.21591213163506555387
934.50000 29.21591213163506555387
934.60000 29.21591213163506555387
934.70000 29.21591213163506555387
934.80000 29.21591213163506555387
934.90000 29.21591213163506555387
935.00000 29.21591213163506555387
935.10000 29.21591213163506555387
935.20000 29.21591213163506555387
935.30000 29.21591213163506555387
935.40000 29.21591213163506555387
935.50000 29.21591213163506555387
935.60000 29.21591213163506555387
935.70000 29.21591213163506555387
935.80000 29.21591213163506555387
935.90000 29.21591213163506555387
936.00000 29.21591213163506555387
936.10000 29.21591213163506555387
936.20000 29.21591213163506555387
936.30000 29.21591213163506555387
936.40000 29.21591213163506555387
936.50000 29.21591213163506555387
936.60000 29.21591213163506555387
936.70000 29.21591213163506555387
936.80000 29.21591213163506555387
936.90000 29.21591213163506555387
937.00000 29.21591213163506555387
937.10000 29.21591213163506555387
937.20000 29.21591213163506555387
937.30000 29.21591213163506555387
937.40000 29.21591213163506555387
937.50000 29.21591213163506555387
937.60000 29.21591213163506555387
937.70000 29.21591213163506555387
937.80000 29.21591213163506555387
937.90000 29.21591213163506555387
938.00000 29.21591213163506555387
938.10000 29.21591213163506555387
938.20000 29.21591213163506555387
938.30000 29.21591213163506555387
938.40000 29.21591213163506555387
938.50000 29.21591213163506555387
938.60000 29.21591213163506555387
938.70000 29.21591213163506555387
938.80000 29.21591213163506555387
938.90000 29.21591213163506555387
939.00000 29.21591213163506555387
939.10000 29.21591213163506555387
939.20000 29.21591213163506555387
939.30000 29.21591213163506555387
939.40000 29.21591213163506555387
939.50000 29.21591213163506555387
939.60000 29.21591213163506555387
939.70000 29.21591213163506555387
939.80000 29.21591213163506555387
939.90000 29.21591213163506555387
940.00000 29.21591213163506555387
940.10000 29.21591213163506555387
940.20000 29.21591213163506555387
940.30000 29.21591213163506555387
940.40000 29.21591213163506555387
940.50000 29.21591213163506555387
940.60000 29.21591213163506555387
940.70000 29.21591213163506555387
940.80000 29.21591213163506555387
940.90000 29.21591213163506555387
941.00000 29.21591213163506555387
941.10000 29.21591213163506555387
941.20000 29.21591213163506555387
941.30000 29.21591213163506555387
941.40000 29.21591213163506555387
941.50000 29.21591213163506555387
941.60000 29.21591213163506555387
941.70000 29.21591213163506555387
941.80000 29.21591213163506555387
941.90000 29.21591213163506555387
942.00000 29.21591213163506555387
942.10000 29.21591213163506555387
942.20000 29.21591213163506555387
942.30000 29.21591213163506555387
942.40000 29.21591213163506555387
942.50000 29.21591213163506555387
942.60000 29.21591213163506555387
942.70000 29.21591213163506555387
942.80000 29.21591213163506555387
942.90000 29.21591213163506555387
943.00000 29.21591213163506555387
943.10000 29.21591213163506555387
943.20000 29.21591213163506555387
943.30000 29.21591213163506555387
943.40000 29.21591213163506555387
943.50000 29.21591213163506555387
943.60000 29.21591213163506555387
943.70000 29.21591213163506555387
943.80000 29.21591213163506555387
943.90000 29.21591213163506555387
944.00000 29.21591213163506555387
944.10000 29.21591213163506555387
944.20000 29.21591213163506555387
944.30000 29.21591213163506555387
944.40000 29.21591213163506555387
944.50000 29.21591213163506555387
944.60000 29.21591213163506555387
944.70000 29.21591213163506555387
944.80000 29.21591213163506555387
944.90000 29.21591213163506555387
945.00000 29.21591213163506555387
945.10000 29.21591213163506555387
945.20000 29.21591213163506555387
945.30000 29.21591213163506555387
945.40000 29.21591213163506555387
945.50000 29.21591213163506555387
945.60000 29.21591213163506555387
945.70000 29.21591213163506555387
945.80000 29.21591213163506555387
945.90000 29.21591213163506555387
946.00000 29.21591213163506555387
946.10000 29.21591213163506555387
946.20000 29.21591213163506555387
946.30000 29.21591213163506555387
946.40000 29.21591213163506555387
946.50000 29.21591213163506555387
946.60000 29.21591213163506555387
946.70000 29.21591213163506555387
946.80000 29.21591213163506555387
946.90000 29.21591213163506555387
947.00000 29.21591213163506555387
947.10000 29.21591213163506555387
947.20000 29.21591213163506555387
947.30000 29.21591213163506555387
947.40000 29.21591213163506555387
947.50000 29.21591213163506555387
947.60000 29.21591213163506555387
947.70000 29.21591213163506555387
947.80000 29.21591213163506555387
947.90000 29.21591213163506555387
948.00000 29.21591213163506555387
948.10000 29.21591213163506555387
948.20000 29.21591213163506555387
948.30000 29.21591213163506555387
948.40000 29.21591213163506555387
948.50000 29.21591213163506555387
948.60000 29.21591213163506555387
948.70000 29.21591213163506555387
948.80000 29.21591213163506555387
948.90000 29.21591213163506555387
949.00000 29.21591213163506555387
949.10000 29.21591213163506555387
949.20000 29.21591213163506555387
949.30000 29.21591213163506555387
949.40000 29.21591213163506555387
949.50000 29.21591213163506555387
949.60000 29.21591213163506555387
949.70000 29.21591213163506555387
949.80000 29.21591213163506555387
949.90000 29.21591213163506555387
950.00000 29.21591213163506555387
950.10000 29.21591213163506555387
950.20000 29.21591213163506555387
950.30000 29.21591213163506555387
950.40000 29.21591213163506555387
950.50000 29.21591213163506555387
950.60000 29.21591213163506555387
950.70000 29.21591213163506555387
950.80000 29.21591213163506555387
950.90000 29.21591213163506555387
951.00000 29.21591213163506555387
951.10000 29.21591213163506555387
951.20000 29.21591213163506555387
951.30000 29.21591213163506555387
951.40000 29.21591213163506555387
951.50000 29.21591213163506555387
951.60000 29.21591213163506555387
951.70000 29.21591213163506555387
951.80000 29.21591213163506555387
951.90000 29.21591213163506555387
952.00000 29.21591213163506555387
952.10000 29.21591213163506555387
952.20000 29.21591213163506555387
952.30000 29.21591213163506555387
952.40000 29.21591213163506555387
952.50000 29.21591213163506555387
952.60000 29.21591213163506555387
952.70000 29.21591213163506555387
952.80000 29.21591213163506555387
952.90000 29.21591213163506555387
953.00000 29.21591213163506555387
953.10000 29.21591213163506555387
953.20000 29.21591213163506555387
953.30000 29.21591213163506555387
953.40000 29.21591213163506555387
953.50000 29.21591213163506555387
953.60000 29.21591213163506555387
953.70000 29.21591213163506555387
953.80000 29.21591213163506555387
953.90000 29.21591213163506555387
954.00000 29.21591213163506555387
954.10000 29.21591213163506555387
954.20000 29.21591213163506555387
954.30000 29.21591213163506555387
954.40000 29.21591213163506555387
954.50000 29.21591213163506555387
954.60000 29.21591213163506555387
954.70000 29.21591213163506555387
954.80000 29.21591213163506555387
954.90000 29.21591213163506555387
955.00000 29.21591213163506555387
955.10000 29.21591213163506555387
955.20000 29.21591213163506555387
955.30000 29.21591213163506555387
955.40000 29.21591213163506555387
955.50000 29.21591213163506555387
955.60000 29.21591213163506555387
955.70000 29.21591213163506555387
955.80000 29.21591213163506555387
955.90000 29.21591213163506555387
956.00000 29.21591213163506555387
956.10000 29.21591213163506555387
956.20000 29.21591213163506555387
956.30000 29.21591213163506555387
956.40000 29.21591213163506555387
956.50000 29.21591213163506555387
956.60000 29.21591213163506555387
956.70000 29.21591213163506555387
956.80000 29.21591213163506555387
956.90000 29.21591213163506555387
957.00000 29.21591213163506555387
957.10000 29.21591213163506555387
957.20000 29.21591213163506555387
957.30000 29.21591213163506555387
957.40000 29.21591213163506555387
957.50000 29.21591213163506555387
957.60000 29.21591213163506555387
957.70000 29.21591213163506555387
957.80000 29.21591213163506555387
957.90000 29.21591213163506555387
958.00000 29.21591213163506555387
958.10000 29.21591213163506555387
958.20000 29.21591213163506555387
958.30000 29.21591213163506555387
958.40000 29.21591213163506555387
958.50000 29.21591213163506555387
958.60000 29.21591213163506555387
958.70000 29.21591213163506555387
958.80000 29.21591213163506555387
958.90000 29.21591213163506555387
959.00000 29.21591213163506555387
959.10000 29.21591213163506555387
959.20000 29.21591213163506555387
959.30000 29.21591213163506555387
959.40000 29.21591213163506555387
959.50000 29.21591213163506555387
959.60000 29.21591213163506555387
959.70000 29.21591213163506555387
959.80000 29.21591213163506555387
959.90000 29.21591213163506555387
960.00000 29.21591213163506555387
960.10000 29.21591213163506555387
960.20000 29.21591213163506555387
960.30000 29.21591213163506555387
960.40000 29.21591213163506555387
960.50000 29.21591213163506555387
960.60000 29.21591213163506555387
960.70000 29.21591213163506555387
960.80000 29.21591213163506555387
960.90000 29.21591213163506555387
961.00000 29.21591213163506555387
961.10000 29.21591213163506555387
961.20000 29.21591213163506555387
961.30000 29.21591213163506555387
961.40000 29.21591213163506555387
961.50000 29.21591213163506555387
961.60000 29.21591213163506555387
961.70000 29.21591213163506555387
961.80000 29.21591213163506555387
961.90000 29.21591213163506555387
962.00000 29.21591213163506555387
962.10000 29.21591213163506555387
962.20000 29.21591213163506555387
962.30000 29.21591213163506555387
962.40000 29.21591213163506555387
962.50000 29.21591213163506555387
962.60000 29.21591213163506555387
962.70000 29.21591213163506555387
962.80000 29.21591213163506555387
962.90000 29.21591213163506555387
963.00000 29.21591213163506555387
963.10000 29.21591213163506555387
963.20000 29.21591213163506555387
963.30000 29.21591213163506555387
963.40000 29.21591213163506555387
963.50000 29.21591213163506555387
963.60000 29.21591213163506555387
963.70000 29.21591213163506555387
963.80000 29.21591213163506555387
963.90000 29.21591213163506555387
964.00000 29.21591213163506555387
964.10000 29.21591213163506555387
964.20000 29.21591213163506555387
964.30000 29.21591213163506555387
964.40000 29.21591213163506555387
964.50000 29.21591213163506555387
964.60000 29.21591213163506555387
964.70000 29.21591213163506555387
964.80000 29.21591213163506555387
964.90000 29.21591213163506555387
965.00000 29.21591213163506555387
965.10000 29.21591213163506555387
965.20000 29.21591213163506555387
965.30000 29.21591213163506555387
965.40000 29.21591213163506555387
965.50000 29.21591213163506555387
965.60000 29.21591213163506555387
965.70000 29.21591213163506555387
965.80000 29.21591213163506555387
965.90000 29.21591213163506555387
966.00000 29.21591213163506555387
966.10000 29.21591213163506555387
966.20000 29.21591213163506555387
966.30000 29.21591213163506555387
966.40000 29.21591213163506555387
966.50000 29.21591213163506555387
966.60000 29.21591213163506555387
966.70000 29.21591213163506555387
966.80000 29.21591213163506555387
966.90000 29.21591213163506555387
967.00000 29.21591213163506555387
967.10000 29.21591213163506555387
967.20000 29.21591213163506555387
967.30000 29.21591213163506555387
967.40000 29.21591213163506555387
967.50000 29.21591213163506555387
967.60000 29.21591213163506555387
967.70000 29.21591213163506555387
967.80000 29.21591213163506555387
967.90000 29.21591213163506555387
968.00000 29.21591213163506555387
968.10000 29.21591213163506555387
968.20000 29.21591213163506555387
968.30000 29.21591213163506555387
968.40000 29.21591213163506555387
968.50000 29.21591213163506555387
968.60000 29.21591213163506555387
968.70000 29.21591213163506555387
968.80000 29.21591213163506555387
968.90000 29.21591213163506555387
969.00000 29.21591213163506555387
969.10000 29.21591213163506555387
969.20000 29.21591213163506555387
969.30000 29.21591213163506555387
969.40000 29.21591213163506555387
969.50000 29.21591213163506555387
969.60000 29.21591213163506555387
969.70000 29.21591213163506555387
969.80000 29.21591213163506555387
969.90000 29.21591213163506555387
970.00000 29.21591213163506555387
970.10000 29.21591213163506555387
970.20000 29.21591213163506555387
970.30000 29.21591213163506555387
970.40000 29.21591213163506555387
970.50000 29.21591213163506555387
970.60000 29.21591213163506555387
970.70000 29.21591213163506555387
970.80000 29.21591213163506555387
970.90000 29.21591213163506555387
971.00000 29.21591213163506555387
971.10000 29.21591213163506555387
971.20000 29.21591213163506555387
971.30000 29.21591213163506555387
971.40000 29.21591213163506555387
971.50000 29.21591213163506555387
971.60000 29.21591213163506555387
971.70000 29.21591213163506555387
971.80000 29.21591213163506555387
971.90000 29.21591213163506555387
972.00000 29.21591213163506555387
972.10000 29.21591213163506555387
972.20000 29.21591213163506555387
972.30000 29.21591213163506555387
972.40000 29.21591213163506555387
972.50000 29.21591213163506555387
972.60000 29.21591213163506555387
972.70000 29.21591213163506555387
972.80000 29.21591213163506555387
972.90000 29.21591213163506555387
973.00000 29.21591213163506555387
973.10000 29.21591213163506555387
973.20000 29.21591213163506555387
973.30000 29.21591213163506555387
973.40000 29.21591213163506555387
973.50000 29.21591213163506555387
973.60000 29.21591213163506555387
973.70000 29.21591213163506555387
973.80000 29.21591213163506555387
973.90000 29.21591213163506555387
974.00000 29.21591213163506555387
974.10000 29.21591213163506555387
974.20000 29.21591213163506555387
974.30000 29.21591213163506555387
974.40000 29.21591213163506555387
974.50000 29.21591213163506555387
974.60000 29.21591213163506555387
974.70000 29.21591213163506555387
974.80000 29.21591213163506555387
974.90000 29.21591213163506555387
975.00000 29.21591213163506555387
975.10000 29.21591213163506555387
975.20000 29.21591213163506555387
975.30000 29.21591213163506555387
975.40000 29.21591213163506555387
975.50000 29.21591213163506555387
975.60000 29.21591213163506555387
975.70000 29.21591213163506555387
975.80000 29.21591213163506555387
975.90000 29.21591213163506555387
976.00000 29.21591213163506555387
976.10000 29.21591213163506555387
976.20000 29.21591213163506555387
976.30000 29.21591213163506555387
976.40000 29.21591213163506555387
976.50000 29.21591213163506555387
976.60000 29.21591213163506555387
976.70000 29.21591213163506555387
976.80000 29.21591213163506555387
976.90000 29.21591213163506555387
977.00000 29.21591213163506555387
977.10000 29.21591213163506555387
977.20000 29.21591213163506555387
977.30000 29.21591213163506555387
977.40000 29.21591213163506555387
977.50000 29.21591213163506555387
977.60000 29.21591213163506555387
977.70000 29.21591213163506555387
977.80000 29.21591213163506555387
977.90000 29.21591213163506555387
978.00000 29.21591213163506555387
978.10000 29.21591213163506555387
978.20000 29.21591213163506555387
978.30000 29.21591213163506555387
978.40000 29.21591213163506555387
978.50000 29.21591213163506555387
978.60000 29.21591213163506555387
978.70000 29.21591213163506555387
978.80000 29.21591213163506555387
978.90000 29.21591213163506555387
979.00000 29.21591213163506555387
979.10000 29.21591213163506555387
979.20000 29.21591213163506555387
979.30000 29.21591213163506555387
979.40000 29.21591213163506555387
979.50000 29.21591213163506555387
979.60000 29.21591213163506555387
979.70000 29.21591213163506555387
979.80000 29.21591213163506555387
979.90000 29.21591213163506555387
980.00000 29.21591213163506555387
980.10000 29.21591213163506555387
980.20000 29.21591213163506555387
980.30000 29.21591213163506555387
980.40000 29.21591213163506555387
980.50000 29.21591213163506555387
980.60000 29.21591213163506555387
980.70000 29.21591213163506555387
980.80000 29.21591213163506555387
980.90000 29.21591213163506555387
981.00000 29.21591213163506555387
981.10000 29.21591213163506555387
981.20000 29.21591213163506555387
981.30000 29.21591213163506555387
981.40000 29.21591213163506555387
981.50000 29.21591213163506555387
981.60000 29.21591213163506555387
981.70000 29.21591213163506555387
981.80000 29.21591213163506555387
981.90000 29.21591213163506555387
982.00000 29.21591213163506555387
982.10000 29.21591213163506555387
982.20000 29.21591213163506555387
982.30000 29.21591213163506555387
982.40000 29.21591213163506555387
982.50000 29.21591213163506555387
982.60000 29.21591213163506555387
982.70000 29.21591213163506555387
982.80000 29.21591213163506555387
982.90000 29.21591213163506555387
983.00000 29.21591213163506555387
983.10000 29.21591213163506555387
983.20000 29.21591213163506555387
983.30000 29.21591213163506555387
983.40000 29.21591213163506555387
983.50000 29.21591213163506555387
983.60000 29.21591213163506555387
983.70000 29.21591213163506555387
983.80000 29.21591213163506555387
983.90000 29.21591213163506555387
984.00000 29.21591213163506555387
984.10000 29.21591213163506555387
984.20000 29.21591213163506555387
984.30000 29.21591213163506555387
984.40000 29.21591213163506555387
984.50000 29.21591213163506555387
984.60000 29.21591213163506555387
984.70000 29.21591213163506555387
984.80000 29.21591213163506555387
984.90000 29.21591213163506555387
985.00000 29.21591213163506555387
985.10000 29.21591213163506555387
985.20000 29.21591213163506555387
985.30000 29.21591213163506555387
985.40000 29.21591213163506555387
985.50000 29.21591213163506555387
985.60000 29.21591213163506555387
985.70000 29.21591213163506555387
985.80000 29.21591213163506555387
985.90000 29.21591213163506555387
986.00000 29.21591213163506555387
986.10000 29.21591213163506555387
986.20000 29.21591213163506555387
986.30000 29.21591213163506555387
986.40000 29.21591213163506555387
986.50000 29.21591213163506555387
986.60000 29.21591213163506555387
986.70000 29.21591213163506555387
986.80000 29.21591213163506555387
986.90000 29.21591213163506555387
987.00000 29.21591213163506555387
987.10000 29.21591213163506555387
987.20000 29.21591213163506555387
987.30000 29.21591213163506555387
987.40000 29.21591213163506555387
987.50000 29.21591213163506555387
987.60000 29.21591213163506555387
987.70000 29.21591213163506555387
987.80000 29.21591213163506555387
987.90000 29.21591213163506555387
988.00000 29.21591213163506555387
988.10000 29.21591213163506555387
988.20000 29.21591213163506555387
988.30000 29.21591213163506555387
988.40000 29.21591213163506555387
988.50000 29.21591213163506555387
988.60000 29.21591213163506555387
988.70000 29.21591213163506555387
988.80000 29.21591213163506555387
988.90000 29.21591213163506555387
989.00000 29.21591213163506555387
989.10000 29.21591213163506555387
989.20000 29.21591213163506555387
989.30000 29.21591213163506555387
989.40000 29.21591213163506555387
989.50000 29.21591213163506555387
989.60000 29.21591213163506555387
989.70000 29.21591213163506555387
989.80000 29.21591213163506555387
989.90000 29.21591213163506555387
990.00000 29.21591213163506555387
990.10000 29.21591213163506555387
990.20000 29.21591213163506555387
990.30000 29.21591213163506555387
990.40000 29.21591213163506555387
990.50000 29.21591213163506555387
990.60000 29.21591213163506555387
990.70000 29.21591213163506555387
990.80000 29.21591213163506555387
990.90000 29.21591213163506555387
991.00000 29.21591213163506555387
991.10000 29.21591213163506555387
991.20000 29.21591213163506555387
991.30000 29.21591213163506555387
991.40000 29.21591213163506555387
991.50000 29.21591213163506555387
991.60000 29.21591213163506555387
991.70000 29.21591213163506555387
991.80000 29.21591213163506555387
991.90000 29.21591213163506555387
992.00000 29.21591213163506555387
992.10000 29.21591213163506555387
992.20000 29.21591213163506555387
992.30000 29.21591213163506555387
992.40000 29.21591213163506555387
992.50000 29.21591213163506555387
992.60000 29.21591213163506555387
992.70000 29.21591213163506555387
992.80000 29.21591213163506555387
992.90000 29.21591213163506555387
993.00000 29.21591213163506555387
993.10000 29.21591213163506555387
993.20000 29.21591213163506555387
993.30000 29.21591213163506555387
993.40000 29.21591213163506555387
993.50000 29.21591213163506555387
993.60000 29.21591213163506555387
993.70000 29.21591213163506555387
993.80000 29.21591213163506555387
993.90000 29.21591213163506555387
994.00000 29.21591213163506555387
994.10000 29.21591213163506555387
994.20000 29.21591213163506555387
994.30000 29.21591213163506555387
994.40000 29.21591213163506555387
994.50000 29.21591213163506555387
994.60000 29.21591213163506555387
994.70000 29.21591213163506555387
994.80000 29.21591213163506555387
994.90000 29.21591213163506555387
995.00000 29.21591213163506555387
995.10000 29.21591213163506555387
995.20000 29.21591213163506555387
995.30000 29.21591213163506555387
995.40000 29.21591213163506555387
995.50000 29.21591213163506555387
995.60000 29.21591213163506555387
995.70000 29.21591213163506555387
995.80000 29.21591213163506555387
995.90000 29.21591213163506555387
996.00000 29.21591213163506555387
996.10000 29.21591213163506555387
996.20000 29.21591213163506555387
996.30000 29.21591213163506555387
996.40000 29.21591213163506555387
996.50000 29.21591213163506555387
996.60000 29.21591213163506555387
996.70000 29.21591213163506555387
996.80000 29.21591213163506555387
996.90000 29.21591213163506555387
997.00000 29.21591213163506555387
997.10000 29.21591213163506555387
997.20000 29.21591213163506555387
997.30000 29.21591213163506555387
997.40000 29.21591213163506555387
997.50000 29.21591213163506555387
997.60000 29.21591213163506555387
997.70000 29.21591213163506555387
997.80000 29.21591213163506555387
997.90000 29.21591213163506555387
998.00000 29.21591213163506555387
998.10000 29.21591213163506555387
998.20000 29.21591213163506555387
998.30000 29.21591213163506555387
998.40000 29.21591213163506555387
998.50000 29.21591213163506555387
998.60000 29.21591213163506555387
998.70000 29.21591213163506555387
998.80000 29.21591213163506555387
998.90000 29.21591213163506555387
999.00000 29.21591213163506555387
999.10000 29.21591213163506555387
999.20000 29.21591213163506555387
999.30000 29.21591213163506555387
999.40000 29.21591213163506555387
999.50000 29.21591213163506555387
999.60000 29.21591213163506555387
999.70000 29.21591213163506555387
999.80000 29.21591213163506555387
999.90000 29.21591213163506555387
1000.00000 29.21591213163506555387
