# Supplementary material for: Direct tracking of H2 roaming reaction in real time
Source: Nat Commun. 2024 Aug 6;15:6656. doi: 10.1038/s41467-024-49671-6 (PMC11303762; doi:10.1038/s41467-024-49671-6)
Supplement: Supplementary file 8 — Source Data [file 41467_2024_49671_MOESM8_ESM.zip › SourceData/Data-Fig11-SuppInfo/FigS11.traj1.R3.dat]

# Bond Length
# X-Axis:  Time in Trajectory (femtosec)
# Y-Axis:  Bond Length (Angstroms)
#                  X                   Y
0 1.09375625150213427248
.10000 1.08177562380652671092
.20000 1.07008730804593696947
.30000 1.05880511911541115291
.40000 1.04800443678354720980
.50000 1.03773675674517764476
.60000 1.02801495407946279543
.70000 1.01884070597763220701
.80000 1.01020936468536065536
.90000 1.00212459043025184114
1.00000 .99460745052709111505
1.10000 .98769085899840138188
1.20000 .98141644957123069407
1.30000 .97582506935310900527
1.40000 .97094322218191522838
1.50000 .96679132856320137766
1.60000 .96337584823681354317
1.70000 .96070015737377705500
1.80000 .95876559216265161087
1.90000 .95758277032327602338
2.00000 .95716625020055946391
2.10000 .95753307424025829312
2.20000 .95869770166982250881
2.30000 .96066783986193687923
2.40000 .96343951250506640200
2.50000 .96699894320624776988
2.60000 .97132431757729611574
2.70000 .97638843212012707663
2.80000 .98215869471791573607
2.90000 .98860112581515908366
3.00000 .99567688248146044821
3.10000 1.00334337329650012494
3.20000 1.01155117164926461272
3.30000 1.02024713718441768534
3.40000 1.02937310571531836577
3.50000 1.03887693743051202647
3.60000 1.04870638453143785559
3.70000 1.05881643425147118368
3.80000 1.06916852290646866012
3.90000 1.07972363671219127386
4.00000 1.09044231650876425440
4.10000 1.10127935166877618163
4.20000 1.11218951381003408559
4.30000 1.12311873849295204429
4.40000 1.13402359892993408552
4.50000 1.14486377085048856916
4.60000 1.15560939561601003798
4.70000 1.16624046688965479406
4.80000 1.17674846731873842708
4.90000 1.18712862873279237583
5.00000 1.19737258020175157174
5.10000 1.20747650876197173329
5.20000 1.21742430628027137315
5.30000 1.22720017131273250160
5.40000 1.23678612996993138174
5.50000 1.24616074535390497510
5.60000 1.25530782579134748258
5.70000 1.26421279879417452447
5.80000 1.27286371232037249872
5.90000 1.28125258681494961499
6.00000 1.28936837987054731402
6.10000 1.29720538942219940192
6.20000 1.30475073510651834389
6.30000 1.31199812053104710230
6.40000 1.31893648409239176675
6.50000 1.32555660586939854757
6.60000 1.33185238501757393519
6.70000 1.33781248185872447405
6.80000 1.34343215477001293933
6.90000 1.34870438499991539102
7.00000 1.35362362001333295292
7.10000 1.35818673196508586714
7.20000 1.36239183871417844015
7.30000 1.36623783639416164428
7.40000 1.36972758883144352032
7.50000 1.37286315288378251382
7.60000 1.37565135261155469849
7.70000 1.37809226081783073048
7.80000 1.38019132388810501463
7.90000 1.38194996297007801613
8.00000 1.38337074612447982038
8.10000 1.38445240463549341909
8.20000 1.38519724244347238016
8.30000 1.38560531485809479049
8.40000 1.38567619460283721798
8.50000 1.38540979807997604618
8.60000 1.38480620532694032263
8.70000 1.38385718767653188787
8.80000 1.38255882970128978161
8.90000 1.38090183302144979084
9.00000 1.37888137482671075492
9.10000 1.37649200364804153845
9.20000 1.37373405986093247188
9.30000 1.37060888707209249584
9.40000 1.36712725736743322383
9.50000 1.36329519501427129470
9.60000 1.35912295599809511862
9.70000 1.35461646150229549024
9.80000 1.34977850776118079365
9.90000 1.34461065827472898252
10.00000 1.33911059170816806738
10.10000 1.33327900660926931134
10.20000 1.32711871360967553798
10.30000 1.32063543122316690326
10.40000 1.31384064602180731893
10.50000 1.30674613203062514364
10.60000 1.29936389090893240813
10.70000 1.29170773757611284195
10.80000 1.28378587988729647033
10.90000 1.27560433000441010575
11.00000 1.26716844734589252634
11.10000 1.25848623263466811752
11.20000 1.24956912109014601721
11.30000 1.24043200934714676525
11.40000 1.23109576756684530484
11.50000 1.22157636351928486386
11.60000 1.21189509180209158894
11.70000 1.20206308712729383103
11.80000 1.19209190516503382554
11.90000 1.18198606089327466315
12.00000 1.17175678476465413637
12.10000 1.16141945335395514891
12.20000 1.15099679596296009845
12.30000 1.14052134109757016856
12.40000 1.13003768805115522129
12.50000 1.11958919239379941417
12.60000 1.10922676727574510872
12.70000 1.09899417512742077317
12.80000 1.08893228213420140114
12.90000 1.07908026608033195002
13.00000 1.06947574127046004726
13.10000 1.06015559905610082100
13.20000 1.05115982895894570995
13.30000 1.04253248605930741039
13.40000 1.03431842004384703890
13.50000 1.02656391805771159200
13.60000 1.01931066399062067303
13.70000 1.01260056982405456278
13.80000 1.00646668443322057136
13.90000 1.00094131389257781999
14.00000 .99605181973329078397
14.10000 .99182813863743551284
14.20000 .98829578516656641663
14.30000 .98547845282634160696
14.40000 .98339826614347861580
14.50000 .98207248362684513206
14.60000 .98150858845860335141
14.70000 .98170864283095725427
14.80000 .98267253146508577880
14.90000 .98439105270517366684
15.00000 .98685739936071817447
15.10000 .99006170655772764313
15.20000 .99399114778050211768
15.30000 .99862869252790849300
15.40000 1.00394812424298099288
15.50000 1.00991733961250511841
15.60000 1.01649404371004555335
15.70000 1.02362845394654793173
15.80000 1.03127604752995208891
15.90000 1.03939024627182258352
16.00000 1.04793370536785388769
16.10000 1.05687231674266120877
16.20000 1.06617691896889232930
16.30000 1.07581788275432566356
16.40000 1.08575963505050232641
16.50000 1.09596080995033759464
16.60000 1.10637343333704465808
16.70000 1.11695366479008429815
16.80000 1.12765661971053936610
16.90000 1.13844407639418107694
17.00000 1.14928957178945985596
17.10000 1.16016921844918812688
17.20000 1.17106534732268463618
17.30000 1.18195592101947693572
17.40000 1.19281788011959311005
17.50000 1.20362425878718479740
17.60000 1.21434242268768655581
17.70000 1.22494113182552572819
17.80000 1.23539228131067744663
17.90000 1.24567301698118194407
18.00000 1.25576307451724347953
18.10000 1.26564972498278527457
18.20000 1.27532439754205282748
18.30000 1.28477146912398393281
18.40000 1.29398076227778595209
18.50000 1.30293385769040478949
18.60000 1.31161241352009168913
18.70000 1.31999909122809626273
18.80000 1.32807422645686487247
18.90000 1.33582522933802983327
19.00000 1.34323774690633228943
19.10000 1.35030672811809687731
19.20000 1.35702681604933658731
19.30000 1.36339735068137784613
19.40000 1.36941817569762086168
19.50000 1.37508908698891214784
19.60000 1.38041404090294590135
19.70000 1.38539633153874057744
19.80000 1.39003822241872183706
19.90000 1.39434058570386596919
20.00000 1.39830167643180632782
20.10000 1.40191644730026617945
20.20000 1.40517657860462504934
20.30000 1.40806798333106061715
20.40000 1.41058246771962964164
20.50000 1.41270455790940237201
20.60000 1.41442625829203269921
20.70000 1.41574311176604352214
20.80000 1.41665196907638539448
20.90000 1.41715868688725187519
21.00000 1.41726655718605030520
21.10000 1.41698115611817505919
21.20000 1.41630652061197543580
21.30000 1.41524579217675118300
21.40000 1.41379642238442518984
21.50000 1.41195613404489305331
21.60000 1.40972178391624494326
21.70000 1.40709101306489766095
21.80000 1.40406339392030301588
21.90000 1.40064652851674179987
22.00000 1.39684433126279321991
22.10000 1.39266476465407855166
22.20000 1.38811360118579632048
22.30000 1.38319574526312073962
22.40000 1.37791153426988918576
22.50000 1.37226382592670568436
22.60000 1.36625241965787566542
22.70000 1.35988178699804638570
22.80000 1.35315800780729225228
22.90000 1.34609351756369438360
23.00000 1.33869989772876280742
23.10000 1.33099004335644825288
23.20000 1.32297784246033387601
23.30000 1.31467223733598329911
23.40000 1.30608087532817047983
23.50000 1.29721203274137108198
23.60000 1.28807432612757250002
23.70000 1.27867824490135124844
23.80000 1.26903982718825653096
23.90000 1.25917553014661144978
24.00000 1.24911135485272088691
24.10000 1.23886633086342289214
24.20000 1.22846735086041256988
24.30000 1.21794089535822714322
24.40000 1.20731109011596509893
24.50000 1.19660902943150149037
24.60000 1.18586436416649269341
24.70000 1.17511341919663227033
24.80000 1.16439278198467032579
24.90000 1.15373796411403573090
25.00000 1.14318377907010209641
25.10000 1.13276510110702121683
25.20000 1.12251312704083777231
25.30000 1.11246273808069634598
25.40000 1.10264985782114895260
25.50000 1.09311359652782656255
25.60000 1.08389419398435749716
25.70000 1.07503414200712713922
25.80000 1.06657359615265181193
25.90000 1.05855229963663108561
26.00000 1.05100162493356783582
26.10000 1.04394837553013127910
26.20000 1.03741743204652195587
26.30000 1.03142884914084112503
26.40000 1.02600020548438488117
26.50000 1.02114672841908473697
26.60000 1.01688267072312723132
26.70000 1.01322174621254551911
26.80000 1.01017207499019690531
26.90000 1.00773995298688044027
27.00000 1.00593096055445077448
27.10000 1.00474699007610866293
27.20000 1.00419296658411225898
27.30000 1.00427476626817623132
27.40000 1.00499760210410452501
27.50000 1.00637058238155987942
27.60000 1.00840000116818722661
27.70000 1.01108762291306879591
27.80000 1.01442878830699594849
27.90000 1.01841507616492009588
28.00000 1.02303087406930197689
28.10000 1.02825607304260547216
28.20000 1.03407053594375272674
28.30000 1.04045370623540959156
28.40000 1.04738499256624829682
28.50000 1.05484213538946196193
28.60000 1.06280122264701972820
28.70000 1.07123571831180087849
28.80000 1.08011011524288577972
28.90000 1.08938893055418917268
29.00000 1.09903429506362539168
29.10000 1.10900557369834710853
29.20000 1.11926775580331983402
29.30000 1.12978736208456500861
29.40000 1.14053292122717790491
29.50000 1.15146942203864015591
29.60000 1.16256839467147050083
29.70000 1.17379528353371739044
29.80000 1.18511633156665257390
29.90000 1.19650268355236044577
30.00000 1.20792839056750379866
30.10000 1.21936971746923418501
30.20000 1.23081354496690521268
30.30000 1.24224492277650303946
30.40000 1.25365426607617779844
30.50000 1.26503021349017589383
30.60000 1.27636469533045295682
30.70000 1.28764495627443825280
30.80000 1.29886352572200594534
30.90000 1.31001223670391720505
31.00000 1.32108751972040065896
31.10000 1.33208766002279294442
31.20000 1.34301391380804391128
31.30000 1.35386642245311631038
31.40000 1.36464544573489857083
31.50000 1.37534329534411153139
31.60000 1.38595433203659347702
31.70000 1.39646703024632844355
31.80000 1.40687318276310889385
31.90000 1.41716558006642258415
32.00000 1.42734045279954144512
32.10000 1.43739975912896270389
32.20000 1.44734728234035109891
32.30000 1.45719018236227490718
32.40000 1.46693167401791416905
32.50000 1.47658101825433202336
32.60000 1.48613854537724712094
32.70000 1.49560857259110413270
32.80000 1.50499492391203765149
32.90000 1.51430108965621496709
33.00000 1.52352873712936573541
33.10000 1.53268723484571371959
33.20000 1.54177903155834883082
33.30000 1.55081036402714306853
33.40000 1.55978349931585056500
33.50000 1.56870001465576585236
33.60000 1.57755956149553985706
33.70000 1.58635826138990432024
33.80000 1.59509650032435341682
33.90000 1.60377265969369860685
34.00000 1.61238731048684453481
34.10000 1.62094198915136996953
34.20000 1.62944030786340866190
34.30000 1.63788401697891905401
34.40000 1.64627807128352408240
34.50000 1.65462327871784760527
34.60000 1.66291969977987812639
34.70000 1.67116840521025887422
34.80000 1.67936531269911610021
34.90000 1.68750995038103404956
35.00000 1.69560172186306770098
35.10000 1.70364005023391017954
35.20000 1.71162331139915245079
35.30000 1.71955122301954122392
35.40000 1.72742132764765874879
35.50000 1.73523224372214798929
35.60000 1.74297916012814106164
35.70000 1.75066116810363963701
35.80000 1.75827748977969913609
35.90000 1.76582777754711968399
36.00000 1.77331966569059398112
36.10000 1.78075408563563318306
36.20000 1.78813719367111202651
36.30000 1.79547277910443409763
36.40000 1.80276037726204754746
36.50000 1.80999595227226958569
36.60000 1.81717448208915810760
36.70000 1.82428807263381514440
36.80000 1.83133361454269167248
36.90000 1.83830228376129696848
37.00000 1.84519325956849300430
37.10000 1.85200563408025300747
37.20000 1.85873915606332455612
37.30000 1.86539499808780445866
37.40000 1.87197406622661308705
37.50000 1.87847644495239811883
37.60000 1.88490143677965294292
37.70000 1.89124311785952046065
37.80000 1.89749895645952859638
37.90000 1.90366489397530257654
38.00000 1.90973211721801442818
38.10000 1.91569769388022180183
38.20000 1.92155528124745867275
38.30000 1.92730117146568455044
38.40000 1.93293400274660179614
38.50000 1.93845696285524997982
38.60000 1.94387097683153858029
38.70000 1.94918307421186068537
38.80000 1.95440072253900888696
38.90000 1.95952828608953741737
39.00000 1.96456922311177419096
39.10000 1.96952311173238076322
39.20000 1.97438369419320316670
39.30000 1.97914373849829310471
39.40000 1.98379457263649151258
39.50000 1.98832789752922794924
39.60000 1.99274145603939298385
39.70000 1.99703479442622631536
39.80000 2.00121520708693396636
39.90000 2.00528982437477101959
40.00000 2.00926654041045534950
40.10000 2.01315214622367774977
40.20000 2.01694670917032411315
40.30000 2.02064580514893802107
40.40000 2.02423953867075721637
40.50000 2.02771631029318299952
40.60000 2.03106662473292588935
40.70000 2.03427869269994567281
40.80000 2.03735091208706606552
40.90000 2.04028370933162136052
41.00000 2.04308243691070870112
41.10000 2.04576063067481088917
41.20000 2.04832355608604960455
41.30000 2.05078675910417365850
41.40000 2.05316039870634559246
41.50000 2.05545002229998285113
41.60000 2.05766758114278507481
41.70000 2.05981786252717014348
41.80000 2.06190261424927632298
41.90000 2.06392723483314692171
42.00000 2.06588803671665614299
42.10000 2.06778154567207606656
42.20000 2.06960454131846164153
42.30000 2.07135117430941680483
42.40000 2.07301455563172541849
42.50000 2.07459636659616272451
42.60000 2.07609682079184351319
42.70000 2.07751997832174889533
42.80000 2.07887619854454055462
42.90000 2.08017322495291242511
43.00000 2.08142188974172172752
43.10000 2.08262876043283335811
43.20000 2.08380023340530413714
43.30000 2.08493626040150205835
43.40000 2.08603864734740712809
43.50000 2.08710723555595005751
43.60000 2.08814505312298647314
43.70000 2.08915881016594810711
43.80000 2.09015865718035864130
43.90000 2.09115682999745382559
44.00000 2.09216602366757691307
44.10000 2.09319720783064298449
44.20000 2.09425236330486207237
44.30000 2.09533118438040720150
44.40000 2.09642886816342996092
44.50000 2.09753384534648212669
44.60000 2.09863747466040451433
44.70000 2.09973470974168543890
44.80000 2.10082362564994970117
44.90000 2.10190698727917073357
45.00000 2.10298964140744164531
45.10000 2.10408000346303372210
45.20000 2.10518609443702149872
45.30000 2.10630993130498247669
45.40000 2.10745578822546120809
45.50000 2.10862676505113156547
45.60000 2.10982235614541728175
45.70000 2.11104986175836216320
45.80000 2.11231215760976010152
45.90000 2.11362011669221203029
46.00000 2.11498012501370801888
46.10000 2.11639733675744356905
46.20000 2.11787614958689215604
46.30000 2.11941630408893476550
46.40000 2.12101183451342392551
46.50000 2.12265307247062867741
46.60000 2.12433165458739045736
46.70000 2.12603654524634171444
46.80000 2.12775563422729537840
46.90000 2.12947889615793093447
47.00000 2.13119870545803400926
47.10000 2.13290963066558448131
47.20000 2.13460891349118094138
47.30000 2.13629883680771590687
47.40000 2.13798298017828009088
47.50000 2.13966833469792696280
47.60000 2.14135913035319696698
47.70000 2.14306261284172469695
47.80000 2.14478158510604524445
47.90000 2.14651259472801603219
48.00000 2.14825240783875301118
48.10000 2.14999054417292728706
48.20000 2.15171415365377935694
48.30000 2.15341120282262857925
48.40000 2.15506725903624641373
48.50000 2.15666999437326989487
48.60000 2.15821516063111742751
48.70000 2.15969488590147844522
48.80000 2.16111092063271939776
48.90000 2.16246476665725122745
49.00000 2.16376129946743432367
49.10000 2.16500390319555775160
49.20000 2.16619863203723771532
49.30000 2.16734840084698888265
49.40000 2.16845404739989821164
49.50000 2.16951574718253658496
49.60000 2.17053407678133447912
49.70000 2.17150567660091554272
49.80000 2.17243261515150338160
49.90000 2.17331497793601008440
50.00000 2.17415639564705648155
50.10000 2.17495896616855739704
50.20000 2.17572754823966872527
50.30000 2.17646679163409244974
50.40000 2.17717881922500798519
50.50000 2.17786537365972187863
50.60000 2.17852183439712166681
50.70000 2.17914988309317539701
50.80000 2.17974274847514976197
50.90000 2.18029527627177140568
51.00000 2.18080375012218832161
51.10000 2.18126290516251158293
51.20000 2.18167067056304352748
51.30000 2.18202471954787899923
51.40000 2.18231977503068967630
51.50000 2.18255803753554283347
51.60000 2.18273847453353879804
51.70000 2.18286375065623369749
51.80000 2.18293626273672956271
51.90000 2.18295593092256445579
52.00000 2.18292641225030762602
52.10000 2.18285041137820527474
52.20000 2.18272621376891884342
52.30000 2.18255459452312440889
52.40000 2.18233358156721769307
52.50000 2.18206160978946696650
52.60000 2.18173777282468114672
52.70000 2.18136107393365759583
52.80000 2.18093757939767730528
52.90000 2.18046787765057433326
53.00000 2.17995654042964810661
53.10000 2.17940867839076937084
53.20000 2.17882578360501324410
53.30000 2.17821204785507510515
53.40000 2.17756587527656669053
53.50000 2.17688735608804526861
53.60000 2.17617711337473632571
53.70000 2.17543276805466916272
53.80000 2.17465682224253489223
53.90000 2.17384907850614137338
54.00000 2.17301462148095082715
54.10000 2.17215706674402346267
54.20000 2.17128148862969860672
54.30000 2.17039347359735672423
54.40000 2.16949793676463310896
54.50000 2.16859835945640242937
54.60000 2.16770015985283352102
54.70000 2.16680314712919872111
54.80000 2.16590631864145961727
54.90000 2.16500858775756360739
55.00000 2.16410739530319982685
55.10000 2.16320149238599592826
55.20000 2.16229060858479427471
55.30000 2.16137602525451364367
55.40000 2.16046082071302556634
55.50000 2.15954636645708535710
55.60000 2.15863658116738121769
55.70000 2.15773036975892796557
55.80000 2.15682240654950541062
55.90000 2.15590501570477357614
56.00000 2.15496319104596308647
56.10000 2.15398362793476218195
56.20000 2.15295010232123122468
56.30000 2.15185221652068848573
56.40000 2.15068096110650498314
56.50000 2.14943315738359261033
56.60000 2.14811033468907271583
56.70000 2.14672055144539015520
56.80000 2.14527036803615967905
56.90000 2.14376841870804692568
57.00000 2.14222421743593403902
57.10000 2.14064611001468432818
57.20000 2.13904491771935448527
57.30000 2.13742867304198013090
57.40000 2.13580926959525110119
57.50000 2.13420109118611407386
57.60000 2.13261624890883732570
57.70000 2.13106907911897590837
57.80000 2.12956967948010567086
57.90000 2.12813060644453868537
58.00000 2.12675770835584371698
58.10000 2.12545497310858128656
58.20000 2.12422748799134034744
58.30000 2.12307202394760974345
58.40000 2.12198886191798848470
58.50000 2.12097475315407750376
58.60000 2.12002634457239705311
58.70000 2.11913778427029137807
58.80000 2.11829719986738404789
58.90000 2.11749432571471133092
59.00000 2.11671641914499260115
59.10000 2.11594469685717447864
59.20000 2.11516457798016275308
59.30000 2.11435979763402614692
59.40000 2.11351631872124422449
59.50000 2.11262438007280413946
59.60000 2.11167759111778235491
59.70000 2.11067094843819745980
59.80000 2.10960557287233198093
59.90000 2.10848304397521774332
60.00000 2.10731027206958776310
60.10000 2.10609519261618371892
60.20000 2.10484883220957224161
60.30000 2.10358196195822139398
60.40000 2.10230666030458077888
60.50000 2.10104016174560547118
60.60000 2.09979667555146872129
60.70000 2.09859043770384124944
60.80000 2.09743517818334495483
60.90000 2.09634797191425259813
61.00000 2.09533546567130868100
61.10000 2.09440933191604166897
61.20000 2.09357369593812006319
61.30000 2.09283247062874098556
61.40000 2.09218508339487020633
61.50000 2.09163034411413146337
61.60000 2.09116625233887131033
61.70000 2.09078695982421891515
61.80000 2.09048719014683273423
61.90000 2.09026243364989937810
62.00000 2.09010793463878319395
62.10000 2.09002104057303691059
62.20000 2.08999440024919683993
62.30000 2.09002454114897894899
62.40000 2.09010848338501320001
62.50000 2.09024027655889359958
62.60000 2.09041489309777928591
62.70000 2.09062389397758486443
62.80000 2.09086145791704716668
62.90000 2.09111651062679910159
63.00000 2.09138194461078773080
63.10000 2.09165045273296082826
63.20000 2.09191453931416615124
63.30000 2.09217249132522531596
63.40000 2.09242446152591133389
63.50000 2.09267118581133046574
63.60000 2.09291872513482950107
63.70000 2.09317338072363226773
63.80000 2.09344461673697018776
63.90000 2.09373841984952838568
64.00000 2.09406182886991185420
64.10000 2.09441991153374017000
64.20000 2.09481637251502309333
64.30000 2.09525221126097370836
64.40000 2.09572541807222446065
64.50000 2.09623501576898576527
64.60000 2.09677855634637774688
64.70000 2.09735557093545776292
64.80000 2.09796638999341455131
64.90000 2.09861397569824641630
65.00000 2.09930394794274609347
65.10000 2.10004043930515776151
65.20000 2.10083020925656912070
65.30000 2.10167219841582336139
65.40000 2.10256659834284440674
65.50000 2.10350793407322331402
65.60000 2.10448639464502122021
65.70000 2.10548936649274009103
65.80000 2.10650364933104257843
65.90000 2.10751884855675727358
66.00000 2.10852209298574815763
66.10000 2.10950830851267329157
66.20000 2.11047254967175538480
66.30000 2.11141070065702755024
66.40000 2.11232359605624819616
66.50000 2.11321099506627591273
66.60000 2.11407002208275967975
66.70000 2.11490087776283264750
66.80000 2.11570236743167634051
66.90000 2.11647250227778768559
67.00000 2.11721006344528789649
67.10000 2.11791191295837419679
67.20000 2.11857842004255296813
67.30000 2.11921174359854848365
67.40000 2.11981102709533993026
67.50000 2.12038188772518050859
67.60000 2.12093203804294493004
67.70000 2.12146944975434421173
67.80000 2.12200645350031864600
67.90000 2.12255669714168059487
68.00000 2.12313432896272486416
68.10000 2.12374754830064488999
68.20000 2.12440580983248113503
68.30000 2.12511191271071651296
68.40000 2.12586527168021633308
68.50000 2.12666082297154286953
68.60000 2.12748912648901686460
68.70000 2.12834080214870663461
68.80000 2.12920075244914376767
68.90000 2.13005717843934884357
69.00000 2.13089550151902099321
69.10000 2.13170475249106671404
69.20000 2.13247520422676896362
69.30000 2.13319907950617679803
69.40000 2.13386870244773963693
69.50000 2.13448293017137993695
69.60000 2.13503911549109563380
69.70000 2.13554168037736973596
69.80000 2.13598977875199580740
69.90000 2.13639400876359883130
70.00000 2.13676032240703121869
70.10000 2.13709652829534117887
70.20000 2.13741175878046483624
70.30000 2.13771385417178788512
70.40000 2.13800770758713589816
70.50000 2.13829769537358852759
70.60000 2.13858799463594670203
70.70000 2.13887960801023113592
70.80000 2.13917503222667592914
70.90000 2.13947698628122662963
71.00000 2.13978875444586819148
71.10000 2.14011515542902503879
71.20000 2.14046074620255533430
71.30000 2.14082834350187918096
71.40000 2.14121784152710627463
71.50000 2.14163060188866371176
71.60000 2.14205914982243195757
71.70000 2.14249844201693645012
71.80000 2.14293909191978669265
71.90000 2.14337104977859584787
72.00000 2.14378417519045046243
72.10000 2.14416797891443197440
72.20000 2.14451367650220407728
72.30000 2.14481525707367160177
72.40000 2.14506579064745704130
72.50000 2.14526561336842389615
72.60000 2.14541483199520180813
72.70000 2.14551439014283938220
72.80000 2.14556893555392435449
72.90000 2.14558180945775171810
73.00000 2.14555556992612055720
73.10000 2.14548970205358944295
73.20000 2.14538407440905554979
73.30000 2.14523387451438496997
73.40000 2.14503866141428788933
73.50000 2.14479525617225291362
73.60000 2.14450442460933150670
73.70000 2.14417088374061268521
73.80000 2.14380193840895665890
73.90000 2.14340177492228460643
74.00000 2.14297832201401421455
74.10000 2.14253367032702662261
74.20000 2.14206699669268047849
74.30000 2.14157256255560950815
74.40000 2.14104683625323806226
74.50000 2.14047934078093825455
74.60000 2.13986801058803624520
74.70000 2.13920689184706956899
74.80000 2.13849714385406650231
74.90000 2.13774040901625845652
75.00000 2.13694336983201311974
75.10000 2.13610382817385541054
75.20000 2.13522623367782740437
75.30000 2.13430882846719256126
75.40000 2.13334708507171893808
75.50000 2.13233467435320762313
75.60000 2.13126510912439046572
75.70000 2.13012947464936975835
75.80000 2.12892746524582184976
75.90000 2.12765522407414496024
76.00000 2.12631249188095586469
76.10000 2.12490754241966960928
76.20000 2.12344667362545273784
76.30000 2.12193659998337367855
76.40000 2.12038540768818723730
76.50000 2.11880033952682761976
76.60000 2.11718315805742229600
76.70000 2.11553748966332430721
76.80000 2.11385966118235957031
76.90000 2.11214644189009773309
77.00000 2.11039531480786793372
77.10000 2.10860049381123877228
77.20000 2.10676095806097564961
77.30000 2.10487524215047006666
77.40000 2.10294487343486966641
77.50000 2.10097013896842427254
77.60000 2.09895145311653170688
77.70000 2.09689194617009295241
77.80000 2.09479154981157970108
77.90000 2.09265002789429651922
78.00000 2.09046680788980718032
78.10000 2.08824952322968339280
78.20000 2.08599822148006636309
78.30000 2.08372385053610210866
78.40000 2.08143375908362743168
78.50000 2.07914033217433401796
78.60000 2.07685878080191095115
78.70000 2.07460023616888658639
78.80000 2.07237705145902443232
78.90000 2.07019531313980130940
79.00000 2.06806641384216672356
79.10000 2.06598597000802500609
79.20000 2.06395467203376343916
79.30000 2.06196464496702755662
79.40000 2.06000833774283544767
79.50000 2.05807625573932512633
79.60000 2.05615731532609148266
79.70000 2.05424633311708749414
79.80000 2.05234032450590416205
79.90000 2.05043805122344527758
80.00000 2.04854117591275182061
80.10000 2.04665401457158850193
80.20000 2.04478171764958814148
80.30000 2.04292654023927155010
80.40000 2.04109423244494030391
80.50000 2.03928362955842903024
80.60000 2.03749577845452234448
80.70000 2.03572929427613238342
80.80000 2.03398183028093935822
80.90000 2.03225070643437100516
81.00000 2.03052970183496700310
81.10000 2.02881639850283150258
81.20000 2.02710629919868780422
81.30000 2.02539494046000816013
81.40000 2.02368129302689360013
81.50000 2.02196582431677118591
81.60000 2.02025086061459209071
81.70000 2.01854108978588791074
81.80000 2.01684068364434774955
81.90000 2.01515652764766638114
82.00000 2.01349019523661947232
82.10000 2.01184666967341226354
82.20000 2.01022835752035892923
82.30000 2.00863487241683624016
82.40000 2.00707031708557734825
82.50000 2.00553905740401874627
82.60000 2.00404610708785839551
82.70000 2.00259993464770691328
82.80000 2.00121019757870512406
82.90000 1.99988259861097846395
83.00000 1.99862447017617594263
83.10000 1.99743659694995074954
83.20000 1.99631616780158347742
83.30000 1.99525702400943823866
83.40000 1.99424884633387716045
83.50000 1.99328050353330853021
83.60000 1.99234068180469577038
83.70000 1.99142097904636929131
83.80000 1.99051518683505652875
83.90000 1.98962332195895813991
84.00000 1.98874531751403502833
84.10000 1.98788695512722755026
84.20000 1.98705566403510699436
84.30000 1.98625654002145452973
84.40000 1.98549505818120836742
84.50000 1.98477644925442421977
84.60000 1.98410403852948195141
84.70000 1.98347676949567523791
84.80000 1.98289749014390554803
84.90000 1.98236623149936651658
85.00000 1.98188515729393361840
85.10000 1.98145920930232626376
85.20000 1.98109636758184986582
85.30000 1.98080476764319203816
85.40000 1.98059783188132365480
85.50000 1.98048381186542395833
85.60000 1.98047430320870358926
85.70000 1.98057517988310658320
85.80000 1.98079166291182677725
85.90000 1.98112400425465543345
86.00000 1.98156817519256702458
86.10000 1.98212075279484423241
86.20000 1.98277370859863884770
86.30000 1.98352448454991349017
86.40000 1.98436891636862725778
86.50000 1.98530566009090902405
86.60000 1.98633791217556938619
86.70000 1.98747186721724441117
86.80000 1.98871839899820909762
86.90000 1.99008304211005225077
87.00000 1.99157784257859225661
87.10000 1.99320711024619817354
87.20000 1.99497347983926843979
87.30000 1.99687593042131688667
87.40000 1.99891584763816408139
87.50000 2.00108652934499561584
87.60000 2.00338593873796568583
87.70000 2.00580907463846119672
87.80000 2.00835438630561414172
87.90000 2.01101791296870351870
88.00000 2.01380102131466801975
88.10000 2.01670104083103998382
88.20000 2.01971762471019695758
88.30000 2.02285171561610022033
88.40000 2.02610132946874105741
88.50000 2.02946185361292267872
88.60000 2.03293200265158893484
88.70000 2.03650179563240257900
88.80000 2.04016422911539158276
88.90000 2.04390868373516139332
89.00000 2.04772839075181061962
89.10000 2.05161674415666631349
89.20000 2.05557338256823125268
89.30000 2.05960658266063036002
89.40000 2.06372339122397893123
89.50000 2.06793895011192242884
89.60000 2.07226332871959108072
89.70000 2.07671134808234724010
89.80000 2.08128716382771169004
89.90000 2.08599663020101736692
90.00000 2.09083704007390303358
90.10000 2.09580847233853885859
90.20000 2.10090443855545224082
90.30000 2.10612347851686986505
90.40000 2.11146092658164053462
90.50000 2.11691007668393888251
90.60000 2.12246476457773027502
90.70000 2.12811585193170345878
90.80000 2.13385277021283734115
90.90000 2.13966013658104122748
91.00000 2.14552383595475349824
91.10000 2.15143136907896738977
91.20000 2.15737358316565098335
91.30000 2.16334407195619254781
91.40000 2.16934096633701176228
91.50000 2.17536326599329152136
91.60000 2.18141474573841642948
91.70000 2.18749947808130916591
91.80000 2.19362289362460839539
91.90000 2.19978866549493794776
92.00000 2.20599806820359659171
92.10000 2.21225277145130953952
92.20000 2.21855046626237465898
92.30000 2.22488876219126964244
92.40000 2.23126430302396044943
92.50000 2.23766970450645374062
92.60000 2.24410227942177359217
92.70000 2.25055795424979003138
92.80000 2.25702996936150584203
92.90000 2.26351527877348334014
93.00000 2.27000725888729263332
93.10000 2.27650027221303006810
93.20000 2.28298727588832610208
93.30000 2.28946103732756282082
93.40000 2.29591230618331762100
93.50000 2.30233543726126059035
93.60000 2.30872209184106868761
93.70000 2.31506539322542679660
93.80000 2.32135961686702045549
93.90000 2.32759848736546484292
94.00000 2.33377628651462649143
94.10000 2.33988612776028056010
94.20000 2.34591982635809615172
94.30000 2.35187135337054522319
94.40000 2.35773818590741749898
94.50000 2.36351210334662767091
94.60000 2.36919801133421517989
94.70000 2.37479372064712180550
94.80000 2.38030077220127792824
94.90000 2.38572224798487386701
95.00000 2.39105885330035320734
95.10000 2.39630964660684033227
95.20000 2.40147316683114325402
95.30000 2.40654612577797893327
95.40000 2.41152710392626522517
95.50000 2.41641590090220189313
95.60000 2.42121589026051123841
95.70000 2.42592970984259970582
95.80000 2.43056199385245057772
95.90000 2.43511848185134515437
96.00000 2.43959906466984857302
96.10000 2.44400710023436715874
96.20000 2.44834104387317740362
96.30000 2.45259865912974028927
96.40000 2.45678059864571545342
96.50000 2.46088120793365399700
96.60000 2.46490295737864698599
96.70000 2.46884628747639936985
96.80000 2.47270976423214699934
96.90000 2.47649264063392685867
97.00000 2.48019395018413832111
97.10000 2.48380788711586951511
97.20000 2.48732991433665670855
97.30000 2.49075200368181978503
97.40000 2.49407028505633738084
97.50000 2.49727869663539956286
97.60000 2.50037398348287090794
97.70000 2.50335842597439490193
97.80000 2.50623184753306492651
97.90000 2.50899817891205333572
98.00000 2.51166621521511094278
98.10000 2.51423939555206238121
98.20000 2.51672650545942317732
98.30000 2.51913534636013552958
98.40000 2.52147193397586719995
98.50000 2.52373950403681718808
98.60000 2.52593994085251361900
98.70000 2.52807235005923040533
98.80000 2.53013602017559522352
98.90000 2.53212720642170740055
99.00000 2.53403880010725171216
99.10000 2.53586780886800169972
99.20000 2.53760941796053397292
99.30000 2.53926087503312664260
99.40000 2.54081805183094525336
99.50000 2.54228131144076972699
99.60000 2.54364798040078651131
99.70000 2.54491687096965900089
99.80000 2.54608584375684395343
99.90000 2.54715311496776730381
100.00000 2.54811524050031928692
100.10000 2.54897068784519371922
100.20000 2.54971789656444149923
100.30000 2.55035779905663432776
100.40000 2.55089105655122010347
100.50000 2.55131919279693421899
100.60000 2.55165009855073977382
100.70000 2.55188591568529959626
100.80000 2.55203380016919054911
100.90000 2.55210040984499667471
101.00000 2.55209172313398642078
101.10000 2.55201242259554841689
101.20000 2.55186562891230618965
101.30000 2.55165383097472686940
101.40000 2.55137483727832512305
101.50000 2.55102487202575114367
101.60000 2.55059414504797293514
101.70000 2.55007232291243065442
101.80000 2.54944722096594892422
101.90000 2.54870545678860271082
102.00000 2.54783597240736829973
102.10000 2.54683040732947116272
102.20000 2.54568192192760012929
102.30000 2.54438898125168746769
102.40000 2.54295423483494881396
102.50000 2.54137743976549063879
102.60000 2.53966442387237452123
102.70000 2.53781807547132897317
102.80000 2.53584414786812164609
102.90000 2.53374465687882605942
103.00000 2.53152346183281501105
103.10000 2.52918285040247732579
103.20000 2.52672407500067169483
103.30000 2.52415159734236247793
103.40000 2.52146559988709740874
103.50000 2.51866960070629351295
103.60000 2.51576901738235897211
103.70000 2.51277123111038502672
103.80000 2.50968137516657679801
103.90000 2.50651257067563896149
104.00000 2.50327631611474325473
104.10000 2.49998496578219445899
104.20000 2.49664781959130150760
104.30000 2.49327058020063277688
104.40000 2.48985548647105219900
104.50000 2.48640008182834485684
104.60000 2.48289972060814409363
104.70000 2.47934129844239072643
104.80000 2.47571700149451653758
104.90000 2.47201664025548177538
105.00000 2.46823399083737601784
105.10000 2.46436276362348893530
105.20000 2.46040565322021644878
105.30000 2.45636055524957491937
105.40000 2.45223250645671851227
105.50000 2.44803475163609554507
105.60000 2.44377614923155349138
105.70000 2.43947125160248609149
105.80000 2.43513889209198907246
105.90000 2.43079492464769639604
106.00000 2.42645401479710717389
106.10000 2.42213225603578468177
106.20000 2.41784168896021808998
106.30000 2.41359207209109799893
106.40000 2.40939553070432999838
106.50000 2.40526074530267923715
106.60000 2.40120106272298655252
106.70000 2.39722651655741535600
106.80000 2.39335145120895272161
106.90000 2.38958702440003218226
107.00000 2.38594575057376356936
107.10000 2.38243724363623059946
107.20000 2.37907178655815259953
107.30000 2.37585149829782080174
107.40000 2.37278416739386559823
107.50000 2.36987289121146748476
107.60000 2.36711888368412962563
107.70000 2.36451900992019939395
107.80000 2.36207193854780807351
107.90000 2.35976950816684636641
108.00000 2.35760292639176201036
108.10000 2.35556454244730895677
108.20000 2.35364690399261035800
108.30000 2.35184779331592800251
108.40000 2.35016276752611328573
108.50000 2.34859582915345398090
108.60000 2.34715020714141769644
108.70000 2.34582883633610404128
108.80000 2.34463604779014689617
108.90000 2.34357325745921584579
109.00000 2.34264147482515983905
109.10000 2.34183911129372847870
109.20000 2.34116436307769728532
109.30000 2.34061589285042666523
109.40000 2.34019077917100596373
109.50000 2.33988671573198175631
109.60000 2.33970040375899409725
109.70000 2.33962733816007544103
109.80000 2.33966085749473528264
109.90000 2.33979466426778570000
110.00000 2.34001847740012514628
110.10000 2.34032395749541477875
110.20000 2.34070106047333605252
110.30000 2.34113989807999299749
110.40000 2.34162775779627279340
110.50000 2.34215462527519732496
110.60000 2.34270783900703247721
110.70000 2.34327535774884979692
110.80000 2.34384700436227278934
110.90000 2.34441231717524466686
111.00000 2.34496040629516813170
111.10000 2.34548404856673455058
111.20000 2.34597518513858112803
111.30000 2.34642628132677545664
111.40000 2.34682793074417792945
111.50000 2.34717590426218375491
111.60000 2.34746529641547629844
111.70000 2.34768951684182463574
111.80000 2.34784904573292360550
111.90000 2.34794385944170309073
112.00000 2.34797155348398546137
112.10000 2.34793593316534086387
112.20000 2.34783923377006373766
112.30000 2.34768130466126087435
112.40000 2.34745982033452491636
112.50000 2.34717737720629030435
112.60000 2.34682914536721228269
112.70000 2.34641342539416953447
112.80000 2.34592864949725186649
112.90000 2.34537173129122539955
113.00000 2.34474137118169175703
113.10000 2.34403030973428327808
113.20000 2.34323711629723892097
113.30000 2.34235566354172610735
113.40000 2.34138369068591575000
113.50000 2.34031660240019662173
113.60000 2.33915401817751197004
113.70000 2.33789758238914306808
113.80000 2.33655079786445045308
113.90000 2.33511685051862019233
114.00000 2.33359987638712391152
114.10000 2.33200314486816247946
114.20000 2.33032990663596814252
114.30000 2.32857843608283893254
114.40000 2.32674603406237699339
114.50000 2.32482918234372651725
114.60000 2.32282148987023968423
114.70000 2.32071898483982760734
114.80000 2.31851439069935470607
114.90000 2.31620645055918968270
115.00000 2.31378989571482051625
115.10000 2.31126610723278681491
115.20000 2.30863223413886344358
115.30000 2.30589086135792645410
115.40000 2.30304468790034554118
115.50000 2.30010273489120481068
115.60000 2.29706956001097189237
115.70000 2.29395928628517729410
115.80000 2.29077895984008024937
115.90000 2.28753892119740773603
116.00000 2.28424520841108474896
116.10000 2.28090252709886750215
116.20000 2.27751039547770231467
116.30000 2.27406887915164082437
116.40000 2.27057249425822121227
116.50000 2.26701679175651453752
116.60000 2.26339681443665551519
116.70000 2.25971196231311746357
116.80000 2.25596279848782080930
116.90000 2.25215519704948397679
117.00000 2.24829794419756564434
117.10000 2.24440508657795551699
117.20000 2.24048924168294099845
117.30000 2.23656387615735222935
117.40000 2.23264373055039840586
117.50000 2.22873761824491130475
117.60000 2.22485452521754779111
117.70000 2.22099904911145785929
117.80000 2.21717820841244062593
117.90000 2.21339881514651579520
118.00000 2.20966748951465546061
118.10000 2.20599348578253965795
118.20000 2.20238605340230939267
118.30000 2.19885814833654060341
118.40000 2.19541608158203122879
118.50000 2.19206924600341948230
118.60000 2.18882505958653534417
118.70000 2.18568750589694317353
118.80000 2.18266149885707197352
118.90000 2.17975126631778792046
119.00000 2.17696203317811677448
119.10000 2.17430216596175978697
119.20000 2.17177679364731218227
119.30000 2.16939407210884578834
119.40000 2.16716076727708412989
119.50000 2.16508058121308732041
119.60000 2.16315912354616205659
119.70000 2.16139928422353281762
119.80000 2.15980173053847699707
119.90000 2.15836871375698920456
120.00000 2.15710335232552081813
120.10000 2.15600597721272563266
120.20000 2.15508194605240011508
120.30000 2.15433453631718952675
120.40000 2.15376953436202175285
120.50000 2.15338753374909273435
120.60000 2.15319237090697495346
120.70000 2.15318201464112178757
120.80000 2.15335028502006612105
120.90000 2.15368473181986411183
121.00000 2.15417260334403101887
121.10000 2.15479476878843382809
121.20000 2.15553553020890843306
121.30000 2.15637951328749179433
121.40000 2.15731227013568900249
121.50000 2.15832930442900672765
121.60000 2.15942473862160799317
121.70000 2.16059870019237954738
121.80000 2.16185467008908811155
121.90000 2.16319114609597087265
122.00000 2.16461270775836479657
122.10000 2.16611585668126255928
122.20000 2.16769562113895501590
122.30000 2.16934259531799172202
122.40000 2.17104968488655275178
122.50000 2.17280478583258832070
122.60000 2.17459545429006174035
122.70000 2.17641432789117614740
122.80000 2.17825157807930900165
122.90000 2.18010147664460793557
123.00000 2.18196115001940398892
123.10000 2.18382850551617262288
123.20000 2.18570320097926379003
123.30000 2.18758765705628353913
123.40000 2.18948003074953848732
123.50000 2.19138072744491389533
123.60000 2.19328946628460330094
123.70000 2.19520281670418781375
123.80000 2.19712108532825290894
123.90000 2.19903863624766720468
124.00000 2.20095430155489598252
124.10000 2.20286107850949148318
124.20000 2.20475648825669634313
124.30000 2.20663466060990712427
124.40000 2.20848990039098888336
124.50000 2.21031971568210014010
124.60000 2.21211941448647839491
124.70000 2.21388646133987639054
124.80000 2.21562005770506600186
124.90000 2.21732153407010414124
125.00000 2.21898751179654005731
125.10000 2.22062073312418660755
125.20000 2.22222068631808033576
125.30000 2.22378582204784280794
125.40000 2.22531565665862334084
125.50000 2.22680682674317306845
125.60000 2.22825816039479590637
125.70000 2.22966453205700879489
125.80000 2.23102719867329273220
125.90000 2.23234762135403096363
126.00000 2.23362616044404350990
126.10000 2.23486993777512699353
126.20000 2.23608623950150902939
126.30000 2.23727842572733892619
126.40000 2.23845265757353018895
126.50000 2.23961250441722618990
126.60000 2.24075566161998126948
126.70000 2.24188337239496024591
126.80000 2.24298784972478172361
126.90000 2.24406380619469017806
127.00000 2.24510590391745217556
127.10000 2.24610834305694167687
127.20000 2.24706570169944074112
127.30000 2.24797533393896473154
127.40000 2.24883471406348581383
127.50000 2.24964480545107386959
127.60000 2.25040559043764375376
127.70000 2.25111863049062787503
127.80000 2.25178878699690659952
127.90000 2.25241752916039081335
128.00000 2.25300913824267477159
128.10000 2.25356718295062151004
128.20000 2.25409282781477302672
128.30000 2.25458639496493901822
128.40000 2.25504876899214753989
128.50000 2.25547742105501911849
128.60000 2.25587066442404893470
128.70000 2.25622472000397159020
128.80000 2.25653787515055904500
128.90000 2.25681139890089176233
129.00000 2.25704160966540446276
129.10000 2.25722836313320323296
129.20000 2.25737008942175895040
129.30000 2.25746708330066243736
129.40000 2.25751477454833061387
129.50000 2.25751153339711644539
129.60000 2.25745463657412172593
129.70000 2.25734062318250942338
129.80000 2.25716670032454625524
129.90000 2.25693233661157861482
130.00000 2.25663546570242487625
130.10000 2.25627642544104067940
130.20000 2.25585740995945929490
130.30000 2.25537686744632547674
130.40000 2.25484153669054979115
130.50000 2.25425243706977058687
130.60000 2.25361273907918793518
130.70000 2.25292334846660950485
130.80000 2.25218340334240985632
130.90000 2.25139066438079555256
131.00000 2.25054130433302645484
131.10000 2.24962904471248325852
131.20000 2.24864781977992276263
131.30000 2.24758934169167121898
131.40000 2.24645241607962842690
131.50000 2.24523224359953462699
131.60000 2.24392940855567022892
131.70000 2.24254346043482510698
131.80000 2.24107687325022387327
131.90000 2.23953171008360584900
132.00000 2.23790924610494426546
132.10000 2.23621355511520857966
132.20000 2.23444825358073575594
132.30000 2.23261724558129309456
132.40000 2.23072850584646449933
132.50000 2.22878778809849907163
132.60000 2.22680454566335929239
132.70000 2.22478517228652888197
132.80000 2.22273398158978979514
132.90000 2.22065331843874270243
133.00000 2.21854252900276852006
133.10000 2.21639560433082433055
133.20000 2.21420491988930419321
133.30000 2.21195996883555738548
133.40000 2.20964930100638368246
133.50000 2.20726190460579462246
133.60000 2.20478724207983387904
133.70000 2.20221740548702411712
133.80000 2.19954537382341808329
133.90000 2.19676836052006175100
134.00000 2.19389023235666920638
134.10000 2.19091037129591405839
134.20000 2.18783718234744333088
134.30000 2.18467756186651031388
134.40000 2.18144012369947940315
134.50000 2.17813278113755039275
134.60000 2.17476270291749301923
134.70000 2.17133702497654656466
134.80000 2.16786382012108869458
134.90000 2.16434257587332971635
135.00000 2.16077746988925261701
135.10000 2.15716629741473570983
135.20000 2.15350640265265986508
135.30000 2.14979471249931210728
135.40000 2.14603354299437733648
135.50000 2.14222282111595478166
135.60000 2.13836785742818347292
135.70000 2.13447450144924429828
135.80000 2.13054867430082432275
135.90000 2.12659507566109068144
136.00000 2.12261329549049042038
136.10000 2.11860222982347490967
136.20000 2.11455121912073815814
136.30000 2.11045412359804684762
136.40000 2.10630444624845246989
136.50000 2.10209588286072241191
136.60000 2.09783070603397356221
136.70000 2.09351239758020062220
136.80000 2.08915142496205860831
136.90000 2.08475576394166614137
137.00000 2.08033284066781006051
137.10000 2.07588285764153850050
137.20000 2.07140047451259410007
137.30000 2.06687948690798128981
137.40000 2.06230775911113712708
137.50000 2.05767762749683411140
137.60000 2.05298595310635284434
137.70000 2.04823431053431970381
137.80000 2.04342962727396120133
137.90000 2.03858699871773929647
138.00000 2.03371945603246860416
138.10000 2.02884007782920140144
138.20000 2.02395825478120966110
138.30000 2.01908207753473954707
138.40000 2.01421073629995329741
138.50000 2.00934487027239801297
138.60000 2.00448378885088516946
138.70000 1.99962649779027483260
138.80000 1.99477558546544277680
138.90000 1.98993166830572350686
139.00000 1.98509765330222482735
139.10000 1.98027345853571445578
139.20000 1.97545707868407001742
139.30000 1.97064801900973680703
139.40000 1.96584572342643409175
139.50000 1.96105020214297420724
139.60000 1.95626271343626032931
139.70000 1.95149377319452392866
139.80000 1.94675100302735172367
139.90000 1.94204358581392297236
140.00000 1.93738035851223597564
140.10000 1.93276285711749955493
140.20000 1.92818913475130857039
140.30000 1.92365207685641532176
140.40000 1.91913673806219446255
140.50000 1.91463159681098964151
140.60000 1.91012969898093569221
140.70000 1.90562142124636077989
140.80000 1.90110917735620854584
140.90000 1.89659944013964108309
141.00000 1.89209694438789261525
141.10000 1.88761483359979982967
141.20000 1.88315641786283913564
141.30000 1.87872643863176631455
141.40000 1.87432274220156652294
141.50000 1.86993893798995479391
141.60000 1.86556748332511413335
141.70000 1.86120226216738733040
141.80000 1.85683755818057493319
141.90000 1.85247042981473796047
142.00000 1.84810603410193972560
142.10000 1.84374382298463579150
142.20000 1.83939666193075385824
142.30000 1.83506845166767552927
142.40000 1.83076913697412978865
142.50000 1.82650423502219123652
142.60000 1.82227813904848235711
142.70000 1.81809474512936206330
142.80000 1.81395765517004282687
142.90000 1.80986769875839267103
143.00000 1.80583209152069285070
143.10000 1.80185447493880592798
143.20000 1.79794178572305282522
143.30000 1.79410139666435798692
143.40000 1.79033896721514722216
143.50000 1.78666193552473714752
143.60000 1.78307301020962122576
143.70000 1.77957260300022600679
143.80000 1.77615949556930275134
143.90000 1.77283009027966354630
144.00000 1.76958247403222209918
144.10000 1.76641215482372629647
144.20000 1.76331772358018337931
144.30000 1.76029992875617648250
144.40000 1.75735974664352659969
144.50000 1.75450230235158141270
144.60000 1.75173223685642093055
144.70000 1.74905760573001139789
144.80000 1.74648210194464918827
144.90000 1.74401633667147739823
145.00000 1.74166302258272682201
145.10000 1.73943129982934364811
145.20000 1.73732428686241533241
145.30000 1.73534257149330604439
145.40000 1.73348525764512921051
145.50000 1.73174816213010602981
145.60000 1.73012006695633699305
145.70000 1.72859394915896891207
145.80000 1.72715591443100469151
145.90000 1.72579369682995423785
146.00000 1.72449441076913902533
146.10000 1.72324848179013347999
146.20000 1.72204611599747815812
146.30000 1.72088069279482591329
146.40000 1.71974670180640265125
146.50000 1.71864515486472657730
146.60000 1.71757346127523756636
146.70000 1.71653331438949940351
146.80000 1.71552418684144468112
146.90000 1.71454362123510873362
147.00000 1.71358599597977574041
147.10000 1.71264592114307153421
147.20000 1.71171376389979408262
147.30000 1.71078258699286508724
147.40000 1.70984539627885655222
147.50000 1.70889702784369076214
147.60000 1.70793337156137329220
147.70000 1.70695357472691681873
147.80000 1.70595533325875797972
147.90000 1.70493740866402482722
148.00000 1.70390039933001952448
148.10000 1.70284272577181948039
148.20000 1.70176557305758186500
148.30000 1.70067285239019441460
148.40000 1.69956731897621519309
148.50000 1.69845442250476653760
148.60000 1.69733716121517824971
148.70000 1.69621713576947453263
148.80000 1.69509713015950799821
148.90000 1.69397044963275554773
149.00000 1.69283215988354852615
149.10000 1.69167424068820058391
149.20000 1.69048915073418912492
149.30000 1.68926764584064653185
149.40000 1.68800204885598406076
149.50000 1.68668608627954241507
149.60000 1.68531584976288643459
149.70000 1.68388201824623093158
149.80000 1.68238266308649293570
149.90000 1.68081026635548606170
150.00000 1.67916127001012026081
150.10000 1.67742789787787898230
150.20000 1.67560763031922243631
150.30000 1.67369766428617567094
150.40000 1.67169559367248438051
150.50000 1.66960268760265236942
150.60000 1.66742510585723159789
150.70000 1.66516472692223456190
150.80000 1.66282873986890183290
150.90000 1.66042293916369391984
151.00000 1.65795445400951832057
151.10000 1.65543095110215937994
151.20000 1.65285470913991711324
151.30000 1.65022900277052457335
151.40000 1.64755348602131882351
151.50000 1.64482869010179902078
151.60000 1.64205069381581517603
151.70000 1.63921318126288869834
151.80000 1.63631294233957582543
151.90000 1.63333999105177119274
152.00000 1.63028905471207773793
152.10000 1.62715434479154435252
152.20000 1.62393162784182511899
152.30000 1.62061962732437619950
152.40000 1.61722005482741896401
152.50000 1.61373222384725279427
152.60000 1.61016267806734360414
152.70000 1.60651534643712632042
152.80000 1.60279595462678904279
152.90000 1.59900776574912230787
153.00000 1.59515447596525898348
153.10000 1.59123538036897608443
153.20000 1.58725443869469144414
153.30000 1.58321102327074516867
153.40000 1.57910699592427871682
153.50000 1.57494649102183785906
153.60000 1.57073101886796645765
153.70000 1.56646890539518849397
153.80000 1.56216595206175198472
153.90000 1.55782824980708319417
154.00000 1.55346166783541846105
154.10000 1.54906518810442577190
154.20000 1.54464023440217301624
154.30000 1.54018060363939137616
154.40000 1.53567927917713339185
154.50000 1.53112622669132018235
154.60000 1.52651377504495517081
154.70000 1.52183658747908935927
154.80000 1.51708764814990172010
154.90000 1.51226481422037985602
155.00000 1.50737215116141773571
155.10000 1.50241082489743796440
155.20000 1.49738670657415681492
155.30000 1.49230619628747772615
155.40000 1.48718002266336270201
155.50000 1.48201498172285694340
155.60000 1.47682635653552716515
155.70000 1.47162409560797828083
155.80000 1.46642674893633879048
155.90000 1.46124233667930659228
156.00000 1.45608795337747369195
156.10000 1.45096843130682894950
156.20000 1.44589266567785037644
156.30000 1.44086413505333666487
156.40000 1.43588746770420696502
156.50000 1.43096718474848332211
156.60000 1.42610399097997057670
156.70000 1.42130641042844804302
156.80000 1.41657196655941204602
156.90000 1.41190199655146036626
157.00000 1.40729618232517066684
157.10000 1.40274575402565378786
157.20000 1.39824324071636405675
157.30000 1.39377962059537949035
157.40000 1.38934574574833603583
157.50000 1.38493697264315967137
157.60000 1.38055050974928114000
157.70000 1.37618732196383788659
157.80000 1.37185199077232817929
157.90000 1.36754639654601847076
158.00000 1.36327384350797253899
158.10000 1.35903672171946847655
158.20000 1.35483411985748277434
158.30000 1.35066873772550166328
158.40000 1.34654049272979533372
158.50000 1.34245476537051333154
158.60000 1.33841882422132721586
158.70000 1.33444633499477977321
158.80000 1.33054772841675995249
158.90000 1.32673466873335302920
159.00000 1.32301755874402513539
159.10000 1.31939767200567699046
159.20000 1.31587581413824914179
159.30000 1.31244508787034591118
159.40000 1.30910338121097219935
159.50000 1.30584178910080833727
159.60000 1.30265566931134952167
159.70000 1.29954360562275862402
159.80000 1.29650591367336230904
159.90000 1.29354568292812913704
160.00000 1.29066219632442942331
160.10000 1.28785760964401650733
160.20000 1.28513442383121929973
160.30000 1.28248917505451093768
160.40000 1.27992141731435996781
160.50000 1.27743223784629766169
160.60000 1.27502483739925631301
160.70000 1.27270185053609472623
160.80000 1.27047054708481927877
160.90000 1.26833378663741351899
161.00000 1.26629722298913693858
161.10000 1.26436233673144503391
161.20000 1.26252855393175167584
161.30000 1.26079474737087955556
161.40000 1.25915936901767919140
161.50000 1.25761653697818398240
161.60000 1.25616668487028424296
161.70000 1.25480699157479992103
161.80000 1.25353871536941371007
161.90000 1.25236263839113309760
162.00000 1.25127514490658688221
162.10000 1.25027629234101691815
162.20000 1.24936231653832108047
162.30000 1.24853145643391780743
162.40000 1.24778389760206474624
162.50000 1.24712032679489271485
162.60000 1.24654479896632676135
162.70000 1.24606396463664737502
162.80000 1.24568471948001353012
162.90000 1.24541590806284468304
163.00000 1.24526241116440995703
163.10000 1.24523470443165853808
163.20000 1.24533426791283632451
163.30000 1.24556483991520891035
163.40000 1.24593139999640429641
163.50000 1.24643417818230578236
163.60000 1.24707400593469191274
163.70000 1.24785171604842536274
163.80000 1.24876632714491465022
163.90000 1.24981432113574374740
164.00000 1.25099624272177572355
164.10000 1.25230527669055199904
164.20000 1.25374010334279408819
164.30000 1.25529851095625856318
164.40000 1.25697851032147721439
164.50000 1.25877968422794304326
164.60000 1.26069932522747072342
164.70000 1.26273754144992458127
164.80000 1.26488956294294720534
164.90000 1.26715085882384185834
165.00000 1.26951558997516844200
165.10000 1.27197257692019445518
165.20000 1.27451319056100788556
165.30000 1.27712497681041380532
165.40000 1.27980046011712310213
165.50000 1.28252718282498792424
165.60000 1.28530153130461958537
165.70000 1.28811577826296344144
165.80000 1.29096907223759624813
165.90000 1.29385823923565907785
166.00000 1.29678456364887379083
166.10000 1.29974385850251279423
166.20000 1.30273551499795997539
166.30000 1.30575318447936400198
166.40000 1.30879143448755806716
166.50000 1.31184682262412024336
166.60000 1.31490861109394214811
166.70000 1.31797498898385776613
166.80000 1.32104100463157463642
166.90000 1.32410987715748121746
167.00000 1.32718331543498541676
167.10000 1.33026766407065612022
167.20000 1.33337193704157430793
167.30000 1.33650306124041481747
167.40000 1.33966769935308957571
167.50000 1.34286677018608216061
167.60000 1.34609761612559139098
167.70000 1.34934995178048603952
167.80000 1.35261304821778205408
167.90000 1.35586709165205422062
168.00000 1.35909750153916477575
168.10000 1.36228668669997652590
168.20000 1.36542482000035432196
168.30000 1.36849871268408579383
168.40000 1.37150056866266008850
168.50000 1.37442836770236956572
168.60000 1.37727489024740445966
168.70000 1.38003777847854585462
168.80000 1.38271676883481817416
168.90000 1.38531305336880443328
169.00000 1.38783107621244740593
169.10000 1.39028016030187239380
169.20000 1.39266992334687834314
169.30000 1.39501172526506027213
169.40000 1.39731747339607830440
169.50000 1.39959620294819319719
169.60000 1.40184959553156058254
169.70000 1.40408053325868740925
169.80000 1.40628298306919720758
169.90000 1.40844947396560874998
170.00000 1.41056932232698156039
170.10000 1.41262981033531923692
170.20000 1.41461996907862148275
170.30000 1.41652901905361614091
170.40000 1.41835101049246621249
170.50000 1.42007961945730352770
170.60000 1.42171132102477118876
170.70000 1.42324214116010491322
170.80000 1.42466600020355648269
170.90000 1.42597395972156518199
171.00000 1.42716013120812760462
171.10000 1.42821293652102171399
171.20000 1.42912357773182092302
171.30000 1.42988289629710586310
171.40000 1.43048592664870352439
171.50000 1.43093180419403635533
171.60000 1.43122537707727918836
171.70000 1.43136831966828160619
171.80000 1.43136902224758238617
171.90000 1.43123460581869665746
172.00000 1.43096283120317279609
172.10000 1.43055764415489388555
172.20000 1.43001193164427827441
172.30000 1.42931755527664320365
172.40000 1.42846653965642471397
172.50000 1.42745090862733349552
172.60000 1.42626379061658856936
172.70000 1.42490618253308171966
172.80000 1.42337475370191950022
172.90000 1.42167342039759609483
173.00000 1.41980303491646333358
173.10000 1.41776348200219912421
173.20000 1.41555364342189448514
173.30000 1.41317011349306421708
173.40000 1.41060521479753505127
173.50000 1.40785203093791074731
173.60000 1.40490728191542946390
173.70000 1.40176948559811359591
173.80000 1.39843698165988159053
173.90000 1.39491159926857013715
174.00000 1.39119443546687606782
174.10000 1.38728153481944680571
174.20000 1.38316984595855038470
174.30000 1.37884962308331505740
174.40000 1.37431221527715455287
174.50000 1.36954509138107606887
174.60000 1.36454549668561802776
174.70000 1.35930551725283598953
174.80000 1.35383302383824276396
174.90000 1.34813095425704100995
175.00000 1.34221204348158044681
175.10000 1.33608565560333743147
175.20000 1.32976459871700600179
175.30000 1.32325448968442952341
175.40000 1.31656730688901735313
175.50000 1.30970825830220678195
175.60000 1.30268893868720632504
175.70000 1.29551856745436111097
175.80000 1.28820940045669593770
175.90000 1.28077170423381855723
176.00000 1.27321399916981748524
176.10000 1.26553888609161275349
176.20000 1.25774897380757182631
176.30000 1.24984666807332810523
176.40000 1.24183263925095800326
176.50000 1.23371483695868714311
176.60000 1.22550329541376591110
176.70000 1.21721367255630184200
176.80000 1.20886195838689538936
176.90000 1.20046621860383893103
177.00000 1.19203613600972684606
177.10000 1.18358229907091800846
177.20000 1.17511261152282762827
177.30000 1.16663360446800091307
177.40000 1.15815865017967205959
177.50000 1.14971146928870810495
177.60000 1.14132307136410766591
177.70000 1.13303172500376175477
177.80000 1.12488051746796646171
177.90000 1.11691252198818148983
178.00000 1.10916536708553968445
178.10000 1.10167235206707443266
178.20000 1.09446015506184600434
178.30000 1.08754930028481927206
178.40000 1.08095676261957860050
178.50000 1.07469566258732057841
178.60000 1.06878058432308733627
178.70000 1.06321877400326222794
178.80000 1.05802041097750094397
178.90000 1.05319123501337590651
179.00000 1.04874089258739215046
179.10000 1.04468557389245114434
179.20000 1.04104687860297626464
179.30000 1.03785726290950047963
179.40000 1.03515211728373526038
179.50000 1.03296864152064170974
179.60000 1.03133488157872368163
179.70000 1.03026630903761965150
179.80000 1.02976472895754202948
179.90000 1.02981685143815742475
180.00000 1.03040154221206404403
180.10000 1.03149573907651213331
180.20000 1.03308501740224652238
180.30000 1.03516255212309530299
180.40000 1.03773068088835072275
180.50000 1.04079602278496433539
180.60000 1.04435930073179316709
180.70000 1.04841805944289227509
180.80000 1.05295217285259447818
180.90000 1.05793281533233479712
181.00000 1.06332113281030956852
181.10000 1.06907750513842540582
181.20000 1.07516556807823789237
181.30000 1.08155916642086668600
181.40000 1.08823462952480978287
181.50000 1.09518078425299263465
181.60000 1.10238711723377827216
181.70000 1.10984101794311062487
181.80000 1.11752742819270436016
181.90000 1.12542929732302597454
182.00000 1.13352579756704258256
182.10000 1.14179281651138443304
182.20000 1.15020440971898555836
182.30000 1.15874004651819987057
182.40000 1.16737233180378230172
182.50000 1.17607720660890286637
182.60000 1.18483052813556420449
182.70000 1.19360851983428804612
182.80000 1.20238614019207656533
182.90000 1.21114129832030746419
183.00000 1.21985409860728836262
183.10000 1.22850665158191146034
183.20000 1.23708292688647190787
183.30000 1.24556733042617973121
183.40000 1.25394602585837003002
183.50000 1.26220404709341666727
183.60000 1.27033011721245119820
183.70000 1.27831188147572187071
183.80000 1.28614272174825139038
183.90000 1.29381535606051607877
184.00000 1.30132507444412212862
184.10000 1.30867451538531917726
184.20000 1.31585878465548118253
184.30000 1.32287367106840553371
184.40000 1.32971494005519844726
184.50000 1.33637418848689231932
184.60000 1.34284515831535841301
184.70000 1.34911898439944873529
184.80000 1.35518905308373857156
184.90000 1.36105188840433265826
185.00000 1.36670312618249322566
185.10000 1.37213926752571293068
185.20000 1.37735489860420505929
185.30000 1.38234421004683200430
185.40000 1.38709952454321027353
185.50000 1.39161210483884481048
185.60000 1.39587453972267865847
185.70000 1.39988606526888465916
185.80000 1.40364575926371109454
185.90000 1.40715548406315071291
186.00000 1.41042248770962241773
186.10000 1.41345358508194389170
186.20000 1.41625139317354247748
186.30000 1.41881804452755674698
186.40000 1.42115505852141271544
186.50000 1.42325734315407626496
186.60000 1.42512143837393731068
186.70000 1.42674596627500580433
186.80000 1.42812771388591153549
186.90000 1.42926442434526439170
187.00000 1.43015937394963083184
187.10000 1.43080916114064631746
187.20000 1.43121515781345748015
187.30000 1.43137207569275990818
187.40000 1.43127641255838489417
187.50000 1.43092085803827739157
187.60000 1.43030009075648177419
187.70000 1.42940994216809615697
187.80000 1.42824650729137090370
187.90000 1.42680786919718101195
188.00000 1.42509844066085483875
188.10000 1.42312021844888424029
188.20000 1.42087662172547550153
188.30000 1.41837197205986836293
188.40000 1.41560892696040879410
188.50000 1.41258164130148597935
188.60000 1.40928867647086414812
188.70000 1.40572116118418022483
188.80000 1.40187205272770881356
188.90000 1.39773358934097308900
189.00000 1.39330204888710330210
189.10000 1.38857589545584435800
189.20000 1.38355606269713552218
189.30000 1.37824827488555196087
189.40000 1.37265577310300196034
189.50000 1.36678720887122732832
189.60000 1.36064280442223336662
189.70000 1.35422271558743246477
189.80000 1.34752614634299396958
189.90000 1.34054872356770382327
190.00000 1.33328648614804462811
190.10000 1.32574223920225156262
190.20000 1.31792130413352071285
190.30000 1.30983490199375890657
190.40000 1.30149805925556416098
190.50000 1.29292889853734803122
190.60000 1.28414449331568602883
190.70000 1.27515795440760984965
190.80000 1.26597903138006199758
190.90000 1.25662039197643136130
191.00000 1.24709075380462988981
191.10000 1.23740600182357285994
191.20000 1.22758597240152593721
191.30000 1.21765665169578899648
191.40000 1.20764710888653229947
191.50000 1.19758507202369552582
191.60000 1.18749610999489173063
191.70000 1.17739650523729685478
191.80000 1.16729469822363195722
191.90000 1.15719089703211889723
192.00000 1.14707967718768341885
192.10000 1.13695839934713530397
192.20000 1.12683042683892770361
192.30000 1.11671495187536555164
192.40000 1.10663957280634059205
192.50000 1.09665214253107625978
192.60000 1.08680956699046406581
192.70000 1.07717024987417843186
192.80000 1.06780054625103090925
192.90000 1.05875178433757550857
193.00000 1.05007641720305289408
193.10000 1.04181415998343965683
193.20000 1.03400402636256692673
193.30000 1.02668160971793003086
193.40000 1.01988434986080652182
193.50000 1.01365025139246130411
193.60000 1.00801863777362767569
193.70000 1.00302491895316339643
193.80000 .99870261576407218299
193.90000 .99507271662778494652
194.00000 .99214997459910263306
194.10000 .98994294458115110099
194.20000 .98845504362413974178
194.30000 .98769012540674921946
194.40000 .98764995973016674851
194.50000 .98833475637205028933
194.60000 .98974533449216117029
194.70000 .99187564570817041510
194.80000 .99471273746142408589
194.90000 .99823350417675322585
195.00000 1.00240765002118773734
195.10000 1.00719666040252536174
195.20000 1.01256571452128478632
195.30000 1.01847524529416030377
195.40000 1.02489912850436164277
195.50000 1.03181305620398116766
195.60000 1.03919501497360927246
195.70000 1.04702620285883963162
195.80000 1.05528558335551992889
195.90000 1.06393822351723034615
196.00000 1.07294826145811895807
196.10000 1.08227089717962942182
196.20000 1.09185993860659618946
196.30000 1.10166854851629489550
196.40000 1.11165366420212010202
196.50000 1.12177641404960908546
196.60000 1.13199937051484264506
196.70000 1.14228690302042770116
196.80000 1.15260105612913612322
196.90000 1.16290408585102150719
197.00000 1.17315518747478587791
197.10000 1.18331324235808330617
197.20000 1.19334262627000800519
197.30000 1.20321032889266704466
197.40000 1.21289497139488545247
197.50000 1.22238191613709665514
197.60000 1.23166843285764208953
197.70000 1.24074908173973677134
197.80000 1.24962914174446171964
197.90000 1.25830782287880575665
198.00000 1.26678117419860641059
198.10000 1.27504127144104633488
198.20000 1.28307644479547671259
198.30000 1.29087210826092295733
198.40000 1.29841179748067600496
198.50000 1.30568475742960253032
198.60000 1.31267620986365102936
198.70000 1.31938007624603760347
198.80000 1.32578669102574717315
198.90000 1.33189052990589282889
199.00000 1.33768228602646899220
199.10000 1.34315332281984844144
199.20000 1.34829433884482360085
199.30000 1.35309236758027720389
199.40000 1.35753760146818769433
199.50000 1.36162279455728854216
199.60000 1.36534432350964128509
199.70000 1.36870072669338493341
199.80000 1.37169540761096083797
199.90000 1.37433591491345375522
200.00000 1.37662873191467277322
200.10000 1.37858208669959149444
200.20000 1.38019891319657254684
200.30000 1.38148427780304470607
200.40000 1.38243957650560626591
200.50000 1.38306217124249335026
200.60000 1.38334890379036336589
200.70000 1.38329592348166775041
200.80000 1.38289866034138596962
200.90000 1.38215676028661814015
201.00000 1.38107003695866199180
201.10000 1.37963599727283138181
201.20000 1.37785873189452916425
201.30000 1.37573831998676259886
201.40000 1.37327660203944347258
201.50000 1.37047324599424413572
201.60000 1.36732915268489759499
201.70000 1.36384389977555715868
201.80000 1.36002131658036889756
201.90000 1.35586721410431633756
202.00000 1.35138777309142471018
202.10000 1.34659747516583440236
202.20000 1.34150652533448379048
202.30000 1.33613467528426938883
202.40000 1.33049554835895636678
202.50000 1.32460459202510693998
202.60000 1.31847586353675811231
202.70000 1.31212152347448366974
202.80000 1.30555254443664579761
202.90000 1.29877584691162162064
203.00000 1.29179679124891775680
203.10000 1.28461952505245692299
203.20000 1.27724403291031271899
203.30000 1.26966931475719298805
203.40000 1.26188993479383929984
203.50000 1.25390093537647542501
203.60000 1.24570050551205926690
203.70000 1.23728478775866310252
203.80000 1.22865504510012898900
203.90000 1.21981751807596204893
204.00000 1.21078425859481671739
204.10000 1.20157082454968088327
204.20000 1.19219832082124658560
204.30000 1.18268926719616425206
204.40000 1.17306636215049658204
204.50000 1.16334766629155189963
204.60000 1.15355212672033161138
204.70000 1.14369409361332281036
204.80000 1.13379009452984726629
204.90000 1.12385983048510102001
205.00000 1.11392573851715985923
205.10000 1.10402234345596466284
205.20000 1.09418516140779390483
205.30000 1.08445773266688453264
205.40000 1.07489107304693902179
205.50000 1.06552868809338024317
205.60000 1.05642001445163845400
205.70000 1.04760562756459073920
205.80000 1.03912653616438840321
205.90000 1.03101830160138282581
206.00000 1.02331305880605276286
206.10000 1.01604291295889663323
206.20000 1.00923509521518324972
206.30000 1.00292315781070685176
206.40000 .99713860898172025399
206.50000 .99191120274498361973
206.60000 .98727521402595740441
206.70000 .98326265206962885029
206.80000 .97990210840471202651
206.90000 .97722262114627698583
207.00000 .97525089648254105052
207.10000 .97401040949878969966
207.20000 .97352275230320118081
207.30000 .97380169555099871986
207.40000 .97485591797044551767
207.50000 .97668175915238634091
207.60000 .97927009041683694220
207.70000 .98259987197485426906
207.80000 .98664211909486207581
207.90000 .99136207155307288364
208.00000 .99672430164965878592
208.10000 1.00269143403042992187
208.20000 1.00922943342036948342
208.30000 1.01630917981242302660
208.40000 1.02389848161817292539
208.50000 1.03196940280320326946
208.60000 1.04048855876218071944
208.70000 1.04942059346145861690
208.80000 1.05872328376115352155
208.90000 1.06835253189010601979
209.00000 1.07826583422178410410
209.10000 1.08841881013743969565
209.20000 1.09877225558029085138
209.30000 1.10928883020879643219
209.40000 1.11993754969551762056
209.50000 1.13068957228100410212
209.60000 1.14151772358294989374
209.70000 1.15239482845333873009
209.80000 1.16329910459434292474
209.90000 1.17420525646242957022
210.00000 1.18509239368455993815
210.10000 1.19594287379205533689
210.20000 1.20673475055498422486
210.30000 1.21745458663927173197
210.40000 1.22808515691258153077
210.50000 1.23861176183378785158
210.60000 1.24902235653410143433
210.70000 1.25930285447981098428
210.80000 1.26943985299383129143
210.90000 1.27942283555164044914
211.00000 1.28924261298019466294
211.10000 1.29888468211808549297
211.20000 1.30834071527870751347
211.30000 1.31760113801483945136
211.40000 1.32665446454681635010
211.50000 1.33549196519222832799
211.60000 1.34410065801226360384
211.70000 1.35247213911784519244
211.80000 1.36059753917277095742
211.90000 1.36847235676355552753
212.00000 1.37609099469984178804
212.10000 1.38345347956264868400
212.20000 1.39056035780903807555
212.30000 1.39741081848145143090
212.40000 1.40400500878380060001
212.50000 1.41034019787213042479
212.60000 1.41641106009413806751
212.70000 1.42220911563700786174
212.80000 1.42772600288220568641
212.90000 1.43295430188160571361
213.00000 1.43788323796788173004
213.10000 1.44250938847170072759
213.20000 1.44683050889107256204
213.30000 1.45084699219524868545
213.40000 1.45456040685459330290
213.50000 1.45797538160663055826
213.60000 1.46109472600307472330
213.70000 1.46391907745783544044
213.80000 1.46644882079566622699
213.90000 1.46868276844729134310
214.00000 1.47061826419400898177
214.10000 1.47224863534051204091
214.20000 1.47356838025861561983
214.30000 1.47457318491724919878
214.40000 1.47525665345728910560
214.50000 1.47561252252784843327
214.60000 1.47563853041251264285
214.70000 1.47533316301979736932
214.80000 1.47469508805244211405
214.90000 1.47373116970328072110
215.00000 1.47244488073306160005
215.10000 1.47084352089846729555
215.20000 1.46893372540390670955
215.30000 1.46671983286345453303
215.40000 1.46420136100674349837
215.50000 1.46137969152441693564
215.60000 1.45825321221007430359
215.70000 1.45481448211584696198
215.80000 1.45106203896490931529
215.90000 1.44699186466476030426
216.00000 1.44260262549081755093
216.10000 1.43789312015323308591
216.20000 1.43286472387521635154
216.30000 1.42751669442602316628
216.40000 1.42185147922488725735
216.50000 1.41586574981493213603
216.60000 1.40956113526196514524
216.70000 1.40293566187120640888
216.80000 1.39598862721907587895
216.90000 1.38871947995122470666
217.00000 1.38112967774716940226
217.10000 1.37322108819155555524
217.20000 1.36499579204406340909
217.30000 1.35645799743080876569
217.40000 1.34761290936455487785
217.50000 1.33846636085222552745
217.60000 1.32902646299951454352
217.70000 1.31930753768217363277
217.80000 1.30931805062711939990
217.90000 1.29907263045335536774
218.00000 1.28858285933384974543
218.10000 1.27786155254550169911
218.20000 1.26692077446815907834
218.30000 1.25576909604035088310
218.40000 1.24441736054870272771
218.50000 1.23287876077495957485
218.60000 1.22116523791459114724
218.70000 1.20929176526841527980
218.80000 1.19727343772423181575
218.90000 1.18513029558230431729
219.00000 1.17288017840741089062
219.10000 1.16054252032443860820
219.20000 1.14814322548800504604
219.30000 1.13571082225758507561
219.40000 1.12327516918429208193
219.50000 1.11087544349670453951
219.60000 1.09855706686407511362
219.70000 1.08636570676499173079
219.80000 1.07435257796498073093
219.90000 1.06256528900063359824
220.00000 1.05105222781886533614
220.10000 1.03985601112173218037
220.20000 1.02901613556348085090
220.30000 1.01857371989709218101
220.40000 1.00856727392623641484
220.50000 .99904675615158272731
220.60000 .99006260027384127020
220.70000 .98167718670141255350
220.80000 .97395013617638557215
220.90000 .96694150985206959414
221.00000 .96069973734200635514
221.10000 .95526093013532171779
221.20000 .95064931687031680104
221.30000 .94686854946660890770
221.40000 .94392366058543102927
221.50000 .94181044872309629733
221.60000 .94053166474340458539
221.70000 .94009265244336422268
221.80000 .94049923601936009228
221.90000 .94175565155989374609
222.00000 .94385931346202226262
222.10000 .94679394016702493890
222.20000 .95053215999775620427
222.30000 .95503965778704708195
222.40000 .96027651523350293792
222.50000 .96619739284268408752
222.60000 .97276466587402320181
222.70000 .97993674752710442479
222.80000 .98767871116522502476
222.90000 .99594674332215173924
223.00000 1.00469667457447075995
223.10000 1.01387758134796530276
223.20000 1.02342999570366316286
223.30000 1.03329386808497029810
223.40000 1.04340235470550860742
223.50000 1.05369328654310026404
223.60000 1.06411150658283927796
223.70000 1.07460419793149886987
223.80000 1.08513385445575330644
223.90000 1.09567270878214357393
224.00000 1.10619778290005625919
224.10000 1.11669697089765583370
224.20000 1.12715701668134950221
224.30000 1.13756518258427723382
224.40000 1.14789953314782735824
224.50000 1.15813688574926236998
224.60000 1.16824954414713982374
224.70000 1.17820658735596958976
224.80000 1.18797664000349771187
224.90000 1.19753251745662422325
225.00000 1.20685361377136373887
225.10000 1.21591874773645956807
225.20000 1.22471309152837914783
225.30000 1.23322095633345446324
225.40000 1.24143175469979017288
225.50000 1.24932888129387291452
225.60000 1.25690060256250971374
225.70000 1.26413406810274676656
225.80000 1.27101935690098756261
225.90000 1.27755302482558429422
226.00000 1.28373090449244852632
226.10000 1.28955552251502532968
226.20000 1.29502753396057182055
226.30000 1.30014882575226748539
226.40000 1.30491974905317453395
226.50000 1.30933686240401862444
226.60000 1.31339298408206825627
226.70000 1.31708434717826633200
226.80000 1.32040507913783791230
226.90000 1.32335373432389572865
227.00000 1.32593174057415187891
227.10000 1.32814488416813924043
227.20000 1.32999832396586124419
227.30000 1.33149910109094703812
227.40000 1.33265048528261903004
227.50000 1.33345412062245321181
227.60000 1.33390737944918799373
227.70000 1.33400610344218440536
227.80000 1.33374490343168696960
227.90000 1.33311906253605120369
228.00000 1.33212984935178147219
228.10000 1.33077088713384468899
228.20000 1.32904482894784252646
228.30000 1.32695180656457904383
228.40000 1.32449105393203770026
228.50000 1.32165887640835674145
228.60000 1.31845005786377816822
228.70000 1.31485906253598145856
228.80000 1.31088147871079481508
228.90000 1.30651592697295504496
229.00000 1.30176332186039102581
229.10000 1.29663408287187947109
229.20000 1.29114418098444760794
229.30000 1.28531147367087640108
229.40000 1.27915879704280656602
229.50000 1.27271068466050052250
229.60000 1.26598594554955466930
229.70000 1.25900160585243099204
229.80000 1.25176444672869663669
229.90000 1.24428223970046281457
230.00000 1.23655557753341600460
230.10000 1.22859032795476621398
230.20000 1.22039415478033161546
230.30000 1.21198358022912175095
230.40000 1.20337977370072162934
230.50000 1.19460791612352879134
230.60000 1.18569879338767988812
230.70000 1.17667966444355619279
230.80000 1.16756986994012482524
230.90000 1.15839214308152142266
231.00000 1.14915590776273695315
231.10000 1.13987449009002741169
231.20000 1.13055827844211551728
231.30000 1.12122404158491000491
231.40000 1.11188826825990029419
231.50000 1.10257575402463843586
231.60000 1.09331543070652762099
231.70000 1.08413778614989709249
231.80000 1.07507958685950316019
231.90000 1.06617645550490374726
232.00000 1.05747485161397573540
232.10000 1.04902242082283446302
232.20000 1.04087451588652126054
232.30000 1.03309529136909727762
232.40000 1.02574498770113422377
232.50000 1.01888706541058808359
232.60000 1.01258175146602360641
232.70000 1.00687768231598022643
232.80000 1.00181983479066733838
232.90000 .99743648908088378597
233.00000 .99375404123052500922
233.10000 .99078865417151401693
233.20000 .98855094912958330536
233.30000 .98704684278761562735
233.40000 .98627719041403365509
233.50000 .98623941277663406915
233.60000 .98692490847936348961
233.70000 .98832015612047496074
233.80000 .99040884480400315132
233.90000 .99316887672842426823
234.00000 .99658016437665464905
234.10000 1.00062073181700567841
234.20000 1.00526791573490497031
234.30000 1.01050194076706255477
234.40000 1.01629939613236020066
234.50000 1.02263862797764489686
234.60000 1.02949488318786703914
234.70000 1.03683864714284256853
234.80000 1.04464076821508359127
234.90000 1.05286791033918400071
235.00000 1.06148622970531275752
235.10000 1.07046269269414522646
235.20000 1.07976279588574452790
235.30000 1.08935205676998655033
235.40000 1.09919375647835627614
235.50000 1.10925160330512932732
235.60000 1.11949114022532576718
235.70000 1.12987615181974701239
235.80000 1.14037234992304158373
235.90000 1.15094992763499490130
236.00000 1.16158032060809294687
236.10000 1.17223792329159868380
236.20000 1.18289353187047227171
236.30000 1.19351858924987004158
236.40000 1.20408577046363271105
236.50000 1.21456233075252255659
236.60000 1.22492145122126096269
236.70000 1.23514082519565355025
236.80000 1.24520085920545364840
236.90000 1.25509110599111489361
237.00000 1.26480449040197513049
237.10000 1.27433524209958189478
237.20000 1.28367799800144584389
237.30000 1.29282761652008346939
237.40000 1.30177323003778196452
237.50000 1.31050103273671631242
237.60000 1.31899533657022457267
237.70000 1.32724233774356369421
237.80000 1.33522603127934859776
237.90000 1.34293885308192643712
238.00000 1.35037352696985288611
238.10000 1.35752856888722603413
238.20000 1.36440556247070467592
238.30000 1.37100113457137591093
238.40000 1.37731844917215858805
238.50000 1.38335645627329184052
238.60000 1.38911181000270816933
238.70000 1.39457944415260904131
238.80000 1.39975655714627748980
238.90000 1.40463797683566850085
239.00000 1.40922279371148407492
239.10000 1.41350780358404813441
239.20000 1.41749463673553276693
239.30000 1.42118123384668994157
239.40000 1.42456893209138883003
239.50000 1.42765559235097033958
239.60000 1.43043866167130703710
239.70000 1.43291477433830655579
239.80000 1.43508233139356851326
239.90000 1.43693471653064322503
240.00000 1.43846933926413600148
240.10000 1.43968349993010616569
240.20000 1.44057438063502989675
240.30000 1.44113825536518181764
240.40000 1.44137288383124510616
240.50000 1.44127309466665615682
240.60000 1.44083794391180578736
240.70000 1.44006265736529672710
240.80000 1.43894486474221798099
240.90000 1.43748148448632200112
241.00000 1.43567074090579696538
241.10000 1.43351018598962177029
241.20000 1.43099935058126424014
241.30000 1.42813859307071454828
241.40000 1.42492837236613405851
241.50000 1.42137009887854331491
241.60000 1.41746581485621726439
241.70000 1.41321506771227145729
241.80000 1.40862111144800041293
241.90000 1.40368425252298103851
242.00000 1.39840606782829714665
242.10000 1.39278554877662339995
242.20000 1.38682763493809857091
242.30000 1.38053225073121707206
242.40000 1.37390627707169312575
242.50000 1.36695582603498932525
242.60000 1.35969065356977430390
242.70000 1.35212303623671762365
242.80000 1.34426686273708316833
242.90000 1.33613407703493589176
243.00000 1.32773860572553963830
243.10000 1.31908961144647030382
243.20000 1.31019791231210561717
243.30000 1.30106900426457012726
243.40000 1.29171248112457286111
243.50000 1.28213542290079482851
243.60000 1.27235052486411935303
243.70000 1.26237032904849280602
243.80000 1.25220749120702835699
243.90000 1.24187522614673330957
244.00000 1.23138981200308783454
244.10000 1.22075801000075358915
244.20000 1.20999085550759432175
244.30000 1.19909918164178562665
244.40000 1.18809254152948877099
244.50000 1.17699022954355912529
244.60000 1.16581034611766934687
244.70000 1.15458304599712531895
244.80000 1.14333598150368730534
244.90000 1.13210093135682915575
245.00000 1.12090459140597688962
245.10000 1.10977591699585912396
245.20000 1.09874177392643081394
245.30000 1.08782764249765229065
245.40000 1.07706891434624553461
245.50000 1.06650451313484838904
245.60000 1.05618508725507008078
245.70000 1.04616610079327269320
245.80000 1.03651001764575338811
245.90000 1.02727670625104704551
246.00000 1.01852213951391356095
246.10000 1.01029892507811765957
246.20000 1.00264905061890922831
246.30000 .99561672423377862822
246.40000 .98923744770909274348
246.50000 .98355047559034813370
246.60000 .97859178805362964276
246.70000 .97439706502482857180
246.80000 .97099605128084841249
246.90000 .96841400296670638342
247.00000 .96667495681123342112
247.10000 .96579549644891179726
247.20000 .96579348587676858486
247.30000 .96668148218273013528
247.40000 .96846729757127060154
247.50000 .97114862213103098239
247.60000 .97471064544612418016
247.70000 .97912802968457603031
247.80000 .98436034000004287047
247.90000 .99035886542051008187
248.00000 .99706963984518152612
248.10000 1.00444059009331159147
248.20000 1.01241545192623369007
248.30000 1.02094252741963883772
248.40000 1.02997353740618015938
248.50000 1.03946168172184201972
248.60000 1.04936018784066703318
248.70000 1.05962957675878413544
248.80000 1.07022803461458623855
248.90000 1.08111658406020208454
249.00000 1.09226049738420916674
249.10000 1.10363019601721662932
249.20000 1.11519190904032297861
249.30000 1.12691815836333030489
249.40000 1.13878073689582578924
249.50000 1.15075014191352590073
249.60000 1.16279763191752329952
249.70000 1.17489584998245695565
249.80000 1.18701077477628651894
249.90000 1.19911484746624666251
250.00000 1.21117772878384780841
250.10000 1.22317546933013662363
250.20000 1.23508088819194348344
250.30000 1.24687136912995159205
250.40000 1.25852880715778611850
250.50000 1.27003593638487253633
250.60000 1.28137606439483643103
250.70000 1.29253878214698068687
250.80000 1.30351105378128650528
250.90000 1.31428265751625894304
251.00000 1.32484349747168250197
251.10000 1.33518232236724883924
251.20000 1.34529367023375234492
251.30000 1.35516586531870702959
251.40000 1.36479852827514435300
251.50000 1.37418343417318199018
251.60000 1.38331532778502819566
251.70000 1.39219104332451442474
251.80000 1.40080356326324355905
251.90000 1.40914767452847183840
252.00000 1.41721690691333484387
252.10000 1.42500706815089166420
252.20000 1.43251333590336952227
252.30000 1.43973318432166451193
252.40000 1.44666436722551509729
252.50000 1.45330403086656303404
252.60000 1.45965312015971794722
252.70000 1.46571024329981401682
252.80000 1.47147154892440920751
252.90000 1.47693652401787396517
253.00000 1.48210078336731203550
253.10000 1.48696295448508064033
253.20000 1.49151659276724105775
253.30000 1.49575810814516395854
253.40000 1.49968319885667853006
253.50000 1.50328714228054248997
253.60000 1.50656458632579041516
253.70000 1.50951281234310826898
253.80000 1.51212752106725443329
253.90000 1.51441153104299889307
254.00000 1.51636490438086834534
254.10000 1.51799467913197903936
254.20000 1.51930362717957071294
254.30000 1.52029694926122903142
254.40000 1.52098013027817033346
254.50000 1.52135671476810460752
254.60000 1.52142863915104477042
254.70000 1.52119702535371794619
254.80000 1.52066046051740294468
254.90000 1.51981703853161219913
255.00000 1.51866368942271086354
255.10000 1.51719522274557666760
255.20000 1.51540956639880032136
255.30000 1.51329881040956349520
255.40000 1.51086056957318202427
255.50000 1.50808726279648685321
255.60000 1.50497769320179626375
255.70000 1.50152638580712260489
255.80000 1.49773408810843321875
255.90000 1.49359893923000628247
256.00000 1.48911921978161305310
256.10000 1.48429964003162110852
256.20000 1.47913725771275195743
256.30000 1.47363583419276283558
256.40000 1.46779330807712841268
256.50000 1.46161049072658205247
256.60000 1.45508546226364312473
256.70000 1.44821811620591185035
256.80000 1.44100900824734610678
256.90000 1.43346110026920507292
257.00000 1.42558108906157982886
257.10000 1.41737355479845185377
257.20000 1.40884742135761458049
257.30000 1.40001058051894736385
257.40000 1.39086715904359464461
257.50000 1.38142401305645472698
257.60000 1.37168045939606502801
257.70000 1.36164237309985326411
257.80000 1.35131468279820004329
257.90000 1.34070004094316339362
258.00000 1.32980516817991048143
258.10000 1.31863907030885445397
258.20000 1.30720750070522468678
258.30000 1.29551668319825198613
258.40000 1.28357170033231879445
258.50000 1.27137804613301389191
258.60000 1.25894870907594960685
258.70000 1.24629594065294138708
258.80000 1.23344505260793842952
258.90000 1.22042555277534237639
259.00000 1.20727278310993162221
259.10000 1.19402212577405784017
259.20000 1.18071341340521748135
259.30000 1.16738028947340035170
259.40000 1.15405805185571145946
259.50000 1.14078257695671351798
259.60000 1.12759186656564705818
259.70000 1.11453128996946514619
259.80000 1.10164642692698822187
259.90000 1.08898983335474716451
260.00000 1.07660652311139189010
260.10000 1.06454364978238445175
260.20000 1.05283454449120351799
260.30000 1.04151350735648167108
260.40000 1.03061223013507849600
260.50000 1.02016474909790918534
260.60000 1.01021167221825347507
260.70000 1.00080180840364192459
260.80000 .99199059952955199362
260.90000 .98383617209218324206
261.00000 .97639115835099613011
261.10000 .96971109297769714644
261.20000 .96383959780349344184
261.30000 .95881959399722323363
261.40000 .95469413490709159169
261.50000 .95150123456041821364
261.60000 .94928039542539800625
261.70000 .94806571237915781931
261.80000 .94788003104770595225
261.90000 .94873628545818779598
262.00000 .95062724773172791693
262.10000 .95353544910401731744
262.20000 .95742543703465493417
262.30000 .96225249471123742054
262.40000 .96796380839471472462
262.50000 .97450900879263296834
262.60000 .98183420556680545911
262.70000 .98988797304038399959
262.80000 .99862667745709657663
262.90000 1.00800529851286000073
263.00000 1.01797994493653950373
263.10000 1.02850633431836480838
263.20000 1.03953813581609405042
263.30000 1.05103144869123683134
263.40000 1.06293310492288271753
263.50000 1.07518969052256076773
263.60000 1.08774514615189159206
263.70000 1.10054271673070464239
263.80000 1.11352466511254253402
263.90000 1.12663873241159253161
264.00000 1.13983460127204420640
264.10000 1.15306770045561505182
264.20000 1.16630153635927274294
264.30000 1.17950290876156808229
264.40000 1.19264349136864868902
264.50000 1.20569687187368948568
264.60000 1.21863581777535162024
264.70000 1.23143586141503935007
264.80000 1.24406886683736282622
264.90000 1.25651520297845978748
265.00000 1.26875265037319232391
265.10000 1.28076397643789154162
265.20000 1.29253731573018811625
265.30000 1.30406162121005616227
265.40000 1.31533392260064516287
265.50000 1.32634431369610809667
265.60000 1.33708314155926743551
265.70000 1.34754136703887498876
265.80000 1.35770266097220270565
265.90000 1.36755779040338913203
266.00000 1.37709399568874745711
266.10000 1.38630857262948496851
266.20000 1.39520085304446398908
266.30000 1.40377631580177331327
266.40000 1.41204105396018851021
266.50000 1.42000521358268259000
266.60000 1.42767204455154896053
266.70000 1.43504348535993849164
266.80000 1.44212178495299071603
266.90000 1.44889958479288688075
267.00000 1.45537257779442855627
267.10000 1.46154145015904355636
267.20000 1.46740167961775210719
267.30000 1.47295954591122427064
267.40000 1.47821561004408284526
267.50000 1.48317802387508425488
267.60000 1.48785148158174712354
267.70000 1.49224039863756536753
267.80000 1.49635110157843637015
267.90000 1.50018628514194862972
268.00000 1.50374955672046666774
268.10000 1.50704230468855783876
268.20000 1.51006861944780509368
268.30000 1.51283260304668209513
268.40000 1.51533415897946417275
268.50000 1.51757513078825853563
268.60000 1.51955331015071662736
268.70000 1.52126432692218218596
268.80000 1.52270099778157366255
268.90000 1.52385566093511625606
269.00000 1.52471912853351452927
269.10000 1.52527837579276000171
269.20000 1.52552638420218743852
269.30000 1.52545226663111291205
269.40000 1.52504748167589850946
269.50000 1.52430532042632456331
269.60000 1.52322155404130229239
269.70000 1.52179313686486311476
269.80000 1.52002140714958353510
269.90000 1.51790891720979095116
270.00000 1.51546463312642172659
270.10000 1.51269838694995639239
270.20000 1.50961781787742555777
270.30000 1.50623533810656560362
270.40000 1.50255798225725718581
270.50000 1.49858988707851622149
270.60000 1.49433705032064302357
270.70000 1.48979950537144426855
270.80000 1.48497865345802193453
270.90000 1.47987460023510100110
271.00000 1.47448940303313133034
271.10000 1.46882359092234081669
271.20000 1.46287945665013698010
271.30000 1.45665668013777357612
271.40000 1.45015686439674518405
271.50000 1.44338341713177514252
271.60000 1.43633978022680970374
271.70000 1.42903007208490892555
271.80000 1.42146191039893854765
271.90000 1.41364322516432695561
272.00000 1.40558162787580572445
272.10000 1.39728359802475316968
272.20000 1.38875611491831062972
272.30000 1.37999345466273860874
272.40000 1.37099384178449175118
272.50000 1.36174513664855803662
272.60000 1.35223900429879628583
272.70000 1.34246347317534118448
272.80000 1.33241744019695269072
272.90000 1.32210166504735935908
273.00000 1.31152848568721525881
273.10000 1.30071460907494999965
273.20000 1.28968239721297274128
273.30000 1.27845246814224579524
273.40000 1.26704595353799224388
273.50000 1.25547509906369708133
273.60000 1.24375266431433223281
273.70000 1.23188430897791696809
273.80000 1.21987890479752128550
273.90000 1.20774904556451627112
274.00000 1.19551196862515767956
274.10000 1.18319215900250116557
274.20000 1.17081864891621879222
274.30000 1.15842120379463013349
274.40000 1.14603736881743956508
274.50000 1.13369751609412993368
274.60000 1.12143796004727787170
274.70000 1.10929392471337370071
274.80000 1.09730814964074699521
274.90000 1.08552296939816063940
275.00000 1.07398497928881668321
275.10000 1.06274434690333686102
275.20000 1.05184970131145637930
275.30000 1.04135143312380379131
275.40000 1.03129539354590351045
275.50000 1.02173518574530846975
275.60000 1.01272320498396796635
275.70000 1.00431824145437087644
275.80000 .99657453018477248257
275.90000 .98955224998177837501
276.00000 .98329420254214862323
276.10000 .97783911319807615885
276.20000 .97320929381556976580
276.30000 .96942321704918951254
276.40000 .96648817028766575586
276.50000 .96441081306101084175
276.60000 .96319936379287543630
276.70000 .96286255409014634709
276.80000 .96341105850877588937
276.90000 .96485124968774331789
277.00000 .96718279569738005136
277.10000 .97039578639130539044
277.20000 .97447013297381259452
277.30000 .97937095752937252391
277.40000 .98505501533467662457
277.50000 .99147328963618581185
277.60000 .99857548721215863821
277.70000 1.00631122436649786183
277.80000 1.01462985130982618847
277.90000 1.02348500384226441288
278.00000 1.03283055083832604452
278.10000 1.04262051089022797911
278.20000 1.05281094245358221390
278.30000 1.06335280437585718533
278.40000 1.07419838515378526889
278.50000 1.08529781753212790656
278.60000 1.09659962860380360426
278.70000 1.10805991612412367779
278.80000 1.11963332628544064787
278.90000 1.13128467863619544381
279.00000 1.14298252686338123215
279.10000 1.15469974137262194157
279.20000 1.16641139326868716933
279.30000 1.17809160732304684388
279.40000 1.18971640129612401674
279.50000 1.20125844139593874489
279.60000 1.21269121254052138035
279.70000 1.22398541879999534576
279.80000 1.23511622062257768730
279.90000 1.24605616015250291767
280.00000 1.25678524248218319059
280.10000 1.26728592794246713358
280.20000 1.27754217375591949575
280.30000 1.28754120735648690149
280.40000 1.29727194332221646178
280.50000 1.30672509116225360708
280.60000 1.31589395948229810239
280.70000 1.32477102236046814883
280.80000 1.33335153263571118902
280.90000 1.34163049038884026102
281.00000 1.34960411156642524508
281.10000 1.35727117292639793249
281.20000 1.36462907364785395004
281.30000 1.37167305663011402609
281.40000 1.37840690131252607567
281.50000 1.38482984923491593549
281.60000 1.39094270000313097009
281.70000 1.39674527090661738885
281.80000 1.40223545172877439983
281.90000 1.40741400813477766095
282.00000 1.41227491156856567590
282.10000 1.41681487905971682027
282.20000 1.42103386928003936298
282.30000 1.42492765774091142103
282.40000 1.42850027830798829004
282.50000 1.43174960576247409700
282.60000 1.43467561362490580252
282.70000 1.43727890966958810377
282.80000 1.43955546263733791577
282.90000 1.44150163224673457183
283.00000 1.44310971083490391707
283.10000 1.44437353099362770065
283.20000 1.44528742418731368410
283.30000 1.44584807195431152603
283.40000 1.44605655236370337467
283.50000 1.44591091488722084409
283.60000 1.44541528848424735347
283.70000 1.44457153274491741245
283.80000 1.44338099355679476121
283.90000 1.44184753660919364210
284.00000 1.43997091521634561103
284.10000 1.43775796182459027967
284.20000 1.43521275400583031468
284.30000 1.43234411761350142391
284.40000 1.42916215627758629788
284.50000 1.42567512898345813851
284.60000 1.42189227283715133072
284.70000 1.41781778821045971527
284.80000 1.41345467714957171172
284.90000 1.40880275850524937847
285.00000 1.40385882406316056179
285.10000 1.39862017140823476684
285.20000 1.39308537135094488077
285.30000 1.38725107051355343331
285.40000 1.38111584336325676660
285.50000 1.37467370810421772611
285.60000 1.36792392415404446716
285.70000 1.36085899251244983644
285.80000 1.35347207071479683340
285.90000 1.34576038014127908862
286.00000 1.33772219134019003534
286.10000 1.32936115674560011570
286.20000 1.32068685279592300482
286.30000 1.31171135653008661446
286.40000 1.30245106146718618273
286.50000 1.29292026440534994037
286.60000 1.28313339877465585359
286.70000 1.27310199523722371707
286.80000 1.26283612972150903693
286.90000 1.25234427120420844762
287.00000 1.24163589587527631207
287.10000 1.23072399375977065575
287.20000 1.21961900321411850326
287.30000 1.20833491748852478487
287.40000 1.19688131253102953608
287.50000 1.18527002878711144773
287.60000 1.17351239077736200952
287.70000 1.16162163875893772022
287.80000 1.14961995830404753807
287.90000 1.13753664622244148605
288.00000 1.12540671437218642533
288.10000 1.11327525801753090070
288.20000 1.10118842113191509892
288.30000 1.08919399142209740708
288.40000 1.07733593434824218713
288.50000 1.06565760284108140922
288.60000 1.05419899550986103185
288.70000 1.04300737616806910096
288.80000 1.03213178207484726208
288.90000 1.02162649932007930468
289.00000 1.01155780050425195660
289.10000 1.00198882009631225226
289.20000 .99298780003029241648
289.30000 .98461985339063725381
289.40000 .97694303850531633746
289.50000 .97001640966635198464
289.60000 .96388594587585931872
289.70000 .95859940104404404953
289.80000 .95419221253686618001
289.90000 .95069181916802039976
290.00000 .94811511196953294844
290.10000 .94646425758451121765
290.20000 .94572777044718317819
290.30000 .94588472899661510498
290.40000 .94691145751543211538
290.50000 .94878635195179741792
290.60000 .95149123868641060650
290.70000 .95501988097002462349
290.80000 .95936352083972840623
290.90000 .96451292542764817009
291.00000 .97044816400310635035
291.10000 .97713546833333196737
291.20000 .98453022736125273321
291.30000 .99257534039739270564
291.40000 1.00121343843807849680
291.50000 1.01038735484268606319
291.60000 1.02004842873561645421
291.70000 1.03014945552720649875
291.80000 1.04065247791277564420
291.90000 1.05151722149282937932
292.00000 1.06270566925889691519
292.10000 1.07418109335623665127
292.20000 1.08590804222733335459
292.30000 1.09785147575662528687
292.40000 1.10998065123947093062
292.50000 1.12226234519073123894
292.60000 1.13466361742544649196
292.70000 1.14714335257978982894
292.80000 1.15965542727182543031
292.90000 1.17214302266916216114
293.00000 1.18455280662915150597
293.10000 1.19683268328074998304
293.20000 1.20893739317220228002
293.30000 1.22083184567040189902
293.40000 1.23249663612603827666
293.50000 1.24391801290679925582
293.60000 1.25508848523480606426
293.70000 1.26599976874800415581
293.80000 1.27664295296884007043
293.90000 1.28700432986412287361
294.00000 1.29707181026032633456
294.10000 1.30683314497949584260
294.20000 1.31627859481266350949
294.30000 1.32540072584143396492
294.40000 1.33419811940805852718
294.50000 1.34266973149840538140
294.60000 1.35081643271985701736
294.70000 1.35863901772472293443
294.80000 1.36613152230522812133
294.90000 1.37328995970734454357
295.00000 1.38010717915711169595
295.10000 1.38657320540208045663
295.20000 1.39268253503122526951
295.30000 1.39842937746959535189
295.40000 1.40380738558892045743
295.50000 1.40881383133755469245
295.60000 1.41344435897066708693
295.70000 1.41769477522631788811
295.80000 1.42156228190466561773
295.90000 1.42504034806527495739
296.00000 1.42812619736982627763
296.10000 1.43081579701406707665
296.20000 1.43310676940449904498
296.30000 1.43499680042361070067
296.40000 1.43648553207959598996
296.50000 1.43757355005613538868
296.60000 1.43826359562668483749
296.70000 1.43856151310293297447
296.80000 1.43847382652101112186
296.90000 1.43801073244569353596
297.00000 1.43717925467528232060
297.10000 1.43598929206975634745
297.20000 1.43444260155783159171
297.30000 1.43254406854728207345
297.40000 1.43029262591820699073
297.50000 1.42768834534291831908
297.60000 1.42473185067576839092
297.70000 1.42142379909230449046
297.80000 1.41776953783786735724
297.90000 1.41377348012579440943
298.00000 1.40944555377957044375
298.10000 1.40478971972534024520
298.20000 1.39981384211830110049
298.30000 1.39451823445123871926
298.40000 1.38890542832332540351
298.50000 1.38296975017315545042
298.60000 1.37670927241229838387
298.70000 1.37011789338363142187
298.80000 1.36319449338016326950
298.90000 1.35593693934673820434
299.00000 1.34834970582597747678
299.10000 1.34044193238237664436
299.20000 1.33222896350214515218
299.30000 1.32372859959169878169
299.40000 1.31496675101578138723
299.50000 1.30596857300855444436
299.60000 1.29676010006862873094
299.70000 1.28736898083843856455
299.80000 1.27781383292598613189
299.90000 1.26811657503362047964
300.00000 1.25828964574775071936
300.10000 1.24834393256706302621
300.20000 1.23828945342072586029
300.30000 1.22813340114256317705
300.40000 1.21788931029753274536
300.50000 1.20756555355889478932
300.60000 1.19717872918791870756
300.70000 1.18674416602105105945
300.80000 1.17627694412200394875
300.90000 1.16579772348165099682
301.00000 1.15532646389710990641
301.10000 1.14488961663603185985
301.20000 1.13451485282961368552
301.30000 1.12423825667204547411
301.40000 1.11410292182858940745
301.50000 1.10415471786430365277
301.60000 1.09444239128105778978
301.70000 1.08501496696451150843
301.80000 1.07592591610621593020
301.90000 1.06721909463614827134
302.00000 1.05893953059700250289
302.10000 1.05112513886073526825
302.20000 1.04381284537938121697
302.30000 1.03703852703214454876
302.40000 1.03083341716593569112
302.50000 1.02523176699758967232
302.60000 1.02026870375700537803
302.70000 1.01596984400325583679
302.80000 1.01236389555831158157
302.90000 1.00946609274061305639
303.00000 1.00728335686588210400
303.10000 1.00581557383945890063
303.20000 1.00505152748155156465
303.30000 1.00497335097056180597
303.40000 1.00556700472966991639
303.50000 1.00681627558606739082
303.60000 1.00870842460891541817
303.70000 1.01123311104710174042
303.80000 1.01438106578642328284
303.90000 1.01813755270739326561
304.00000 1.02248640928571759672
304.10000 1.02740602800888802260
304.20000 1.03286559954042423321
304.30000 1.03883716313337577863
304.40000 1.04528581931881195878
304.50000 1.05217881496017586373
304.60000 1.05948743023454506673
304.70000 1.06717634882759653483
304.80000 1.07521522185886114807
304.90000 1.08356698759329134519
305.00000 1.09219267687482688047
305.10000 1.10104993144906920701
305.20000 1.11009615936098076386
305.30000 1.11928630037403745576
305.40000 1.12857787823481636769
305.50000 1.13793268947596368803
305.60000 1.14731477477194548677
305.70000 1.15669683214315063671
305.80000 1.16605174185410829049
305.90000 1.17536142413344500575
306.00000 1.18460793124180964180
306.10000 1.19377697036758084714
306.20000 1.20285923389397481068
306.30000 1.21184758199123374741
306.40000 1.22073783285109993350
306.50000 1.22952497119578665351
306.60000 1.23820330382090323349
306.70000 1.24676214957946168795
306.80000 1.25519170214632951898
306.90000 1.26347540444719381961
307.00000 1.27159418073062916954
307.10000 1.27953351785172083470
307.20000 1.28727533691825231053
307.30000 1.29481227168149746417
307.40000 1.30213754952232292962
307.50000 1.30924604874179398838
307.60000 1.31613603664552852330
307.70000 1.32280368140703327874
307.80000 1.32924260280394263324
307.90000 1.33544263170455959500
308.00000 1.34139034934130937335
308.10000 1.34707262947511482722
308.20000 1.35247388603477294644
308.30000 1.35757895271361657921
308.40000 1.36237381024849417060
308.50000 1.36684639840217598606
308.60000 1.37098422091977411642
308.70000 1.37477414226082969341
308.80000 1.37821152111713244087
308.90000 1.38129017049315166695
309.00000 1.38400760738588427745
309.10000 1.38636571636238899024
309.20000 1.38837165709366164660
309.30000 1.39003415994320082032
309.40000 1.39136266510820247752
309.50000 1.39236238864169266240
309.60000 1.39304009301742640116
309.70000 1.39339505085133699135
309.80000 1.39342155123925078468
309.90000 1.39311500835286388066
310.00000 1.39247022702462116233
310.10000 1.39148382975405071718
310.20000 1.39015703750691418063
310.30000 1.38849666271511074165
310.40000 1.38651214618336466991
310.50000 1.38421638569878228414
310.60000 1.38161597285931809684
310.70000 1.37871881559257760062
310.80000 1.37552358052815655829
310.90000 1.37202569563474284080
311.00000 1.36821315413388713699
311.10000 1.36407667757571458304
311.20000 1.35960465346842646057
311.30000 1.35479040010696857609
311.40000 1.34963279426109085636
311.50000 1.34413754392100810778
311.60000 1.33831138528408253245
311.70000 1.33216464875292348376
311.80000 1.32571268286948209312
311.90000 1.31896383943533493673
312.00000 1.31192990610055078506
312.10000 1.30462010507810280334
312.20000 1.29703735592194876459
312.30000 1.28918679137276301835
312.40000 1.28107202661872216840
312.50000 1.27269579156764716631
312.60000 1.26405924609806165524
312.70000 1.25517121750819318251
312.80000 1.24603832978524380544
312.90000 1.23667219469146309418
313.00000 1.22708764103710212537
313.10000 1.21730554122249850210
313.20000 1.20734541864165782736
313.30000 1.19723182832774705681
313.40000 1.18698657058325643046
313.50000 1.17662997861052307968
313.60000 1.16618314822072437628
313.70000 1.15566055900251264047
313.80000 1.14508031737909109866
313.90000 1.13446044189738057168
314.00000 1.12381981451698919580
314.10000 1.11318007322894529075
314.20000 1.10256900584498564980
314.30000 1.09201603820731497533
314.40000 1.08155950673183026670
314.50000 1.07123906202910655436
314.60000 1.06110121791938397529
314.70000 1.05119668852836480004
314.80000 1.04158230675880818746
314.90000 1.03231250030647211958
315.00000 1.02344012700743759727
315.10000 1.01501535846902336416
315.20000 1.00708224003951137098
315.30000 .99968045832155786919
315.40000 .99284175653172444517
315.50000 .98660070212928593881
315.60000 .98099306437558466563
315.70000 .97605674744606934662
315.80000 .97183231334474570454
315.90000 .96836238836759867209
316.00000 .96567993002547174196
316.10000 .96380822071717151337
316.20000 .96275485638297353643
316.30000 .96251452804568098113
316.40000 .96306788034385198262
316.50000 .96439349636649873044
316.60000 .96646893007173282849
316.70000 .96927367639330843430
316.80000 .97279449971152694629
316.90000 .97702130149449658762
317.00000 .98193934935717898441
317.10000 .98752880422091992769
317.20000 .99376364002211310528
317.30000 1.00060341493870587329
317.40000 1.00800386829118865242
317.50000 1.01591298436332626686
317.60000 1.02428043453050493187
317.70000 1.03305765246330758691
317.80000 1.04220150154660590951
317.90000 1.05167023245407112739
318.00000 1.06142200378831416046
318.10000 1.07141573656914335990
318.20000 1.08160352130020360802
318.30000 1.09194185718196552701
318.40000 1.10238558163874766817
318.50000 1.11289128561598504413
318.60000 1.12342334042514890238
318.70000 1.13394396343602446993
318.80000 1.14442081206346470392
318.90000 1.15482149322005606668
319.00000 1.16511700003304389172
319.10000 1.17527817889893624962
319.20000 1.18528346013137296287
319.30000 1.19511343818944651677
319.40000 1.20475861004974768347
319.50000 1.21421272089778403869
319.60000 1.22347249511952658363
319.70000 1.23253659068605342561
319.80000 1.24139584775284309793
319.90000 1.25003547272747424221
320.00000 1.25843157749239588921
320.10000 1.26655605994089341769
320.20000 1.27438021395892678070
320.30000 1.28187777931010255888
320.40000 1.28902929536958158304
320.50000 1.29582539802860786496
320.60000 1.30226656320662706324
320.70000 1.30835841742123553320
320.80000 1.31410974951333497820
320.90000 1.31952852229991603164
321.00000 1.32461786706091202414
321.10000 1.32937327541289169696
321.20000 1.33378817562647480534
321.30000 1.33785051288325931560
321.40000 1.34155058314660651486
321.50000 1.34487835660218727456
321.60000 1.34782898132144346616
321.70000 1.35040657934194026200
321.80000 1.35261304496666747177
321.90000 1.35445973970841968322
322.00000 1.35595831544373074064
322.10000 1.35711494922758845866
322.20000 1.35793866918539439610
322.30000 1.35842845714781755671
322.40000 1.35858200046519091220
322.50000 1.35839391330092465193
322.60000 1.35785421080247050210
322.70000 1.35695547251263922967
322.80000 1.35568871030115169282
322.90000 1.35404805210376489060
323.00000 1.35203107512549429567
323.10000 1.34963263886770313984
323.20000 1.34685527806368268320
323.30000 1.34370462741072675075
323.40000 1.34018445525420119312
323.50000 1.33630273848518322940
323.60000 1.33206738362404174587
323.70000 1.32749044187933797717
323.80000 1.32258041462664945967
323.90000 1.31734679006061270320
324.00000 1.31180007144305339834
324.10000 1.30594748957260911762
324.20000 1.29979404538719133185
324.30000 1.29334260175484825015
324.40000 1.28659597069398596807
324.50000 1.27955310220013924985
324.60000 1.27221221802182044599
324.70000 1.26457735017870694108
324.80000 1.25665492423417495634
324.90000 1.24845800958502404891
325.00000 1.24000896432929064531
325.10000 1.23133321523704541054
325.20000 1.22246332694972899133
325.30000 1.21342780660284854047
325.40000 1.20425110883610981211
325.50000 1.19495470070375471116
325.60000 1.18555011920922179121
325.70000 1.17604463989212586351
325.80000 1.16644547560569671061
325.90000 1.15676122796366234363
326.00000 1.14700767310118723547
326.10000 1.13720439117776888753
326.20000 1.12737753146450457366
326.30000 1.11755274480849448629
326.40000 1.10775501896312796620
326.50000 1.09801057624960971957
326.60000 1.08834344361419295500
326.70000 1.07878330195364073404
326.80000 1.06936105008271177447
326.90000 1.06011788851381995722
327.00000 1.05109982710016654250
327.10000 1.04235882315064614221
327.20000 1.03394653741912594114
327.30000 1.02591183091579560943
327.40000 1.01830243794169519802
327.50000 1.01115817791728312758
327.60000 1.00452061585763385466
327.70000 .99842844741223193975
327.80000 .99291935884239864084
327.90000 .98803264549052224117
328.00000 .98379926688527268895
328.10000 .98025033361381724142
328.20000 .97740236066064419957
328.30000 .97526559793781304074
328.40000 .97384117629365005198
328.50000 .97312805392764214564
328.60000 .97311670240315986470
328.70000 .97380461274631473168
328.80000 .97518098000525010239
328.90000 .97723323169087941122
329.00000 .97994327900241246565
329.10000 .98328195384945410885
329.20000 .98721526756275401517
329.30000 .99171068755459119535
329.40000 .99673543326351150643
329.50000 1.00226939382383616712
329.60000 1.00830695829692656148
329.70000 1.01484409537869411599
329.80000 1.02188668392390748483
329.90000 1.02942730612753807988
330.00000 1.03744932944120215475
330.10000 1.04591211073015116894
330.20000 1.05476292570890071079
330.30000 1.06393738302683960161
330.40000 1.07337194949979944032
330.50000 1.08300378236504788303
330.60000 1.09277912755048538216
330.70000 1.10265474165987242627
330.80000 1.11258936588752276281
330.90000 1.12254403156624551178
331.00000 1.13248351950745843955
331.10000 1.14237086007390787261
331.20000 1.15217337409697157087
331.30000 1.16187116536171944023
331.40000 1.17144780480395284233
331.50000 1.18090064609390404042
331.60000 1.19023280534776052693
331.70000 1.19944861539333980757
331.80000 1.20855207998786713436
331.90000 1.21753287081294031073
332.00000 1.22638223664973230074
332.10000 1.23507749461885993836
332.20000 1.24359554173613858288
332.30000 1.25191094705813639993
332.40000 1.25999930813234972982
332.50000 1.26784104415104025295
332.60000 1.27541810631847311876
332.70000 1.28271907690694301921
332.80000 1.28973635525598796698
332.90000 1.29646536777385611736
333.00000 1.30291180064154764719
333.10000 1.30907732369405895228
333.20000 1.31497493277894845199
333.30000 1.32061099358668069509
333.40000 1.32599225401998483921
333.50000 1.33112049107321610639
333.60000 1.33598833763098396292
333.70000 1.34058618887746266382
333.80000 1.34489372921208908430
333.90000 1.34889602645830341996
334.00000 1.35257931218616529600
334.10000 1.35593513173197190377
334.20000 1.35896407632652306251
334.30000 1.36167342293627806562
334.40000 1.36407324136902560969
334.50000 1.36617379008162793841
334.60000 1.36798178837183355245
334.70000 1.36949927262229679506
334.80000 1.37072325821553053561
334.90000 1.37164587054931930050
335.00000 1.37226135943011963831
335.10000 1.37256330069071859910
335.20000 1.37255040217326809830
335.30000 1.37222179635509361049
335.40000 1.37158195044882389265
335.50000 1.37063223188899216839
335.60000 1.36937809279833303458
335.70000 1.36781809440363816236
335.80000 1.36595406266901962752
335.90000 1.36378348671187539056
336.00000 1.36130989541470681252
336.10000 1.35853440854804998936
336.20000 1.35546566501590146328
336.30000 1.35211238971987827872
336.40000 1.34848702564726220653
336.50000 1.34459964820611194446
336.60000 1.34046105507657327090
336.70000 1.33607452451912277302
336.80000 1.33144319612892235471
336.90000 1.32656915935506355340
337.00000 1.32145032369173832670
337.10000 1.31608635700549680912
337.20000 1.31047745378659605537
337.30000 1.30462362952577246350
337.40000 1.29852440783567868982
337.50000 1.29218061107958124322
337.60000 1.28559239788161473088
337.70000 1.27875849501538014220
337.80000 1.27168140771696430428
337.90000 1.26436424047582111297
338.00000 1.25681298455299227545
338.10000 1.24903726100144826704
338.20000 1.24105112864458569815
338.30000 1.23287136350756399584
338.40000 1.22451756355105009167
338.50000 1.21600942764972015656
338.60000 1.20736742489185950374
338.70000 1.19861378379776694440
338.80000 1.18976999908301604476
338.90000 1.18085348790186498733
339.00000 1.17188454758563993960
339.10000 1.16287331164405007166
339.20000 1.15383244467903570907
339.30000 1.14476776240685603960
339.40000 1.13569438091680281061
339.50000 1.12662712728435577999
339.60000 1.11759565016780554754
339.70000 1.10863648313863458207
339.80000 1.09979931388094619050
339.90000 1.09113686088822056621
340.00000 1.08270337068561858246
340.10000 1.07454356169584860623
340.20000 1.06669062855637763402
340.30000 1.05916692354038322281
340.40000 1.05198096606069826742
340.50000 1.04513561745545730874
340.60000 1.03863243643263905144
340.70000 1.03247655707042569151
340.80000 1.02668426601803925765
340.90000 1.02128128519570943912
341.00000 1.01630041306987571252
341.10000 1.01177657814559040127
341.20000 1.00774751672728025631
341.30000 1.00424503811768968082
341.40000 1.00129560118278757971
341.50000 .99891497577321364333
341.60000 .99711479300229018315
341.70000 .99590075530295688193
341.80000 .99527558572035715338
341.90000 .99523609355870931455
342.00000 .99578206048763501511
342.10000 .99691376937727166694
342.20000 .99862864259493378502
342.30000 1.00092768921885660860
342.40000 1.00380372571434501525
342.50000 1.00724863455702932017
342.60000 1.01124592640366171217
342.70000 1.01577391499240617189
342.80000 1.02080554200934861499
342.90000 1.02630465545373026920
343.00000 1.03223453756643891904
343.10000 1.03855579322971377857
343.20000 1.04522828038424218671
343.30000 1.05221465569768605081
343.40000 1.05948015902941759620
343.50000 1.06698910976494975658
343.60000 1.07470824869170888856
343.70000 1.08260316155967325902
343.80000 1.09064297875610972091
343.90000 1.09879161390183534654
344.00000 1.10702184172987300639
344.10000 1.11530651079154021049
344.20000 1.12362156494702432353
344.30000 1.13194752154726678389
344.40000 1.14025913939376079003
344.50000 1.14853293196886609778
344.60000 1.15673783005225518560
344.70000 1.16484466742737849046
344.80000 1.17282328680880138806
344.90000 1.18064921298919265404
345.00000 1.18830760234924021123
345.10000 1.19578814628135530786
345.20000 1.20308691898175004635
345.30000 1.21020572514676197924
345.40000 1.21713989829066075193
345.50000 1.22388344122183465384
345.60000 1.23042354667000744943
345.70000 1.23674475956722775999
345.80000 1.24283121783008009538
345.90000 1.24866303062835971831
346.00000 1.25422753097115516953
346.10000 1.25951754906829305361
346.20000 1.26452918666751223389
346.30000 1.26925981111394210881
346.40000 1.27370623514725717935
346.50000 1.27786610181818345313
346.60000 1.28173361342753276488
346.70000 1.28529979813154876259
346.80000 1.28855598002919531676
346.90000 1.29149688677789696017
347.00000 1.29412024757593527113
347.10000 1.29642325150546416756
347.20000 1.29841115675929094351
347.30000 1.30009127366081493901
347.40000 1.30147138729209102808
347.50000 1.30255945106471052007
347.60000 1.30336444076091012557
347.70000 1.30389473145802686765
347.80000 1.30415156530251498218
347.90000 1.30413627766004577164
348.00000 1.30384560070623392812
348.10000 1.30327438530418451556
348.20000 1.30242067630930982544
348.30000 1.30127854370230818772
348.40000 1.29985165274926661532
348.50000 1.29814450937366753552
348.60000 1.29616914134112913620
348.70000 1.29393366733383979910
348.80000 1.29145056039091175114
348.90000 1.28872802688775260452
349.00000 1.28577363840490990212
349.10000 1.28258820094720971201
349.20000 1.27917741363815519802
349.30000 1.27554483626527217422
349.40000 1.27169526443837951409
349.50000 1.26764008916292955806
349.60000 1.26339313367257145308
349.70000 1.25897023555801350009
349.80000 1.25438377387504498921
349.90000 1.24964788348118287044
350.00000 1.24476737206957670159
350.10000 1.23974482377866776879
350.20000 1.23458080554575284551
350.30000 1.22927485152629718962
350.40000 1.22382840553159248853
350.50000 1.21825082920103116176
350.60000 1.21255307257579451485
350.70000 1.20675284651912050088
350.80000 1.20086704685906008085
350.90000 1.19491312445968221526
351.00000 1.18890797464269706192
351.10000 1.18286257033182007774
351.20000 1.17679098532024793888
351.30000 1.17070425962281353612
351.40000 1.16461631182935094591
351.50000 1.15854213648576459534
351.60000 1.15250276394766186261
351.70000 1.14652112860993538691
351.80000 1.14062433013591289078
351.90000 1.13483727503505981727
352.00000 1.12918666354239235674
352.10000 1.12369446877387449388
352.20000 1.11837602388552661604
352.30000 1.11324285439835633377
352.40000 1.10829673398508217385
352.50000 1.10353872910786416132
352.60000 1.09896835932705542111
352.70000 1.09458654508951460982
352.80000 1.09040268986095224140
352.90000 1.08642866646917965057
353.00000 1.08268427961294422777
353.10000 1.07919139597292935422
353.20000 1.07597582859328210840
353.30000 1.07305761318672913090
353.40000 1.07045692647859493403
353.50000 1.06819070761966470122
353.60000 1.06627047323181560563
353.70000 1.06470498319487544323
353.80000 1.06349759022811142428
353.90000 1.06264701193999505830
354.00000 1.06214748880087270109
354.10000 1.06198667273087754130
354.20000 1.06215020910839159896
354.30000 1.06261849171798247979
354.40000 1.06337696983948265306
354.50000 1.06441524468648982235
354.60000 1.06572913693114349420
354.70000 1.06732364661240406718
354.80000 1.06920495570914746859
354.90000 1.07138240154064505708
355.00000 1.07385849109228539917
355.10000 1.07663076389865434682
355.20000 1.07968597155654476902
355.30000 1.08300193563908277993
355.40000 1.08655284530159875698
355.50000 1.09031399106220773103
355.60000 1.09426160730741165851
355.70000 1.09838131459252346478
355.80000 1.10266246694172011252
355.90000 1.10709909355983125563
356.00000 1.11168232868252430452
356.10000 1.11640603843046280792
356.20000 1.12125859702077646990
356.30000 1.12622335954552105889
356.40000 1.13128516531686209502
356.50000 1.13642514462414109327
356.60000 1.14162202739304220206
356.70000 1.14685607170472790761
356.80000 1.15210574056984890973
356.90000 1.15735085616333303855
357.00000 1.16257700889489466972
357.10000 1.16777361919423406710
357.20000 1.17293167204615972890
357.30000 1.17804869139777070591
357.40000 1.18311969331678356608
357.50000 1.18814048829378758781
357.60000 1.19310181683584741744
357.70000 1.19799057802638831939
357.80000 1.20278797220873471785
357.90000 1.20747635695528216831
358.00000 1.21203291266409098285
358.10000 1.21644337346750341858
358.20000 1.22069350785117227967
358.30000 1.22477658427731218607
358.40000 1.22869337764472385879
358.50000 1.23244060091064835058
358.60000 1.23602176688155455800
358.70000 1.23943197861843148427
358.80000 1.24266310874589014653
358.90000 1.24570657927980776961
359.00000 1.24854830500946177849
359.10000 1.25117681989557335308
359.20000 1.25357862123641850180
359.30000 1.25574391701254121583
359.40000 1.25766905987425801823
359.50000 1.25934923765371772269
359.60000 1.26078750761775871904
359.70000 1.26199197175180159701
359.80000 1.26297419639080512767
359.90000 1.26374550649606663596
360.00000 1.26431897575770015807
360.10000 1.26470708554392150997
360.20000 1.26492166243566245599
360.30000 1.26496693794976317554
360.40000 1.26484652615762043685
360.50000 1.26456447984592703409
360.60000 1.26411450629640351422
360.70000 1.26349770165085777254
360.80000 1.26271017672504722709
360.90000 1.26174938941970564363
361.00000 1.26060952416876495690
361.10000 1.25928904703963815584
361.20000 1.25778272875167116439
361.30000 1.25608404341190482300
361.40000 1.25418851622353806337
361.50000 1.25209132665393062373
361.60000 1.24978647141381715310
361.70000 1.24727321436604257736
361.80000 1.24455274588303407913
361.90000 1.24162518321351713794
362.00000 1.23849773929708890688
362.10000 1.23517644318777388185
362.20000 1.23166470487791440974
362.30000 1.22797043261187685650
362.40000 1.22409637122940610406
362.50000 1.22004515053747088774
362.60000 1.21581845569023996453
362.70000 1.21141646589189136710
362.80000 1.20683952613261718608
362.90000 1.20208437268687591902
363.00000 1.19715064521554679735
363.10000 1.19204014941024532590
363.20000 1.18675947303823953929
363.30000 1.18131852982800536446
363.40000 1.17573859871359160885
363.50000 1.17004312833672930383
363.60000 1.16425600250675108984
363.70000 1.15840376701951379660
363.80000 1.15250514139677485431
363.90000 1.14657098295264737612
364.00000 1.14060717222451306134
364.10000 1.13461135663098313622
364.20000 1.12858341648546298316
364.30000 1.12251971317478429395
364.40000 1.11642504405625011041
364.50000 1.11030936773495701241
364.60000 1.10419073360266884645
364.70000 1.09809451503820926789
364.80000 1.09204834582265633318
364.90000 1.08608284060977595393
365.00000 1.08022806286681887886
365.10000 1.07450747612987784180
365.20000 1.06894273159837706995
365.30000 1.06354389110793166174
365.40000 1.05831731613632780056
365.50000 1.05326544676876208630
365.60000 1.04838379887806354826
365.70000 1.04367416843428677436
365.80000 1.03914184319033174038
365.90000 1.03480382536884738750
366.00000 1.03068954592981101022
366.10000 1.02683802993364050803
366.20000 1.02329466129067633282
366.30000 1.02010866856820700188
366.40000 1.01731921092545971836
366.50000 1.01495771245505593231
366.60000 1.01304090840498637782
366.70000 1.01157373204378928257
366.80000 1.01054703890813514173
366.90000 1.00995109957413284654
367.00000 1.00977192734399187197
367.10000 1.00999850619047947183
367.20000 1.01062827954297815601
367.30000 1.01165977752305641421
367.40000 1.01309995504935247233
367.50000 1.01495422798518357617
367.60000 1.01723338532610106229
367.70000 1.01994239031672764375
367.80000 1.02308395719657338393
367.90000 1.02665430106389755483
368.00000 1.03064772075670938243
368.10000 1.03505014011641001274
368.20000 1.03984180097695630193
368.30000 1.04500492696685406584
368.40000 1.05051615112476971379
368.50000 1.05635311711236030223
368.60000 1.06249168944420454699
368.70000 1.06891173724213544160
368.80000 1.07558962121480142144
368.90000 1.08250070046905743330
369.00000 1.08961921735072202240
369.10000 1.09691667074805641318
369.20000 1.10436228073988474119
369.30000 1.11192342755964990055
369.40000 1.11956654503874846715
369.50000 1.12726554182943071099
369.60000 1.13499557251691515133
369.70000 1.14273935893098562687
369.80000 1.15048270719554928910
369.90000 1.15821590018139536850
370.00000 1.16592845587583117363
370.10000 1.17361670415898563078
370.20000 1.18127304824329247878
370.30000 1.18888851228910442357
370.40000 1.19645767663549219253
370.50000 1.20397048842320051279
370.60000 1.21142326335802219478
370.70000 1.21880947373861514467
370.80000 1.22613046807711290964
370.90000 1.23338751832585041771
371.00000 1.24058839644017306115
371.10000 1.24773936774432183498
371.20000 1.25484800534965189862
371.30000 1.26192135307752043759
371.40000 1.26896489945663981710
371.50000 1.27598220702798203243
371.60000 1.28297443376592660767
371.70000 1.28994503423130398126
371.80000 1.29689572736361499665
371.90000 1.30382939703206569478
372.00000 1.31075332989124998064
372.10000 1.31766775038930052733
372.20000 1.32456919353992224727
372.30000 1.33145020284913397132
372.40000 1.33829142521686957119
372.50000 1.34507260106991994292
372.60000 1.35177137380327743053
372.70000 1.35836550673300004846
372.80000 1.36483968226235274566
372.90000 1.37118393925067544163
373.00000 1.37739870125174722410
373.10000 1.38348826813999402269
373.20000 1.38946388501069001336
373.30000 1.39533683985086554440
373.40000 1.40112160568060615428
373.50000 1.40682846184067515829
373.60000 1.41246990848159310441
373.70000 1.41805237654820070471
373.80000 1.42358160885739177913
373.90000 1.42906017986857362437
374.00000 1.43448927999410298834
374.10000 1.43986856948646531666
374.20000 1.44519604702372473656
374.30000 1.45047352616309409151
374.40000 1.45570022653876096729
374.50000 1.46087938851809391937
374.60000 1.46602246680226561935
374.70000 1.47114355064895009721
374.80000 1.47626272203561382213
374.90000 1.48140043685054987228
375.00000 1.48658067593353304694
375.10000 1.49182161199722535726
375.20000 1.49713572602219335322
375.30000 1.50252789237138622910
375.40000 1.50799518662925446354
375.50000 1.51352586912744904031
375.60000 1.51910697275274199170
375.70000 1.52471884235127100366
375.80000 1.53034627569775854308
375.90000 1.53597555566291483869
376.00000 1.54159583573970515574
376.10000 1.54720204404143675497
376.20000 1.55279097251980441825
376.30000 1.55835766196852255217
376.40000 1.56390435254014175916
376.50000 1.56943053111662129407
376.60000 1.57493481993541561294
376.70000 1.58041868163502800325
376.80000 1.58588578607950200645
376.90000 1.59133628947592343907
377.00000 1.59677658992891049961
377.10000 1.60221482747507988476
377.20000 1.60765967747685952839
377.30000 1.61312174676959829274
377.40000 1.61860917505029607440
377.50000 1.62413119945434211217
377.60000 1.62969447436106869804
377.70000 1.63530714984739181871
377.80000 1.64097806306178267570
377.90000 1.64671968355758716241
378.00000 1.65254585033335761906
378.10000 1.65847311073800650872
378.20000 1.66451811335112842021
378.30000 1.67069811542779924212
378.40000 1.67702493407373046130
378.50000 1.68351065563423149959
378.60000 1.69016069833492460131
378.70000 1.69697930134076768001
378.80000 1.70396720482085569979
378.90000 1.71112527523410745742
379.00000 1.71845236627321154269
379.10000 1.72594919746237026951
379.20000 1.73361301382776888751
379.30000 1.74143833978725758385
379.40000 1.74941322207590508424
379.50000 1.75752781766007902922
379.60000 1.76576064565982441650
379.70000 1.77409753574993728415
379.80000 1.78252017578062773522
379.90000 1.79101913154801336421
380.00000 1.79959247704862336146
380.10000 1.80824228749634101681
380.20000 1.81697876887678574767
380.30000 1.82582047459902256404
380.40000 1.83477973487882190528
380.50000 1.84387456548025522136
380.60000 1.85311646405346040247
380.70000 1.86251436241603248475
380.80000 1.87207264223533804623
380.90000 1.88179450617329627700
381.00000 1.89168000553529137310
381.10000 1.90173311991246553038
381.20000 1.91195759530461344382
381.30000 1.92236168180158023040
381.40000 1.93295372666005639173
381.50000 1.94374362725386189238
381.60000 1.95473737906451259430
381.70000 1.96593513887742491818
381.80000 1.97732624008760881057
381.90000 1.98889685276838828829
382.00000 2.00062139303417426992
382.10000 2.01246950514486057391
382.20000 2.02440639404863568021
382.30000 2.03639780162791375961
382.40000 2.04841213024991628514
382.50000 2.06041586968213773753
382.60000 2.07238785485391223376
382.70000 2.08430324377188455211
382.80000 2.09614534497395957650
382.90000 2.10790208443822171765
383.00000 2.11956138499336697082
383.10000 2.13111347493112154081
383.20000 2.14255054855515602605
383.30000 2.15386953641927904026
383.40000 2.16506606652152765201
383.50000 2.17614481926594214429
383.60000 2.18710729195186032601
383.70000 2.19795543008019159423
383.80000 2.20869494814041714917
383.90000 2.21932306666650044981
384.00000 2.22984303293550239080
384.10000 2.24025787579131166414
384.20000 2.25057155159683825591
384.30000 2.26079809303772193357
384.40000 2.27094929839021285006
384.50000 2.28104299551477108933
384.60000 2.29109493604630011193
384.70000 2.30111567624359119266
384.80000 2.31111279237405459868
384.90000 2.32108753370160514504
385.00000 2.33103691973250393647
385.10000 2.34096209550453849291
385.20000 2.35086313293947421161
385.30000 2.36075192692688487827
385.40000 2.37064061954590662497
385.50000 2.38055049344810159605
385.60000 2.39050208115220012665
385.70000 2.40051589900608656643
385.80000 2.41060900736598095040
385.90000 2.42078749994748609698
386.00000 2.43105475618629371916
386.10000 2.44139851674526909875
386.20000 2.45181077595335647876
386.30000 2.46227721536365600184
386.40000 2.47279449750055048928
386.50000 2.48336411932704705412
386.60000 2.49400105422331367546
386.70000 2.50472542182251985063
386.80000 2.51556211537421591850
386.90000 2.52652950756843526717
387.00000 2.53763683477935825772
387.10000 2.54888195002063600866
387.20000 2.56025208954079363719
387.30000 2.57172230375695890374
387.40000 2.58326559589311296196
387.50000 2.59485540380557621544
387.60000 2.60647377196433726170
387.70000 2.61811181618089031533
387.80000 2.62977680216211505009
387.90000 2.64147707897645782316
388.00000 2.65323067238828670978
388.10000 2.66505482609908046146
388.20000 2.67696242283992473677
388.30000 2.68895890634591141570
388.40000 2.70104248087678176746
388.50000 2.71320659029901370317
388.60000 2.72543891156011787062
388.70000 2.73772519309955578309
388.80000 2.75005760585119380149
388.90000 2.76242717193575982968
389.00000 2.77483498276149747693
389.10000 2.78728419302302218613
389.20000 2.79977870206718302338
389.30000 2.81232130440620173459
389.40000 2.82491507728816513532
389.50000 2.83755777385324790852
389.60000 2.85024152976287256960
389.70000 2.86295308937153212307
389.80000 2.87567870030189568812
389.90000 2.88840200328036055736
390.00000 2.90110655792354514473
390.10000 2.91377986332529932253
390.20000 2.92641539524107889422
390.30000 2.93900965986537716925
390.40000 2.95156007889878467233
390.50000 2.96407221427582631020
390.60000 2.97654795156856157777
390.70000 2.98899572841230403789
390.80000 3.00142262631939256192
390.90000 3.01383717437571600473
391.00000 3.02624683232581013469
391.10000 3.03865733491932255418
391.20000 3.05107470109173170994
391.30000 3.06349891346969470407
391.40000 3.07592875330297596930
391.50000 3.08836063196819681257
391.60000 3.10078995036119787795
391.70000 3.11321385941955487755
391.80000 3.12562877124171609452
391.90000 3.13803378530792749653
392.00000 3.15043059660453399425
392.10000 3.16282075905543531324
392.20000 3.17520444132043251965
392.30000 3.18757876955864417741
392.40000 3.19993912328312895984
392.50000 3.21227769840108935747
392.60000 3.22458815688251885014
392.70000 3.23686753959889436807
392.80000 3.24911537825205585603
392.90000 3.26133400938526994044
393.00000 3.27353091001520863904
393.10000 3.28571025995491574476
393.20000 3.29787732962355651049
393.30000 3.31003282410446800088
393.40000 3.32217915758512337338
393.50000 3.33431847905700213722
393.60000 3.34645181153860334502
393.70000 3.35858796212187957636
393.80000 3.37073647385048480001
393.90000 3.38290961391832046092
394.00000 3.39511601927680816036
394.10000 3.40735914450091392182
394.20000 3.41963569719772927744
394.30000 3.43193510299568456160
394.40000 3.44423806254271570205
394.50000 3.45652909094672599719
394.60000 3.46879261996173533141
394.70000 3.48102142650616271669
394.80000 3.49321501571503611329
394.90000 3.50537965485537671738
395.00000 3.51753086099596288957
395.10000 3.52968369287334300651
395.20000 3.54185149702835508365
395.30000 3.55404699258605752048
395.40000 3.56627440180631641759
395.50000 3.57853042035051030806
395.60000 3.59080939006528164670
395.70000 3.60309904816964475298
395.80000 3.61539090664799343769
395.90000 3.62767045801062255197
396.00000 3.63992703361386078211
396.10000 3.65214703387774353719
396.20000 3.66431820857864362412
396.30000 3.67642667485834674303
396.40000 3.68845718511751197472
396.50000 3.70039620234995917389
396.60000 3.71223070930592890056
396.70000 3.72395159021999103107
396.80000 3.73555251168685888679
396.90000 3.74702795445737233960
397.00000 3.75837784962648480113
397.10000 3.76959812697666752222
397.20000 3.78068678762298424810
397.30000 3.79163424903418130309
397.40000 3.80243447722113944120
397.50000 3.81307839020560918758
397.60000 3.82356066424595910320
397.70000 3.83387994708963206992
397.80000 3.84403638703758890420
397.90000 3.85404237813921812615
398.00000 3.86390690408283517174
398.10000 3.87364721978253977396
398.20000 3.88327132338843920755
398.30000 3.89279079796050689338
398.40000 3.90219963095008761751
398.50000 3.91149235076345253486
398.60000 3.92065114644506467852
398.70000 3.92965923175038168601
398.80000 3.93849988775548906959
398.90000 3.94716530672278786434
399.00000 3.95565240340111279601
399.10000 3.96396758049041062033
399.20000 3.97212250043298639452
399.30000 3.98013245214126008487
399.40000 3.98800328105557104743
399.50000 3.99574494541305776773
399.60000 4.00335508292032471817
399.70000 4.01083301303694267874
399.80000 4.01817594901480141742
399.90000 4.02538641360764271162
400.00000 4.03246596748391665828
400.10000 4.03942330888977269613
400.20000 4.04626875120832773385
400.30000 4.05301672380820555626
400.40000 4.05967485846957945760
400.50000 4.06625114212845933508
400.60000 4.07275307798017629832
400.70000 4.07918250434900252453
400.80000 4.08554207624716551517
400.90000 4.09183695358221721019
401.00000 4.09807015978423678329
401.10000 4.10425582681123813983
401.20000 4.11040191881475259706
401.30000 4.11651891996405137377
401.40000 4.12261529525846008206
401.50000 4.12869391572371225592
401.60000 4.13475538239797204088
401.70000 4.14079544703840689489
401.80000 4.14680943689133127737
401.90000 4.15279671456826790819
402.00000 4.15876418708262418835
402.10000 4.16472481897387789464
402.20000 4.17070117401043250527
402.30000 4.17671696440589567512
402.40000 4.18279585220041548228
402.50000 4.18895951811162768128
402.60000 4.19522038039517061078
402.70000 4.20159003487215539640
402.80000 4.20807128302872264925
402.90000 4.21467104700248225671
403.00000 4.22139676988529473148
403.10000 4.22825861277263881599
403.20000 4.23526529866854975982
403.30000 4.24242705624103807053
403.40000 4.24975046640446878838
403.50000 4.25723528979853308741
403.60000 4.26487679924414698209
403.70000 4.27267078922036772453
403.80000 4.28060787603758445451
403.90000 4.28868468587526261845
404.00000 4.29689986863936590849
404.10000 4.30525480704975231086
404.20000 4.31375881810063646492
404.30000 4.32241984849759822588
404.40000 4.33125063022090653063
404.50000 4.34025814260741869067
404.60000 4.34944833659752762903
404.70000 4.35882246316422022726
404.80000 4.36837973923364405121
404.90000 4.37811747787665012537
405.00000 4.38802937053764488587
405.10000 4.39811116023606206441
405.20000 4.40835317565573459578
405.30000 4.41874722443522446847
405.40000 4.42928222085181652742
405.50000 4.43994085030093615998
405.60000 4.45070806723132538462
405.70000 4.46157071466305462614
405.80000 4.47251311704202830725
405.90000 4.48352409379653049723
406.00000 4.49458811398386092425
406.10000 4.50569270226077446370
406.20000 4.51682332502312957137
406.30000 4.52796415048043418141
406.40000 4.53910048716361863272
406.50000 4.55021392445025599809
406.60000 4.56128860351293711032
406.70000 4.57231440667830715615
406.80000 4.58328249166860758971
406.90000 4.59418926630608025497
407.00000 4.60503891293591568061
407.10000 4.61583343595964259746
407.20000 4.62657690771319611487
407.30000 4.63726634234825895232
407.40000 4.64790097828062597807
407.50000 4.65846879112987081949
407.60000 4.66895705005100684102
407.70000 4.67935188101739149385
407.80000 4.68963721549332640912
407.90000 4.69980426474550107938
408.00000 4.70983993340262042498
408.10000 4.71973954458887487453
408.20000 4.72949931650000347053
408.30000 4.73911659278330057841
408.40000 4.74858680739585932653
408.50000 4.75790797107026860997
408.60000 4.76707647851437348848
408.70000 4.77608917792046676101
408.80000 4.78494569709186981908
408.90000 4.79364890761182050087
409.00000 4.80220299983809514091
409.10000 4.81061386111180201841
409.20000 4.81888683409706146629
409.30000 4.82702418422706890004
409.40000 4.83502303175796671406
409.50000 4.84288091722819465818
409.60000 4.85058638579563903843
409.70000 4.85813247292948980572
409.80000 4.86550986764316407546
409.90000 4.87271562433331420039
410.00000 4.87975126950247331968
410.10000 4.88662295841504432311
410.20000 4.89334080818943163870
410.30000 4.89991737890201573141
410.40000 4.90636052704619333093
410.50000 4.91267339116269767922
410.60000 4.91885643696388032731
410.70000 4.92490134989290927624
410.80000 4.93079778474954294084
410.90000 4.93653905206937464575
411.00000 4.94211679079329326203
411.10000 4.94753028621402175242
411.20000 4.95278337526496306987
411.30000 4.95788766714595904629
411.40000 4.96285431789701036354
411.50000 4.96770020924632689332
411.60000 4.97243812048063600636
411.70000 4.97708111580964691835
411.80000 4.98163862518559248413
411.90000 4.98611502788222887183
412.00000 4.99051435724174627887
412.10000 4.99483551018619631179
412.20000 4.99907704041376021680
412.30000 5.00323787613271491950
412.40000 5.00731535923862099224
412.50000 5.01130949362868627046
412.60000 5.01521864134246892954
412.70000 5.01905056563091422297
412.80000 5.02281144468205176920
412.90000 5.02651312472294256915
413.00000 5.03017196601338869176
413.10000 5.03380636950657846814
413.20000 5.03743114969306553201
413.30000 5.04106431912557529113
413.40000 5.04471594003418590898
413.50000 5.04839317261383674017
413.60000 5.05209931251682739523
413.70000 5.05583508909507450916
413.80000 5.05960787492884669693
413.90000 5.06342611935495707396
414.00000 5.06730632814674033102
414.10000 5.07126991336440304837
414.20000 5.07534112327733100127
414.30000 5.07954275360243424341
414.40000 5.08388715322134191055
414.50000 5.08837802373418400094
414.60000 5.09300968387573360993
414.70000 5.09776592244220252408
414.80000 5.10262926638159750991
414.90000 5.10758569187204141615
415.00000 5.11262801634286708644
415.10000 5.11776229193736586154
415.20000 5.12299898884666968269
415.30000 5.12835747310325472400
415.40000 5.13385282117446370410
415.50000 5.13949979089901316049
415.60000 5.14530423846102612560
415.70000 5.15126576484945105768
415.80000 5.15737281097013579080
415.90000 5.16361702359605674115
416.00000 5.16998235473400818066
416.10000 5.17645464689926555141
416.20000 5.18301973419559729154
416.30000 5.18966148156842692536
416.40000 5.19636206676603704113
416.50000 5.20310910742288778308
416.60000 5.20988663900434593707
416.70000 5.21668252743599493042
416.80000 5.22349170523826906555
416.90000 5.23030895975906952922
417.00000 5.23713477557385379915
417.10000 5.24397066633796112427
417.20000 5.25081642014629949679
417.30000 5.25767424417964487492
417.40000 5.26454016451285135410
417.50000 5.27140380387710385466
417.60000 5.27825326326058363381
417.70000 5.28507164012721780248
417.80000 5.29184116573787577243
417.90000 5.29854696819552596103
418.00000 5.30517632283216388856
418.10000 5.31172498494123846520
418.20000 5.31819367727003714469
418.30000 5.32458691634064698361
418.40000 5.33091665102550632628
418.50000 5.33719616374047095038
418.60000 5.34343589934650568181
418.70000 5.34964644509270350715
418.80000 5.35583454066264074688
418.90000 5.36200645704777196326
419.00000 5.36816703511813238734
419.10000 5.37432072835777079658
419.20000 5.38047428151124982217
419.30000 5.38663326869929024315
419.40000 5.39280475462564841408
419.50000 5.39898959407230196969
419.60000 5.40518994271043170710
419.70000 5.41140031759636130507
419.80000 5.41761362087127804430
419.90000 5.42382119128875781562
420.00000 5.43001558659365175859
420.10000 5.43618947934801109982
420.20000 5.44234081778511919757
420.30000 5.44846731584222683588
420.40000 5.45457180724885131656
420.50000 5.46065433728870994539
420.60000 5.46671487043004649150
420.70000 5.47275405546494479046
420.80000 5.47877357851590724048
420.90000 5.48477747491409171754
421.00000 5.49077344581334916326
421.10000 5.49677394451154412761
421.20000 5.50279169901114828669
421.30000 5.50884426918877422717
421.40000 5.51494777525490262914
421.50000 5.52111403332090216663
421.60000 5.52735528938940200636
421.70000 5.53367733052235346903
421.80000 5.54007994632469180219
421.90000 5.54655991196435198120
422.00000 5.55310959298769827546
422.10000 5.55972146506792190757
422.20000 5.56637884041303821856
422.30000 5.57307137422265569175
422.40000 5.57978907169805120403
422.50000 5.58652011126953699432
422.60000 5.59326424589460997512
422.70000 5.60001857201652501805
422.80000 5.60679245140766736407
422.90000 5.61359807819779701762
423.00000 5.62045262300786590306
423.10000 5.62737323411092042344
423.20000 5.63437727526733871623
423.30000 5.64147780963897792056
423.40000 5.64868660565108710120
423.50000 5.65600854395562242064
423.60000 5.66344999835850938891
423.70000 5.67101270105692850933
423.80000 5.67870031912188512874
423.90000 5.68651848028914788648
424.00000 5.69447504173457590543
424.10000 5.70257801965970475226
424.20000 5.71083518410442309273
424.30000 5.71925294734312306408
424.40000 5.72783515259727075885
424.50000 5.73658067916777406844
424.60000 5.74548283128311157953
424.70000 5.75452979565011897071
424.80000 5.76371246648147776945
424.90000 5.77301993315604272390
425.00000 5.78243927715025815125
425.10000 5.79196641972283882819
425.20000 5.80159770810403571539
425.30000 5.81133794552992762019
425.40000 5.82119322756786694865
425.50000 5.83117619484491310461
425.60000 5.84130577164061836959
425.70000 5.85159700310470799598
425.80000 5.86207438786765994072
425.90000 5.87275446723639213307
426.00000 5.88365601142520907658
426.10000 5.89479484106249451752
426.20000 5.90617796091177733486
426.30000 5.91780858795373678145
426.40000 5.92967718545664170289
426.50000 5.94176823714439403915
426.60000 5.95405906850192409140
426.70000 5.96651938509085881608
426.80000 5.97912440833354796318
426.90000 5.99184954669332464206
427.00000 6.00468500186870751725
427.10000 6.01762506471357020520
427.20000 6.03067847977215578569
427.30000 6.04385586819292043249
427.40000 6.05716482235946754330
427.50000 6.07061165370376825919
427.60000 6.08419174463773782863
427.70000 6.09789255448150709706
427.80000 6.11170004408004303687
427.90000 6.12559544257478694947
428.00000 6.13956160155926768432
428.10000 6.15358999825776497922
428.20000 6.16766932315749236617
428.30000 6.18179263680204659774
428.40000 6.19595213870943325252
428.50000 6.21013857795758048895
428.60000 6.22433667590868673762
428.70000 6.23853311691538590328
428.80000 6.25271066334929654243
428.90000 6.26685642582610950946
429.00000 6.28095790036368576836
429.10000 6.29500282784980168907
429.20000 6.30898238322282843256
429.30000 6.32288689136054370396
429.40000 6.33670767098033330130
429.50000 6.35043727816581147279
429.60000 6.36407490732863702989
429.70000 6.37762054215473061018
429.80000 6.39108255443794122799
429.90000 6.40447190587811072802
430.00000 6.41780299442309151347
430.10000 6.43108795151613518966
430.20000 6.44434261451592904055
430.30000 6.45757001909332764766
430.40000 6.47077420101768038814
430.50000 6.48395123299096073637
430.60000 6.49709569871354134419
430.70000 6.51019974066917550517
430.80000 6.52325737575009376542
430.90000 6.53627010757197824051
431.00000 6.54923860519701938886
431.10000 6.56217050260186397116
431.20000 6.57507737310177970501
431.30000 6.58797280291813287324
431.40000 6.60086795648284423398
431.50000 6.61377702784067252531
431.60000 6.62671009315444551838
431.70000 6.63967394849039255140
431.80000 6.65267201393733223325
431.90000 6.66570563454177745315
432.00000 6.67877520127350895104
432.10000 6.69187913877634224566
432.20000 6.70501683432107424563
432.30000 6.71818556205312030677
432.40000 6.73138501730617099605
432.50000 6.74461303413576129829
432.60000 6.75786852330836634781
432.70000 6.77115037913337145520
432.80000 6.78445516542957191351
432.90000 6.79778351482849150610
433.00000 6.81113375114921671437
433.10000 6.82450461552704937431
433.20000 6.83789417885389624431
433.30000 6.85130875345878716150
433.40000 6.86474956491007033735
433.50000 6.87822546810425515873
433.60000 6.89174415662065911545
433.70000 6.90531456051554540621
433.80000 6.91894498628302434922
433.90000 6.93264149480304512882
434.00000 6.94640706489318836262
434.10000 6.96023887594822423563
434.20000 6.97413378155179928292
434.30000 6.98808728036005572041
434.40000 7.00209098637171380765
434.50000 7.01613723051430914641
434.60000 7.03022235003822620916
434.70000 7.04434252299169507100
434.80000 7.05849738427733640256
434.90000 7.07268640626134363604
435.00000 7.08691060269473132571
435.10000 7.10117037300457958812
435.20000 7.11546402325343782635
435.30000 7.12979116015616547175
435.40000 7.14414600747612100481
435.50000 7.15852819334714920559
435.60000 7.17293158481725657118
435.70000 7.18736014935247279208
435.80000 7.20181493626689910377
435.90000 7.21630578488176317108
436.00000 7.23084076231070103075
436.10000 7.24543769775856950608
436.20000 7.26010648554613143698
436.30000 7.27485990474909420437
436.40000 7.28970181250858847501
436.50000 7.30463360756787034073
436.60000 7.31964840729211528430
436.70000 7.33473991481777082377
436.80000 7.34989575677988782725
436.90000 7.36510483586669660923
437.00000 7.38035817787151845220
437.10000 7.39565256163815472676
437.20000 7.41098695834576408411
437.30000 7.42636224733758863519
437.40000 7.44178515977752477874
437.50000 7.45726608455357451716
437.60000 7.47281560103626536689
437.70000 7.48844945969491070050
437.80000 7.50418086574011087780
437.90000 7.52002863148625252626
438.00000 7.53600679904709215489
438.10000 7.55213130386714078878
438.20000 7.56841568788798756477
438.30000 7.58486885495095425911
438.40000 7.60149786816486583430
438.50000 7.61830225631544498382
438.60000 7.63528639920311044254
438.70000 7.65245283468679733619
438.80000 7.66980959731269991322
438.90000 7.68736536605175284418
439.00000 7.70513579191359871519
439.10000 7.72313659519375586189
439.20000 7.74138132377994928595
439.30000 7.75987622525494925822
439.40000 7.77861951701926348951
439.50000 7.79759786892739166727
439.60000 7.81679578525606616093
439.70000 7.83618774801867543921
439.80000 7.85574973332291180875
439.90000 7.87545944541802589555
440.00000 7.89530009655896487000
440.10000 7.91526204687892818976
440.20000 7.93533986379329565259
440.30000 7.95553665341697737564
440.40000 7.97585317448177452343
440.50000 7.99629367782199455155
440.60000 8.01685403493702135397
440.70000 8.03752412828011359867
440.80000 8.05828502346113344524
440.90000 8.07910997656264114801
441.00000 8.09997227405162171521
441.10000 8.12084004688615942449
441.20000 8.14168751051856570823
441.30000 8.16249914789165536976
441.40000 8.18326289650796933261
441.50000 8.20397828000074607706
441.60000 8.22464885915216443655
441.70000 8.24528032797545337648
441.80000 8.26587788200466944207
441.90000 8.28644167845656173118
442.00000 8.30696311338433716052
442.10000 8.32743658511633458599
442.20000 8.34784644722948889963
442.30000 8.36817670293081227547
442.40000 8.38841532168090733001
442.50000 8.40854839154868633024
442.60000 8.42856987309632499317
442.70000 8.44846895999606546462
442.80000 8.46823973283385500542
442.90000 8.48787519468288364865
443.00000 8.50736952888905608046
443.10000 8.52670984787508762805
443.20000 8.54589244640944448622
443.30000 8.56490909288323970358
443.40000 8.58375923437103401145
443.50000 8.60244640871612753809
443.60000 8.62098151127665973258
443.70000 8.63937649162605946909
443.80000 8.65765026647819725845
443.90000 8.67581604491064575268
444.00000 8.69388185752406000568
444.10000 8.71184785839244325356
444.20000 8.72970400046954627555
444.30000 8.74743201444338177143
444.40000 8.76500785914599166139
444.50000 8.78241124772434008341
444.60000 8.79962136434897976002
444.70000 8.81662556112904229987
444.80000 8.83341704216267601893
444.90000 8.84999924819239744549
445.00000 8.86637372882882712065
445.10000 8.88255000211729739745
445.20000 8.89853141345182868147
445.30000 8.91432727852937874173
445.40000 8.92993789668114097349
445.50000 8.94536972458651370191
445.60000 8.96062481140824241797
445.70000 8.97571395211550845465
445.80000 8.99064294041760953304
445.90000 9.00542315697013762487
446.00000 9.02006516931064085091
446.10000 9.03457752018122870675
446.20000 9.04896478640584610381
446.30000 9.06322892726543678360
446.40000 9.07736811483312050438
446.50000 9.09137856562776732334
446.60000 9.10525291633384558342
446.70000 9.11898603140382050229
446.80000 9.13256859228218444154
446.90000 9.14599294429976039220
447.00000 9.15925344072894403932
447.10000 9.17234160310010477533
447.20000 9.18525348767223734478
447.30000 9.19798073436664684559
447.40000 9.21052307245082579734
447.50000 9.22288377851249950358
447.60000 9.23507136341057193457
447.70000 9.24710215444173624059
447.80000 9.25899570524379279993
447.90000 9.27077408724050399616
448.00000 9.28245842718350126196
448.10000 9.29406072741258776417
448.20000 9.30558645632471677591
448.30000 9.31703484680324676953
448.40000 9.32839290749789333722
448.50000 9.33965047811758317514
448.60000 9.35079351891003954062
448.70000 9.36181382532183236536
448.80000 9.37271053184451013321
448.90000 9.38348844712231741979
449.00000 9.39415703170114141136
449.10000 9.40472885513814268412
449.20000 9.41521527745393615649
449.30000 9.42563156176799645650
449.40000 9.43598424463166428405
449.50000 9.44628221163823794426
449.60000 9.45652940596400831601
449.70000 9.46672516885881714567
449.80000 9.47686805575349350078
449.90000 9.48695606202990696659
450.00000 9.49699116507144066743
450.10000 9.50698110631808292750
450.20000 9.51694196206454754903
450.30000 9.52689983114019101105
450.40000 9.53688855707803686402
450.50000 9.54694641608425494780
450.60000 9.55710783876989639569
450.70000 9.56740058845018781102
450.80000 9.57784524829327152143
450.90000 9.58845012704044886612
451.00000 9.59921467265140393474
451.10000 9.61012698637317695251
451.20000 9.62117870547902254273
451.30000 9.63235804183923595081
451.40000 9.64366021461965446409
451.50000 9.65508500367552434735
451.60000 9.66664272547253087936
451.70000 9.67834843822622455597
451.80000 9.69022358697280008225
451.90000 9.70228934066486186648
452.00000 9.71456099824865992384
452.10000 9.72704452124657441160
452.20000 9.73973048988990249256
452.30000 9.75259820216997353563
452.40000 9.76562060980924038272
452.50000 9.77876741075821886735
452.60000 9.79200991455145535485
452.70000 9.80532600490702705733
452.80000 9.81870446108772539624
452.90000 9.83213885866091702035
453.00000 9.84562670320772419645
453.10000 9.85916276076756935491
453.20000 9.87273886209586726553
453.30000 9.88634194021848507901
453.40000 9.89994865798499987352
453.50000 9.91353217530381549525
453.60000 9.92706440383112453593
453.70000 9.94051807655259988160
453.80000 9.95386843553404617732
453.90000 9.96710075123122250462
454.00000 9.98020578643476669669
454.10000 9.99318202248973347499
454.20000 10.00603138045728897163
454.30000 10.01876539924336186170
454.40000 10.03138732350750177133
454.50000 10.04390914170762498539
454.60000 10.05632951927859213584
454.70000 10.06864913706625294082
454.80000 10.08085234003023178891
454.90000 10.09292614249232480729
455.00000 10.10485064094670327552
455.10000 10.11660761584776500320
455.20000 10.12818000083440460177
455.30000 10.13955915463241429379
455.40000 10.15074493408212873315
455.50000 10.16174504163266241510
455.60000 10.17257434387426828993
455.70000 10.18325336195589312118
455.80000 10.19380189886609479818
455.90000 10.20423584487192259838
456.00000 10.21456319715537322202
456.10000 10.22478605809172908975
456.20000 10.23489359697100124181
456.30000 10.24487392343107363434
456.40000 10.25471134896804396639
456.50000 10.26439134067719575077
456.60000 10.27390681412411877244
456.70000 10.28325858362508552161
456.80000 10.29245651733506231964
456.90000 10.30151542335286706723
457.00000 10.31045698905586822583
457.10000 10.31929913038942776048
457.20000 10.32805580482745067937
457.30000 10.33673821800852224716
457.40000 10.34534940940971795072
457.50000 10.35388602497526046627
457.60000 10.36234824624423631419
457.70000 10.37073433084176542102
457.80000 10.37904727117691665058
457.90000 10.38729305904676013825
458.00000 10.39548241986469813105
458.10000 10.40362703246718663336
458.20000 10.41174221699730712267
458.30000 10.41984452704995977954
458.40000 10.42795118629393086401
458.50000 10.43608151318611539331
458.60000 10.44425389935566436198
458.70000 10.45248209132668162736
458.80000 10.46078314391585119814
458.90000 10.46916069283392936879
459.00000 10.47762183709662237588
459.10000 10.48616577350529968246
459.20000 10.49479300304627256539
459.30000 10.50349876451094747307
459.40000 10.51228693664922751760
459.50000 10.52116358728163678769
459.60000 10.53013443095295911141
459.70000 10.53920903218329757784
459.80000 10.54839917227486229528
459.90000 10.55770812097109454845
460.00000 10.56713525340766138525
460.10000 10.57667508370225013976
460.20000 10.58632252694532257419
460.30000 10.59606720634684347602
460.40000 10.60590367870748673432
460.50000 10.61583105692145046204
460.60000 10.62584450715066693987
460.70000 10.63594649834066248815
460.80000 10.64613174486705288395
460.90000 10.65639719620801296640
461.00000 10.66673732023438364749
461.10000 10.67714442695667576029
461.20000 10.68761634937772268086
461.30000 10.69814677742916368891
461.40000 10.70873664480782719000
461.50000 10.71938901331848297615
461.60000 10.73010607130325622672
461.70000 10.74089390759265436661
461.80000 10.75175370896873734745
461.90000 10.76269223689844250300
462.00000 10.77371346464277376365
462.10000 10.78482520826712332489
462.20000 10.79603197722621605240
462.30000 10.80734369827276289903
462.40000 10.81876621611729809542
462.50000 10.83030703741629847611
462.60000 10.84196721159121565437
462.70000 10.85374174283398913783
462.80000 10.86562931062798589525
462.90000 10.87762174219870544952
463.00000 10.88971604248494626466
463.10000 10.90191057639985414313
463.20000 10.91421124693942324465
463.30000 10.92662879332875479193
463.40000 10.93917920344639020028
463.50000 10.95187406443997601905
463.60000 10.96472998890720518776
463.70000 10.97774818461236156624
463.80000 10.99093024742246282990
463.90000 11.00427207695052403642
464.00000 11.01776718181891879461
464.10000 11.03141085159083357399
464.20000 11.04520783726612362201
464.30000 11.05916404759695207226
464.40000 11.07329222261153008717
464.50000 11.08760799191124000481
464.60000 11.10212027857886252327
464.70000 11.11682978071019130057
464.80000 11.13172904067526250169
464.90000 11.14679566001162506283
465.00000 11.16200482317661427017
465.10000 11.17732651835173865875
465.20000 11.19273337684660475625
465.30000 11.20820974869376719588
465.40000 11.22374477296298822069
465.50000 11.23933890214735895166
465.60000 11.25500133232586516693
465.70000 11.27073862760888444514
465.80000 11.28656062067040864392
465.90000 11.30247015816754987993
466.00000 11.31846985233891940324
466.10000 11.33455982336226411960
466.20000 11.35073873093954180456
466.30000 11.36700563040632086410
466.40000 11.38335756918941732317
466.50000 11.39979312063319857858
466.60000 11.41630728006289256082
466.70000 11.43289127548154373683
466.80000 11.44953677788691152601
466.90000 11.46622902983910399441
467.00000 11.48295612727267194099
467.10000 11.49970511966737345348
467.20000 11.51646788063410525483
467.30000 11.53323732052514386306
467.40000 11.55001092198522555146
467.50000 11.56679323993897627584
467.60000 11.58358846843114502053
467.70000 11.60039906689032832084
467.80000 11.61722348823586160073
467.90000 11.63406143543328552247
468.00000 11.65090727803161259026
468.10000 11.66775406809442482945
468.20000 11.68459673005482889694
468.30000 11.70143364610576253982
468.40000 11.71826575955584820256
468.50000 11.73509616475625648291
468.60000 11.75193032799033403119
468.70000 11.76877170908349296628
468.80000 11.78562381286748011736
468.90000 11.80248599877940969379
469.00000 11.81935793095318693420
469.10000 11.83623255255100164847
469.20000 11.85311047926446182924
469.30000 11.86998920080595524043
469.40000 11.88687562164427629458
469.50000 11.90377760814427345877
469.60000 11.92070594051870738452
469.70000 11.93766841937092839774
469.80000 11.95466787303536927499
469.90000 11.97169723337230074973
470.00000 11.98874385909462159445
470.10000 12.00578761147497561377
470.20000 12.02280449294980426365
470.30000 12.03977903364987010424
470.40000 12.05669889277375957144
470.50000 12.07356845395610452203
470.60000 12.09039684185349641495
470.70000 12.10720494701820102959
470.80000 12.12401440038772801193
470.90000 12.14084062918284913271
471.00000 12.15769818950071650445
471.10000 12.17458957691260325797
471.20000 12.19151085187906478779
471.30000 12.20845165449349682602
471.40000 12.22539876754472168820
471.50000 12.24233945016368184840
471.60000 12.25925446420364503888
471.70000 12.27613322210809180170
471.80000 12.29295960914673305834
471.90000 12.30971826277941261314
472.00000 12.32639947068769956469
472.10000 12.34299667749343599409
472.20000 12.35951304372312234666
472.30000 12.37595746614491237764
472.40000 12.39234669337143746777
472.50000 12.40869554459653909676
472.60000 12.42501520744216232204
472.70000 12.44130537471796003660
472.80000 12.45755441883843427748
472.90000 12.47373873450955361158
473.00000 12.48982945478315968826
473.10000 12.50579843086869843700
473.20000 12.52162893347706578651
473.30000 12.53731959532730425003
473.40000 12.55288415098912637136
473.50000 12.56834918197298495155
473.60000 12.58374114658287938830
473.70000 12.59908495227855823350
473.80000 12.61439363322331875296
473.90000 12.62967192735670390818
474.00000 12.64490998466612256492
474.10000 12.66010287537415708499
474.20000 12.67524484337383519877
474.30000 12.69033650412446706921
474.40000 12.70538709114377986647
474.50000 12.72040759572400651617
474.60000 12.73540741731975373241
474.70000 12.75038832734454405801
474.80000 12.76534205400117744921
474.90000 12.78025062569306580497
475.00000 12.79509355126671201627
475.10000 12.80984873462235696824
475.20000 12.82450182937356830255
475.30000 12.83904302955987448309
475.40000 12.85347682829968772336
475.50000 12.86781175716349217063
475.60000 12.88206213135191333292
475.70000 12.89623913832699521409
475.80000 12.91035238756099949081
475.90000 12.92440923160083940244
476.00000 12.93840822508201740654
476.10000 12.95234635470581445954
476.20000 12.96622224522512956606
476.30000 12.98003750565513581790
476.40000 12.99379287264272963945
476.50000 13.00749453986435467686
476.60000 13.02114775818541274262
476.70000 13.03475988994519223552
476.80000 13.04833039804545261960
476.90000 13.06185903533654737627
477.00000 13.07533900163823668347
477.10000 13.08876198379441843840
477.20000 13.10211342753935251551
477.30000 13.11538362133407060792
477.40000 13.12856088805753301785
477.50000 13.14163922430082540271
477.60000 13.15461617824609886857
477.70000 13.16749546984790118556
477.80000 13.18028323326023976835
477.90000 13.19298783744527674761
478.00000 13.20562116411075908765
478.10000 13.21819237500419343930
478.20000 13.23071061363863403580
478.30000 13.24318501459361927614
478.40000 13.25562161468533319419
478.50000 13.26802546542487609797
478.60000 13.28040272144037806701
478.70000 13.29275555556928158770
478.80000 13.30509157521454265619
478.90000 13.31741232462324116051
479.00000 13.32972457690022941158
479.10000 13.34202934495985884166
479.20000 13.35433263559991604270
479.30000 13.36663532973309629821
479.40000 13.37893514623510685324
479.50000 13.39123258904743241783
479.60000 13.40352684863834635054
479.70000 13.41581604553439007834
479.80000 13.42809978451288542553
479.90000 13.44037745711589009166
480.00000 13.45265244628266608070
480.10000 13.46492255955725873850
480.20000 13.47719521513853415771
480.30000 13.48947308763618831958
480.40000 13.50176498733532245005
480.50000 13.51408170495949754304
480.60000 13.52643609644262504545
480.70000 13.53884162537039207831
480.80000 13.55131341944418316020
480.90000 13.56386508975170395549
481.00000 13.57650418112251015411
481.10000 13.58923866238903760611
481.20000 13.60207021374878802680
481.30000 13.61500182170490934231
481.40000 13.62802778546231905208
481.50000 13.64114360506673208741
481.60000 13.65434714598241053523
481.70000 13.66763093634814972501
481.80000 13.68099292404663149199
481.90000 13.69442670736168495267
482.00000 13.70793139254428133279
482.10000 13.72150290871240532711
482.20000 13.73514153206995533943
482.30000 13.74884774840168196994
482.40000 13.76262455809385218005
482.50000 13.77647509435871625711
482.60000 13.79040678811132822632
482.70000 13.80441994990539252973
482.80000 13.81851736982206061734
482.90000 13.83269472282324316313
483.00000 13.84694501249506659569
483.10000 13.86125478247063316708
483.20000 13.87561060575836424693
483.30000 13.88999787082593472346
483.40000 13.90440445781242368992
483.50000 13.91882482592452917892
483.60000 13.93325682041804610904
483.70000 13.94770358119034590203
483.80000 13.96217143466015460885
483.90000 13.97666783675501104236
484.00000 13.99119883147219804386
484.10000 14.00576520832167884446
484.20000 14.02036556849852613713
484.30000 14.03499056002835364928
484.40000 14.04962487617594721096
484.50000 14.06425004577243713333
484.60000 14.07884951962869017154
484.70000 14.09341058597932142143
484.80000 14.10792810585948513466
484.90000 14.12240358041792402875
485.00000 14.13685477240938483851
485.10000 14.15130530109032026885
485.20000 14.16578549122391588955
485.30000 14.18032115608941347787
485.40000 14.19493301722516054507
485.50000 14.20962774680005471958
485.60000 14.22439964600843883362
485.70000 14.23923330179497410147
485.80000 14.25410636618728897858
485.90000 14.26900134144590372566
486.00000 14.28390439160966940977
486.10000 14.29881442677822153153
486.20000 14.31374596813321959829
486.30000 14.32872120690339204702
486.40000 14.34376710682950261906
486.50000 14.35890980659221217325
486.60000 14.37416739670792201811
486.70000 14.38954746190574264231
486.80000 14.40505067731582123086
486.90000 14.42066260786857879672
487.00000 14.43637155606657278307
487.10000 14.45215475711002757043
487.20000 14.46799923160759640493
487.30000 14.48389136066758131219
487.40000 14.49982007257393521895
487.50000 14.51578500348778932685
487.60000 14.53178440638454421190
487.70000 14.54781850173042267460
487.80000 14.56389191639109906230
487.90000 14.58001055310365679023
488.00000 14.59617574115884643351
488.10000 14.61239209434735227122
488.20000 14.62866121416761773795
488.30000 14.64498426295590117593
488.40000 14.66135835134473479731
488.50000 14.67778531500842602510
488.60000 14.69425954761685159203
488.70000 14.71077827073051223752
488.80000 14.72733912236888093041
488.90000 14.74393937567589159408
489.00000 14.76057585461251576030
489.10000 14.77724780002923954486
489.20000 14.79395156844137434531
489.30000 14.81068897915400828298
489.40000 14.82745766751414468525
489.50000 14.84425739945427515962
489.60000 14.86108324172033564348
489.70000 14.87793499228555575556
489.80000 14.89480562328333977913
489.90000 14.91168713546183546000
490.00000 14.92857725089145928153
490.10000 14.94546557169314147023
490.20000 14.96234604998099888553
490.30000 14.97921173385148461631
490.40000 14.99606238838992694059
490.50000 15.01289649855117065510
490.60000 15.02971919819176129374
490.70000 15.04653913574938999500
490.80000 15.06336675067459811066
490.90000 15.08021044613147963346
491.00000 15.09708238743466617901
491.10000 15.11398821570673317560
491.20000 15.13092720128746769723
491.30000 15.14789573854827533945
491.40000 15.16488597017511371699
491.50000 15.18188351291202602869
491.60000 15.19887574567543466105
491.70000 15.21584724831535629726
491.80000 15.23279325511394840450
491.90000 15.24970544268881935836
492.00000 15.26658560151709233522
492.10000 15.28343658871832398849
492.20000 15.30027113937965479739
492.30000 15.31709642021630025098
492.40000 15.33392265075600281899
492.50000 15.35075600510593745265
492.60000 15.36759735878881621084
492.70000 15.38444337738580647931
492.80000 15.40128536439390827509
492.90000 15.41811413054414382194
493.00000 15.43491422102095778278
493.10000 15.45167295712360720297
493.20000 15.46837666550546602637
493.30000 15.48501500917506376053
493.40000 15.50158045009633848334
493.50000 15.51806363948060370242
493.60000 15.53446299555327403271
493.70000 15.55077300899106430012
493.80000 15.56698975693788397502
493.90000 15.58311080350608300839
494.00000 15.59912667843110375963
494.10000 15.61502904271743581696
494.20000 15.63080284880341647001
494.30000 15.64643088157049955911
494.40000 15.66189662884252981111
494.50000 15.67718056586569395120
494.60000 15.69226781957028032675
494.70000 15.70714847339067461200
494.80000 15.72181930179182538997
494.90000 15.73628429628621065222
495.00000 15.75054803035545173026
495.10000 15.76462429584596855831
495.20000 15.77852111020871309338
495.30000 15.79224681416323989438
495.40000 15.80580135814875411026
495.50000 15.81918330949297142001
495.60000 15.83238062155814898535
495.70000 15.84538168565052269438
495.80000 15.85817961874785929554
495.90000 15.87077559742843821676
496.00000 15.88318795503109948638
496.10000 15.89545095964486941488
496.20000 15.90760575726193309911
496.30000 15.91970710822488718816
496.40000 15.93180365349394456313
496.50000 15.94393591561437504763
496.60000 15.95613567274877491977
496.70000 15.96842273906264669691
496.80000 15.98080824573203493890
496.90000 15.99329999232209737643
497.00000 16.00590573010534133953
497.10000 16.01864232190821470306
497.20000 16.03152757868363584845
497.30000 16.04458393384639937139
497.40000 16.05783226318655378673
497.50000 16.07128707209581270007
497.60000 16.08495535436915659454
497.70000 16.09883517098789976924
497.80000 16.11291835200594566706
497.90000 16.12719071423681031431
498.00000 16.14163718703233027167
498.10000 16.15624145305073732017
498.20000 16.17098975881556855300
498.30000 16.18587242208738651344
498.40000 16.20088512622754818846
498.50000 16.21602842576100691018
498.60000 16.23130519610166778161
498.70000 16.24673285202043321885
498.80000 16.26232596631985482475
498.90000 16.27810541343500453742
499.00000 16.29408852164790468430
499.10000 16.31028925944779190260
499.20000 16.32670781216081541718
499.30000 16.34333983105099604659
499.40000 16.36016105879077218566
499.50000 16.37714518818530227906
499.60000 16.39425955162004259281
499.70000 16.41147568120006081008
499.80000 16.42876772257256061544
499.90000 16.44612026722029051816
500.00000 16.46352239057398676455
500.10000 16.48097372268377230301
500.20000 16.49847592988085672529
500.30000 16.51603158339369366804
500.40000 16.53364074476777180708
500.50000 16.55130221628682001029
500.60000 16.56901385786510832200
500.70000 16.58677449845632283713
500.80000 16.60457973930656276879
500.90000 16.62243334841791447151
501.00000 16.64034098186722855232
501.10000 16.65830626889738751629
501.20000 16.67633637344272928239
501.30000 16.69443619035395876103
501.40000 16.71261013086992345519
501.50000 16.73085478683662474396
501.60000 16.74917322066701297150
501.70000 16.76755782090125968025
501.80000 16.78600419085781117332
501.90000 16.80450910216067573182
502.00000 16.82306719350989812243
502.10000 16.84167028467527029564
502.20000 16.86030926865758889184
502.30000 16.87897194336698931643
502.40000 16.89764156399720771399
502.50000 16.91629965086658660894
502.60000 16.93492893518780019093
502.70000 16.95351724163295856586
502.80000 16.97205764726672733439
502.90000 16.99054946516686375524
503.00000 17.00900563809821893845
503.10000 17.02744016994703757928
503.20000 17.04587640068031233640
503.30000 17.06433624261969352735
503.40000 17.08283692364052277058
503.50000 17.10139216819145399718
503.60000 17.12000630815096983736
503.70000 17.13867955318451597077
503.80000 17.15740657751447586182
503.90000 17.17618173697801207565
504.00000 17.19499919610227838756
504.10000 17.21385358211298368658
504.20000 17.23274072673357434332
504.30000 17.25165743464795326852
504.40000 17.27059459976459525023
504.50000 17.28954641799992392154
504.60000 17.30849853681329575308
504.70000 17.32743942682489945053
504.80000 17.34635609601837961761
504.90000 17.36524025803792327132
505.00000 17.38408630859606034992
505.10000 17.40290253071679419730
505.20000 17.42169507964856443807
505.30000 17.44047874092087530617
505.40000 17.45926771947497802616
505.50000 17.47807546409518166662
505.60000 17.49690994893755518524
505.70000 17.51577554326559072785
505.80000 17.53467312753710844035
505.90000 17.55360371469545281417
506.00000 17.57256624820663465977
506.10000 17.59156078078085145323
506.20000 17.61058550731102182680
506.30000 17.62963712364959598177
506.40000 17.64871063715083408472
506.50000 17.66779717872731863674
506.60000 17.68688849867101412433
506.70000 17.70597798756761698917
506.80000 17.72505797652876508074
506.90000 17.74413031569000284431
507.00000 17.76319978021972256397
507.10000 17.78227931978724149295
507.20000 17.80138692252887356468
507.30000 17.82054048710807199797
507.40000 17.83975959216477221864
507.50000 17.85905928561510207295
507.60000 17.87844647167169276137
507.70000 17.89792233472396650180
507.80000 17.91748488973578010088
507.90000 17.93712736475105146316
508.00000 17.95684609822805158409
508.10000 17.97664127293196558545
508.20000 17.99651887337628971376
508.30000 18.01648809804890915439
508.40000 18.03656000192212373080
508.50000 18.05674080186238925234
508.60000 18.07703647332189237124
508.70000 18.09743921552698571184
508.80000 18.11793364549611104464
508.90000 18.13849531246955445759
509.00000 18.15909424576969367517
509.10000 18.17969858575595306616
509.20000 18.20028276397537181955
509.30000 18.22082349078410890471
509.40000 18.24131344729337191705
509.50000 18.26174867006054269883
509.60000 18.28213817178707354930
509.70000 18.30249630533220460128
509.80000 18.32284010343644842450
509.90000 18.34318826273311735591
510.00000 18.36355571649058383960
510.10000 18.38394829184868002303
510.20000 18.40436396318824162152
510.30000 18.42479129156292505546
510.40000 18.44521361677280765452
510.50000 18.46560619604864204199
510.60000 18.48594481100890336637
510.70000 18.50620517257517060407
510.80000 18.52636828254161636458
510.90000 18.54642108615611045864
511.00000 18.56635684323752838064
511.10000 18.58617369486428209733
511.20000 18.60587133263336312917
511.30000 18.62545160173223826682
511.40000 18.64491888682163186631
511.50000 18.66427038220165733569
511.60000 18.68350421823558772415
511.70000 18.70261656478977809875
511.80000 18.72160472865841166859
511.90000 18.74046486288806017354
512.00000 18.75919282950705744463
512.10000 18.77778892906116356317
512.20000 18.79625373488589613958
512.30000 18.81458321237061047004
512.40000 18.83278202335135614734
512.50000 18.85084945656303839551
512.60000 18.86878704035121596241
512.70000 18.88659768881314419787
512.80000 18.90428901521255308169
512.90000 18.92186453431653759127
513.00000 18.93933156659827844411
513.10000 18.95669157163994689863
513.20000 18.97394709434663201859
513.30000 18.99109179411957873758
513.40000 19.00811858249324474683
513.50000 19.02501505104334996305
513.60000 19.04177092758646227696
513.70000 19.05837557359485451904
513.80000 19.07482213799213908675
513.90000 19.09111112415634125706
514.00000 19.10724590391734085509
514.10000 19.12323749178158902049
514.20000 19.13909637555072765614
514.30000 19.15483933499722675238
514.40000 19.17047961728527020526
514.50000 19.18603133015822529932
514.60000 19.20150321524158691304
514.70000 19.21690704321241701728
514.80000 19.23225262146764231713
514.90000 19.24754836780448254291
515.00000 19.26280886850297852998
515.10000 19.27804498091237985064
515.20000 19.29326615335228821504
515.30000 19.30848270273842620457
515.40000 19.32369941580263248532
515.50000 19.33891908460909818282
515.60000 19.35414084918485861126
515.70000 19.36936805322019275919
515.80000 19.38460165683935327227
515.90000 19.39985123050488755989
516.00000 19.41512951567910607431
516.10000 19.43045275824639655995
516.20000 19.44584568730326523774
516.30000 19.46133051755231354022
516.40000 19.47693391942463822867
516.50000 19.49267525910602143790
516.60000 19.50857258816861772501
516.70000 19.52463366828156394539
516.80000 19.54086775612930655196
516.90000 19.55727477158446020282
517.00000 19.57385847626770290172
517.10000 19.59061980954471996615
517.20000 19.60756525709127915434
517.30000 19.62470083959959375359
517.40000 19.64203604445822210140
517.50000 19.65957997009605492858
517.60000 19.67733934170798915533
517.70000 19.69531954511177764760
517.80000 19.71351449508042439555
517.90000 19.73191561477889049407
518.00000 19.75050301896997255310
518.10000 19.76925189970063080636
518.20000 19.78813286479151372488
518.30000 19.80711902214176124023
518.40000 19.82618298966550949048
518.50000 19.84530541598234007889
518.60000 19.86447225617428780323
518.70000 19.88367533790820574712
518.80000 19.90291122151076169041
518.90000 19.92218066152320083412
519.00000 19.94148093617234336622
519.10000 19.96080554173408102840
519.20000 19.98013932525979659616
519.30000 19.99946349139343787711
519.40000 20.01874811864163497947
519.50000 20.03796057281691030126
519.60000 20.05707147605046054271
519.70000 20.07605227916013870828
519.80000 20.09488455651669077286
519.90000 20.11355733344156602476
520.00000 20.13206981596340977680
520.10000 20.15042440979906507338
520.20000 20.16862723299342453291
520.30000 20.18668010523852829996
520.40000 20.20457971627615915551
520.50000 20.22231742789174002436
520.60000 20.23987516538619859676
520.70000 20.25723011417513616037
520.80000 20.27436027041906444577
520.90000 20.29124764647546259895
521.00000 20.30787715428953937909
521.10000 20.32424482825782631789
521.20000 20.34035112431257908347
521.30000 20.35620283690821351607
521.40000 20.37181365967156592379
521.50000 20.38719528871978015222
521.60000 20.40235775385572930866
521.70000 20.41731048232036363671
521.80000 20.43205149392945808606
521.90000 20.44657425211930214900
522.00000 20.46086741706062177278
522.10000 20.47491732192022796398
522.20000 20.48870692066322178616
522.30000 20.50222532138891990281
522.40000 20.51545769328174164875
522.50000 20.52840069886784921337
522.60000 20.54105185431666252479
522.70000 20.55341485625225733379
522.80000 20.56549623358459104118
522.90000 20.57730523983713956900
523.00000 20.58885463416296987285
523.10000 20.60015303207956753939
523.20000 20.61120755796772815565
523.30000 20.62202211868065085748
523.40000 20.63259670628071962363
523.50000 20.64292768659060627868
523.60000 20.65301250772433924446
523.70000 20.66284849730651245864
523.80000 20.67243275701841532053
523.90000 20.68176649130578981066
524.00000 20.69085865106851963581
524.10000 20.69971384525208841177
524.20000 20.70834995828344600752
524.30000 20.71678150144025146951
524.40000 20.72502081430947562173
524.50000 20.73307939917937033510
524.60000 20.74096395569012602395
524.70000 20.74867122747097749675
524.80000 20.75619830519965426358
524.90000 20.76353996817281636433
525.00000 20.77069170490790371646
525.10000 20.77765234118977648652
525.20000 20.78442932385864184952
525.30000 20.79103357018243573784
525.40000 20.79747918711428834687
525.50000 20.80379212225400987122
525.60000 20.80999153224568229545
525.70000 20.81609900518913269900
525.80000 20.82212789670268066092
525.90000 20.82808967102621728099
526.00000 20.83399509573132735309
526.10000 20.83984491238895952259
526.20000 20.84564556910142804704
526.30000 20.85140490949099093821
526.40000 20.85712927426552630466
526.50000 20.86283078412133888723
526.60000 20.86852256814406111780
526.70000 20.87421844078407645520
526.80000 20.87993647413011168234
526.90000 20.88569594879208232700
527.00000 20.89151197321141713635
527.10000 20.89739824817656577169
527.20000 20.90336857067054156859
527.30000 20.90943168832309511940
527.40000 20.91559576575252613236
527.50000 20.92186892696178325811
527.60000 20.92825555805731745365
527.70000 20.93476658806173554037
527.80000 20.94140579616034277854
527.90000 20.94818422787574207083
528.00000 20.95510676518544965821
528.10000 20.96217835067114392955
528.20000 20.96939749149178582569
528.30000 20.97676116971943311923
528.40000 20.98425575519308237732
528.50000 20.99186906339356910004
528.60000 20.99958437211446335153
528.70000 21.00738841533544835503
528.80000 21.01527189868315741368
528.90000 21.02322833943914047788
529.00000 21.03125651030570260730
529.10000 21.03935623258423275656
529.20000 21.04752957226023236547
529.30000 21.05576964426876512840
529.40000 21.06406747688216555196
529.50000 21.07240807807626906958
529.60000 21.08077111107053408206
529.70000 21.08913684242280694486
529.80000 21.09748465362183881211
529.90000 21.10579991538122205364
530.00000 21.11407472921619646316
530.10000 21.12230827334489027625
530.20000 21.13050687134364507788
530.30000 21.13867763003412188608
530.40000 21.14683514232692456679
530.50000 21.15498831286365896582
530.60000 21.16314511300950277543
530.70000 21.17130882647728512889
530.80000 21.17947745912693663782
530.90000 21.18764540534287401212
531.00000 21.19580156492929143972
531.10000 21.20393652268979039541
531.20000 21.21204057202467732447
531.30000 21.22010779788194195685
531.40000 21.22813354356510543195
531.50000 21.23612226528254380967
531.60000 21.24407856872220287825
531.70000 21.25201590228155273483
531.80000 21.25994548140526159049
531.90000 21.26788394032866636942
532.00000 21.27584229340899678403
532.10000 21.28382840873732471747
532.20000 21.29184606311519433346
532.30000 21.29989668213651218507
532.40000 21.30797563006479036647
532.50000 21.31608295554565531631
532.60000 21.32421518581319325174
532.70000 21.33237488087057783786
532.80000 21.34056631731156754027
532.90000 21.34879977067532946606
533.00000 21.35708119177936730259
533.10000 21.36541981863373074590
533.20000 21.37382230045905944487
533.30000 21.38229264881471965305
533.40000 21.39083160668516412319
533.50000 21.39943850059206576844
533.60000 21.40810769663150307275
533.70000 21.41683971921602162504
533.80000 21.42562793130353040948
533.90000 21.43447502239047141342
534.00000 21.44338168521760935173
534.10000 21.45235054542550588888
534.20000 21.46139038388433490637
534.30000 21.47050441943484009677
534.40000 21.47970055048742992135
534.50000 21.48898708586614605488
534.60000 21.49836930954727086925
534.70000 21.50785534090061244570
534.80000 21.51744821742348239268
534.90000 21.52715117203072924990
535.00000 21.53696354531320647747
535.10000 21.54688647526549251995
535.20000 21.55691173196555072817
535.30000 21.56703671496297610918
535.40000 21.57725519693818702182
535.50000 21.58756082451736834017
535.60000 21.59795061756661207687
535.70000 21.60842466368196402306
535.80000 21.61898787732242566003
535.90000 21.62964889589752448508
536.00000 21.64041658972280505668
536.10000 21.65130296362521458123
536.20000 21.66231802752918684053
536.30000 21.67346887969214770201
536.40000 21.68475853043851627569
536.50000 21.69618578479593034663
536.60000 21.70774524008447082733
536.70000 21.71942822549131931912
536.80000 21.73122924238615177376
536.90000 21.74313826614247053870
537.00000 21.75514844678569413507
537.10000 21.76726123508497336286
537.20000 21.77947260829334223481
537.30000 21.79178653325266032902
537.40000 21.80420394303348557816
537.50000 21.81672647772458552624
537.60000 21.82935171717898268377
537.70000 21.84207565201240209274
537.80000 21.85489384326437308352
537.90000 21.86779583589576135312
538.00000 21.88077162555402203793
538.10000 21.89380820693773228432
538.20000 21.90689082185342886546
538.30000 21.92000636856225915635
538.40000 21.93313653658058090920
538.50000 21.94626648799328236207
538.60000 21.95938074122865605905
538.70000 21.97246926891661396094
538.80000 21.98551943561309174100
538.90000 21.99852332484496560236
539.00000 22.01147440244462588099
539.10000 22.02436059302312640012
539.20000 22.03716798209021231038
539.30000 22.04987700683926717489
539.40000 22.06246371792262007616
539.50000 22.07489552399270133406
539.60000 22.08714109176986717244
539.70000 22.09916705932775648240
539.80000 22.11094024480944591384
539.90000 22.12242836275884519560
540.00000 22.13359705667293926035
540.10000 22.14441740055432119879
540.20000 22.15485557560078070210
540.30000 22.16489103989489500328
540.40000 22.17451080070703611642
540.50000 22.18371251704930474800
540.60000 22.19250478965637172900
540.70000 22.20090310222611191873
540.80000 22.20892322695472329953
540.90000 22.21657738898548252258
541.00000 22.22386740091800493732
541.10000 22.23079238503769572730
541.20000 22.23734884080433721341
541.30000 22.24353918523273130433
541.40000 22.24938026518702835035
541.50000 22.25490346021139225377
541.60000 22.26015479067899473711
541.70000 22.26518954567180413878
541.80000 22.27005918884631074253
541.90000 22.27481062995286162170
542.00000 22.27947438269074156660
542.10000 22.28406869509535953764
542.20000 22.28860583182209716740
542.30000 22.29309369375847754053
542.40000 22.29754192761679728556
542.50000 22.30197237194757624247
542.60000 22.30641266216988553629
542.70000 22.31090504591631307407
542.80000 22.31549713594355486501
542.90000 22.32023852421828398951
543.00000 22.32517608661739088859
543.10000 22.33035189304821501607
543.20000 22.33579403243477708802
543.30000 22.34152023300012590260
543.40000 22.34753582850637248307
543.50000 22.35384086875139227244
543.60000 22.36042688831845625146
543.70000 22.36728801070809299467
543.80000 22.37442010436616880141
543.90000 22.38182500943899793495
544.00000 22.38950767693575257726
544.10000 22.39747828025719952612
544.20000 22.40574931449760731255
544.30000 22.41433543833691269138
544.40000 22.42324880293674126274
544.50000 22.43249843226520767207
544.60000 22.44209008487304419500
544.70000 22.45202645634083961405
544.80000 22.46230874592451594013
544.90000 22.47293730350213921496
545.00000 22.48391041814928598164
545.10000 22.49522497009480898958
545.20000 22.50688245973431123521
545.30000 22.51888279764582370832
545.40000 22.53122803237198165479
545.50000 22.54391874555257972796
545.60000 22.55696119109901292734
545.70000 22.57035715152839578565
545.80000 22.58411548790215516418
545.90000 22.59824465345220126396
546.00000 22.61275091296549881137
546.10000 22.62764278861503505505
546.20000 22.64292276691021617812
546.30000 22.65858867709738889155
546.40000 22.67463409689807982370
546.50000 22.69104800918963725068
546.60000 22.70781489312774013215
546.70000 22.72492250988260245777
546.80000 22.74235757341868020080
546.90000 22.76010793700561517616
547.00000 22.77817396610009210682
547.10000 22.79655210368903572015
547.20000 22.81524747228298201086
547.30000 22.83426744920591929257
547.40000 22.85361999671207449824
547.50000 22.87330913513578166015
547.60000 22.89334182782186127203
547.70000 22.91372000142519416310
547.80000 22.93444003640309069405
547.90000 22.95549957581089107324
548.00000 22.97689479416559455993
548.10000 22.99862150363366886982
548.20000 23.02067538210349726923
548.30000 23.04305185396686989801
548.40000 23.06574835701382570686
548.50000 23.08875975692037902668
548.60000 23.11207634314530815516
548.70000 23.13568939603972553297
548.80000 23.15958297634542900535
548.90000 23.18373925997301238626
549.00000 23.20813736294927223731
549.10000 23.23275322549421820893
549.20000 23.25756388312527026347
549.30000 23.28254342302526448785
549.40000 23.30766349053158524256
549.50000 23.33289687712438761679
549.60000 23.35822061351208747076
549.70000 23.38361140595628782910
549.80000 23.40905191667231960218
549.90000 23.43453249746949827127
550.00000 23.46004059673051801942
550.10000 23.48556897280208538401
550.20000 23.51110492260738051253
550.30000 23.53663182711302896077
550.40000 23.56212241052628518492
550.50000 23.58754076996489263301
550.60000 23.61284236770442255094
550.70000 23.63797722873044397332
550.80000 23.66289319281845552065
550.90000 23.68754056437706662402
551.00000 23.71187810954579363135
551.10000 23.73587388714131586776
551.20000 23.75950483768468605835
551.30000 23.78275219480943504875
551.40000 23.80559938297897594022
551.50000 23.82802501919882154797
551.60000 23.84999941022338893424
551.70000 23.87148979666583356663
551.80000 23.89245573508449549556
551.90000 23.91286789530074328679
552.00000 23.93271324152132149972
552.10000 23.95200213531705996202
552.20000 23.97076886080548731300
552.30000 23.98907094312426681227
552.40000 24.00697293822711418436
552.50000 24.02453968157308940367
552.60000 24.04181843347239406149
552.70000 24.05883612661528978310
552.80000 24.07559598134162493115
552.90000 24.09208905820487373702
553.00000 24.10829300340859885825
553.10000 24.12419368835371044679
553.20000 24.13978658646480246467
553.30000 24.15507789940100772764
553.40000 24.17009183084011371129
553.50000 24.18485917413682191978
553.60000 24.19941749215780193755
553.70000 24.21380770125884187141
553.80000 24.22806106931454389180
553.90000 24.24220973135869064396
554.00000 24.25627655597404339587
554.10000 24.27028116232072001251
554.20000 24.28423358015852638656
554.30000 24.29814914414134959875
554.40000 24.31203921625783738732
554.50000 24.32591860863529650891
554.60000 24.33980441381844793726
554.70000 24.35372053932131742363
554.80000 24.36769198689719978051
554.90000 24.38174451716720371885
555.00000 24.39590249847309911977
555.10000 24.41018109875330277657
555.20000 24.42459225504868075074
555.30000 24.43912909791136563036
555.40000 24.45378002694607948697
555.50000 24.46852676134650326610
555.60000 24.48334160006180610574
555.70000 24.49820364141511907193
555.80000 24.51309177765997350650
555.90000 24.52800341346904248673
556.00000 24.54294008194336117199
556.10000 24.55791790373475452465
556.20000 24.57295715275990139616
556.30000 24.58808185323967071651
556.40000 24.60331268739518743427
556.50000 24.61866630580367162225
556.60000 24.63415308314201005992
556.70000 24.64977237588497489369
556.80000 24.66551931315300727982
556.90000 24.68138872210494155686
557.00000 24.69736995709925789992
557.10000 24.71345895264543902489
557.20000 24.72964948062762170617
557.30000 24.74594426208161489642
557.40000 24.76234108587271681271
557.50000 24.77884055131050719195
557.60000 24.79544395847821878640
557.70000 24.81214916956693213568
557.80000 24.82895268884618097233
557.90000 24.84584922018748386335
558.00000 24.86283235792762610244
558.10000 24.87989880722912023958
558.20000 24.89704490900978392658
558.30000 24.91426484677950516548
558.40000 24.93155712258672783598
558.50000 24.94891629141807032969
558.60000 24.96634027749461721254
558.70000 24.98382723279141633922
558.80000 25.00137174673203806285
558.90000 25.01897232697204531603
559.00000 25.03662911546206932787
559.10000 25.05434664379372715475
559.20000 25.07213054004449778203
559.30000 25.08998992168219265663
559.40000 25.10793161881101666785
559.50000 25.12596022916389955814
559.60000 25.14407423535183567725
559.70000 25.16226257631415784204
559.80000 25.18050883758253206121
559.90000 25.19878928104300807897
560.00000 25.21708373422753656538
560.10000 25.23537424981036416569
560.20000 25.25365438966586475288
560.30000 25.27192493888215868527
560.40000 25.29019459251749213396
560.50000 25.30847966904100701555
560.60000 25.32678907578672910838
560.70000 25.34512963923477350182
560.80000 25.36349602943091912750
560.90000 25.38186961980283279857
561.00000 25.40022877805341736760
561.10000 25.41854474198540737537
561.20000 25.43679408165466908550
561.30000 25.45495816535295349256
561.40000 25.47302799013798045333
561.50000 25.49100100887946691307
561.60000 25.50887563888024446064
561.70000 25.52664968668070236069
561.80000 25.54431415937241404487
561.90000 25.56186219331036922566
562.00000 25.57928381405114712012
562.10000 25.59657383637622701435
562.20000 25.61372803814167540440
562.30000 25.63074912092789378446
562.40000 25.64763918868202574901
562.50000 25.66439458462067442969
562.60000 25.68101218563022293555
562.70000 25.69748735173464386386
562.80000 25.71381525657032871574
562.90000 25.72999991646441883058
563.00000 25.74605789224290158105
563.10000 25.76201575058628831285
563.20000 25.77790537054281297681
563.30000 25.79375452744068819541
563.40000 25.80958641705709316808
563.50000 25.82540400878423818506
563.60000 25.84120403437529456480
563.70000 25.85696885997981782772
563.80000 25.87268568430316628771
563.90000 25.88834462754961472586
564.00000 25.90395219024751442957
564.10000 25.91952399990742499746
564.20000 25.93508029199144391960
564.30000 25.95065148684423683596
564.40000 25.96625438698746939471
564.50000 25.98190726838280053828
564.60000 25.99761636696739549762
564.70000 26.01338727295424708624
564.80000 26.02922485018856645859
564.90000 26.04513701293112798432
565.00000 26.06113625638807407062
565.10000 26.07723847704302066863
565.20000 26.09345520258369309391
565.30000 26.10979649479658430070
565.40000 26.12626046580981707717
565.50000 26.14283943540567285790
565.60000 26.15951108972728870866
565.70000 26.17624905964584529361
565.80000 26.19302444606183694232
565.90000 26.20981049947423790034
566.00000 26.22658615077158684069
566.10000 26.24333499644917461876
566.20000 26.26005228347639828818
566.30000 26.27673338923841575917
566.40000 26.29338195397684097621
566.50000 26.31000190514181623783
566.60000 26.32659987033686429670
566.70000 26.34319194186496071964
566.80000 26.35979005863206794443
566.90000 26.37641681363988833794
567.00000 26.39309228588052355276
567.10000 26.40983799730505730464
567.20000 26.42667402855737727692
567.30000 26.44360978159428595980
567.40000 26.46064780615879026140
567.50000 26.47777840109275482112
567.60000 26.49498395248917677668
567.70000 26.51223780996170455103
567.80000 26.52950970404914965284
567.90000 26.54677171680633938848
568.00000 26.56399896457702017578
568.10000 26.58117549390899303837
568.20000 26.59829234817874543921
568.30000 26.61534734433097718839
568.40000 26.63234256051620780894
568.50000 26.64928381622766987337
568.60000 26.66617220475130360062
568.70000 26.68300776765623549669
568.80000 26.69979257034544828487
568.90000 26.71652209139222896691
569.00000 26.73319837588138274203
569.10000 26.74983033940277162145
569.20000 26.76642920110648603062
569.30000 26.78301168163515176418
569.40000 26.79959945755423039434
569.50000 26.81621244563911191867
569.60000 26.83287215385302356619
569.70000 26.84958755541591182600
569.80000 26.86636565718552859881
569.90000 26.88320154994841755557
570.00000 26.90008192182166942628
570.10000 26.91698881492461816117
570.20000 26.93390268545149028455
570.30000 26.95079871322395521111
570.40000 26.96765559201381524495
570.50000 26.98445470767643657333
570.60000 27.00117602344884903254
570.70000 27.01780482933929997042
570.80000 27.03432791939444534191
570.90000 27.05073159152367546185
571.00000 27.06701469565230793592
571.10000 27.08317784127396302616
571.20000 27.09923597323455907176
571.30000 27.11521081053794794560
571.40000 27.13112754310139245304
571.50000 27.14702147071116529565
571.60000 27.16292100413607947361
571.70000 27.17884939162439966884
571.80000 27.19481904738312466346
571.90000 27.21083159197676927917
572.00000 27.22687975592258349884
572.10000 27.24294372532950044892
572.20000 27.25901066695600014765
572.30000 27.27506527180415383285
572.40000 27.29109780800655149782
572.50000 27.30710844553337177814
572.60000 27.32309523388291014064
572.70000 27.33905895342304937837
572.80000 27.35499567886739769353
572.90000 27.37089660971658779905
573.00000 27.38674894092641292528
573.10000 27.40253952684564598984
573.20000 27.41826092613227721742
573.30000 27.43391765979458136931
573.40000 27.44952670289673683137
573.50000 27.46511541774660010503
573.60000 27.48071587104478979678
573.70000 27.49636353236003824565
573.80000 27.51208439147112313902
573.90000 27.52789648130118205091
574.00000 27.54380619747770081234
574.10000 27.55981131811170437280
574.20000 27.57590229801478318256
574.30000 27.59206814019023475055
574.40000 27.60830419607696585697
574.50000 27.62460215394361113874
574.60000 27.64096254560157317098
574.70000 27.65738433037867736966
574.80000 27.67386862338350409478
574.90000 27.69041320452217448274
575.00000 27.70701535219492023876
575.10000 27.72367075225863736848
575.20000 27.74037783660087424368
575.30000 27.75713548048142881348
575.40000 27.77394863786173995019
575.50000 27.79082181086937558431
575.60000 27.80776474718084923550
575.70000 27.82478542377396304078
575.80000 27.84188704622675176188
575.90000 27.85907023363970773992
576.00000 27.87632813758852997190
576.10000 27.89365105563201455601
576.20000 27.91102803863084151733
576.30000 27.92844981065497663043
576.40000 27.94590750745929882478
576.50000 27.96339685956302054928
576.60000 27.98091727108321586661
576.70000 27.99846792070042892546
576.80000 28.01604909124171990980
576.90000 28.03365550891115947972
577.00000 28.05128058799141526279
577.10000 28.06891322859070010559
577.20000 28.08653961207147355123
577.30000 28.10414639671117995580
577.40000 28.12172622963855325356
577.50000 28.13927067425964755613
577.60000 28.15678094411555775635
577.70000 28.17426102942304323677
577.80000 28.19171990240301036039
577.90000 28.20916882653003656201
578.00000 28.22661753618653118267
578.10000 28.24407638441669772138
578.20000 28.26154810609972583141
578.30000 28.27903359022441912414
578.40000 28.29652592168271811646
578.50000 28.31401970810914371748
578.60000 28.33150443111424324914
578.70000 28.34896721286004803438
578.80000 28.36640129388657577023
578.90000 28.38379627242828841115
579.00000 28.40114674741021790772
579.10000 28.41844998443836662023
579.20000 28.43570717396071723726
579.30000 28.45292092349567543780
579.40000 28.47009140624350015190
579.50000 28.48722165180830687461
579.60000 28.50431201436223052487
579.70000 28.52136017697732451536
579.80000 28.53836463006223137075
579.90000 28.55532175379648913403
580.00000 28.57223189648883554643
580.10000 28.58909288281161956181
580.20000 28.60591090293053401755
580.30000 28.62268964850062793623
580.40000 28.63943291493134645443
580.50000 28.65614575866791266625
580.60000 28.67282894835378813392
580.70000 28.68947815585977158085
580.80000 28.70608733161288910663
580.90000 28.72264893715398597201
581.00000 28.73915817768970420821
581.10000 28.75560945348929654641
581.20000 28.77200387219371274356
581.30000 28.78834723029910239310
581.40000 28.80464808983874741203
581.50000 28.82091550654562395766
581.60000 28.83715931636682552383
581.70000 28.85338113284800111209
581.80000 28.86958576093297532647
581.90000 28.88575952278958165321
582.00000 28.90189569387629286134
582.10000 28.91797790547853987346
582.20000 28.93399475119982460248
582.30000 28.94993826682711598213
582.40000 28.96580834484887977368
582.50000 28.98161259415081271160
582.60000 28.99736743385542231764
582.70000 29.01309363774683714830
582.80000 29.02881251021028245464
582.90000 29.04454393443341709377
583.00000 29.06029806220096222225
583.10000 29.07607537655235203183
583.20000 29.09186977742601198308
583.30000 29.10766484403621822078
583.40000 29.12344270951691590207
583.50000 29.13919185133057186172
583.60000 29.15491109905399797290
583.70000 29.17060583718941206591
583.80000 29.18629747062499532763
583.90000 29.20201005875027089827
584.00000 29.21777149997268357718
584.10000 29.23360151036561899313
584.20000 29.24951209620189544948
584.30000 29.26549692463146951373
584.40000 29.28153939474372990055
584.50000 29.29761393345420544436
584.60000 29.31370020539716852209
584.70000 29.32977668899558805503
584.80000 29.34583529527433642309
584.90000 29.36187194545335864526
585.00000 29.36187194545335864526
585.10000 29.36187194545335864526
585.20000 29.36187194545335864526
585.30000 29.36187194545335864526
585.40000 29.36187194545335864526
585.50000 29.36187194545335864526
585.60000 29.36187194545335864526
585.70000 29.36187194545335864526
585.80000 29.36187194545335864526
585.90000 29.36187194545335864526
586.00000 29.36187194545335864526
586.10000 29.36187194545335864526
586.20000 29.36187194545335864526
586.30000 29.36187194545335864526
586.40000 29.36187194545335864526
586.50000 29.36187194545335864526
586.60000 29.36187194545335864526
586.70000 29.36187194545335864526
586.80000 29.36187194545335864526
586.90000 29.36187194545335864526
587.00000 29.36187194545335864526
587.10000 29.36187194545335864526
587.20000 29.36187194545335864526
587.30000 29.36187194545335864526
587.40000 29.36187194545335864526
587.50000 29.36187194545335864526
587.60000 29.36187194545335864526
587.70000 29.36187194545335864526
587.80000 29.36187194545335864526
587.90000 29.36187194545335864526
588.00000 29.36187194545335864526
588.10000 29.36187194545335864526
588.20000 29.36187194545335864526
588.30000 29.36187194545335864526
588.40000 29.36187194545335864526
588.50000 29.36187194545335864526
588.60000 29.36187194545335864526
588.70000 29.36187194545335864526
588.80000 29.36187194545335864526
588.90000 29.36187194545335864526
589.00000 29.36187194545335864526
589.10000 29.36187194545335864526
589.20000 29.36187194545335864526
589.30000 29.36187194545335864526
589.40000 29.36187194545335864526
589.50000 29.36187194545335864526
589.60000 29.36187194545335864526
589.70000 29.36187194545335864526
589.80000 29.36187194545335864526
589.90000 29.36187194545335864526
590.00000 29.36187194545335864526
590.10000 29.36187194545335864526
590.20000 29.36187194545335864526
590.30000 29.36187194545335864526
590.40000 29.36187194545335864526
590.50000 29.36187194545335864526
590.60000 29.36187194545335864526
590.70000 29.36187194545335864526
590.80000 29.36187194545335864526
590.90000 29.36187194545335864526
591.00000 29.36187194545335864526
591.10000 29.36187194545335864526
591.20000 29.36187194545335864526
591.30000 29.36187194545335864526
591.40000 29.36187194545335864526
591.50000 29.36187194545335864526
591.60000 29.36187194545335864526
591.70000 29.36187194545335864526
591.80000 29.36187194545335864526
591.90000 29.36187194545335864526
592.00000 29.36187194545335864526
592.10000 29.36187194545335864526
592.20000 29.36187194545335864526
592.30000 29.36187194545335864526
592.40000 29.36187194545335864526
592.50000 29.36187194545335864526
592.60000 29.36187194545335864526
592.70000 29.36187194545335864526
592.80000 29.36187194545335864526
592.90000 29.36187194545335864526
593.00000 29.36187194545335864526
593.10000 29.36187194545335864526
593.20000 29.36187194545335864526
593.30000 29.36187194545335864526
593.40000 29.36187194545335864526
593.50000 29.36187194545335864526
593.60000 29.36187194545335864526
593.70000 29.36187194545335864526
593.80000 29.36187194545335864526
593.90000 29.36187194545335864526
594.00000 29.36187194545335864526
594.10000 29.36187194545335864526
594.20000 29.36187194545335864526
594.30000 29.36187194545335864526
594.40000 29.36187194545335864526
594.50000 29.36187194545335864526
594.60000 29.36187194545335864526
594.70000 29.36187194545335864526
594.80000 29.36187194545335864526
594.90000 29.36187194545335864526
595.00000 29.36187194545335864526
595.10000 29.36187194545335864526
595.20000 29.36187194545335864526
595.30000 29.36187194545335864526
595.40000 29.36187194545335864526
595.50000 29.36187194545335864526
595.60000 29.36187194545335864526
595.70000 29.36187194545335864526
595.80000 29.36187194545335864526
595.90000 29.36187194545335864526
596.00000 29.36187194545335864526
596.10000 29.36187194545335864526
596.20000 29.36187194545335864526
596.30000 29.36187194545335864526
596.40000 29.36187194545335864526
596.50000 29.36187194545335864526
596.60000 29.36187194545335864526
596.70000 29.36187194545335864526
596.80000 29.36187194545335864526
596.90000 29.36187194545335864526
597.00000 29.36187194545335864526
597.10000 29.36187194545335864526
597.20000 29.36187194545335864526
597.30000 29.36187194545335864526
597.40000 29.36187194545335864526
597.50000 29.36187194545335864526
597.60000 29.36187194545335864526
597.70000 29.36187194545335864526
597.80000 29.36187194545335864526
597.90000 29.36187194545335864526
598.00000 29.36187194545335864526
598.10000 29.36187194545335864526
598.20000 29.36187194545335864526
598.30000 29.36187194545335864526
598.40000 29.36187194545335864526
598.50000 29.36187194545335864526
598.60000 29.36187194545335864526
598.70000 29.36187194545335864526
598.80000 29.36187194545335864526
598.90000 29.36187194545335864526
599.00000 29.36187194545335864526
599.10000 29.36187194545335864526
599.20000 29.36187194545335864526
599.30000 29.36187194545335864526
599.40000 29.36187194545335864526
599.50000 29.36187194545335864526
599.60000 29.36187194545335864526
599.70000 29.36187194545335864526
599.80000 29.36187194545335864526
599.90000 29.36187194545335864526
600.00000 29.36187194545335864526
600.10000 29.36187194545335864526
600.20000 29.36187194545335864526
600.30000 29.36187194545335864526
600.40000 29.36187194545335864526
600.50000 29.36187194545335864526
600.60000 29.36187194545335864526
600.70000 29.36187194545335864526
600.80000 29.36187194545335864526
600.90000 29.36187194545335864526
601.00000 29.36187194545335864526
601.10000 29.36187194545335864526
601.20000 29.36187194545335864526
601.30000 29.36187194545335864526
601.40000 29.36187194545335864526
601.50000 29.36187194545335864526
601.60000 29.36187194545335864526
601.70000 29.36187194545335864526
601.80000 29.36187194545335864526
601.90000 29.36187194545335864526
602.00000 29.36187194545335864526
602.10000 29.36187194545335864526
602.20000 29.36187194545335864526
602.30000 29.36187194545335864526
602.40000 29.36187194545335864526
602.50000 29.36187194545335864526
602.60000 29.36187194545335864526
602.70000 29.36187194545335864526
602.80000 29.36187194545335864526
602.90000 29.36187194545335864526
603.00000 29.36187194545335864526
603.10000 29.36187194545335864526
603.20000 29.36187194545335864526
603.30000 29.36187194545335864526
603.40000 29.36187194545335864526
603.50000 29.36187194545335864526
603.60000 29.36187194545335864526
603.70000 29.36187194545335864526
603.80000 29.36187194545335864526
603.90000 29.36187194545335864526
604.00000 29.36187194545335864526
604.10000 29.36187194545335864526
604.20000 29.36187194545335864526
604.30000 29.36187194545335864526
604.40000 29.36187194545335864526
604.50000 29.36187194545335864526
604.60000 29.36187194545335864526
604.70000 29.36187194545335864526
604.80000 29.36187194545335864526
604.90000 29.36187194545335864526
605.00000 29.36187194545335864526
605.10000 29.36187194545335864526
605.20000 29.36187194545335864526
605.30000 29.36187194545335864526
605.40000 29.36187194545335864526
605.50000 29.36187194545335864526
605.60000 29.36187194545335864526
605.70000 29.36187194545335864526
605.80000 29.36187194545335864526
605.90000 29.36187194545335864526
606.00000 29.36187194545335864526
606.10000 29.36187194545335864526
606.20000 29.36187194545335864526
606.30000 29.36187194545335864526
606.40000 29.36187194545335864526
606.50000 29.36187194545335864526
606.60000 29.36187194545335864526
606.70000 29.36187194545335864526
606.80000 29.36187194545335864526
606.90000 29.36187194545335864526
607.00000 29.36187194545335864526
607.10000 29.36187194545335864526
607.20000 29.36187194545335864526
607.30000 29.36187194545335864526
607.40000 29.36187194545335864526
607.50000 29.36187194545335864526
607.60000 29.36187194545335864526
607.70000 29.36187194545335864526
607.80000 29.36187194545335864526
607.90000 29.36187194545335864526
608.00000 29.36187194545335864526
608.10000 29.36187194545335864526
608.20000 29.36187194545335864526
608.30000 29.36187194545335864526
608.40000 29.36187194545335864526
608.50000 29.36187194545335864526
608.60000 29.36187194545335864526
608.70000 29.36187194545335864526
608.80000 29.36187194545335864526
608.90000 29.36187194545335864526
609.00000 29.36187194545335864526
609.10000 29.36187194545335864526
609.20000 29.36187194545335864526
609.30000 29.36187194545335864526
609.40000 29.36187194545335864526
609.50000 29.36187194545335864526
609.60000 29.36187194545335864526
609.70000 29.36187194545335864526
609.80000 29.36187194545335864526
609.90000 29.36187194545335864526
610.00000 29.36187194545335864526
610.10000 29.36187194545335864526
610.20000 29.36187194545335864526
610.30000 29.36187194545335864526
610.40000 29.36187194545335864526
610.50000 29.36187194545335864526
610.60000 29.36187194545335864526
610.70000 29.36187194545335864526
610.80000 29.36187194545335864526
610.90000 29.36187194545335864526
611.00000 29.36187194545335864526
611.10000 29.36187194545335864526
611.20000 29.36187194545335864526
611.30000 29.36187194545335864526
611.40000 29.36187194545335864526
611.50000 29.36187194545335864526
611.60000 29.36187194545335864526
611.70000 29.36187194545335864526
611.80000 29.36187194545335864526
611.90000 29.36187194545335864526
612.00000 29.36187194545335864526
612.10000 29.36187194545335864526
612.20000 29.36187194545335864526
612.30000 29.36187194545335864526
612.40000 29.36187194545335864526
612.50000 29.36187194545335864526
612.60000 29.36187194545335864526
612.70000 29.36187194545335864526
612.80000 29.36187194545335864526
612.90000 29.36187194545335864526
613.00000 29.36187194545335864526
613.10000 29.36187194545335864526
613.20000 29.36187194545335864526
613.30000 29.36187194545335864526
613.40000 29.36187194545335864526
613.50000 29.36187194545335864526
613.60000 29.36187194545335864526
613.70000 29.36187194545335864526
613.80000 29.36187194545335864526
613.90000 29.36187194545335864526
614.00000 29.36187194545335864526
614.10000 29.36187194545335864526
614.20000 29.36187194545335864526
614.30000 29.36187194545335864526
614.40000 29.36187194545335864526
614.50000 29.36187194545335864526
614.60000 29.36187194545335864526
614.70000 29.36187194545335864526
614.80000 29.36187194545335864526
614.90000 29.36187194545335864526
615.00000 29.36187194545335864526
615.10000 29.36187194545335864526
615.20000 29.36187194545335864526
615.30000 29.36187194545335864526
615.40000 29.36187194545335864526
615.50000 29.36187194545335864526
615.60000 29.36187194545335864526
615.70000 29.36187194545335864526
615.80000 29.36187194545335864526
615.90000 29.36187194545335864526
616.00000 29.36187194545335864526
616.10000 29.36187194545335864526
616.20000 29.36187194545335864526
616.30000 29.36187194545335864526
616.40000 29.36187194545335864526
616.50000 29.36187194545335864526
616.60000 29.36187194545335864526
616.70000 29.36187194545335864526
616.80000 29.36187194545335864526
616.90000 29.36187194545335864526
617.00000 29.36187194545335864526
617.10000 29.36187194545335864526
617.20000 29.36187194545335864526
617.30000 29.36187194545335864526
617.40000 29.36187194545335864526
617.50000 29.36187194545335864526
617.60000 29.36187194545335864526
617.70000 29.36187194545335864526
617.80000 29.36187194545335864526
617.90000 29.36187194545335864526
618.00000 29.36187194545335864526
618.10000 29.36187194545335864526
618.20000 29.36187194545335864526
618.30000 29.36187194545335864526
618.40000 29.36187194545335864526
618.50000 29.36187194545335864526
618.60000 29.36187194545335864526
618.70000 29.36187194545335864526
618.80000 29.36187194545335864526
618.90000 29.36187194545335864526
619.00000 29.36187194545335864526
619.10000 29.36187194545335864526
619.20000 29.36187194545335864526
619.30000 29.36187194545335864526
619.40000 29.36187194545335864526
619.50000 29.36187194545335864526
619.60000 29.36187194545335864526
619.70000 29.36187194545335864526
619.80000 29.36187194545335864526
619.90000 29.36187194545335864526
620.00000 29.36187194545335864526
620.10000 29.36187194545335864526
620.20000 29.36187194545335864526
620.30000 29.36187194545335864526
620.40000 29.36187194545335864526
620.50000 29.36187194545335864526
620.60000 29.36187194545335864526
620.70000 29.36187194545335864526
620.80000 29.36187194545335864526
620.90000 29.36187194545335864526
621.00000 29.36187194545335864526
621.10000 29.36187194545335864526
621.20000 29.36187194545335864526
621.30000 29.36187194545335864526
621.40000 29.36187194545335864526
621.50000 29.36187194545335864526
621.60000 29.36187194545335864526
621.70000 29.36187194545335864526
621.80000 29.36187194545335864526
621.90000 29.36187194545335864526
622.00000 29.36187194545335864526
622.10000 29.36187194545335864526
622.20000 29.36187194545335864526
622.30000 29.36187194545335864526
622.40000 29.36187194545335864526
622.50000 29.36187194545335864526
622.60000 29.36187194545335864526
622.70000 29.36187194545335864526
622.80000 29.36187194545335864526
622.90000 29.36187194545335864526
623.00000 29.36187194545335864526
623.10000 29.36187194545335864526
623.20000 29.36187194545335864526
623.30000 29.36187194545335864526
623.40000 29.36187194545335864526
623.50000 29.36187194545335864526
623.60000 29.36187194545335864526
623.70000 29.36187194545335864526
623.80000 29.36187194545335864526
623.90000 29.36187194545335864526
624.00000 29.36187194545335864526
624.10000 29.36187194545335864526
624.20000 29.36187194545335864526
624.30000 29.36187194545335864526
624.40000 29.36187194545335864526
624.50000 29.36187194545335864526
624.60000 29.36187194545335864526
624.70000 29.36187194545335864526
624.80000 29.36187194545335864526
624.90000 29.36187194545335864526
625.00000 29.36187194545335864526
625.10000 29.36187194545335864526
625.20000 29.36187194545335864526
625.30000 29.36187194545335864526
625.40000 29.36187194545335864526
625.50000 29.36187194545335864526
625.60000 29.36187194545335864526
625.70000 29.36187194545335864526
625.80000 29.36187194545335864526
625.90000 29.36187194545335864526
626.00000 29.36187194545335864526
626.10000 29.36187194545335864526
626.20000 29.36187194545335864526
626.30000 29.36187194545335864526
626.40000 29.36187194545335864526
626.50000 29.36187194545335864526
626.60000 29.36187194545335864526
626.70000 29.36187194545335864526
626.80000 29.36187194545335864526
626.90000 29.36187194545335864526
627.00000 29.36187194545335864526
627.10000 29.36187194545335864526
627.20000 29.36187194545335864526
627.30000 29.36187194545335864526
627.40000 29.36187194545335864526
627.50000 29.36187194545335864526
627.60000 29.36187194545335864526
627.70000 29.36187194545335864526
627.80000 29.36187194545335864526
627.90000 29.36187194545335864526
628.00000 29.36187194545335864526
628.10000 29.36187194545335864526
628.20000 29.36187194545335864526
628.30000 29.36187194545335864526
628.40000 29.36187194545335864526
628.50000 29.36187194545335864526
628.60000 29.36187194545335864526
628.70000 29.36187194545335864526
628.80000 29.36187194545335864526
628.90000 29.36187194545335864526
629.00000 29.36187194545335864526
629.10000 29.36187194545335864526
629.20000 29.36187194545335864526
629.30000 29.36187194545335864526
629.40000 29.36187194545335864526
629.50000 29.36187194545335864526
629.60000 29.36187194545335864526
629.70000 29.36187194545335864526
629.80000 29.36187194545335864526
629.90000 29.36187194545335864526
630.00000 29.36187194545335864526
630.10000 29.36187194545335864526
630.20000 29.36187194545335864526
630.30000 29.36187194545335864526
630.40000 29.36187194545335864526
630.50000 29.36187194545335864526
630.60000 29.36187194545335864526
630.70000 29.36187194545335864526
630.80000 29.36187194545335864526
630.90000 29.36187194545335864526
631.00000 29.36187194545335864526
631.10000 29.36187194545335864526
631.20000 29.36187194545335864526
631.30000 29.36187194545335864526
631.40000 29.36187194545335864526
631.50000 29.36187194545335864526
631.60000 29.36187194545335864526
631.70000 29.36187194545335864526
631.80000 29.36187194545335864526
631.90000 29.36187194545335864526
632.00000 29.36187194545335864526
632.10000 29.36187194545335864526
632.20000 29.36187194545335864526
632.30000 29.36187194545335864526
632.40000 29.36187194545335864526
632.50000 29.36187194545335864526
632.60000 29.36187194545335864526
632.70000 29.36187194545335864526
632.80000 29.36187194545335864526
632.90000 29.36187194545335864526
633.00000 29.36187194545335864526
633.10000 29.36187194545335864526
633.20000 29.36187194545335864526
633.30000 29.36187194545335864526
633.40000 29.36187194545335864526
633.50000 29.36187194545335864526
633.60000 29.36187194545335864526
633.70000 29.36187194545335864526
633.80000 29.36187194545335864526
633.90000 29.36187194545335864526
634.00000 29.36187194545335864526
634.10000 29.36187194545335864526
634.20000 29.36187194545335864526
634.30000 29.36187194545335864526
634.40000 29.36187194545335864526
634.50000 29.36187194545335864526
634.60000 29.36187194545335864526
634.70000 29.36187194545335864526
634.80000 29.36187194545335864526
634.90000 29.36187194545335864526
635.00000 29.36187194545335864526
635.10000 29.36187194545335864526
635.20000 29.36187194545335864526
635.30000 29.36187194545335864526
635.40000 29.36187194545335864526
635.50000 29.36187194545335864526
635.60000 29.36187194545335864526
635.70000 29.36187194545335864526
635.80000 29.36187194545335864526
635.90000 29.36187194545335864526
636.00000 29.36187194545335864526
636.10000 29.36187194545335864526
636.20000 29.36187194545335864526
636.30000 29.36187194545335864526
636.40000 29.36187194545335864526
636.50000 29.36187194545335864526
636.60000 29.36187194545335864526
636.70000 29.36187194545335864526
636.80000 29.36187194545335864526
636.90000 29.36187194545335864526
637.00000 29.36187194545335864526
637.10000 29.36187194545335864526
637.20000 29.36187194545335864526
637.30000 29.36187194545335864526
637.40000 29.36187194545335864526
637.50000 29.36187194545335864526
637.60000 29.36187194545335864526
637.70000 29.36187194545335864526
637.80000 29.36187194545335864526
637.90000 29.36187194545335864526
638.00000 29.36187194545335864526
638.10000 29.36187194545335864526
638.20000 29.36187194545335864526
638.30000 29.36187194545335864526
638.40000 29.36187194545335864526
638.50000 29.36187194545335864526
638.60000 29.36187194545335864526
638.70000 29.36187194545335864526
638.80000 29.36187194545335864526
638.90000 29.36187194545335864526
639.00000 29.36187194545335864526
639.10000 29.36187194545335864526
639.20000 29.36187194545335864526
639.30000 29.36187194545335864526
639.40000 29.36187194545335864526
639.50000 29.36187194545335864526
639.60000 29.36187194545335864526
639.70000 29.36187194545335864526
639.80000 29.36187194545335864526
639.90000 29.36187194545335864526
640.00000 29.36187194545335864526
640.10000 29.36187194545335864526
640.20000 29.36187194545335864526
640.30000 29.36187194545335864526
640.40000 29.36187194545335864526
640.50000 29.36187194545335864526
640.60000 29.36187194545335864526
640.70000 29.36187194545335864526
640.80000 29.36187194545335864526
640.90000 29.36187194545335864526
641.00000 29.36187194545335864526
641.10000 29.36187194545335864526
641.20000 29.36187194545335864526
641.30000 29.36187194545335864526
641.40000 29.36187194545335864526
641.50000 29.36187194545335864526
641.60000 29.36187194545335864526
641.70000 29.36187194545335864526
641.80000 29.36187194545335864526
641.90000 29.36187194545335864526
642.00000 29.36187194545335864526
642.10000 29.36187194545335864526
642.20000 29.36187194545335864526
642.30000 29.36187194545335864526
642.40000 29.36187194545335864526
642.50000 29.36187194545335864526
642.60000 29.36187194545335864526
642.70000 29.36187194545335864526
642.80000 29.36187194545335864526
642.90000 29.36187194545335864526
643.00000 29.36187194545335864526
643.10000 29.36187194545335864526
643.20000 29.36187194545335864526
643.30000 29.36187194545335864526
643.40000 29.36187194545335864526
643.50000 29.36187194545335864526
643.60000 29.36187194545335864526
643.70000 29.36187194545335864526
643.80000 29.36187194545335864526
643.90000 29.36187194545335864526
644.00000 29.36187194545335864526
644.10000 29.36187194545335864526
644.20000 29.36187194545335864526
644.30000 29.36187194545335864526
644.40000 29.36187194545335864526
644.50000 29.36187194545335864526
644.60000 29.36187194545335864526
644.70000 29.36187194545335864526
644.80000 29.36187194545335864526
644.90000 29.36187194545335864526
645.00000 29.36187194545335864526
645.10000 29.36187194545335864526
645.20000 29.36187194545335864526
645.30000 29.36187194545335864526
645.40000 29.36187194545335864526
645.50000 29.36187194545335864526
645.60000 29.36187194545335864526
645.70000 29.36187194545335864526
645.80000 29.36187194545335864526
645.90000 29.36187194545335864526
646.00000 29.36187194545335864526
646.10000 29.36187194545335864526
646.20000 29.36187194545335864526
646.30000 29.36187194545335864526
646.40000 29.36187194545335864526
646.50000 29.36187194545335864526
646.60000 29.36187194545335864526
646.70000 29.36187194545335864526
646.80000 29.36187194545335864526
646.90000 29.36187194545335864526
647.00000 29.36187194545335864526
647.10000 29.36187194545335864526
647.20000 29.36187194545335864526
647.30000 29.36187194545335864526
647.40000 29.36187194545335864526
647.50000 29.36187194545335864526
647.60000 29.36187194545335864526
647.70000 29.36187194545335864526
647.80000 29.36187194545335864526
647.90000 29.36187194545335864526
648.00000 29.36187194545335864526
648.10000 29.36187194545335864526
648.20000 29.36187194545335864526
648.30000 29.36187194545335864526
648.40000 29.36187194545335864526
648.50000 29.36187194545335864526
648.60000 29.36187194545335864526
648.70000 29.36187194545335864526
648.80000 29.36187194545335864526
648.90000 29.36187194545335864526
649.00000 29.36187194545335864526
649.10000 29.36187194545335864526
649.20000 29.36187194545335864526
649.30000 29.36187194545335864526
649.40000 29.36187194545335864526
649.50000 29.36187194545335864526
649.60000 29.36187194545335864526
649.70000 29.36187194545335864526
649.80000 29.36187194545335864526
649.90000 29.36187194545335864526
650.00000 29.36187194545335864526
650.10000 29.36187194545335864526
650.20000 29.36187194545335864526
650.30000 29.36187194545335864526
650.40000 29.36187194545335864526
650.50000 29.36187194545335864526
650.60000 29.36187194545335864526
650.70000 29.36187194545335864526
650.80000 29.36187194545335864526
650.90000 29.36187194545335864526
651.00000 29.36187194545335864526
651.10000 29.36187194545335864526
651.20000 29.36187194545335864526
651.30000 29.36187194545335864526
651.40000 29.36187194545335864526
651.50000 29.36187194545335864526
651.60000 29.36187194545335864526
651.70000 29.36187194545335864526
651.80000 29.36187194545335864526
651.90000 29.36187194545335864526
652.00000 29.36187194545335864526
652.10000 29.36187194545335864526
652.20000 29.36187194545335864526
652.30000 29.36187194545335864526
652.40000 29.36187194545335864526
652.50000 29.36187194545335864526
652.60000 29.36187194545335864526
652.70000 29.36187194545335864526
652.80000 29.36187194545335864526
652.90000 29.36187194545335864526
653.00000 29.36187194545335864526
653.10000 29.36187194545335864526
653.20000 29.36187194545335864526
653.30000 29.36187194545335864526
653.40000 29.36187194545335864526
653.50000 29.36187194545335864526
653.60000 29.36187194545335864526
653.70000 29.36187194545335864526
653.80000 29.36187194545335864526
653.90000 29.36187194545335864526
654.00000 29.36187194545335864526
654.10000 29.36187194545335864526
654.20000 29.36187194545335864526
654.30000 29.36187194545335864526
654.40000 29.36187194545335864526
654.50000 29.36187194545335864526
654.60000 29.36187194545335864526
654.70000 29.36187194545335864526
654.80000 29.36187194545335864526
654.90000 29.36187194545335864526
655.00000 29.36187194545335864526
655.10000 29.36187194545335864526
655.20000 29.36187194545335864526
655.30000 29.36187194545335864526
655.40000 29.36187194545335864526
655.50000 29.36187194545335864526
655.60000 29.36187194545335864526
655.70000 29.36187194545335864526
655.80000 29.36187194545335864526
655.90000 29.36187194545335864526
656.00000 29.36187194545335864526
656.10000 29.36187194545335864526
656.20000 29.36187194545335864526
656.30000 29.36187194545335864526
656.40000 29.36187194545335864526
656.50000 29.36187194545335864526
656.60000 29.36187194545335864526
656.70000 29.36187194545335864526
656.80000 29.36187194545335864526
656.90000 29.36187194545335864526
657.00000 29.36187194545335864526
657.10000 29.36187194545335864526
657.20000 29.36187194545335864526
657.30000 29.36187194545335864526
657.40000 29.36187194545335864526
657.50000 29.36187194545335864526
657.60000 29.36187194545335864526
657.70000 29.36187194545335864526
657.80000 29.36187194545335864526
657.90000 29.36187194545335864526
658.00000 29.36187194545335864526
658.10000 29.36187194545335864526
658.20000 29.36187194545335864526
658.30000 29.36187194545335864526
658.40000 29.36187194545335864526
658.50000 29.36187194545335864526
658.60000 29.36187194545335864526
658.70000 29.36187194545335864526
658.80000 29.36187194545335864526
658.90000 29.36187194545335864526
659.00000 29.36187194545335864526
659.10000 29.36187194545335864526
659.20000 29.36187194545335864526
659.30000 29.36187194545335864526
659.40000 29.36187194545335864526
659.50000 29.36187194545335864526
659.60000 29.36187194545335864526
659.70000 29.36187194545335864526
659.80000 29.36187194545335864526
659.90000 29.36187194545335864526
660.00000 29.36187194545335864526
660.10000 29.36187194545335864526
660.20000 29.36187194545335864526
660.30000 29.36187194545335864526
660.40000 29.36187194545335864526
660.50000 29.36187194545335864526
660.60000 29.36187194545335864526
660.70000 29.36187194545335864526
660.80000 29.36187194545335864526
660.90000 29.36187194545335864526
661.00000 29.36187194545335864526
661.10000 29.36187194545335864526
661.20000 29.36187194545335864526
661.30000 29.36187194545335864526
661.40000 29.36187194545335864526
661.50000 29.36187194545335864526
661.60000 29.36187194545335864526
661.70000 29.36187194545335864526
661.80000 29.36187194545335864526
661.90000 29.36187194545335864526
662.00000 29.36187194545335864526
662.10000 29.36187194545335864526
662.20000 29.36187194545335864526
662.30000 29.36187194545335864526
662.40000 29.36187194545335864526
662.50000 29.36187194545335864526
662.60000 29.36187194545335864526
662.70000 29.36187194545335864526
662.80000 29.36187194545335864526
662.90000 29.36187194545335864526
663.00000 29.36187194545335864526
663.10000 29.36187194545335864526
663.20000 29.36187194545335864526
663.30000 29.36187194545335864526
663.40000 29.36187194545335864526
663.50000 29.36187194545335864526
663.60000 29.36187194545335864526
663.70000 29.36187194545335864526
663.80000 29.36187194545335864526
663.90000 29.36187194545335864526
664.00000 29.36187194545335864526
664.10000 29.36187194545335864526
664.20000 29.36187194545335864526
664.30000 29.36187194545335864526
664.40000 29.36187194545335864526
664.50000 29.36187194545335864526
664.60000 29.36187194545335864526
664.70000 29.36187194545335864526
664.80000 29.36187194545335864526
664.90000 29.36187194545335864526
665.00000 29.36187194545335864526
665.10000 29.36187194545335864526
665.20000 29.36187194545335864526
665.30000 29.36187194545335864526
665.40000 29.36187194545335864526
665.50000 29.36187194545335864526
665.60000 29.36187194545335864526
665.70000 29.36187194545335864526
665.80000 29.36187194545335864526
665.90000 29.36187194545335864526
666.00000 29.36187194545335864526
666.10000 29.36187194545335864526
666.20000 29.36187194545335864526
666.30000 29.36187194545335864526
666.40000 29.36187194545335864526
666.50000 29.36187194545335864526
666.60000 29.36187194545335864526
666.70000 29.36187194545335864526
666.80000 29.36187194545335864526
666.90000 29.36187194545335864526
667.00000 29.36187194545335864526
667.10000 29.36187194545335864526
667.20000 29.36187194545335864526
667.30000 29.36187194545335864526
667.40000 29.36187194545335864526
667.50000 29.36187194545335864526
667.60000 29.36187194545335864526
667.70000 29.36187194545335864526
667.80000 29.36187194545335864526
667.90000 29.36187194545335864526
668.00000 29.36187194545335864526
668.10000 29.36187194545335864526
668.20000 29.36187194545335864526
668.30000 29.36187194545335864526
668.40000 29.36187194545335864526
668.50000 29.36187194545335864526
668.60000 29.36187194545335864526
668.70000 29.36187194545335864526
668.80000 29.36187194545335864526
668.90000 29.36187194545335864526
669.00000 29.36187194545335864526
669.10000 29.36187194545335864526
669.20000 29.36187194545335864526
669.30000 29.36187194545335864526
669.40000 29.36187194545335864526
669.50000 29.36187194545335864526
669.60000 29.36187194545335864526
669.70000 29.36187194545335864526
669.80000 29.36187194545335864526
669.90000 29.36187194545335864526
670.00000 29.36187194545335864526
670.10000 29.36187194545335864526
670.20000 29.36187194545335864526
670.30000 29.36187194545335864526
670.40000 29.36187194545335864526
670.50000 29.36187194545335864526
670.60000 29.36187194545335864526
670.70000 29.36187194545335864526
670.80000 29.36187194545335864526
670.90000 29.36187194545335864526
671.00000 29.36187194545335864526
671.10000 29.36187194545335864526
671.20000 29.36187194545335864526
671.30000 29.36187194545335864526
671.40000 29.36187194545335864526
671.50000 29.36187194545335864526
671.60000 29.36187194545335864526
671.70000 29.36187194545335864526
671.80000 29.36187194545335864526
671.90000 29.36187194545335864526
672.00000 29.36187194545335864526
672.10000 29.36187194545335864526
672.20000 29.36187194545335864526
672.30000 29.36187194545335864526
672.40000 29.36187194545335864526
672.50000 29.36187194545335864526
672.60000 29.36187194545335864526
672.70000 29.36187194545335864526
672.80000 29.36187194545335864526
672.90000 29.36187194545335864526
673.00000 29.36187194545335864526
673.10000 29.36187194545335864526
673.20000 29.36187194545335864526
673.30000 29.36187194545335864526
673.40000 29.36187194545335864526
673.50000 29.36187194545335864526
673.60000 29.36187194545335864526
673.70000 29.36187194545335864526
673.80000 29.36187194545335864526
673.90000 29.36187194545335864526
674.00000 29.36187194545335864526
674.10000 29.36187194545335864526
674.20000 29.36187194545335864526
674.30000 29.36187194545335864526
674.40000 29.36187194545335864526
674.50000 29.36187194545335864526
674.60000 29.36187194545335864526
674.70000 29.36187194545335864526
674.80000 29.36187194545335864526
674.90000 29.36187194545335864526
675.00000 29.36187194545335864526
675.10000 29.36187194545335864526
675.20000 29.36187194545335864526
675.30000 29.36187194545335864526
675.40000 29.36187194545335864526
675.50000 29.36187194545335864526
675.60000 29.36187194545335864526
675.70000 29.36187194545335864526
675.80000 29.36187194545335864526
675.90000 29.36187194545335864526
676.00000 29.36187194545335864526
676.10000 29.36187194545335864526
676.20000 29.36187194545335864526
676.30000 29.36187194545335864526
676.40000 29.36187194545335864526
676.50000 29.36187194545335864526
676.60000 29.36187194545335864526
676.70000 29.36187194545335864526
676.80000 29.36187194545335864526
676.90000 29.36187194545335864526
677.00000 29.36187194545335864526
677.10000 29.36187194545335864526
677.20000 29.36187194545335864526
677.30000 29.36187194545335864526
677.40000 29.36187194545335864526
677.50000 29.36187194545335864526
677.60000 29.36187194545335864526
677.70000 29.36187194545335864526
677.80000 29.36187194545335864526
677.90000 29.36187194545335864526
678.00000 29.36187194545335864526
678.10000 29.36187194545335864526
678.20000 29.36187194545335864526
678.30000 29.36187194545335864526
678.40000 29.36187194545335864526
678.50000 29.36187194545335864526
678.60000 29.36187194545335864526
678.70000 29.36187194545335864526
678.80000 29.36187194545335864526
678.90000 29.36187194545335864526
679.00000 29.36187194545335864526
679.10000 29.36187194545335864526
679.20000 29.36187194545335864526
679.30000 29.36187194545335864526
679.40000 29.36187194545335864526
679.50000 29.36187194545335864526
679.60000 29.36187194545335864526
679.70000 29.36187194545335864526
679.80000 29.36187194545335864526
679.90000 29.36187194545335864526
680.00000 29.36187194545335864526
680.10000 29.36187194545335864526
680.20000 29.36187194545335864526
680.30000 29.36187194545335864526
680.40000 29.36187194545335864526
680.50000 29.36187194545335864526
680.60000 29.36187194545335864526
680.70000 29.36187194545335864526
680.80000 29.36187194545335864526
680.90000 29.36187194545335864526
681.00000 29.36187194545335864526
681.10000 29.36187194545335864526
681.20000 29.36187194545335864526
681.30000 29.36187194545335864526
681.40000 29.36187194545335864526
681.50000 29.36187194545335864526
681.60000 29.36187194545335864526
681.70000 29.36187194545335864526
681.80000 29.36187194545335864526
681.90000 29.36187194545335864526
682.00000 29.36187194545335864526
682.10000 29.36187194545335864526
682.20000 29.36187194545335864526
682.30000 29.36187194545335864526
682.40000 29.36187194545335864526
682.50000 29.36187194545335864526
682.60000 29.36187194545335864526
682.70000 29.36187194545335864526
682.80000 29.36187194545335864526
682.90000 29.36187194545335864526
683.00000 29.36187194545335864526
683.10000 29.36187194545335864526
683.20000 29.36187194545335864526
683.30000 29.36187194545335864526
683.40000 29.36187194545335864526
683.50000 29.36187194545335864526
683.60000 29.36187194545335864526
683.70000 29.36187194545335864526
683.80000 29.36187194545335864526
683.90000 29.36187194545335864526
684.00000 29.36187194545335864526
684.10000 29.36187194545335864526
684.20000 29.36187194545335864526
684.30000 29.36187194545335864526
684.40000 29.36187194545335864526
684.50000 29.36187194545335864526
684.60000 29.36187194545335864526
684.70000 29.36187194545335864526
684.80000 29.36187194545335864526
684.90000 29.36187194545335864526
685.00000 29.36187194545335864526
685.10000 29.36187194545335864526
685.20000 29.36187194545335864526
685.30000 29.36187194545335864526
685.40000 29.36187194545335864526
685.50000 29.36187194545335864526
685.60000 29.36187194545335864526
685.70000 29.36187194545335864526
685.80000 29.36187194545335864526
685.90000 29.36187194545335864526
686.00000 29.36187194545335864526
686.10000 29.36187194545335864526
686.20000 29.36187194545335864526
686.30000 29.36187194545335864526
686.40000 29.36187194545335864526
686.50000 29.36187194545335864526
686.60000 29.36187194545335864526
686.70000 29.36187194545335864526
686.80000 29.36187194545335864526
686.90000 29.36187194545335864526
687.00000 29.36187194545335864526
687.10000 29.36187194545335864526
687.20000 29.36187194545335864526
687.30000 29.36187194545335864526
687.40000 29.36187194545335864526
687.50000 29.36187194545335864526
687.60000 29.36187194545335864526
687.70000 29.36187194545335864526
687.80000 29.36187194545335864526
687.90000 29.36187194545335864526
688.00000 29.36187194545335864526
688.10000 29.36187194545335864526
688.20000 29.36187194545335864526
688.30000 29.36187194545335864526
688.40000 29.36187194545335864526
688.50000 29.36187194545335864526
688.60000 29.36187194545335864526
688.70000 29.36187194545335864526
688.80000 29.36187194545335864526
688.90000 29.36187194545335864526
689.00000 29.36187194545335864526
689.10000 29.36187194545335864526
689.20000 29.36187194545335864526
689.30000 29.36187194545335864526
689.40000 29.36187194545335864526
689.50000 29.36187194545335864526
689.60000 29.36187194545335864526
689.70000 29.36187194545335864526
689.80000 29.36187194545335864526
689.90000 29.36187194545335864526
690.00000 29.36187194545335864526
690.10000 29.36187194545335864526
690.20000 29.36187194545335864526
690.30000 29.36187194545335864526
690.40000 29.36187194545335864526
690.50000 29.36187194545335864526
690.60000 29.36187194545335864526
690.70000 29.36187194545335864526
690.80000 29.36187194545335864526
690.90000 29.36187194545335864526
691.00000 29.36187194545335864526
691.10000 29.36187194545335864526
691.20000 29.36187194545335864526
691.30000 29.36187194545335864526
691.40000 29.36187194545335864526
691.50000 29.36187194545335864526
691.60000 29.36187194545335864526
691.70000 29.36187194545335864526
691.80000 29.36187194545335864526
691.90000 29.36187194545335864526
692.00000 29.36187194545335864526
692.10000 29.36187194545335864526
692.20000 29.36187194545335864526
692.30000 29.36187194545335864526
692.40000 29.36187194545335864526
692.50000 29.36187194545335864526
692.60000 29.36187194545335864526
692.70000 29.36187194545335864526
692.80000 29.36187194545335864526
692.90000 29.36187194545335864526
693.00000 29.36187194545335864526
693.10000 29.36187194545335864526
693.20000 29.36187194545335864526
693.30000 29.36187194545335864526
693.40000 29.36187194545335864526
693.50000 29.36187194545335864526
693.60000 29.36187194545335864526
693.70000 29.36187194545335864526
693.80000 29.36187194545335864526
693.90000 29.36187194545335864526
694.00000 29.36187194545335864526
694.10000 29.36187194545335864526
694.20000 29.36187194545335864526
694.30000 29.36187194545335864526
694.40000 29.36187194545335864526
694.50000 29.36187194545335864526
694.60000 29.36187194545335864526
694.70000 29.36187194545335864526
694.80000 29.36187194545335864526
694.90000 29.36187194545335864526
695.00000 29.36187194545335864526
695.10000 29.36187194545335864526
695.20000 29.36187194545335864526
695.30000 29.36187194545335864526
695.40000 29.36187194545335864526
695.50000 29.36187194545335864526
695.60000 29.36187194545335864526
695.70000 29.36187194545335864526
695.80000 29.36187194545335864526
695.90000 29.36187194545335864526
696.00000 29.36187194545335864526
696.10000 29.36187194545335864526
696.20000 29.36187194545335864526
696.30000 29.36187194545335864526
696.40000 29.36187194545335864526
696.50000 29.36187194545335864526
696.60000 29.36187194545335864526
696.70000 29.36187194545335864526
696.80000 29.36187194545335864526
696.90000 29.36187194545335864526
697.00000 29.36187194545335864526
697.10000 29.36187194545335864526
697.20000 29.36187194545335864526
697.30000 29.36187194545335864526
697.40000 29.36187194545335864526
697.50000 29.36187194545335864526
697.60000 29.36187194545335864526
697.70000 29.36187194545335864526
697.80000 29.36187194545335864526
697.90000 29.36187194545335864526
698.00000 29.36187194545335864526
698.10000 29.36187194545335864526
698.20000 29.36187194545335864526
698.30000 29.36187194545335864526
698.40000 29.36187194545335864526
698.50000 29.36187194545335864526
698.60000 29.36187194545335864526
698.70000 29.36187194545335864526
698.80000 29.36187194545335864526
698.90000 29.36187194545335864526
699.00000 29.36187194545335864526
699.10000 29.36187194545335864526
699.20000 29.36187194545335864526
699.30000 29.36187194545335864526
699.40000 29.36187194545335864526
699.50000 29.36187194545335864526
699.60000 29.36187194545335864526
699.70000 29.36187194545335864526
699.80000 29.36187194545335864526
699.90000 29.36187194545335864526
700.00000 29.36187194545335864526
700.10000 29.36187194545335864526
700.20000 29.36187194545335864526
700.30000 29.36187194545335864526
700.40000 29.36187194545335864526
700.50000 29.36187194545335864526
700.60000 29.36187194545335864526
700.70000 29.36187194545335864526
700.80000 29.36187194545335864526
700.90000 29.36187194545335864526
701.00000 29.36187194545335864526
701.10000 29.36187194545335864526
701.20000 29.36187194545335864526
701.30000 29.36187194545335864526
701.40000 29.36187194545335864526
701.50000 29.36187194545335864526
701.60000 29.36187194545335864526
701.70000 29.36187194545335864526
701.80000 29.36187194545335864526
701.90000 29.36187194545335864526
702.00000 29.36187194545335864526
702.10000 29.36187194545335864526
702.20000 29.36187194545335864526
702.30000 29.36187194545335864526
702.40000 29.36187194545335864526
702.50000 29.36187194545335864526
702.60000 29.36187194545335864526
702.70000 29.36187194545335864526
702.80000 29.36187194545335864526
702.90000 29.36187194545335864526
703.00000 29.36187194545335864526
703.10000 29.36187194545335864526
703.20000 29.36187194545335864526
703.30000 29.36187194545335864526
703.40000 29.36187194545335864526
703.50000 29.36187194545335864526
703.60000 29.36187194545335864526
703.70000 29.36187194545335864526
703.80000 29.36187194545335864526
703.90000 29.36187194545335864526
704.00000 29.36187194545335864526
704.10000 29.36187194545335864526
704.20000 29.36187194545335864526
704.30000 29.36187194545335864526
704.40000 29.36187194545335864526
704.50000 29.36187194545335864526
704.60000 29.36187194545335864526
704.70000 29.36187194545335864526
704.80000 29.36187194545335864526
704.90000 29.36187194545335864526
705.00000 29.36187194545335864526
705.10000 29.36187194545335864526
705.20000 29.36187194545335864526
705.30000 29.36187194545335864526
705.40000 29.36187194545335864526
705.50000 29.36187194545335864526
705.60000 29.36187194545335864526
705.70000 29.36187194545335864526
705.80000 29.36187194545335864526
705.90000 29.36187194545335864526
706.00000 29.36187194545335864526
706.10000 29.36187194545335864526
706.20000 29.36187194545335864526
706.30000 29.36187194545335864526
706.40000 29.36187194545335864526
706.50000 29.36187194545335864526
706.60000 29.36187194545335864526
706.70000 29.36187194545335864526
706.80000 29.36187194545335864526
706.90000 29.36187194545335864526
707.00000 29.36187194545335864526
707.10000 29.36187194545335864526
707.20000 29.36187194545335864526
707.30000 29.36187194545335864526
707.40000 29.36187194545335864526
707.50000 29.36187194545335864526
707.60000 29.36187194545335864526
707.70000 29.36187194545335864526
707.80000 29.36187194545335864526
707.90000 29.36187194545335864526
708.00000 29.36187194545335864526
708.10000 29.36187194545335864526
708.20000 29.36187194545335864526
708.30000 29.36187194545335864526
708.40000 29.36187194545335864526
708.50000 29.36187194545335864526
708.60000 29.36187194545335864526
708.70000 29.36187194545335864526
708.80000 29.36187194545335864526
708.90000 29.36187194545335864526
709.00000 29.36187194545335864526
709.10000 29.36187194545335864526
709.20000 29.36187194545335864526
709.30000 29.36187194545335864526
709.40000 29.36187194545335864526
709.50000 29.36187194545335864526
709.60000 29.36187194545335864526
709.70000 29.36187194545335864526
709.80000 29.36187194545335864526
709.90000 29.36187194545335864526
710.00000 29.36187194545335864526
710.10000 29.36187194545335864526
710.20000 29.36187194545335864526
710.30000 29.36187194545335864526
710.40000 29.36187194545335864526
710.50000 29.36187194545335864526
710.60000 29.36187194545335864526
710.70000 29.36187194545335864526
710.80000 29.36187194545335864526
710.90000 29.36187194545335864526
711.00000 29.36187194545335864526
711.10000 29.36187194545335864526
711.20000 29.36187194545335864526
711.30000 29.36187194545335864526
711.40000 29.36187194545335864526
711.50000 29.36187194545335864526
711.60000 29.36187194545335864526
711.70000 29.36187194545335864526
711.80000 29.36187194545335864526
711.90000 29.36187194545335864526
712.00000 29.36187194545335864526
712.10000 29.36187194545335864526
712.20000 29.36187194545335864526
712.30000 29.36187194545335864526
712.40000 29.36187194545335864526
712.50000 29.36187194545335864526
712.60000 29.36187194545335864526
712.70000 29.36187194545335864526
712.80000 29.36187194545335864526
712.90000 29.36187194545335864526
713.00000 29.36187194545335864526
713.10000 29.36187194545335864526
713.20000 29.36187194545335864526
713.30000 29.36187194545335864526
713.40000 29.36187194545335864526
713.50000 29.36187194545335864526
713.60000 29.36187194545335864526
713.70000 29.36187194545335864526
713.80000 29.36187194545335864526
713.90000 29.36187194545335864526
714.00000 29.36187194545335864526
714.10000 29.36187194545335864526
714.20000 29.36187194545335864526
714.30000 29.36187194545335864526
714.40000 29.36187194545335864526
714.50000 29.36187194545335864526
714.60000 29.36187194545335864526
714.70000 29.36187194545335864526
714.80000 29.36187194545335864526
714.90000 29.36187194545335864526
715.00000 29.36187194545335864526
715.10000 29.36187194545335864526
715.20000 29.36187194545335864526
715.30000 29.36187194545335864526
715.40000 29.36187194545335864526
715.50000 29.36187194545335864526
715.60000 29.36187194545335864526
715.70000 29.36187194545335864526
715.80000 29.36187194545335864526
715.90000 29.36187194545335864526
716.00000 29.36187194545335864526
716.10000 29.36187194545335864526
716.20000 29.36187194545335864526
716.30000 29.36187194545335864526
716.40000 29.36187194545335864526
716.50000 29.36187194545335864526
716.60000 29.36187194545335864526
716.70000 29.36187194545335864526
716.80000 29.36187194545335864526
716.90000 29.36187194545335864526
717.00000 29.36187194545335864526
717.10000 29.36187194545335864526
717.20000 29.36187194545335864526
717.30000 29.36187194545335864526
717.40000 29.36187194545335864526
717.50000 29.36187194545335864526
717.60000 29.36187194545335864526
717.70000 29.36187194545335864526
717.80000 29.36187194545335864526
717.90000 29.36187194545335864526
718.00000 29.36187194545335864526
718.10000 29.36187194545335864526
718.20000 29.36187194545335864526
718.30000 29.36187194545335864526
718.40000 29.36187194545335864526
718.50000 29.36187194545335864526
718.60000 29.36187194545335864526
718.70000 29.36187194545335864526
718.80000 29.36187194545335864526
718.90000 29.36187194545335864526
719.00000 29.36187194545335864526
719.10000 29.36187194545335864526
719.20000 29.36187194545335864526
719.30000 29.36187194545335864526
719.40000 29.36187194545335864526
719.50000 29.36187194545335864526
719.60000 29.36187194545335864526
719.70000 29.36187194545335864526
719.80000 29.36187194545335864526
719.90000 29.36187194545335864526
720.00000 29.36187194545335864526
720.10000 29.36187194545335864526
720.20000 29.36187194545335864526
720.30000 29.36187194545335864526
720.40000 29.36187194545335864526
720.50000 29.36187194545335864526
720.60000 29.36187194545335864526
720.70000 29.36187194545335864526
720.80000 29.36187194545335864526
720.90000 29.36187194545335864526
721.00000 29.36187194545335864526
721.10000 29.36187194545335864526
721.20000 29.36187194545335864526
721.30000 29.36187194545335864526
721.40000 29.36187194545335864526
721.50000 29.36187194545335864526
721.60000 29.36187194545335864526
721.70000 29.36187194545335864526
721.80000 29.36187194545335864526
721.90000 29.36187194545335864526
722.00000 29.36187194545335864526
722.10000 29.36187194545335864526
722.20000 29.36187194545335864526
722.30000 29.36187194545335864526
722.40000 29.36187194545335864526
722.50000 29.36187194545335864526
722.60000 29.36187194545335864526
722.70000 29.36187194545335864526
722.80000 29.36187194545335864526
722.90000 29.36187194545335864526
723.00000 29.36187194545335864526
723.10000 29.36187194545335864526
723.20000 29.36187194545335864526
723.30000 29.36187194545335864526
723.40000 29.36187194545335864526
723.50000 29.36187194545335864526
723.60000 29.36187194545335864526
723.70000 29.36187194545335864526
723.80000 29.36187194545335864526
723.90000 29.36187194545335864526
724.00000 29.36187194545335864526
724.10000 29.36187194545335864526
724.20000 29.36187194545335864526
724.30000 29.36187194545335864526
724.40000 29.36187194545335864526
724.50000 29.36187194545335864526
724.60000 29.36187194545335864526
724.70000 29.36187194545335864526
724.80000 29.36187194545335864526
724.90000 29.36187194545335864526
725.00000 29.36187194545335864526
725.10000 29.36187194545335864526
725.20000 29.36187194545335864526
725.30000 29.36187194545335864526
725.40000 29.36187194545335864526
725.50000 29.36187194545335864526
725.60000 29.36187194545335864526
725.70000 29.36187194545335864526
725.80000 29.36187194545335864526
725.90000 29.36187194545335864526
726.00000 29.36187194545335864526
726.10000 29.36187194545335864526
726.20000 29.36187194545335864526
726.30000 29.36187194545335864526
726.40000 29.36187194545335864526
726.50000 29.36187194545335864526
726.60000 29.36187194545335864526
726.70000 29.36187194545335864526
726.80000 29.36187194545335864526
726.90000 29.36187194545335864526
727.00000 29.36187194545335864526
727.10000 29.36187194545335864526
727.20000 29.36187194545335864526
727.30000 29.36187194545335864526
727.40000 29.36187194545335864526
727.50000 29.36187194545335864526
727.60000 29.36187194545335864526
727.70000 29.36187194545335864526
727.80000 29.36187194545335864526
727.90000 29.36187194545335864526
728.00000 29.36187194545335864526
728.10000 29.36187194545335864526
728.20000 29.36187194545335864526
728.30000 29.36187194545335864526
728.40000 29.36187194545335864526
728.50000 29.36187194545335864526
728.60000 29.36187194545335864526
728.70000 29.36187194545335864526
728.80000 29.36187194545335864526
728.90000 29.36187194545335864526
729.00000 29.36187194545335864526
729.10000 29.36187194545335864526
729.20000 29.36187194545335864526
729.30000 29.36187194545335864526
729.40000 29.36187194545335864526
729.50000 29.36187194545335864526
729.60000 29.36187194545335864526
729.70000 29.36187194545335864526
729.80000 29.36187194545335864526
729.90000 29.36187194545335864526
730.00000 29.36187194545335864526
730.10000 29.36187194545335864526
730.20000 29.36187194545335864526
730.30000 29.36187194545335864526
730.40000 29.36187194545335864526
730.50000 29.36187194545335864526
730.60000 29.36187194545335864526
730.70000 29.36187194545335864526
730.80000 29.36187194545335864526
730.90000 29.36187194545335864526
731.00000 29.36187194545335864526
731.10000 29.36187194545335864526
731.20000 29.36187194545335864526
731.30000 29.36187194545335864526
731.40000 29.36187194545335864526
731.50000 29.36187194545335864526
731.60000 29.36187194545335864526
731.70000 29.36187194545335864526
731.80000 29.36187194545335864526
731.90000 29.36187194545335864526
732.00000 29.36187194545335864526
732.10000 29.36187194545335864526
732.20000 29.36187194545335864526
732.30000 29.36187194545335864526
732.40000 29.36187194545335864526
732.50000 29.36187194545335864526
732.60000 29.36187194545335864526
732.70000 29.36187194545335864526
732.80000 29.36187194545335864526
732.90000 29.36187194545335864526
733.00000 29.36187194545335864526
733.10000 29.36187194545335864526
733.20000 29.36187194545335864526
733.30000 29.36187194545335864526
733.40000 29.36187194545335864526
733.50000 29.36187194545335864526
733.60000 29.36187194545335864526
733.70000 29.36187194545335864526
733.80000 29.36187194545335864526
733.90000 29.36187194545335864526
734.00000 29.36187194545335864526
734.10000 29.36187194545335864526
734.20000 29.36187194545335864526
734.30000 29.36187194545335864526
734.40000 29.36187194545335864526
734.50000 29.36187194545335864526
734.60000 29.36187194545335864526
734.70000 29.36187194545335864526
734.80000 29.36187194545335864526
734.90000 29.36187194545335864526
735.00000 29.36187194545335864526
735.10000 29.36187194545335864526
735.20000 29.36187194545335864526
735.30000 29.36187194545335864526
735.40000 29.36187194545335864526
735.50000 29.36187194545335864526
735.60000 29.36187194545335864526
735.70000 29.36187194545335864526
735.80000 29.36187194545335864526
735.90000 29.36187194545335864526
736.00000 29.36187194545335864526
736.10000 29.36187194545335864526
736.20000 29.36187194545335864526
736.30000 29.36187194545335864526
736.40000 29.36187194545335864526
736.50000 29.36187194545335864526
736.60000 29.36187194545335864526
736.70000 29.36187194545335864526
736.80000 29.36187194545335864526
736.90000 29.36187194545335864526
737.00000 29.36187194545335864526
737.10000 29.36187194545335864526
737.20000 29.36187194545335864526
737.30000 29.36187194545335864526
737.40000 29.36187194545335864526
737.50000 29.36187194545335864526
737.60000 29.36187194545335864526
737.70000 29.36187194545335864526
737.80000 29.36187194545335864526
737.90000 29.36187194545335864526
738.00000 29.36187194545335864526
738.10000 29.36187194545335864526
738.20000 29.36187194545335864526
738.30000 29.36187194545335864526
738.40000 29.36187194545335864526
738.50000 29.36187194545335864526
738.60000 29.36187194545335864526
738.70000 29.36187194545335864526
738.80000 29.36187194545335864526
738.90000 29.36187194545335864526
739.00000 29.36187194545335864526
739.10000 29.36187194545335864526
739.20000 29.36187194545335864526
739.30000 29.36187194545335864526
739.40000 29.36187194545335864526
739.50000 29.36187194545335864526
739.60000 29.36187194545335864526
739.70000 29.36187194545335864526
739.80000 29.36187194545335864526
739.90000 29.36187194545335864526
740.00000 29.36187194545335864526
740.10000 29.36187194545335864526
740.20000 29.36187194545335864526
740.30000 29.36187194545335864526
740.40000 29.36187194545335864526
740.50000 29.36187194545335864526
740.60000 29.36187194545335864526
740.70000 29.36187194545335864526
740.80000 29.36187194545335864526
740.90000 29.36187194545335864526
741.00000 29.36187194545335864526
741.10000 29.36187194545335864526
741.20000 29.36187194545335864526
741.30000 29.36187194545335864526
741.40000 29.36187194545335864526
741.50000 29.36187194545335864526
741.60000 29.36187194545335864526
741.70000 29.36187194545335864526
741.80000 29.36187194545335864526
741.90000 29.36187194545335864526
742.00000 29.36187194545335864526
742.10000 29.36187194545335864526
742.20000 29.36187194545335864526
742.30000 29.36187194545335864526
742.40000 29.36187194545335864526
742.50000 29.36187194545335864526
742.60000 29.36187194545335864526
742.70000 29.36187194545335864526
742.80000 29.36187194545335864526
742.90000 29.36187194545335864526
743.00000 29.36187194545335864526
743.10000 29.36187194545335864526
743.20000 29.36187194545335864526
743.30000 29.36187194545335864526
743.40000 29.36187194545335864526
743.50000 29.36187194545335864526
743.60000 29.36187194545335864526
743.70000 29.36187194545335864526
743.80000 29.36187194545335864526
743.90000 29.36187194545335864526
744.00000 29.36187194545335864526
744.10000 29.36187194545335864526
744.20000 29.36187194545335864526
744.30000 29.36187194545335864526
744.40000 29.36187194545335864526
744.50000 29.36187194545335864526
744.60000 29.36187194545335864526
744.70000 29.36187194545335864526
744.80000 29.36187194545335864526
744.90000 29.36187194545335864526
745.00000 29.36187194545335864526
745.10000 29.36187194545335864526
745.20000 29.36187194545335864526
745.30000 29.36187194545335864526
745.40000 29.36187194545335864526
745.50000 29.36187194545335864526
745.60000 29.36187194545335864526
745.70000 29.36187194545335864526
745.80000 29.36187194545335864526
745.90000 29.36187194545335864526
746.00000 29.36187194545335864526
746.10000 29.36187194545335864526
746.20000 29.36187194545335864526
746.30000 29.36187194545335864526
746.40000 29.36187194545335864526
746.50000 29.36187194545335864526
746.60000 29.36187194545335864526
746.70000 29.36187194545335864526
746.80000 29.36187194545335864526
746.90000 29.36187194545335864526
747.00000 29.36187194545335864526
747.10000 29.36187194545335864526
747.20000 29.36187194545335864526
747.30000 29.36187194545335864526
747.40000 29.36187194545335864526
747.50000 29.36187194545335864526
747.60000 29.36187194545335864526
747.70000 29.36187194545335864526
747.80000 29.36187194545335864526
747.90000 29.36187194545335864526
748.00000 29.36187194545335864526
748.10000 29.36187194545335864526
748.20000 29.36187194545335864526
748.30000 29.36187194545335864526
748.40000 29.36187194545335864526
748.50000 29.36187194545335864526
748.60000 29.36187194545335864526
748.70000 29.36187194545335864526
748.80000 29.36187194545335864526
748.90000 29.36187194545335864526
749.00000 29.36187194545335864526
749.10000 29.36187194545335864526
749.20000 29.36187194545335864526
749.30000 29.36187194545335864526
749.40000 29.36187194545335864526
749.50000 29.36187194545335864526
749.60000 29.36187194545335864526
749.70000 29.36187194545335864526
749.80000 29.36187194545335864526
749.90000 29.36187194545335864526
750.00000 29.36187194545335864526
750.10000 29.36187194545335864526
750.20000 29.36187194545335864526
750.30000 29.36187194545335864526
750.40000 29.36187194545335864526
750.50000 29.36187194545335864526
750.60000 29.36187194545335864526
750.70000 29.36187194545335864526
750.80000 29.36187194545335864526
750.90000 29.36187194545335864526
751.00000 29.36187194545335864526
751.10000 29.36187194545335864526
751.20000 29.36187194545335864526
751.30000 29.36187194545335864526
751.40000 29.36187194545335864526
751.50000 29.36187194545335864526
751.60000 29.36187194545335864526
751.70000 29.36187194545335864526
751.80000 29.36187194545335864526
751.90000 29.36187194545335864526
752.00000 29.36187194545335864526
752.10000 29.36187194545335864526
752.20000 29.36187194545335864526
752.30000 29.36187194545335864526
752.40000 29.36187194545335864526
752.50000 29.36187194545335864526
752.60000 29.36187194545335864526
752.70000 29.36187194545335864526
752.80000 29.36187194545335864526
752.90000 29.36187194545335864526
753.00000 29.36187194545335864526
753.10000 29.36187194545335864526
753.20000 29.36187194545335864526
753.30000 29.36187194545335864526
753.40000 29.36187194545335864526
753.50000 29.36187194545335864526
753.60000 29.36187194545335864526
753.70000 29.36187194545335864526
753.80000 29.36187194545335864526
753.90000 29.36187194545335864526
754.00000 29.36187194545335864526
754.10000 29.36187194545335864526
754.20000 29.36187194545335864526
754.30000 29.36187194545335864526
754.40000 29.36187194545335864526
754.50000 29.36187194545335864526
754.60000 29.36187194545335864526
754.70000 29.36187194545335864526
754.80000 29.36187194545335864526
754.90000 29.36187194545335864526
755.00000 29.36187194545335864526
755.10000 29.36187194545335864526
755.20000 29.36187194545335864526
755.30000 29.36187194545335864526
755.40000 29.36187194545335864526
755.50000 29.36187194545335864526
755.60000 29.36187194545335864526
755.70000 29.36187194545335864526
755.80000 29.36187194545335864526
755.90000 29.36187194545335864526
756.00000 29.36187194545335864526
756.10000 29.36187194545335864526
756.20000 29.36187194545335864526
756.30000 29.36187194545335864526
756.40000 29.36187194545335864526
756.50000 29.36187194545335864526
756.60000 29.36187194545335864526
756.70000 29.36187194545335864526
756.80000 29.36187194545335864526
756.90000 29.36187194545335864526
757.00000 29.36187194545335864526
757.10000 29.36187194545335864526
757.20000 29.36187194545335864526
757.30000 29.36187194545335864526
757.40000 29.36187194545335864526
757.50000 29.36187194545335864526
757.60000 29.36187194545335864526
757.70000 29.36187194545335864526
757.80000 29.36187194545335864526
757.90000 29.36187194545335864526
758.00000 29.36187194545335864526
758.10000 29.36187194545335864526
758.20000 29.36187194545335864526
758.30000 29.36187194545335864526
758.40000 29.36187194545335864526
758.50000 29.36187194545335864526
758.60000 29.36187194545335864526
758.70000 29.36187194545335864526
758.80000 29.36187194545335864526
758.90000 29.36187194545335864526
759.00000 29.36187194545335864526
759.10000 29.36187194545335864526
759.20000 29.36187194545335864526
759.30000 29.36187194545335864526
759.40000 29.36187194545335864526
759.50000 29.36187194545335864526
759.60000 29.36187194545335864526
759.70000 29.36187194545335864526
759.80000 29.36187194545335864526
759.90000 29.36187194545335864526
760.00000 29.36187194545335864526
760.10000 29.36187194545335864526
760.20000 29.36187194545335864526
760.30000 29.36187194545335864526
760.40000 29.36187194545335864526
760.50000 29.36187194545335864526
760.60000 29.36187194545335864526
760.70000 29.36187194545335864526
760.80000 29.36187194545335864526
760.90000 29.36187194545335864526
761.00000 29.36187194545335864526
761.10000 29.36187194545335864526
761.20000 29.36187194545335864526
761.30000 29.36187194545335864526
761.40000 29.36187194545335864526
761.50000 29.36187194545335864526
761.60000 29.36187194545335864526
761.70000 29.36187194545335864526
761.80000 29.36187194545335864526
761.90000 29.36187194545335864526
762.00000 29.36187194545335864526
762.10000 29.36187194545335864526
762.20000 29.36187194545335864526
762.30000 29.36187194545335864526
762.40000 29.36187194545335864526
762.50000 29.36187194545335864526
762.60000 29.36187194545335864526
762.70000 29.36187194545335864526
762.80000 29.36187194545335864526
762.90000 29.36187194545335864526
763.00000 29.36187194545335864526
763.10000 29.36187194545335864526
763.20000 29.36187194545335864526
763.30000 29.36187194545335864526
763.40000 29.36187194545335864526
763.50000 29.36187194545335864526
763.60000 29.36187194545335864526
763.70000 29.36187194545335864526
763.80000 29.36187194545335864526
763.90000 29.36187194545335864526
764.00000 29.36187194545335864526
764.10000 29.36187194545335864526
764.20000 29.36187194545335864526
764.30000 29.36187194545335864526
764.40000 29.36187194545335864526
764.50000 29.36187194545335864526
764.60000 29.36187194545335864526
764.70000 29.36187194545335864526
764.80000 29.36187194545335864526
764.90000 29.36187194545335864526
765.00000 29.36187194545335864526
765.10000 29.36187194545335864526
765.20000 29.36187194545335864526
765.30000 29.36187194545335864526
765.40000 29.36187194545335864526
765.50000 29.36187194545335864526
765.60000 29.36187194545335864526
765.70000 29.36187194545335864526
765.80000 29.36187194545335864526
765.90000 29.36187194545335864526
766.00000 29.36187194545335864526
766.10000 29.36187194545335864526
766.20000 29.36187194545335864526
766.30000 29.36187194545335864526
766.40000 29.36187194545335864526
766.50000 29.36187194545335864526
766.60000 29.36187194545335864526
766.70000 29.36187194545335864526
766.80000 29.36187194545335864526
766.90000 29.36187194545335864526
767.00000 29.36187194545335864526
767.10000 29.36187194545335864526
767.20000 29.36187194545335864526
767.30000 29.36187194545335864526
767.40000 29.36187194545335864526
767.50000 29.36187194545335864526
767.60000 29.36187194545335864526
767.70000 29.36187194545335864526
767.80000 29.36187194545335864526
767.90000 29.36187194545335864526
768.00000 29.36187194545335864526
768.10000 29.36187194545335864526
768.20000 29.36187194545335864526
768.30000 29.36187194545335864526
768.40000 29.36187194545335864526
768.50000 29.36187194545335864526
768.60000 29.36187194545335864526
768.70000 29.36187194545335864526
768.80000 29.36187194545335864526
768.90000 29.36187194545335864526
769.00000 29.36187194545335864526
769.10000 29.36187194545335864526
769.20000 29.36187194545335864526
769.30000 29.36187194545335864526
769.40000 29.36187194545335864526
769.50000 29.36187194545335864526
769.60000 29.36187194545335864526
769.70000 29.36187194545335864526
769.80000 29.36187194545335864526
769.90000 29.36187194545335864526
770.00000 29.36187194545335864526
770.10000 29.36187194545335864526
770.20000 29.36187194545335864526
770.30000 29.36187194545335864526
770.40000 29.36187194545335864526
770.50000 29.36187194545335864526
770.60000 29.36187194545335864526
770.70000 29.36187194545335864526
770.80000 29.36187194545335864526
770.90000 29.36187194545335864526
771.00000 29.36187194545335864526
771.10000 29.36187194545335864526
771.20000 29.36187194545335864526
771.30000 29.36187194545335864526
771.40000 29.36187194545335864526
771.50000 29.36187194545335864526
771.60000 29.36187194545335864526
771.70000 29.36187194545335864526
771.80000 29.36187194545335864526
771.90000 29.36187194545335864526
772.00000 29.36187194545335864526
772.10000 29.36187194545335864526
772.20000 29.36187194545335864526
772.30000 29.36187194545335864526
772.40000 29.36187194545335864526
772.50000 29.36187194545335864526
772.60000 29.36187194545335864526
772.70000 29.36187194545335864526
772.80000 29.36187194545335864526
772.90000 29.36187194545335864526
773.00000 29.36187194545335864526
773.10000 29.36187194545335864526
773.20000 29.36187194545335864526
773.30000 29.36187194545335864526
773.40000 29.36187194545335864526
773.50000 29.36187194545335864526
773.60000 29.36187194545335864526
773.70000 29.36187194545335864526
773.80000 29.36187194545335864526
773.90000 29.36187194545335864526
774.00000 29.36187194545335864526
774.10000 29.36187194545335864526
774.20000 29.36187194545335864526
774.30000 29.36187194545335864526
774.40000 29.36187194545335864526
774.50000 29.36187194545335864526
774.60000 29.36187194545335864526
774.70000 29.36187194545335864526
774.80000 29.36187194545335864526
774.90000 29.36187194545335864526
775.00000 29.36187194545335864526
775.10000 29.36187194545335864526
775.20000 29.36187194545335864526
775.30000 29.36187194545335864526
775.40000 29.36187194545335864526
775.50000 29.36187194545335864526
775.60000 29.36187194545335864526
775.70000 29.36187194545335864526
775.80000 29.36187194545335864526
775.90000 29.36187194545335864526
776.00000 29.36187194545335864526
776.10000 29.36187194545335864526
776.20000 29.36187194545335864526
776.30000 29.36187194545335864526
776.40000 29.36187194545335864526
776.50000 29.36187194545335864526
776.60000 29.36187194545335864526
776.70000 29.36187194545335864526
776.80000 29.36187194545335864526
776.90000 29.36187194545335864526
777.00000 29.36187194545335864526
777.10000 29.36187194545335864526
777.20000 29.36187194545335864526
777.30000 29.36187194545335864526
777.40000 29.36187194545335864526
777.50000 29.36187194545335864526
777.60000 29.36187194545335864526
777.70000 29.36187194545335864526
777.80000 29.36187194545335864526
777.90000 29.36187194545335864526
778.00000 29.36187194545335864526
778.10000 29.36187194545335864526
778.20000 29.36187194545335864526
778.30000 29.36187194545335864526
778.40000 29.36187194545335864526
778.50000 29.36187194545335864526
778.60000 29.36187194545335864526
778.70000 29.36187194545335864526
778.80000 29.36187194545335864526
778.90000 29.36187194545335864526
779.00000 29.36187194545335864526
779.10000 29.36187194545335864526
779.20000 29.36187194545335864526
779.30000 29.36187194545335864526
779.40000 29.36187194545335864526
779.50000 29.36187194545335864526
779.60000 29.36187194545335864526
779.70000 29.36187194545335864526
779.80000 29.36187194545335864526
779.90000 29.36187194545335864526
780.00000 29.36187194545335864526
780.10000 29.36187194545335864526
780.20000 29.36187194545335864526
780.30000 29.36187194545335864526
780.40000 29.36187194545335864526
780.50000 29.36187194545335864526
780.60000 29.36187194545335864526
780.70000 29.36187194545335864526
780.80000 29.36187194545335864526
780.90000 29.36187194545335864526
781.00000 29.36187194545335864526
781.10000 29.36187194545335864526
781.20000 29.36187194545335864526
781.30000 29.36187194545335864526
781.40000 29.36187194545335864526
781.50000 29.36187194545335864526
781.60000 29.36187194545335864526
781.70000 29.36187194545335864526
781.80000 29.36187194545335864526
781.90000 29.36187194545335864526
782.00000 29.36187194545335864526
782.10000 29.36187194545335864526
782.20000 29.36187194545335864526
782.30000 29.36187194545335864526
782.40000 29.36187194545335864526
782.50000 29.36187194545335864526
782.60000 29.36187194545335864526
782.70000 29.36187194545335864526
782.80000 29.36187194545335864526
782.90000 29.36187194545335864526
783.00000 29.36187194545335864526
783.10000 29.36187194545335864526
783.20000 29.36187194545335864526
783.30000 29.36187194545335864526
783.40000 29.36187194545335864526
783.50000 29.36187194545335864526
783.60000 29.36187194545335864526
783.70000 29.36187194545335864526
783.80000 29.36187194545335864526
783.90000 29.36187194545335864526
784.00000 29.36187194545335864526
784.10000 29.36187194545335864526
784.20000 29.36187194545335864526
784.30000 29.36187194545335864526
784.40000 29.36187194545335864526
784.50000 29.36187194545335864526
784.60000 29.36187194545335864526
784.70000 29.36187194545335864526
784.80000 29.36187194545335864526
784.90000 29.36187194545335864526
785.00000 29.36187194545335864526
785.10000 29.36187194545335864526
785.20000 29.36187194545335864526
785.30000 29.36187194545335864526
785.40000 29.36187194545335864526
785.50000 29.36187194545335864526
785.60000 29.36187194545335864526
785.70000 29.36187194545335864526
785.80000 29.36187194545335864526
785.90000 29.36187194545335864526
786.00000 29.36187194545335864526
786.10000 29.36187194545335864526
786.20000 29.36187194545335864526
786.30000 29.36187194545335864526
786.40000 29.36187194545335864526
786.50000 29.36187194545335864526
786.60000 29.36187194545335864526
786.70000 29.36187194545335864526
786.80000 29.36187194545335864526
786.90000 29.36187194545335864526
787.00000 29.36187194545335864526
787.10000 29.36187194545335864526
787.20000 29.36187194545335864526
787.30000 29.36187194545335864526
787.40000 29.36187194545335864526
787.50000 29.36187194545335864526
787.60000 29.36187194545335864526
787.70000 29.36187194545335864526
787.80000 29.36187194545335864526
787.90000 29.36187194545335864526
788.00000 29.36187194545335864526
788.10000 29.36187194545335864526
788.20000 29.36187194545335864526
788.30000 29.36187194545335864526
788.40000 29.36187194545335864526
788.50000 29.36187194545335864526
788.60000 29.36187194545335864526
788.70000 29.36187194545335864526
788.80000 29.36187194545335864526
788.90000 29.36187194545335864526
789.00000 29.36187194545335864526
789.10000 29.36187194545335864526
789.20000 29.36187194545335864526
789.30000 29.36187194545335864526
789.40000 29.36187194545335864526
789.50000 29.36187194545335864526
789.60000 29.36187194545335864526
789.70000 29.36187194545335864526
789.80000 29.36187194545335864526
789.90000 29.36187194545335864526
790.00000 29.36187194545335864526
790.10000 29.36187194545335864526
790.20000 29.36187194545335864526
790.30000 29.36187194545335864526
790.40000 29.36187194545335864526
790.50000 29.36187194545335864526
790.60000 29.36187194545335864526
790.70000 29.36187194545335864526
790.80000 29.36187194545335864526
790.90000 29.36187194545335864526
791.00000 29.36187194545335864526
791.10000 29.36187194545335864526
791.20000 29.36187194545335864526
791.30000 29.36187194545335864526
791.40000 29.36187194545335864526
791.50000 29.36187194545335864526
791.60000 29.36187194545335864526
791.70000 29.36187194545335864526
791.80000 29.36187194545335864526
791.90000 29.36187194545335864526
792.00000 29.36187194545335864526
792.10000 29.36187194545335864526
792.20000 29.36187194545335864526
792.30000 29.36187194545335864526
792.40000 29.36187194545335864526
792.50000 29.36187194545335864526
792.60000 29.36187194545335864526
792.70000 29.36187194545335864526
792.80000 29.36187194545335864526
792.90000 29.36187194545335864526
793.00000 29.36187194545335864526
793.10000 29.36187194545335864526
793.20000 29.36187194545335864526
793.30000 29.36187194545335864526
793.40000 29.36187194545335864526
793.50000 29.36187194545335864526
793.60000 29.36187194545335864526
793.70000 29.36187194545335864526
793.80000 29.36187194545335864526
793.90000 29.36187194545335864526
794.00000 29.36187194545335864526
794.10000 29.36187194545335864526
794.20000 29.36187194545335864526
794.30000 29.36187194545335864526
794.40000 29.36187194545335864526
794.50000 29.36187194545335864526
794.60000 29.36187194545335864526
794.70000 29.36187194545335864526
794.80000 29.36187194545335864526
794.90000 29.36187194545335864526
795.00000 29.36187194545335864526
795.10000 29.36187194545335864526
795.20000 29.36187194545335864526
795.30000 29.36187194545335864526
795.40000 29.36187194545335864526
795.50000 29.36187194545335864526
795.60000 29.36187194545335864526
795.70000 29.36187194545335864526
795.80000 29.36187194545335864526
795.90000 29.36187194545335864526
796.00000 29.36187194545335864526
796.10000 29.36187194545335864526
796.20000 29.36187194545335864526
796.30000 29.36187194545335864526
796.40000 29.36187194545335864526
796.50000 29.36187194545335864526
796.60000 29.36187194545335864526
796.70000 29.36187194545335864526
796.80000 29.36187194545335864526
796.90000 29.36187194545335864526
797.00000 29.36187194545335864526
797.10000 29.36187194545335864526
797.20000 29.36187194545335864526
797.30000 29.36187194545335864526
797.40000 29.36187194545335864526
797.50000 29.36187194545335864526
797.60000 29.36187194545335864526
797.70000 29.36187194545335864526
797.80000 29.36187194545335864526
797.90000 29.36187194545335864526
798.00000 29.36187194545335864526
798.10000 29.36187194545335864526
798.20000 29.36187194545335864526
798.30000 29.36187194545335864526
798.40000 29.36187194545335864526
798.50000 29.36187194545335864526
798.60000 29.36187194545335864526
798.70000 29.36187194545335864526
798.80000 29.36187194545335864526
798.90000 29.36187194545335864526
799.00000 29.36187194545335864526
799.10000 29.36187194545335864526
799.20000 29.36187194545335864526
799.30000 29.36187194545335864526
799.40000 29.36187194545335864526
799.50000 29.36187194545335864526
799.60000 29.36187194545335864526
799.70000 29.36187194545335864526
799.80000 29.36187194545335864526
799.90000 29.36187194545335864526
800.00000 29.36187194545335864526
800.10000 29.36187194545335864526
800.20000 29.36187194545335864526
800.30000 29.36187194545335864526
800.40000 29.36187194545335864526
800.50000 29.36187194545335864526
800.60000 29.36187194545335864526
800.70000 29.36187194545335864526
800.80000 29.36187194545335864526
800.90000 29.36187194545335864526
801.00000 29.36187194545335864526
801.10000 29.36187194545335864526
801.20000 29.36187194545335864526
801.30000 29.36187194545335864526
801.40000 29.36187194545335864526
801.50000 29.36187194545335864526
801.60000 29.36187194545335864526
801.70000 29.36187194545335864526
801.80000 29.36187194545335864526
801.90000 29.36187194545335864526
802.00000 29.36187194545335864526
802.10000 29.36187194545335864526
802.20000 29.36187194545335864526
802.30000 29.36187194545335864526
802.40000 29.36187194545335864526
802.50000 29.36187194545335864526
802.60000 29.36187194545335864526
802.70000 29.36187194545335864526
802.80000 29.36187194545335864526
802.90000 29.36187194545335864526
803.00000 29.36187194545335864526
803.10000 29.36187194545335864526
803.20000 29.36187194545335864526
803.30000 29.36187194545335864526
803.40000 29.36187194545335864526
803.50000 29.36187194545335864526
803.60000 29.36187194545335864526
803.70000 29.36187194545335864526
803.80000 29.36187194545335864526
803.90000 29.36187194545335864526
804.00000 29.36187194545335864526
804.10000 29.36187194545335864526
804.20000 29.36187194545335864526
804.30000 29.36187194545335864526
804.40000 29.36187194545335864526
804.50000 29.36187194545335864526
804.60000 29.36187194545335864526
804.70000 29.36187194545335864526
804.80000 29.36187194545335864526
804.90000 29.36187194545335864526
805.00000 29.36187194545335864526
805.10000 29.36187194545335864526
805.20000 29.36187194545335864526
805.30000 29.36187194545335864526
805.40000 29.36187194545335864526
805.50000 29.36187194545335864526
805.60000 29.36187194545335864526
805.70000 29.36187194545335864526
805.80000 29.36187194545335864526
805.90000 29.36187194545335864526
806.00000 29.36187194545335864526
806.10000 29.36187194545335864526
806.20000 29.36187194545335864526
806.30000 29.36187194545335864526
806.40000 29.36187194545335864526
806.50000 29.36187194545335864526
806.60000 29.36187194545335864526
806.70000 29.36187194545335864526
806.80000 29.36187194545335864526
806.90000 29.36187194545335864526
807.00000 29.36187194545335864526
807.10000 29.36187194545335864526
807.20000 29.36187194545335864526
807.30000 29.36187194545335864526
807.40000 29.36187194545335864526
807.50000 29.36187194545335864526
807.60000 29.36187194545335864526
807.70000 29.36187194545335864526
807.80000 29.36187194545335864526
807.90000 29.36187194545335864526
808.00000 29.36187194545335864526
808.10000 29.36187194545335864526
808.20000 29.36187194545335864526
808.30000 29.36187194545335864526
808.40000 29.36187194545335864526
808.50000 29.36187194545335864526
808.60000 29.36187194545335864526
808.70000 29.36187194545335864526
808.80000 29.36187194545335864526
808.90000 29.36187194545335864526
809.00000 29.36187194545335864526
809.10000 29.36187194545335864526
809.20000 29.36187194545335864526
809.30000 29.36187194545335864526
809.40000 29.36187194545335864526
809.50000 29.36187194545335864526
809.60000 29.36187194545335864526
809.70000 29.36187194545335864526
809.80000 29.36187194545335864526
809.90000 29.36187194545335864526
810.00000 29.36187194545335864526
810.10000 29.36187194545335864526
810.20000 29.36187194545335864526
810.30000 29.36187194545335864526
810.40000 29.36187194545335864526
810.50000 29.36187194545335864526
810.60000 29.36187194545335864526
810.70000 29.36187194545335864526
810.80000 29.36187194545335864526
810.90000 29.36187194545335864526
811.00000 29.36187194545335864526
811.10000 29.36187194545335864526
811.20000 29.36187194545335864526
811.30000 29.36187194545335864526
811.40000 29.36187194545335864526
811.50000 29.36187194545335864526
811.60000 29.36187194545335864526
811.70000 29.36187194545335864526
811.80000 29.36187194545335864526
811.90000 29.36187194545335864526
812.00000 29.36187194545335864526
812.10000 29.36187194545335864526
812.20000 29.36187194545335864526
812.30000 29.36187194545335864526
812.40000 29.36187194545335864526
812.50000 29.36187194545335864526
812.60000 29.36187194545335864526
812.70000 29.36187194545335864526
812.80000 29.36187194545335864526
812.90000 29.36187194545335864526
813.00000 29.36187194545335864526
813.10000 29.36187194545335864526
813.20000 29.36187194545335864526
813.30000 29.36187194545335864526
813.40000 29.36187194545335864526
813.50000 29.36187194545335864526
813.60000 29.36187194545335864526
813.70000 29.36187194545335864526
813.80000 29.36187194545335864526
813.90000 29.36187194545335864526
814.00000 29.36187194545335864526
814.10000 29.36187194545335864526
814.20000 29.36187194545335864526
814.30000 29.36187194545335864526
814.40000 29.36187194545335864526
814.50000 29.36187194545335864526
814.60000 29.36187194545335864526
814.70000 29.36187194545335864526
814.80000 29.36187194545335864526
814.90000 29.36187194545335864526
815.00000 29.36187194545335864526
815.10000 29.36187194545335864526
815.20000 29.36187194545335864526
815.30000 29.36187194545335864526
815.40000 29.36187194545335864526
815.50000 29.36187194545335864526
815.60000 29.36187194545335864526
815.70000 29.36187194545335864526
815.80000 29.36187194545335864526
815.90000 29.36187194545335864526
816.00000 29.36187194545335864526
816.10000 29.36187194545335864526
816.20000 29.36187194545335864526
816.30000 29.36187194545335864526
816.40000 29.36187194545335864526
816.50000 29.36187194545335864526
816.60000 29.36187194545335864526
816.70000 29.36187194545335864526
816.80000 29.36187194545335864526
816.90000 29.36187194545335864526
817.00000 29.36187194545335864526
817.10000 29.36187194545335864526
817.20000 29.36187194545335864526
817.30000 29.36187194545335864526
817.40000 29.36187194545335864526
817.50000 29.36187194545335864526
817.60000 29.36187194545335864526
817.70000 29.36187194545335864526
817.80000 29.36187194545335864526
817.90000 29.36187194545335864526
818.00000 29.36187194545335864526
818.10000 29.36187194545335864526
818.20000 29.36187194545335864526
818.30000 29.36187194545335864526
818.40000 29.36187194545335864526
818.50000 29.36187194545335864526
818.60000 29.36187194545335864526
818.70000 29.36187194545335864526
818.80000 29.36187194545335864526
818.90000 29.36187194545335864526
819.00000 29.36187194545335864526
819.10000 29.36187194545335864526
819.20000 29.36187194545335864526
819.30000 29.36187194545335864526
819.40000 29.36187194545335864526
819.50000 29.36187194545335864526
819.60000 29.36187194545335864526
819.70000 29.36187194545335864526
819.80000 29.36187194545335864526
819.90000 29.36187194545335864526
820.00000 29.36187194545335864526
820.10000 29.36187194545335864526
820.20000 29.36187194545335864526
820.30000 29.36187194545335864526
820.40000 29.36187194545335864526
820.50000 29.36187194545335864526
820.60000 29.36187194545335864526
820.70000 29.36187194545335864526
820.80000 29.36187194545335864526
820.90000 29.36187194545335864526
821.00000 29.36187194545335864526
821.10000 29.36187194545335864526
821.20000 29.36187194545335864526
821.30000 29.36187194545335864526
821.40000 29.36187194545335864526
821.50000 29.36187194545335864526
821.60000 29.36187194545335864526
821.70000 29.36187194545335864526
821.80000 29.36187194545335864526
821.90000 29.36187194545335864526
822.00000 29.36187194545335864526
822.10000 29.36187194545335864526
822.20000 29.36187194545335864526
822.30000 29.36187194545335864526
822.40000 29.36187194545335864526
822.50000 29.36187194545335864526
822.60000 29.36187194545335864526
822.70000 29.36187194545335864526
822.80000 29.36187194545335864526
822.90000 29.36187194545335864526
823.00000 29.36187194545335864526
823.10000 29.36187194545335864526
823.20000 29.36187194545335864526
823.30000 29.36187194545335864526
823.40000 29.36187194545335864526
823.50000 29.36187194545335864526
823.60000 29.36187194545335864526
823.70000 29.36187194545335864526
823.80000 29.36187194545335864526
823.90000 29.36187194545335864526
824.00000 29.36187194545335864526
824.10000 29.36187194545335864526
824.20000 29.36187194545335864526
824.30000 29.36187194545335864526
824.40000 29.36187194545335864526
824.50000 29.36187194545335864526
824.60000 29.36187194545335864526
824.70000 29.36187194545335864526
824.80000 29.36187194545335864526
824.90000 29.36187194545335864526
825.00000 29.36187194545335864526
825.10000 29.36187194545335864526
825.20000 29.36187194545335864526
825.30000 29.36187194545335864526
825.40000 29.36187194545335864526
825.50000 29.36187194545335864526
825.60000 29.36187194545335864526
825.70000 29.36187194545335864526
825.80000 29.36187194545335864526
825.90000 29.36187194545335864526
826.00000 29.36187194545335864526
826.10000 29.36187194545335864526
826.20000 29.36187194545335864526
826.30000 29.36187194545335864526
826.40000 29.36187194545335864526
826.50000 29.36187194545335864526
826.60000 29.36187194545335864526
826.70000 29.36187194545335864526
826.80000 29.36187194545335864526
826.90000 29.36187194545335864526
827.00000 29.36187194545335864526
827.10000 29.36187194545335864526
827.20000 29.36187194545335864526
827.30000 29.36187194545335864526
827.40000 29.36187194545335864526
827.50000 29.36187194545335864526
827.60000 29.36187194545335864526
827.70000 29.36187194545335864526
827.80000 29.36187194545335864526
827.90000 29.36187194545335864526
828.00000 29.36187194545335864526
828.10000 29.36187194545335864526
828.20000 29.36187194545335864526
828.30000 29.36187194545335864526
828.40000 29.36187194545335864526
828.50000 29.36187194545335864526
828.60000 29.36187194545335864526
828.70000 29.36187194545335864526
828.80000 29.36187194545335864526
828.90000 29.36187194545335864526
829.00000 29.36187194545335864526
829.10000 29.36187194545335864526
829.20000 29.36187194545335864526
829.30000 29.36187194545335864526
829.40000 29.36187194545335864526
829.50000 29.36187194545335864526
829.60000 29.36187194545335864526
829.70000 29.36187194545335864526
829.80000 29.36187194545335864526
829.90000 29.36187194545335864526
830.00000 29.36187194545335864526
830.10000 29.36187194545335864526
830.20000 29.36187194545335864526
830.30000 29.36187194545335864526
830.40000 29.36187194545335864526
830.50000 29.36187194545335864526
830.60000 29.36187194545335864526
830.70000 29.36187194545335864526
830.80000 29.36187194545335864526
830.90000 29.36187194545335864526
831.00000 29.36187194545335864526
831.10000 29.36187194545335864526
831.20000 29.36187194545335864526
831.30000 29.36187194545335864526
831.40000 29.36187194545335864526
831.50000 29.36187194545335864526
831.60000 29.36187194545335864526
831.70000 29.36187194545335864526
831.80000 29.36187194545335864526
831.90000 29.36187194545335864526
832.00000 29.36187194545335864526
832.10000 29.36187194545335864526
832.20000 29.36187194545335864526
832.30000 29.36187194545335864526
832.40000 29.36187194545335864526
832.50000 29.36187194545335864526
832.60000 29.36187194545335864526
832.70000 29.36187194545335864526
832.80000 29.36187194545335864526
832.90000 29.36187194545335864526
833.00000 29.36187194545335864526
833.10000 29.36187194545335864526
833.20000 29.36187194545335864526
833.30000 29.36187194545335864526
833.40000 29.36187194545335864526
833.50000 29.36187194545335864526
833.60000 29.36187194545335864526
833.70000 29.36187194545335864526
833.80000 29.36187194545335864526
833.90000 29.36187194545335864526
834.00000 29.36187194545335864526
834.10000 29.36187194545335864526
834.20000 29.36187194545335864526
834.30000 29.36187194545335864526
834.40000 29.36187194545335864526
834.50000 29.36187194545335864526
834.60000 29.36187194545335864526
834.70000 29.36187194545335864526
834.80000 29.36187194545335864526
834.90000 29.36187194545335864526
835.00000 29.36187194545335864526
835.10000 29.36187194545335864526
835.20000 29.36187194545335864526
835.30000 29.36187194545335864526
835.40000 29.36187194545335864526
835.50000 29.36187194545335864526
835.60000 29.36187194545335864526
835.70000 29.36187194545335864526
835.80000 29.36187194545335864526
835.90000 29.36187194545335864526
836.00000 29.36187194545335864526
836.10000 29.36187194545335864526
836.20000 29.36187194545335864526
836.30000 29.36187194545335864526
836.40000 29.36187194545335864526
836.50000 29.36187194545335864526
836.60000 29.36187194545335864526
836.70000 29.36187194545335864526
836.80000 29.36187194545335864526
836.90000 29.36187194545335864526
837.00000 29.36187194545335864526
837.10000 29.36187194545335864526
837.20000 29.36187194545335864526
837.30000 29.36187194545335864526
837.40000 29.36187194545335864526
837.50000 29.36187194545335864526
837.60000 29.36187194545335864526
837.70000 29.36187194545335864526
837.80000 29.36187194545335864526
837.90000 29.36187194545335864526
838.00000 29.36187194545335864526
838.10000 29.36187194545335864526
838.20000 29.36187194545335864526
838.30000 29.36187194545335864526
838.40000 29.36187194545335864526
838.50000 29.36187194545335864526
838.60000 29.36187194545335864526
838.70000 29.36187194545335864526
838.80000 29.36187194545335864526
838.90000 29.36187194545335864526
839.00000 29.36187194545335864526
839.10000 29.36187194545335864526
839.20000 29.36187194545335864526
839.30000 29.36187194545335864526
839.40000 29.36187194545335864526
839.50000 29.36187194545335864526
839.60000 29.36187194545335864526
839.70000 29.36187194545335864526
839.80000 29.36187194545335864526
839.90000 29.36187194545335864526
840.00000 29.36187194545335864526
840.10000 29.36187194545335864526
840.20000 29.36187194545335864526
840.30000 29.36187194545335864526
840.40000 29.36187194545335864526
840.50000 29.36187194545335864526
840.60000 29.36187194545335864526
840.70000 29.36187194545335864526
840.80000 29.36187194545335864526
840.90000 29.36187194545335864526
841.00000 29.36187194545335864526
841.10000 29.36187194545335864526
841.20000 29.36187194545335864526
841.30000 29.36187194545335864526
841.40000 29.36187194545335864526
841.50000 29.36187194545335864526
841.60000 29.36187194545335864526
841.70000 29.36187194545335864526
841.80000 29.36187194545335864526
841.90000 29.36187194545335864526
842.00000 29.36187194545335864526
842.10000 29.36187194545335864526
842.20000 29.36187194545335864526
842.30000 29.36187194545335864526
842.40000 29.36187194545335864526
842.50000 29.36187194545335864526
842.60000 29.36187194545335864526
842.70000 29.36187194545335864526
842.80000 29.36187194545335864526
842.90000 29.36187194545335864526
843.00000 29.36187194545335864526
843.10000 29.36187194545335864526
843.20000 29.36187194545335864526
843.30000 29.36187194545335864526
843.40000 29.36187194545335864526
843.50000 29.36187194545335864526
843.60000 29.36187194545335864526
843.70000 29.36187194545335864526
843.80000 29.36187194545335864526
843.90000 29.36187194545335864526
844.00000 29.36187194545335864526
844.10000 29.36187194545335864526
844.20000 29.36187194545335864526
844.30000 29.36187194545335864526
844.40000 29.36187194545335864526
844.50000 29.36187194545335864526
844.60000 29.36187194545335864526
844.70000 29.36187194545335864526
844.80000 29.36187194545335864526
844.90000 29.36187194545335864526
845.00000 29.36187194545335864526
845.10000 29.36187194545335864526
845.20000 29.36187194545335864526
845.30000 29.36187194545335864526
845.40000 29.36187194545335864526
845.50000 29.36187194545335864526
845.60000 29.36187194545335864526
845.70000 29.36187194545335864526
845.80000 29.36187194545335864526
845.90000 29.36187194545335864526
846.00000 29.36187194545335864526
846.10000 29.36187194545335864526
846.20000 29.36187194545335864526
846.30000 29.36187194545335864526
846.40000 29.36187194545335864526
846.50000 29.36187194545335864526
846.60000 29.36187194545335864526
846.70000 29.36187194545335864526
846.80000 29.36187194545335864526
846.90000 29.36187194545335864526
847.00000 29.36187194545335864526
847.10000 29.36187194545335864526
847.20000 29.36187194545335864526
847.30000 29.36187194545335864526
847.40000 29.36187194545335864526
847.50000 29.36187194545335864526
847.60000 29.36187194545335864526
847.70000 29.36187194545335864526
847.80000 29.36187194545335864526
847.90000 29.36187194545335864526
848.00000 29.36187194545335864526
848.10000 29.36187194545335864526
848.20000 29.36187194545335864526
848.30000 29.36187194545335864526
848.40000 29.36187194545335864526
848.50000 29.36187194545335864526
848.60000 29.36187194545335864526
848.70000 29.36187194545335864526
848.80000 29.36187194545335864526
848.90000 29.36187194545335864526
849.00000 29.36187194545335864526
849.10000 29.36187194545335864526
849.20000 29.36187194545335864526
849.30000 29.36187194545335864526
849.40000 29.36187194545335864526
849.50000 29.36187194545335864526
849.60000 29.36187194545335864526
849.70000 29.36187194545335864526
849.80000 29.36187194545335864526
849.90000 29.36187194545335864526
850.00000 29.36187194545335864526
850.10000 29.36187194545335864526
850.20000 29.36187194545335864526
850.30000 29.36187194545335864526
850.40000 29.36187194545335864526
850.50000 29.36187194545335864526
850.60000 29.36187194545335864526
850.70000 29.36187194545335864526
850.80000 29.36187194545335864526
850.90000 29.36187194545335864526
851.00000 29.36187194545335864526
851.10000 29.36187194545335864526
851.20000 29.36187194545335864526
851.30000 29.36187194545335864526
851.40000 29.36187194545335864526
851.50000 29.36187194545335864526
851.60000 29.36187194545335864526
851.70000 29.36187194545335864526
851.80000 29.36187194545335864526
851.90000 29.36187194545335864526
852.00000 29.36187194545335864526
852.10000 29.36187194545335864526
852.20000 29.36187194545335864526
852.30000 29.36187194545335864526
852.40000 29.36187194545335864526
852.50000 29.36187194545335864526
852.60000 29.36187194545335864526
852.70000 29.36187194545335864526
852.80000 29.36187194545335864526
852.90000 29.36187194545335864526
853.00000 29.36187194545335864526
853.10000 29.36187194545335864526
853.20000 29.36187194545335864526
853.30000 29.36187194545335864526
853.40000 29.36187194545335864526
853.50000 29.36187194545335864526
853.60000 29.36187194545335864526
853.70000 29.36187194545335864526
853.80000 29.36187194545335864526
853.90000 29.36187194545335864526
854.00000 29.36187194545335864526
854.10000 29.36187194545335864526
854.20000 29.36187194545335864526
854.30000 29.36187194545335864526
854.40000 29.36187194545335864526
854.50000 29.36187194545335864526
854.60000 29.36187194545335864526
854.70000 29.36187194545335864526
854.80000 29.36187194545335864526
854.90000 29.36187194545335864526
855.00000 29.36187194545335864526
855.10000 29.36187194545335864526
855.20000 29.36187194545335864526
855.30000 29.36187194545335864526
855.40000 29.36187194545335864526
855.50000 29.36187194545335864526
855.60000 29.36187194545335864526
855.70000 29.36187194545335864526
855.80000 29.36187194545335864526
855.90000 29.36187194545335864526
856.00000 29.36187194545335864526
856.10000 29.36187194545335864526
856.20000 29.36187194545335864526
856.30000 29.36187194545335864526
856.40000 29.36187194545335864526
856.50000 29.36187194545335864526
856.60000 29.36187194545335864526
856.70000 29.36187194545335864526
856.80000 29.36187194545335864526
856.90000 29.36187194545335864526
857.00000 29.36187194545335864526
857.10000 29.36187194545335864526
857.20000 29.36187194545335864526
857.30000 29.36187194545335864526
857.40000 29.36187194545335864526
857.50000 29.36187194545335864526
857.60000 29.36187194545335864526
857.70000 29.36187194545335864526
857.80000 29.36187194545335864526
857.90000 29.36187194545335864526
858.00000 29.36187194545335864526
858.10000 29.36187194545335864526
858.20000 29.36187194545335864526
858.30000 29.36187194545335864526
858.40000 29.36187194545335864526
858.50000 29.36187194545335864526
858.60000 29.36187194545335864526
858.70000 29.36187194545335864526
858.80000 29.36187194545335864526
858.90000 29.36187194545335864526
859.00000 29.36187194545335864526
859.10000 29.36187194545335864526
859.20000 29.36187194545335864526
859.30000 29.36187194545335864526
859.40000 29.36187194545335864526
859.50000 29.36187194545335864526
859.60000 29.36187194545335864526
859.70000 29.36187194545335864526
859.80000 29.36187194545335864526
859.90000 29.36187194545335864526
860.00000 29.36187194545335864526
860.10000 29.36187194545335864526
860.20000 29.36187194545335864526
860.30000 29.36187194545335864526
860.40000 29.36187194545335864526
860.50000 29.36187194545335864526
860.60000 29.36187194545335864526
860.70000 29.36187194545335864526
860.80000 29.36187194545335864526
860.90000 29.36187194545335864526
861.00000 29.36187194545335864526
861.10000 29.36187194545335864526
861.20000 29.36187194545335864526
861.30000 29.36187194545335864526
861.40000 29.36187194545335864526
861.50000 29.36187194545335864526
861.60000 29.36187194545335864526
861.70000 29.36187194545335864526
861.80000 29.36187194545335864526
861.90000 29.36187194545335864526
862.00000 29.36187194545335864526
862.10000 29.36187194545335864526
862.20000 29.36187194545335864526
862.30000 29.36187194545335864526
862.40000 29.36187194545335864526
862.50000 29.36187194545335864526
862.60000 29.36187194545335864526
862.70000 29.36187194545335864526
862.80000 29.36187194545335864526
862.90000 29.36187194545335864526
863.00000 29.36187194545335864526
863.10000 29.36187194545335864526
863.20000 29.36187194545335864526
863.30000 29.36187194545335864526
863.40000 29.36187194545335864526
863.50000 29.36187194545335864526
863.60000 29.36187194545335864526
863.70000 29.36187194545335864526
863.80000 29.36187194545335864526
863.90000 29.36187194545335864526
864.00000 29.36187194545335864526
864.10000 29.36187194545335864526
864.20000 29.36187194545335864526
864.30000 29.36187194545335864526
864.40000 29.36187194545335864526
864.50000 29.36187194545335864526
864.60000 29.36187194545335864526
864.70000 29.36187194545335864526
864.80000 29.36187194545335864526
864.90000 29.36187194545335864526
865.00000 29.36187194545335864526
865.10000 29.36187194545335864526
865.20000 29.36187194545335864526
865.30000 29.36187194545335864526
865.40000 29.36187194545335864526
865.50000 29.36187194545335864526
865.60000 29.36187194545335864526
865.70000 29.36187194545335864526
865.80000 29.36187194545335864526
865.90000 29.36187194545335864526
866.00000 29.36187194545335864526
866.10000 29.36187194545335864526
866.20000 29.36187194545335864526
866.30000 29.36187194545335864526
866.40000 29.36187194545335864526
866.50000 29.36187194545335864526
866.60000 29.36187194545335864526
866.70000 29.36187194545335864526
866.80000 29.36187194545335864526
866.90000 29.36187194545335864526
867.00000 29.36187194545335864526
867.10000 29.36187194545335864526
867.20000 29.36187194545335864526
867.30000 29.36187194545335864526
867.40000 29.36187194545335864526
867.50000 29.36187194545335864526
867.60000 29.36187194545335864526
867.70000 29.36187194545335864526
867.80000 29.36187194545335864526
867.90000 29.36187194545335864526
868.00000 29.36187194545335864526
868.10000 29.36187194545335864526
868.20000 29.36187194545335864526
868.30000 29.36187194545335864526
868.40000 29.36187194545335864526
868.50000 29.36187194545335864526
868.60000 29.36187194545335864526
868.70000 29.36187194545335864526
868.80000 29.36187194545335864526
868.90000 29.36187194545335864526
869.00000 29.36187194545335864526
869.10000 29.36187194545335864526
869.20000 29.36187194545335864526
869.30000 29.36187194545335864526
869.40000 29.36187194545335864526
869.50000 29.36187194545335864526
869.60000 29.36187194545335864526
869.70000 29.36187194545335864526
869.80000 29.36187194545335864526
869.90000 29.36187194545335864526
870.00000 29.36187194545335864526
870.10000 29.36187194545335864526
870.20000 29.36187194545335864526
870.30000 29.36187194545335864526
870.40000 29.36187194545335864526
870.50000 29.36187194545335864526
870.60000 29.36187194545335864526
870.70000 29.36187194545335864526
870.80000 29.36187194545335864526
870.90000 29.36187194545335864526
871.00000 29.36187194545335864526
871.10000 29.36187194545335864526
871.20000 29.36187194545335864526
871.30000 29.36187194545335864526
871.40000 29.36187194545335864526
871.50000 29.36187194545335864526
871.60000 29.36187194545335864526
871.70000 29.36187194545335864526
871.80000 29.36187194545335864526
871.90000 29.36187194545335864526
872.00000 29.36187194545335864526
872.10000 29.36187194545335864526
872.20000 29.36187194545335864526
872.30000 29.36187194545335864526
872.40000 29.36187194545335864526
872.50000 29.36187194545335864526
872.60000 29.36187194545335864526
872.70000 29.36187194545335864526
872.80000 29.36187194545335864526
872.90000 29.36187194545335864526
873.00000 29.36187194545335864526
873.10000 29.36187194545335864526
873.20000 29.36187194545335864526
873.30000 29.36187194545335864526
873.40000 29.36187194545335864526
873.50000 29.36187194545335864526
873.60000 29.36187194545335864526
873.70000 29.36187194545335864526
873.80000 29.36187194545335864526
873.90000 29.36187194545335864526
874.00000 29.36187194545335864526
874.10000 29.36187194545335864526
874.20000 29.36187194545335864526
874.30000 29.36187194545335864526
874.40000 29.36187194545335864526
874.50000 29.36187194545335864526
874.60000 29.36187194545335864526
874.70000 29.36187194545335864526
874.80000 29.36187194545335864526
874.90000 29.36187194545335864526
875.00000 29.36187194545335864526
875.10000 29.36187194545335864526
875.20000 29.36187194545335864526
875.30000 29.36187194545335864526
875.40000 29.36187194545335864526
875.50000 29.36187194545335864526
875.60000 29.36187194545335864526
875.70000 29.36187194545335864526
875.80000 29.36187194545335864526
875.90000 29.36187194545335864526
876.00000 29.36187194545335864526
876.10000 29.36187194545335864526
876.20000 29.36187194545335864526
876.30000 29.36187194545335864526
876.40000 29.36187194545335864526
876.50000 29.36187194545335864526
876.60000 29.36187194545335864526
876.70000 29.36187194545335864526
876.80000 29.36187194545335864526
876.90000 29.36187194545335864526
877.00000 29.36187194545335864526
877.10000 29.36187194545335864526
877.20000 29.36187194545335864526
877.30000 29.36187194545335864526
877.40000 29.36187194545335864526
877.50000 29.36187194545335864526
877.60000 29.36187194545335864526
877.70000 29.36187194545335864526
877.80000 29.36187194545335864526
877.90000 29.36187194545335864526
878.00000 29.36187194545335864526
878.10000 29.36187194545335864526
878.20000 29.36187194545335864526
878.30000 29.36187194545335864526
878.40000 29.36187194545335864526
878.50000 29.36187194545335864526
878.60000 29.36187194545335864526
878.70000 29.36187194545335864526
878.80000 29.36187194545335864526
878.90000 29.36187194545335864526
879.00000 29.36187194545335864526
879.10000 29.36187194545335864526
879.20000 29.36187194545335864526
879.30000 29.36187194545335864526
879.40000 29.36187194545335864526
879.50000 29.36187194545335864526
879.60000 29.36187194545335864526
879.70000 29.36187194545335864526
879.80000 29.36187194545335864526
879.90000 29.36187194545335864526
880.00000 29.36187194545335864526
880.10000 29.36187194545335864526
880.20000 29.36187194545335864526
880.30000 29.36187194545335864526
880.40000 29.36187194545335864526
880.50000 29.36187194545335864526
880.60000 29.36187194545335864526
880.70000 29.36187194545335864526
880.80000 29.36187194545335864526
880.90000 29.36187194545335864526
881.00000 29.36187194545335864526
881.10000 29.36187194545335864526
881.20000 29.36187194545335864526
881.30000 29.36187194545335864526
881.40000 29.36187194545335864526
881.50000 29.36187194545335864526
881.60000 29.36187194545335864526
881.70000 29.36187194545335864526
881.80000 29.36187194545335864526
881.90000 29.36187194545335864526
882.00000 29.36187194545335864526
882.10000 29.36187194545335864526
882.20000 29.36187194545335864526
882.30000 29.36187194545335864526
882.40000 29.36187194545335864526
882.50000 29.36187194545335864526
882.60000 29.36187194545335864526
882.70000 29.36187194545335864526
882.80000 29.36187194545335864526
882.90000 29.36187194545335864526
883.00000 29.36187194545335864526
883.10000 29.36187194545335864526
883.20000 29.36187194545335864526
883.30000 29.36187194545335864526
883.40000 29.36187194545335864526
883.50000 29.36187194545335864526
883.60000 29.36187194545335864526
883.70000 29.36187194545335864526
883.80000 29.36187194545335864526
883.90000 29.36187194545335864526
884.00000 29.36187194545335864526
884.10000 29.36187194545335864526
884.20000 29.36187194545335864526
884.30000 29.36187194545335864526
884.40000 29.36187194545335864526
884.50000 29.36187194545335864526
884.60000 29.36187194545335864526
884.70000 29.36187194545335864526
884.80000 29.36187194545335864526
884.90000 29.36187194545335864526
885.00000 29.36187194545335864526
885.10000 29.36187194545335864526
885.20000 29.36187194545335864526
885.30000 29.36187194545335864526
885.40000 29.36187194545335864526
885.50000 29.36187194545335864526
885.60000 29.36187194545335864526
885.70000 29.36187194545335864526
885.80000 29.36187194545335864526
885.90000 29.36187194545335864526
886.00000 29.36187194545335864526
886.10000 29.36187194545335864526
886.20000 29.36187194545335864526
886.30000 29.36187194545335864526
886.40000 29.36187194545335864526
886.50000 29.36187194545335864526
886.60000 29.36187194545335864526
886.70000 29.36187194545335864526
886.80000 29.36187194545335864526
886.90000 29.36187194545335864526
887.00000 29.36187194545335864526
887.10000 29.36187194545335864526
887.20000 29.36187194545335864526
887.30000 29.36187194545335864526
887.40000 29.36187194545335864526
887.50000 29.36187194545335864526
887.60000 29.36187194545335864526
887.70000 29.36187194545335864526
887.80000 29.36187194545335864526
887.90000 29.36187194545335864526
888.00000 29.36187194545335864526
888.10000 29.36187194545335864526
888.20000 29.36187194545335864526
888.30000 29.36187194545335864526
888.40000 29.36187194545335864526
888.50000 29.36187194545335864526
888.60000 29.36187194545335864526
888.70000 29.36187194545335864526
888.80000 29.36187194545335864526
888.90000 29.36187194545335864526
889.00000 29.36187194545335864526
889.10000 29.36187194545335864526
889.20000 29.36187194545335864526
889.30000 29.36187194545335864526
889.40000 29.36187194545335864526
889.50000 29.36187194545335864526
889.60000 29.36187194545335864526
889.70000 29.36187194545335864526
889.80000 29.36187194545335864526
889.90000 29.36187194545335864526
890.00000 29.36187194545335864526
890.10000 29.36187194545335864526
890.20000 29.36187194545335864526
890.30000 29.36187194545335864526
890.40000 29.36187194545335864526
890.50000 29.36187194545335864526
890.60000 29.36187194545335864526
890.70000 29.36187194545335864526
890.80000 29.36187194545335864526
890.90000 29.36187194545335864526
891.00000 29.36187194545335864526
891.10000 29.36187194545335864526
891.20000 29.36187194545335864526
891.30000 29.36187194545335864526
891.40000 29.36187194545335864526
891.50000 29.36187194545335864526
891.60000 29.36187194545335864526
891.70000 29.36187194545335864526
891.80000 29.36187194545335864526
891.90000 29.36187194545335864526
892.00000 29.36187194545335864526
892.10000 29.36187194545335864526
892.20000 29.36187194545335864526
892.30000 29.36187194545335864526
892.40000 29.36187194545335864526
892.50000 29.36187194545335864526
892.60000 29.36187194545335864526
892.70000 29.36187194545335864526
892.80000 29.36187194545335864526
892.90000 29.36187194545335864526
893.00000 29.36187194545335864526
893.10000 29.36187194545335864526
893.20000 29.36187194545335864526
893.30000 29.36187194545335864526
893.40000 29.36187194545335864526
893.50000 29.36187194545335864526
893.60000 29.36187194545335864526
893.70000 29.36187194545335864526
893.80000 29.36187194545335864526
893.90000 29.36187194545335864526
894.00000 29.36187194545335864526
894.10000 29.36187194545335864526
894.20000 29.36187194545335864526
894.30000 29.36187194545335864526
894.40000 29.36187194545335864526
894.50000 29.36187194545335864526
894.60000 29.36187194545335864526
894.70000 29.36187194545335864526
894.80000 29.36187194545335864526
894.90000 29.36187194545335864526
895.00000 29.36187194545335864526
895.10000 29.36187194545335864526
895.20000 29.36187194545335864526
895.30000 29.36187194545335864526
895.40000 29.36187194545335864526
895.50000 29.36187194545335864526
895.60000 29.36187194545335864526
895.70000 29.36187194545335864526
895.80000 29.36187194545335864526
895.90000 29.36187194545335864526
896.00000 29.36187194545335864526
896.10000 29.36187194545335864526
896.20000 29.36187194545335864526
896.30000 29.36187194545335864526
896.40000 29.36187194545335864526
896.50000 29.36187194545335864526
896.60000 29.36187194545335864526
896.70000 29.36187194545335864526
896.80000 29.36187194545335864526
896.90000 29.36187194545335864526
897.00000 29.36187194545335864526
897.10000 29.36187194545335864526
897.20000 29.36187194545335864526
897.30000 29.36187194545335864526
897.40000 29.36187194545335864526
897.50000 29.36187194545335864526
897.60000 29.36187194545335864526
897.70000 29.36187194545335864526
897.80000 29.36187194545335864526
897.90000 29.36187194545335864526
898.00000 29.36187194545335864526
898.10000 29.36187194545335864526
898.20000 29.36187194545335864526
898.30000 29.36187194545335864526
898.40000 29.36187194545335864526
898.50000 29.36187194545335864526
898.60000 29.36187194545335864526
898.70000 29.36187194545335864526
898.80000 29.36187194545335864526
898.90000 29.36187194545335864526
899.00000 29.36187194545335864526
899.10000 29.36187194545335864526
899.20000 29.36187194545335864526
899.30000 29.36187194545335864526
899.40000 29.36187194545335864526
899.50000 29.36187194545335864526
899.60000 29.36187194545335864526
899.70000 29.36187194545335864526
899.80000 29.36187194545335864526
899.90000 29.36187194545335864526
900.00000 29.36187194545335864526
900.10000 29.36187194545335864526
900.20000 29.36187194545335864526
900.30000 29.36187194545335864526
900.40000 29.36187194545335864526
900.50000 29.36187194545335864526
900.60000 29.36187194545335864526
900.70000 29.36187194545335864526
900.80000 29.36187194545335864526
900.90000 29.36187194545335864526
901.00000 29.36187194545335864526
901.10000 29.36187194545335864526
901.20000 29.36187194545335864526
901.30000 29.36187194545335864526
901.40000 29.36187194545335864526
901.50000 29.36187194545335864526
901.60000 29.36187194545335864526
901.70000 29.36187194545335864526
901.80000 29.36187194545335864526
901.90000 29.36187194545335864526
902.00000 29.36187194545335864526
902.10000 29.36187194545335864526
902.20000 29.36187194545335864526
902.30000 29.36187194545335864526
902.40000 29.36187194545335864526
902.50000 29.36187194545335864526
902.60000 29.36187194545335864526
902.70000 29.36187194545335864526
902.80000 29.36187194545335864526
902.90000 29.36187194545335864526
903.00000 29.36187194545335864526
903.10000 29.36187194545335864526
903.20000 29.36187194545335864526
903.30000 29.36187194545335864526
903.40000 29.36187194545335864526
903.50000 29.36187194545335864526
903.60000 29.36187194545335864526
903.70000 29.36187194545335864526
903.80000 29.36187194545335864526
903.90000 29.36187194545335864526
904.00000 29.36187194545335864526
904.10000 29.36187194545335864526
904.20000 29.36187194545335864526
904.30000 29.36187194545335864526
904.40000 29.36187194545335864526
904.50000 29.36187194545335864526
904.60000 29.36187194545335864526
904.70000 29.36187194545335864526
904.80000 29.36187194545335864526
904.90000 29.36187194545335864526
905.00000 29.36187194545335864526
905.10000 29.36187194545335864526
905.20000 29.36187194545335864526
905.30000 29.36187194545335864526
905.40000 29.36187194545335864526
905.50000 29.36187194545335864526
905.60000 29.36187194545335864526
905.70000 29.36187194545335864526
905.80000 29.36187194545335864526
905.90000 29.36187194545335864526
906.00000 29.36187194545335864526
906.10000 29.36187194545335864526
906.20000 29.36187194545335864526
906.30000 29.36187194545335864526
906.40000 29.36187194545335864526
906.50000 29.36187194545335864526
906.60000 29.36187194545335864526
906.70000 29.36187194545335864526
906.80000 29.36187194545335864526
906.90000 29.36187194545335864526
907.00000 29.36187194545335864526
907.10000 29.36187194545335864526
907.20000 29.36187194545335864526
907.30000 29.36187194545335864526
907.40000 29.36187194545335864526
907.50000 29.36187194545335864526
907.60000 29.36187194545335864526
907.70000 29.36187194545335864526
907.80000 29.36187194545335864526
907.90000 29.36187194545335864526
908.00000 29.36187194545335864526
908.10000 29.36187194545335864526
908.20000 29.36187194545335864526
908.30000 29.36187194545335864526
908.40000 29.36187194545335864526
908.50000 29.36187194545335864526
908.60000 29.36187194545335864526
908.70000 29.36187194545335864526
908.80000 29.36187194545335864526
908.90000 29.36187194545335864526
909.00000 29.36187194545335864526
909.10000 29.36187194545335864526
909.20000 29.36187194545335864526
909.30000 29.36187194545335864526
909.40000 29.36187194545335864526
909.50000 29.36187194545335864526
909.60000 29.36187194545335864526
909.70000 29.36187194545335864526
909.80000 29.36187194545335864526
909.90000 29.36187194545335864526
910.00000 29.36187194545335864526
910.10000 29.36187194545335864526
910.20000 29.36187194545335864526
910.30000 29.36187194545335864526
910.40000 29.36187194545335864526
910.50000 29.36187194545335864526
910.60000 29.36187194545335864526
910.70000 29.36187194545335864526
910.80000 29.36187194545335864526
910.90000 29.36187194545335864526
911.00000 29.36187194545335864526
911.10000 29.36187194545335864526
911.20000 29.36187194545335864526
911.30000 29.36187194545335864526
911.40000 29.36187194545335864526
911.50000 29.36187194545335864526
911.60000 29.36187194545335864526
911.70000 29.36187194545335864526
911.80000 29.36187194545335864526
911.90000 29.36187194545335864526
912.00000 29.36187194545335864526
912.10000 29.36187194545335864526
912.20000 29.36187194545335864526
912.30000 29.36187194545335864526
912.40000 29.36187194545335864526
912.50000 29.36187194545335864526
912.60000 29.36187194545335864526
912.70000 29.36187194545335864526
912.80000 29.36187194545335864526
912.90000 29.36187194545335864526
913.00000 29.36187194545335864526
913.10000 29.36187194545335864526
913.20000 29.36187194545335864526
913.30000 29.36187194545335864526
913.40000 29.36187194545335864526
913.50000 29.36187194545335864526
913.60000 29.36187194545335864526
913.70000 29.36187194545335864526
913.80000 29.36187194545335864526
913.90000 29.36187194545335864526
914.00000 29.36187194545335864526
914.10000 29.36187194545335864526
914.20000 29.36187194545335864526
914.30000 29.36187194545335864526
914.40000 29.36187194545335864526
914.50000 29.36187194545335864526
914.60000 29.36187194545335864526
914.70000 29.36187194545335864526
914.80000 29.36187194545335864526
914.90000 29.36187194545335864526
915.00000 29.36187194545335864526
915.10000 29.36187194545335864526
915.20000 29.36187194545335864526
915.30000 29.36187194545335864526
915.40000 29.36187194545335864526
915.50000 29.36187194545335864526
915.60000 29.36187194545335864526
915.70000 29.36187194545335864526
915.80000 29.36187194545335864526
915.90000 29.36187194545335864526
916.00000 29.36187194545335864526
916.10000 29.36187194545335864526
916.20000 29.36187194545335864526
916.30000 29.36187194545335864526
916.40000 29.36187194545335864526
916.50000 29.36187194545335864526
916.60000 29.36187194545335864526
916.70000 29.36187194545335864526
916.80000 29.36187194545335864526
916.90000 29.36187194545335864526
917.00000 29.36187194545335864526
917.10000 29.36187194545335864526
917.20000 29.36187194545335864526
917.30000 29.36187194545335864526
917.40000 29.36187194545335864526
917.50000 29.36187194545335864526
917.60000 29.36187194545335864526
917.70000 29.36187194545335864526
917.80000 29.36187194545335864526
917.90000 29.36187194545335864526
918.00000 29.36187194545335864526
918.10000 29.36187194545335864526
918.20000 29.36187194545335864526
918.30000 29.36187194545335864526
918.40000 29.36187194545335864526
918.50000 29.36187194545335864526
918.60000 29.36187194545335864526
918.70000 29.36187194545335864526
918.80000 29.36187194545335864526
918.90000 29.36187194545335864526
919.00000 29.36187194545335864526
919.10000 29.36187194545335864526
919.20000 29.36187194545335864526
919.30000 29.36187194545335864526
919.40000 29.36187194545335864526
919.50000 29.36187194545335864526
919.60000 29.36187194545335864526
919.70000 29.36187194545335864526
919.80000 29.36187194545335864526
919.90000 29.36187194545335864526
920.00000 29.36187194545335864526
920.10000 29.36187194545335864526
920.20000 29.36187194545335864526
920.30000 29.36187194545335864526
920.40000 29.36187194545335864526
920.50000 29.36187194545335864526
920.60000 29.36187194545335864526
920.70000 29.36187194545335864526
920.80000 29.36187194545335864526
920.90000 29.36187194545335864526
921.00000 29.36187194545335864526
921.10000 29.36187194545335864526
921.20000 29.36187194545335864526
921.30000 29.36187194545335864526
921.40000 29.36187194545335864526
921.50000 29.36187194545335864526
921.60000 29.36187194545335864526
921.70000 29.36187194545335864526
921.80000 29.36187194545335864526
921.90000 29.36187194545335864526
922.00000 29.36187194545335864526
922.10000 29.36187194545335864526
922.20000 29.36187194545335864526
922.30000 29.36187194545335864526
922.40000 29.36187194545335864526
922.50000 29.36187194545335864526
922.60000 29.36187194545335864526
922.70000 29.36187194545335864526
922.80000 29.36187194545335864526
922.90000 29.36187194545335864526
923.00000 29.36187194545335864526
923.10000 29.36187194545335864526
923.20000 29.36187194545335864526
923.30000 29.36187194545335864526
923.40000 29.36187194545335864526
923.50000 29.36187194545335864526
923.60000 29.36187194545335864526
923.70000 29.36187194545335864526
923.80000 29.36187194545335864526
923.90000 29.36187194545335864526
924.00000 29.36187194545335864526
924.10000 29.36187194545335864526
924.20000 29.36187194545335864526
924.30000 29.36187194545335864526
924.40000 29.36187194545335864526
924.50000 29.36187194545335864526
924.60000 29.36187194545335864526
924.70000 29.36187194545335864526
924.80000 29.36187194545335864526
924.90000 29.36187194545335864526
925.00000 29.36187194545335864526
925.10000 29.36187194545335864526
925.20000 29.36187194545335864526
925.30000 29.36187194545335864526
925.40000 29.36187194545335864526
925.50000 29.36187194545335864526
925.60000 29.36187194545335864526
925.70000 29.36187194545335864526
925.80000 29.36187194545335864526
925.90000 29.36187194545335864526
926.00000 29.36187194545335864526
926.10000 29.36187194545335864526
926.20000 29.36187194545335864526
926.30000 29.36187194545335864526
926.40000 29.36187194545335864526
926.50000 29.36187194545335864526
926.60000 29.36187194545335864526
926.70000 29.36187194545335864526
926.80000 29.36187194545335864526
926.90000 29.36187194545335864526
927.00000 29.36187194545335864526
927.10000 29.36187194545335864526
927.20000 29.36187194545335864526
927.30000 29.36187194545335864526
927.40000 29.36187194545335864526
927.50000 29.36187194545335864526
927.60000 29.36187194545335864526
927.70000 29.36187194545335864526
927.80000 29.36187194545335864526
927.90000 29.36187194545335864526
928.00000 29.36187194545335864526
928.10000 29.36187194545335864526
928.20000 29.36187194545335864526
928.30000 29.36187194545335864526
928.40000 29.36187194545335864526
928.50000 29.36187194545335864526
928.60000 29.36187194545335864526
928.70000 29.36187194545335864526
928.80000 29.36187194545335864526
928.90000 29.36187194545335864526
929.00000 29.36187194545335864526
929.10000 29.36187194545335864526
929.20000 29.36187194545335864526
929.30000 29.36187194545335864526
929.40000 29.36187194545335864526
929.50000 29.36187194545335864526
929.60000 29.36187194545335864526
929.70000 29.36187194545335864526
929.80000 29.36187194545335864526
929.90000 29.36187194545335864526
930.00000 29.36187194545335864526
930.10000 29.36187194545335864526
930.20000 29.36187194545335864526
930.30000 29.36187194545335864526
930.40000 29.36187194545335864526
930.50000 29.36187194545335864526
930.60000 29.36187194545335864526
930.70000 29.36187194545335864526
930.80000 29.36187194545335864526
930.90000 29.36187194545335864526
931.00000 29.36187194545335864526
931.10000 29.36187194545335864526
931.20000 29.36187194545335864526
931.30000 29.36187194545335864526
931.40000 29.36187194545335864526
931.50000 29.36187194545335864526
931.60000 29.36187194545335864526
931.70000 29.36187194545335864526
931.80000 29.36187194545335864526
931.90000 29.36187194545335864526
932.00000 29.36187194545335864526
932.10000 29.36187194545335864526
932.20000 29.36187194545335864526
932.30000 29.36187194545335864526
932.40000 29.36187194545335864526
932.50000 29.36187194545335864526
932.60000 29.36187194545335864526
932.70000 29.36187194545335864526
932.80000 29.36187194545335864526
932.90000 29.36187194545335864526
933.00000 29.36187194545335864526
933.10000 29.36187194545335864526
933.20000 29.36187194545335864526
933.30000 29.36187194545335864526
933.40000 29.36187194545335864526
933.50000 29.36187194545335864526
933.60000 29.36187194545335864526
933.70000 29.36187194545335864526
933.80000 29.36187194545335864526
933.90000 29.36187194545335864526
934.00000 29.36187194545335864526
934.10000 29.36187194545335864526
934.20000 29.36187194545335864526
934.30000 29.36187194545335864526
934.40000 29.36187194545335864526
934.50000 29.36187194545335864526
934.60000 29.36187194545335864526
934.70000 29.36187194545335864526
934.80000 29.36187194545335864526
934.90000 29.36187194545335864526
935.00000 29.36187194545335864526
935.10000 29.36187194545335864526
935.20000 29.36187194545335864526
935.30000 29.36187194545335864526
935.40000 29.36187194545335864526
935.50000 29.36187194545335864526
935.60000 29.36187194545335864526
935.70000 29.36187194545335864526
935.80000 29.36187194545335864526
935.90000 29.36187194545335864526
936.00000 29.36187194545335864526
936.10000 29.36187194545335864526
936.20000 29.36187194545335864526
936.30000 29.36187194545335864526
936.40000 29.36187194545335864526
936.50000 29.36187194545335864526
936.60000 29.36187194545335864526
936.70000 29.36187194545335864526
936.80000 29.36187194545335864526
936.90000 29.36187194545335864526
937.00000 29.36187194545335864526
937.10000 29.36187194545335864526
937.20000 29.36187194545335864526
937.30000 29.36187194545335864526
937.40000 29.36187194545335864526
937.50000 29.36187194545335864526
937.60000 29.36187194545335864526
937.70000 29.36187194545335864526
937.80000 29.36187194545335864526
937.90000 29.36187194545335864526
938.00000 29.36187194545335864526
938.10000 29.36187194545335864526
938.20000 29.36187194545335864526
938.30000 29.36187194545335864526
938.40000 29.36187194545335864526
938.50000 29.36187194545335864526
938.60000 29.36187194545335864526
938.70000 29.36187194545335864526
938.80000 29.36187194545335864526
938.90000 29.36187194545335864526
939.00000 29.36187194545335864526
939.10000 29.36187194545335864526
939.20000 29.36187194545335864526
939.30000 29.36187194545335864526
939.40000 29.36187194545335864526
939.50000 29.36187194545335864526
939.60000 29.36187194545335864526
939.70000 29.36187194545335864526
939.80000 29.36187194545335864526
939.90000 29.36187194545335864526
940.00000 29.36187194545335864526
940.10000 29.36187194545335864526
940.20000 29.36187194545335864526
940.30000 29.36187194545335864526
940.40000 29.36187194545335864526
940.50000 29.36187194545335864526
940.60000 29.36187194545335864526
940.70000 29.36187194545335864526
940.80000 29.36187194545335864526
940.90000 29.36187194545335864526
941.00000 29.36187194545335864526
941.10000 29.36187194545335864526
941.20000 29.36187194545335864526
941.30000 29.36187194545335864526
941.40000 29.36187194545335864526
941.50000 29.36187194545335864526
941.60000 29.36187194545335864526
941.70000 29.36187194545335864526
941.80000 29.36187194545335864526
941.90000 29.36187194545335864526
942.00000 29.36187194545335864526
942.10000 29.36187194545335864526
942.20000 29.36187194545335864526
942.30000 29.36187194545335864526
942.40000 29.36187194545335864526
942.50000 29.36187194545335864526
942.60000 29.36187194545335864526
942.70000 29.36187194545335864526
942.80000 29.36187194545335864526
942.90000 29.36187194545335864526
943.00000 29.36187194545335864526
943.10000 29.36187194545335864526
943.20000 29.36187194545335864526
943.30000 29.36187194545335864526
943.40000 29.36187194545335864526
943.50000 29.36187194545335864526
943.60000 29.36187194545335864526
943.70000 29.36187194545335864526
943.80000 29.36187194545335864526
943.90000 29.36187194545335864526
944.00000 29.36187194545335864526
944.10000 29.36187194545335864526
944.20000 29.36187194545335864526
944.30000 29.36187194545335864526
944.40000 29.36187194545335864526
944.50000 29.36187194545335864526
944.60000 29.36187194545335864526
944.70000 29.36187194545335864526
944.80000 29.36187194545335864526
944.90000 29.36187194545335864526
945.00000 29.36187194545335864526
945.10000 29.36187194545335864526
945.20000 29.36187194545335864526
945.30000 29.36187194545335864526
945.40000 29.36187194545335864526
945.50000 29.36187194545335864526
945.60000 29.36187194545335864526
945.70000 29.36187194545335864526
945.80000 29.36187194545335864526
945.90000 29.36187194545335864526
946.00000 29.36187194545335864526
946.10000 29.36187194545335864526
946.20000 29.36187194545335864526
946.30000 29.36187194545335864526
946.40000 29.36187194545335864526
946.50000 29.36187194545335864526
946.60000 29.36187194545335864526
946.70000 29.36187194545335864526
946.80000 29.36187194545335864526
946.90000 29.36187194545335864526
947.00000 29.36187194545335864526
947.10000 29.36187194545335864526
947.20000 29.36187194545335864526
947.30000 29.36187194545335864526
947.40000 29.36187194545335864526
947.50000 29.36187194545335864526
947.60000 29.36187194545335864526
947.70000 29.36187194545335864526
947.80000 29.36187194545335864526
947.90000 29.36187194545335864526
948.00000 29.36187194545335864526
948.10000 29.36187194545335864526
948.20000 29.36187194545335864526
948.30000 29.36187194545335864526
948.40000 29.36187194545335864526
948.50000 29.36187194545335864526
948.60000 29.36187194545335864526
948.70000 29.36187194545335864526
948.80000 29.36187194545335864526
948.90000 29.36187194545335864526
949.00000 29.36187194545335864526
949.10000 29.36187194545335864526
949.20000 29.36187194545335864526
949.30000 29.36187194545335864526
949.40000 29.36187194545335864526
949.50000 29.36187194545335864526
949.60000 29.36187194545335864526
949.70000 29.36187194545335864526
949.80000 29.36187194545335864526
949.90000 29.36187194545335864526
950.00000 29.36187194545335864526
950.10000 29.36187194545335864526
950.20000 29.36187194545335864526
950.30000 29.36187194545335864526
950.40000 29.36187194545335864526
950.50000 29.36187194545335864526
950.60000 29.36187194545335864526
950.70000 29.36187194545335864526
950.80000 29.36187194545335864526
950.90000 29.36187194545335864526
951.00000 29.36187194545335864526
951.10000 29.36187194545335864526
951.20000 29.36187194545335864526
951.30000 29.36187194545335864526
951.40000 29.36187194545335864526
951.50000 29.36187194545335864526
951.60000 29.36187194545335864526
951.70000 29.36187194545335864526
951.80000 29.36187194545335864526
951.90000 29.36187194545335864526
952.00000 29.36187194545335864526
952.10000 29.36187194545335864526
952.20000 29.36187194545335864526
952.30000 29.36187194545335864526
952.40000 29.36187194545335864526
952.50000 29.36187194545335864526
952.60000 29.36187194545335864526
952.70000 29.36187194545335864526
952.80000 29.36187194545335864526
952.90000 29.36187194545335864526
953.00000 29.36187194545335864526
953.10000 29.36187194545335864526
953.20000 29.36187194545335864526
953.30000 29.36187194545335864526
953.40000 29.36187194545335864526
953.50000 29.36187194545335864526
953.60000 29.36187194545335864526
953.70000 29.36187194545335864526
953.80000 29.36187194545335864526
953.90000 29.36187194545335864526
954.00000 29.36187194545335864526
954.10000 29.36187194545335864526
954.20000 29.36187194545335864526
954.30000 29.36187194545335864526
954.40000 29.36187194545335864526
954.50000 29.36187194545335864526
954.60000 29.36187194545335864526
954.70000 29.36187194545335864526
954.80000 29.36187194545335864526
954.90000 29.36187194545335864526
955.00000 29.36187194545335864526
955.10000 29.36187194545335864526
955.20000 29.36187194545335864526
955.30000 29.36187194545335864526
955.40000 29.36187194545335864526
955.50000 29.36187194545335864526
955.60000 29.36187194545335864526
955.70000 29.36187194545335864526
955.80000 29.36187194545335864526
955.90000 29.36187194545335864526
956.00000 29.36187194545335864526
956.10000 29.36187194545335864526
956.20000 29.36187194545335864526
956.30000 29.36187194545335864526
956.40000 29.36187194545335864526
956.50000 29.36187194545335864526
956.60000 29.36187194545335864526
956.70000 29.36187194545335864526
956.80000 29.36187194545335864526
956.90000 29.36187194545335864526
957.00000 29.36187194545335864526
957.10000 29.36187194545335864526
957.20000 29.36187194545335864526
957.30000 29.36187194545335864526
957.40000 29.36187194545335864526
957.50000 29.36187194545335864526
957.60000 29.36187194545335864526
957.70000 29.36187194545335864526
957.80000 29.36187194545335864526
957.90000 29.36187194545335864526
958.00000 29.36187194545335864526
958.10000 29.36187194545335864526
958.20000 29.36187194545335864526
958.30000 29.36187194545335864526
958.40000 29.36187194545335864526
958.50000 29.36187194545335864526
958.60000 29.36187194545335864526
958.70000 29.36187194545335864526
958.80000 29.36187194545335864526
958.90000 29.36187194545335864526
959.00000 29.36187194545335864526
959.10000 29.36187194545335864526
959.20000 29.36187194545335864526
959.30000 29.36187194545335864526
959.40000 29.36187194545335864526
959.50000 29.36187194545335864526
959.60000 29.36187194545335864526
959.70000 29.36187194545335864526
959.80000 29.36187194545335864526
959.90000 29.36187194545335864526
960.00000 29.36187194545335864526
960.10000 29.36187194545335864526
960.20000 29.36187194545335864526
960.30000 29.36187194545335864526
960.40000 29.36187194545335864526
960.50000 29.36187194545335864526
960.60000 29.36187194545335864526
960.70000 29.36187194545335864526
960.80000 29.36187194545335864526
960.90000 29.36187194545335864526
961.00000 29.36187194545335864526
961.10000 29.36187194545335864526
961.20000 29.36187194545335864526
961.30000 29.36187194545335864526
961.40000 29.36187194545335864526
961.50000 29.36187194545335864526
961.60000 29.36187194545335864526
961.70000 29.36187194545335864526
961.80000 29.36187194545335864526
961.90000 29.36187194545335864526
962.00000 29.36187194545335864526
962.10000 29.36187194545335864526
962.20000 29.36187194545335864526
962.30000 29.36187194545335864526
962.40000 29.36187194545335864526
962.50000 29.36187194545335864526
962.60000 29.36187194545335864526
962.70000 29.36187194545335864526
962.80000 29.36187194545335864526
962.90000 29.36187194545335864526
963.00000 29.36187194545335864526
963.10000 29.36187194545335864526
963.20000 29.36187194545335864526
963.30000 29.36187194545335864526
963.40000 29.36187194545335864526
963.50000 29.36187194545335864526
963.60000 29.36187194545335864526
963.70000 29.36187194545335864526
963.80000 29.36187194545335864526
963.90000 29.36187194545335864526
964.00000 29.36187194545335864526
964.10000 29.36187194545335864526
964.20000 29.36187194545335864526
964.30000 29.36187194545335864526
964.40000 29.36187194545335864526
964.50000 29.36187194545335864526
964.60000 29.36187194545335864526
964.70000 29.36187194545335864526
964.80000 29.36187194545335864526
964.90000 29.36187194545335864526
965.00000 29.36187194545335864526
965.10000 29.36187194545335864526
965.20000 29.36187194545335864526
965.30000 29.36187194545335864526
965.40000 29.36187194545335864526
965.50000 29.36187194545335864526
965.60000 29.36187194545335864526
965.70000 29.36187194545335864526
965.80000 29.36187194545335864526
965.90000 29.36187194545335864526
966.00000 29.36187194545335864526
966.10000 29.36187194545335864526
966.20000 29.36187194545335864526
966.30000 29.36187194545335864526
966.40000 29.36187194545335864526
966.50000 29.36187194545335864526
966.60000 29.36187194545335864526
966.70000 29.36187194545335864526
966.80000 29.36187194545335864526
966.90000 29.36187194545335864526
967.00000 29.36187194545335864526
967.10000 29.36187194545335864526
967.20000 29.36187194545335864526
967.30000 29.36187194545335864526
967.40000 29.36187194545335864526
967.50000 29.36187194545335864526
967.60000 29.36187194545335864526
967.70000 29.36187194545335864526
967.80000 29.36187194545335864526
967.90000 29.36187194545335864526
968.00000 29.36187194545335864526
968.10000 29.36187194545335864526
968.20000 29.36187194545335864526
968.30000 29.36187194545335864526
968.40000 29.36187194545335864526
968.50000 29.36187194545335864526
968.60000 29.36187194545335864526
968.70000 29.36187194545335864526
968.80000 29.36187194545335864526
968.90000 29.36187194545335864526
969.00000 29.36187194545335864526
969.10000 29.36187194545335864526
969.20000 29.36187194545335864526
969.30000 29.36187194545335864526
969.40000 29.36187194545335864526
969.50000 29.36187194545335864526
969.60000 29.36187194545335864526
969.70000 29.36187194545335864526
969.80000 29.36187194545335864526
969.90000 29.36187194545335864526
970.00000 29.36187194545335864526
970.10000 29.36187194545335864526
970.20000 29.36187194545335864526
970.30000 29.36187194545335864526
970.40000 29.36187194545335864526
970.50000 29.36187194545335864526
970.60000 29.36187194545335864526
970.70000 29.36187194545335864526
970.80000 29.36187194545335864526
970.90000 29.36187194545335864526
971.00000 29.36187194545335864526
971.10000 29.36187194545335864526
971.20000 29.36187194545335864526
971.30000 29.36187194545335864526
971.40000 29.36187194545335864526
971.50000 29.36187194545335864526
971.60000 29.36187194545335864526
971.70000 29.36187194545335864526
971.80000 29.36187194545335864526
971.90000 29.36187194545335864526
972.00000 29.36187194545335864526
972.10000 29.36187194545335864526
972.20000 29.36187194545335864526
972.30000 29.36187194545335864526
972.40000 29.36187194545335864526
972.50000 29.36187194545335864526
972.60000 29.36187194545335864526
972.70000 29.36187194545335864526
972.80000 29.36187194545335864526
972.90000 29.36187194545335864526
973.00000 29.36187194545335864526
973.10000 29.36187194545335864526
973.20000 29.36187194545335864526
973.30000 29.36187194545335864526
973.40000 29.36187194545335864526
973.50000 29.36187194545335864526
973.60000 29.36187194545335864526
973.70000 29.36187194545335864526
973.80000 29.36187194545335864526
973.90000 29.36187194545335864526
974.00000 29.36187194545335864526
974.10000 29.36187194545335864526
974.20000 29.36187194545335864526
974.30000 29.36187194545335864526
974.40000 29.36187194545335864526
974.50000 29.36187194545335864526
974.60000 29.36187194545335864526
974.70000 29.36187194545335864526
974.80000 29.36187194545335864526
974.90000 29.36187194545335864526
975.00000 29.36187194545335864526
975.10000 29.36187194545335864526
975.20000 29.36187194545335864526
975.30000 29.36187194545335864526
975.40000 29.36187194545335864526
975.50000 29.36187194545335864526
975.60000 29.36187194545335864526
975.70000 29.36187194545335864526
975.80000 29.36187194545335864526
975.90000 29.36187194545335864526
976.00000 29.36187194545335864526
976.10000 29.36187194545335864526
976.20000 29.36187194545335864526
976.30000 29.36187194545335864526
976.40000 29.36187194545335864526
976.50000 29.36187194545335864526
976.60000 29.36187194545335864526
976.70000 29.36187194545335864526
976.80000 29.36187194545335864526
976.90000 29.36187194545335864526
977.00000 29.36187194545335864526
977.10000 29.36187194545335864526
977.20000 29.36187194545335864526
977.30000 29.36187194545335864526
977.40000 29.36187194545335864526
977.50000 29.36187194545335864526
977.60000 29.36187194545335864526
977.70000 29.36187194545335864526
977.80000 29.36187194545335864526
977.90000 29.36187194545335864526
978.00000 29.36187194545335864526
978.10000 29.36187194545335864526
978.20000 29.36187194545335864526
978.30000 29.36187194545335864526
978.40000 29.36187194545335864526
978.50000 29.36187194545335864526
978.60000 29.36187194545335864526
978.70000 29.36187194545335864526
978.80000 29.36187194545335864526
978.90000 29.36187194545335864526
979.00000 29.36187194545335864526
979.10000 29.36187194545335864526
979.20000 29.36187194545335864526
979.30000 29.36187194545335864526
979.40000 29.36187194545335864526
979.50000 29.36187194545335864526
979.60000 29.36187194545335864526
979.70000 29.36187194545335864526
979.80000 29.36187194545335864526
979.90000 29.36187194545335864526
980.00000 29.36187194545335864526
980.10000 29.36187194545335864526
980.20000 29.36187194545335864526
980.30000 29.36187194545335864526
980.40000 29.36187194545335864526
980.50000 29.36187194545335864526
980.60000 29.36187194545335864526
980.70000 29.36187194545335864526
980.80000 29.36187194545335864526
980.90000 29.36187194545335864526
981.00000 29.36187194545335864526
981.10000 29.36187194545335864526
981.20000 29.36187194545335864526
981.30000 29.36187194545335864526
981.40000 29.36187194545335864526
981.50000 29.36187194545335864526
981.60000 29.36187194545335864526
981.70000 29.36187194545335864526
981.80000 29.36187194545335864526
981.90000 29.36187194545335864526
982.00000 29.36187194545335864526
982.10000 29.36187194545335864526
982.20000 29.36187194545335864526
982.30000 29.36187194545335864526
982.40000 29.36187194545335864526
982.50000 29.36187194545335864526
982.60000 29.36187194545335864526
982.70000 29.36187194545335864526
982.80000 29.36187194545335864526
982.90000 29.36187194545335864526
983.00000 29.36187194545335864526
983.10000 29.36187194545335864526
983.20000 29.36187194545335864526
983.30000 29.36187194545335864526
983.40000 29.36187194545335864526
983.50000 29.36187194545335864526
983.60000 29.36187194545335864526
983.70000 29.36187194545335864526
983.80000 29.36187194545335864526
983.90000 29.36187194545335864526
984.00000 29.36187194545335864526
984.10000 29.36187194545335864526
984.20000 29.36187194545335864526
984.30000 29.36187194545335864526
984.40000 29.36187194545335864526
984.50000 29.36187194545335864526
984.60000 29.36187194545335864526
984.70000 29.36187194545335864526
984.80000 29.36187194545335864526
984.90000 29.36187194545335864526
985.00000 29.36187194545335864526
985.10000 29.36187194545335864526
985.20000 29.36187194545335864526
985.30000 29.36187194545335864526
985.40000 29.36187194545335864526
985.50000 29.36187194545335864526
985.60000 29.36187194545335864526
985.70000 29.36187194545335864526
985.80000 29.36187194545335864526
985.90000 29.36187194545335864526
986.00000 29.36187194545335864526
986.10000 29.36187194545335864526
986.20000 29.36187194545335864526
986.30000 29.36187194545335864526
986.40000 29.36187194545335864526
986.50000 29.36187194545335864526
986.60000 29.36187194545335864526
986.70000 29.36187194545335864526
986.80000 29.36187194545335864526
986.90000 29.36187194545335864526
987.00000 29.36187194545335864526
987.10000 29.36187194545335864526
987.20000 29.36187194545335864526
987.30000 29.36187194545335864526
987.40000 29.36187194545335864526
987.50000 29.36187194545335864526
987.60000 29.36187194545335864526
987.70000 29.36187194545335864526
987.80000 29.36187194545335864526
987.90000 29.36187194545335864526
988.00000 29.36187194545335864526
988.10000 29.36187194545335864526
988.20000 29.36187194545335864526
988.30000 29.36187194545335864526
988.40000 29.36187194545335864526
988.50000 29.36187194545335864526
988.60000 29.36187194545335864526
988.70000 29.36187194545335864526
988.80000 29.36187194545335864526
988.90000 29.36187194545335864526
989.00000 29.36187194545335864526
989.10000 29.36187194545335864526
989.20000 29.36187194545335864526
989.30000 29.36187194545335864526
989.40000 29.36187194545335864526
989.50000 29.36187194545335864526
989.60000 29.36187194545335864526
989.70000 29.36187194545335864526
989.80000 29.36187194545335864526
989.90000 29.36187194545335864526
990.00000 29.36187194545335864526
990.10000 29.36187194545335864526
990.20000 29.36187194545335864526
990.30000 29.36187194545335864526
990.40000 29.36187194545335864526
990.50000 29.36187194545335864526
990.60000 29.36187194545335864526
990.70000 29.36187194545335864526
990.80000 29.36187194545335864526
990.90000 29.36187194545335864526
991.00000 29.36187194545335864526
991.10000 29.36187194545335864526
991.20000 29.36187194545335864526
991.30000 29.36187194545335864526
991.40000 29.36187194545335864526
991.50000 29.36187194545335864526
991.60000 29.36187194545335864526
991.70000 29.36187194545335864526
991.80000 29.36187194545335864526
991.90000 29.36187194545335864526
992.00000 29.36187194545335864526
992.10000 29.36187194545335864526
992.20000 29.36187194545335864526
992.30000 29.36187194545335864526
992.40000 29.36187194545335864526
992.50000 29.36187194545335864526
992.60000 29.36187194545335864526
992.70000 29.36187194545335864526
992.80000 29.36187194545335864526
992.90000 29.36187194545335864526
993.00000 29.36187194545335864526
993.10000 29.36187194545335864526
993.20000 29.36187194545335864526
993.30000 29.36187194545335864526
993.40000 29.36187194545335864526
993.50000 29.36187194545335864526
993.60000 29.36187194545335864526
993.70000 29.36187194545335864526
993.80000 29.36187194545335864526
993.90000 29.36187194545335864526
994.00000 29.36187194545335864526
994.10000 29.36187194545335864526
994.20000 29.36187194545335864526
994.30000 29.36187194545335864526
994.40000 29.36187194545335864526
994.50000 29.36187194545335864526
994.60000 29.36187194545335864526
994.70000 29.36187194545335864526
994.80000 29.36187194545335864526
994.90000 29.36187194545335864526
995.00000 29.36187194545335864526
995.10000 29.36187194545335864526
995.20000 29.36187194545335864526
995.30000 29.36187194545335864526
995.40000 29.36187194545335864526
995.50000 29.36187194545335864526
995.60000 29.36187194545335864526
995.70000 29.36187194545335864526
995.80000 29.36187194545335864526
995.90000 29.36187194545335864526
996.00000 29.36187194545335864526
996.10000 29.36187194545335864526
996.20000 29.36187194545335864526
996.30000 29.36187194545335864526
996.40000 29.36187194545335864526
996.50000 29.36187194545335864526
996.60000 29.36187194545335864526
996.70000 29.36187194545335864526
996.80000 29.36187194545335864526
996.90000 29.36187194545335864526
997.00000 29.36187194545335864526
997.10000 29.36187194545335864526
997.20000 29.36187194545335864526
997.30000 29.36187194545335864526
997.40000 29.36187194545335864526
997.50000 29.36187194545335864526
997.60000 29.36187194545335864526
997.70000 29.36187194545335864526
997.80000 29.36187194545335864526
997.90000 29.36187194545335864526
998.00000 29.36187194545335864526
998.10000 29.36187194545335864526
998.20000 29.36187194545335864526
998.30000 29.36187194545335864526
998.40000 29.36187194545335864526
998.50000 29.36187194545335864526
998.60000 29.36187194545335864526
998.70000 29.36187194545335864526
998.80000 29.36187194545335864526
998.90000 29.36187194545335864526
999.00000 29.36187194545335864526
999.10000 29.36187194545335864526
999.20000 29.36187194545335864526
999.30000 29.36187194545335864526
999.40000 29.36187194545335864526
999.50000 29.36187194545335864526
999.60000 29.36187194545335864526
999.70000 29.36187194545335864526
999.80000 29.36187194545335864526
999.90000 29.36187194545335864526
1000.00000 29.36187194545335864526
