# Supplementary material for: Direct tracking of H2 roaming reaction in real time
Source: Nat Commun. 2024 Aug 6;15:6656. doi: 10.1038/s41467-024-49671-6 (PMC11303762; doi:10.1038/s41467-024-49671-6)
Supplement: Supplementary file 8 — Source Data [file 41467_2024_49671_MOESM8_ESM.zip › SourceData/Data-Fig11-SuppInfo/FigS11.traj2.R1.dat]

# Bond Length
# X-Axis:  Time in Trajectory (femtosec)
# Y-Axis:  Bond Length (Angstroms)
#                  X                   Y
0 1.09375621605730771727
.10000 1.09854534379833407038
.20000 1.10369885452010866894
.30000 1.10918152748997762958
.40000 1.11496048805731228028
.50000 1.12100759063174946906
.60000 1.12730330251534347219
.70000 1.13382789901686578670
.80000 1.14056970413824336332
.90000 1.14751742127298442161
1.00000 1.15466125949778015404
1.10000 1.16198768060293995528
1.20000 1.16948845891398175866
1.30000 1.17715466408242209368
1.40000 1.18498101290147261160
1.50000 1.19296572287513776662
1.60000 1.20111046760237669656
1.70000 1.20941325264319805203
1.80000 1.21787272218323372709
1.90000 1.22648317386093805310
2.00000 1.23523590128768520990
2.10000 1.24411499428107528937
2.20000 1.25310644729248759858
2.30000 1.26219294786058759693
2.40000 1.27135982813246069624
2.50000 1.28059460053953062105
2.60000 1.28988563356368924247
2.70000 1.29922337785193813067
2.80000 1.30859633717850517296
2.90000 1.31799195841780461145
3.00000 1.32739465178672465525
3.10000 1.33679261599808367583
3.20000 1.34616751599234483979
3.30000 1.35550640423828319144
3.40000 1.36480189015182712707
3.50000 1.37404193262105359955
3.60000 1.38322277328888711439
3.70000 1.39233775532052566688
3.80000 1.40138353907772157761
3.90000 1.41035296778997845309
4.00000 1.41923699383048777686
4.10000 1.42803013659866436307
4.20000 1.43672203272136117123
4.30000 1.44530596148497221923
4.40000 1.45377293410834967298
4.50000 1.46211990435463260606
4.60000 1.47034080475820298850
4.70000 1.47843363170924923328
4.80000 1.48639585560004842204
4.90000 1.49422337956344398780
5.00000 1.50191376471021131659
5.10000 1.50946169335627725958
5.20000 1.51686036319398892782
5.30000 1.52410480027752684720
5.40000 1.53118775205753262320
5.50000 1.53810390412709114870
5.60000 1.54484592644509374710
5.70000 1.55141168660965036575
5.80000 1.55779381957497828557
5.90000 1.56399227184120062710
6.00000 1.57000656468022451386
6.10000 1.57583422416509281752
6.20000 1.58147812349649655215
6.30000 1.58693900615335559909
6.40000 1.59221844212187166840
6.50000 1.59731631338129142641
6.60000 1.60223313501032052523
6.70000 1.60696691601725267130
6.80000 1.61151904827339847363
6.90000 1.61588696841765513385
7.00000 1.62007045480682722066
7.10000 1.62406886398637665650
7.20000 1.62788433090867976448
7.30000 1.63151564762094758157
7.40000 1.63496506887089181016
7.50000 1.63823440970973381639
7.60000 1.64132118122291957461
7.70000 1.64422578830341911165
7.80000 1.64694556344069854627
7.90000 1.64948054215774245973
8.00000 1.65182712722185307983
8.10000 1.65397735203690138073
8.20000 1.65593256398320762052
8.30000 1.65768447374311858214
8.40000 1.65922973868147626086
8.50000 1.66056857725328525499
8.60000 1.66169611699943500830
8.70000 1.66261243126231917392
8.80000 1.66331983992075318478
8.90000 1.66382038956763599339
9.00000 1.66411680091542853216
9.10000 1.66421153364258355028
9.20000 1.66410711627737473599
9.30000 1.66380774005321900954
9.40000 1.66331367669781396528
9.50000 1.66262632731891984797
9.60000 1.66174709833566431294
9.70000 1.66067402799134544663
9.80000 1.65940787852323998781
9.90000 1.65794895853491219592
10.00000 1.65629730673813510249
10.10000 1.65445468086406041634
10.20000 1.65241906805325869793
10.30000 1.65019567919383427283
10.40000 1.64778468904101666919
10.50000 1.64518855578957878915
10.60000 1.64241196132821682516
10.70000 1.63945867058916736816
10.80000 1.63633131230719899097
10.90000 1.63303622827082437020
11.00000 1.62957740199384208323
11.10000 1.62595699729236381794
11.20000 1.62217960825242776197
11.30000 1.61824393518900604591
11.40000 1.61415532269233619747
11.50000 1.60991347369913020428
11.60000 1.60552000120179131949
11.70000 1.60097992848317745547
11.80000 1.59629988014721093632
11.90000 1.59148313081006296917
12.00000 1.58654225818854254683
12.10000 1.58148863746692786664
12.20000 1.57633271606314128418
12.30000 1.57108683594828710537
12.40000 1.56576264300308301869
12.50000 1.56037522046782068218
12.60000 1.55493607276858812990
12.70000 1.54945869576474996786
12.80000 1.54396098343092854206
12.90000 1.53845704251954984510
13.00000 1.53296463704581261289
13.10000 1.52749952315933637413
13.20000 1.52207973574087109978
13.30000 1.51672198734870326926
13.40000 1.51144203810467042335
13.50000 1.50625941539795859959
13.60000 1.50119227570421504617
13.70000 1.49625719568896309451
13.80000 1.49147842330420589963
13.90000 1.48687228435834393960
14.00000 1.48245539256498372386
14.10000 1.47824185893039843928
14.20000 1.47424451910325920668
14.30000 1.47046907911285234206
14.40000 1.46692313242037327959
14.50000 1.46361439770589849168
14.60000 1.46055535842158341656
14.70000 1.45775738674204631862
14.80000 1.45523441497031673244
14.90000 1.45299896604402303339
15.00000 1.45106272806140258879
15.10000 1.44942875934245212561
15.20000 1.44809847128536117379
15.30000 1.44706675636198622472
15.40000 1.44632813785081288516
15.50000 1.44587520988534830055
15.60000 1.44570209942366757289
15.70000 1.44580186221694983677
15.80000 1.44616706196241380167
15.90000 1.44679157509953727266
16.00000 1.44766436260999393298
16.10000 1.44877587166683584301
16.20000 1.45011446341349205922
16.30000 1.45166881240074865775
16.40000 1.45342817148732878136
16.50000 1.45538139220514977697
16.60000 1.45752133960535891702
16.70000 1.45983966646649247705
16.80000 1.46232530858526824581
16.90000 1.46496809289417631329
17.00000 1.46775724416539671868
17.10000 1.47067659202966849968
17.20000 1.47371285551833332712
17.30000 1.47685450863922272822
17.40000 1.48008904710696376398
17.50000 1.48340918056044132060
17.60000 1.48680630766687292797
17.70000 1.49027765034506237810
17.80000 1.49381977089875202923
17.90000 1.49742467946471351056
18.00000 1.50108710771926890198
18.10000 1.50479727043811453080
18.20000 1.50854526789321108526
18.30000 1.51231902943823331366
18.40000 1.51610797204090975652
18.50000 1.51989829819267841694
18.60000 1.52367967375396853785
18.70000 1.52744194228749656918
18.80000 1.53117395384227980277
18.90000 1.53486240356782470769
19.00000 1.53849878740608697302
19.10000 1.54207153141642557203
19.20000 1.54557381466593176751
19.30000 1.54899443013911447699
19.40000 1.55232804578735869723
19.50000 1.55556907124723973151
19.60000 1.55871053346476105733
19.70000 1.56174762632923505269
19.80000 1.56467365254547569505
19.90000 1.56748023029861528139
20.00000 1.57015989145659939698
20.10000 1.57270464022396780108
20.20000 1.57510570167782708080
20.30000 1.57735754929248682377
20.40000 1.57945564681443334285
20.50000 1.58139772200765484724
20.60000 1.58318361157352813219
20.70000 1.58481467064795939186
20.80000 1.58629225735801913104
20.90000 1.58761929021066004430
21.00000 1.58879525482612138874
21.10000 1.58981572281506890373
21.20000 1.59067904926449571944
21.30000 1.59137595335765960542
21.40000 1.59190066676724524826
21.50000 1.59224594058141658683
21.60000 1.59240660727340615992
21.70000 1.59237757695403385129
21.80000 1.59215707027698746453
21.90000 1.59174209301915490934
22.00000 1.59113533131880394430
22.10000 1.59033593588681759373
22.20000 1.58934362938761610024
22.30000 1.58815725541553346517
22.40000 1.58677799425281922454
22.50000 1.58520644702354147345
22.60000 1.58344427715881432592
22.70000 1.58148857802894042905
22.80000 1.57934358455498846528
22.90000 1.57700829052513227426
23.00000 1.57448367875630898837
23.10000 1.57176762568867030345
23.20000 1.56885672126360857172
23.30000 1.56574845049005237711
23.40000 1.56243791291078187277
23.50000 1.55892131830025340762
23.60000 1.55519353677058470470
23.70000 1.55124994671845194555
23.80000 1.54709189989509026580
23.90000 1.54271584945608178580
24.00000 1.53812349750109467599
24.10000 1.53331712239216842314
24.20000 1.52829643609510520902
24.30000 1.52306692907238977972
24.40000 1.51762616098102367945
24.50000 1.51198014122011536425
24.60000 1.50612721803604624984
24.70000 1.50007276764195676135
24.80000 1.49381799496625424739
24.90000 1.48736648942316836103
25.00000 1.48072269859754631911
25.10000 1.47389039987374909287
25.20000 1.46686975711785673177
25.30000 1.45966469709073939773
25.40000 1.45227998698357060297
25.50000 1.44471374197209046967
25.60000 1.43697332694730280438
25.70000 1.42906108996291687572
25.80000 1.42098518506703650995
25.90000 1.41275175493396574297
26.00000 1.40437096733306189492
26.10000 1.39585541946900790044
26.20000 1.38721062348909367051
26.30000 1.37845245850373816945
26.40000 1.36959171385234366129
26.50000 1.36063811739970007353
26.60000 1.35160354032867197132
26.70000 1.34249994181526875774
26.80000 1.33334260536667769078
26.90000 1.32414172353377642519
27.00000 1.31491049758491167047
27.10000 1.30566578655067775349
27.20000 1.29641816714438246875
27.30000 1.28718357023813817789
27.40000 1.27797853509908373578
27.50000 1.26881841754287283832
27.60000 1.25972092574665123723
27.70000 1.25070488346492035275
27.80000 1.24178763437674801159
27.90000 1.23298765567624398662
28.00000 1.22432005281053858919
28.10000 1.21580215929525310248
28.20000 1.20745066421696915641
28.30000 1.19928263620757888466
28.40000 1.19131914037968851900
28.50000 1.18358578461596943936
28.60000 1.17610777103333519296
28.70000 1.16891573501514641900
28.80000 1.16204393843993696037
28.90000 1.15552271704281088962
29.00000 1.14938515172156282732
29.10000 1.14366228084430589040
29.20000 1.13838534801928999528
29.30000 1.13358381851586078469
29.40000 1.12928492289103018910
29.50000 1.12551493627983453785
29.60000 1.12229263829493241490
29.70000 1.11963678085082574693
29.80000 1.11755205894087994382
29.90000 1.11604467749503648622
30.00000 1.11510860015336622817
30.10000 1.11473493267682250381
30.20000 1.11491451670610155348
30.30000 1.11563607611487716716
30.40000 1.11688205279429573256
30.50000 1.11863989301517403018
30.60000 1.12089122899102034145
30.70000 1.12361738574436449487
30.80000 1.12680215331574513281
30.90000 1.13042552762134666860
31.00000 1.13447017850316365202
31.10000 1.13892314334813655151
31.20000 1.14376561019555051142
31.30000 1.14898354743399176316
31.40000 1.15455482490048951334
31.50000 1.16045887030820700259
31.60000 1.16667385565332696367
31.70000 1.17317781583995185942
31.80000 1.17995284630658016816
31.90000 1.18698701598627438398
32.00000 1.19427244863682591779
32.10000 1.20180674634942867756
32.20000 1.20958560359901770781
32.30000 1.21760928820085796847
32.40000 1.22587099135675773604
32.50000 1.23436313426681696244
32.60000 1.24307127903511631250
32.70000 1.25198475638084348043
32.80000 1.26109329341091969824
32.90000 1.27038659711994757804
33.00000 1.27986389912169958041
33.10000 1.28952561383207894774
33.20000 1.29936932122818722489
33.30000 1.30938928008480350472
33.40000 1.31957001445243518385
33.50000 1.32989430050887878823
33.60000 1.34033526961764309158
33.70000 1.35086565986629477278
33.80000 1.36146091442428122318
33.90000 1.37209987353326434158
34.00000 1.38276805859912746250
34.10000 1.39345735779355659477
34.20000 1.40415766360441162533
34.30000 1.41486040688860892302
34.40000 1.42555666375419816210
34.50000 1.43623001759258603792
34.60000 1.44686223103445477975
34.70000 1.45743333234457074427
34.80000 1.46792578282418624462
34.90000 1.47832117718207635774
35.00000 1.48860758241250403755
35.10000 1.49877086497603095086
35.20000 1.50880475682210122067
35.30000 1.51869745438714685428
35.40000 1.52844484010284126445
35.50000 1.53803749395325210322
35.60000 1.54746589137757734294
35.70000 1.55672428142269304040
35.80000 1.56580534048201534418
35.90000 1.57470232408191993498
36.00000 1.58341317199081048948
36.10000 1.59193531229318485772
36.20000 1.60026823069946620745
36.30000 1.60841362816440970368
36.40000 1.61637039969216214300
36.50000 1.62413881327674698237
36.60000 1.63172163665589726101
36.70000 1.63911658214051388444
36.80000 1.64632289558609978046
36.90000 1.65334104744363012503
37.00000 1.66016819685867973803
37.10000 1.66680443168387334354
37.20000 1.67324463489383404626
37.30000 1.67949013104364504330
37.40000 1.68553866548026717167
37.50000 1.69139047374164904866
37.60000 1.69704475715020551133
37.70000 1.70250315315801985154
37.80000 1.70776863814393781014
37.90000 1.71283885056037889953
38.00000 1.71771443891177674410
38.10000 1.72239312451571287616
38.20000 1.72687181738396553171
38.30000 1.73114740987762217776
38.40000 1.73521453934664805182
38.50000 1.73907189999206185782
38.60000 1.74271426887169314873
38.70000 1.74614168171457381312
38.80000 1.74935157780647398368
38.90000 1.75234301497281062435
39.00000 1.75511526831345182734
39.10000 1.75766963693237871213
39.20000 1.76000350027464434017
39.30000 1.76212136764781329860
39.40000 1.76402299250831761940
39.50000 1.76571123141073098855
39.60000 1.76718722327007559202
39.70000 1.76845231562176988204
39.80000 1.76950775973461048849
39.90000 1.77035170447484812762
40.00000 1.77098347710248273789
40.10000 1.77140131786673343888
40.20000 1.77160204417527132181
40.30000 1.77158781244650698234
40.40000 1.77136021781934574415
40.50000 1.77092066273167641302
40.60000 1.77027692629232446876
40.70000 1.76943526374207881050
40.80000 1.76839708070585775890
40.90000 1.76716926280280237336
41.00000 1.76575372263999488927
41.10000 1.76415047401915236965
41.20000 1.76235936329086980000
41.30000 1.76037842792309858502
41.40000 1.75820706685560788073
41.50000 1.75584470368908195194
41.60000 1.75329540983857024412
41.70000 1.75055957046339899755
41.80000 1.74764468528416839631
41.90000 1.74455313470384157284
42.00000 1.74128668812949925451
42.10000 1.73784841665951981843
42.20000 1.73423666311204480890
42.30000 1.73045104215692851828
42.40000 1.72648682611539205454
42.50000 1.72234538495302968080
42.60000 1.71802021658186548826
42.70000 1.71351188164103490117
42.80000 1.70881706542186662468
42.90000 1.70393406111416177652
43.00000 1.69885833045636857188
43.10000 1.69358817916280934344
43.20000 1.68811992409692268284
43.30000 1.68245132832453729796
43.40000 1.67658214735365710919
43.50000 1.67051140317389033978
43.60000 1.66423854880422716399
43.70000 1.65776439054800546768
43.80000 1.65108925671055106650
43.90000 1.64421131328670768272
44.00000 1.63713143827671942975
44.10000 1.62984532828149064213
44.20000 1.62235271549993098287
44.30000 1.61465467265387740554
44.40000 1.60675101382448176751
44.50000 1.59864567537150019964
44.60000 1.59034058356221294035
44.70000 1.58183759085122262749
44.80000 1.57313687035489699630
44.90000 1.56423844725188876812
45.00000 1.55513848824662557767
45.10000 1.54583318727312876901
45.20000 1.53632216378108663930
45.30000 1.52660487907644262186
45.40000 1.51668642673164316809
45.50000 1.50657202638307339573
45.60000 1.49626893954696526675
45.70000 1.48578881825648425492
45.80000 1.47513652344655882701
45.90000 1.46431976337478966636
46.00000 1.45333909432657869309
46.10000 1.44219682975695103280
46.20000 1.43089836231578656454
46.30000 1.41944313275488426662
46.40000 1.40783839098491699002
46.50000 1.39609033411058326115
46.60000 1.38420843219148177532
46.70000 1.37220694494234360000
46.80000 1.36009918265875007473
46.90000 1.34789933683491364792
47.00000 1.33562430751091079414
47.10000 1.32328671106982707430
47.20000 1.31090407154032441810
47.30000 1.29848660559938006624
47.40000 1.28604844209462032223
47.50000 1.27359662475565629931
47.60000 1.26114235392559867828
47.70000 1.24869095375917575356
47.80000 1.23625527393050987137
47.90000 1.22384496187793329494
48.00000 1.21147785869862268812
48.10000 1.19917684934541660788
48.20000 1.18696516090953571003
48.30000 1.17487354554990300028
48.40000 1.16292540395246332412
48.50000 1.15114890685566826020
48.60000 1.13956565133475306939
48.70000 1.12819460456696033607
48.80000 1.11705723411157406997
48.90000 1.10617455029710387927
49.00000 1.09557496047052846104
49.10000 1.08529243091159536566
49.20000 1.07536630278710147055
49.30000 1.06583740518711389424
49.40000 1.05675127928335151838
49.50000 1.04814829725091859255
49.60000 1.04006852151192423250
49.70000 1.03254646510169216694
49.80000 1.02561570026399264360
49.90000 1.01931162458445454540
50.00000 1.01366520143980477870
50.10000 1.00870795792885464872
50.20000 1.00447119580702760936
50.30000 1.00097957196887889336
50.40000 .99825610040460058287
50.50000 .99631747644011544760
50.60000 .99517207402941125737
50.70000 .99482323896107292332
50.80000 .99526681688329185448
50.90000 .99649423855032900034
51.00000 .99848708092193160834
51.10000 1.00122720044403508005
51.20000 1.00469001451691556065
51.30000 1.00885266042470245348
51.40000 1.01368871761206852252
51.50000 1.01917261095164836655
51.60000 1.02528361647351022128
51.70000 1.03199307578781748335
51.80000 1.03927815893147682371
51.90000 1.04710930984783054788
52.00000 1.05545500818935905980
52.10000 1.06427870091484965317
52.20000 1.07354399114381894061
52.30000 1.08321446033045552211
52.40000 1.09325817207556239698
52.50000 1.10364525706813962640
52.60000 1.11434941593245338767
52.70000 1.12534388026505035950
52.80000 1.13660353913842798662
52.90000 1.14809716287167960234
53.00000 1.15979343487795273862
53.10000 1.17165631514621214881
53.20000 1.18365034752539991809
53.30000 1.19574005793316132426
53.40000 1.20789912380794448525
53.50000 1.22010221606470332646
53.60000 1.23233153846113992896
53.70000 1.24456819748135939583
53.80000 1.25679541795512606014
53.90000 1.26899473857774524659
54.00000 1.28114256211047800782
54.10000 1.29321790923997027671
54.20000 1.30519709024422821075
54.30000 1.31705957645696498690
54.40000 1.32879187766933614712
54.50000 1.34038353264951744557
54.60000 1.35183287848831373213
54.70000 1.36313912858409284237
54.80000 1.37430304690741335778
54.90000 1.38532354739930700421
55.00000 1.39619822495160048817
55.10000 1.40692271564929962218
55.20000 1.41749099616646595474
55.30000 1.42789528381600868707
55.40000 1.43812922594389966037
55.50000 1.44819045577334198919
55.60000 1.45807412598605562115
55.70000 1.46777962311240715766
55.80000 1.47730781449026390777
55.90000 1.48666284588638321159
56.00000 1.49584639574723714343
56.10000 1.50485984412967841009
56.20000 1.51370706063822005282
56.30000 1.52238793701539818789
56.40000 1.53089995183650064676
56.50000 1.53923999744484290736
56.60000 1.54740166069253008282
56.70000 1.55537471524806523067
56.80000 1.56315698298443461228
56.90000 1.57073771986732399855
57.00000 1.57811738531010423692
57.10000 1.58528998053542242149
57.20000 1.59225915776641083823
57.30000 1.59902720208913269131
57.40000 1.60559691593282527704
57.50000 1.61197382956951258315
57.60000 1.61815847613174155384
57.70000 1.62415502368062144291
57.80000 1.62996448548549670539
57.90000 1.63558873617086272718
58.00000 1.64103007581853904302
58.10000 1.64629039071240405512
58.20000 1.65137433929590900616
58.30000 1.65628408466995781852
58.40000 1.66102390836676399719
58.50000 1.66559504960779707523
58.60000 1.66999995171047834374
58.70000 1.67424023932319820467
58.80000 1.67831333550115128673
58.90000 1.68222124286313778555
59.00000 1.68595941394388257675
59.10000 1.68952512495464239544
59.20000 1.69291916228773309966
59.30000 1.69613606610377812577
59.40000 1.69917515211675573748
59.50000 1.70203175464178693448
59.60000 1.70470610436989988506
59.70000 1.70719558936315202747
59.80000 1.70949750739508245707
59.90000 1.71161241396438814213
60.00000 1.71354140717608572179
60.10000 1.71528580736418384206
60.20000 1.71685425761070354168
60.30000 1.71825228603398051757
60.40000 1.71949153384423501208
60.50000 1.72058160236182927750
60.60000 1.72153792438882972172
60.70000 1.72237095695033130107
60.80000 1.72309273022028620013
60.90000 1.72371493664410763555
61.00000 1.72424246218129078993
61.10000 1.72468520547750974206
61.20000 1.72504848267780578341
61.30000 1.72533721034729903607
61.40000 1.72555643563489397685
61.50000 1.72570882038714746785
61.60000 1.72579851566832679322
61.70000 1.72582360524707159308
61.80000 1.72578562593793786644
61.90000 1.72568025855718706486
62.00000 1.72550414355080584952
62.10000 1.72525704105938950374
62.20000 1.72494036094179209741
62.30000 1.72455643368780483640
62.40000 1.72411679802210615779
62.50000 1.72363014438887091540
62.60000 1.72310749498950296916
62.70000 1.72256145287330750718
62.80000 1.72199970558359852467
62.90000 1.72143199175395831261
63.00000 1.72086192559513617707
63.10000 1.72029785343265484178
63.20000 1.71975009074080295569
63.30000 1.71923147684103317780
63.40000 1.71875957054062683697
63.50000 1.71835600765411822154
63.60000 1.71804111785137435924
63.70000 1.71783528972075783235
63.80000 1.71775265332992572851
63.90000 1.71780287356902509053
64.00000 1.71799030002471201379
64.10000 1.71831136041783766122
64.20000 1.71876745027417830722
64.30000 1.71935593529466725134
64.40000 1.72007694461410650000
64.50000 1.72093674407312252029
64.60000 1.72194216636506117008
64.70000 1.72309955595693889668
64.80000 1.72441452267689974938
64.90000 1.72588861973709068199
65.00000 1.72752030600684980776
65.10000 1.72930660031441503776
65.20000 1.73123994640084480693
65.30000 1.73331594877592931008
65.40000 1.73552667559735306996
65.50000 1.73786774532039692839
65.60000 1.74033231830504141793
65.70000 1.74291283196463959019
65.80000 1.74560530790525496729
65.90000 1.74839923064327616398
66.00000 1.75128913964941837070
66.10000 1.75426344135936436039
66.20000 1.75731450751139023310
66.30000 1.76043058197845449721
66.40000 1.76360037755439369831
66.50000 1.76681078101448090524
66.60000 1.77005106362613166279
66.70000 1.77330895746708503451
66.80000 1.77657059590915215620
66.90000 1.77982745523800705303
67.00000 1.78307021940948809061
67.10000 1.78629496978690504288
67.20000 1.78949531247695644809
67.30000 1.79266913584074403788
67.40000 1.79581640259966441815
67.50000 1.79893443303084284478
67.60000 1.80201704922733736048
67.70000 1.80505964421428468209
67.80000 1.80805790357361066457
67.90000 1.81100113658412705039
68.00000 1.81388479590794299154
68.10000 1.81670005076622376363
68.20000 1.81944209939585601532
68.30000 1.82210455561199890217
68.40000 1.82468427552987916901
68.50000 1.82717628991047276012
68.60000 1.82957607013127497343
68.70000 1.83187615016354203311
68.80000 1.83407210565615440309
68.90000 1.83615514530199762202
69.00000 1.83812119430683895261
69.10000 1.83996636158001540786
69.20000 1.84168898787471713546
69.30000 1.84329200739600669489
69.40000 1.84477798243311652984
69.50000 1.84615514068184421368
69.60000 1.84742665837591506808
69.70000 1.84859794452850130826
69.80000 1.84967146819617672341
69.90000 1.85064887461803515398
70.00000 1.85152748813432418886
70.10000 1.85230741910137583943
70.20000 1.85298875828781001269
70.30000 1.85357075241977207887
70.40000 1.85405961883052725096
70.50000 1.85445470367248388070
70.60000 1.85476431486429024406
70.70000 1.85498974325358467735
70.80000 1.85513259279680599330
70.90000 1.85519210886069693847
71.00000 1.85516469397409565945
71.10000 1.85504625905366575578
71.20000 1.85483305356277280246
71.30000 1.85451955751213365304
71.40000 1.85410109637150045022
71.50000 1.85357743111665016841
71.60000 1.85294486924409059710
71.70000 1.85220476090630973197
71.80000 1.85135426837977177036
71.90000 1.85039470719465688813
72.00000 1.84932633601563139584
72.10000 1.84814988458999179734
72.20000 1.84686847769650343339
72.30000 1.84548418221993980871
72.40000 1.84400037076297791074
72.50000 1.84241771154453462608
72.60000 1.84074042935607843947
72.70000 1.83896750552721839006
72.80000 1.83710199776332506169
72.90000 1.83514445660961524208
73.00000 1.83309751688337628384
73.10000 1.83095951578673633982
73.20000 1.82873318693487924572
73.30000 1.82641771290715421598
73.40000 1.82401174332705435024
73.50000 1.82151223487985388826
73.60000 1.81891677649913383825
73.70000 1.81622380659901052845
73.80000 1.81343379697716012320
73.90000 1.81054847878564135397
74.00000 1.80757224555009142240
74.10000 1.80450913767123939161
74.20000 1.80136018826357989430
74.30000 1.79812606289214327710
74.40000 1.79480490568668771955
74.50000 1.79139166799530470519
74.60000 1.78788350432823223136
74.70000 1.78427592876101985483
74.80000 1.78056667497120140839
74.90000 1.77675728516052523881
75.00000 1.77284739376461842150
75.10000 1.76883727680078022489
75.20000 1.76472981949334102592
75.30000 1.76052184194885807159
75.40000 1.75621439086149160275
75.50000 1.75180296961273587173
75.60000 1.74728611983555801381
75.70000 1.74266136363982087338
75.80000 1.73792701336649923194
75.90000 1.73308111818056571890
76.00000 1.72812294995321441104
76.10000 1.72304852102342144113
76.20000 1.71785665019669205226
76.30000 1.71254651480098490199
76.40000 1.70711470149313634220
76.50000 1.70155946296654587410
76.60000 1.69588055623885257162
76.70000 1.69007294903237830623
76.80000 1.68413488258779320374
76.90000 1.67806262893522540897
77.00000 1.67185025492655890553
77.10000 1.66549575818523176447
77.20000 1.65899525645946317756
77.30000 1.65234575352315412424
77.40000 1.64555007351888262130
77.50000 1.63860447465579685569
77.60000 1.63151202506294755167
77.70000 1.62426848257977350928
77.80000 1.61687317373688898741
77.90000 1.60931842136663557176
78.00000 1.60159851530307057786
78.10000 1.59370698742115076415
78.20000 1.58563529941723989105
78.30000 1.57737862990247208433
78.40000 1.56893334209360213978
78.50000 1.56029937185304282234
78.60000 1.55147586840433970057
78.70000 1.54246466704621795041
78.80000 1.53326492606007263352
78.90000 1.52387888241913766602
79.00000 1.51430435173514574431
79.10000 1.50454200147619674220
79.20000 1.49458539082716849631
79.30000 1.48443238784055099179
79.40000 1.47408208852288819879
79.50000 1.46353431091279851825
79.60000 1.45278747470715757131
79.70000 1.44184809444649889581
79.80000 1.43072064868303344131
79.90000 1.41941332226698506494
80.00000 1.40793682881477320917
80.10000 1.39629967378854600948
80.20000 1.38451388387296427284
80.30000 1.37258844449565434916
80.40000 1.36053452927185938436
80.50000 1.34835503412639803144
80.60000 1.33605619917015466838
80.70000 1.32363545854816083496
80.80000 1.31109261220937401787
80.90000 1.29842797461853847721
81.00000 1.28564378437069418283
81.10000 1.27274944035894197677
81.20000 1.25976388143334225376
81.30000 1.24670596170628782310
81.40000 1.23360325201622259666
81.50000 1.22048478113985509868
81.60000 1.20737225790640063057
81.70000 1.19429371674517320136
81.80000 1.18126784339750821814
81.90000 1.16831829064300795102
82.00000 1.15546828702002894909
82.10000 1.14274806103270199335
82.20000 1.13018735924845664502
82.30000 1.11782286237623535197
82.40000 1.10568976969717866699
82.50000 1.09382603618034252750
82.60000 1.08226611965542005504
82.70000 1.07104944967727797250
82.80000 1.06021767299833292299
82.90000 1.04981524357669716587
83.00000 1.03989095961066994939
83.10000 1.03049645463582260691
83.20000 1.02168196320821872479
83.30000 1.01349249550897020936
83.40000 1.00596857475121955223
83.50000 .99913980687939763418
83.60000 .99303402249218027484
83.70000 .98767080424451142120
83.80000 .98306641757004394173
83.90000 .97924288088400213806
84.00000 .97621524584950013983
84.10000 .97400183062712977634
84.20000 .97261578107184750737
84.30000 .97206797965831587204
84.40000 .97236281080726241440
84.50000 .97350169702728305002
84.60000 .97548313159275081336
84.70000 .97829896247977284666
84.80000 .98194340406104872414
84.90000 .98640344301659855875
85.00000 .99166434703431785724
85.10000 .99770217225582905914
85.20000 1.00448849539554209868
85.30000 1.01198564458494172851
85.40000 1.02014871960023554204
85.50000 1.02893239813896422959
85.60000 1.03829224525708560258
85.70000 1.04818262786644198418
85.80000 1.05856139047813377161
85.90000 1.06939097525788013356
86.00000 1.08062743834218831110
86.10000 1.09223043772365179403
86.20000 1.10415418477357590459
86.30000 1.11634988854122254532
86.40000 1.12877114971769188994
86.50000 1.14137148752104369360
86.60000 1.15410830234818083991
86.70000 1.16694807819414142090
86.80000 1.17986008854736670425
86.90000 1.19281901764894744655
87.00000 1.20580356458463001178
87.10000 1.21879806340632162985
87.20000 1.23178834566576412303
87.30000 1.24476420578477432373
87.40000 1.25771844783957907882
87.50000 1.27064400615593351170
87.60000 1.28353577581070953177
87.70000 1.29638471268871417527
87.80000 1.30918049524158432598
87.90000 1.32190536429201315197
88.00000 1.33454412726930839392
88.10000 1.34708267013201532018
88.20000 1.35950477761168607082
88.30000 1.37180363924506338218
88.40000 1.38397769656703644437
88.50000 1.39602601550436731107
88.60000 1.40794999396782554906
88.70000 1.41975015289909372138
88.80000 1.43142458495339530059
88.90000 1.44296512703841876318
89.00000 1.45436050958075728411
89.10000 1.46560132147081526845
89.20000 1.47667670771127151276
89.30000 1.48757425717541912563
89.40000 1.49828920770123683087
89.50000 1.50881880210282374383
89.60000 1.51915911732280368129
89.70000 1.52931101653849338900
89.80000 1.53927426727727765260
89.90000 1.54905004122268432287
90.00000 1.55863771158630702496
90.10000 1.56804146530632282256
90.20000 1.57726000759323128157
90.30000 1.58629621594297450432
90.40000 1.59515364087005738182
90.50000 1.60383284663240389690
90.60000 1.61233371539517215418
90.70000 1.62065825179801555842
90.80000 1.62880623532236025143
90.90000 1.63677829016455371606
91.00000 1.64457505807579363276
91.10000 1.65220076995351869373
91.20000 1.65965828147121900233
91.30000 1.66695044352884108166
91.40000 1.67408215219504684856
91.50000 1.68105685672079515182
91.60000 1.68788004825135604184
91.70000 1.69455632875068511249
91.80000 1.70109238736142723354
91.90000 1.70749274877669685522
92.00000 1.71376828668901444343
92.10000 1.71992852124790348800
92.20000 1.72597944053832808104
92.30000 1.73193287992751035478
92.40000 1.73779490749685418681
92.50000 1.74357257827972277386
92.60000 1.74926919101978126618
92.70000 1.75488677847347177510
92.80000 1.76042516018631135673
92.90000 1.76588682965075652664
93.00000 1.77126635579096347267
93.10000 1.77656769215923770834
93.20000 1.78178764574626007815
93.30000 1.78692476310951603533
93.40000 1.79198102852625088833
93.50000 1.79695614408198621457
93.60000 1.80185145947439296681
93.70000 1.80666822380231174530
93.80000 1.81140871485454656901
93.90000 1.81607435757102192503
94.00000 1.82066759756030150535
94.10000 1.82518726463615234157
94.20000 1.82963515640413949715
94.30000 1.83401232018462733117
94.40000 1.83831815307606642803
94.50000 1.84255411289709480814
94.60000 1.84672188271813143639
94.70000 1.85082493081058317583
94.80000 1.85486494471619145967
94.90000 1.85884386202122958189
95.00000 1.86276340353277286517
95.10000 1.86662509597321122055
95.20000 1.87042845873265091314
95.30000 1.87417459534964351196
95.40000 1.87786147452254848158
95.50000 1.88149213352089250769
95.60000 1.88506254668008297363
95.70000 1.88857535123330464375
95.80000 1.89202559574467702284
95.90000 1.89541214662642699863
96.00000 1.89873117171020289751
96.10000 1.90197698226371814312
96.20000 1.90514707243194219491
96.30000 1.90823834795787499392
96.40000 1.91125356987344826777
96.50000 1.91419312431765881108
96.60000 1.91706185499712032635
96.70000 1.91986320869821347800
96.80000 1.92260039188074649679
96.90000 1.92527692382316783431
97.00000 1.92789272325277476783
97.10000 1.93044478585428596557
97.20000 1.93292861226766468495
97.30000 1.93534022495632534713
97.40000 1.93767572015391677611
97.50000 1.93992916999564703179
97.60000 1.94209787884081681780
97.70000 1.94417934978283317841
97.80000 1.94617113110717989603
97.90000 1.94807113703863494205
98.00000 1.94987853037208448565
98.10000 1.95159337798271902211
98.20000 1.95321238188093616231
98.30000 1.95473582337818733699
98.40000 1.95616311850648078820
98.50000 1.95749084007486482031
98.60000 1.95871772020447091272
98.70000 1.95983849709025768999
98.80000 1.96085003809929330352
98.90000 1.96174668583127724880
99.00000 1.96252496448758582409
99.10000 1.96317994954130478456
99.20000 1.96371297011375875874
99.30000 1.96412470591278903142
99.40000 1.96441609526927873825
99.50000 1.96459242910762536614
99.60000 1.96465655250224332943
99.70000 1.96460954759794446032
99.80000 1.96445172620403171871
99.90000 1.96418575672185343336
100.00000 1.96380748088757417280
100.10000 1.96331664672461838727
100.20000 1.96271095513119302505
100.30000 1.96199023170886352912
100.40000 1.96115670687632710652
100.50000 1.96021067939392677924
100.60000 1.95915481529816831369
100.70000 1.95799367201709822073
100.80000 1.95673034950194402099
100.90000 1.95536914944109722189
101.00000 1.95391065236821921575
101.10000 1.95236034162472169388
101.20000 1.95071753886307179016
101.30000 1.94898675829339589692
101.40000 1.94716676333461485057
101.50000 1.94525848283717811937
101.60000 1.94325992784007152747
101.70000 1.94117369070493019599
101.80000 1.93900002508251659898
101.90000 1.93674400385440718678
102.00000 1.93441114975927493489
102.10000 1.93201250031825622243
102.20000 1.92955994664197981739
102.30000 1.92706624978644675551
102.40000 1.92454368525138966251
102.50000 1.92199958921899876664
102.60000 1.91944085219628479178
102.70000 1.91687307912261108054
102.80000 1.91429811212856812972
102.90000 1.91172068864910283995
103.00000 1.90914192992820730200
103.10000 1.90656565982816337937
103.20000 1.90399013368924787608
103.30000 1.90141326149446007275
103.40000 1.89883200329965999864
103.50000 1.89624040666604296469
103.60000 1.89363035332162966467
103.70000 1.89100255175237666837
103.80000 1.88835835122097521863
103.90000 1.88570681933963424907
104.00000 1.88306397714204070533
104.10000 1.88044361492148974246
104.20000 1.87786185741709978425
104.30000 1.87532549317205198600
104.40000 1.87283486545237084338
104.50000 1.87038191809854705941
104.60000 1.86795760703662651402
104.70000 1.86554991551472564719
104.80000 1.86315415408977901352
104.90000 1.86076999831387006377
105.00000 1.85840488072325079115
105.10000 1.85606803204031290163
105.20000 1.85376768714475115591
105.30000 1.85150759529741060147
105.40000 1.84928347196231654418
105.50000 1.84708511264938736173
105.60000 1.84489835641885702233
105.70000 1.84270930378885318092
105.80000 1.84050995317004466342
105.90000 1.83829744659861832709
106.00000 1.83607697691218817809
106.10000 1.83385155197714953974
106.20000 1.83162776568166273252
106.30000 1.82940856302439997078
106.40000 1.82719072386081251143
106.50000 1.82496382703219627404
106.60000 1.82271690499347703833
106.70000 1.82043960619763489038
106.80000 1.81812400153509881549
106.90000 1.81576417032251189863
107.00000 1.81335778387553734293
107.10000 1.81090823171302636828
107.20000 1.80841726475086495730
107.30000 1.80588743917305100679
107.40000 1.80331787088272377049
107.50000 1.80070660502203967453
107.60000 1.79805195159428027022
107.70000 1.79534921543330950931
107.80000 1.79259483753858891893
107.90000 1.78978246041187921794
108.00000 1.78690758241633750139
108.10000 1.78396663308986807966
108.20000 1.78095253889709256339
108.30000 1.77785971239493472020
108.40000 1.77468411637508042469
108.50000 1.77141931619647864784
108.60000 1.76805768173015215120
108.70000 1.76459760975271639972
108.80000 1.76103037558527081756
108.90000 1.75735255770775830967
109.00000 1.75356021684372162309
109.10000 1.74965082444640936419
109.20000 1.74562272894087856511
109.30000 1.74147405503785786375
109.40000 1.73720577946943291879
109.50000 1.73281845022321943188
109.60000 1.72830998152790866765
109.70000 1.72368093010307449998
109.80000 1.71892952106158209409
109.90000 1.71405313609992849602
110.00000 1.70904933412643182247
110.10000 1.70391471479942328714
110.20000 1.69865075987973466658
110.30000 1.69325493846910129128
110.40000 1.68773372128721774852
110.50000 1.68208727403663571025
110.60000 1.67632037886258484750
110.70000 1.67043530202968351898
110.80000 1.66442920098483011444
110.90000 1.65829885024684257000
111.00000 1.65203542387686106178
111.10000 1.64563200379124858584
111.20000 1.63907661571996078550
111.30000 1.63236176796842433276
111.40000 1.62548170093483365550
111.50000 1.61843245003151120085
111.60000 1.61121590768990361281
111.70000 1.60383403810525233533
111.80000 1.59629397222973939287
111.90000 1.58860195822553359963
112.00000 1.58076089722291650568
112.10000 1.57277628082095642977
112.20000 1.56464631633382245342
112.30000 1.55637131657808446004
112.40000 1.54794765095044477088
112.50000 1.53937072659382476643
112.60000 1.53063570140840501695
112.70000 1.52174069790289830442
112.80000 1.51268543185719878869
112.90000 1.50347257590220115062
113.00000 1.49410678401980358587
113.10000 1.48459385079219562285
113.20000 1.47493715109932735058
113.30000 1.46514454510195000077
113.40000 1.45521711296356049964
113.50000 1.44515479648755966753
113.60000 1.43495631086141434482
113.70000 1.42462525487652365989
113.80000 1.41416064627679411322
113.90000 1.40356505996515886481
114.00000 1.39284836481901359914
114.10000 1.38201615966131163035
114.20000 1.37107957449777509257
114.30000 1.36004660094314415370
114.40000 1.34892447505929700956
114.50000 1.33771794948486805448
114.60000 1.32643561430700434883
114.70000 1.31508444651854962161
114.80000 1.30367291495911657603
114.90000 1.29221729771312069369
115.00000 1.28073442126109814336
115.10000 1.26924453515427829869
115.20000 1.25776402544078195622
115.30000 1.24630887132082952208
115.40000 1.23489447856122508456
115.50000 1.22352591016332792657
115.60000 1.21221517788757289590
115.70000 1.20097540879736584221
115.80000 1.18982605045989810854
115.90000 1.17879679234208980774
116.00000 1.16792368302128371558
116.10000 1.15724982055086100583
116.20000 1.14681843111540546952
116.30000 1.13666833976582632711
116.40000 1.12683152497079171839
116.50000 1.11733333167591487546
116.60000 1.10819048276729032735
116.70000 1.09941676544247768715
116.80000 1.09102769791467714140
116.90000 1.08303726255655673077
117.00000 1.07546606434419863567
117.10000 1.06833520388078572387
117.20000 1.06166713635583540181
117.30000 1.05548016553367785206
117.40000 1.04979172032979951484
117.50000 1.04461948244181239758
117.60000 1.03997537395219123525
117.70000 1.03587786419345789590
117.80000 1.03234379435292775919
117.90000 1.02939245736210832214
118.00000 1.02704249246075500437
118.10000 1.02531063534179728121
118.20000 1.02420785322267471862
118.30000 1.02374174604487043942
118.40000 1.02391720728435851401
118.50000 1.02473681987962157931
118.60000 1.02620110710620459747
118.70000 1.02831393643478351916
118.80000 1.03107298527989763252
118.90000 1.03446680640946619017
119.00000 1.03848161546220932605
119.10000 1.04308565395225333815
119.20000 1.04824293338948867917
119.30000 1.05391332691118390658
119.40000 1.06005644371420147506
119.50000 1.06664174641957456061
119.60000 1.07364865094731991657
119.70000 1.08107361364293782304
119.80000 1.08891500503941996143
119.90000 1.09718074706677203888
120.00000 1.10587510698496148037
120.10000 1.11499809632931660893
120.20000 1.12453909900456551444
120.30000 1.13448219726181688549
120.40000 1.14480659601611310771
120.50000 1.15548356880874770836
120.60000 1.16648512446365984508
120.70000 1.17777828086656446035
120.80000 1.18933158890739970120
120.90000 1.20110972500808601187
121.00000 1.21307916964269071567
121.10000 1.22520664088389596028
121.20000 1.23746578840548153555
121.30000 1.24982961000169939164
121.40000 1.26227740502474336257
121.50000 1.27479279290557647865
121.60000 1.28735560611433234244
121.70000 1.29994718515561238935
121.80000 1.31255210738240788518
121.90000 1.32515126677862705048
122.00000 1.33772795986104738364
122.10000 1.35026778877561913052
122.20000 1.36275998333382243470
122.30000 1.37519306339219148927
122.40000 1.38755664909977639442
122.50000 1.39984270274234740534
122.60000 1.41203540618675706066
122.70000 1.42412009593924346110
122.80000 1.43607994086541018017
122.90000 1.44789739567898940260
123.00000 1.45955978933958029207
123.10000 1.47105314348768515182
123.20000 1.48236637550370792266
123.30000 1.49349280614002289207
123.40000 1.50442379711735482770
123.50000 1.51515333650327285942
123.60000 1.52567275040029472239
123.70000 1.53597339715699503387
123.80000 1.54604553040620378748
123.90000 1.55587979476115056335
124.00000 1.56546774170437635370
124.10000 1.57480348023681989829
124.20000 1.58388416241876728982
124.30000 1.59270643029718442836
124.40000 1.60127337911488430514
124.50000 1.60958761861229536484
124.60000 1.61765116769623728417
124.70000 1.62546772957262981154
124.80000 1.63304061810139921577
124.90000 1.64037095494098529225
125.00000 1.64746359288634964359
125.10000 1.65431832615400836585
125.20000 1.66093925061634930344
125.30000 1.66732733172043935039
125.40000 1.67348648006071444329
125.50000 1.67942013396707853092
125.60000 1.68513133843893604090
125.70000 1.69062255162173913312
125.80000 1.69589660237291589427
125.90000 1.70095539479317328746
126.00000 1.70579917517625737653
126.10000 1.71042624199729816937
126.20000 1.71483775420008758331
126.30000 1.71903297553333746396
126.40000 1.72301212993698915514
126.50000 1.72677310460407623294
126.60000 1.73031779352262340422
126.70000 1.73364553799125846566
126.80000 1.73675562945424190152
126.90000 1.73965311233159353664
127.00000 1.74233608705410220003
127.10000 1.74480840630425666229
127.20000 1.74707104649524771408
127.30000 1.74912586318623737855
127.40000 1.75097659808862094340
127.50000 1.75262447322180229790
127.60000 1.75407510799395360440
127.70000 1.75533004065474820893
127.80000 1.75639258597900031103
127.90000 1.75726555201341154612
128.00000 1.75795140946358355254
128.10000 1.75845012028234682025
128.20000 1.75876145161474357349
128.30000 1.75888516959862959667
128.40000 1.75881872352781143572
128.50000 1.75856416916102325094
128.60000 1.75812029953641113175
128.70000 1.75749001402710678389
128.80000 1.75667770126395126391
128.90000 1.75568749391313942912
129.00000 1.75452128859868782157
129.10000 1.75318474323671890662
129.20000 1.75167938393217381611
129.30000 1.75000843680794864903
129.40000 1.74817275606874734295
129.50000 1.74617546811138083861
129.60000 1.74401872558697029604
129.70000 1.74170286078997987044
129.80000 1.73923060838233869900
129.90000 1.73659737546674876920
130.00000 1.73380316389635187445
130.10000 1.73084265125689573758
130.20000 1.72771467339083509909
130.30000 1.72441483237212965002
130.40000 1.72094063201843194786
130.50000 1.71729103613743934315
130.60000 1.71346751819023403394
130.70000 1.70946998653325294349
130.80000 1.70530052504360650009
130.90000 1.70096366914199551929
131.00000 1.69646176354287454951
131.10000 1.69180519827136126458
131.20000 1.68700056645100152141
131.30000 1.68205956997307321880
131.40000 1.67699221797538464307
131.50000 1.67180685934500220903
131.60000 1.66651279090740854715
131.70000 1.66111508526682160162
131.80000 1.65561120598436395096
131.90000 1.64999888094446900446
132.00000 1.64427577757199841321
132.10000 1.63843813581868265789
132.20000 1.63248685977529387279
132.30000 1.62642615506176609198
132.40000 1.62026381242345840401
132.50000 1.61401026177406939062
132.60000 1.60767746008364501172
132.70000 1.60127647168001566187
132.80000 1.59481527844888669413
132.90000 1.58830348338533842050
133.00000 1.58174989232305623697
133.10000 1.57516187257595846113
133.20000 1.56855063930336657779
133.30000 1.56193037216164024498
133.40000 1.55531777392274405911
133.50000 1.54873038127880735391
133.60000 1.54218679686995115967
133.70000 1.53570641107113959980
133.80000 1.52930829448545135391
133.90000 1.52300991629798655096
134.00000 1.51682730958570231037
134.10000 1.51078197945467962217
134.20000 1.50488868964152960039
134.30000 1.49916749580959098380
134.40000 1.49363442950709997350
134.50000 1.48830290363252332129
134.60000 1.48318215082066032797
134.70000 1.47827923672525415065
134.80000 1.47359566545813373602
134.90000 1.46913497680403756698
135.00000 1.46489802524339556841
135.10000 1.46088475274779974684
135.20000 1.45709841386434842279
135.30000 1.45353618900975423908
135.40000 1.45019489409837600627
135.50000 1.44706757907224222352
135.60000 1.44414628758516012050
135.70000 1.44141868080929213410
135.80000 1.43887634867489569143
135.90000 1.43651072954468390911
136.00000 1.43431301013202832901
136.10000 1.43227538746918359520
136.20000 1.43038648920108302314
136.30000 1.42863536065925513686
136.40000 1.42700468614682551784
136.50000 1.42547428713218113943
136.60000 1.42402064857325717080
136.70000 1.42262115821570712360
136.80000 1.42125179789015570483
136.90000 1.41989310734083078018
137.00000 1.41852607859742924079
137.10000 1.41713349576883546331
137.20000 1.41570452143376302773
137.30000 1.41423240761446277925
137.40000 1.41271084447348955713
137.50000 1.41113675659094076338
137.60000 1.40950611321164549250
137.70000 1.40781230587177351892
137.80000 1.40605070783702534289
137.90000 1.40421432192596582987
138.00000 1.40229088806317214834
138.10000 1.40027323730549103142
138.20000 1.39815484079303605578
138.30000 1.39592491370488835473
138.40000 1.39358023339203545119
138.50000 1.39111384446636861151
138.60000 1.38852103649998763711
138.70000 1.38579437334151418468
138.80000 1.38292793158067351257
138.90000 1.37991532852309456472
139.00000 1.37675326263786279069
139.10000 1.37343648364713247848
139.20000 1.36996246911147168112
139.30000 1.36633076291540768338
139.40000 1.36253910445351989537
139.50000 1.35858735724464917456
139.60000 1.35447186607252939279
139.70000 1.35019132221289290880
139.80000 1.34574529465422987968
139.90000 1.34113247563094974066
140.00000 1.33635793029450010444
140.10000 1.33142977362720862356
140.20000 1.32635925529774926059
140.30000 1.32115590391558255337
140.40000 1.31583261161821035024
140.50000 1.31039502362455574154
140.60000 1.30484795137862710291
140.70000 1.29918726563994614917
140.80000 1.29340863152988120144
140.90000 1.28750496574809372655
141.00000 1.28147206295299313481
141.10000 1.27530793078456153698
141.20000 1.26901494221226567872
141.30000 1.26260227222470972393
141.40000 1.25608357416136924817
141.50000 1.24947257646936773415
141.60000 1.24278258204603109089
141.70000 1.23602785120239098922
141.80000 1.22922045086225277949
141.90000 1.22237233459735990541
142.00000 1.21549169228012414251
142.10000 1.20859166066211130381
142.20000 1.20168092053173582872
142.30000 1.19477428037098287714
142.40000 1.18788330067309221349
142.50000 1.18102241428264180086
142.60000 1.17420809973786162773
142.70000 1.16745271027395366615
142.80000 1.16077824593416635928
142.90000 1.15420084579851179383
143.00000 1.14774278997561121686
143.10000 1.14142085270946403890
143.20000 1.13525471245927889343
143.30000 1.12925956732232293272
143.40000 1.12345268589202277984
143.50000 1.11784871032398655265
143.60000 1.11246251936143898114
143.70000 1.10731258217406705307
143.80000 1.10241728119528315021
143.90000 1.09779796844911313581
144.00000 1.09347070325363541492
144.10000 1.08945554317466300181
144.20000 1.08576604399658769214
144.30000 1.08241389431861969239
144.40000 1.07940527580330086137
144.50000 1.07674811232246885235
144.60000 1.07444751669916385916
144.70000 1.07251083972564118788
144.80000 1.07094946665237197829
144.90000 1.06977989122155404253
145.00000 1.06902066522308164405
145.10000 1.06869095911867805039
145.20000 1.06881385437502633450
145.30000 1.06940257995247047187
145.40000 1.07046651629838473897
145.50000 1.07200943554569518537
145.60000 1.07402500069784222877
145.70000 1.07650539903012098177
145.80000 1.07944172660732362481
145.90000 1.08282380551269743498
146.00000 1.08664085234910987125
146.10000 1.09088732015226943877
146.20000 1.09554817832626603295
146.30000 1.10060715371244066796
146.40000 1.10603891841743073448
146.50000 1.11181407491225798027
146.60000 1.11790301150368138723
146.70000 1.12427706380233515817
146.80000 1.13091341499161641167
146.90000 1.13779500420506329449
147.00000 1.14491236556646552798
147.10000 1.15225955686251524359
147.20000 1.15983026970587381717
147.30000 1.16762197546509032805
147.40000 1.17562824875298058652
147.50000 1.18384245897247662452
147.60000 1.19225690532116441166
147.70000 1.20086846368243012496
147.80000 1.20966736338962208111
147.90000 1.21864464740341759726
148.00000 1.22778763233468026329
148.10000 1.23707916922281089713
148.20000 1.24649933574671430708
148.30000 1.25602318234816032395
148.40000 1.26562756279839291432
148.50000 1.27529071475056227667
148.60000 1.28499230629214274685
148.70000 1.29471736095798143893
148.80000 1.30445131733039389805
148.90000 1.31418294389365744804
149.00000 1.32389523072862529290
149.10000 1.33357655881055437813
149.20000 1.34321206132352757398
149.30000 1.35278812049263649645
149.40000 1.36229376872611437486
149.50000 1.37172024232858793225
149.60000 1.38106277828127711799
149.70000 1.39031907940947138539
149.80000 1.39948542963797947502
149.90000 1.40856036472740492911
150.00000 1.41753641284201232331
150.10000 1.42640676525351631550
150.20000 1.43516238170250268025
150.30000 1.44379470746536538202
150.40000 1.45229599673792394572
150.50000 1.46065623558762107521
150.60000 1.46887000027810493778
150.70000 1.47693089862254557681
150.80000 1.48483348327076730156
150.90000 1.49257094679080498307
151.00000 1.50013722789150193131
151.10000 1.50752381507192117724
151.20000 1.51472317282927971980
151.30000 1.52172949233101216122
151.40000 1.52853523329820565834
151.50000 1.53513541723621242234
151.60000 1.54152832254584281446
151.70000 1.54770858002338411795
151.80000 1.55367651280599591871
151.90000 1.55942747901946373262
152.00000 1.56496024186942206164
152.10000 1.57026810439300460243
152.20000 1.57535172244454666733
152.30000 1.58020663487184485369
152.40000 1.58483289666071735034
152.50000 1.58922994727949926082
152.60000 1.59339675324132627027
152.70000 1.59733780761803794474
152.80000 1.60104978101307018666
152.90000 1.60453194880158120209
153.00000 1.60778124215858420992
153.10000 1.61079303300579246079
153.20000 1.61356020895564972406
153.30000 1.61607606977456355131
153.40000 1.61833205952950212201
153.50000 1.62032089810413788910
153.60000 1.62203649084291565453
153.70000 1.62347089879461652147
153.80000 1.62462008671996912497
153.90000 1.62547973570204805552
154.00000 1.62604583091928869531
154.10000 1.62631801724170786485
154.20000 1.62629106237628939384
154.30000 1.62596587722774797473
154.40000 1.62534122072197504456
154.50000 1.62441677135272153653
154.60000 1.62319016632925669039
154.70000 1.62166104729810908780
154.80000 1.61983024281959867351
154.90000 1.61770071526843308124
155.00000 1.61527312584869064303
155.10000 1.61255471656809214766
155.20000 1.60955007317821585068
155.30000 1.60626591118313906649
155.40000 1.60270849424934414677
155.50000 1.59888097521516591469
155.60000 1.59478866450542593515
155.70000 1.59043193313577554060
155.80000 1.58581344458451354119
155.90000 1.58093592945887595195
156.00000 1.57580480152936454999
156.10000 1.57042597905472768576
156.20000 1.56481052783204395208
156.30000 1.55896955956041681782
156.40000 1.55291567100180942182
156.50000 1.54666215051219249780
156.60000 1.54021823255017988376
156.70000 1.53359516065387999776
156.80000 1.52679941638350124174
156.90000 1.51983835246416913151
157.00000 1.51272009421637551009
157.10000 1.50545639104060400544
157.20000 1.49805735060444197935
157.30000 1.49053669752508945062
157.40000 1.48290711547621889479
157.50000 1.47518140599724208969
157.60000 1.46737270382953491820
157.70000 1.45949233440878338859
157.80000 1.45154937578747213624
157.90000 1.44355351821988227940
158.00000 1.43551346531232510065
158.10000 1.42743599852182514586
158.20000 1.41932495395909952978
158.30000 1.41118760161432824289
158.40000 1.40302670031150868329
158.50000 1.39484639832097641617
158.60000 1.38665652910084406381
158.70000 1.37846712688043453392
158.80000 1.37030393907483167535
158.90000 1.36219245927034847904
159.00000 1.35416375515703417456
159.10000 1.34625014288764329920
159.20000 1.33848084341913537899
159.30000 1.33087166125889088299
159.40000 1.32343880430263945015
159.50000 1.31618105374374691308
159.60000 1.30909945201539214455
159.70000 1.30219221724213971743
159.80000 1.29546244072531875160
159.90000 1.28891666021896078213
160.00000 1.28256650716405346181
160.10000 1.27642424936343167234
160.20000 1.27049565163010298277
160.30000 1.26477857661687170119
160.40000 1.25926667599083237234
160.50000 1.25394091153530834943
160.60000 1.24878343100915620692
160.70000 1.24377801884540474459
160.80000 1.23891017912680013624
160.90000 1.23417374467049816591
161.00000 1.22956857421617603734
161.10000 1.22509371292607652496
161.20000 1.22075029066717817431
161.30000 1.21654430969940424936
161.40000 1.21247576704278918961
161.50000 1.20855135055362873066
161.60000 1.20477631292161450761
161.70000 1.20115275030530567403
161.80000 1.19769097898414514191
161.90000 1.19440147812157365899
162.00000 1.19129745302716063516
162.10000 1.18839475665832521376
162.20000 1.18571661205112581487
162.30000 1.18327879938288423641
162.40000 1.18109942655646057171
162.50000 1.17919247294833085700
162.60000 1.17756525858951868111
162.70000 1.17622402647667421298
162.80000 1.17517126186866908084
162.90000 1.17440596678746485326
163.00000 1.17392960280631819494
163.10000 1.17373819067456435900
163.20000 1.17383170325605024527
163.30000 1.17420230533839440252
163.40000 1.17484747478725935251
163.50000 1.17575805517334219962
163.60000 1.17692509148373585008
163.70000 1.17833949927429658408
163.80000 1.17999199408046832731
163.90000 1.18187058638879747695
164.00000 1.18397151630983082531
164.10000 1.18628587004060703344
164.20000 1.18880741370206806092
164.30000 1.19152855653316173469
164.40000 1.19444159384835556721
164.50000 1.19753523046130045785
164.60000 1.20080084853484343296
164.70000 1.20422823358240525849
164.80000 1.20780414603610299082
164.90000 1.21152205039776308645
165.00000 1.21537321550583794326
165.10000 1.21935094207082154531
165.20000 1.22344768431388189047
165.30000 1.22765461304065485110
165.40000 1.23196180721360027070
165.50000 1.23635770739499173471
165.60000 1.24082857089647963988
165.70000 1.24536000568389861875
165.80000 1.24993818013452169289
165.90000 1.25455078198811864596
166.00000 1.25918712680284339063
166.10000 1.26384208515581565911
166.20000 1.26850925010777907216
166.30000 1.27318747204251110632
166.40000 1.27787449468600006172
166.50000 1.28257000428436653813
166.60000 1.28727106833681304483
166.70000 1.29197400834033809133
166.80000 1.29666911100750757415
166.90000 1.30134419339427645520
167.00000 1.30598900917810177412
167.10000 1.31058788346718664450
167.20000 1.31512898813348342983
167.30000 1.31960337497332887050
167.40000 1.32400144543350102794
167.50000 1.32832156762585165818
167.60000 1.33255540598955959509
167.70000 1.33670004714333724003
167.80000 1.34075027027892110732
167.90000 1.34469625164161144098
168.00000 1.34853058057539058538
168.10000 1.35224068751165744532
168.20000 1.35581619898495090963
168.30000 1.35924461830569702645
168.40000 1.36251876527884928796
168.50000 1.36562844875061093610
168.60000 1.36856922721724237956
168.70000 1.37133477605470211454
168.80000 1.37392602746800018542
168.90000 1.37634169351109900902
169.00000 1.37858270132661972264
169.10000 1.38065596329208675170
169.20000 1.38256639379814233932
169.30000 1.38432570430155633948
169.40000 1.38594562652580277912
169.50000 1.38743769850253095968
169.60000 1.38881465624826986846
169.70000 1.39008503615893945065
169.80000 1.39125654075659245397
169.90000 1.39233160038296911448
170.00000 1.39330910692566708709
170.10000 1.39418449758846479579
170.20000 1.39494750058201115083
170.30000 1.39559040764151141395
170.40000 1.39610261004483477758
170.50000 1.39647631571609548726
170.60000 1.39670439017352558760
170.70000 1.39678356771441150856
170.80000 1.39671584465631376326
170.90000 1.39649960982665512522
171.00000 1.39614235869412686479
171.10000 1.39564764916149233629
171.20000 1.39502110861484816458
171.30000 1.39426581919266743530
171.40000 1.39338485157726614348
171.50000 1.39237770004262851954
171.60000 1.39124668708392617685
171.70000 1.38998807483553613399
171.80000 1.38860096416105084022
171.90000 1.38708451502026364449
172.00000 1.38543778067511931122
172.10000 1.38366100178945565308
172.20000 1.38175661459353976924
172.30000 1.37972728365789737324
172.40000 1.37757643574866654293
172.50000 1.37530839811331043874
172.60000 1.37292643296500049576
172.70000 1.37043331019353145318
172.80000 1.36783448294704136691
172.90000 1.36513425046110391699
173.00000 1.36233916397569661881
173.10000 1.35945401970680862009
173.20000 1.35649181851826883770
173.30000 1.35346094229423554503
173.40000 1.35037069440172612181
173.50000 1.34723046273531092539
173.60000 1.34404543048551747977
173.70000 1.34081915211448258906
173.80000 1.33755595943123067526
173.90000 1.33425526424181666033
174.00000 1.33091787827536526785
174.10000 1.32754893544042285145
174.20000 1.32414726070063672506
174.30000 1.32071762167807846660
174.40000 1.31726327586667351074
174.50000 1.31378369485695779813
174.60000 1.31028233783410207425
174.70000 1.30675510826550817811
174.80000 1.30320287387075693173
174.90000 1.29962624384128223867
175.00000 1.29602970073142999711
175.10000 1.29241941989665258975
175.20000 1.28880801104625354512
175.30000 1.28520464507797356466
175.40000 1.28162085623401119806
175.50000 1.27806704099785000284
175.60000 1.27454675744556346974
175.70000 1.27106485719100895925
175.80000 1.26762224972781224845
175.90000 1.26422171144858922645
176.00000 1.26086891331692367963
176.10000 1.25756928158332493518
176.20000 1.25433521934848022507
176.30000 1.25118100160208634779
176.40000 1.24811750456036790574
176.50000 1.24515809219994229614
176.60000 1.24231278365876924594
176.70000 1.23958577281041750426
176.80000 1.23698488981474628197
176.90000 1.23451055784752201527
177.00000 1.23216680187586615565
177.10000 1.22995493036289748432
177.20000 1.22787415824464682802
177.30000 1.22592368513582443142
177.40000 1.22410353461134977640
177.50000 1.22241013671435169427
177.60000 1.22084190116861568997
177.70000 1.21939665319698167523
177.80000 1.21807583472663966973
177.90000 1.21687773808423334144
178.00000 1.21580392788845685650
178.10000 1.21485441418797174323
178.20000 1.21402785543207368368
178.30000 1.21332489131724319043
178.40000 1.21274895492059691158
178.50000 1.21229728060447285654
178.60000 1.21197829352179406101
178.70000 1.21179299342173125142
178.80000 1.21174800270394504166
178.90000 1.21184649146086155593
179.00000 1.21209046432392990755
179.10000 1.21248335945488340545
179.20000 1.21302638445295162507
179.30000 1.21372167050357966326
179.40000 1.21457005399400490899
179.50000 1.21557036900789910625
179.60000 1.21672065930393406795
179.70000 1.21801054641205796088
179.80000 1.21943017480952963336
179.90000 1.22095976309336254883
180.00000 1.22257890843945119974
180.10000 1.22426644561712953940
180.20000 1.22600093876717729045
180.30000 1.22777125459997637134
180.40000 1.22956848788670572370
180.50000 1.23138963430792286331
180.60000 1.23323809084782975657
180.70000 1.23511376915408080151
180.80000 1.23701743154330691105
180.90000 1.23894452859561069212
181.00000 1.24088627431042205077
181.10000 1.24283342258284959593
181.20000 1.24477575038438148391
181.30000 1.24670622964834823191
181.40000 1.24861900883215773666
181.50000 1.25051335018983303935
181.60000 1.25239510490140450724
181.70000 1.25426619131426802562
181.80000 1.25613174870671905965
181.90000 1.25799983020825563225
182.00000 1.25986792530844279764
182.10000 1.26173983118073909841
182.20000 1.26361108585869885126
182.30000 1.26547809263258287350
182.40000 1.26733567168962777523
182.50000 1.26917577648212306242
182.60000 1.27098575419632457814
182.70000 1.27275735413667910968
182.80000 1.27447787264275404523
182.90000 1.27613862223937098423
183.00000 1.27773265528669963628
183.10000 1.27925852456999480414
183.20000 1.28071582215493847626
183.30000 1.28210991881741559202
183.40000 1.28344636087722809047
183.50000 1.28472786267442647069
183.60000 1.28595487446216401050
183.70000 1.28712522969018053507
183.80000 1.28823543181982073598
183.90000 1.28927532278640934204
184.00000 1.29023803645567665461
184.10000 1.29111615519208805228
184.20000 1.29190887372949025657
184.30000 1.29261489415950952054
184.40000 1.29323852924586189812
184.50000 1.29378794658166451786
184.60000 1.29427301602405355872
184.70000 1.29469713788708129668
184.80000 1.29507064206783716281
184.90000 1.29539853335141614247
185.00000 1.29568309788543587375
185.10000 1.29592892018235321114
185.20000 1.29613917397824219916
185.30000 1.29631761473297893314
185.40000 1.29646821615186540599
185.50000 1.29659517579967881045
185.60000 1.29669724659613587073
185.70000 1.29677685506836526049
185.80000 1.29682433122686281591
185.90000 1.29683518479951799925
186.00000 1.29679802038598131104
186.10000 1.29670479234481122511
186.20000 1.29654585942881326221
186.30000 1.29631884726443748485
186.40000 1.29602239875320056136
186.50000 1.29565643138680865346
186.60000 1.29523149214879731474
186.70000 1.29474913728567512029
186.80000 1.29421550964010626787
186.90000 1.29363509935916627478
187.00000 1.29301010595895962625
187.10000 1.29234105437728782229
187.20000 1.29163056482145853561
187.30000 1.29087654064283002601
187.40000 1.29007912762163546291
187.50000 1.28923421515603595153
187.60000 1.28833804336982923699
187.70000 1.28738655912511374953
187.80000 1.28636989043781648986
187.90000 1.28528333523896589888
188.00000 1.28411636323621388544
188.10000 1.28286494321537994079
188.20000 1.28152157601306112383
188.30000 1.28008209452714398945
188.40000 1.27854251647178319401
188.50000 1.27689842315080019837
188.60000 1.27514765205367491983
188.70000 1.27328931948791591204
188.80000 1.27132164192701447144
188.90000 1.26925196601817402896
189.00000 1.26708328461786599325
189.10000 1.26482619197461277114
189.20000 1.26249236244303672223
189.30000 1.26008694588944932851
189.40000 1.25761831832118285187
189.50000 1.25508959523254753177
189.60000 1.25249923410315904272
189.70000 1.24984410477227118855
189.80000 1.24712042339182305606
189.90000 1.24432467231225468456
190.00000 1.24145385040000580764
190.10000 1.23850975343878499469
190.20000 1.23549025993287377271
190.30000 1.23239914397325025081
190.40000 1.22923613637941835443
190.50000 1.22600472462140210138
190.60000 1.22270726667751508869
190.70000 1.21934812548180841495
190.80000 1.21593588338078089634
190.90000 1.21247927309830744174
191.00000 1.20899175488875853623
191.10000 1.20548016402220405843
191.20000 1.20195331260868864082
191.30000 1.19841500641013336736
191.40000 1.19486308239605428023
191.50000 1.19129589708056998747
191.60000 1.18771143855483685410
191.70000 1.18410890190978633652
191.80000 1.18049708464951322809
191.90000 1.17688852723017059751
192.00000 1.17330120000109093896
192.10000 1.16975585887397888253
192.20000 1.16626778127023641105
192.30000 1.16284853458823260452
192.40000 1.15950310916745712709
192.50000 1.15623058951534403693
192.60000 1.15302801378153861400
192.70000 1.14988924978277799359
192.80000 1.14681160786765670058
192.90000 1.14379749308739088528
193.00000 1.14084959021380202273
193.10000 1.13797739447626990197
193.20000 1.13518277475655875105
193.30000 1.13247602856484339802
193.40000 1.12986007744189280209
193.50000 1.12734352083604046409
193.60000 1.12493556203411046756
193.70000 1.12264093004575599252
193.80000 1.12047474247481366419
193.90000 1.11843952695798443870
194.00000 1.11654148505910876432
194.10000 1.11477401539370301201
194.20000 1.11312808731565119913
194.30000 1.11158892384730066632
194.40000 1.11014128585284134544
194.50000 1.10877192502425853946
194.60000 1.10747392867687860528
194.70000 1.10624434183999332218
194.80000 1.10508272087930141520
194.90000 1.10399397497903039959
195.00000 1.10298389966490444687
195.10000 1.10205390561895836874
195.20000 1.10120749151737975270
195.30000 1.10044966629282958767
195.40000 1.09978659589031180372
195.50000 1.09922918549909326904
195.60000 1.09879268754483436451
195.70000 1.09849382662625828704
195.80000 1.09834859097829228289
195.90000 1.09836900869152348821
196.00000 1.09855886636083366508
196.10000 1.09891247021270988942
196.20000 1.09941506627888268174
196.30000 1.10004399000539973860
196.40000 1.10077254192680514917
196.50000 1.10156652318868151050
196.60000 1.10240130101292968312
196.70000 1.10325078376813311013
196.80000 1.10409230967161436886
196.90000 1.10491608787047715789
197.00000 1.10571728904318033187
197.10000 1.10649973717303701852
197.20000 1.10727599312637497460
197.30000 1.10805893726371793566
197.40000 1.10886469977946362615
197.50000 1.10970845110100878243
197.60000 1.11060036389063010247
197.70000 1.11154467425290648998
197.80000 1.11254093566753758348
197.90000 1.11358511415562663312
198.00000 1.11467461437587247136
198.10000 1.11580795937831524324
198.20000 1.11698664838305027969
198.30000 1.11821950037414389565
198.40000 1.11951153768998736478
198.50000 1.12087186215508148958
198.60000 1.12230657117830331270
198.70000 1.12381463472140279830
198.80000 1.12539317655031123793
198.90000 1.12703620844274564061
199.00000 1.12873430042193720870
199.10000 1.13048055131479373894
199.20000 1.13227049382645311428
199.30000 1.13410136453625696182
199.40000 1.13596983395951144420
199.50000 1.13787803164750482847
199.60000 1.13982312126224216192
199.70000 1.14180343996941960518
199.80000 1.14381965289900487878
199.90000 1.14587203225142029818
200.00000 1.14796172782675991092
200.10000 1.15009019907875051850
200.20000 1.15225816814548986732
200.30000 1.15446244546368852422
200.40000 1.15669683622200679035
200.50000 1.15895151443233379123
200.60000 1.16121986599351632001
200.70000 1.16349171082694009883
200.80000 1.16576660633850719338
200.90000 1.16804541387995698084
201.00000 1.17033548847200220240
201.10000 1.17264655077563759489
201.20000 1.17498745918669276663
201.30000 1.17736120102074027875
201.40000 1.17976836702210319943
201.50000 1.18220062170090233800
201.60000 1.18464634170160674159
201.70000 1.18709284421480698267
201.80000 1.18952740027752198054
201.90000 1.19194112697691575206
202.00000 1.19432794552292043402
202.10000 1.19668814810459287008
202.20000 1.19902195014019655769
202.30000 1.20133231461615149545
202.40000 1.20362440954394074634
202.50000 1.20590070775043498188
202.60000 1.20816455817781709996
202.70000 1.21041674734820155659
202.80000 1.21265858445565790667
202.90000 1.21489086756342028237
203.00000 1.21711400533310765119
203.10000 1.21932748493175532125
203.20000 1.22152718747230509605
203.30000 1.22371126137622840787
203.40000 1.22587367514193729014
203.50000 1.22801190018419609776
203.60000 1.23012058350838110020
203.70000 1.23219346165527107945
203.80000 1.23422693695689529785
203.90000 1.23621556231993779249
204.00000 1.23815427224760646948
204.10000 1.24003958929785786093
204.20000 1.24186565652489158445
204.30000 1.24362852747152756844
204.40000 1.24532192465402294466
204.50000 1.24693681197966082021
204.60000 1.24846688821169782756
204.70000 1.24990370878520078099
204.80000 1.25124048738122281078
204.90000 1.25247057095446358435
205.00000 1.25359162913645845707
205.10000 1.25460306081007151351
205.20000 1.25550590301479666121
205.30000 1.25630691032764760479
205.40000 1.25700831006521193960
205.50000 1.25761584199707026432
205.60000 1.25813302662357608106
205.70000 1.25855955191361525020
205.80000 1.25889055137688598031
205.90000 1.25912347264356882054
206.00000 1.25925013468571842753
206.10000 1.25926890011665101869
206.20000 1.25917829698140842757
206.30000 1.25897997328154509449
206.40000 1.25867873986057300053
206.50000 1.25828182117123507300
206.60000 1.25779387405488662604
206.70000 1.25721294331429789014
206.80000 1.25653856749325446242
206.90000 1.25575936655515335240
207.00000 1.25486353937071579894
207.10000 1.25383555149828161187
207.20000 1.25266370174799908265
207.30000 1.25133941701242672874
207.40000 1.24985526218878640203
207.50000 1.24821212618809307896
207.60000 1.24641043201788069758
207.70000 1.24445482223743261125
207.80000 1.24234828742225100714
207.90000 1.24009281139558260081
208.00000 1.23769132699958756719
208.10000 1.23514612078247648925
208.20000 1.23245857607994273715
208.30000 1.22963311817631197046
208.40000 1.22667282463784938941
208.50000 1.22358412361308447961
208.60000 1.22037535126001295356
208.70000 1.21705182238925224822
208.80000 1.21362286160446071254
208.90000 1.21008970584250488449
209.00000 1.20645721239254896337
209.10000 1.20273004891621461475
209.20000 1.19891266139865250820
209.30000 1.19501124966001889098
209.40000 1.19102937016347334070
209.50000 1.18698169311619966534
209.60000 1.18287909891332512292
209.70000 1.17873525447998712176
209.80000 1.17456308189641308851
209.90000 1.17037194656955102530
210.00000 1.16616820627472090245
210.10000 1.16195371039039244508
210.20000 1.15773235104708031131
210.30000 1.15350039373985477630
210.40000 1.14926191340790546533
210.50000 1.14502532710241828956
210.60000 1.14080053014232071753
210.70000 1.13660230679380551748
210.80000 1.13244896554899991660
210.90000 1.12835623916296931157
211.00000 1.12434177072854497768
211.10000 1.12042148460121916746
211.20000 1.11661188473211227951
211.30000 1.11293557229787565093
211.40000 1.10941079746593416684
211.50000 1.10605931400580864147
211.60000 1.10290046621125335346
211.70000 1.09995137012960713889
211.80000 1.09721973901219987120
211.90000 1.09470888433683591805
212.00000 1.09241999704051554861
212.10000 1.09035248633595548838
212.20000 1.08851084007923412135
212.30000 1.08690576268828384568
212.40000 1.08554900367740193509
212.50000 1.08445928560319865979
212.60000 1.08364854106716721957
212.70000 1.08313207610060186971
212.80000 1.08291009717935495847
212.90000 1.08298994003314730698
213.00000 1.08336643201965603453
213.10000 1.08403638718310558378
213.20000 1.08499999586820275710
213.30000 1.08625323168449077806
213.40000 1.08779441879842351027
213.50000 1.08961846255283321534
213.60000 1.09171689684872057493
213.70000 1.09407866507715065670
213.80000 1.09669173509286555578
213.90000 1.09954129148477184417
214.00000 1.10261242807887849419
214.10000 1.10589599843837033390
214.20000 1.10937884540223679172
214.30000 1.11305241492662869115
214.40000 1.11691010144460597048
214.50000 1.12094609102935900286
214.60000 1.12515639009917194710
214.70000 1.12953750978221170359
214.80000 1.13408600462839677880
214.90000 1.13880221483188203360
215.00000 1.14367703764917830057
215.10000 1.14870255882060261039
215.20000 1.15386333866103918259
215.30000 1.15913862396565838875
215.40000 1.16451264285579999880
215.50000 1.16996680611972919340
215.60000 1.17548908398887311828
215.70000 1.18106960337737927916
215.80000 1.18670620832748658878
215.90000 1.19239235513609361617
216.00000 1.19812385486392849801
216.10000 1.20388900388906285582
216.20000 1.20967451025968138318
216.30000 1.21546078915981489591
216.40000 1.22122767283336648111
216.50000 1.22695716975206595839
216.60000 1.23263170426449765238
216.70000 1.23823693434576566906
216.80000 1.24376825056318269086
216.90000 1.24922052475133468725
217.00000 1.25459907806836842103
217.10000 1.25990622994967367531
217.20000 1.26514995262103219192
217.30000 1.27034231093748900606
217.40000 1.27549294112903658985
217.50000 1.28061556712504475161
217.60000 1.28572648582892621377
217.70000 1.29083819449728090233
217.80000 1.29596355319777415413
217.90000 1.30111548665289508189
218.00000 1.30630235866969175430
218.10000 1.31152697944723958316
218.20000 1.31679221807466647862
218.30000 1.32209710244520239626
218.40000 1.32744004222036333749
218.50000 1.33281793824250429766
218.60000 1.33822586173224137104
218.70000 1.34366296036654965909
218.80000 1.34912296108471891947
218.90000 1.35460599347411718145
219.00000 1.36010647866591680315
219.10000 1.36562452958271073961
219.20000 1.37116312400859147375
219.30000 1.37672623499881050243
219.40000 1.38232537127407163856
219.50000 1.38797116920849620362
219.60000 1.39367686638295033443
219.70000 1.39945459151377969960
219.80000 1.40531929633019698318
219.90000 1.41127744046980358439
220.00000 1.41733466333290529594
220.10000 1.42349129844372424249
220.20000 1.42974695059440500979
220.30000 1.43609538046259309036
220.40000 1.44253381645076175316
220.50000 1.44905363669120267661
220.60000 1.45565131612416027794
220.70000 1.46232241865431304752
220.80000 1.46906154211830077435
220.90000 1.47586796056117432066
221.00000 1.48274192809234338451
221.10000 1.48968001052105146384
221.20000 1.49668768609286018940
221.30000 1.50376494290430909752
221.40000 1.51091305458818509739
221.50000 1.51813529268342879138
221.60000 1.52543204374826215986
221.70000 1.53280561427925361053
221.80000 1.54026360130011512260
221.90000 1.54781692601321555647
222.00000 1.55547920293297396435
222.10000 1.56327399556635624348
222.20000 1.57122708706125608213
222.30000 1.57936113660872382503
222.40000 1.58770220533008015344
222.50000 1.59626887790998418625
222.60000 1.60506965748561828577
222.70000 1.61411480718658919066
222.80000 1.62340633605668793447
222.90000 1.63294648164506603954
223.00000 1.64273896667547275905
223.10000 1.65278640459800491426
223.20000 1.66308544539509454514
223.30000 1.67362758603400177104
223.40000 1.68438957780051583884
223.50000 1.69533509800570105462
223.60000 1.70641716381604647759
223.70000 1.71758324011967466566
223.80000 1.72878657282788959079
223.90000 1.73999282699498505719
224.00000 1.75118554634453284708
224.10000 1.76236767461219623903
224.20000 1.77355239590461493644
224.30000 1.78475483964296900292
224.40000 1.79597619938739722709
224.50000 1.80720813587727077828
224.60000 1.81841652241448796180
224.70000 1.82955509085597091784
224.80000 1.84057127970258190704
224.90000 1.85141490201278222292
225.00000 1.86204574860393803375
225.10000 1.87243806054512788521
225.20000 1.88257350790772576408
225.30000 1.89243895802163193577
225.40000 1.90201809417944286810
225.50000 1.91128198820896127860
225.60000 1.92019653492760995555
225.70000 1.92872270241888323141
225.80000 1.93682750336884673225
225.90000 1.94448876969500649260
226.00000 1.95169699756237776510
226.10000 1.95845148177737607184
226.20000 1.96475532900587904220
226.30000 1.97060281876917044056
226.40000 1.97598267849113495208
226.50000 1.98087823856843861285
226.60000 1.98527294566162866450
226.70000 1.98916172354738416829
226.80000 1.99255066664087616118
226.90000 1.99546009561529443279
227.00000 1.99791676974067165468
227.10000 1.99995227908542857811
227.20000 2.00159173550302210474
227.30000 2.00286042262185609347
227.40000 2.00378380751866542275
227.50000 2.00438974166527803051
227.60000 2.00471745579495565981
227.70000 2.00480929304460278382
227.80000 2.00471308092953790652
227.90000 2.00448216768022159424
228.00000 2.00415673225349319235
228.10000 2.00377763351849997637
228.20000 2.00337081237947559352
228.30000 2.00296599798249196340
228.40000 2.00258849928136758986
228.50000 2.00226858908514069512
228.60000 2.00204615246127630323
228.70000 2.00196132707777349811
228.80000 2.00205214948387395896
228.90000 2.00235189584673153174
229.00000 2.00288682095669100241
229.10000 2.00366688447605980789
229.20000 2.00469737119745832224
229.30000 2.00597637902294353013
229.40000 2.00750014910734190958
229.50000 2.00926886845190531857
229.60000 2.01129034121531046545
229.70000 2.01357632995846472331
229.80000 2.01614670877939832526
229.90000 2.01902003633173487137
230.00000 2.02221679255439870358
230.10000 2.02574811731838961124
230.20000 2.02962263050991821561
230.30000 2.03383811335169938593
230.40000 2.03838972701542037574
230.50000 2.04326396955581830667
230.60000 2.04845288067067825342
230.70000 2.05394432132932951128
230.80000 2.05972713513659376657
230.90000 2.06579623524610964956
231.00000 2.07214234066340143398
231.10000 2.07875758286674687478
231.20000 2.08563390379879469392
231.30000 2.09275649670094203246
231.40000 2.10011574517929844504
231.50000 2.10769731083497850535
231.60000 2.11549352245782118821
231.70000 2.12349798964868342066
231.80000 2.13171240415141366695
231.90000 2.14014215387226088813
232.00000 2.14879897970331324336
232.10000 2.15768963245898736927
232.20000 2.16681981228019973077
232.30000 2.17618757398437508861
232.40000 2.18578072820880182633
232.50000 2.19558308594459708731
232.60000 2.20556813999522581061
232.70000 2.21571422741313822164
232.80000 2.22599874026851147272
232.90000 2.23640129194583501966
233.00000 2.24691342209017924589
233.10000 2.25752756102644292833
233.20000 2.26823662824538657082
233.30000 2.27903509032945782767
233.40000 2.28991020286058378879
233.50000 2.30084759031731608522
233.60000 2.31182703331715541214
233.70000 2.32282278799180029053
233.80000 2.33380886097490854479
233.90000 2.34476242798305687965
234.00000 2.35565330131685549784
234.10000 2.36645754754104980542
234.20000 2.37714256896657336352
234.30000 2.38767712859046333831
234.40000 2.39802438066922080240
234.50000 2.40815341443854029222
234.60000 2.41803629436946210615
234.70000 2.42765590525634419037
234.80000 2.43700660194038046434
234.90000 2.44608925340797816113
235.00000 2.45491325997498331163
235.10000 2.46348917519602671380
235.20000 2.47183024671214022265
235.30000 2.47995040653396938045
235.40000 2.48786884781191791826
235.50000 2.49561175165789760712
235.60000 2.50321022230834619927
235.70000 2.51070144451187186550
235.80000 2.51812355805568047586
235.90000 2.52550944722584635197
236.00000 2.53288536142222591510
236.10000 2.54026716040459020062
236.20000 2.54766447100280456064
236.30000 2.55508192336155828395
236.40000 2.56252615474827885706
236.50000 2.57000859485741798170
236.60000 2.57754907850345305505
236.70000 2.58517405663042348271
236.80000 2.59291094617960221221
236.90000 2.60079012389350632892
237.00000 2.60883267281958886463
237.10000 2.61705401399149574373
237.20000 2.62545874098337336640
237.30000 2.63404336854084465926
237.40000 2.64280175525861190162
237.50000 2.65171932168131248468
237.60000 2.66079186967733348115
237.70000 2.67000556072042666448
237.80000 2.67935500401981073501
237.90000 2.68883243505447918047
238.00000 2.69843006705806626505
238.10000 2.70813481438240071970
238.20000 2.71793452529673716568
238.30000 2.72781492349261114603
238.40000 2.73776098911756721670
238.50000 2.74776042289079489536
238.60000 2.75780560900909040122
238.70000 2.76788761373253737099
238.80000 2.77799632890254194446
238.90000 2.78811796167522295168
239.00000 2.79823225653822381206
239.10000 2.80831758447882813523
239.20000 2.81834752347843008159
239.30000 2.82830035744950539720
239.40000 2.83815463938401355037
239.50000 2.84789951493552524885
239.60000 2.85752995918660492352
239.70000 2.86704112571689490929
239.80000 2.87643683039033554925
239.90000 2.88571235643974051303
240.00000 2.89486039495067879171
240.10000 2.90387200094442867989
240.20000 2.91273381124794855497
240.30000 2.92143143541346867598
240.40000 2.92995378698538520140
240.50000 2.93829313379826009489
240.60000 2.94644341390191982081
240.70000 2.95440385386443063379
240.80000 2.96217781225114843712
240.90000 2.96977278498827246559
241.00000 2.97720292871614648356
241.10000 2.98448554684605567784
241.20000 2.99164641845439348370
241.30000 2.99870747582137461146
241.40000 3.00569824038824629312
241.50000 3.01263705691707908394
241.60000 3.01953756350388858678
241.70000 3.02640782288078286681
241.80000 3.03324934515232360908
241.90000 3.04005989937270808374
242.00000 3.04683826824562514388
242.10000 3.05358683025028780660
242.20000 3.06031410174854437277
242.30000 3.06702903761963101502
242.40000 3.07374167890764691696
242.50000 3.08046271015605705870
242.60000 3.08719984778617790084
242.70000 3.09395596228065275932
242.80000 3.10073495599607803692
242.90000 3.10753652126519665139
243.00000 3.11436779389589758196
243.10000 3.12123405348125086740
243.20000 3.12814974597620566020
243.30000 3.13512763925649445000
243.40000 3.14218762674748625520
243.50000 3.14934315167750495800
243.60000 3.15660804540585938106
243.70000 3.16398626484708368747
243.80000 3.17147935076456078760
243.90000 3.17908654865922138832
244.00000 3.18680303448361866279
244.10000 3.19462545929315475991
244.20000 3.20255112473571606525
244.30000 3.21058052708447105849
244.40000 3.21871690096208989350
244.50000 3.22696495179929092455
244.60000 3.23532861886362325671
244.70000 3.24381459414390698619
244.80000 3.25242621756051523807
244.90000 3.26116815303504397508
245.00000 3.27004520563049709042
245.10000 3.27906287584029105027
245.20000 3.28822504322119047995
245.30000 3.29753545950138343618
245.40000 3.30700067420147345817
245.50000 3.31662367217084187535
245.60000 3.32640593269883403747
245.70000 3.33635108541846956505
245.80000 3.34646205026651990569
245.90000 3.35673912822638035873
246.00000 3.36718707856780657372
246.10000 3.37780873583170780454
246.20000 3.38860715614631257303
246.30000 3.39958623150259272843
246.40000 3.41074896552370151122
246.50000 3.42209730064196158297
246.60000 3.43362984207339973427
246.70000 3.44534434826491617550
246.80000 3.45723583745135905936
246.90000 3.46930114932042185204
247.00000 3.48153123235524055523
247.10000 3.49392298227794368764
247.20000 3.50647006849352700987
247.30000 3.51916937565272638015
247.40000 3.53201858977964610598
247.50000 3.54501622208728404571
247.60000 3.55815984748366806703
247.70000 3.57145072790161841258
247.80000 3.58488974132315539476
247.90000 3.59847748771129593682
248.00000 3.61221619550837516035
248.10000 3.62611149758236198668
248.20000 3.64017027786077611669
248.30000 3.65440148036939148785
248.40000 3.66881494552587102818
248.50000 3.68341667536989358186
248.60000 3.69820941536752350527
248.70000 3.71318948566875590306
248.80000 3.72834498494452629428
248.90000 3.74365881494641549286
249.00000 3.75910946206850965118
249.10000 3.77467444140498029255
249.20000 3.79033452770464575520
249.30000 3.80607583245762458888
249.40000 3.82189271376748617386
249.50000 3.83778314230403070595
249.60000 3.85375025459590466181
249.70000 3.86979305942914730428
249.80000 3.88590745736269432327
249.90000 3.90208353447719004620
250.00000 3.91830669315445495284
250.10000 3.93455972085086033454
250.20000 3.95083094115529068913
250.30000 3.96710993850813264804
250.40000 3.98339863773285939501
250.50000 3.99969870036969159700
250.60000 4.01601245958064726719
250.70000 4.03233726683235166114
250.80000 4.04866378070666668195
250.90000 4.06498095362991830094
251.00000 4.08127634202218656871
251.10000 4.09754502994597973948
251.20000 4.11379159887918969919
251.30000 4.13002947867324549923
251.40000 4.14627389939907370803
251.50000 4.16254136116123175274
251.60000 4.17884332184648913764
251.70000 4.19518794450701576669
251.80000 4.21158394624326584845
251.90000 4.22804575574153407245
252.00000 4.24458811811417103957
252.10000 4.26122730621554615983
252.20000 4.27797741400781591363
252.30000 4.29483943825214495060
252.40000 4.31180978908879977509
252.50000 4.32887663876449590839
252.60000 4.34602610017484823664
252.70000 4.36324132187093222665
252.80000 4.38051246747112911353
252.90000 4.39783062600482602987
253.00000 4.41518835883374289365
253.10000 4.43258165944700899201
253.20000 4.45000515849330224121
253.30000 4.46745760203776304400
253.40000 4.48493150331206284745
253.50000 4.50242379218682612007
253.60000 4.51993188141259491702
253.70000 4.53744647628388008955
253.80000 4.55496408799191302691
253.90000 4.57248087277136677143
254.00000 4.58998865680537384920
254.10000 4.60748430037151618724
254.20000 4.62496380393760487211
254.30000 4.64242628491320258249
254.40000 4.65986833530272612572
254.50000 4.67728577032385311149
254.60000 4.69467744133300387067
254.70000 4.71203546641724673680
254.80000 4.72935316754088476056
254.90000 4.74662204174863705779
255.00000 4.76383619875757273082
255.10000 4.78098982622437714804
255.20000 4.79807861832515203733
255.30000 4.81510050874309372395
255.40000 4.83205597380369756825
255.50000 4.84894444953270216364
255.60000 4.86576730734434114287
255.70000 4.88252429254315129004
255.80000 4.89921261315540377110
255.90000 4.91583050090673895277
256.00000 4.93237324516900281995
256.10000 4.94883629955426996037
256.20000 4.96521265339985211795
256.30000 4.98149901870481150855
256.40000 4.99768889953366344989
256.50000 5.01377830789844556326
256.60000 5.02976480945371838367
256.70000 5.04564813770926757436
256.80000 5.06142980801324557892
256.90000 5.07711101220930563177
257.00000 5.09269457215176021201
257.10000 5.10818413702481950769
257.20000 5.12357980558720291316
257.30000 5.13888327147494176276
257.40000 5.15409118908445390730
257.50000 5.16920149132465139197
257.60000 5.18421157670537208178
257.70000 5.19912109269807255948
257.80000 5.21392698776833659642
257.90000 5.22863433556994880429
258.00000 5.24324256099076537849
258.10000 5.25775435929304327556
258.20000 5.27217147383362332914
258.30000 5.28649764885230985572
258.40000 5.30073364109412688757
258.50000 5.31487749355467270491
258.60000 5.32893332542123292796
258.70000 5.34289853951832029359
258.80000 5.35677329912177634988
258.90000 5.37055650163342011180
259.00000 5.38424401563162811303
259.10000 5.39783398102192468681
259.20000 5.41132031269837139734
259.30000 5.42470064855204706068
259.40000 5.43797248425366712980
259.50000 5.45113394673906357496
259.60000 5.46418669960040805339
259.70000 5.47713516193940570897
259.80000 5.48998526880327794564
259.90000 5.50273989107253733002
260.00000 5.51540793882746265171
260.10000 5.52799003099761387404
260.20000 5.54048953480150524505
260.30000 5.55290548624717724899
260.40000 5.56523498003938733957
260.50000 5.57747616994685150756
260.60000 5.58963072571525068183
260.70000 5.60169419676199389726
260.80000 5.61366863509728368790
260.90000 5.62555845396037103519
261.00000 5.63736502633898987437
261.10000 5.64909155990075983119
261.20000 5.66073976952571102732
261.30000 5.67230714459169603242
261.40000 5.68379248206230696126
261.50000 5.69519037648654902276
261.60000 5.70650004246201684018
261.70000 5.71771867057710351632
261.80000 5.72884691641433197757
261.90000 5.73988776919557896681
262.00000 5.75084657705776393632
262.10000 5.76172754921594674321
262.20000 5.77253423979745658468
262.30000 5.78326953652041018201
262.40000 5.79393490476860639021
262.50000 5.80453261069872877322
262.60000 5.81506198476490876347
262.70000 5.82552469664527299907
262.80000 5.83592902735459934928
262.90000 5.84628412106356664708
263.00000 5.85659868913570003370
263.10000 5.86688572082966347598
263.20000 5.87715598908545220518
263.30000 5.88741335791381307016
263.40000 5.89766187256322791640
263.50000 5.90790132041463603862
263.60000 5.91812541683665233897
263.70000 5.92834023264260702636
263.80000 5.93855182538478820338
263.90000 5.94877691620672559911
264.00000 5.95904234165264175629
264.10000 5.96937769999838425368
264.20000 5.97981735377511342263
264.30000 5.99038956212048032444
264.40000 6.00111587856000327708
264.50000 6.01201390169924673636
264.60000 6.02309021550283604914
264.70000 6.03435624112879169350
264.80000 6.04581814451046815474
264.90000 6.05748716248132052118
265.00000 6.06938118577058891914
265.10000 6.08151756475782942385
265.20000 6.09391343598865047087
265.30000 6.10658096378718293334
265.40000 6.11952921797796468368
265.50000 6.13276715974779202280
265.60000 6.14630004482338951815
265.70000 6.16013783473559948556
265.80000 6.17429538776547359965
265.90000 6.18878684643985779598
266.00000 6.20362988515473898431
266.10000 6.21882728350201087975
266.20000 6.23438100567778901929
266.30000 6.25027956734760785212
266.40000 6.26650612389096768207
266.50000 6.28304060574193647316
266.60000 6.29986798696925077082
266.70000 6.31698342836238569152
266.80000 6.33438509488774292976
266.90000 6.35208369364006412254
267.00000 6.37008777679091326349
267.10000 6.38840525222844641039
267.20000 6.40703507740054440229
267.30000 6.42597419263040613714
267.40000 6.44521327434096629056
267.50000 6.46474536734541463409
267.60000 6.48456897277475181918
267.70000 6.50468973279832925191
267.80000 6.52511407673291180139
267.90000 6.54584758795726926601
268.00000 6.56689178826848036862
268.10000 6.58823588247271243678
268.20000 6.60985932413353257137
268.30000 6.63173584100919990798
268.40000 6.65383579557363287957
268.50000 6.67613250919460105948
268.60000 6.69860387645254031556
268.70000 6.72123155809446874616
268.80000 6.74400348827415717255
268.90000 6.76690864294102909532
269.00000 6.78992918378763358365
269.10000 6.81304731824820074763
269.20000 6.83623545701872383950
269.30000 6.85946479888642624121
269.40000 6.88270260826087124059
269.50000 6.90591486707988603481
269.60000 6.92906974838657544884
269.70000 6.95213554703150188801
269.80000 6.97508450891492783496
269.90000 6.99788884680465612781
270.00000 7.02052121865819874255
270.10000 7.04295823626272825849
270.20000 7.06517982843982535244
270.30000 7.08717215182903540001
270.40000 7.10893095785350837022
270.50000 7.13045368794559944023
270.60000 7.15174906125410694977
270.70000 7.17282723559023133398
270.80000 7.19369624418692007368
270.90000 7.21436353644422329647
271.00000 7.23483055276659537605
271.10000 7.25509431999598472484
271.20000 7.27514451586578450423
271.30000 7.29497110673846329251
271.40000 7.31455575942859294025
271.50000 7.33388395501578685839
271.60000 7.35294015950959579139
271.70000 7.37171532442226094946
271.80000 7.39019687806955519135
271.90000 7.40838067484662939684
272.00000 7.42626573983735112069
272.10000 7.44384861029864040316
272.20000 7.46112927282412122662
272.30000 7.47810860306916109713
272.40000 7.49478497680153596546
272.50000 7.51115979884065573992
272.60000 7.52723054946047205234
272.70000 7.54299987669136847374
272.80000 7.55846941729031539778
272.90000 7.57364321264984068961
273.00000 7.58853073944943574147
273.10000 7.60313851788779394719
273.20000 7.61748103644216498025
273.30000 7.63157120840741418551
273.40000 7.64542142684011892919
273.50000 7.65903858787028177745
273.60000 7.67242820179824165684
273.70000 7.68559377930879196164
273.80000 7.69852995103831495121
273.90000 7.71123305563312617482
274.00000 7.72369388599405847788
274.10000 7.73591131205095964936
274.20000 7.74788033099569756125
274.30000 7.75960166710501963766
274.40000 7.77108207372493267762
274.50000 7.78232419058798911971
274.60000 7.79333394506465377860
274.70000 7.80411551901853897717
274.80000 7.81466752991961904360
274.90000 7.82499038911984862509
275.00000 7.83508131976707692932
275.10000 7.84494325759319944362
275.20000 7.85458077539756414465
275.30000 7.86400960948281140895
275.40000 7.87324573012629906192
275.50000 7.88231159270128067169
275.60000 7.89123081421504233521
275.70000 7.90002243556244592010
275.80000 7.90869916931356038034
275.90000 7.91727060689888254876
276.00000 7.92574083077373909660
276.10000 7.93411144663250870320
276.20000 7.94238325285660085037
276.30000 7.95056497156937898072
276.40000 7.95866669009834837674
276.50000 7.96671059878253642089
276.60000 7.97471909090784212809
276.70000 7.98271841682731534891
276.80000 7.99073214344849629686
276.90000 7.99877912113542487710
277.00000 8.00686974476105737030
277.10000 8.01501174414760293182
277.20000 8.02321374324939694236
277.30000 8.03148923941886384197
277.40000 8.03986724932209312905
277.50000 8.04838977275796453458
277.60000 8.05711332800792867189
277.70000 8.06611185610446391607
277.80000 8.07545007215635009773
277.90000 8.08519032376907006351
278.00000 8.09538141468596895164
278.10000 8.10604840750078422574
278.20000 8.11720637982668271149
278.30000 8.12885870742418550988
278.40000 8.14100694269228590000
278.50000 8.15365157471509816293
278.60000 8.16680085985467139209
278.70000 8.18045911737837609248
278.80000 8.19462977048389904866
278.90000 8.20930534406967956581
279.00000 8.22446465388878669962
279.10000 8.24007947512995774989
279.20000 8.25610847763290959049
279.30000 8.27250943114639186931
279.40000 8.28924077763591084842
279.50000 8.30626264285418559747
279.60000 8.32354269474753159927
279.70000 8.34105043108348554240
279.80000 8.35875818047956212077
279.90000 8.37664248321360555367
280.00000 8.39468122589446513641
280.10000 8.41284989243561863280
280.20000 8.43112795716883898367
280.30000 8.44948987886138603190
280.40000 8.46790880274604752429
280.50000 8.48635986266826891270
280.60000 8.50480816313395748541
280.70000 8.52322483039049017435
280.80000 8.54158001861605227917
280.90000 8.55984744912092460825
281.00000 8.57800146056241937266
281.10000 8.59602607746178257253
281.20000 8.61390497506125267100
281.30000 8.63162907956551386009
281.40000 8.64918246507523969925
281.50000 8.66655183683920510593
281.60000 8.68371944796980414284
281.70000 8.70066668799316780263
281.80000 8.71737437776174667371
281.90000 8.73382359451426062520
282.00000 8.75000494363586059797
282.10000 8.76591391036975676275
282.20000 8.78155081938503616150
282.30000 8.79692617768064483147
282.40000 8.81205081257388120378
282.50000 8.82693615232222012247
282.60000 8.84159433913324254589
282.70000 8.85603088756345745391
282.80000 8.87025153777174461024
282.90000 8.88425808914514819657
283.00000 8.89805601495169280663
283.10000 8.91165660941365042675
283.20000 8.92507223917974795010
283.30000 8.93832258438360457901
283.40000 8.95142564091871345753
283.50000 8.96439793981308038629
283.60000 8.97724964892750434420
283.70000 8.98998467575723957640
283.80000 9.00259638774192742050
283.90000 9.01508226044826503889
284.00000 9.02743378647392794046
284.10000 9.03965478522819476368
284.20000 9.05176108357870877360
284.30000 9.06377358747481070374
284.40000 9.07573075053155155025
284.50000 9.08766994601564521410
284.60000 9.09962970571824971994
284.70000 9.11164622464733317852
284.80000 9.12375078560062380225
284.90000 9.13597036802188845628
285.00000 9.14833443164218827630
285.10000 9.16087000094144988407
285.20000 9.17360894836454209754
285.30000 9.18657637303843460514
285.40000 9.19978883019768014066
285.50000 9.21324938652449589709
285.60000 9.22694386312147235662
285.70000 9.24084738350736966655
285.80000 9.25493421621428922407
285.90000 9.26917928882757127565
286.00000 9.28356524613906077113
286.10000 9.29808255030293866878
286.20000 9.31272151829442390526
286.30000 9.32747032303684148258
286.40000 9.34230947168172116317
286.50000 9.35721239370941071939
286.60000 9.37214187658626943387
286.70000 9.38706415336344657283
286.80000 9.40194731314715462333
286.90000 9.41677123695239821875
287.00000 9.43152221966491472677
287.10000 9.44619397260510419590
287.20000 9.46078369670494052142
287.30000 9.47528653229431368418
287.40000 9.48969088538620419061
287.50000 9.50397719849505952085
287.60000 9.51812810583898371602
287.70000 9.53212208307515331310
287.80000 9.54594297625797678848
287.90000 9.55958217193309134431
288.00000 9.57304002190845329801
288.10000 9.58631866752378517028
288.20000 9.59942731274142207617
288.30000 9.61236820913597753759
288.40000 9.62514207573280447522
288.50000 9.63774247602507793838
288.60000 9.65016198687571254388
288.70000 9.66239028046999351798
288.80000 9.67441860806715351013
288.90000 9.68624535735106185628
289.00000 9.69787092355791256434
289.10000 9.70929884122566288208
289.20000 9.72053922602285474672
289.30000 9.73160018102372514439
289.40000 9.74249319866809042259
289.50000 9.75322646909452215863
289.60000 9.76381048080353718619
289.70000 9.77425493641029397925
289.80000 9.78457141583958188240
289.90000 9.79477135884983279480
290.00000 9.80486494996284994726
290.10000 9.81486401316049819064
290.20000 9.82477359063764888751
290.30000 9.83460329420907551840
290.40000 9.84435392044378908310
290.50000 9.85403197180879863213
290.60000 9.86363673841109174897
290.70000 9.87317150237581966414
290.80000 9.88263854027845136587
290.90000 9.89203795087058893153
291.00000 9.90137611587091463721
291.10000 9.91065974159409833585
291.20000 9.91989872522537399316
291.30000 9.92911012388708477658
291.40000 9.93831535547896568154
291.50000 9.94753677758474034987
291.60000 9.95679512347929151664
291.70000 9.96611132448855399599
291.80000 9.97549876867963930881
291.90000 9.98496186461485690535
292.00000 9.99449927296015165406
292.10000 10.00410658087377635671
292.20000 10.01377681557932466386
292.30000 10.02350862673390429800
292.40000 10.03330628993060293089
292.50000 10.04318239257328234648
292.60000 10.05315943296479308352
292.70000 10.06325902268489758066
292.80000 10.07350743045305943154
292.90000 10.08392322127434685080
293.00000 10.09451406380411161592
293.10000 10.10528343329433783576
293.20000 10.11622701970917613906
293.30000 10.12733390942710054771
293.40000 10.13859904855448951292
293.50000 10.15001163685884647862
293.60000 10.16157332978436956769
293.70000 10.17327716100151279074
293.80000 10.18512363989053399453
293.90000 10.19710691151451054550
294.00000 10.20921787514352149257
294.10000 10.22144309626669105001
294.20000 10.23376755715767661972
294.30000 10.24617687444873264618
294.40000 10.25865797106098083991
294.50000 10.27120093698794308618
294.60000 10.28380103893740254619
294.70000 10.29645375528166979199
294.80000 10.30915695904616635107
294.90000 10.32190654938306443491
295.00000 10.33469924496915391488
295.10000 10.34752725658748868994
295.20000 10.36038314783951414457
295.30000 10.37325830615168861466
295.40000 10.38614393816906429262
295.50000 10.39903161061552884824
295.60000 10.41191669425192817605
295.70000 10.42479190700912744123
295.80000 10.43765158529474962470
295.90000 10.45049249598749771763
296.00000 10.46330732003160652649
296.10000 10.47609395736874822727
296.20000 10.48884579692050768781
296.30000 10.50155856393368879069
296.40000 10.51422746988217865235
296.50000 10.52684786004789754793
296.60000 10.53941712612248780426
296.70000 10.55193228487323074330
296.80000 10.56438751712057370608
296.90000 10.57678275123952803599
297.00000 10.58911501076468618407
297.10000 10.60138464655942950283
297.20000 10.61359427095105232900
297.30000 10.62574368046524073502
297.40000 10.63784066412587324761
297.50000 10.64988715731570556813
297.60000 10.66188879710724613783
297.70000 10.67385008131920503788
297.80000 10.68577113739378193314
297.90000 10.69765215329517993764
298.00000 10.70949395448230317548
298.10000 10.72129622807657525643
298.20000 10.73305995844693863042
298.30000 10.74478939216776831096
298.40000 10.75648668298125119749
298.50000 10.76815856386494709941
298.60000 10.77980902885876731058
298.70000 10.79143840191348170955
298.80000 10.80304767248284432007
298.90000 10.81463243496726522009
299.00000 10.82618980742038348269
299.10000 10.83771919151502098006
299.20000 10.84922033297780343314
299.30000 10.86070174777564730083
299.40000 10.87217693471928371559
299.50000 10.88365757619312460882
299.60000 10.89515729527843943922
299.70000 10.90668830568408606523
299.80000 10.91825401607958560688
299.90000 10.92985127628967328392
300.00000 10.94147632351544231042
300.10000 10.95312027073134991237
300.20000 10.96477564329348236391
300.30000 10.97644469101598488986
300.40000 10.98812866869468360977
300.50000 10.99983140683587931871
300.60000 11.01155895719788624698
300.70000 11.02330650778658154608
300.80000 11.03506704604194962659
300.90000 11.04682527455798044315
301.00000 11.05856015030754354127
301.10000 11.07024904380768662389
301.20000 11.08187081226513847506
301.30000 11.09341106270339195348
301.40000 11.10486524690398933433
301.50000 11.11623749122831578234
301.60000 11.12753867330358910759
301.70000 11.13878579447751118301
301.80000 11.14999601134659599300
301.90000 11.16118217586049439356
302.00000 11.17234663895123690858
302.10000 11.18349003683130215359
302.20000 11.19460290983963396786
302.30000 11.20567691771278046069
302.40000 11.21670685212108055117
302.50000 11.22769193175685596571
302.60000 11.23863680961832665984
302.70000 11.24955303181819753138
302.80000 11.26045284315377788972
302.90000 11.27135227739032207736
303.00000 11.28226505687576903951
303.10000 11.29319791399907238869
303.20000 11.30415818618502878919
303.30000 11.31514853862851417760
303.40000 11.32616915617531292395
303.50000 11.33722033659009381078
303.60000 11.34830211841097399323
303.70000 11.35941729307309143190
303.80000 11.37056961080336555361
303.90000 11.38176273826022960995
304.00000 11.39300316009005590410
304.10000 11.40429352920640148146
304.20000 11.41563809750703335601
304.30000 11.42703909935767218997
304.40000 11.43849794647645159072
304.50000 11.45001358500368767138
304.60000 11.46158245743099821459
304.70000 11.47320361366174831122
304.80000 11.48487138154711770039
304.90000 11.49658368044385610038
305.00000 11.50833832379240578259
305.10000 11.52013316084479988768
305.20000 11.53197046806294938839
305.30000 11.54385342815097423220
305.40000 11.55578782765766256261
305.50000 11.56777929535349494342
305.60000 11.57983929433068600390
305.70000 11.59197318131494815959
305.80000 11.60418694572700341068
305.90000 11.61648484612612921735
306.00000 11.62886960352595922081
306.10000 11.64133840429445638233
306.20000 11.65388912280329703326
306.30000 11.66651801821460352044
306.40000 11.67922198048401681289
306.50000 11.69199603544104012454
306.60000 11.70484088115831671172
306.70000 11.71775335867149065843
306.80000 11.73073818845757890440
306.90000 11.74379605291862176419
307.00000 11.75692944273746162724
307.10000 11.77013974366897650726
307.20000 11.78342684887944641073
307.30000 11.79678920554660924047
307.40000 11.81022410014517887090
307.50000 11.82372566010836535258
307.60000 11.83728895477216100554
307.70000 11.85090820951904934633
307.80000 11.86458345792813747865
307.90000 11.87831088639550636003
308.00000 11.89209052370763783869
308.10000 11.90592441100820192839
308.20000 11.91981719266893790729
308.30000 11.93377206387083630894
308.40000 11.94779383088769238074
308.50000 11.96188459229773709490
308.60000 11.97604477845461297605
308.70000 11.99027438941882597315
308.80000 12.00456949693032515620
308.90000 12.01892372741290841410
309.00000 12.03332903258823883806
309.10000 12.04777656290811196748
309.20000 12.06226102079021501722
309.30000 12.07677256558179123184
309.40000 12.09130749194986770186
309.50000 12.10586386066830837463
309.60000 12.12043782742446973523
309.70000 12.13502288653408350052
309.80000 12.14960876736325201412
309.90000 12.16418007137172398411
310.00000 12.17871438416855229601
310.10000 12.19318952670391324956
310.20000 12.20758041181609419751
310.30000 12.22186481674175612381
310.40000 12.23602632471130310456
310.50000 12.25005684101645301422
310.60000 12.26395357478745513862
310.70000 12.27771961037838654876
310.80000 12.29135906874162553036
310.90000 12.30487523744040242676
311.00000 12.31826402844788028535
311.10000 12.33151800878075188808
311.20000 12.34462218635584650836
311.30000 12.35756311878749822637
311.40000 12.37032383889629625083
311.50000 12.38289327542420515712
311.60000 12.39526316546207904674
311.70000 12.40743184743007161846
311.80000 12.41939894678083847566
311.90000 12.43116947284582714694
312.00000 12.44274762944105525106
312.10000 12.45413975227791475901
312.20000 12.46535278507836696677
312.30000 12.47639275879767260543
312.40000 12.48726803039543954194
312.50000 12.49798392780279582641
312.60000 12.50854935149216253832
312.70000 12.51897056127124216187
312.80000 12.52925616356234453376
312.90000 12.53942319672707274084
313.00000 12.54949028316815742375
313.10000 12.55948195064243085677
313.20000 12.56942974965296506390
313.30000 12.57936439936541467864
313.40000 12.58931244267819417121
313.50000 12.59929462379926251718
313.60000 12.60933047295093301219
313.70000 12.61942724187401462431
313.80000 12.62959357401571335299
313.90000 12.63984215265000846917
314.00000 12.65018360982839647890
314.10000 12.66063670081990781708
314.20000 12.67122779915577084011
314.30000 12.68197604862893596531
314.40000 12.69290440062813204516
314.50000 12.70402634884468428777
314.60000 12.71534360352676430967
314.70000 12.72685096736682934903
314.80000 12.73853391238638576165
314.90000 12.75037653276557162552
315.00000 12.76236568032376981694
315.10000 12.77449782717606477107
315.20000 12.78677580746377988203
315.30000 12.79921266795727556638
315.40000 12.81182830171888464962
315.50000 12.82464120685580817469
315.60000 12.83766571401164036401
315.70000 12.85091138351354440620
315.80000 12.86437715581294670244
315.90000 12.87805714702043089205
316.00000 12.89194268911439118797
316.10000 12.90602800209580360416
316.20000 12.92030829007462189975
316.30000 12.93478923644981545858
316.40000 12.94947194658894189459
316.50000 12.96436101715533838133
316.60000 12.97944689718040334954
316.70000 12.99471543999732992998
316.80000 13.01013765230925602446
316.90000 13.02567535614357310318
317.00000 13.04129430373845217134
317.10000 13.05696312603302100632
317.20000 13.07265894603836897635
317.30000 13.08837089991794968157
317.40000 13.10409416495184530845
317.50000 13.11982431853677680944
317.60000 13.13555288412714662920
317.70000 13.15126812386410134207
317.80000 13.16695263531622946500
317.90000 13.18260098644398779179
318.00000 13.19821260205585565411
318.10000 13.21380751049155400099
318.20000 13.22940966378171388434
318.30000 13.24504897542134420929
318.40000 13.26074762879178694159
318.50000 13.27651861447503111962
318.60000 13.29236176239636505327
318.70000 13.30827195193624678282
318.80000 13.32424270035820835055
318.90000 13.34027298125844199922
319.00000 13.35636764928492824542
319.10000 13.37254049268025211613
319.20000 13.38880486917637469830
319.30000 13.40517504439334055800
319.40000 13.42165855487219582397
319.50000 13.43825713053567821185
319.60000 13.45496838462465507401
319.70000 13.47178965985195301809
319.80000 13.48872667499234339793
319.90000 13.50578818574236340374
320.00000 13.52299454501945733887
320.10000 13.54036580227727821041
320.20000 13.55792270470668378931
320.30000 13.57568198536080912125
320.40000 13.59365420833518922125
320.50000 13.61184332073018683554
320.60000 13.63024684457603651068
320.70000 13.64886608569319944443
320.80000 13.66769694710571931768
320.90000 13.68674616476469179937
321.00000 13.70602078765886740255
321.10000 13.72552823040122561825
321.20000 13.74527817466863782205
321.30000 13.76527167061562210706
321.40000 13.78550488189881277661
321.50000 13.80597169718556970503
321.60000 13.82665527218383354166
321.70000 13.84754079088359284404
321.80000 13.86861649704396433455
321.90000 13.88986933465606795878
322.00000 13.91129829605292447738
322.10000 13.93290198108089756326
322.20000 13.95468664047523497810
322.30000 13.97665860976953962031
322.40000 13.99882130292139988927
322.50000 14.02117689705728661020
322.60000 14.04372128343680850906
322.70000 14.06645009481670894254
322.80000 14.08935316402129938461
322.90000 14.11242443116029585352
323.00000 14.13565650858293174874
323.10000 14.15904976686292320625
323.20000 14.18260672651265473282
323.30000 14.20632699510278061232
323.40000 14.23021876819703007618
323.50000 14.25427857643890022764
323.60000 14.27850483250974005846
323.70000 14.30288839148883242099
323.80000 14.32741883339235671972
323.90000 14.35207953559103573573
324.00000 14.37685730650707960903
324.10000 14.40174055443056507778
324.20000 14.42671383932661222035
324.30000 14.45177126102336979553
324.40000 14.47690367485913750216
324.50000 14.50210111818094447257
324.60000 14.52735625875916212983
324.70000 14.55265790292364427777
324.80000 14.57799430261011591948
324.90000 14.60335406704398166014
325.00000 14.62872815873601501110
325.10000 14.65410905939726517906
325.20000 14.67948993916621068917
325.30000 14.70486196518719450709
325.40000 14.73022149283825263417
325.50000 14.75555734219395726312
325.60000 14.78085390842403259019
325.70000 14.80609197501386589302
325.80000 14.83124898914349694628
325.90000 14.85630119279741851047
326.00000 14.88122112243148546112
326.10000 14.90598938607441112919
326.20000 14.93059050863213514313
326.30000 14.95500895202781214303
326.40000 14.97924038090813869425
326.50000 15.00327528449358286985
326.60000 15.02710995461086655850
326.70000 15.05073189055937571749
326.80000 15.07412898926034133994
326.90000 15.09729051847903601174
327.00000 15.12020190343475539133
327.10000 15.14285907022504782843
327.20000 15.16526605790633664608
327.30000 15.18742874044550044090
327.40000 15.20936666737484503334
327.50000 15.23109726266108511452
327.60000 15.25263730937928648942
327.70000 15.27400420685741463764
327.80000 15.29520949074951375835
327.90000 15.31626298647245087842
328.00000 15.33717537286983623020
328.10000 15.35795219622319960032
328.20000 15.37860215550769750778
328.30000 15.39913745388617537422
328.40000 15.41956584627647679477
328.50000 15.43990084848494096701
328.60000 15.46015208829618855635
328.70000 15.48033008375625690747
328.80000 15.50044371924410427133
328.90000 15.52049654933774984472
329.00000 15.54049282821307440147
329.10000 15.56043421219954260181
329.20000 15.58032282251183009806
329.30000 15.60016181518140535470
329.40000 15.61995414034967645557
329.50000 15.63970448414345839298
329.60000 15.65941873404341914815
329.70000 15.67910064782907119405
329.80000 15.69875343473455538175
329.90000 15.71837766123896133688
330.00000 15.73797225870896622098
330.10000 15.75753418412233684848
330.20000 15.77705795771724355111
330.30000 15.79653704489895468810
330.40000 15.81596676499852790456
330.50000 15.83534369723805521165
330.60000 15.85466752638537671331
330.70000 15.87393527433304737424
330.80000 15.89315016212874646354
330.90000 15.91231015547214627632
331.00000 15.93141816334995959922
331.10000 15.95046821500977130485
331.20000 15.96946205447418945712
331.30000 15.98839224665572807950
331.40000 16.00725938717783757023
331.50000 16.02605801651110958563
331.60000 16.04478956104722490355
331.70000 16.06345227224873351881
331.80000 16.08204571832669551685
331.90000 16.10057268731798868990
332.00000 16.11903308957134686606
332.10000 16.13742485855912513906
332.20000 16.15574985811246707419
332.30000 16.17400691783399726637
332.40000 16.19219524288427050832
332.50000 16.21031231551354164100
332.60000 16.22835851490667555125
332.70000 16.24633729224904403344
332.80000 16.26424930232157994511
332.90000 16.28209620444840019985
333.00000 16.29988392365086752061
333.10000 16.31761561597946821791
333.20000 16.33529730097034383326
333.30000 16.35293539127841108954
333.40000 16.37053568200375048435
333.50000 16.38810629497117949420
333.60000 16.40565153554573095547
333.70000 16.42318041412920118080
333.80000 16.44070171463979818409
333.90000 16.45822188041217288534
334.00000 16.47575265088223518878
334.10000 16.49330316668395567026
334.20000 16.51088593182970300178
334.30000 16.52851132289768557304
334.40000 16.54619548527848138211
334.50000 16.56395180690447432817
334.60000 16.58179599676090575440
334.70000 16.59974497427550842914
334.80000 16.61781417495336538823
334.90000 16.63601875599008814726
335.00000 16.65437345947880442209
335.10000 16.67288916748593995763
335.20000 16.69157126671719303299
335.30000 16.71042984963887755705
335.40000 16.72946731503708100059
335.50000 16.74868928122132188718
335.60000 16.76810417075117648495
335.70000 16.78771650864583786381
335.80000 16.80753521846026059963
335.90000 16.82756771237985540378
336.00000 16.84781561350889191289
336.10000 16.86828027612592759174
336.20000 16.88895683345620372717
336.30000 16.90984055880578076836
336.40000 16.93091961788744657673
336.50000 16.95219039953223861854
336.60000 16.97364524904164479633
336.70000 16.99527480944494760128
336.80000 17.01707009718797038957
336.90000 17.03901234679070241092
337.00000 17.06107943591158009353
337.10000 17.08324586748683424801
337.20000 17.10548638741164237929
337.30000 17.12778011884625403512
337.40000 17.15011206888503104979
337.50000 17.17247578564086955341
337.60000 17.19487086037118221194
337.70000 17.21730035020601015710
337.80000 17.23976120438972321672
337.90000 17.26225285356836035706
338.00000 17.28476088627071520010
338.10000 17.30726685067454548721
338.20000 17.32975060920361311822
338.30000 17.35218746654467192913
338.40000 17.37455527361940852966
338.50000 17.39683895972805744705
338.60000 17.41902817855844103691
338.70000 17.44111844072119705184
338.80000 17.46310674015147855644
338.90000 17.48499110854921195604
339.00000 17.50677300991553383086
339.10000 17.52844614062036589626
339.20000 17.55000244400270731768
339.30000 17.57143367522735749747
339.40000 17.59272928560548845007
339.50000 17.61387643301805952577
339.60000 17.63486310372351600467
339.70000 17.65568189299705297564
339.80000 17.67632073471527049163
339.90000 17.69677508947051064374
340.00000 17.71703439895356753382
340.10000 17.73709529818242251866
340.20000 17.75695226550192649923
340.30000 17.77660334440474598508
340.40000 17.79604555938172462173
340.50000 17.81528199165912725744
340.60000 17.83431319569758481031
340.70000 17.85314235327806374907
340.80000 17.87176984771961525944
340.90000 17.89019376199861061750
341.00000 17.90841131252543573876
341.10000 17.92642083107687729371
341.20000 17.94421510168603055803
341.30000 17.96178934073342816522
341.40000 17.97914153737861311683
341.50000 17.99627073539909823502
341.60000 18.01317788937579442567
341.70000 18.02986499598053008116
341.80000 18.04633445651423695235
341.90000 18.06259076797481452589
342.00000 18.07863200364103876849
342.10000 18.09446143430356426147
342.20000 18.11007777525701295959
342.30000 18.12548244035598077023
342.40000 18.14067504477484983318
342.50000 18.15565999243800555702
342.60000 18.17044210056172518773
342.70000 18.18502635954190746633
342.80000 18.19942604988124343899
342.90000 18.21365122779155997089
343.00000 18.22771322885887954302
343.10000 18.24162551961888620109
343.20000 18.25539879731105737314
343.30000 18.26904332747823443072
343.40000 18.28256907099398872663
343.50000 18.29598595454098505359
343.60000 18.30930089329598078632
343.70000 18.32252731145419796615
343.80000 18.33567702951887184554
343.90000 18.34876741044427757831
344.00000 18.36182176137144622838
344.10000 18.37486488548585219228
344.20000 18.38792500235777011257
344.30000 18.40102933046532046639
344.40000 18.41419852622839515149
344.50000 18.42744783008550535942
344.60000 18.44078387124725780158
344.70000 18.45420505651170009237
344.80000 18.46770121219262633108
344.90000 18.48126226328891746350
345.00000 18.49488129948308157024
345.10000 18.50854976154406863689
345.20000 18.52226917737313847830
345.30000 18.53603480123049402125
345.40000 18.54984695916828851291
345.50000 18.56369641568577796160
345.60000 18.57757262302144790084
345.70000 18.59145620396729439580
345.80000 18.60533200227872848479
345.90000 18.61918118984758147949
346.00000 18.63299223636971303721
346.10000 18.64675667896125039153
346.20000 18.66047027098049852360
346.30000 18.67413050776300534955
346.40000 18.68773197466072927838
346.50000 18.70126902242510921309
346.60000 18.71473038390983606531
346.70000 18.72810237074335836459
346.80000 18.74137237703693352448
346.90000 18.75452422029289976837
347.00000 18.76754374091833574165
347.10000 18.78041597586999668744
347.20000 18.79312914897319594323
347.30000 18.80567827968419755397
347.40000 18.81805779786862063935
347.50000 18.83026721822143978041
347.60000 18.84230937155679439142
347.70000 18.85418652660853994660
347.80000 18.86590693718934361477
347.90000 18.87747423775280907481
348.00000 18.88889489474770728838
348.10000 18.90017552962463891201
348.20000 18.91132158178748225793
348.30000 18.92234043950200680354
348.40000 18.93323698977528248063
348.50000 18.94402240449102720602
348.60000 18.95470658719606769951
348.70000 18.96530069736108876968
348.80000 18.97581598486433995172
348.90000 18.98626408119327723999
349.00000 18.99665389194486535165
349.10000 19.00699117295309841750
349.20000 19.01727843981059767245
349.30000 19.02751762692309267066
349.40000 19.03770802970297157403
349.50000 19.04784975969636841570
349.60000 19.05794677687470613217
349.70000 19.06800142870290431109
349.80000 19.07802037236958713065
349.90000 19.08800918725310651666
350.00000 19.09797462799327838713
350.10000 19.10792201840351869924
350.20000 19.11785782311713395696
350.30000 19.12779128787432686629
350.40000 19.13773228333310132366
350.50000 19.14769480847971422460
350.60000 19.15769542589233252266
350.70000 19.16775211257778135188
350.80000 19.17788070451000067957
350.90000 19.18809524431661768167
351.00000 19.19840601435528032363
351.10000 19.20881605396805813245
351.20000 19.21932331718692431030
351.30000 19.22992192584530489778
351.40000 19.24060250112602373025
351.50000 19.25135564463032821460
351.60000 19.26216893677596733791
351.70000 19.27303644048534455009
351.80000 19.28394777281887371789
351.90000 19.29489865821059449909
352.00000 19.30588215501027034071
352.10000 19.31689171136767024144
352.20000 19.32792299262406519173
352.30000 19.33896809366466688467
352.40000 19.35002316456789154507
352.50000 19.36108426477807053294
352.60000 19.37214438709914736732
352.70000 19.38319927247328796857
352.80000 19.39424096403530302388
352.90000 19.40526424702178591799
353.00000 19.41626225945403220979
353.10000 19.42723377825849914688
353.20000 19.43817632512703080506
353.30000 19.44909305721976332587
353.40000 19.45998763496392872258
353.50000 19.47086526604665301770
353.60000 19.48172822616379175527
353.70000 19.49257587612748014053
353.80000 19.50340989510636829655
353.90000 19.51422300141109897119
354.00000 19.52501230607491832317
354.10000 19.53577200222192396581
354.20000 19.54650025544291650036
354.30000 19.55719601745454715735
354.40000 19.56786182797888114727
354.50000 19.57850458973795066796
354.60000 19.58913117812454182555
354.70000 19.59974666391849055626
354.80000 19.61036042936766116591
354.90000 19.62097777387301868608
355.00000 19.63160290131055498270
355.10000 19.64223757237214560617
355.20000 19.65288471217319790849
355.30000 19.66354324659556365784
355.40000 19.67421322171184054080
355.50000 19.68489345903144582218
355.60000 19.69558324034403912376
355.70000 19.70628395568806879157
355.80000 19.71699641760007015293
355.90000 19.72772464517553022711
356.00000 19.73847662330804089148
356.10000 19.74925567404718673338
356.20000 19.76007045146109796632
356.30000 19.77092513533696530849
356.40000 19.78182577222863420495
356.50000 19.79277564861575952077
356.60000 19.80377643725663249288
356.70000 19.81483043885649807252
356.80000 19.82593624620502001476
356.90000 19.83709980627069890429
357.00000 19.84832168083410018572
357.10000 19.85960683891987323951
357.20000 19.87096197613404422570
357.30000 19.88239216053048280684
357.40000 19.89390347596785742482
357.50000 19.90549956528883502112
357.60000 19.91718148975609952379
357.70000 19.92895044935475271101
357.80000 19.94080270365272933538
357.90000 19.95273651676909705390
358.00000 19.96474913218115044992
358.10000 19.97683592685518353982
358.20000 19.98899901948581816478
358.30000 20.00123961414504428515
358.40000 20.01356218027318094354
358.50000 20.02597271100282908802
358.60000 20.03847947243625069557
358.70000 20.05108895208372467211
358.80000 20.06380925192566716851
358.90000 20.07664553718825310276
359.00000 20.08960326063481523426
359.10000 20.10268615949306412491
359.20000 20.11589550977129628418
359.30000 20.12922980140792669568
359.40000 20.14268509464912426127
359.50000 20.15625555042696912274
359.60000 20.16993200662359694509
359.70000 20.18370836722892704212
359.80000 20.19757516531907847030
359.90000 20.21152380344374232654
360.00000 20.22554688369501172139
360.10000 20.23963971128290613475
360.20000 20.25379226175853715399
360.30000 20.26800039234285193573
360.40000 20.28225528241497112233
360.50000 20.29655684472129868845
360.60000 20.31090634571795764499
360.70000 20.32531196832277406114
360.80000 20.33978635988308506500
360.90000 20.35434529972479856671
361.00000 20.36900594426132028468
361.10000 20.38377914806020458910
361.20000 20.39867124840843646856
361.30000 20.41368276773745203288
361.40000 20.42881278196660159504
361.50000 20.44405977378722594308
361.60000 20.45942590284500138373
361.70000 20.47491724569811295529
361.80000 20.49054430811844002440
361.90000 20.50631855691827976729
362.00000 20.52224963968144014838
362.10000 20.53834177859424950123
362.20000 20.55459494440145857675
362.30000 20.57100156515122138694
362.40000 20.58755291338827379092
362.50000 20.60423902029351823156
362.60000 20.62105191926418190210
362.70000 20.63798626858187441022
362.80000 20.65504031884329196019
362.90000 20.67221654703776558714
363.00000 20.68951480848784911881
363.10000 20.70693921467105673891
363.20000 20.72449231183569910322
363.30000 20.74217017955430815002
363.40000 20.75997440142993047231
363.50000 20.77789953846834345599
363.60000 20.79594326508675104872
363.70000 20.81410286094690173927
363.80000 20.83237540211566944006
363.90000 20.85075899178372835090
364.00000 20.86925138137911261285
364.10000 20.88785091474876933802
364.20000 20.90655579430024145745
364.30000 20.92536330988728616009
364.40000 20.94427215374783559823
364.50000 20.96327924366445584747
364.60000 20.98238558866160003921
364.70000 21.00159229885315148220
364.80000 21.02090009579860973656
364.90000 21.04031204810960022088
365.00000 21.05983161868646090339
365.10000 21.07945881758737182784
365.20000 21.09919407056890407804
365.30000 21.11903298411982214687
365.40000 21.13896618903798237493
365.50000 21.15898382260599016784
365.60000 21.17907305300864672382
365.70000 21.19922029424662589988
365.80000 21.21941378673982124388
365.90000 21.23964406329508149933
366.00000 21.25990675414645368759
366.10000 21.28019863343662494959
366.20000 21.30051623636321636838
366.30000 21.32085796388672535354
366.40000 21.34122055940214962099
366.50000 21.36159553675438823493
366.60000 21.38196959063813653332
366.70000 21.40232636192182730541
366.80000 21.42265240838990973707
366.90000 21.44292370580173472254
367.00000 21.46312854905179008721
367.10000 21.48324870469938957551
367.20000 21.50326990556585093993
367.30000 21.52317628350848219665
367.40000 21.54294907508551856949
367.50000 21.56256159431956266197
367.60000 21.58198079502465408493
367.70000 21.60116575464636815905
367.80000 21.62006508909725738710
367.90000 21.63862754689774681413
368.00000 21.65679862670376311499
368.10000 21.67452364530325727545
368.20000 21.69175305911583071468
368.30000 21.70843941558218044354
368.40000 21.72454092825305250068
368.50000 21.74002532056575135579
368.60000 21.75486884392857009715
368.70000 21.76905993569086115487
368.80000 21.78259326606391464069
368.90000 21.79547476898307897926
369.00000 21.80771471061543853302
369.10000 21.81932200072387675472
369.20000 21.83031348743677569820
369.30000 21.84069830002223166097
369.40000 21.85049313403196399356
369.50000 21.85971566117334015676
369.60000 21.86839094330572827204
369.70000 21.87654917848692607189
369.80000 21.88422486628395527189
369.90000 21.89145564479824626173
370.00000 21.89827391668156113714
370.10000 21.90471047564420560150
370.20000 21.91078963463783977005
370.30000 21.91653650477515573633
370.40000 21.92197449339837636332
370.50000 21.92713593718361112126
370.60000 21.93205663728055394974
370.70000 21.93678306966602612485
370.80000 21.94136223334225891609
370.90000 21.94584290442861982713
371.00000 21.95027011078920641353
371.10000 21.95468022275817616970
371.20000 21.95910533601398798117
371.30000 21.96357345635780188718
371.40000 21.96810985531067486153
371.50000 21.97274394358731428395
371.60000 21.97750610034075272079
371.70000 21.98242652121166536255
371.80000 21.98753303538241417870
371.90000 21.99284609447003791768
372.00000 21.99837938539093838400
372.10000 22.00413041146763881813
372.20000 22.01009122166593838399
372.30000 22.01624169922571048989
372.40000 22.02256610755027339758
372.50000 22.02904436985792173289
372.60000 22.03566711947902429558
372.70000 22.04243263090181251240
372.80000 22.04934681661198325666
372.90000 22.05641786544925340769
373.00000 22.06365466363698323917
373.10000 22.07106608049491115473
373.20000 22.07865103173592895219
373.30000 22.08640825176094584090
373.40000 22.09433586742335190393
373.50000 22.10243467217503167707
373.60000 22.11071543297091054125
373.70000 22.11919114125003441691
373.80000 22.12788450368455353213
373.90000 22.13681469382144419273
374.00000 22.14599550822640260024
374.10000 22.15542793485519656303
374.20000 22.16510544644777908077
374.30000 22.17500297291220206974
374.40000 22.18509377682019175106
374.50000 22.19534678613438560481
374.60000 22.20573307008046064250
374.70000 22.21622986288551165520
374.80000 22.22681852904139765114
374.90000 22.23749282430009014796
375.00000 22.24824589506889641973
375.10000 22.25907169496351660466
375.20000 22.26997108611524443799
375.30000 22.28093877686409334477
375.40000 22.29197594249253625369
375.50000 22.30308688347368654441
375.60000 22.31428084121888074252
375.70000 22.32557286095756603127
375.80000 22.33698495298837326948
375.90000 22.34854024976687375588
376.00000 22.36026364680855009707
376.10000 22.37217739294807665771
376.20000 22.38429596788630294579
376.30000 22.39663139580508433028
376.40000 22.40918533594124210995
376.50000 22.42195788191773854131
376.60000 22.43493818439705440678
376.70000 22.44811679726326174480
376.80000 22.46147546094318800371
376.90000 22.47500137065417400015
377.00000 22.48867665871867170147
377.10000 22.50248759443566496997
377.20000 22.51642302530857142272
377.30000 22.53047933205984856638
377.40000 22.54465921038051530830
377.50000 22.55896858810869925716
377.60000 22.57341999130328944228
377.70000 22.58802856657537078917
377.80000 22.60280306021662438003
377.90000 22.61775371255523243765
378.00000 22.63288324711478292302
378.10000 22.64819286489217885386
378.20000 22.66368390880783088230
378.30000 22.67935706859921106436
378.40000 22.69521703284659051555
378.50000 22.71127585827240574050
378.60000 22.72754962759173032975
378.70000 22.74405815303390398891
378.80000 22.76082434591480256476
378.90000 22.77786624817421303667
379.00000 22.79519538403031543535
379.10000 22.81281436512893294708
379.20000 22.83071911536537650633
379.30000 22.84889940246172995085
379.40000 22.86733819196552224726
379.50000 22.88602063914766725473
379.60000 22.90493431063488118992
379.70000 22.92406878021674406265
379.80000 22.94341997586735106225
379.90000 22.96298843666879957696
380.00000 22.98277317609835351437
380.10000 23.00277716643201323693
380.20000 23.02299885077287232934
380.30000 23.04343511647707875221
380.40000 23.06408566976501672220
380.50000 23.08494751562181914764
380.60000 23.10602474260791143758
380.70000 23.12731800014435309792
380.80000 23.14883921772938488608
380.90000 23.17059645145912077929
381.00000 23.19260693896772786851
381.10000 23.21488133901498106039
381.20000 23.23743587037728653019
381.30000 23.26027957579972855129
381.40000 23.28341794351553102747
381.50000 23.30685631558889582540
381.60000 23.33059672223756046294
381.70000 23.35463792590786452160
381.80000 23.37897799211441150117
381.90000 23.40361004720558062990
382.00000 23.42852710518668094105
382.10000 23.45371765663808361008
382.20000 23.47916651838665673378
382.30000 23.50485782438032531738
382.40000 23.53077543438303267341
382.50000 23.55690420649890913844
382.60000 23.58323089371592019566
382.70000 23.60974802509200859260
382.80000 23.63645533153289886503
382.90000 23.66335420190766193231
383.00000 23.69045108871509014601
383.10000 23.71775199134523794508
383.20000 23.74525919509511271150
383.30000 23.77296983101877828990
383.40000 23.80087500314217439464
383.50000 23.82895906378828793845
383.60000 23.85720210811557005534
383.70000 23.88558560924998547899
383.80000 23.91408864242515933055
383.90000 23.94269682789896164123
384.00000 23.97139717696617699592
384.10000 24.00017816587795666524
384.20000 24.02902392009585977389
384.30000 24.05791465815422664726
384.40000 24.08681810771642789008
384.50000 24.11568931958649196928
384.60000 24.14447148751866964336
384.70000 24.17309849491794049435
384.80000 24.20149771550391052367
384.90000 24.22959544691520432485
385.00000 24.25732067415222591611
385.10000 24.28460024207962950588
385.20000 24.31137031624638800668
385.30000 24.33756380600410465002
385.40000 24.36312037076303984331
385.50000 24.38798784634289996348
385.60000 24.41212403427462925440
385.70000 24.43549774661381846597
385.80000 24.45809252247159604730
385.90000 24.47990719515041380500
386.00000 24.50094755749879156089
386.10000 24.52123032612621580650
386.20000 24.54077915695296337915
386.30000 24.55962799787934491506
386.40000 24.57782233683216288538
386.50000 24.59541732097664570952
386.60000 24.61247199821667648818
386.70000 24.62904861066427795116
386.80000 24.64519873175464982133
386.90000 24.66096753812814214499
387.00000 24.67639057319204047777
387.10000 24.69149461481414656406
387.20000 24.70630698782974727570
387.30000 24.72086188514255665534
387.40000 24.73519565591889552054
387.50000 24.74935178589423177945
387.60000 24.76337743864978123917
387.70000 24.77732050791564103829
387.80000 24.79122307380136096055
387.90000 24.80512107018177809079
388.00000 24.81904324674764734312
388.10000 24.83301032592744282250
388.20000 24.84703939671875676240
388.30000 24.86114053790384734287
388.40000 24.87532512594788176912
388.50000 24.88960063869506926725
388.60000 24.90397488389214947651
388.70000 24.91845250479589874164
388.80000 24.93303880474082926421
388.90000 24.94773415205437048670
389.00000 24.96254152966452252307
389.10000 24.97745854485898250992
389.20000 24.99248165319932769641
389.30000 25.00761022209183425915
389.40000 25.02284195154655090041
389.50000 25.03817424084250197308
389.60000 25.05360668584142198176
389.70000 25.06913592685338247495
389.80000 25.08476277367537713585
389.90000 25.10048498482282314006
390.00000 25.11630298076683498423
390.10000 25.13221150222846982636
390.20000 25.14821403447851204883
390.30000 25.16430860310042374838
390.40000 25.18049614598191351531
390.50000 25.19677705886111935140
390.60000 25.21315304645821166915
390.70000 25.22962962211427312256
390.80000 25.24620842226703554233
390.90000 25.26289246424433086436
391.00000 25.27968255606397048018
391.10000 25.29657916139283050787
391.20000 25.31358109618919564852
391.30000 25.33068683015369798600
391.40000 25.34789408737629233350
391.50000 25.36520046395839151165
391.60000 25.38260051703991578226
391.70000 25.40009303247047164247
391.80000 25.41767495441849024197
391.90000 25.43534218732930669671
392.00000 25.45309404932166591549
392.10000 25.47092418846748481680
392.20000 25.48883304653235787285
392.30000 25.50681732605510702664
392.40000 25.52487463013084027241
392.50000 25.54300532588244597299
392.60000 25.56120700434995107979
392.70000 25.57948162277853902014
392.80000 25.59782756024608428919
392.90000 25.61624492689147052300
393.00000 25.63473136200498591056
393.10000 25.65328602277565921732
393.20000 25.67190684573993619180
393.30000 25.69059260039878877686
393.40000 25.70934553817654067744
393.50000 25.72816619776164692209
393.60000 25.74705959879671385851
393.70000 25.76603019504688851865
393.80000 25.78508383397383875955
393.90000 25.80422343625052786292
394.00000 25.82345226023373893386
394.10000 25.84276575883842971454
394.20000 25.86216050006290561068
394.30000 25.88162668910024287386
394.40000 25.90115779754829801457
394.50000 25.92074698714589513633
394.60000 25.94038804956822537779
394.70000 25.96007924878886035177
394.80000 25.97982248017160720799
394.90000 25.99962301305963166907
395.00000 26.01948748178414831706
395.10000 26.03941963642085476193
395.20000 26.05942762726919526153
395.30000 26.07951281763875281613
395.40000 26.09967756215446045524
395.50000 26.11992209683595132142
395.60000 26.14024753279266481552
395.70000 26.16065629240004368587
395.80000 26.18114595070655038496
395.90000 26.20172083973850370966
396.00000 26.22238277515262341801
396.10000 26.24313518430008392734
396.20000 26.26398172428714206365
396.30000 26.28492561968296687156
396.40000 26.30596872894235385375
396.50000 26.32711530358455356457
396.60000 26.34836781630069016522
396.70000 26.36973123186650910921
396.80000 26.39120886268838576409
396.90000 26.41280424111958998865
397.00000 26.43452036438737808028
397.10000 26.45635743830629832912
397.20000 26.47831970882791875048
397.30000 26.50040801498378816989
397.40000 26.52262558274806246373
397.50000 26.54498006313054287504
397.60000 26.56747494526186619172
397.70000 26.59011572350594340301
397.80000 26.61290742250102218244
397.90000 26.63585323103012594762
398.00000 26.65895021457275987911
398.10000 26.68219902137342577242
398.20000 26.70559326227953319009
398.30000 26.72912382593327730644
398.40000 26.75278020684029766658
398.50000 26.77655038068057414196
398.60000 26.80042473167358219134
398.70000 26.82439574858285600893
398.80000 26.84846056459029086282
398.90000 26.87262037532897534978
399.00000 26.89688496000429042992
399.10000 26.92126030579664373971
399.20000 26.94575444059273319792
399.30000 26.97036768737977365137
399.40000 26.99509358102190391441
399.50000 27.01991656069877651760
399.60000 27.04481959471375360869
399.70000 27.06977883268404171318
399.80000 27.09477314737132099762
399.90000 27.11979083466769660328
400.00000 27.14482088718039413985
400.10000 27.16986473195670880500
400.20000 27.19492219593135736169
400.30000 27.21999585696702489488
400.40000 27.24508122261466116475
400.50000 27.27016402045915454673
400.60000 27.29522402296229551867
400.70000 27.32023484798468931345
400.80000 27.34516717588650983670
400.90000 27.36999769095132751724
401.00000 27.39470987472015553924
401.10000 27.41929443499921644181
401.20000 27.44375603393883109236
401.30000 27.46809840649419619011
401.40000 27.49233013469440352740
401.50000 27.51645571309097577251
401.60000 27.54047403935070250518
401.70000 27.56438476121660147655
401.80000 27.58817815931414489603
401.90000 27.61185030894354968163
402.00000 27.63539791516319020993
402.10000 27.65882431257487488074
402.20000 27.68213324915224086820
402.30000 27.70533108447538477096
402.40000 27.72842239457059338454
402.50000 27.75140393482427043604
402.60000 27.77426654278036916240
402.70000 27.79699711983510279257
402.80000 27.81957904748628650607
402.90000 27.84199805586348359193
403.00000 27.86424714217640583981
403.10000 27.88632128635245427323
403.20000 27.90822768504359898454
403.30000 27.92997182012158779900
403.40000 27.95155602092405874582
403.50000 27.97297847995032508958
403.60000 27.99423507732643871176
403.70000 28.01532315684288157948
403.80000 28.03624952219695522233
403.90000 28.05703384293223894103
404.00000 28.07771160233670111481
404.10000 28.09832528451946724668
404.20000 28.11891164440498041944
404.30000 28.13949239361500991324
404.40000 28.16007077636306296931
404.50000 28.18063207768679556166
404.60000 28.20115004038922168721
404.70000 28.22160468890401348929
404.80000 28.24198333033298141423
404.90000 28.26229119089694398020
405.00000 28.28253388066120570664
405.10000 28.30272490872219886368
405.20000 28.32286599110681454201
405.30000 28.34294505645314904314
405.40000 28.36294661640630737094
405.50000 28.38284573546683672987
405.60000 28.40262415594243996051
405.70000 28.42226862458632101231
405.80000 28.44177808763652174487
405.90000 28.46115548652803730717
406.00000 28.48040584732333128765
406.10000 28.49953080886134518259
406.20000 28.51852612739841434598
406.30000 28.53738245865410480955
406.40000 28.55608621315408831877
406.50000 28.57462737098256544821
406.60000 28.59299803113813037426
406.70000 28.61119245429719938991
406.80000 28.62921462718027478234
406.90000 28.64706632136472364612
407.00000 28.66475226126669318017
407.10000 28.68227104286431848723
407.20000 28.69961675531568836144
407.30000 28.71678274157693661608
407.40000 28.73375470667747591572
407.50000 28.75052095795065762863
407.60000 28.76707257518807734688
407.70000 28.78340281960769140915
407.80000 28.79951499994072816851
407.90000 28.81541327891593853272
408.00000 28.83110684898035613396
408.10000 28.84660374841327833085
408.20000 28.86190918414029657726
408.30000 28.87702169750942303710
408.40000 28.89193600330753190075
408.50000 28.90664230526003170510
408.60000 28.92113245419234962361
408.70000 28.93539892792624001496
408.80000 28.94944070890154520188
408.90000 28.96326183559353523388
409.00000 28.97687274212633180780
409.10000 28.99028469570797436807
409.20000 29.00350925674612223785
409.30000 29.01655438528161978776
409.40000 29.02942147143482086241
409.50000 29.04210878538087495537
409.60000 29.05461154116960483717
409.70000 29.06692441965343191957
409.80000 29.07904607764713109864
409.90000 29.09098193329833271958
410.00000 29.10274274245377718639
410.10000 29.11434283522767408576
410.20000 29.12580128482981324482
410.30000 29.13713196891864647203
410.40000 29.14834664870391924096
410.50000 29.15944712089303314608
410.60000 29.17043389975560510945
410.70000 29.18129992074479193385
410.80000 29.19204193556171911248
410.90000 29.20265729027324321450
411.00000 29.21315223199634442352
411.10000 29.22353964519707184883
411.20000 29.23384017404988482023
411.30000 29.24407715243305467914
411.40000 29.25427762709927178761
411.50000 29.26447180619670777658
411.60000 29.27468395007611350318
411.70000 29.28493647944471809897
411.80000 29.29525231332882717351
411.90000 29.30565187094301780667
412.00000 29.31615782830461567509
412.10000 29.32679746702849584774
412.20000 29.33759873896981024015
412.30000 29.34859354186941272410
412.40000 29.35981366699851860624
412.50000 29.37128925162089305455
412.60000 29.38304432438601144887
412.70000 29.39509666451343718050
412.80000 29.40745466627149286847
412.90000 29.42011716312596536223
413.00000 29.43307424106734386436
413.10000 29.44631254317383964691
413.20000 29.45981438816235990712
413.30000 29.47356208046789515167
413.40000 29.48754710755626753950
413.50000 29.50175958259642519250
413.60000 29.51619618821493739530
413.70000 29.53084784388856655300
413.80000 29.54570484317959201527
413.90000 29.56074673599286801345
414.00000 29.57594754567308871362
414.10000 29.59128164817874190482
414.20000 29.60671649482309613720
414.30000 29.62223078526073802285
414.40000 29.63781092075217690199
414.50000 29.65344554137972345047
414.60000 29.66913263682376340594
414.70000 29.68486852840163750756
414.80000 29.70064882762327803487
414.90000 29.71645969130402653456
415.00000 29.73228145315977934296
415.10000 29.74809202946694865559
415.20000 29.76386608248748655829
415.30000 29.77957827797831659548
415.40000 29.79520990919421262267
415.50000 29.81075019138830729469
415.60000 29.82619356974516786957
415.70000 29.84154296170700688187
415.80000 29.85680440947918994154
415.90000 29.87198771304725212225
416.00000 29.88710257132281801009
416.10000 29.88710257132281801009
416.20000 29.88710257132281801009
416.30000 29.88710257132281801009
416.40000 29.88710257132281801009
416.50000 29.88710257132281801009
416.60000 29.88710257132281801009
416.70000 29.88710257132281801009
416.80000 29.88710257132281801009
416.90000 29.88710257132281801009
417.00000 29.88710257132281801009
417.10000 29.88710257132281801009
417.20000 29.88710257132281801009
417.30000 29.88710257132281801009
417.40000 29.88710257132281801009
417.50000 29.88710257132281801009
417.60000 29.88710257132281801009
417.70000 29.88710257132281801009
417.80000 29.88710257132281801009
417.90000 29.88710257132281801009
418.00000 29.88710257132281801009
418.10000 29.88710257132281801009
418.20000 29.88710257132281801009
418.30000 29.88710257132281801009
418.40000 29.88710257132281801009
418.50000 29.88710257132281801009
418.60000 29.88710257132281801009
418.70000 29.88710257132281801009
418.80000 29.88710257132281801009
418.90000 29.88710257132281801009
419.00000 29.88710257132281801009
419.10000 29.88710257132281801009
419.20000 29.88710257132281801009
419.30000 29.88710257132281801009
419.40000 29.88710257132281801009
419.50000 29.88710257132281801009
419.60000 29.88710257132281801009
419.70000 29.88710257132281801009
419.80000 29.88710257132281801009
419.90000 29.88710257132281801009
420.00000 29.88710257132281801009
420.10000 29.88710257132281801009
420.20000 29.88710257132281801009
420.30000 29.88710257132281801009
420.40000 29.88710257132281801009
420.50000 29.88710257132281801009
420.60000 29.88710257132281801009
420.70000 29.88710257132281801009
420.80000 29.88710257132281801009
420.90000 29.88710257132281801009
421.00000 29.88710257132281801009
421.10000 29.88710257132281801009
421.20000 29.88710257132281801009
421.30000 29.88710257132281801009
421.40000 29.88710257132281801009
421.50000 29.88710257132281801009
421.60000 29.88710257132281801009
421.70000 29.88710257132281801009
421.80000 29.88710257132281801009
421.90000 29.88710257132281801009
422.00000 29.88710257132281801009
422.10000 29.88710257132281801009
422.20000 29.88710257132281801009
422.30000 29.88710257132281801009
422.40000 29.88710257132281801009
422.50000 29.88710257132281801009
422.60000 29.88710257132281801009
422.70000 29.88710257132281801009
422.80000 29.88710257132281801009
422.90000 29.88710257132281801009
423.00000 29.88710257132281801009
423.10000 29.88710257132281801009
423.20000 29.88710257132281801009
423.30000 29.88710257132281801009
423.40000 29.88710257132281801009
423.50000 29.88710257132281801009
423.60000 29.88710257132281801009
423.70000 29.88710257132281801009
423.80000 29.88710257132281801009
423.90000 29.88710257132281801009
424.00000 29.88710257132281801009
424.10000 29.88710257132281801009
424.20000 29.88710257132281801009
424.30000 29.88710257132281801009
424.40000 29.88710257132281801009
424.50000 29.88710257132281801009
424.60000 29.88710257132281801009
424.70000 29.88710257132281801009
424.80000 29.88710257132281801009
424.90000 29.88710257132281801009
425.00000 29.88710257132281801009
425.10000 29.88710257132281801009
425.20000 29.88710257132281801009
425.30000 29.88710257132281801009
425.40000 29.88710257132281801009
425.50000 29.88710257132281801009
425.60000 29.88710257132281801009
425.70000 29.88710257132281801009
425.80000 29.88710257132281801009
425.90000 29.88710257132281801009
426.00000 29.88710257132281801009
426.10000 29.88710257132281801009
426.20000 29.88710257132281801009
426.30000 29.88710257132281801009
426.40000 29.88710257132281801009
426.50000 29.88710257132281801009
426.60000 29.88710257132281801009
426.70000 29.88710257132281801009
426.80000 29.88710257132281801009
426.90000 29.88710257132281801009
427.00000 29.88710257132281801009
427.10000 29.88710257132281801009
427.20000 29.88710257132281801009
427.30000 29.88710257132281801009
427.40000 29.88710257132281801009
427.50000 29.88710257132281801009
427.60000 29.88710257132281801009
427.70000 29.88710257132281801009
427.80000 29.88710257132281801009
427.90000 29.88710257132281801009
428.00000 29.88710257132281801009
428.10000 29.88710257132281801009
428.20000 29.88710257132281801009
428.30000 29.88710257132281801009
428.40000 29.88710257132281801009
428.50000 29.88710257132281801009
428.60000 29.88710257132281801009
428.70000 29.88710257132281801009
428.80000 29.88710257132281801009
428.90000 29.88710257132281801009
429.00000 29.88710257132281801009
429.10000 29.88710257132281801009
429.20000 29.88710257132281801009
429.30000 29.88710257132281801009
429.40000 29.88710257132281801009
429.50000 29.88710257132281801009
429.60000 29.88710257132281801009
429.70000 29.88710257132281801009
429.80000 29.88710257132281801009
429.90000 29.88710257132281801009
430.00000 29.88710257132281801009
430.10000 29.88710257132281801009
430.20000 29.88710257132281801009
430.30000 29.88710257132281801009
430.40000 29.88710257132281801009
430.50000 29.88710257132281801009
430.60000 29.88710257132281801009
430.70000 29.88710257132281801009
430.80000 29.88710257132281801009
430.90000 29.88710257132281801009
431.00000 29.88710257132281801009
431.10000 29.88710257132281801009
431.20000 29.88710257132281801009
431.30000 29.88710257132281801009
431.40000 29.88710257132281801009
431.50000 29.88710257132281801009
431.60000 29.88710257132281801009
431.70000 29.88710257132281801009
431.80000 29.88710257132281801009
431.90000 29.88710257132281801009
432.00000 29.88710257132281801009
432.10000 29.88710257132281801009
432.20000 29.88710257132281801009
432.30000 29.88710257132281801009
432.40000 29.88710257132281801009
432.50000 29.88710257132281801009
432.60000 29.88710257132281801009
432.70000 29.88710257132281801009
432.80000 29.88710257132281801009
432.90000 29.88710257132281801009
433.00000 29.88710257132281801009
433.10000 29.88710257132281801009
433.20000 29.88710257132281801009
433.30000 29.88710257132281801009
433.40000 29.88710257132281801009
433.50000 29.88710257132281801009
433.60000 29.88710257132281801009
433.70000 29.88710257132281801009
433.80000 29.88710257132281801009
433.90000 29.88710257132281801009
434.00000 29.88710257132281801009
434.10000 29.88710257132281801009
434.20000 29.88710257132281801009
434.30000 29.88710257132281801009
434.40000 29.88710257132281801009
434.50000 29.88710257132281801009
434.60000 29.88710257132281801009
434.70000 29.88710257132281801009
434.80000 29.88710257132281801009
434.90000 29.88710257132281801009
435.00000 29.88710257132281801009
435.10000 29.88710257132281801009
435.20000 29.88710257132281801009
435.30000 29.88710257132281801009
435.40000 29.88710257132281801009
435.50000 29.88710257132281801009
435.60000 29.88710257132281801009
435.70000 29.88710257132281801009
435.80000 29.88710257132281801009
435.90000 29.88710257132281801009
436.00000 29.88710257132281801009
436.10000 29.88710257132281801009
436.20000 29.88710257132281801009
436.30000 29.88710257132281801009
436.40000 29.88710257132281801009
436.50000 29.88710257132281801009
436.60000 29.88710257132281801009
436.70000 29.88710257132281801009
436.80000 29.88710257132281801009
436.90000 29.88710257132281801009
437.00000 29.88710257132281801009
437.10000 29.88710257132281801009
437.20000 29.88710257132281801009
437.30000 29.88710257132281801009
437.40000 29.88710257132281801009
437.50000 29.88710257132281801009
437.60000 29.88710257132281801009
437.70000 29.88710257132281801009
437.80000 29.88710257132281801009
437.90000 29.88710257132281801009
438.00000 29.88710257132281801009
438.10000 29.88710257132281801009
438.20000 29.88710257132281801009
438.30000 29.88710257132281801009
438.40000 29.88710257132281801009
438.50000 29.88710257132281801009
438.60000 29.88710257132281801009
438.70000 29.88710257132281801009
438.80000 29.88710257132281801009
438.90000 29.88710257132281801009
439.00000 29.88710257132281801009
439.10000 29.88710257132281801009
439.20000 29.88710257132281801009
439.30000 29.88710257132281801009
439.40000 29.88710257132281801009
439.50000 29.88710257132281801009
439.60000 29.88710257132281801009
439.70000 29.88710257132281801009
439.80000 29.88710257132281801009
439.90000 29.88710257132281801009
440.00000 29.88710257132281801009
440.10000 29.88710257132281801009
440.20000 29.88710257132281801009
440.30000 29.88710257132281801009
440.40000 29.88710257132281801009
440.50000 29.88710257132281801009
440.60000 29.88710257132281801009
440.70000 29.88710257132281801009
440.80000 29.88710257132281801009
440.90000 29.88710257132281801009
441.00000 29.88710257132281801009
441.10000 29.88710257132281801009
441.20000 29.88710257132281801009
441.30000 29.88710257132281801009
441.40000 29.88710257132281801009
441.50000 29.88710257132281801009
441.60000 29.88710257132281801009
441.70000 29.88710257132281801009
441.80000 29.88710257132281801009
441.90000 29.88710257132281801009
442.00000 29.88710257132281801009
442.10000 29.88710257132281801009
442.20000 29.88710257132281801009
442.30000 29.88710257132281801009
442.40000 29.88710257132281801009
442.50000 29.88710257132281801009
442.60000 29.88710257132281801009
442.70000 29.88710257132281801009
442.80000 29.88710257132281801009
442.90000 29.88710257132281801009
443.00000 29.88710257132281801009
443.10000 29.88710257132281801009
443.20000 29.88710257132281801009
443.30000 29.88710257132281801009
443.40000 29.88710257132281801009
443.50000 29.88710257132281801009
443.60000 29.88710257132281801009
443.70000 29.88710257132281801009
443.80000 29.88710257132281801009
443.90000 29.88710257132281801009
444.00000 29.88710257132281801009
444.10000 29.88710257132281801009
444.20000 29.88710257132281801009
444.30000 29.88710257132281801009
444.40000 29.88710257132281801009
444.50000 29.88710257132281801009
444.60000 29.88710257132281801009
444.70000 29.88710257132281801009
444.80000 29.88710257132281801009
444.90000 29.88710257132281801009
445.00000 29.88710257132281801009
445.10000 29.88710257132281801009
445.20000 29.88710257132281801009
445.30000 29.88710257132281801009
445.40000 29.88710257132281801009
445.50000 29.88710257132281801009
445.60000 29.88710257132281801009
445.70000 29.88710257132281801009
445.80000 29.88710257132281801009
445.90000 29.88710257132281801009
446.00000 29.88710257132281801009
446.10000 29.88710257132281801009
446.20000 29.88710257132281801009
446.30000 29.88710257132281801009
446.40000 29.88710257132281801009
446.50000 29.88710257132281801009
446.60000 29.88710257132281801009
446.70000 29.88710257132281801009
446.80000 29.88710257132281801009
446.90000 29.88710257132281801009
447.00000 29.88710257132281801009
447.10000 29.88710257132281801009
447.20000 29.88710257132281801009
447.30000 29.88710257132281801009
447.40000 29.88710257132281801009
447.50000 29.88710257132281801009
447.60000 29.88710257132281801009
447.70000 29.88710257132281801009
447.80000 29.88710257132281801009
447.90000 29.88710257132281801009
448.00000 29.88710257132281801009
448.10000 29.88710257132281801009
448.20000 29.88710257132281801009
448.30000 29.88710257132281801009
448.40000 29.88710257132281801009
448.50000 29.88710257132281801009
448.60000 29.88710257132281801009
448.70000 29.88710257132281801009
448.80000 29.88710257132281801009
448.90000 29.88710257132281801009
449.00000 29.88710257132281801009
449.10000 29.88710257132281801009
449.20000 29.88710257132281801009
449.30000 29.88710257132281801009
449.40000 29.88710257132281801009
449.50000 29.88710257132281801009
449.60000 29.88710257132281801009
449.70000 29.88710257132281801009
449.80000 29.88710257132281801009
449.90000 29.88710257132281801009
450.00000 29.88710257132281801009
450.10000 29.88710257132281801009
450.20000 29.88710257132281801009
450.30000 29.88710257132281801009
450.40000 29.88710257132281801009
450.50000 29.88710257132281801009
450.60000 29.88710257132281801009
450.70000 29.88710257132281801009
450.80000 29.88710257132281801009
450.90000 29.88710257132281801009
451.00000 29.88710257132281801009
451.10000 29.88710257132281801009
451.20000 29.88710257132281801009
451.30000 29.88710257132281801009
451.40000 29.88710257132281801009
451.50000 29.88710257132281801009
451.60000 29.88710257132281801009
451.70000 29.88710257132281801009
451.80000 29.88710257132281801009
451.90000 29.88710257132281801009
452.00000 29.88710257132281801009
452.10000 29.88710257132281801009
452.20000 29.88710257132281801009
452.30000 29.88710257132281801009
452.40000 29.88710257132281801009
452.50000 29.88710257132281801009
452.60000 29.88710257132281801009
452.70000 29.88710257132281801009
452.80000 29.88710257132281801009
452.90000 29.88710257132281801009
453.00000 29.88710257132281801009
453.10000 29.88710257132281801009
453.20000 29.88710257132281801009
453.30000 29.88710257132281801009
453.40000 29.88710257132281801009
453.50000 29.88710257132281801009
453.60000 29.88710257132281801009
453.70000 29.88710257132281801009
453.80000 29.88710257132281801009
453.90000 29.88710257132281801009
454.00000 29.88710257132281801009
454.10000 29.88710257132281801009
454.20000 29.88710257132281801009
454.30000 29.88710257132281801009
454.40000 29.88710257132281801009
454.50000 29.88710257132281801009
454.60000 29.88710257132281801009
454.70000 29.88710257132281801009
454.80000 29.88710257132281801009
454.90000 29.88710257132281801009
455.00000 29.88710257132281801009
455.10000 29.88710257132281801009
455.20000 29.88710257132281801009
455.30000 29.88710257132281801009
455.40000 29.88710257132281801009
455.50000 29.88710257132281801009
455.60000 29.88710257132281801009
455.70000 29.88710257132281801009
455.80000 29.88710257132281801009
455.90000 29.88710257132281801009
456.00000 29.88710257132281801009
456.10000 29.88710257132281801009
456.20000 29.88710257132281801009
456.30000 29.88710257132281801009
456.40000 29.88710257132281801009
456.50000 29.88710257132281801009
456.60000 29.88710257132281801009
456.70000 29.88710257132281801009
456.80000 29.88710257132281801009
456.90000 29.88710257132281801009
457.00000 29.88710257132281801009
457.10000 29.88710257132281801009
457.20000 29.88710257132281801009
457.30000 29.88710257132281801009
457.40000 29.88710257132281801009
457.50000 29.88710257132281801009
457.60000 29.88710257132281801009
457.70000 29.88710257132281801009
457.80000 29.88710257132281801009
457.90000 29.88710257132281801009
458.00000 29.88710257132281801009
458.10000 29.88710257132281801009
458.20000 29.88710257132281801009
458.30000 29.88710257132281801009
458.40000 29.88710257132281801009
458.50000 29.88710257132281801009
458.60000 29.88710257132281801009
458.70000 29.88710257132281801009
458.80000 29.88710257132281801009
458.90000 29.88710257132281801009
459.00000 29.88710257132281801009
459.10000 29.88710257132281801009
459.20000 29.88710257132281801009
459.30000 29.88710257132281801009
459.40000 29.88710257132281801009
459.50000 29.88710257132281801009
459.60000 29.88710257132281801009
459.70000 29.88710257132281801009
459.80000 29.88710257132281801009
459.90000 29.88710257132281801009
460.00000 29.88710257132281801009
460.10000 29.88710257132281801009
460.20000 29.88710257132281801009
460.30000 29.88710257132281801009
460.40000 29.88710257132281801009
460.50000 29.88710257132281801009
460.60000 29.88710257132281801009
460.70000 29.88710257132281801009
460.80000 29.88710257132281801009
460.90000 29.88710257132281801009
461.00000 29.88710257132281801009
461.10000 29.88710257132281801009
461.20000 29.88710257132281801009
461.30000 29.88710257132281801009
461.40000 29.88710257132281801009
461.50000 29.88710257132281801009
461.60000 29.88710257132281801009
461.70000 29.88710257132281801009
461.80000 29.88710257132281801009
461.90000 29.88710257132281801009
462.00000 29.88710257132281801009
462.10000 29.88710257132281801009
462.20000 29.88710257132281801009
462.30000 29.88710257132281801009
462.40000 29.88710257132281801009
462.50000 29.88710257132281801009
462.60000 29.88710257132281801009
462.70000 29.88710257132281801009
462.80000 29.88710257132281801009
462.90000 29.88710257132281801009
463.00000 29.88710257132281801009
463.10000 29.88710257132281801009
463.20000 29.88710257132281801009
463.30000 29.88710257132281801009
463.40000 29.88710257132281801009
463.50000 29.88710257132281801009
463.60000 29.88710257132281801009
463.70000 29.88710257132281801009
463.80000 29.88710257132281801009
463.90000 29.88710257132281801009
464.00000 29.88710257132281801009
464.10000 29.88710257132281801009
464.20000 29.88710257132281801009
464.30000 29.88710257132281801009
464.40000 29.88710257132281801009
464.50000 29.88710257132281801009
464.60000 29.88710257132281801009
464.70000 29.88710257132281801009
464.80000 29.88710257132281801009
464.90000 29.88710257132281801009
465.00000 29.88710257132281801009
465.10000 29.88710257132281801009
465.20000 29.88710257132281801009
465.30000 29.88710257132281801009
465.40000 29.88710257132281801009
465.50000 29.88710257132281801009
465.60000 29.88710257132281801009
465.70000 29.88710257132281801009
465.80000 29.88710257132281801009
465.90000 29.88710257132281801009
466.00000 29.88710257132281801009
466.10000 29.88710257132281801009
466.20000 29.88710257132281801009
466.30000 29.88710257132281801009
466.40000 29.88710257132281801009
466.50000 29.88710257132281801009
466.60000 29.88710257132281801009
466.70000 29.88710257132281801009
466.80000 29.88710257132281801009
466.90000 29.88710257132281801009
467.00000 29.88710257132281801009
467.10000 29.88710257132281801009
467.20000 29.88710257132281801009
467.30000 29.88710257132281801009
467.40000 29.88710257132281801009
467.50000 29.88710257132281801009
467.60000 29.88710257132281801009
467.70000 29.88710257132281801009
467.80000 29.88710257132281801009
467.90000 29.88710257132281801009
468.00000 29.88710257132281801009
468.10000 29.88710257132281801009
468.20000 29.88710257132281801009
468.30000 29.88710257132281801009
468.40000 29.88710257132281801009
468.50000 29.88710257132281801009
468.60000 29.88710257132281801009
468.70000 29.88710257132281801009
468.80000 29.88710257132281801009
468.90000 29.88710257132281801009
469.00000 29.88710257132281801009
469.10000 29.88710257132281801009
469.20000 29.88710257132281801009
469.30000 29.88710257132281801009
469.40000 29.88710257132281801009
469.50000 29.88710257132281801009
469.60000 29.88710257132281801009
469.70000 29.88710257132281801009
469.80000 29.88710257132281801009
469.90000 29.88710257132281801009
470.00000 29.88710257132281801009
470.10000 29.88710257132281801009
470.20000 29.88710257132281801009
470.30000 29.88710257132281801009
470.40000 29.88710257132281801009
470.50000 29.88710257132281801009
470.60000 29.88710257132281801009
470.70000 29.88710257132281801009
470.80000 29.88710257132281801009
470.90000 29.88710257132281801009
471.00000 29.88710257132281801009
471.10000 29.88710257132281801009
471.20000 29.88710257132281801009
471.30000 29.88710257132281801009
471.40000 29.88710257132281801009
471.50000 29.88710257132281801009
471.60000 29.88710257132281801009
471.70000 29.88710257132281801009
471.80000 29.88710257132281801009
471.90000 29.88710257132281801009
472.00000 29.88710257132281801009
472.10000 29.88710257132281801009
472.20000 29.88710257132281801009
472.30000 29.88710257132281801009
472.40000 29.88710257132281801009
472.50000 29.88710257132281801009
472.60000 29.88710257132281801009
472.70000 29.88710257132281801009
472.80000 29.88710257132281801009
472.90000 29.88710257132281801009
473.00000 29.88710257132281801009
473.10000 29.88710257132281801009
473.20000 29.88710257132281801009
473.30000 29.88710257132281801009
473.40000 29.88710257132281801009
473.50000 29.88710257132281801009
473.60000 29.88710257132281801009
473.70000 29.88710257132281801009
473.80000 29.88710257132281801009
473.90000 29.88710257132281801009
474.00000 29.88710257132281801009
474.10000 29.88710257132281801009
474.20000 29.88710257132281801009
474.30000 29.88710257132281801009
474.40000 29.88710257132281801009
474.50000 29.88710257132281801009
474.60000 29.88710257132281801009
474.70000 29.88710257132281801009
474.80000 29.88710257132281801009
474.90000 29.88710257132281801009
475.00000 29.88710257132281801009
475.10000 29.88710257132281801009
475.20000 29.88710257132281801009
475.30000 29.88710257132281801009
475.40000 29.88710257132281801009
475.50000 29.88710257132281801009
475.60000 29.88710257132281801009
475.70000 29.88710257132281801009
475.80000 29.88710257132281801009
475.90000 29.88710257132281801009
476.00000 29.88710257132281801009
476.10000 29.88710257132281801009
476.20000 29.88710257132281801009
476.30000 29.88710257132281801009
476.40000 29.88710257132281801009
476.50000 29.88710257132281801009
476.60000 29.88710257132281801009
476.70000 29.88710257132281801009
476.80000 29.88710257132281801009
476.90000 29.88710257132281801009
477.00000 29.88710257132281801009
477.10000 29.88710257132281801009
477.20000 29.88710257132281801009
477.30000 29.88710257132281801009
477.40000 29.88710257132281801009
477.50000 29.88710257132281801009
477.60000 29.88710257132281801009
477.70000 29.88710257132281801009
477.80000 29.88710257132281801009
477.90000 29.88710257132281801009
478.00000 29.88710257132281801009
478.10000 29.88710257132281801009
478.20000 29.88710257132281801009
478.30000 29.88710257132281801009
478.40000 29.88710257132281801009
478.50000 29.88710257132281801009
478.60000 29.88710257132281801009
478.70000 29.88710257132281801009
478.80000 29.88710257132281801009
478.90000 29.88710257132281801009
479.00000 29.88710257132281801009
479.10000 29.88710257132281801009
479.20000 29.88710257132281801009
479.30000 29.88710257132281801009
479.40000 29.88710257132281801009
479.50000 29.88710257132281801009
479.60000 29.88710257132281801009
479.70000 29.88710257132281801009
479.80000 29.88710257132281801009
479.90000 29.88710257132281801009
480.00000 29.88710257132281801009
480.10000 29.88710257132281801009
480.20000 29.88710257132281801009
480.30000 29.88710257132281801009
480.40000 29.88710257132281801009
480.50000 29.88710257132281801009
480.60000 29.88710257132281801009
480.70000 29.88710257132281801009
480.80000 29.88710257132281801009
480.90000 29.88710257132281801009
481.00000 29.88710257132281801009
481.10000 29.88710257132281801009
481.20000 29.88710257132281801009
481.30000 29.88710257132281801009
481.40000 29.88710257132281801009
481.50000 29.88710257132281801009
481.60000 29.88710257132281801009
481.70000 29.88710257132281801009
481.80000 29.88710257132281801009
481.90000 29.88710257132281801009
482.00000 29.88710257132281801009
482.10000 29.88710257132281801009
482.20000 29.88710257132281801009
482.30000 29.88710257132281801009
482.40000 29.88710257132281801009
482.50000 29.88710257132281801009
482.60000 29.88710257132281801009
482.70000 29.88710257132281801009
482.80000 29.88710257132281801009
482.90000 29.88710257132281801009
483.00000 29.88710257132281801009
483.10000 29.88710257132281801009
483.20000 29.88710257132281801009
483.30000 29.88710257132281801009
483.40000 29.88710257132281801009
483.50000 29.88710257132281801009
483.60000 29.88710257132281801009
483.70000 29.88710257132281801009
483.80000 29.88710257132281801009
483.90000 29.88710257132281801009
484.00000 29.88710257132281801009
484.10000 29.88710257132281801009
484.20000 29.88710257132281801009
484.30000 29.88710257132281801009
484.40000 29.88710257132281801009
484.50000 29.88710257132281801009
484.60000 29.88710257132281801009
484.70000 29.88710257132281801009
484.80000 29.88710257132281801009
484.90000 29.88710257132281801009
485.00000 29.88710257132281801009
485.10000 29.88710257132281801009
485.20000 29.88710257132281801009
485.30000 29.88710257132281801009
485.40000 29.88710257132281801009
485.50000 29.88710257132281801009
485.60000 29.88710257132281801009
485.70000 29.88710257132281801009
485.80000 29.88710257132281801009
485.90000 29.88710257132281801009
486.00000 29.88710257132281801009
486.10000 29.88710257132281801009
486.20000 29.88710257132281801009
486.30000 29.88710257132281801009
486.40000 29.88710257132281801009
486.50000 29.88710257132281801009
486.60000 29.88710257132281801009
486.70000 29.88710257132281801009
486.80000 29.88710257132281801009
486.90000 29.88710257132281801009
487.00000 29.88710257132281801009
487.10000 29.88710257132281801009
487.20000 29.88710257132281801009
487.30000 29.88710257132281801009
487.40000 29.88710257132281801009
487.50000 29.88710257132281801009
487.60000 29.88710257132281801009
487.70000 29.88710257132281801009
487.80000 29.88710257132281801009
487.90000 29.88710257132281801009
488.00000 29.88710257132281801009
488.10000 29.88710257132281801009
488.20000 29.88710257132281801009
488.30000 29.88710257132281801009
488.40000 29.88710257132281801009
488.50000 29.88710257132281801009
488.60000 29.88710257132281801009
488.70000 29.88710257132281801009
488.80000 29.88710257132281801009
488.90000 29.88710257132281801009
489.00000 29.88710257132281801009
489.10000 29.88710257132281801009
489.20000 29.88710257132281801009
489.30000 29.88710257132281801009
489.40000 29.88710257132281801009
489.50000 29.88710257132281801009
489.60000 29.88710257132281801009
489.70000 29.88710257132281801009
489.80000 29.88710257132281801009
489.90000 29.88710257132281801009
490.00000 29.88710257132281801009
490.10000 29.88710257132281801009
490.20000 29.88710257132281801009
490.30000 29.88710257132281801009
490.40000 29.88710257132281801009
490.50000 29.88710257132281801009
490.60000 29.88710257132281801009
490.70000 29.88710257132281801009
490.80000 29.88710257132281801009
490.90000 29.88710257132281801009
491.00000 29.88710257132281801009
491.10000 29.88710257132281801009
491.20000 29.88710257132281801009
491.30000 29.88710257132281801009
491.40000 29.88710257132281801009
491.50000 29.88710257132281801009
491.60000 29.88710257132281801009
491.70000 29.88710257132281801009
491.80000 29.88710257132281801009
491.90000 29.88710257132281801009
492.00000 29.88710257132281801009
492.10000 29.88710257132281801009
492.20000 29.88710257132281801009
492.30000 29.88710257132281801009
492.40000 29.88710257132281801009
492.50000 29.88710257132281801009
492.60000 29.88710257132281801009
492.70000 29.88710257132281801009
492.80000 29.88710257132281801009
492.90000 29.88710257132281801009
493.00000 29.88710257132281801009
493.10000 29.88710257132281801009
493.20000 29.88710257132281801009
493.30000 29.88710257132281801009
493.40000 29.88710257132281801009
493.50000 29.88710257132281801009
493.60000 29.88710257132281801009
493.70000 29.88710257132281801009
493.80000 29.88710257132281801009
493.90000 29.88710257132281801009
494.00000 29.88710257132281801009
494.10000 29.88710257132281801009
494.20000 29.88710257132281801009
494.30000 29.88710257132281801009
494.40000 29.88710257132281801009
494.50000 29.88710257132281801009
494.60000 29.88710257132281801009
494.70000 29.88710257132281801009
494.80000 29.88710257132281801009
494.90000 29.88710257132281801009
495.00000 29.88710257132281801009
495.10000 29.88710257132281801009
495.20000 29.88710257132281801009
495.30000 29.88710257132281801009
495.40000 29.88710257132281801009
495.50000 29.88710257132281801009
495.60000 29.88710257132281801009
495.70000 29.88710257132281801009
495.80000 29.88710257132281801009
495.90000 29.88710257132281801009
496.00000 29.88710257132281801009
496.10000 29.88710257132281801009
496.20000 29.88710257132281801009
496.30000 29.88710257132281801009
496.40000 29.88710257132281801009
496.50000 29.88710257132281801009
496.60000 29.88710257132281801009
496.70000 29.88710257132281801009
496.80000 29.88710257132281801009
496.90000 29.88710257132281801009
497.00000 29.88710257132281801009
497.10000 29.88710257132281801009
497.20000 29.88710257132281801009
497.30000 29.88710257132281801009
497.40000 29.88710257132281801009
497.50000 29.88710257132281801009
497.60000 29.88710257132281801009
497.70000 29.88710257132281801009
497.80000 29.88710257132281801009
497.90000 29.88710257132281801009
498.00000 29.88710257132281801009
498.10000 29.88710257132281801009
498.20000 29.88710257132281801009
498.30000 29.88710257132281801009
498.40000 29.88710257132281801009
498.50000 29.88710257132281801009
498.60000 29.88710257132281801009
498.70000 29.88710257132281801009
498.80000 29.88710257132281801009
498.90000 29.88710257132281801009
499.00000 29.88710257132281801009
499.10000 29.88710257132281801009
499.20000 29.88710257132281801009
499.30000 29.88710257132281801009
499.40000 29.88710257132281801009
499.50000 29.88710257132281801009
499.60000 29.88710257132281801009
499.70000 29.88710257132281801009
499.80000 29.88710257132281801009
499.90000 29.88710257132281801009
500.00000 29.88710257132281801009
500.10000 29.88710257132281801009
500.20000 29.88710257132281801009
500.30000 29.88710257132281801009
500.40000 29.88710257132281801009
500.50000 29.88710257132281801009
500.60000 29.88710257132281801009
500.70000 29.88710257132281801009
500.80000 29.88710257132281801009
500.90000 29.88710257132281801009
501.00000 29.88710257132281801009
501.10000 29.88710257132281801009
501.20000 29.88710257132281801009
501.30000 29.88710257132281801009
501.40000 29.88710257132281801009
501.50000 29.88710257132281801009
501.60000 29.88710257132281801009
501.70000 29.88710257132281801009
501.80000 29.88710257132281801009
501.90000 29.88710257132281801009
502.00000 29.88710257132281801009
502.10000 29.88710257132281801009
502.20000 29.88710257132281801009
502.30000 29.88710257132281801009
502.40000 29.88710257132281801009
502.50000 29.88710257132281801009
502.60000 29.88710257132281801009
502.70000 29.88710257132281801009
502.80000 29.88710257132281801009
502.90000 29.88710257132281801009
503.00000 29.88710257132281801009
503.10000 29.88710257132281801009
503.20000 29.88710257132281801009
503.30000 29.88710257132281801009
503.40000 29.88710257132281801009
503.50000 29.88710257132281801009
503.60000 29.88710257132281801009
503.70000 29.88710257132281801009
503.80000 29.88710257132281801009
503.90000 29.88710257132281801009
504.00000 29.88710257132281801009
504.10000 29.88710257132281801009
504.20000 29.88710257132281801009
504.30000 29.88710257132281801009
504.40000 29.88710257132281801009
504.50000 29.88710257132281801009
504.60000 29.88710257132281801009
504.70000 29.88710257132281801009
504.80000 29.88710257132281801009
504.90000 29.88710257132281801009
505.00000 29.88710257132281801009
505.10000 29.88710257132281801009
505.20000 29.88710257132281801009
505.30000 29.88710257132281801009
505.40000 29.88710257132281801009
505.50000 29.88710257132281801009
505.60000 29.88710257132281801009
505.70000 29.88710257132281801009
505.80000 29.88710257132281801009
505.90000 29.88710257132281801009
506.00000 29.88710257132281801009
506.10000 29.88710257132281801009
506.20000 29.88710257132281801009
506.30000 29.88710257132281801009
506.40000 29.88710257132281801009
506.50000 29.88710257132281801009
506.60000 29.88710257132281801009
506.70000 29.88710257132281801009
506.80000 29.88710257132281801009
506.90000 29.88710257132281801009
507.00000 29.88710257132281801009
507.10000 29.88710257132281801009
507.20000 29.88710257132281801009
507.30000 29.88710257132281801009
507.40000 29.88710257132281801009
507.50000 29.88710257132281801009
507.60000 29.88710257132281801009
507.70000 29.88710257132281801009
507.80000 29.88710257132281801009
507.90000 29.88710257132281801009
508.00000 29.88710257132281801009
508.10000 29.88710257132281801009
508.20000 29.88710257132281801009
508.30000 29.88710257132281801009
508.40000 29.88710257132281801009
508.50000 29.88710257132281801009
508.60000 29.88710257132281801009
508.70000 29.88710257132281801009
508.80000 29.88710257132281801009
508.90000 29.88710257132281801009
509.00000 29.88710257132281801009
509.10000 29.88710257132281801009
509.20000 29.88710257132281801009
509.30000 29.88710257132281801009
509.40000 29.88710257132281801009
509.50000 29.88710257132281801009
509.60000 29.88710257132281801009
509.70000 29.88710257132281801009
509.80000 29.88710257132281801009
509.90000 29.88710257132281801009
510.00000 29.88710257132281801009
510.10000 29.88710257132281801009
510.20000 29.88710257132281801009
510.30000 29.88710257132281801009
510.40000 29.88710257132281801009
510.50000 29.88710257132281801009
510.60000 29.88710257132281801009
510.70000 29.88710257132281801009
510.80000 29.88710257132281801009
510.90000 29.88710257132281801009
511.00000 29.88710257132281801009
511.10000 29.88710257132281801009
511.20000 29.88710257132281801009
511.30000 29.88710257132281801009
511.40000 29.88710257132281801009
511.50000 29.88710257132281801009
511.60000 29.88710257132281801009
511.70000 29.88710257132281801009
511.80000 29.88710257132281801009
511.90000 29.88710257132281801009
512.00000 29.88710257132281801009
512.10000 29.88710257132281801009
512.20000 29.88710257132281801009
512.30000 29.88710257132281801009
512.40000 29.88710257132281801009
512.50000 29.88710257132281801009
512.60000 29.88710257132281801009
512.70000 29.88710257132281801009
512.80000 29.88710257132281801009
512.90000 29.88710257132281801009
513.00000 29.88710257132281801009
513.10000 29.88710257132281801009
513.20000 29.88710257132281801009
513.30000 29.88710257132281801009
513.40000 29.88710257132281801009
513.50000 29.88710257132281801009
513.60000 29.88710257132281801009
513.70000 29.88710257132281801009
513.80000 29.88710257132281801009
513.90000 29.88710257132281801009
514.00000 29.88710257132281801009
514.10000 29.88710257132281801009
514.20000 29.88710257132281801009
514.30000 29.88710257132281801009
514.40000 29.88710257132281801009
514.50000 29.88710257132281801009
514.60000 29.88710257132281801009
514.70000 29.88710257132281801009
514.80000 29.88710257132281801009
514.90000 29.88710257132281801009
515.00000 29.88710257132281801009
515.10000 29.88710257132281801009
515.20000 29.88710257132281801009
515.30000 29.88710257132281801009
515.40000 29.88710257132281801009
515.50000 29.88710257132281801009
515.60000 29.88710257132281801009
515.70000 29.88710257132281801009
515.80000 29.88710257132281801009
515.90000 29.88710257132281801009
516.00000 29.88710257132281801009
516.10000 29.88710257132281801009
516.20000 29.88710257132281801009
516.30000 29.88710257132281801009
516.40000 29.88710257132281801009
516.50000 29.88710257132281801009
516.60000 29.88710257132281801009
516.70000 29.88710257132281801009
516.80000 29.88710257132281801009
516.90000 29.88710257132281801009
517.00000 29.88710257132281801009
517.10000 29.88710257132281801009
517.20000 29.88710257132281801009
517.30000 29.88710257132281801009
517.40000 29.88710257132281801009
517.50000 29.88710257132281801009
517.60000 29.88710257132281801009
517.70000 29.88710257132281801009
517.80000 29.88710257132281801009
517.90000 29.88710257132281801009
518.00000 29.88710257132281801009
518.10000 29.88710257132281801009
518.20000 29.88710257132281801009
518.30000 29.88710257132281801009
518.40000 29.88710257132281801009
518.50000 29.88710257132281801009
518.60000 29.88710257132281801009
518.70000 29.88710257132281801009
518.80000 29.88710257132281801009
518.90000 29.88710257132281801009
519.00000 29.88710257132281801009
519.10000 29.88710257132281801009
519.20000 29.88710257132281801009
519.30000 29.88710257132281801009
519.40000 29.88710257132281801009
519.50000 29.88710257132281801009
519.60000 29.88710257132281801009
519.70000 29.88710257132281801009
519.80000 29.88710257132281801009
519.90000 29.88710257132281801009
520.00000 29.88710257132281801009
520.10000 29.88710257132281801009
520.20000 29.88710257132281801009
520.30000 29.88710257132281801009
520.40000 29.88710257132281801009
520.50000 29.88710257132281801009
520.60000 29.88710257132281801009
520.70000 29.88710257132281801009
520.80000 29.88710257132281801009
520.90000 29.88710257132281801009
521.00000 29.88710257132281801009
521.10000 29.88710257132281801009
521.20000 29.88710257132281801009
521.30000 29.88710257132281801009
521.40000 29.88710257132281801009
521.50000 29.88710257132281801009
521.60000 29.88710257132281801009
521.70000 29.88710257132281801009
521.80000 29.88710257132281801009
521.90000 29.88710257132281801009
522.00000 29.88710257132281801009
522.10000 29.88710257132281801009
522.20000 29.88710257132281801009
522.30000 29.88710257132281801009
522.40000 29.88710257132281801009
522.50000 29.88710257132281801009
522.60000 29.88710257132281801009
522.70000 29.88710257132281801009
522.80000 29.88710257132281801009
522.90000 29.88710257132281801009
523.00000 29.88710257132281801009
523.10000 29.88710257132281801009
523.20000 29.88710257132281801009
523.30000 29.88710257132281801009
523.40000 29.88710257132281801009
523.50000 29.88710257132281801009
523.60000 29.88710257132281801009
523.70000 29.88710257132281801009
523.80000 29.88710257132281801009
523.90000 29.88710257132281801009
524.00000 29.88710257132281801009
524.10000 29.88710257132281801009
524.20000 29.88710257132281801009
524.30000 29.88710257132281801009
524.40000 29.88710257132281801009
524.50000 29.88710257132281801009
524.60000 29.88710257132281801009
524.70000 29.88710257132281801009
524.80000 29.88710257132281801009
524.90000 29.88710257132281801009
525.00000 29.88710257132281801009
525.10000 29.88710257132281801009
525.20000 29.88710257132281801009
525.30000 29.88710257132281801009
525.40000 29.88710257132281801009
525.50000 29.88710257132281801009
525.60000 29.88710257132281801009
525.70000 29.88710257132281801009
525.80000 29.88710257132281801009
525.90000 29.88710257132281801009
526.00000 29.88710257132281801009
526.10000 29.88710257132281801009
526.20000 29.88710257132281801009
526.30000 29.88710257132281801009
526.40000 29.88710257132281801009
526.50000 29.88710257132281801009
526.60000 29.88710257132281801009
526.70000 29.88710257132281801009
526.80000 29.88710257132281801009
526.90000 29.88710257132281801009
527.00000 29.88710257132281801009
527.10000 29.88710257132281801009
527.20000 29.88710257132281801009
527.30000 29.88710257132281801009
527.40000 29.88710257132281801009
527.50000 29.88710257132281801009
527.60000 29.88710257132281801009
527.70000 29.88710257132281801009
527.80000 29.88710257132281801009
527.90000 29.88710257132281801009
528.00000 29.88710257132281801009
528.10000 29.88710257132281801009
528.20000 29.88710257132281801009
528.30000 29.88710257132281801009
528.40000 29.88710257132281801009
528.50000 29.88710257132281801009
528.60000 29.88710257132281801009
528.70000 29.88710257132281801009
528.80000 29.88710257132281801009
528.90000 29.88710257132281801009
529.00000 29.88710257132281801009
529.10000 29.88710257132281801009
529.20000 29.88710257132281801009
529.30000 29.88710257132281801009
529.40000 29.88710257132281801009
529.50000 29.88710257132281801009
529.60000 29.88710257132281801009
529.70000 29.88710257132281801009
529.80000 29.88710257132281801009
529.90000 29.88710257132281801009
530.00000 29.88710257132281801009
530.10000 29.88710257132281801009
530.20000 29.88710257132281801009
530.30000 29.88710257132281801009
530.40000 29.88710257132281801009
530.50000 29.88710257132281801009
530.60000 29.88710257132281801009
530.70000 29.88710257132281801009
530.80000 29.88710257132281801009
530.90000 29.88710257132281801009
531.00000 29.88710257132281801009
531.10000 29.88710257132281801009
531.20000 29.88710257132281801009
531.30000 29.88710257132281801009
531.40000 29.88710257132281801009
531.50000 29.88710257132281801009
531.60000 29.88710257132281801009
531.70000 29.88710257132281801009
531.80000 29.88710257132281801009
531.90000 29.88710257132281801009
532.00000 29.88710257132281801009
532.10000 29.88710257132281801009
532.20000 29.88710257132281801009
532.30000 29.88710257132281801009
532.40000 29.88710257132281801009
532.50000 29.88710257132281801009
532.60000 29.88710257132281801009
532.70000 29.88710257132281801009
532.80000 29.88710257132281801009
532.90000 29.88710257132281801009
533.00000 29.88710257132281801009
533.10000 29.88710257132281801009
533.20000 29.88710257132281801009
533.30000 29.88710257132281801009
533.40000 29.88710257132281801009
533.50000 29.88710257132281801009
533.60000 29.88710257132281801009
533.70000 29.88710257132281801009
533.80000 29.88710257132281801009
533.90000 29.88710257132281801009
534.00000 29.88710257132281801009
534.10000 29.88710257132281801009
534.20000 29.88710257132281801009
534.30000 29.88710257132281801009
534.40000 29.88710257132281801009
534.50000 29.88710257132281801009
534.60000 29.88710257132281801009
534.70000 29.88710257132281801009
534.80000 29.88710257132281801009
534.90000 29.88710257132281801009
535.00000 29.88710257132281801009
535.10000 29.88710257132281801009
535.20000 29.88710257132281801009
535.30000 29.88710257132281801009
535.40000 29.88710257132281801009
535.50000 29.88710257132281801009
535.60000 29.88710257132281801009
535.70000 29.88710257132281801009
535.80000 29.88710257132281801009
535.90000 29.88710257132281801009
536.00000 29.88710257132281801009
536.10000 29.88710257132281801009
536.20000 29.88710257132281801009
536.30000 29.88710257132281801009
536.40000 29.88710257132281801009
536.50000 29.88710257132281801009
536.60000 29.88710257132281801009
536.70000 29.88710257132281801009
536.80000 29.88710257132281801009
536.90000 29.88710257132281801009
537.00000 29.88710257132281801009
537.10000 29.88710257132281801009
537.20000 29.88710257132281801009
537.30000 29.88710257132281801009
537.40000 29.88710257132281801009
537.50000 29.88710257132281801009
537.60000 29.88710257132281801009
537.70000 29.88710257132281801009
537.80000 29.88710257132281801009
537.90000 29.88710257132281801009
538.00000 29.88710257132281801009
538.10000 29.88710257132281801009
538.20000 29.88710257132281801009
538.30000 29.88710257132281801009
538.40000 29.88710257132281801009
538.50000 29.88710257132281801009
538.60000 29.88710257132281801009
538.70000 29.88710257132281801009
538.80000 29.88710257132281801009
538.90000 29.88710257132281801009
539.00000 29.88710257132281801009
539.10000 29.88710257132281801009
539.20000 29.88710257132281801009
539.30000 29.88710257132281801009
539.40000 29.88710257132281801009
539.50000 29.88710257132281801009
539.60000 29.88710257132281801009
539.70000 29.88710257132281801009
539.80000 29.88710257132281801009
539.90000 29.88710257132281801009
540.00000 29.88710257132281801009
540.10000 29.88710257132281801009
540.20000 29.88710257132281801009
540.30000 29.88710257132281801009
540.40000 29.88710257132281801009
540.50000 29.88710257132281801009
540.60000 29.88710257132281801009
540.70000 29.88710257132281801009
540.80000 29.88710257132281801009
540.90000 29.88710257132281801009
541.00000 29.88710257132281801009
541.10000 29.88710257132281801009
541.20000 29.88710257132281801009
541.30000 29.88710257132281801009
541.40000 29.88710257132281801009
541.50000 29.88710257132281801009
541.60000 29.88710257132281801009
541.70000 29.88710257132281801009
541.80000 29.88710257132281801009
541.90000 29.88710257132281801009
542.00000 29.88710257132281801009
542.10000 29.88710257132281801009
542.20000 29.88710257132281801009
542.30000 29.88710257132281801009
542.40000 29.88710257132281801009
542.50000 29.88710257132281801009
542.60000 29.88710257132281801009
542.70000 29.88710257132281801009
542.80000 29.88710257132281801009
542.90000 29.88710257132281801009
543.00000 29.88710257132281801009
543.10000 29.88710257132281801009
543.20000 29.88710257132281801009
543.30000 29.88710257132281801009
543.40000 29.88710257132281801009
543.50000 29.88710257132281801009
543.60000 29.88710257132281801009
543.70000 29.88710257132281801009
543.80000 29.88710257132281801009
543.90000 29.88710257132281801009
544.00000 29.88710257132281801009
544.10000 29.88710257132281801009
544.20000 29.88710257132281801009
544.30000 29.88710257132281801009
544.40000 29.88710257132281801009
544.50000 29.88710257132281801009
544.60000 29.88710257132281801009
544.70000 29.88710257132281801009
544.80000 29.88710257132281801009
544.90000 29.88710257132281801009
545.00000 29.88710257132281801009
545.10000 29.88710257132281801009
545.20000 29.88710257132281801009
545.30000 29.88710257132281801009
545.40000 29.88710257132281801009
545.50000 29.88710257132281801009
545.60000 29.88710257132281801009
545.70000 29.88710257132281801009
545.80000 29.88710257132281801009
545.90000 29.88710257132281801009
546.00000 29.88710257132281801009
546.10000 29.88710257132281801009
546.20000 29.88710257132281801009
546.30000 29.88710257132281801009
546.40000 29.88710257132281801009
546.50000 29.88710257132281801009
546.60000 29.88710257132281801009
546.70000 29.88710257132281801009
546.80000 29.88710257132281801009
546.90000 29.88710257132281801009
547.00000 29.88710257132281801009
547.10000 29.88710257132281801009
547.20000 29.88710257132281801009
547.30000 29.88710257132281801009
547.40000 29.88710257132281801009
547.50000 29.88710257132281801009
547.60000 29.88710257132281801009
547.70000 29.88710257132281801009
547.80000 29.88710257132281801009
547.90000 29.88710257132281801009
548.00000 29.88710257132281801009
548.10000 29.88710257132281801009
548.20000 29.88710257132281801009
548.30000 29.88710257132281801009
548.40000 29.88710257132281801009
548.50000 29.88710257132281801009
548.60000 29.88710257132281801009
548.70000 29.88710257132281801009
548.80000 29.88710257132281801009
548.90000 29.88710257132281801009
549.00000 29.88710257132281801009
549.10000 29.88710257132281801009
549.20000 29.88710257132281801009
549.30000 29.88710257132281801009
549.40000 29.88710257132281801009
549.50000 29.88710257132281801009
549.60000 29.88710257132281801009
549.70000 29.88710257132281801009
549.80000 29.88710257132281801009
549.90000 29.88710257132281801009
550.00000 29.88710257132281801009
550.10000 29.88710257132281801009
550.20000 29.88710257132281801009
550.30000 29.88710257132281801009
550.40000 29.88710257132281801009
550.50000 29.88710257132281801009
550.60000 29.88710257132281801009
550.70000 29.88710257132281801009
550.80000 29.88710257132281801009
550.90000 29.88710257132281801009
551.00000 29.88710257132281801009
551.10000 29.88710257132281801009
551.20000 29.88710257132281801009
551.30000 29.88710257132281801009
551.40000 29.88710257132281801009
551.50000 29.88710257132281801009
551.60000 29.88710257132281801009
551.70000 29.88710257132281801009
551.80000 29.88710257132281801009
551.90000 29.88710257132281801009
552.00000 29.88710257132281801009
552.10000 29.88710257132281801009
552.20000 29.88710257132281801009
552.30000 29.88710257132281801009
552.40000 29.88710257132281801009
552.50000 29.88710257132281801009
552.60000 29.88710257132281801009
552.70000 29.88710257132281801009
552.80000 29.88710257132281801009
552.90000 29.88710257132281801009
553.00000 29.88710257132281801009
553.10000 29.88710257132281801009
553.20000 29.88710257132281801009
553.30000 29.88710257132281801009
553.40000 29.88710257132281801009
553.50000 29.88710257132281801009
553.60000 29.88710257132281801009
553.70000 29.88710257132281801009
553.80000 29.88710257132281801009
553.90000 29.88710257132281801009
554.00000 29.88710257132281801009
554.10000 29.88710257132281801009
554.20000 29.88710257132281801009
554.30000 29.88710257132281801009
554.40000 29.88710257132281801009
554.50000 29.88710257132281801009
554.60000 29.88710257132281801009
554.70000 29.88710257132281801009
554.80000 29.88710257132281801009
554.90000 29.88710257132281801009
555.00000 29.88710257132281801009
555.10000 29.88710257132281801009
555.20000 29.88710257132281801009
555.30000 29.88710257132281801009
555.40000 29.88710257132281801009
555.50000 29.88710257132281801009
555.60000 29.88710257132281801009
555.70000 29.88710257132281801009
555.80000 29.88710257132281801009
555.90000 29.88710257132281801009
556.00000 29.88710257132281801009
556.10000 29.88710257132281801009
556.20000 29.88710257132281801009
556.30000 29.88710257132281801009
556.40000 29.88710257132281801009
556.50000 29.88710257132281801009
556.60000 29.88710257132281801009
556.70000 29.88710257132281801009
556.80000 29.88710257132281801009
556.90000 29.88710257132281801009
557.00000 29.88710257132281801009
557.10000 29.88710257132281801009
557.20000 29.88710257132281801009
557.30000 29.88710257132281801009
557.40000 29.88710257132281801009
557.50000 29.88710257132281801009
557.60000 29.88710257132281801009
557.70000 29.88710257132281801009
557.80000 29.88710257132281801009
557.90000 29.88710257132281801009
558.00000 29.88710257132281801009
558.10000 29.88710257132281801009
558.20000 29.88710257132281801009
558.30000 29.88710257132281801009
558.40000 29.88710257132281801009
558.50000 29.88710257132281801009
558.60000 29.88710257132281801009
558.70000 29.88710257132281801009
558.80000 29.88710257132281801009
558.90000 29.88710257132281801009
559.00000 29.88710257132281801009
559.10000 29.88710257132281801009
559.20000 29.88710257132281801009
559.30000 29.88710257132281801009
559.40000 29.88710257132281801009
559.50000 29.88710257132281801009
559.60000 29.88710257132281801009
559.70000 29.88710257132281801009
559.80000 29.88710257132281801009
559.90000 29.88710257132281801009
560.00000 29.88710257132281801009
560.10000 29.88710257132281801009
560.20000 29.88710257132281801009
560.30000 29.88710257132281801009
560.40000 29.88710257132281801009
560.50000 29.88710257132281801009
560.60000 29.88710257132281801009
560.70000 29.88710257132281801009
560.80000 29.88710257132281801009
560.90000 29.88710257132281801009
561.00000 29.88710257132281801009
561.10000 29.88710257132281801009
561.20000 29.88710257132281801009
561.30000 29.88710257132281801009
561.40000 29.88710257132281801009
561.50000 29.88710257132281801009
561.60000 29.88710257132281801009
561.70000 29.88710257132281801009
561.80000 29.88710257132281801009
561.90000 29.88710257132281801009
562.00000 29.88710257132281801009
562.10000 29.88710257132281801009
562.20000 29.88710257132281801009
562.30000 29.88710257132281801009
562.40000 29.88710257132281801009
562.50000 29.88710257132281801009
562.60000 29.88710257132281801009
562.70000 29.88710257132281801009
562.80000 29.88710257132281801009
562.90000 29.88710257132281801009
563.00000 29.88710257132281801009
563.10000 29.88710257132281801009
563.20000 29.88710257132281801009
563.30000 29.88710257132281801009
563.40000 29.88710257132281801009
563.50000 29.88710257132281801009
563.60000 29.88710257132281801009
563.70000 29.88710257132281801009
563.80000 29.88710257132281801009
563.90000 29.88710257132281801009
564.00000 29.88710257132281801009
564.10000 29.88710257132281801009
564.20000 29.88710257132281801009
564.30000 29.88710257132281801009
564.40000 29.88710257132281801009
564.50000 29.88710257132281801009
564.60000 29.88710257132281801009
564.70000 29.88710257132281801009
564.80000 29.88710257132281801009
564.90000 29.88710257132281801009
565.00000 29.88710257132281801009
565.10000 29.88710257132281801009
565.20000 29.88710257132281801009
565.30000 29.88710257132281801009
565.40000 29.88710257132281801009
565.50000 29.88710257132281801009
565.60000 29.88710257132281801009
565.70000 29.88710257132281801009
565.80000 29.88710257132281801009
565.90000 29.88710257132281801009
566.00000 29.88710257132281801009
566.10000 29.88710257132281801009
566.20000 29.88710257132281801009
566.30000 29.88710257132281801009
566.40000 29.88710257132281801009
566.50000 29.88710257132281801009
566.60000 29.88710257132281801009
566.70000 29.88710257132281801009
566.80000 29.88710257132281801009
566.90000 29.88710257132281801009
567.00000 29.88710257132281801009
567.10000 29.88710257132281801009
567.20000 29.88710257132281801009
567.30000 29.88710257132281801009
567.40000 29.88710257132281801009
567.50000 29.88710257132281801009
567.60000 29.88710257132281801009
567.70000 29.88710257132281801009
567.80000 29.88710257132281801009
567.90000 29.88710257132281801009
568.00000 29.88710257132281801009
568.10000 29.88710257132281801009
568.20000 29.88710257132281801009
568.30000 29.88710257132281801009
568.40000 29.88710257132281801009
568.50000 29.88710257132281801009
568.60000 29.88710257132281801009
568.70000 29.88710257132281801009
568.80000 29.88710257132281801009
568.90000 29.88710257132281801009
569.00000 29.88710257132281801009
569.10000 29.88710257132281801009
569.20000 29.88710257132281801009
569.30000 29.88710257132281801009
569.40000 29.88710257132281801009
569.50000 29.88710257132281801009
569.60000 29.88710257132281801009
569.70000 29.88710257132281801009
569.80000 29.88710257132281801009
569.90000 29.88710257132281801009
570.00000 29.88710257132281801009
570.10000 29.88710257132281801009
570.20000 29.88710257132281801009
570.30000 29.88710257132281801009
570.40000 29.88710257132281801009
570.50000 29.88710257132281801009
570.60000 29.88710257132281801009
570.70000 29.88710257132281801009
570.80000 29.88710257132281801009
570.90000 29.88710257132281801009
571.00000 29.88710257132281801009
571.10000 29.88710257132281801009
571.20000 29.88710257132281801009
571.30000 29.88710257132281801009
571.40000 29.88710257132281801009
571.50000 29.88710257132281801009
571.60000 29.88710257132281801009
571.70000 29.88710257132281801009
571.80000 29.88710257132281801009
571.90000 29.88710257132281801009
572.00000 29.88710257132281801009
572.10000 29.88710257132281801009
572.20000 29.88710257132281801009
572.30000 29.88710257132281801009
572.40000 29.88710257132281801009
572.50000 29.88710257132281801009
572.60000 29.88710257132281801009
572.70000 29.88710257132281801009
572.80000 29.88710257132281801009
572.90000 29.88710257132281801009
573.00000 29.88710257132281801009
573.10000 29.88710257132281801009
573.20000 29.88710257132281801009
573.30000 29.88710257132281801009
573.40000 29.88710257132281801009
573.50000 29.88710257132281801009
573.60000 29.88710257132281801009
573.70000 29.88710257132281801009
573.80000 29.88710257132281801009
573.90000 29.88710257132281801009
574.00000 29.88710257132281801009
574.10000 29.88710257132281801009
574.20000 29.88710257132281801009
574.30000 29.88710257132281801009
574.40000 29.88710257132281801009
574.50000 29.88710257132281801009
574.60000 29.88710257132281801009
574.70000 29.88710257132281801009
574.80000 29.88710257132281801009
574.90000 29.88710257132281801009
575.00000 29.88710257132281801009
575.10000 29.88710257132281801009
575.20000 29.88710257132281801009
575.30000 29.88710257132281801009
575.40000 29.88710257132281801009
575.50000 29.88710257132281801009
575.60000 29.88710257132281801009
575.70000 29.88710257132281801009
575.80000 29.88710257132281801009
575.90000 29.88710257132281801009
576.00000 29.88710257132281801009
576.10000 29.88710257132281801009
576.20000 29.88710257132281801009
576.30000 29.88710257132281801009
576.40000 29.88710257132281801009
576.50000 29.88710257132281801009
576.60000 29.88710257132281801009
576.70000 29.88710257132281801009
576.80000 29.88710257132281801009
576.90000 29.88710257132281801009
577.00000 29.88710257132281801009
577.10000 29.88710257132281801009
577.20000 29.88710257132281801009
577.30000 29.88710257132281801009
577.40000 29.88710257132281801009
577.50000 29.88710257132281801009
577.60000 29.88710257132281801009
577.70000 29.88710257132281801009
577.80000 29.88710257132281801009
577.90000 29.88710257132281801009
578.00000 29.88710257132281801009
578.10000 29.88710257132281801009
578.20000 29.88710257132281801009
578.30000 29.88710257132281801009
578.40000 29.88710257132281801009
578.50000 29.88710257132281801009
578.60000 29.88710257132281801009
578.70000 29.88710257132281801009
578.80000 29.88710257132281801009
578.90000 29.88710257132281801009
579.00000 29.88710257132281801009
579.10000 29.88710257132281801009
579.20000 29.88710257132281801009
579.30000 29.88710257132281801009
579.40000 29.88710257132281801009
579.50000 29.88710257132281801009
579.60000 29.88710257132281801009
579.70000 29.88710257132281801009
579.80000 29.88710257132281801009
579.90000 29.88710257132281801009
580.00000 29.88710257132281801009
580.10000 29.88710257132281801009
580.20000 29.88710257132281801009
580.30000 29.88710257132281801009
580.40000 29.88710257132281801009
580.50000 29.88710257132281801009
580.60000 29.88710257132281801009
580.70000 29.88710257132281801009
580.80000 29.88710257132281801009
580.90000 29.88710257132281801009
581.00000 29.88710257132281801009
581.10000 29.88710257132281801009
581.20000 29.88710257132281801009
581.30000 29.88710257132281801009
581.40000 29.88710257132281801009
581.50000 29.88710257132281801009
581.60000 29.88710257132281801009
581.70000 29.88710257132281801009
581.80000 29.88710257132281801009
581.90000 29.88710257132281801009
582.00000 29.88710257132281801009
582.10000 29.88710257132281801009
582.20000 29.88710257132281801009
582.30000 29.88710257132281801009
582.40000 29.88710257132281801009
582.50000 29.88710257132281801009
582.60000 29.88710257132281801009
582.70000 29.88710257132281801009
582.80000 29.88710257132281801009
582.90000 29.88710257132281801009
583.00000 29.88710257132281801009
583.10000 29.88710257132281801009
583.20000 29.88710257132281801009
583.30000 29.88710257132281801009
583.40000 29.88710257132281801009
583.50000 29.88710257132281801009
583.60000 29.88710257132281801009
583.70000 29.88710257132281801009
583.80000 29.88710257132281801009
583.90000 29.88710257132281801009
584.00000 29.88710257132281801009
584.10000 29.88710257132281801009
584.20000 29.88710257132281801009
584.30000 29.88710257132281801009
584.40000 29.88710257132281801009
584.50000 29.88710257132281801009
584.60000 29.88710257132281801009
584.70000 29.88710257132281801009
584.80000 29.88710257132281801009
584.90000 29.88710257132281801009
585.00000 29.88710257132281801009
585.10000 29.88710257132281801009
585.20000 29.88710257132281801009
585.30000 29.88710257132281801009
585.40000 29.88710257132281801009
585.50000 29.88710257132281801009
585.60000 29.88710257132281801009
585.70000 29.88710257132281801009
585.80000 29.88710257132281801009
585.90000 29.88710257132281801009
586.00000 29.88710257132281801009
586.10000 29.88710257132281801009
586.20000 29.88710257132281801009
586.30000 29.88710257132281801009
586.40000 29.88710257132281801009
586.50000 29.88710257132281801009
586.60000 29.88710257132281801009
586.70000 29.88710257132281801009
586.80000 29.88710257132281801009
586.90000 29.88710257132281801009
587.00000 29.88710257132281801009
587.10000 29.88710257132281801009
587.20000 29.88710257132281801009
587.30000 29.88710257132281801009
587.40000 29.88710257132281801009
587.50000 29.88710257132281801009
587.60000 29.88710257132281801009
587.70000 29.88710257132281801009
587.80000 29.88710257132281801009
587.90000 29.88710257132281801009
588.00000 29.88710257132281801009
588.10000 29.88710257132281801009
588.20000 29.88710257132281801009
588.30000 29.88710257132281801009
588.40000 29.88710257132281801009
588.50000 29.88710257132281801009
588.60000 29.88710257132281801009
588.70000 29.88710257132281801009
588.80000 29.88710257132281801009
588.90000 29.88710257132281801009
589.00000 29.88710257132281801009
589.10000 29.88710257132281801009
589.20000 29.88710257132281801009
589.30000 29.88710257132281801009
589.40000 29.88710257132281801009
589.50000 29.88710257132281801009
589.60000 29.88710257132281801009
589.70000 29.88710257132281801009
589.80000 29.88710257132281801009
589.90000 29.88710257132281801009
590.00000 29.88710257132281801009
590.10000 29.88710257132281801009
590.20000 29.88710257132281801009
590.30000 29.88710257132281801009
590.40000 29.88710257132281801009
590.50000 29.88710257132281801009
590.60000 29.88710257132281801009
590.70000 29.88710257132281801009
590.80000 29.88710257132281801009
590.90000 29.88710257132281801009
591.00000 29.88710257132281801009
591.10000 29.88710257132281801009
591.20000 29.88710257132281801009
591.30000 29.88710257132281801009
591.40000 29.88710257132281801009
591.50000 29.88710257132281801009
591.60000 29.88710257132281801009
591.70000 29.88710257132281801009
591.80000 29.88710257132281801009
591.90000 29.88710257132281801009
592.00000 29.88710257132281801009
592.10000 29.88710257132281801009
592.20000 29.88710257132281801009
592.30000 29.88710257132281801009
592.40000 29.88710257132281801009
592.50000 29.88710257132281801009
592.60000 29.88710257132281801009
592.70000 29.88710257132281801009
592.80000 29.88710257132281801009
592.90000 29.88710257132281801009
593.00000 29.88710257132281801009
593.10000 29.88710257132281801009
593.20000 29.88710257132281801009
593.30000 29.88710257132281801009
593.40000 29.88710257132281801009
593.50000 29.88710257132281801009
593.60000 29.88710257132281801009
593.70000 29.88710257132281801009
593.80000 29.88710257132281801009
593.90000 29.88710257132281801009
594.00000 29.88710257132281801009
594.10000 29.88710257132281801009
594.20000 29.88710257132281801009
594.30000 29.88710257132281801009
594.40000 29.88710257132281801009
594.50000 29.88710257132281801009
594.60000 29.88710257132281801009
594.70000 29.88710257132281801009
594.80000 29.88710257132281801009
594.90000 29.88710257132281801009
595.00000 29.88710257132281801009
595.10000 29.88710257132281801009
595.20000 29.88710257132281801009
595.30000 29.88710257132281801009
595.40000 29.88710257132281801009
595.50000 29.88710257132281801009
595.60000 29.88710257132281801009
595.70000 29.88710257132281801009
595.80000 29.88710257132281801009
595.90000 29.88710257132281801009
596.00000 29.88710257132281801009
596.10000 29.88710257132281801009
596.20000 29.88710257132281801009
596.30000 29.88710257132281801009
596.40000 29.88710257132281801009
596.50000 29.88710257132281801009
596.60000 29.88710257132281801009
596.70000 29.88710257132281801009
596.80000 29.88710257132281801009
596.90000 29.88710257132281801009
597.00000 29.88710257132281801009
597.10000 29.88710257132281801009
597.20000 29.88710257132281801009
597.30000 29.88710257132281801009
597.40000 29.88710257132281801009
597.50000 29.88710257132281801009
597.60000 29.88710257132281801009
597.70000 29.88710257132281801009
597.80000 29.88710257132281801009
597.90000 29.88710257132281801009
598.00000 29.88710257132281801009
598.10000 29.88710257132281801009
598.20000 29.88710257132281801009
598.30000 29.88710257132281801009
598.40000 29.88710257132281801009
598.50000 29.88710257132281801009
598.60000 29.88710257132281801009
598.70000 29.88710257132281801009
598.80000 29.88710257132281801009
598.90000 29.88710257132281801009
599.00000 29.88710257132281801009
599.10000 29.88710257132281801009
599.20000 29.88710257132281801009
599.30000 29.88710257132281801009
599.40000 29.88710257132281801009
599.50000 29.88710257132281801009
599.60000 29.88710257132281801009
599.70000 29.88710257132281801009
599.80000 29.88710257132281801009
599.90000 29.88710257132281801009
600.00000 29.88710257132281801009
600.10000 29.88710257132281801009
600.20000 29.88710257132281801009
600.30000 29.88710257132281801009
600.40000 29.88710257132281801009
600.50000 29.88710257132281801009
600.60000 29.88710257132281801009
600.70000 29.88710257132281801009
600.80000 29.88710257132281801009
600.90000 29.88710257132281801009
601.00000 29.88710257132281801009
601.10000 29.88710257132281801009
601.20000 29.88710257132281801009
601.30000 29.88710257132281801009
601.40000 29.88710257132281801009
601.50000 29.88710257132281801009
601.60000 29.88710257132281801009
601.70000 29.88710257132281801009
601.80000 29.88710257132281801009
601.90000 29.88710257132281801009
602.00000 29.88710257132281801009
602.10000 29.88710257132281801009
602.20000 29.88710257132281801009
602.30000 29.88710257132281801009
602.40000 29.88710257132281801009
602.50000 29.88710257132281801009
602.60000 29.88710257132281801009
602.70000 29.88710257132281801009
602.80000 29.88710257132281801009
602.90000 29.88710257132281801009
603.00000 29.88710257132281801009
603.10000 29.88710257132281801009
603.20000 29.88710257132281801009
603.30000 29.88710257132281801009
603.40000 29.88710257132281801009
603.50000 29.88710257132281801009
603.60000 29.88710257132281801009
603.70000 29.88710257132281801009
603.80000 29.88710257132281801009
603.90000 29.88710257132281801009
604.00000 29.88710257132281801009
604.10000 29.88710257132281801009
604.20000 29.88710257132281801009
604.30000 29.88710257132281801009
604.40000 29.88710257132281801009
604.50000 29.88710257132281801009
604.60000 29.88710257132281801009
604.70000 29.88710257132281801009
604.80000 29.88710257132281801009
604.90000 29.88710257132281801009
605.00000 29.88710257132281801009
605.10000 29.88710257132281801009
605.20000 29.88710257132281801009
605.30000 29.88710257132281801009
605.40000 29.88710257132281801009
605.50000 29.88710257132281801009
605.60000 29.88710257132281801009
605.70000 29.88710257132281801009
605.80000 29.88710257132281801009
605.90000 29.88710257132281801009
606.00000 29.88710257132281801009
606.10000 29.88710257132281801009
606.20000 29.88710257132281801009
606.30000 29.88710257132281801009
606.40000 29.88710257132281801009
606.50000 29.88710257132281801009
606.60000 29.88710257132281801009
606.70000 29.88710257132281801009
606.80000 29.88710257132281801009
606.90000 29.88710257132281801009
607.00000 29.88710257132281801009
607.10000 29.88710257132281801009
607.20000 29.88710257132281801009
607.30000 29.88710257132281801009
607.40000 29.88710257132281801009
607.50000 29.88710257132281801009
607.60000 29.88710257132281801009
607.70000 29.88710257132281801009
607.80000 29.88710257132281801009
607.90000 29.88710257132281801009
608.00000 29.88710257132281801009
608.10000 29.88710257132281801009
608.20000 29.88710257132281801009
608.30000 29.88710257132281801009
608.40000 29.88710257132281801009
608.50000 29.88710257132281801009
608.60000 29.88710257132281801009
608.70000 29.88710257132281801009
608.80000 29.88710257132281801009
608.90000 29.88710257132281801009
609.00000 29.88710257132281801009
609.10000 29.88710257132281801009
609.20000 29.88710257132281801009
609.30000 29.88710257132281801009
609.40000 29.88710257132281801009
609.50000 29.88710257132281801009
609.60000 29.88710257132281801009
609.70000 29.88710257132281801009
609.80000 29.88710257132281801009
609.90000 29.88710257132281801009
610.00000 29.88710257132281801009
610.10000 29.88710257132281801009
610.20000 29.88710257132281801009
610.30000 29.88710257132281801009
610.40000 29.88710257132281801009
610.50000 29.88710257132281801009
610.60000 29.88710257132281801009
610.70000 29.88710257132281801009
610.80000 29.88710257132281801009
610.90000 29.88710257132281801009
611.00000 29.88710257132281801009
611.10000 29.88710257132281801009
611.20000 29.88710257132281801009
611.30000 29.88710257132281801009
611.40000 29.88710257132281801009
611.50000 29.88710257132281801009
611.60000 29.88710257132281801009
611.70000 29.88710257132281801009
611.80000 29.88710257132281801009
611.90000 29.88710257132281801009
612.00000 29.88710257132281801009
612.10000 29.88710257132281801009
612.20000 29.88710257132281801009
612.30000 29.88710257132281801009
612.40000 29.88710257132281801009
612.50000 29.88710257132281801009
612.60000 29.88710257132281801009
612.70000 29.88710257132281801009
612.80000 29.88710257132281801009
612.90000 29.88710257132281801009
613.00000 29.88710257132281801009
613.10000 29.88710257132281801009
613.20000 29.88710257132281801009
613.30000 29.88710257132281801009
613.40000 29.88710257132281801009
613.50000 29.88710257132281801009
613.60000 29.88710257132281801009
613.70000 29.88710257132281801009
613.80000 29.88710257132281801009
613.90000 29.88710257132281801009
614.00000 29.88710257132281801009
614.10000 29.88710257132281801009
614.20000 29.88710257132281801009
614.30000 29.88710257132281801009
614.40000 29.88710257132281801009
614.50000 29.88710257132281801009
614.60000 29.88710257132281801009
614.70000 29.88710257132281801009
614.80000 29.88710257132281801009
614.90000 29.88710257132281801009
615.00000 29.88710257132281801009
615.10000 29.88710257132281801009
615.20000 29.88710257132281801009
615.30000 29.88710257132281801009
615.40000 29.88710257132281801009
615.50000 29.88710257132281801009
615.60000 29.88710257132281801009
615.70000 29.88710257132281801009
615.80000 29.88710257132281801009
615.90000 29.88710257132281801009
616.00000 29.88710257132281801009
616.10000 29.88710257132281801009
616.20000 29.88710257132281801009
616.30000 29.88710257132281801009
616.40000 29.88710257132281801009
616.50000 29.88710257132281801009
616.60000 29.88710257132281801009
616.70000 29.88710257132281801009
616.80000 29.88710257132281801009
616.90000 29.88710257132281801009
617.00000 29.88710257132281801009
617.10000 29.88710257132281801009
617.20000 29.88710257132281801009
617.30000 29.88710257132281801009
617.40000 29.88710257132281801009
617.50000 29.88710257132281801009
617.60000 29.88710257132281801009
617.70000 29.88710257132281801009
617.80000 29.88710257132281801009
617.90000 29.88710257132281801009
618.00000 29.88710257132281801009
618.10000 29.88710257132281801009
618.20000 29.88710257132281801009
618.30000 29.88710257132281801009
618.40000 29.88710257132281801009
618.50000 29.88710257132281801009
618.60000 29.88710257132281801009
618.70000 29.88710257132281801009
618.80000 29.88710257132281801009
618.90000 29.88710257132281801009
619.00000 29.88710257132281801009
619.10000 29.88710257132281801009
619.20000 29.88710257132281801009
619.30000 29.88710257132281801009
619.40000 29.88710257132281801009
619.50000 29.88710257132281801009
619.60000 29.88710257132281801009
619.70000 29.88710257132281801009
619.80000 29.88710257132281801009
619.90000 29.88710257132281801009
620.00000 29.88710257132281801009
620.10000 29.88710257132281801009
620.20000 29.88710257132281801009
620.30000 29.88710257132281801009
620.40000 29.88710257132281801009
620.50000 29.88710257132281801009
620.60000 29.88710257132281801009
620.70000 29.88710257132281801009
620.80000 29.88710257132281801009
620.90000 29.88710257132281801009
621.00000 29.88710257132281801009
621.10000 29.88710257132281801009
621.20000 29.88710257132281801009
621.30000 29.88710257132281801009
621.40000 29.88710257132281801009
621.50000 29.88710257132281801009
621.60000 29.88710257132281801009
621.70000 29.88710257132281801009
621.80000 29.88710257132281801009
621.90000 29.88710257132281801009
622.00000 29.88710257132281801009
622.10000 29.88710257132281801009
622.20000 29.88710257132281801009
622.30000 29.88710257132281801009
622.40000 29.88710257132281801009
622.50000 29.88710257132281801009
622.60000 29.88710257132281801009
622.70000 29.88710257132281801009
622.80000 29.88710257132281801009
622.90000 29.88710257132281801009
623.00000 29.88710257132281801009
623.10000 29.88710257132281801009
623.20000 29.88710257132281801009
623.30000 29.88710257132281801009
623.40000 29.88710257132281801009
623.50000 29.88710257132281801009
623.60000 29.88710257132281801009
623.70000 29.88710257132281801009
623.80000 29.88710257132281801009
623.90000 29.88710257132281801009
624.00000 29.88710257132281801009
624.10000 29.88710257132281801009
624.20000 29.88710257132281801009
624.30000 29.88710257132281801009
624.40000 29.88710257132281801009
624.50000 29.88710257132281801009
624.60000 29.88710257132281801009
624.70000 29.88710257132281801009
624.80000 29.88710257132281801009
624.90000 29.88710257132281801009
625.00000 29.88710257132281801009
625.10000 29.88710257132281801009
625.20000 29.88710257132281801009
625.30000 29.88710257132281801009
625.40000 29.88710257132281801009
625.50000 29.88710257132281801009
625.60000 29.88710257132281801009
625.70000 29.88710257132281801009
625.80000 29.88710257132281801009
625.90000 29.88710257132281801009
626.00000 29.88710257132281801009
626.10000 29.88710257132281801009
626.20000 29.88710257132281801009
626.30000 29.88710257132281801009
626.40000 29.88710257132281801009
626.50000 29.88710257132281801009
626.60000 29.88710257132281801009
626.70000 29.88710257132281801009
626.80000 29.88710257132281801009
626.90000 29.88710257132281801009
627.00000 29.88710257132281801009
627.10000 29.88710257132281801009
627.20000 29.88710257132281801009
627.30000 29.88710257132281801009
627.40000 29.88710257132281801009
627.50000 29.88710257132281801009
627.60000 29.88710257132281801009
627.70000 29.88710257132281801009
627.80000 29.88710257132281801009
627.90000 29.88710257132281801009
628.00000 29.88710257132281801009
628.10000 29.88710257132281801009
628.20000 29.88710257132281801009
628.30000 29.88710257132281801009
628.40000 29.88710257132281801009
628.50000 29.88710257132281801009
628.60000 29.88710257132281801009
628.70000 29.88710257132281801009
628.80000 29.88710257132281801009
628.90000 29.88710257132281801009
629.00000 29.88710257132281801009
629.10000 29.88710257132281801009
629.20000 29.88710257132281801009
629.30000 29.88710257132281801009
629.40000 29.88710257132281801009
629.50000 29.88710257132281801009
629.60000 29.88710257132281801009
629.70000 29.88710257132281801009
629.80000 29.88710257132281801009
629.90000 29.88710257132281801009
630.00000 29.88710257132281801009
630.10000 29.88710257132281801009
630.20000 29.88710257132281801009
630.30000 29.88710257132281801009
630.40000 29.88710257132281801009
630.50000 29.88710257132281801009
630.60000 29.88710257132281801009
630.70000 29.88710257132281801009
630.80000 29.88710257132281801009
630.90000 29.88710257132281801009
631.00000 29.88710257132281801009
631.10000 29.88710257132281801009
631.20000 29.88710257132281801009
631.30000 29.88710257132281801009
631.40000 29.88710257132281801009
631.50000 29.88710257132281801009
631.60000 29.88710257132281801009
631.70000 29.88710257132281801009
631.80000 29.88710257132281801009
631.90000 29.88710257132281801009
632.00000 29.88710257132281801009
632.10000 29.88710257132281801009
632.20000 29.88710257132281801009
632.30000 29.88710257132281801009
632.40000 29.88710257132281801009
632.50000 29.88710257132281801009
632.60000 29.88710257132281801009
632.70000 29.88710257132281801009
632.80000 29.88710257132281801009
632.90000 29.88710257132281801009
633.00000 29.88710257132281801009
633.10000 29.88710257132281801009
633.20000 29.88710257132281801009
633.30000 29.88710257132281801009
633.40000 29.88710257132281801009
633.50000 29.88710257132281801009
633.60000 29.88710257132281801009
633.70000 29.88710257132281801009
633.80000 29.88710257132281801009
633.90000 29.88710257132281801009
634.00000 29.88710257132281801009
634.10000 29.88710257132281801009
634.20000 29.88710257132281801009
634.30000 29.88710257132281801009
634.40000 29.88710257132281801009
634.50000 29.88710257132281801009
634.60000 29.88710257132281801009
634.70000 29.88710257132281801009
634.80000 29.88710257132281801009
634.90000 29.88710257132281801009
635.00000 29.88710257132281801009
635.10000 29.88710257132281801009
635.20000 29.88710257132281801009
635.30000 29.88710257132281801009
635.40000 29.88710257132281801009
635.50000 29.88710257132281801009
635.60000 29.88710257132281801009
635.70000 29.88710257132281801009
635.80000 29.88710257132281801009
635.90000 29.88710257132281801009
636.00000 29.88710257132281801009
636.10000 29.88710257132281801009
636.20000 29.88710257132281801009
636.30000 29.88710257132281801009
636.40000 29.88710257132281801009
636.50000 29.88710257132281801009
636.60000 29.88710257132281801009
636.70000 29.88710257132281801009
636.80000 29.88710257132281801009
636.90000 29.88710257132281801009
637.00000 29.88710257132281801009
637.10000 29.88710257132281801009
637.20000 29.88710257132281801009
637.30000 29.88710257132281801009
637.40000 29.88710257132281801009
637.50000 29.88710257132281801009
637.60000 29.88710257132281801009
637.70000 29.88710257132281801009
637.80000 29.88710257132281801009
637.90000 29.88710257132281801009
638.00000 29.88710257132281801009
638.10000 29.88710257132281801009
638.20000 29.88710257132281801009
638.30000 29.88710257132281801009
638.40000 29.88710257132281801009
638.50000 29.88710257132281801009
638.60000 29.88710257132281801009
638.70000 29.88710257132281801009
638.80000 29.88710257132281801009
638.90000 29.88710257132281801009
639.00000 29.88710257132281801009
639.10000 29.88710257132281801009
639.20000 29.88710257132281801009
639.30000 29.88710257132281801009
639.40000 29.88710257132281801009
639.50000 29.88710257132281801009
639.60000 29.88710257132281801009
639.70000 29.88710257132281801009
639.80000 29.88710257132281801009
639.90000 29.88710257132281801009
640.00000 29.88710257132281801009
640.10000 29.88710257132281801009
640.20000 29.88710257132281801009
640.30000 29.88710257132281801009
640.40000 29.88710257132281801009
640.50000 29.88710257132281801009
640.60000 29.88710257132281801009
640.70000 29.88710257132281801009
640.80000 29.88710257132281801009
640.90000 29.88710257132281801009
641.00000 29.88710257132281801009
641.10000 29.88710257132281801009
641.20000 29.88710257132281801009
641.30000 29.88710257132281801009
641.40000 29.88710257132281801009
641.50000 29.88710257132281801009
641.60000 29.88710257132281801009
641.70000 29.88710257132281801009
641.80000 29.88710257132281801009
641.90000 29.88710257132281801009
642.00000 29.88710257132281801009
642.10000 29.88710257132281801009
642.20000 29.88710257132281801009
642.30000 29.88710257132281801009
642.40000 29.88710257132281801009
642.50000 29.88710257132281801009
642.60000 29.88710257132281801009
642.70000 29.88710257132281801009
642.80000 29.88710257132281801009
642.90000 29.88710257132281801009
643.00000 29.88710257132281801009
643.10000 29.88710257132281801009
643.20000 29.88710257132281801009
643.30000 29.88710257132281801009
643.40000 29.88710257132281801009
643.50000 29.88710257132281801009
643.60000 29.88710257132281801009
643.70000 29.88710257132281801009
643.80000 29.88710257132281801009
643.90000 29.88710257132281801009
644.00000 29.88710257132281801009
644.10000 29.88710257132281801009
644.20000 29.88710257132281801009
644.30000 29.88710257132281801009
644.40000 29.88710257132281801009
644.50000 29.88710257132281801009
644.60000 29.88710257132281801009
644.70000 29.88710257132281801009
644.80000 29.88710257132281801009
644.90000 29.88710257132281801009
645.00000 29.88710257132281801009
645.10000 29.88710257132281801009
645.20000 29.88710257132281801009
645.30000 29.88710257132281801009
645.40000 29.88710257132281801009
645.50000 29.88710257132281801009
645.60000 29.88710257132281801009
645.70000 29.88710257132281801009
645.80000 29.88710257132281801009
645.90000 29.88710257132281801009
646.00000 29.88710257132281801009
646.10000 29.88710257132281801009
646.20000 29.88710257132281801009
646.30000 29.88710257132281801009
646.40000 29.88710257132281801009
646.50000 29.88710257132281801009
646.60000 29.88710257132281801009
646.70000 29.88710257132281801009
646.80000 29.88710257132281801009
646.90000 29.88710257132281801009
647.00000 29.88710257132281801009
647.10000 29.88710257132281801009
647.20000 29.88710257132281801009
647.30000 29.88710257132281801009
647.40000 29.88710257132281801009
647.50000 29.88710257132281801009
647.60000 29.88710257132281801009
647.70000 29.88710257132281801009
647.80000 29.88710257132281801009
647.90000 29.88710257132281801009
648.00000 29.88710257132281801009
648.10000 29.88710257132281801009
648.20000 29.88710257132281801009
648.30000 29.88710257132281801009
648.40000 29.88710257132281801009
648.50000 29.88710257132281801009
648.60000 29.88710257132281801009
648.70000 29.88710257132281801009
648.80000 29.88710257132281801009
648.90000 29.88710257132281801009
649.00000 29.88710257132281801009
649.10000 29.88710257132281801009
649.20000 29.88710257132281801009
649.30000 29.88710257132281801009
649.40000 29.88710257132281801009
649.50000 29.88710257132281801009
649.60000 29.88710257132281801009
649.70000 29.88710257132281801009
649.80000 29.88710257132281801009
649.90000 29.88710257132281801009
650.00000 29.88710257132281801009
650.10000 29.88710257132281801009
650.20000 29.88710257132281801009
650.30000 29.88710257132281801009
650.40000 29.88710257132281801009
650.50000 29.88710257132281801009
650.60000 29.88710257132281801009
650.70000 29.88710257132281801009
650.80000 29.88710257132281801009
650.90000 29.88710257132281801009
651.00000 29.88710257132281801009
651.10000 29.88710257132281801009
651.20000 29.88710257132281801009
651.30000 29.88710257132281801009
651.40000 29.88710257132281801009
651.50000 29.88710257132281801009
651.60000 29.88710257132281801009
651.70000 29.88710257132281801009
651.80000 29.88710257132281801009
651.90000 29.88710257132281801009
652.00000 29.88710257132281801009
652.10000 29.88710257132281801009
652.20000 29.88710257132281801009
652.30000 29.88710257132281801009
652.40000 29.88710257132281801009
652.50000 29.88710257132281801009
652.60000 29.88710257132281801009
652.70000 29.88710257132281801009
652.80000 29.88710257132281801009
652.90000 29.88710257132281801009
653.00000 29.88710257132281801009
653.10000 29.88710257132281801009
653.20000 29.88710257132281801009
653.30000 29.88710257132281801009
653.40000 29.88710257132281801009
653.50000 29.88710257132281801009
653.60000 29.88710257132281801009
653.70000 29.88710257132281801009
653.80000 29.88710257132281801009
653.90000 29.88710257132281801009
654.00000 29.88710257132281801009
654.10000 29.88710257132281801009
654.20000 29.88710257132281801009
654.30000 29.88710257132281801009
654.40000 29.88710257132281801009
654.50000 29.88710257132281801009
654.60000 29.88710257132281801009
654.70000 29.88710257132281801009
654.80000 29.88710257132281801009
654.90000 29.88710257132281801009
655.00000 29.88710257132281801009
655.10000 29.88710257132281801009
655.20000 29.88710257132281801009
655.30000 29.88710257132281801009
655.40000 29.88710257132281801009
655.50000 29.88710257132281801009
655.60000 29.88710257132281801009
655.70000 29.88710257132281801009
655.80000 29.88710257132281801009
655.90000 29.88710257132281801009
656.00000 29.88710257132281801009
656.10000 29.88710257132281801009
656.20000 29.88710257132281801009
656.30000 29.88710257132281801009
656.40000 29.88710257132281801009
656.50000 29.88710257132281801009
656.60000 29.88710257132281801009
656.70000 29.88710257132281801009
656.80000 29.88710257132281801009
656.90000 29.88710257132281801009
657.00000 29.88710257132281801009
657.10000 29.88710257132281801009
657.20000 29.88710257132281801009
657.30000 29.88710257132281801009
657.40000 29.88710257132281801009
657.50000 29.88710257132281801009
657.60000 29.88710257132281801009
657.70000 29.88710257132281801009
657.80000 29.88710257132281801009
657.90000 29.88710257132281801009
658.00000 29.88710257132281801009
658.10000 29.88710257132281801009
658.20000 29.88710257132281801009
658.30000 29.88710257132281801009
658.40000 29.88710257132281801009
658.50000 29.88710257132281801009
658.60000 29.88710257132281801009
658.70000 29.88710257132281801009
658.80000 29.88710257132281801009
658.90000 29.88710257132281801009
659.00000 29.88710257132281801009
659.10000 29.88710257132281801009
659.20000 29.88710257132281801009
659.30000 29.88710257132281801009
659.40000 29.88710257132281801009
659.50000 29.88710257132281801009
659.60000 29.88710257132281801009
659.70000 29.88710257132281801009
659.80000 29.88710257132281801009
659.90000 29.88710257132281801009
660.00000 29.88710257132281801009
660.10000 29.88710257132281801009
660.20000 29.88710257132281801009
660.30000 29.88710257132281801009
660.40000 29.88710257132281801009
660.50000 29.88710257132281801009
660.60000 29.88710257132281801009
660.70000 29.88710257132281801009
660.80000 29.88710257132281801009
660.90000 29.88710257132281801009
661.00000 29.88710257132281801009
661.10000 29.88710257132281801009
661.20000 29.88710257132281801009
661.30000 29.88710257132281801009
661.40000 29.88710257132281801009
661.50000 29.88710257132281801009
661.60000 29.88710257132281801009
661.70000 29.88710257132281801009
661.80000 29.88710257132281801009
661.90000 29.88710257132281801009
662.00000 29.88710257132281801009
662.10000 29.88710257132281801009
662.20000 29.88710257132281801009
662.30000 29.88710257132281801009
662.40000 29.88710257132281801009
662.50000 29.88710257132281801009
662.60000 29.88710257132281801009
662.70000 29.88710257132281801009
662.80000 29.88710257132281801009
662.90000 29.88710257132281801009
663.00000 29.88710257132281801009
663.10000 29.88710257132281801009
663.20000 29.88710257132281801009
663.30000 29.88710257132281801009
663.40000 29.88710257132281801009
663.50000 29.88710257132281801009
663.60000 29.88710257132281801009
663.70000 29.88710257132281801009
663.80000 29.88710257132281801009
663.90000 29.88710257132281801009
664.00000 29.88710257132281801009
664.10000 29.88710257132281801009
664.20000 29.88710257132281801009
664.30000 29.88710257132281801009
664.40000 29.88710257132281801009
664.50000 29.88710257132281801009
664.60000 29.88710257132281801009
664.70000 29.88710257132281801009
664.80000 29.88710257132281801009
664.90000 29.88710257132281801009
665.00000 29.88710257132281801009
665.10000 29.88710257132281801009
665.20000 29.88710257132281801009
665.30000 29.88710257132281801009
665.40000 29.88710257132281801009
665.50000 29.88710257132281801009
665.60000 29.88710257132281801009
665.70000 29.88710257132281801009
665.80000 29.88710257132281801009
665.90000 29.88710257132281801009
666.00000 29.88710257132281801009
666.10000 29.88710257132281801009
666.20000 29.88710257132281801009
666.30000 29.88710257132281801009
666.40000 29.88710257132281801009
666.50000 29.88710257132281801009
666.60000 29.88710257132281801009
666.70000 29.88710257132281801009
666.80000 29.88710257132281801009
666.90000 29.88710257132281801009
667.00000 29.88710257132281801009
667.10000 29.88710257132281801009
667.20000 29.88710257132281801009
667.30000 29.88710257132281801009
667.40000 29.88710257132281801009
667.50000 29.88710257132281801009
667.60000 29.88710257132281801009
667.70000 29.88710257132281801009
667.80000 29.88710257132281801009
667.90000 29.88710257132281801009
668.00000 29.88710257132281801009
668.10000 29.88710257132281801009
668.20000 29.88710257132281801009
668.30000 29.88710257132281801009
668.40000 29.88710257132281801009
668.50000 29.88710257132281801009
668.60000 29.88710257132281801009
668.70000 29.88710257132281801009
668.80000 29.88710257132281801009
668.90000 29.88710257132281801009
669.00000 29.88710257132281801009
669.10000 29.88710257132281801009
669.20000 29.88710257132281801009
669.30000 29.88710257132281801009
669.40000 29.88710257132281801009
669.50000 29.88710257132281801009
669.60000 29.88710257132281801009
669.70000 29.88710257132281801009
669.80000 29.88710257132281801009
669.90000 29.88710257132281801009
670.00000 29.88710257132281801009
670.10000 29.88710257132281801009
670.20000 29.88710257132281801009
670.30000 29.88710257132281801009
670.40000 29.88710257132281801009
670.50000 29.88710257132281801009
670.60000 29.88710257132281801009
670.70000 29.88710257132281801009
670.80000 29.88710257132281801009
670.90000 29.88710257132281801009
671.00000 29.88710257132281801009
671.10000 29.88710257132281801009
671.20000 29.88710257132281801009
671.30000 29.88710257132281801009
671.40000 29.88710257132281801009
671.50000 29.88710257132281801009
671.60000 29.88710257132281801009
671.70000 29.88710257132281801009
671.80000 29.88710257132281801009
671.90000 29.88710257132281801009
672.00000 29.88710257132281801009
672.10000 29.88710257132281801009
672.20000 29.88710257132281801009
672.30000 29.88710257132281801009
672.40000 29.88710257132281801009
672.50000 29.88710257132281801009
672.60000 29.88710257132281801009
672.70000 29.88710257132281801009
672.80000 29.88710257132281801009
672.90000 29.88710257132281801009
673.00000 29.88710257132281801009
673.10000 29.88710257132281801009
673.20000 29.88710257132281801009
673.30000 29.88710257132281801009
673.40000 29.88710257132281801009
673.50000 29.88710257132281801009
673.60000 29.88710257132281801009
673.70000 29.88710257132281801009
673.80000 29.88710257132281801009
673.90000 29.88710257132281801009
674.00000 29.88710257132281801009
674.10000 29.88710257132281801009
674.20000 29.88710257132281801009
674.30000 29.88710257132281801009
674.40000 29.88710257132281801009
674.50000 29.88710257132281801009
674.60000 29.88710257132281801009
674.70000 29.88710257132281801009
674.80000 29.88710257132281801009
674.90000 29.88710257132281801009
675.00000 29.88710257132281801009
675.10000 29.88710257132281801009
675.20000 29.88710257132281801009
675.30000 29.88710257132281801009
675.40000 29.88710257132281801009
675.50000 29.88710257132281801009
675.60000 29.88710257132281801009
675.70000 29.88710257132281801009
675.80000 29.88710257132281801009
675.90000 29.88710257132281801009
676.00000 29.88710257132281801009
676.10000 29.88710257132281801009
676.20000 29.88710257132281801009
676.30000 29.88710257132281801009
676.40000 29.88710257132281801009
676.50000 29.88710257132281801009
676.60000 29.88710257132281801009
676.70000 29.88710257132281801009
676.80000 29.88710257132281801009
676.90000 29.88710257132281801009
677.00000 29.88710257132281801009
677.10000 29.88710257132281801009
677.20000 29.88710257132281801009
677.30000 29.88710257132281801009
677.40000 29.88710257132281801009
677.50000 29.88710257132281801009
677.60000 29.88710257132281801009
677.70000 29.88710257132281801009
677.80000 29.88710257132281801009
677.90000 29.88710257132281801009
678.00000 29.88710257132281801009
678.10000 29.88710257132281801009
678.20000 29.88710257132281801009
678.30000 29.88710257132281801009
678.40000 29.88710257132281801009
678.50000 29.88710257132281801009
678.60000 29.88710257132281801009
678.70000 29.88710257132281801009
678.80000 29.88710257132281801009
678.90000 29.88710257132281801009
679.00000 29.88710257132281801009
679.10000 29.88710257132281801009
679.20000 29.88710257132281801009
679.30000 29.88710257132281801009
679.40000 29.88710257132281801009
679.50000 29.88710257132281801009
679.60000 29.88710257132281801009
679.70000 29.88710257132281801009
679.80000 29.88710257132281801009
679.90000 29.88710257132281801009
680.00000 29.88710257132281801009
680.10000 29.88710257132281801009
680.20000 29.88710257132281801009
680.30000 29.88710257132281801009
680.40000 29.88710257132281801009
680.50000 29.88710257132281801009
680.60000 29.88710257132281801009
680.70000 29.88710257132281801009
680.80000 29.88710257132281801009
680.90000 29.88710257132281801009
681.00000 29.88710257132281801009
681.10000 29.88710257132281801009
681.20000 29.88710257132281801009
681.30000 29.88710257132281801009
681.40000 29.88710257132281801009
681.50000 29.88710257132281801009
681.60000 29.88710257132281801009
681.70000 29.88710257132281801009
681.80000 29.88710257132281801009
681.90000 29.88710257132281801009
682.00000 29.88710257132281801009
682.10000 29.88710257132281801009
682.20000 29.88710257132281801009
682.30000 29.88710257132281801009
682.40000 29.88710257132281801009
682.50000 29.88710257132281801009
682.60000 29.88710257132281801009
682.70000 29.88710257132281801009
682.80000 29.88710257132281801009
682.90000 29.88710257132281801009
683.00000 29.88710257132281801009
683.10000 29.88710257132281801009
683.20000 29.88710257132281801009
683.30000 29.88710257132281801009
683.40000 29.88710257132281801009
683.50000 29.88710257132281801009
683.60000 29.88710257132281801009
683.70000 29.88710257132281801009
683.80000 29.88710257132281801009
683.90000 29.88710257132281801009
684.00000 29.88710257132281801009
684.10000 29.88710257132281801009
684.20000 29.88710257132281801009
684.30000 29.88710257132281801009
684.40000 29.88710257132281801009
684.50000 29.88710257132281801009
684.60000 29.88710257132281801009
684.70000 29.88710257132281801009
684.80000 29.88710257132281801009
684.90000 29.88710257132281801009
685.00000 29.88710257132281801009
685.10000 29.88710257132281801009
685.20000 29.88710257132281801009
685.30000 29.88710257132281801009
685.40000 29.88710257132281801009
685.50000 29.88710257132281801009
685.60000 29.88710257132281801009
685.70000 29.88710257132281801009
685.80000 29.88710257132281801009
685.90000 29.88710257132281801009
686.00000 29.88710257132281801009
686.10000 29.88710257132281801009
686.20000 29.88710257132281801009
686.30000 29.88710257132281801009
686.40000 29.88710257132281801009
686.50000 29.88710257132281801009
686.60000 29.88710257132281801009
686.70000 29.88710257132281801009
686.80000 29.88710257132281801009
686.90000 29.88710257132281801009
687.00000 29.88710257132281801009
687.10000 29.88710257132281801009
687.20000 29.88710257132281801009
687.30000 29.88710257132281801009
687.40000 29.88710257132281801009
687.50000 29.88710257132281801009
687.60000 29.88710257132281801009
687.70000 29.88710257132281801009
687.80000 29.88710257132281801009
687.90000 29.88710257132281801009
688.00000 29.88710257132281801009
688.10000 29.88710257132281801009
688.20000 29.88710257132281801009
688.30000 29.88710257132281801009
688.40000 29.88710257132281801009
688.50000 29.88710257132281801009
688.60000 29.88710257132281801009
688.70000 29.88710257132281801009
688.80000 29.88710257132281801009
688.90000 29.88710257132281801009
689.00000 29.88710257132281801009
689.10000 29.88710257132281801009
689.20000 29.88710257132281801009
689.30000 29.88710257132281801009
689.40000 29.88710257132281801009
689.50000 29.88710257132281801009
689.60000 29.88710257132281801009
689.70000 29.88710257132281801009
689.80000 29.88710257132281801009
689.90000 29.88710257132281801009
690.00000 29.88710257132281801009
690.10000 29.88710257132281801009
690.20000 29.88710257132281801009
690.30000 29.88710257132281801009
690.40000 29.88710257132281801009
690.50000 29.88710257132281801009
690.60000 29.88710257132281801009
690.70000 29.88710257132281801009
690.80000 29.88710257132281801009
690.90000 29.88710257132281801009
691.00000 29.88710257132281801009
691.10000 29.88710257132281801009
691.20000 29.88710257132281801009
691.30000 29.88710257132281801009
691.40000 29.88710257132281801009
691.50000 29.88710257132281801009
691.60000 29.88710257132281801009
691.70000 29.88710257132281801009
691.80000 29.88710257132281801009
691.90000 29.88710257132281801009
692.00000 29.88710257132281801009
692.10000 29.88710257132281801009
692.20000 29.88710257132281801009
692.30000 29.88710257132281801009
692.40000 29.88710257132281801009
692.50000 29.88710257132281801009
692.60000 29.88710257132281801009
692.70000 29.88710257132281801009
692.80000 29.88710257132281801009
692.90000 29.88710257132281801009
693.00000 29.88710257132281801009
693.10000 29.88710257132281801009
693.20000 29.88710257132281801009
693.30000 29.88710257132281801009
693.40000 29.88710257132281801009
693.50000 29.88710257132281801009
693.60000 29.88710257132281801009
693.70000 29.88710257132281801009
693.80000 29.88710257132281801009
693.90000 29.88710257132281801009
694.00000 29.88710257132281801009
694.10000 29.88710257132281801009
694.20000 29.88710257132281801009
694.30000 29.88710257132281801009
694.40000 29.88710257132281801009
694.50000 29.88710257132281801009
694.60000 29.88710257132281801009
694.70000 29.88710257132281801009
694.80000 29.88710257132281801009
694.90000 29.88710257132281801009
695.00000 29.88710257132281801009
695.10000 29.88710257132281801009
695.20000 29.88710257132281801009
695.30000 29.88710257132281801009
695.40000 29.88710257132281801009
695.50000 29.88710257132281801009
695.60000 29.88710257132281801009
695.70000 29.88710257132281801009
695.80000 29.88710257132281801009
695.90000 29.88710257132281801009
696.00000 29.88710257132281801009
696.10000 29.88710257132281801009
696.20000 29.88710257132281801009
696.30000 29.88710257132281801009
696.40000 29.88710257132281801009
696.50000 29.88710257132281801009
696.60000 29.88710257132281801009
696.70000 29.88710257132281801009
696.80000 29.88710257132281801009
696.90000 29.88710257132281801009
697.00000 29.88710257132281801009
697.10000 29.88710257132281801009
697.20000 29.88710257132281801009
697.30000 29.88710257132281801009
697.40000 29.88710257132281801009
697.50000 29.88710257132281801009
697.60000 29.88710257132281801009
697.70000 29.88710257132281801009
697.80000 29.88710257132281801009
697.90000 29.88710257132281801009
698.00000 29.88710257132281801009
698.10000 29.88710257132281801009
698.20000 29.88710257132281801009
698.30000 29.88710257132281801009
698.40000 29.88710257132281801009
698.50000 29.88710257132281801009
698.60000 29.88710257132281801009
698.70000 29.88710257132281801009
698.80000 29.88710257132281801009
698.90000 29.88710257132281801009
699.00000 29.88710257132281801009
699.10000 29.88710257132281801009
699.20000 29.88710257132281801009
699.30000 29.88710257132281801009
699.40000 29.88710257132281801009
699.50000 29.88710257132281801009
699.60000 29.88710257132281801009
699.70000 29.88710257132281801009
699.80000 29.88710257132281801009
699.90000 29.88710257132281801009
700.00000 29.88710257132281801009
700.10000 29.88710257132281801009
700.20000 29.88710257132281801009
700.30000 29.88710257132281801009
700.40000 29.88710257132281801009
700.50000 29.88710257132281801009
700.60000 29.88710257132281801009
700.70000 29.88710257132281801009
700.80000 29.88710257132281801009
700.90000 29.88710257132281801009
701.00000 29.88710257132281801009
701.10000 29.88710257132281801009
701.20000 29.88710257132281801009
701.30000 29.88710257132281801009
701.40000 29.88710257132281801009
701.50000 29.88710257132281801009
701.60000 29.88710257132281801009
701.70000 29.88710257132281801009
701.80000 29.88710257132281801009
701.90000 29.88710257132281801009
702.00000 29.88710257132281801009
702.10000 29.88710257132281801009
702.20000 29.88710257132281801009
702.30000 29.88710257132281801009
702.40000 29.88710257132281801009
702.50000 29.88710257132281801009
702.60000 29.88710257132281801009
702.70000 29.88710257132281801009
702.80000 29.88710257132281801009
702.90000 29.88710257132281801009
703.00000 29.88710257132281801009
703.10000 29.88710257132281801009
703.20000 29.88710257132281801009
703.30000 29.88710257132281801009
703.40000 29.88710257132281801009
703.50000 29.88710257132281801009
703.60000 29.88710257132281801009
703.70000 29.88710257132281801009
703.80000 29.88710257132281801009
703.90000 29.88710257132281801009
704.00000 29.88710257132281801009
704.10000 29.88710257132281801009
704.20000 29.88710257132281801009
704.30000 29.88710257132281801009
704.40000 29.88710257132281801009
704.50000 29.88710257132281801009
704.60000 29.88710257132281801009
704.70000 29.88710257132281801009
704.80000 29.88710257132281801009
704.90000 29.88710257132281801009
705.00000 29.88710257132281801009
705.10000 29.88710257132281801009
705.20000 29.88710257132281801009
705.30000 29.88710257132281801009
705.40000 29.88710257132281801009
705.50000 29.88710257132281801009
705.60000 29.88710257132281801009
705.70000 29.88710257132281801009
705.80000 29.88710257132281801009
705.90000 29.88710257132281801009
706.00000 29.88710257132281801009
706.10000 29.88710257132281801009
706.20000 29.88710257132281801009
706.30000 29.88710257132281801009
706.40000 29.88710257132281801009
706.50000 29.88710257132281801009
706.60000 29.88710257132281801009
706.70000 29.88710257132281801009
706.80000 29.88710257132281801009
706.90000 29.88710257132281801009
707.00000 29.88710257132281801009
707.10000 29.88710257132281801009
707.20000 29.88710257132281801009
707.30000 29.88710257132281801009
707.40000 29.88710257132281801009
707.50000 29.88710257132281801009
707.60000 29.88710257132281801009
707.70000 29.88710257132281801009
707.80000 29.88710257132281801009
707.90000 29.88710257132281801009
708.00000 29.88710257132281801009
708.10000 29.88710257132281801009
708.20000 29.88710257132281801009
708.30000 29.88710257132281801009
708.40000 29.88710257132281801009
708.50000 29.88710257132281801009
708.60000 29.88710257132281801009
708.70000 29.88710257132281801009
708.80000 29.88710257132281801009
708.90000 29.88710257132281801009
709.00000 29.88710257132281801009
709.10000 29.88710257132281801009
709.20000 29.88710257132281801009
709.30000 29.88710257132281801009
709.40000 29.88710257132281801009
709.50000 29.88710257132281801009
709.60000 29.88710257132281801009
709.70000 29.88710257132281801009
709.80000 29.88710257132281801009
709.90000 29.88710257132281801009
710.00000 29.88710257132281801009
710.10000 29.88710257132281801009
710.20000 29.88710257132281801009
710.30000 29.88710257132281801009
710.40000 29.88710257132281801009
710.50000 29.88710257132281801009
710.60000 29.88710257132281801009
710.70000 29.88710257132281801009
710.80000 29.88710257132281801009
710.90000 29.88710257132281801009
711.00000 29.88710257132281801009
711.10000 29.88710257132281801009
711.20000 29.88710257132281801009
711.30000 29.88710257132281801009
711.40000 29.88710257132281801009
711.50000 29.88710257132281801009
711.60000 29.88710257132281801009
711.70000 29.88710257132281801009
711.80000 29.88710257132281801009
711.90000 29.88710257132281801009
712.00000 29.88710257132281801009
712.10000 29.88710257132281801009
712.20000 29.88710257132281801009
712.30000 29.88710257132281801009
712.40000 29.88710257132281801009
712.50000 29.88710257132281801009
712.60000 29.88710257132281801009
712.70000 29.88710257132281801009
712.80000 29.88710257132281801009
712.90000 29.88710257132281801009
713.00000 29.88710257132281801009
713.10000 29.88710257132281801009
713.20000 29.88710257132281801009
713.30000 29.88710257132281801009
713.40000 29.88710257132281801009
713.50000 29.88710257132281801009
713.60000 29.88710257132281801009
713.70000 29.88710257132281801009
713.80000 29.88710257132281801009
713.90000 29.88710257132281801009
714.00000 29.88710257132281801009
714.10000 29.88710257132281801009
714.20000 29.88710257132281801009
714.30000 29.88710257132281801009
714.40000 29.88710257132281801009
714.50000 29.88710257132281801009
714.60000 29.88710257132281801009
714.70000 29.88710257132281801009
714.80000 29.88710257132281801009
714.90000 29.88710257132281801009
715.00000 29.88710257132281801009
715.10000 29.88710257132281801009
715.20000 29.88710257132281801009
715.30000 29.88710257132281801009
715.40000 29.88710257132281801009
715.50000 29.88710257132281801009
715.60000 29.88710257132281801009
715.70000 29.88710257132281801009
715.80000 29.88710257132281801009
715.90000 29.88710257132281801009
716.00000 29.88710257132281801009
716.10000 29.88710257132281801009
716.20000 29.88710257132281801009
716.30000 29.88710257132281801009
716.40000 29.88710257132281801009
716.50000 29.88710257132281801009
716.60000 29.88710257132281801009
716.70000 29.88710257132281801009
716.80000 29.88710257132281801009
716.90000 29.88710257132281801009
717.00000 29.88710257132281801009
717.10000 29.88710257132281801009
717.20000 29.88710257132281801009
717.30000 29.88710257132281801009
717.40000 29.88710257132281801009
717.50000 29.88710257132281801009
717.60000 29.88710257132281801009
717.70000 29.88710257132281801009
717.80000 29.88710257132281801009
717.90000 29.88710257132281801009
718.00000 29.88710257132281801009
718.10000 29.88710257132281801009
718.20000 29.88710257132281801009
718.30000 29.88710257132281801009
718.40000 29.88710257132281801009
718.50000 29.88710257132281801009
718.60000 29.88710257132281801009
718.70000 29.88710257132281801009
718.80000 29.88710257132281801009
718.90000 29.88710257132281801009
719.00000 29.88710257132281801009
719.10000 29.88710257132281801009
719.20000 29.88710257132281801009
719.30000 29.88710257132281801009
719.40000 29.88710257132281801009
719.50000 29.88710257132281801009
719.60000 29.88710257132281801009
719.70000 29.88710257132281801009
719.80000 29.88710257132281801009
719.90000 29.88710257132281801009
720.00000 29.88710257132281801009
720.10000 29.88710257132281801009
720.20000 29.88710257132281801009
720.30000 29.88710257132281801009
720.40000 29.88710257132281801009
720.50000 29.88710257132281801009
720.60000 29.88710257132281801009
720.70000 29.88710257132281801009
720.80000 29.88710257132281801009
720.90000 29.88710257132281801009
721.00000 29.88710257132281801009
721.10000 29.88710257132281801009
721.20000 29.88710257132281801009
721.30000 29.88710257132281801009
721.40000 29.88710257132281801009
721.50000 29.88710257132281801009
721.60000 29.88710257132281801009
721.70000 29.88710257132281801009
721.80000 29.88710257132281801009
721.90000 29.88710257132281801009
722.00000 29.88710257132281801009
722.10000 29.88710257132281801009
722.20000 29.88710257132281801009
722.30000 29.88710257132281801009
722.40000 29.88710257132281801009
722.50000 29.88710257132281801009
722.60000 29.88710257132281801009
722.70000 29.88710257132281801009
722.80000 29.88710257132281801009
722.90000 29.88710257132281801009
723.00000 29.88710257132281801009
723.10000 29.88710257132281801009
723.20000 29.88710257132281801009
723.30000 29.88710257132281801009
723.40000 29.88710257132281801009
723.50000 29.88710257132281801009
723.60000 29.88710257132281801009
723.70000 29.88710257132281801009
723.80000 29.88710257132281801009
723.90000 29.88710257132281801009
724.00000 29.88710257132281801009
724.10000 29.88710257132281801009
724.20000 29.88710257132281801009
724.30000 29.88710257132281801009
724.40000 29.88710257132281801009
724.50000 29.88710257132281801009
724.60000 29.88710257132281801009
724.70000 29.88710257132281801009
724.80000 29.88710257132281801009
724.90000 29.88710257132281801009
725.00000 29.88710257132281801009
725.10000 29.88710257132281801009
725.20000 29.88710257132281801009
725.30000 29.88710257132281801009
725.40000 29.88710257132281801009
725.50000 29.88710257132281801009
725.60000 29.88710257132281801009
725.70000 29.88710257132281801009
725.80000 29.88710257132281801009
725.90000 29.88710257132281801009
726.00000 29.88710257132281801009
726.10000 29.88710257132281801009
726.20000 29.88710257132281801009
726.30000 29.88710257132281801009
726.40000 29.88710257132281801009
726.50000 29.88710257132281801009
726.60000 29.88710257132281801009
726.70000 29.88710257132281801009
726.80000 29.88710257132281801009
726.90000 29.88710257132281801009
727.00000 29.88710257132281801009
727.10000 29.88710257132281801009
727.20000 29.88710257132281801009
727.30000 29.88710257132281801009
727.40000 29.88710257132281801009
727.50000 29.88710257132281801009
727.60000 29.88710257132281801009
727.70000 29.88710257132281801009
727.80000 29.88710257132281801009
727.90000 29.88710257132281801009
728.00000 29.88710257132281801009
728.10000 29.88710257132281801009
728.20000 29.88710257132281801009
728.30000 29.88710257132281801009
728.40000 29.88710257132281801009
728.50000 29.88710257132281801009
728.60000 29.88710257132281801009
728.70000 29.88710257132281801009
728.80000 29.88710257132281801009
728.90000 29.88710257132281801009
729.00000 29.88710257132281801009
729.10000 29.88710257132281801009
729.20000 29.88710257132281801009
729.30000 29.88710257132281801009
729.40000 29.88710257132281801009
729.50000 29.88710257132281801009
729.60000 29.88710257132281801009
729.70000 29.88710257132281801009
729.80000 29.88710257132281801009
729.90000 29.88710257132281801009
730.00000 29.88710257132281801009
730.10000 29.88710257132281801009
730.20000 29.88710257132281801009
730.30000 29.88710257132281801009
730.40000 29.88710257132281801009
730.50000 29.88710257132281801009
730.60000 29.88710257132281801009
730.70000 29.88710257132281801009
730.80000 29.88710257132281801009
730.90000 29.88710257132281801009
731.00000 29.88710257132281801009
731.10000 29.88710257132281801009
731.20000 29.88710257132281801009
731.30000 29.88710257132281801009
731.40000 29.88710257132281801009
731.50000 29.88710257132281801009
731.60000 29.88710257132281801009
731.70000 29.88710257132281801009
731.80000 29.88710257132281801009
731.90000 29.88710257132281801009
732.00000 29.88710257132281801009
732.10000 29.88710257132281801009
732.20000 29.88710257132281801009
732.30000 29.88710257132281801009
732.40000 29.88710257132281801009
732.50000 29.88710257132281801009
732.60000 29.88710257132281801009
732.70000 29.88710257132281801009
732.80000 29.88710257132281801009
732.90000 29.88710257132281801009
733.00000 29.88710257132281801009
733.10000 29.88710257132281801009
733.20000 29.88710257132281801009
733.30000 29.88710257132281801009
733.40000 29.88710257132281801009
733.50000 29.88710257132281801009
733.60000 29.88710257132281801009
733.70000 29.88710257132281801009
733.80000 29.88710257132281801009
733.90000 29.88710257132281801009
734.00000 29.88710257132281801009
734.10000 29.88710257132281801009
734.20000 29.88710257132281801009
734.30000 29.88710257132281801009
734.40000 29.88710257132281801009
734.50000 29.88710257132281801009
734.60000 29.88710257132281801009
734.70000 29.88710257132281801009
734.80000 29.88710257132281801009
734.90000 29.88710257132281801009
735.00000 29.88710257132281801009
735.10000 29.88710257132281801009
735.20000 29.88710257132281801009
735.30000 29.88710257132281801009
735.40000 29.88710257132281801009
735.50000 29.88710257132281801009
735.60000 29.88710257132281801009
735.70000 29.88710257132281801009
735.80000 29.88710257132281801009
735.90000 29.88710257132281801009
736.00000 29.88710257132281801009
736.10000 29.88710257132281801009
736.20000 29.88710257132281801009
736.30000 29.88710257132281801009
736.40000 29.88710257132281801009
736.50000 29.88710257132281801009
736.60000 29.88710257132281801009
736.70000 29.88710257132281801009
736.80000 29.88710257132281801009
736.90000 29.88710257132281801009
737.00000 29.88710257132281801009
737.10000 29.88710257132281801009
737.20000 29.88710257132281801009
737.30000 29.88710257132281801009
737.40000 29.88710257132281801009
737.50000 29.88710257132281801009
737.60000 29.88710257132281801009
737.70000 29.88710257132281801009
737.80000 29.88710257132281801009
737.90000 29.88710257132281801009
738.00000 29.88710257132281801009
738.10000 29.88710257132281801009
738.20000 29.88710257132281801009
738.30000 29.88710257132281801009
738.40000 29.88710257132281801009
738.50000 29.88710257132281801009
738.60000 29.88710257132281801009
738.70000 29.88710257132281801009
738.80000 29.88710257132281801009
738.90000 29.88710257132281801009
739.00000 29.88710257132281801009
739.10000 29.88710257132281801009
739.20000 29.88710257132281801009
739.30000 29.88710257132281801009
739.40000 29.88710257132281801009
739.50000 29.88710257132281801009
739.60000 29.88710257132281801009
739.70000 29.88710257132281801009
739.80000 29.88710257132281801009
739.90000 29.88710257132281801009
740.00000 29.88710257132281801009
740.10000 29.88710257132281801009
740.20000 29.88710257132281801009
740.30000 29.88710257132281801009
740.40000 29.88710257132281801009
740.50000 29.88710257132281801009
740.60000 29.88710257132281801009
740.70000 29.88710257132281801009
740.80000 29.88710257132281801009
740.90000 29.88710257132281801009
741.00000 29.88710257132281801009
741.10000 29.88710257132281801009
741.20000 29.88710257132281801009
741.30000 29.88710257132281801009
741.40000 29.88710257132281801009
741.50000 29.88710257132281801009
741.60000 29.88710257132281801009
741.70000 29.88710257132281801009
741.80000 29.88710257132281801009
741.90000 29.88710257132281801009
742.00000 29.88710257132281801009
742.10000 29.88710257132281801009
742.20000 29.88710257132281801009
742.30000 29.88710257132281801009
742.40000 29.88710257132281801009
742.50000 29.88710257132281801009
742.60000 29.88710257132281801009
742.70000 29.88710257132281801009
742.80000 29.88710257132281801009
742.90000 29.88710257132281801009
743.00000 29.88710257132281801009
743.10000 29.88710257132281801009
743.20000 29.88710257132281801009
743.30000 29.88710257132281801009
743.40000 29.88710257132281801009
743.50000 29.88710257132281801009
743.60000 29.88710257132281801009
743.70000 29.88710257132281801009
743.80000 29.88710257132281801009
743.90000 29.88710257132281801009
744.00000 29.88710257132281801009
744.10000 29.88710257132281801009
744.20000 29.88710257132281801009
744.30000 29.88710257132281801009
744.40000 29.88710257132281801009
744.50000 29.88710257132281801009
744.60000 29.88710257132281801009
744.70000 29.88710257132281801009
744.80000 29.88710257132281801009
744.90000 29.88710257132281801009
745.00000 29.88710257132281801009
745.10000 29.88710257132281801009
745.20000 29.88710257132281801009
745.30000 29.88710257132281801009
745.40000 29.88710257132281801009
745.50000 29.88710257132281801009
745.60000 29.88710257132281801009
745.70000 29.88710257132281801009
745.80000 29.88710257132281801009
745.90000 29.88710257132281801009
746.00000 29.88710257132281801009
746.10000 29.88710257132281801009
746.20000 29.88710257132281801009
746.30000 29.88710257132281801009
746.40000 29.88710257132281801009
746.50000 29.88710257132281801009
746.60000 29.88710257132281801009
746.70000 29.88710257132281801009
746.80000 29.88710257132281801009
746.90000 29.88710257132281801009
747.00000 29.88710257132281801009
747.10000 29.88710257132281801009
747.20000 29.88710257132281801009
747.30000 29.88710257132281801009
747.40000 29.88710257132281801009
747.50000 29.88710257132281801009
747.60000 29.88710257132281801009
747.70000 29.88710257132281801009
747.80000 29.88710257132281801009
747.90000 29.88710257132281801009
748.00000 29.88710257132281801009
748.10000 29.88710257132281801009
748.20000 29.88710257132281801009
748.30000 29.88710257132281801009
748.40000 29.88710257132281801009
748.50000 29.88710257132281801009
748.60000 29.88710257132281801009
748.70000 29.88710257132281801009
748.80000 29.88710257132281801009
748.90000 29.88710257132281801009
749.00000 29.88710257132281801009
749.10000 29.88710257132281801009
749.20000 29.88710257132281801009
749.30000 29.88710257132281801009
749.40000 29.88710257132281801009
749.50000 29.88710257132281801009
749.60000 29.88710257132281801009
749.70000 29.88710257132281801009
749.80000 29.88710257132281801009
749.90000 29.88710257132281801009
750.00000 29.88710257132281801009
750.10000 29.88710257132281801009
750.20000 29.88710257132281801009
750.30000 29.88710257132281801009
750.40000 29.88710257132281801009
750.50000 29.88710257132281801009
750.60000 29.88710257132281801009
750.70000 29.88710257132281801009
750.80000 29.88710257132281801009
750.90000 29.88710257132281801009
751.00000 29.88710257132281801009
751.10000 29.88710257132281801009
751.20000 29.88710257132281801009
751.30000 29.88710257132281801009
751.40000 29.88710257132281801009
751.50000 29.88710257132281801009
751.60000 29.88710257132281801009
751.70000 29.88710257132281801009
751.80000 29.88710257132281801009
751.90000 29.88710257132281801009
752.00000 29.88710257132281801009
752.10000 29.88710257132281801009
752.20000 29.88710257132281801009
752.30000 29.88710257132281801009
752.40000 29.88710257132281801009
752.50000 29.88710257132281801009
752.60000 29.88710257132281801009
752.70000 29.88710257132281801009
752.80000 29.88710257132281801009
752.90000 29.88710257132281801009
753.00000 29.88710257132281801009
753.10000 29.88710257132281801009
753.20000 29.88710257132281801009
753.30000 29.88710257132281801009
753.40000 29.88710257132281801009
753.50000 29.88710257132281801009
753.60000 29.88710257132281801009
753.70000 29.88710257132281801009
753.80000 29.88710257132281801009
753.90000 29.88710257132281801009
754.00000 29.88710257132281801009
754.10000 29.88710257132281801009
754.20000 29.88710257132281801009
754.30000 29.88710257132281801009
754.40000 29.88710257132281801009
754.50000 29.88710257132281801009
754.60000 29.88710257132281801009
754.70000 29.88710257132281801009
754.80000 29.88710257132281801009
754.90000 29.88710257132281801009
755.00000 29.88710257132281801009
755.10000 29.88710257132281801009
755.20000 29.88710257132281801009
755.30000 29.88710257132281801009
755.40000 29.88710257132281801009
755.50000 29.88710257132281801009
755.60000 29.88710257132281801009
755.70000 29.88710257132281801009
755.80000 29.88710257132281801009
755.90000 29.88710257132281801009
756.00000 29.88710257132281801009
756.10000 29.88710257132281801009
756.20000 29.88710257132281801009
756.30000 29.88710257132281801009
756.40000 29.88710257132281801009
756.50000 29.88710257132281801009
756.60000 29.88710257132281801009
756.70000 29.88710257132281801009
756.80000 29.88710257132281801009
756.90000 29.88710257132281801009
757.00000 29.88710257132281801009
757.10000 29.88710257132281801009
757.20000 29.88710257132281801009
757.30000 29.88710257132281801009
757.40000 29.88710257132281801009
757.50000 29.88710257132281801009
757.60000 29.88710257132281801009
757.70000 29.88710257132281801009
757.80000 29.88710257132281801009
757.90000 29.88710257132281801009
758.00000 29.88710257132281801009
758.10000 29.88710257132281801009
758.20000 29.88710257132281801009
758.30000 29.88710257132281801009
758.40000 29.88710257132281801009
758.50000 29.88710257132281801009
758.60000 29.88710257132281801009
758.70000 29.88710257132281801009
758.80000 29.88710257132281801009
758.90000 29.88710257132281801009
759.00000 29.88710257132281801009
759.10000 29.88710257132281801009
759.20000 29.88710257132281801009
759.30000 29.88710257132281801009
759.40000 29.88710257132281801009
759.50000 29.88710257132281801009
759.60000 29.88710257132281801009
759.70000 29.88710257132281801009
759.80000 29.88710257132281801009
759.90000 29.88710257132281801009
760.00000 29.88710257132281801009
760.10000 29.88710257132281801009
760.20000 29.88710257132281801009
760.30000 29.88710257132281801009
760.40000 29.88710257132281801009
760.50000 29.88710257132281801009
760.60000 29.88710257132281801009
760.70000 29.88710257132281801009
760.80000 29.88710257132281801009
760.90000 29.88710257132281801009
761.00000 29.88710257132281801009
761.10000 29.88710257132281801009
761.20000 29.88710257132281801009
761.30000 29.88710257132281801009
761.40000 29.88710257132281801009
761.50000 29.88710257132281801009
761.60000 29.88710257132281801009
761.70000 29.88710257132281801009
761.80000 29.88710257132281801009
761.90000 29.88710257132281801009
762.00000 29.88710257132281801009
762.10000 29.88710257132281801009
762.20000 29.88710257132281801009
762.30000 29.88710257132281801009
762.40000 29.88710257132281801009
762.50000 29.88710257132281801009
762.60000 29.88710257132281801009
762.70000 29.88710257132281801009
762.80000 29.88710257132281801009
762.90000 29.88710257132281801009
763.00000 29.88710257132281801009
763.10000 29.88710257132281801009
763.20000 29.88710257132281801009
763.30000 29.88710257132281801009
763.40000 29.88710257132281801009
763.50000 29.88710257132281801009
763.60000 29.88710257132281801009
763.70000 29.88710257132281801009
763.80000 29.88710257132281801009
763.90000 29.88710257132281801009
764.00000 29.88710257132281801009
764.10000 29.88710257132281801009
764.20000 29.88710257132281801009
764.30000 29.88710257132281801009
764.40000 29.88710257132281801009
764.50000 29.88710257132281801009
764.60000 29.88710257132281801009
764.70000 29.88710257132281801009
764.80000 29.88710257132281801009
764.90000 29.88710257132281801009
765.00000 29.88710257132281801009
765.10000 29.88710257132281801009
765.20000 29.88710257132281801009
765.30000 29.88710257132281801009
765.40000 29.88710257132281801009
765.50000 29.88710257132281801009
765.60000 29.88710257132281801009
765.70000 29.88710257132281801009
765.80000 29.88710257132281801009
765.90000 29.88710257132281801009
766.00000 29.88710257132281801009
766.10000 29.88710257132281801009
766.20000 29.88710257132281801009
766.30000 29.88710257132281801009
766.40000 29.88710257132281801009
766.50000 29.88710257132281801009
766.60000 29.88710257132281801009
766.70000 29.88710257132281801009
766.80000 29.88710257132281801009
766.90000 29.88710257132281801009
767.00000 29.88710257132281801009
767.10000 29.88710257132281801009
767.20000 29.88710257132281801009
767.30000 29.88710257132281801009
767.40000 29.88710257132281801009
767.50000 29.88710257132281801009
767.60000 29.88710257132281801009
767.70000 29.88710257132281801009
767.80000 29.88710257132281801009
767.90000 29.88710257132281801009
768.00000 29.88710257132281801009
768.10000 29.88710257132281801009
768.20000 29.88710257132281801009
768.30000 29.88710257132281801009
768.40000 29.88710257132281801009
768.50000 29.88710257132281801009
768.60000 29.88710257132281801009
768.70000 29.88710257132281801009
768.80000 29.88710257132281801009
768.90000 29.88710257132281801009
769.00000 29.88710257132281801009
769.10000 29.88710257132281801009
769.20000 29.88710257132281801009
769.30000 29.88710257132281801009
769.40000 29.88710257132281801009
769.50000 29.88710257132281801009
769.60000 29.88710257132281801009
769.70000 29.88710257132281801009
769.80000 29.88710257132281801009
769.90000 29.88710257132281801009
770.00000 29.88710257132281801009
770.10000 29.88710257132281801009
770.20000 29.88710257132281801009
770.30000 29.88710257132281801009
770.40000 29.88710257132281801009
770.50000 29.88710257132281801009
770.60000 29.88710257132281801009
770.70000 29.88710257132281801009
770.80000 29.88710257132281801009
770.90000 29.88710257132281801009
771.00000 29.88710257132281801009
771.10000 29.88710257132281801009
771.20000 29.88710257132281801009
771.30000 29.88710257132281801009
771.40000 29.88710257132281801009
771.50000 29.88710257132281801009
771.60000 29.88710257132281801009
771.70000 29.88710257132281801009
771.80000 29.88710257132281801009
771.90000 29.88710257132281801009
772.00000 29.88710257132281801009
772.10000 29.88710257132281801009
772.20000 29.88710257132281801009
772.30000 29.88710257132281801009
772.40000 29.88710257132281801009
772.50000 29.88710257132281801009
772.60000 29.88710257132281801009
772.70000 29.88710257132281801009
772.80000 29.88710257132281801009
772.90000 29.88710257132281801009
773.00000 29.88710257132281801009
773.10000 29.88710257132281801009
773.20000 29.88710257132281801009
773.30000 29.88710257132281801009
773.40000 29.88710257132281801009
773.50000 29.88710257132281801009
773.60000 29.88710257132281801009
773.70000 29.88710257132281801009
773.80000 29.88710257132281801009
773.90000 29.88710257132281801009
774.00000 29.88710257132281801009
774.10000 29.88710257132281801009
774.20000 29.88710257132281801009
774.30000 29.88710257132281801009
774.40000 29.88710257132281801009
774.50000 29.88710257132281801009
774.60000 29.88710257132281801009
774.70000 29.88710257132281801009
774.80000 29.88710257132281801009
774.90000 29.88710257132281801009
775.00000 29.88710257132281801009
775.10000 29.88710257132281801009
775.20000 29.88710257132281801009
775.30000 29.88710257132281801009
775.40000 29.88710257132281801009
775.50000 29.88710257132281801009
775.60000 29.88710257132281801009
775.70000 29.88710257132281801009
775.80000 29.88710257132281801009
775.90000 29.88710257132281801009
776.00000 29.88710257132281801009
776.10000 29.88710257132281801009
776.20000 29.88710257132281801009
776.30000 29.88710257132281801009
776.40000 29.88710257132281801009
776.50000 29.88710257132281801009
776.60000 29.88710257132281801009
776.70000 29.88710257132281801009
776.80000 29.88710257132281801009
776.90000 29.88710257132281801009
777.00000 29.88710257132281801009
777.10000 29.88710257132281801009
777.20000 29.88710257132281801009
777.30000 29.88710257132281801009
777.40000 29.88710257132281801009
777.50000 29.88710257132281801009
777.60000 29.88710257132281801009
777.70000 29.88710257132281801009
777.80000 29.88710257132281801009
777.90000 29.88710257132281801009
778.00000 29.88710257132281801009
778.10000 29.88710257132281801009
778.20000 29.88710257132281801009
778.30000 29.88710257132281801009
778.40000 29.88710257132281801009
778.50000 29.88710257132281801009
778.60000 29.88710257132281801009
778.70000 29.88710257132281801009
778.80000 29.88710257132281801009
778.90000 29.88710257132281801009
779.00000 29.88710257132281801009
779.10000 29.88710257132281801009
779.20000 29.88710257132281801009
779.30000 29.88710257132281801009
779.40000 29.88710257132281801009
779.50000 29.88710257132281801009
779.60000 29.88710257132281801009
779.70000 29.88710257132281801009
779.80000 29.88710257132281801009
779.90000 29.88710257132281801009
780.00000 29.88710257132281801009
780.10000 29.88710257132281801009
780.20000 29.88710257132281801009
780.30000 29.88710257132281801009
780.40000 29.88710257132281801009
780.50000 29.88710257132281801009
780.60000 29.88710257132281801009
780.70000 29.88710257132281801009
780.80000 29.88710257132281801009
780.90000 29.88710257132281801009
781.00000 29.88710257132281801009
781.10000 29.88710257132281801009
781.20000 29.88710257132281801009
781.30000 29.88710257132281801009
781.40000 29.88710257132281801009
781.50000 29.88710257132281801009
781.60000 29.88710257132281801009
781.70000 29.88710257132281801009
781.80000 29.88710257132281801009
781.90000 29.88710257132281801009
782.00000 29.88710257132281801009
782.10000 29.88710257132281801009
782.20000 29.88710257132281801009
782.30000 29.88710257132281801009
782.40000 29.88710257132281801009
782.50000 29.88710257132281801009
782.60000 29.88710257132281801009
782.70000 29.88710257132281801009
782.80000 29.88710257132281801009
782.90000 29.88710257132281801009
783.00000 29.88710257132281801009
783.10000 29.88710257132281801009
783.20000 29.88710257132281801009
783.30000 29.88710257132281801009
783.40000 29.88710257132281801009
783.50000 29.88710257132281801009
783.60000 29.88710257132281801009
783.70000 29.88710257132281801009
783.80000 29.88710257132281801009
783.90000 29.88710257132281801009
784.00000 29.88710257132281801009
784.10000 29.88710257132281801009
784.20000 29.88710257132281801009
784.30000 29.88710257132281801009
784.40000 29.88710257132281801009
784.50000 29.88710257132281801009
784.60000 29.88710257132281801009
784.70000 29.88710257132281801009
784.80000 29.88710257132281801009
784.90000 29.88710257132281801009
785.00000 29.88710257132281801009
785.10000 29.88710257132281801009
785.20000 29.88710257132281801009
785.30000 29.88710257132281801009
785.40000 29.88710257132281801009
785.50000 29.88710257132281801009
785.60000 29.88710257132281801009
785.70000 29.88710257132281801009
785.80000 29.88710257132281801009
785.90000 29.88710257132281801009
786.00000 29.88710257132281801009
786.10000 29.88710257132281801009
786.20000 29.88710257132281801009
786.30000 29.88710257132281801009
786.40000 29.88710257132281801009
786.50000 29.88710257132281801009
786.60000 29.88710257132281801009
786.70000 29.88710257132281801009
786.80000 29.88710257132281801009
786.90000 29.88710257132281801009
787.00000 29.88710257132281801009
787.10000 29.88710257132281801009
787.20000 29.88710257132281801009
787.30000 29.88710257132281801009
787.40000 29.88710257132281801009
787.50000 29.88710257132281801009
787.60000 29.88710257132281801009
787.70000 29.88710257132281801009
787.80000 29.88710257132281801009
787.90000 29.88710257132281801009
788.00000 29.88710257132281801009
788.10000 29.88710257132281801009
788.20000 29.88710257132281801009
788.30000 29.88710257132281801009
788.40000 29.88710257132281801009
788.50000 29.88710257132281801009
788.60000 29.88710257132281801009
788.70000 29.88710257132281801009
788.80000 29.88710257132281801009
788.90000 29.88710257132281801009
789.00000 29.88710257132281801009
789.10000 29.88710257132281801009
789.20000 29.88710257132281801009
789.30000 29.88710257132281801009
789.40000 29.88710257132281801009
789.50000 29.88710257132281801009
789.60000 29.88710257132281801009
789.70000 29.88710257132281801009
789.80000 29.88710257132281801009
789.90000 29.88710257132281801009
790.00000 29.88710257132281801009
790.10000 29.88710257132281801009
790.20000 29.88710257132281801009
790.30000 29.88710257132281801009
790.40000 29.88710257132281801009
790.50000 29.88710257132281801009
790.60000 29.88710257132281801009
790.70000 29.88710257132281801009
790.80000 29.88710257132281801009
790.90000 29.88710257132281801009
791.00000 29.88710257132281801009
791.10000 29.88710257132281801009
791.20000 29.88710257132281801009
791.30000 29.88710257132281801009
791.40000 29.88710257132281801009
791.50000 29.88710257132281801009
791.60000 29.88710257132281801009
791.70000 29.88710257132281801009
791.80000 29.88710257132281801009
791.90000 29.88710257132281801009
792.00000 29.88710257132281801009
792.10000 29.88710257132281801009
792.20000 29.88710257132281801009
792.30000 29.88710257132281801009
792.40000 29.88710257132281801009
792.50000 29.88710257132281801009
792.60000 29.88710257132281801009
792.70000 29.88710257132281801009
792.80000 29.88710257132281801009
792.90000 29.88710257132281801009
793.00000 29.88710257132281801009
793.10000 29.88710257132281801009
793.20000 29.88710257132281801009
793.30000 29.88710257132281801009
793.40000 29.88710257132281801009
793.50000 29.88710257132281801009
793.60000 29.88710257132281801009
793.70000 29.88710257132281801009
793.80000 29.88710257132281801009
793.90000 29.88710257132281801009
794.00000 29.88710257132281801009
794.10000 29.88710257132281801009
794.20000 29.88710257132281801009
794.30000 29.88710257132281801009
794.40000 29.88710257132281801009
794.50000 29.88710257132281801009
794.60000 29.88710257132281801009
794.70000 29.88710257132281801009
794.80000 29.88710257132281801009
794.90000 29.88710257132281801009
795.00000 29.88710257132281801009
795.10000 29.88710257132281801009
795.20000 29.88710257132281801009
795.30000 29.88710257132281801009
795.40000 29.88710257132281801009
795.50000 29.88710257132281801009
795.60000 29.88710257132281801009
795.70000 29.88710257132281801009
795.80000 29.88710257132281801009
795.90000 29.88710257132281801009
796.00000 29.88710257132281801009
796.10000 29.88710257132281801009
796.20000 29.88710257132281801009
796.30000 29.88710257132281801009
796.40000 29.88710257132281801009
796.50000 29.88710257132281801009
796.60000 29.88710257132281801009
796.70000 29.88710257132281801009
796.80000 29.88710257132281801009
796.90000 29.88710257132281801009
797.00000 29.88710257132281801009
797.10000 29.88710257132281801009
797.20000 29.88710257132281801009
797.30000 29.88710257132281801009
797.40000 29.88710257132281801009
797.50000 29.88710257132281801009
797.60000 29.88710257132281801009
797.70000 29.88710257132281801009
797.80000 29.88710257132281801009
797.90000 29.88710257132281801009
798.00000 29.88710257132281801009
798.10000 29.88710257132281801009
798.20000 29.88710257132281801009
798.30000 29.88710257132281801009
798.40000 29.88710257132281801009
798.50000 29.88710257132281801009
798.60000 29.88710257132281801009
798.70000 29.88710257132281801009
798.80000 29.88710257132281801009
798.90000 29.88710257132281801009
799.00000 29.88710257132281801009
799.10000 29.88710257132281801009
799.20000 29.88710257132281801009
799.30000 29.88710257132281801009
799.40000 29.88710257132281801009
799.50000 29.88710257132281801009
799.60000 29.88710257132281801009
799.70000 29.88710257132281801009
799.80000 29.88710257132281801009
799.90000 29.88710257132281801009
800.00000 29.88710257132281801009
800.10000 29.88710257132281801009
800.20000 29.88710257132281801009
800.30000 29.88710257132281801009
800.40000 29.88710257132281801009
800.50000 29.88710257132281801009
800.60000 29.88710257132281801009
800.70000 29.88710257132281801009
800.80000 29.88710257132281801009
800.90000 29.88710257132281801009
801.00000 29.88710257132281801009
801.10000 29.88710257132281801009
801.20000 29.88710257132281801009
801.30000 29.88710257132281801009
801.40000 29.88710257132281801009
801.50000 29.88710257132281801009
801.60000 29.88710257132281801009
801.70000 29.88710257132281801009
801.80000 29.88710257132281801009
801.90000 29.88710257132281801009
802.00000 29.88710257132281801009
802.10000 29.88710257132281801009
802.20000 29.88710257132281801009
802.30000 29.88710257132281801009
802.40000 29.88710257132281801009
802.50000 29.88710257132281801009
802.60000 29.88710257132281801009
802.70000 29.88710257132281801009
802.80000 29.88710257132281801009
802.90000 29.88710257132281801009
803.00000 29.88710257132281801009
803.10000 29.88710257132281801009
803.20000 29.88710257132281801009
803.30000 29.88710257132281801009
803.40000 29.88710257132281801009
803.50000 29.88710257132281801009
803.60000 29.88710257132281801009
803.70000 29.88710257132281801009
803.80000 29.88710257132281801009
803.90000 29.88710257132281801009
804.00000 29.88710257132281801009
804.10000 29.88710257132281801009
804.20000 29.88710257132281801009
804.30000 29.88710257132281801009
804.40000 29.88710257132281801009
804.50000 29.88710257132281801009
804.60000 29.88710257132281801009
804.70000 29.88710257132281801009
804.80000 29.88710257132281801009
804.90000 29.88710257132281801009
805.00000 29.88710257132281801009
805.10000 29.88710257132281801009
805.20000 29.88710257132281801009
805.30000 29.88710257132281801009
805.40000 29.88710257132281801009
805.50000 29.88710257132281801009
805.60000 29.88710257132281801009
805.70000 29.88710257132281801009
805.80000 29.88710257132281801009
805.90000 29.88710257132281801009
806.00000 29.88710257132281801009
806.10000 29.88710257132281801009
806.20000 29.88710257132281801009
806.30000 29.88710257132281801009
806.40000 29.88710257132281801009
806.50000 29.88710257132281801009
806.60000 29.88710257132281801009
806.70000 29.88710257132281801009
806.80000 29.88710257132281801009
806.90000 29.88710257132281801009
807.00000 29.88710257132281801009
807.10000 29.88710257132281801009
807.20000 29.88710257132281801009
807.30000 29.88710257132281801009
807.40000 29.88710257132281801009
807.50000 29.88710257132281801009
807.60000 29.88710257132281801009
807.70000 29.88710257132281801009
807.80000 29.88710257132281801009
807.90000 29.88710257132281801009
808.00000 29.88710257132281801009
808.10000 29.88710257132281801009
808.20000 29.88710257132281801009
808.30000 29.88710257132281801009
808.40000 29.88710257132281801009
808.50000 29.88710257132281801009
808.60000 29.88710257132281801009
808.70000 29.88710257132281801009
808.80000 29.88710257132281801009
808.90000 29.88710257132281801009
809.00000 29.88710257132281801009
809.10000 29.88710257132281801009
809.20000 29.88710257132281801009
809.30000 29.88710257132281801009
809.40000 29.88710257132281801009
809.50000 29.88710257132281801009
809.60000 29.88710257132281801009
809.70000 29.88710257132281801009
809.80000 29.88710257132281801009
809.90000 29.88710257132281801009
810.00000 29.88710257132281801009
810.10000 29.88710257132281801009
810.20000 29.88710257132281801009
810.30000 29.88710257132281801009
810.40000 29.88710257132281801009
810.50000 29.88710257132281801009
810.60000 29.88710257132281801009
810.70000 29.88710257132281801009
810.80000 29.88710257132281801009
810.90000 29.88710257132281801009
811.00000 29.88710257132281801009
811.10000 29.88710257132281801009
811.20000 29.88710257132281801009
811.30000 29.88710257132281801009
811.40000 29.88710257132281801009
811.50000 29.88710257132281801009
811.60000 29.88710257132281801009
811.70000 29.88710257132281801009
811.80000 29.88710257132281801009
811.90000 29.88710257132281801009
812.00000 29.88710257132281801009
812.10000 29.88710257132281801009
812.20000 29.88710257132281801009
812.30000 29.88710257132281801009
812.40000 29.88710257132281801009
812.50000 29.88710257132281801009
812.60000 29.88710257132281801009
812.70000 29.88710257132281801009
812.80000 29.88710257132281801009
812.90000 29.88710257132281801009
813.00000 29.88710257132281801009
813.10000 29.88710257132281801009
813.20000 29.88710257132281801009
813.30000 29.88710257132281801009
813.40000 29.88710257132281801009
813.50000 29.88710257132281801009
813.60000 29.88710257132281801009
813.70000 29.88710257132281801009
813.80000 29.88710257132281801009
813.90000 29.88710257132281801009
814.00000 29.88710257132281801009
814.10000 29.88710257132281801009
814.20000 29.88710257132281801009
814.30000 29.88710257132281801009
814.40000 29.88710257132281801009
814.50000 29.88710257132281801009
814.60000 29.88710257132281801009
814.70000 29.88710257132281801009
814.80000 29.88710257132281801009
814.90000 29.88710257132281801009
815.00000 29.88710257132281801009
815.10000 29.88710257132281801009
815.20000 29.88710257132281801009
815.30000 29.88710257132281801009
815.40000 29.88710257132281801009
815.50000 29.88710257132281801009
815.60000 29.88710257132281801009
815.70000 29.88710257132281801009
815.80000 29.88710257132281801009
815.90000 29.88710257132281801009
816.00000 29.88710257132281801009
816.10000 29.88710257132281801009
816.20000 29.88710257132281801009
816.30000 29.88710257132281801009
816.40000 29.88710257132281801009
816.50000 29.88710257132281801009
816.60000 29.88710257132281801009
816.70000 29.88710257132281801009
816.80000 29.88710257132281801009
816.90000 29.88710257132281801009
817.00000 29.88710257132281801009
817.10000 29.88710257132281801009
817.20000 29.88710257132281801009
817.30000 29.88710257132281801009
817.40000 29.88710257132281801009
817.50000 29.88710257132281801009
817.60000 29.88710257132281801009
817.70000 29.88710257132281801009
817.80000 29.88710257132281801009
817.90000 29.88710257132281801009
818.00000 29.88710257132281801009
818.10000 29.88710257132281801009
818.20000 29.88710257132281801009
818.30000 29.88710257132281801009
818.40000 29.88710257132281801009
818.50000 29.88710257132281801009
818.60000 29.88710257132281801009
818.70000 29.88710257132281801009
818.80000 29.88710257132281801009
818.90000 29.88710257132281801009
819.00000 29.88710257132281801009
819.10000 29.88710257132281801009
819.20000 29.88710257132281801009
819.30000 29.88710257132281801009
819.40000 29.88710257132281801009
819.50000 29.88710257132281801009
819.60000 29.88710257132281801009
819.70000 29.88710257132281801009
819.80000 29.88710257132281801009
819.90000 29.88710257132281801009
820.00000 29.88710257132281801009
820.10000 29.88710257132281801009
820.20000 29.88710257132281801009
820.30000 29.88710257132281801009
820.40000 29.88710257132281801009
820.50000 29.88710257132281801009
820.60000 29.88710257132281801009
820.70000 29.88710257132281801009
820.80000 29.88710257132281801009
820.90000 29.88710257132281801009
821.00000 29.88710257132281801009
821.10000 29.88710257132281801009
821.20000 29.88710257132281801009
821.30000 29.88710257132281801009
821.40000 29.88710257132281801009
821.50000 29.88710257132281801009
821.60000 29.88710257132281801009
821.70000 29.88710257132281801009
821.80000 29.88710257132281801009
821.90000 29.88710257132281801009
822.00000 29.88710257132281801009
822.10000 29.88710257132281801009
822.20000 29.88710257132281801009
822.30000 29.88710257132281801009
822.40000 29.88710257132281801009
822.50000 29.88710257132281801009
822.60000 29.88710257132281801009
822.70000 29.88710257132281801009
822.80000 29.88710257132281801009
822.90000 29.88710257132281801009
823.00000 29.88710257132281801009
823.10000 29.88710257132281801009
823.20000 29.88710257132281801009
823.30000 29.88710257132281801009
823.40000 29.88710257132281801009
823.50000 29.88710257132281801009
823.60000 29.88710257132281801009
823.70000 29.88710257132281801009
823.80000 29.88710257132281801009
823.90000 29.88710257132281801009
824.00000 29.88710257132281801009
824.10000 29.88710257132281801009
824.20000 29.88710257132281801009
824.30000 29.88710257132281801009
824.40000 29.88710257132281801009
824.50000 29.88710257132281801009
824.60000 29.88710257132281801009
824.70000 29.88710257132281801009
824.80000 29.88710257132281801009
824.90000 29.88710257132281801009
825.00000 29.88710257132281801009
825.10000 29.88710257132281801009
825.20000 29.88710257132281801009
825.30000 29.88710257132281801009
825.40000 29.88710257132281801009
825.50000 29.88710257132281801009
825.60000 29.88710257132281801009
825.70000 29.88710257132281801009
825.80000 29.88710257132281801009
825.90000 29.88710257132281801009
826.00000 29.88710257132281801009
826.10000 29.88710257132281801009
826.20000 29.88710257132281801009
826.30000 29.88710257132281801009
826.40000 29.88710257132281801009
826.50000 29.88710257132281801009
826.60000 29.88710257132281801009
826.70000 29.88710257132281801009
826.80000 29.88710257132281801009
826.90000 29.88710257132281801009
827.00000 29.88710257132281801009
827.10000 29.88710257132281801009
827.20000 29.88710257132281801009
827.30000 29.88710257132281801009
827.40000 29.88710257132281801009
827.50000 29.88710257132281801009
827.60000 29.88710257132281801009
827.70000 29.88710257132281801009
827.80000 29.88710257132281801009
827.90000 29.88710257132281801009
828.00000 29.88710257132281801009
828.10000 29.88710257132281801009
828.20000 29.88710257132281801009
828.30000 29.88710257132281801009
828.40000 29.88710257132281801009
828.50000 29.88710257132281801009
828.60000 29.88710257132281801009
828.70000 29.88710257132281801009
828.80000 29.88710257132281801009
828.90000 29.88710257132281801009
829.00000 29.88710257132281801009
829.10000 29.88710257132281801009
829.20000 29.88710257132281801009
829.30000 29.88710257132281801009
829.40000 29.88710257132281801009
829.50000 29.88710257132281801009
829.60000 29.88710257132281801009
829.70000 29.88710257132281801009
829.80000 29.88710257132281801009
829.90000 29.88710257132281801009
830.00000 29.88710257132281801009
830.10000 29.88710257132281801009
830.20000 29.88710257132281801009
830.30000 29.88710257132281801009
830.40000 29.88710257132281801009
830.50000 29.88710257132281801009
830.60000 29.88710257132281801009
830.70000 29.88710257132281801009
830.80000 29.88710257132281801009
830.90000 29.88710257132281801009
831.00000 29.88710257132281801009
831.10000 29.88710257132281801009
831.20000 29.88710257132281801009
831.30000 29.88710257132281801009
831.40000 29.88710257132281801009
831.50000 29.88710257132281801009
831.60000 29.88710257132281801009
831.70000 29.88710257132281801009
831.80000 29.88710257132281801009
831.90000 29.88710257132281801009
832.00000 29.88710257132281801009
832.10000 29.88710257132281801009
832.20000 29.88710257132281801009
832.30000 29.88710257132281801009
832.40000 29.88710257132281801009
832.50000 29.88710257132281801009
832.60000 29.88710257132281801009
832.70000 29.88710257132281801009
832.80000 29.88710257132281801009
832.90000 29.88710257132281801009
833.00000 29.88710257132281801009
833.10000 29.88710257132281801009
833.20000 29.88710257132281801009
833.30000 29.88710257132281801009
833.40000 29.88710257132281801009
833.50000 29.88710257132281801009
833.60000 29.88710257132281801009
833.70000 29.88710257132281801009
833.80000 29.88710257132281801009
833.90000 29.88710257132281801009
834.00000 29.88710257132281801009
834.10000 29.88710257132281801009
834.20000 29.88710257132281801009
834.30000 29.88710257132281801009
834.40000 29.88710257132281801009
834.50000 29.88710257132281801009
834.60000 29.88710257132281801009
834.70000 29.88710257132281801009
834.80000 29.88710257132281801009
834.90000 29.88710257132281801009
835.00000 29.88710257132281801009
835.10000 29.88710257132281801009
835.20000 29.88710257132281801009
835.30000 29.88710257132281801009
835.40000 29.88710257132281801009
835.50000 29.88710257132281801009
835.60000 29.88710257132281801009
835.70000 29.88710257132281801009
835.80000 29.88710257132281801009
835.90000 29.88710257132281801009
836.00000 29.88710257132281801009
836.10000 29.88710257132281801009
836.20000 29.88710257132281801009
836.30000 29.88710257132281801009
836.40000 29.88710257132281801009
836.50000 29.88710257132281801009
836.60000 29.88710257132281801009
836.70000 29.88710257132281801009
836.80000 29.88710257132281801009
836.90000 29.88710257132281801009
837.00000 29.88710257132281801009
837.10000 29.88710257132281801009
837.20000 29.88710257132281801009
837.30000 29.88710257132281801009
837.40000 29.88710257132281801009
837.50000 29.88710257132281801009
837.60000 29.88710257132281801009
837.70000 29.88710257132281801009
837.80000 29.88710257132281801009
837.90000 29.88710257132281801009
838.00000 29.88710257132281801009
838.10000 29.88710257132281801009
838.20000 29.88710257132281801009
838.30000 29.88710257132281801009
838.40000 29.88710257132281801009
838.50000 29.88710257132281801009
838.60000 29.88710257132281801009
838.70000 29.88710257132281801009
838.80000 29.88710257132281801009
838.90000 29.88710257132281801009
839.00000 29.88710257132281801009
839.10000 29.88710257132281801009
839.20000 29.88710257132281801009
839.30000 29.88710257132281801009
839.40000 29.88710257132281801009
839.50000 29.88710257132281801009
839.60000 29.88710257132281801009
839.70000 29.88710257132281801009
839.80000 29.88710257132281801009
839.90000 29.88710257132281801009
840.00000 29.88710257132281801009
840.10000 29.88710257132281801009
840.20000 29.88710257132281801009
840.30000 29.88710257132281801009
840.40000 29.88710257132281801009
840.50000 29.88710257132281801009
840.60000 29.88710257132281801009
840.70000 29.88710257132281801009
840.80000 29.88710257132281801009
840.90000 29.88710257132281801009
841.00000 29.88710257132281801009
841.10000 29.88710257132281801009
841.20000 29.88710257132281801009
841.30000 29.88710257132281801009
841.40000 29.88710257132281801009
841.50000 29.88710257132281801009
841.60000 29.88710257132281801009
841.70000 29.88710257132281801009
841.80000 29.88710257132281801009
841.90000 29.88710257132281801009
842.00000 29.88710257132281801009
842.10000 29.88710257132281801009
842.20000 29.88710257132281801009
842.30000 29.88710257132281801009
842.40000 29.88710257132281801009
842.50000 29.88710257132281801009
842.60000 29.88710257132281801009
842.70000 29.88710257132281801009
842.80000 29.88710257132281801009
842.90000 29.88710257132281801009
843.00000 29.88710257132281801009
843.10000 29.88710257132281801009
843.20000 29.88710257132281801009
843.30000 29.88710257132281801009
843.40000 29.88710257132281801009
843.50000 29.88710257132281801009
843.60000 29.88710257132281801009
843.70000 29.88710257132281801009
843.80000 29.88710257132281801009
843.90000 29.88710257132281801009
844.00000 29.88710257132281801009
844.10000 29.88710257132281801009
844.20000 29.88710257132281801009
844.30000 29.88710257132281801009
844.40000 29.88710257132281801009
844.50000 29.88710257132281801009
844.60000 29.88710257132281801009
844.70000 29.88710257132281801009
844.80000 29.88710257132281801009
844.90000 29.88710257132281801009
845.00000 29.88710257132281801009
845.10000 29.88710257132281801009
845.20000 29.88710257132281801009
845.30000 29.88710257132281801009
845.40000 29.88710257132281801009
845.50000 29.88710257132281801009
845.60000 29.88710257132281801009
845.70000 29.88710257132281801009
845.80000 29.88710257132281801009
845.90000 29.88710257132281801009
846.00000 29.88710257132281801009
846.10000 29.88710257132281801009
846.20000 29.88710257132281801009
846.30000 29.88710257132281801009
846.40000 29.88710257132281801009
846.50000 29.88710257132281801009
846.60000 29.88710257132281801009
846.70000 29.88710257132281801009
846.80000 29.88710257132281801009
846.90000 29.88710257132281801009
847.00000 29.88710257132281801009
847.10000 29.88710257132281801009
847.20000 29.88710257132281801009
847.30000 29.88710257132281801009
847.40000 29.88710257132281801009
847.50000 29.88710257132281801009
847.60000 29.88710257132281801009
847.70000 29.88710257132281801009
847.80000 29.88710257132281801009
847.90000 29.88710257132281801009
848.00000 29.88710257132281801009
848.10000 29.88710257132281801009
848.20000 29.88710257132281801009
848.30000 29.88710257132281801009
848.40000 29.88710257132281801009
848.50000 29.88710257132281801009
848.60000 29.88710257132281801009
848.70000 29.88710257132281801009
848.80000 29.88710257132281801009
848.90000 29.88710257132281801009
849.00000 29.88710257132281801009
849.10000 29.88710257132281801009
849.20000 29.88710257132281801009
849.30000 29.88710257132281801009
849.40000 29.88710257132281801009
849.50000 29.88710257132281801009
849.60000 29.88710257132281801009
849.70000 29.88710257132281801009
849.80000 29.88710257132281801009
849.90000 29.88710257132281801009
850.00000 29.88710257132281801009
850.10000 29.88710257132281801009
850.20000 29.88710257132281801009
850.30000 29.88710257132281801009
850.40000 29.88710257132281801009
850.50000 29.88710257132281801009
850.60000 29.88710257132281801009
850.70000 29.88710257132281801009
850.80000 29.88710257132281801009
850.90000 29.88710257132281801009
851.00000 29.88710257132281801009
851.10000 29.88710257132281801009
851.20000 29.88710257132281801009
851.30000 29.88710257132281801009
851.40000 29.88710257132281801009
851.50000 29.88710257132281801009
851.60000 29.88710257132281801009
851.70000 29.88710257132281801009
851.80000 29.88710257132281801009
851.90000 29.88710257132281801009
852.00000 29.88710257132281801009
852.10000 29.88710257132281801009
852.20000 29.88710257132281801009
852.30000 29.88710257132281801009
852.40000 29.88710257132281801009
852.50000 29.88710257132281801009
852.60000 29.88710257132281801009
852.70000 29.88710257132281801009
852.80000 29.88710257132281801009
852.90000 29.88710257132281801009
853.00000 29.88710257132281801009
853.10000 29.88710257132281801009
853.20000 29.88710257132281801009
853.30000 29.88710257132281801009
853.40000 29.88710257132281801009
853.50000 29.88710257132281801009
853.60000 29.88710257132281801009
853.70000 29.88710257132281801009
853.80000 29.88710257132281801009
853.90000 29.88710257132281801009
854.00000 29.88710257132281801009
854.10000 29.88710257132281801009
854.20000 29.88710257132281801009
854.30000 29.88710257132281801009
854.40000 29.88710257132281801009
854.50000 29.88710257132281801009
854.60000 29.88710257132281801009
854.70000 29.88710257132281801009
854.80000 29.88710257132281801009
854.90000 29.88710257132281801009
855.00000 29.88710257132281801009
855.10000 29.88710257132281801009
855.20000 29.88710257132281801009
855.30000 29.88710257132281801009
855.40000 29.88710257132281801009
855.50000 29.88710257132281801009
855.60000 29.88710257132281801009
855.70000 29.88710257132281801009
855.80000 29.88710257132281801009
855.90000 29.88710257132281801009
856.00000 29.88710257132281801009
856.10000 29.88710257132281801009
856.20000 29.88710257132281801009
856.30000 29.88710257132281801009
856.40000 29.88710257132281801009
856.50000 29.88710257132281801009
856.60000 29.88710257132281801009
856.70000 29.88710257132281801009
856.80000 29.88710257132281801009
856.90000 29.88710257132281801009
857.00000 29.88710257132281801009
857.10000 29.88710257132281801009
857.20000 29.88710257132281801009
857.30000 29.88710257132281801009
857.40000 29.88710257132281801009
857.50000 29.88710257132281801009
857.60000 29.88710257132281801009
857.70000 29.88710257132281801009
857.80000 29.88710257132281801009
857.90000 29.88710257132281801009
858.00000 29.88710257132281801009
858.10000 29.88710257132281801009
858.20000 29.88710257132281801009
858.30000 29.88710257132281801009
858.40000 29.88710257132281801009
858.50000 29.88710257132281801009
858.60000 29.88710257132281801009
858.70000 29.88710257132281801009
858.80000 29.88710257132281801009
858.90000 29.88710257132281801009
859.00000 29.88710257132281801009
859.10000 29.88710257132281801009
859.20000 29.88710257132281801009
859.30000 29.88710257132281801009
859.40000 29.88710257132281801009
859.50000 29.88710257132281801009
859.60000 29.88710257132281801009
859.70000 29.88710257132281801009
859.80000 29.88710257132281801009
859.90000 29.88710257132281801009
860.00000 29.88710257132281801009
860.10000 29.88710257132281801009
860.20000 29.88710257132281801009
860.30000 29.88710257132281801009
860.40000 29.88710257132281801009
860.50000 29.88710257132281801009
860.60000 29.88710257132281801009
860.70000 29.88710257132281801009
860.80000 29.88710257132281801009
860.90000 29.88710257132281801009
861.00000 29.88710257132281801009
861.10000 29.88710257132281801009
861.20000 29.88710257132281801009
861.30000 29.88710257132281801009
861.40000 29.88710257132281801009
861.50000 29.88710257132281801009
861.60000 29.88710257132281801009
861.70000 29.88710257132281801009
861.80000 29.88710257132281801009
861.90000 29.88710257132281801009
862.00000 29.88710257132281801009
862.10000 29.88710257132281801009
862.20000 29.88710257132281801009
862.30000 29.88710257132281801009
862.40000 29.88710257132281801009
862.50000 29.88710257132281801009
862.60000 29.88710257132281801009
862.70000 29.88710257132281801009
862.80000 29.88710257132281801009
862.90000 29.88710257132281801009
863.00000 29.88710257132281801009
863.10000 29.88710257132281801009
863.20000 29.88710257132281801009
863.30000 29.88710257132281801009
863.40000 29.88710257132281801009
863.50000 29.88710257132281801009
863.60000 29.88710257132281801009
863.70000 29.88710257132281801009
863.80000 29.88710257132281801009
863.90000 29.88710257132281801009
864.00000 29.88710257132281801009
864.10000 29.88710257132281801009
864.20000 29.88710257132281801009
864.30000 29.88710257132281801009
864.40000 29.88710257132281801009
864.50000 29.88710257132281801009
864.60000 29.88710257132281801009
864.70000 29.88710257132281801009
864.80000 29.88710257132281801009
864.90000 29.88710257132281801009
865.00000 29.88710257132281801009
865.10000 29.88710257132281801009
865.20000 29.88710257132281801009
865.30000 29.88710257132281801009
865.40000 29.88710257132281801009
865.50000 29.88710257132281801009
865.60000 29.88710257132281801009
865.70000 29.88710257132281801009
865.80000 29.88710257132281801009
865.90000 29.88710257132281801009
866.00000 29.88710257132281801009
866.10000 29.88710257132281801009
866.20000 29.88710257132281801009
866.30000 29.88710257132281801009
866.40000 29.88710257132281801009
866.50000 29.88710257132281801009
866.60000 29.88710257132281801009
866.70000 29.88710257132281801009
866.80000 29.88710257132281801009
866.90000 29.88710257132281801009
867.00000 29.88710257132281801009
867.10000 29.88710257132281801009
867.20000 29.88710257132281801009
867.30000 29.88710257132281801009
867.40000 29.88710257132281801009
867.50000 29.88710257132281801009
867.60000 29.88710257132281801009
867.70000 29.88710257132281801009
867.80000 29.88710257132281801009
867.90000 29.88710257132281801009
868.00000 29.88710257132281801009
868.10000 29.88710257132281801009
868.20000 29.88710257132281801009
868.30000 29.88710257132281801009
868.40000 29.88710257132281801009
868.50000 29.88710257132281801009
868.60000 29.88710257132281801009
868.70000 29.88710257132281801009
868.80000 29.88710257132281801009
868.90000 29.88710257132281801009
869.00000 29.88710257132281801009
869.10000 29.88710257132281801009
869.20000 29.88710257132281801009
869.30000 29.88710257132281801009
869.40000 29.88710257132281801009
869.50000 29.88710257132281801009
869.60000 29.88710257132281801009
869.70000 29.88710257132281801009
869.80000 29.88710257132281801009
869.90000 29.88710257132281801009
870.00000 29.88710257132281801009
870.10000 29.88710257132281801009
870.20000 29.88710257132281801009
870.30000 29.88710257132281801009
870.40000 29.88710257132281801009
870.50000 29.88710257132281801009
870.60000 29.88710257132281801009
870.70000 29.88710257132281801009
870.80000 29.88710257132281801009
870.90000 29.88710257132281801009
871.00000 29.88710257132281801009
871.10000 29.88710257132281801009
871.20000 29.88710257132281801009
871.30000 29.88710257132281801009
871.40000 29.88710257132281801009
871.50000 29.88710257132281801009
871.60000 29.88710257132281801009
871.70000 29.88710257132281801009
871.80000 29.88710257132281801009
871.90000 29.88710257132281801009
872.00000 29.88710257132281801009
872.10000 29.88710257132281801009
872.20000 29.88710257132281801009
872.30000 29.88710257132281801009
872.40000 29.88710257132281801009
872.50000 29.88710257132281801009
872.60000 29.88710257132281801009
872.70000 29.88710257132281801009
872.80000 29.88710257132281801009
872.90000 29.88710257132281801009
873.00000 29.88710257132281801009
873.10000 29.88710257132281801009
873.20000 29.88710257132281801009
873.30000 29.88710257132281801009
873.40000 29.88710257132281801009
873.50000 29.88710257132281801009
873.60000 29.88710257132281801009
873.70000 29.88710257132281801009
873.80000 29.88710257132281801009
873.90000 29.88710257132281801009
874.00000 29.88710257132281801009
874.10000 29.88710257132281801009
874.20000 29.88710257132281801009
874.30000 29.88710257132281801009
874.40000 29.88710257132281801009
874.50000 29.88710257132281801009
874.60000 29.88710257132281801009
874.70000 29.88710257132281801009
874.80000 29.88710257132281801009
874.90000 29.88710257132281801009
875.00000 29.88710257132281801009
875.10000 29.88710257132281801009
875.20000 29.88710257132281801009
875.30000 29.88710257132281801009
875.40000 29.88710257132281801009
875.50000 29.88710257132281801009
875.60000 29.88710257132281801009
875.70000 29.88710257132281801009
875.80000 29.88710257132281801009
875.90000 29.88710257132281801009
876.00000 29.88710257132281801009
876.10000 29.88710257132281801009
876.20000 29.88710257132281801009
876.30000 29.88710257132281801009
876.40000 29.88710257132281801009
876.50000 29.88710257132281801009
876.60000 29.88710257132281801009
876.70000 29.88710257132281801009
876.80000 29.88710257132281801009
876.90000 29.88710257132281801009
877.00000 29.88710257132281801009
877.10000 29.88710257132281801009
877.20000 29.88710257132281801009
877.30000 29.88710257132281801009
877.40000 29.88710257132281801009
877.50000 29.88710257132281801009
877.60000 29.88710257132281801009
877.70000 29.88710257132281801009
877.80000 29.88710257132281801009
877.90000 29.88710257132281801009
878.00000 29.88710257132281801009
878.10000 29.88710257132281801009
878.20000 29.88710257132281801009
878.30000 29.88710257132281801009
878.40000 29.88710257132281801009
878.50000 29.88710257132281801009
878.60000 29.88710257132281801009
878.70000 29.88710257132281801009
878.80000 29.88710257132281801009
878.90000 29.88710257132281801009
879.00000 29.88710257132281801009
879.10000 29.88710257132281801009
879.20000 29.88710257132281801009
879.30000 29.88710257132281801009
879.40000 29.88710257132281801009
879.50000 29.88710257132281801009
879.60000 29.88710257132281801009
879.70000 29.88710257132281801009
879.80000 29.88710257132281801009
879.90000 29.88710257132281801009
880.00000 29.88710257132281801009
880.10000 29.88710257132281801009
880.20000 29.88710257132281801009
880.30000 29.88710257132281801009
880.40000 29.88710257132281801009
880.50000 29.88710257132281801009
880.60000 29.88710257132281801009
880.70000 29.88710257132281801009
880.80000 29.88710257132281801009
880.90000 29.88710257132281801009
881.00000 29.88710257132281801009
881.10000 29.88710257132281801009
881.20000 29.88710257132281801009
881.30000 29.88710257132281801009
881.40000 29.88710257132281801009
881.50000 29.88710257132281801009
881.60000 29.88710257132281801009
881.70000 29.88710257132281801009
881.80000 29.88710257132281801009
881.90000 29.88710257132281801009
882.00000 29.88710257132281801009
882.10000 29.88710257132281801009
882.20000 29.88710257132281801009
882.30000 29.88710257132281801009
882.40000 29.88710257132281801009
882.50000 29.88710257132281801009
882.60000 29.88710257132281801009
882.70000 29.88710257132281801009
882.80000 29.88710257132281801009
882.90000 29.88710257132281801009
883.00000 29.88710257132281801009
883.10000 29.88710257132281801009
883.20000 29.88710257132281801009
883.30000 29.88710257132281801009
883.40000 29.88710257132281801009
883.50000 29.88710257132281801009
883.60000 29.88710257132281801009
883.70000 29.88710257132281801009
883.80000 29.88710257132281801009
883.90000 29.88710257132281801009
884.00000 29.88710257132281801009
884.10000 29.88710257132281801009
884.20000 29.88710257132281801009
884.30000 29.88710257132281801009
884.40000 29.88710257132281801009
884.50000 29.88710257132281801009
884.60000 29.88710257132281801009
884.70000 29.88710257132281801009
884.80000 29.88710257132281801009
884.90000 29.88710257132281801009
885.00000 29.88710257132281801009
885.10000 29.88710257132281801009
885.20000 29.88710257132281801009
885.30000 29.88710257132281801009
885.40000 29.88710257132281801009
885.50000 29.88710257132281801009
885.60000 29.88710257132281801009
885.70000 29.88710257132281801009
885.80000 29.88710257132281801009
885.90000 29.88710257132281801009
886.00000 29.88710257132281801009
886.10000 29.88710257132281801009
886.20000 29.88710257132281801009
886.30000 29.88710257132281801009
886.40000 29.88710257132281801009
886.50000 29.88710257132281801009
886.60000 29.88710257132281801009
886.70000 29.88710257132281801009
886.80000 29.88710257132281801009
886.90000 29.88710257132281801009
887.00000 29.88710257132281801009
887.10000 29.88710257132281801009
887.20000 29.88710257132281801009
887.30000 29.88710257132281801009
887.40000 29.88710257132281801009
887.50000 29.88710257132281801009
887.60000 29.88710257132281801009
887.70000 29.88710257132281801009
887.80000 29.88710257132281801009
887.90000 29.88710257132281801009
888.00000 29.88710257132281801009
888.10000 29.88710257132281801009
888.20000 29.88710257132281801009
888.30000 29.88710257132281801009
888.40000 29.88710257132281801009
888.50000 29.88710257132281801009
888.60000 29.88710257132281801009
888.70000 29.88710257132281801009
888.80000 29.88710257132281801009
888.90000 29.88710257132281801009
889.00000 29.88710257132281801009
889.10000 29.88710257132281801009
889.20000 29.88710257132281801009
889.30000 29.88710257132281801009
889.40000 29.88710257132281801009
889.50000 29.88710257132281801009
889.60000 29.88710257132281801009
889.70000 29.88710257132281801009
889.80000 29.88710257132281801009
889.90000 29.88710257132281801009
890.00000 29.88710257132281801009
890.10000 29.88710257132281801009
890.20000 29.88710257132281801009
890.30000 29.88710257132281801009
890.40000 29.88710257132281801009
890.50000 29.88710257132281801009
890.60000 29.88710257132281801009
890.70000 29.88710257132281801009
890.80000 29.88710257132281801009
890.90000 29.88710257132281801009
891.00000 29.88710257132281801009
891.10000 29.88710257132281801009
891.20000 29.88710257132281801009
891.30000 29.88710257132281801009
891.40000 29.88710257132281801009
891.50000 29.88710257132281801009
891.60000 29.88710257132281801009
891.70000 29.88710257132281801009
891.80000 29.88710257132281801009
891.90000 29.88710257132281801009
892.00000 29.88710257132281801009
892.10000 29.88710257132281801009
892.20000 29.88710257132281801009
892.30000 29.88710257132281801009
892.40000 29.88710257132281801009
892.50000 29.88710257132281801009
892.60000 29.88710257132281801009
892.70000 29.88710257132281801009
892.80000 29.88710257132281801009
892.90000 29.88710257132281801009
893.00000 29.88710257132281801009
893.10000 29.88710257132281801009
893.20000 29.88710257132281801009
893.30000 29.88710257132281801009
893.40000 29.88710257132281801009
893.50000 29.88710257132281801009
893.60000 29.88710257132281801009
893.70000 29.88710257132281801009
893.80000 29.88710257132281801009
893.90000 29.88710257132281801009
894.00000 29.88710257132281801009
894.10000 29.88710257132281801009
894.20000 29.88710257132281801009
894.30000 29.88710257132281801009
894.40000 29.88710257132281801009
894.50000 29.88710257132281801009
894.60000 29.88710257132281801009
894.70000 29.88710257132281801009
894.80000 29.88710257132281801009
894.90000 29.88710257132281801009
895.00000 29.88710257132281801009
895.10000 29.88710257132281801009
895.20000 29.88710257132281801009
895.30000 29.88710257132281801009
895.40000 29.88710257132281801009
895.50000 29.88710257132281801009
895.60000 29.88710257132281801009
895.70000 29.88710257132281801009
895.80000 29.88710257132281801009
895.90000 29.88710257132281801009
896.00000 29.88710257132281801009
896.10000 29.88710257132281801009
896.20000 29.88710257132281801009
896.30000 29.88710257132281801009
896.40000 29.88710257132281801009
896.50000 29.88710257132281801009
896.60000 29.88710257132281801009
896.70000 29.88710257132281801009
896.80000 29.88710257132281801009
896.90000 29.88710257132281801009
897.00000 29.88710257132281801009
897.10000 29.88710257132281801009
897.20000 29.88710257132281801009
897.30000 29.88710257132281801009
897.40000 29.88710257132281801009
897.50000 29.88710257132281801009
897.60000 29.88710257132281801009
897.70000 29.88710257132281801009
897.80000 29.88710257132281801009
897.90000 29.88710257132281801009
898.00000 29.88710257132281801009
898.10000 29.88710257132281801009
898.20000 29.88710257132281801009
898.30000 29.88710257132281801009
898.40000 29.88710257132281801009
898.50000 29.88710257132281801009
898.60000 29.88710257132281801009
898.70000 29.88710257132281801009
898.80000 29.88710257132281801009
898.90000 29.88710257132281801009
899.00000 29.88710257132281801009
899.10000 29.88710257132281801009
899.20000 29.88710257132281801009
899.30000 29.88710257132281801009
899.40000 29.88710257132281801009
899.50000 29.88710257132281801009
899.60000 29.88710257132281801009
899.70000 29.88710257132281801009
899.80000 29.88710257132281801009
899.90000 29.88710257132281801009
900.00000 29.88710257132281801009
900.10000 29.88710257132281801009
900.20000 29.88710257132281801009
900.30000 29.88710257132281801009
900.40000 29.88710257132281801009
900.50000 29.88710257132281801009
900.60000 29.88710257132281801009
900.70000 29.88710257132281801009
900.80000 29.88710257132281801009
900.90000 29.88710257132281801009
901.00000 29.88710257132281801009
901.10000 29.88710257132281801009
901.20000 29.88710257132281801009
901.30000 29.88710257132281801009
901.40000 29.88710257132281801009
901.50000 29.88710257132281801009
901.60000 29.88710257132281801009
901.70000 29.88710257132281801009
901.80000 29.88710257132281801009
901.90000 29.88710257132281801009
902.00000 29.88710257132281801009
902.10000 29.88710257132281801009
902.20000 29.88710257132281801009
902.30000 29.88710257132281801009
902.40000 29.88710257132281801009
902.50000 29.88710257132281801009
902.60000 29.88710257132281801009
902.70000 29.88710257132281801009
902.80000 29.88710257132281801009
902.90000 29.88710257132281801009
903.00000 29.88710257132281801009
903.10000 29.88710257132281801009
903.20000 29.88710257132281801009
903.30000 29.88710257132281801009
903.40000 29.88710257132281801009
903.50000 29.88710257132281801009
903.60000 29.88710257132281801009
903.70000 29.88710257132281801009
903.80000 29.88710257132281801009
903.90000 29.88710257132281801009
904.00000 29.88710257132281801009
904.10000 29.88710257132281801009
904.20000 29.88710257132281801009
904.30000 29.88710257132281801009
904.40000 29.88710257132281801009
904.50000 29.88710257132281801009
904.60000 29.88710257132281801009
904.70000 29.88710257132281801009
904.80000 29.88710257132281801009
904.90000 29.88710257132281801009
905.00000 29.88710257132281801009
905.10000 29.88710257132281801009
905.20000 29.88710257132281801009
905.30000 29.88710257132281801009
905.40000 29.88710257132281801009
905.50000 29.88710257132281801009
905.60000 29.88710257132281801009
905.70000 29.88710257132281801009
905.80000 29.88710257132281801009
905.90000 29.88710257132281801009
906.00000 29.88710257132281801009
906.10000 29.88710257132281801009
906.20000 29.88710257132281801009
906.30000 29.88710257132281801009
906.40000 29.88710257132281801009
906.50000 29.88710257132281801009
906.60000 29.88710257132281801009
906.70000 29.88710257132281801009
906.80000 29.88710257132281801009
906.90000 29.88710257132281801009
907.00000 29.88710257132281801009
907.10000 29.88710257132281801009
907.20000 29.88710257132281801009
907.30000 29.88710257132281801009
907.40000 29.88710257132281801009
907.50000 29.88710257132281801009
907.60000 29.88710257132281801009
907.70000 29.88710257132281801009
907.80000 29.88710257132281801009
907.90000 29.88710257132281801009
908.00000 29.88710257132281801009
908.10000 29.88710257132281801009
908.20000 29.88710257132281801009
908.30000 29.88710257132281801009
908.40000 29.88710257132281801009
908.50000 29.88710257132281801009
908.60000 29.88710257132281801009
908.70000 29.88710257132281801009
908.80000 29.88710257132281801009
908.90000 29.88710257132281801009
909.00000 29.88710257132281801009
909.10000 29.88710257132281801009
909.20000 29.88710257132281801009
909.30000 29.88710257132281801009
909.40000 29.88710257132281801009
909.50000 29.88710257132281801009
909.60000 29.88710257132281801009
909.70000 29.88710257132281801009
909.80000 29.88710257132281801009
909.90000 29.88710257132281801009
910.00000 29.88710257132281801009
910.10000 29.88710257132281801009
910.20000 29.88710257132281801009
910.30000 29.88710257132281801009
910.40000 29.88710257132281801009
910.50000 29.88710257132281801009
910.60000 29.88710257132281801009
910.70000 29.88710257132281801009
910.80000 29.88710257132281801009
910.90000 29.88710257132281801009
911.00000 29.88710257132281801009
911.10000 29.88710257132281801009
911.20000 29.88710257132281801009
911.30000 29.88710257132281801009
911.40000 29.88710257132281801009
911.50000 29.88710257132281801009
911.60000 29.88710257132281801009
911.70000 29.88710257132281801009
911.80000 29.88710257132281801009
911.90000 29.88710257132281801009
912.00000 29.88710257132281801009
912.10000 29.88710257132281801009
912.20000 29.88710257132281801009
912.30000 29.88710257132281801009
912.40000 29.88710257132281801009
912.50000 29.88710257132281801009
912.60000 29.88710257132281801009
912.70000 29.88710257132281801009
912.80000 29.88710257132281801009
912.90000 29.88710257132281801009
913.00000 29.88710257132281801009
913.10000 29.88710257132281801009
913.20000 29.88710257132281801009
913.30000 29.88710257132281801009
913.40000 29.88710257132281801009
913.50000 29.88710257132281801009
913.60000 29.88710257132281801009
913.70000 29.88710257132281801009
913.80000 29.88710257132281801009
913.90000 29.88710257132281801009
914.00000 29.88710257132281801009
914.10000 29.88710257132281801009
914.20000 29.88710257132281801009
914.30000 29.88710257132281801009
914.40000 29.88710257132281801009
914.50000 29.88710257132281801009
914.60000 29.88710257132281801009
914.70000 29.88710257132281801009
914.80000 29.88710257132281801009
914.90000 29.88710257132281801009
915.00000 29.88710257132281801009
915.10000 29.88710257132281801009
915.20000 29.88710257132281801009
915.30000 29.88710257132281801009
915.40000 29.88710257132281801009
915.50000 29.88710257132281801009
915.60000 29.88710257132281801009
915.70000 29.88710257132281801009
915.80000 29.88710257132281801009
915.90000 29.88710257132281801009
916.00000 29.88710257132281801009
916.10000 29.88710257132281801009
916.20000 29.88710257132281801009
916.30000 29.88710257132281801009
916.40000 29.88710257132281801009
916.50000 29.88710257132281801009
916.60000 29.88710257132281801009
916.70000 29.88710257132281801009
916.80000 29.88710257132281801009
916.90000 29.88710257132281801009
917.00000 29.88710257132281801009
917.10000 29.88710257132281801009
917.20000 29.88710257132281801009
917.30000 29.88710257132281801009
917.40000 29.88710257132281801009
917.50000 29.88710257132281801009
917.60000 29.88710257132281801009
917.70000 29.88710257132281801009
917.80000 29.88710257132281801009
917.90000 29.88710257132281801009
918.00000 29.88710257132281801009
918.10000 29.88710257132281801009
918.20000 29.88710257132281801009
918.30000 29.88710257132281801009
918.40000 29.88710257132281801009
918.50000 29.88710257132281801009
918.60000 29.88710257132281801009
918.70000 29.88710257132281801009
918.80000 29.88710257132281801009
918.90000 29.88710257132281801009
919.00000 29.88710257132281801009
919.10000 29.88710257132281801009
919.20000 29.88710257132281801009
919.30000 29.88710257132281801009
919.40000 29.88710257132281801009
919.50000 29.88710257132281801009
919.60000 29.88710257132281801009
919.70000 29.88710257132281801009
919.80000 29.88710257132281801009
919.90000 29.88710257132281801009
920.00000 29.88710257132281801009
920.10000 29.88710257132281801009
920.20000 29.88710257132281801009
920.30000 29.88710257132281801009
920.40000 29.88710257132281801009
920.50000 29.88710257132281801009
920.60000 29.88710257132281801009
920.70000 29.88710257132281801009
920.80000 29.88710257132281801009
920.90000 29.88710257132281801009
921.00000 29.88710257132281801009
921.10000 29.88710257132281801009
921.20000 29.88710257132281801009
921.30000 29.88710257132281801009
921.40000 29.88710257132281801009
921.50000 29.88710257132281801009
921.60000 29.88710257132281801009
921.70000 29.88710257132281801009
921.80000 29.88710257132281801009
921.90000 29.88710257132281801009
922.00000 29.88710257132281801009
922.10000 29.88710257132281801009
922.20000 29.88710257132281801009
922.30000 29.88710257132281801009
922.40000 29.88710257132281801009
922.50000 29.88710257132281801009
922.60000 29.88710257132281801009
922.70000 29.88710257132281801009
922.80000 29.88710257132281801009
922.90000 29.88710257132281801009
923.00000 29.88710257132281801009
923.10000 29.88710257132281801009
923.20000 29.88710257132281801009
923.30000 29.88710257132281801009
923.40000 29.88710257132281801009
923.50000 29.88710257132281801009
923.60000 29.88710257132281801009
923.70000 29.88710257132281801009
923.80000 29.88710257132281801009
923.90000 29.88710257132281801009
924.00000 29.88710257132281801009
924.10000 29.88710257132281801009
924.20000 29.88710257132281801009
924.30000 29.88710257132281801009
924.40000 29.88710257132281801009
924.50000 29.88710257132281801009
924.60000 29.88710257132281801009
924.70000 29.88710257132281801009
924.80000 29.88710257132281801009
924.90000 29.88710257132281801009
925.00000 29.88710257132281801009
925.10000 29.88710257132281801009
925.20000 29.88710257132281801009
925.30000 29.88710257132281801009
925.40000 29.88710257132281801009
925.50000 29.88710257132281801009
925.60000 29.88710257132281801009
925.70000 29.88710257132281801009
925.80000 29.88710257132281801009
925.90000 29.88710257132281801009
926.00000 29.88710257132281801009
926.10000 29.88710257132281801009
926.20000 29.88710257132281801009
926.30000 29.88710257132281801009
926.40000 29.88710257132281801009
926.50000 29.88710257132281801009
926.60000 29.88710257132281801009
926.70000 29.88710257132281801009
926.80000 29.88710257132281801009
926.90000 29.88710257132281801009
927.00000 29.88710257132281801009
927.10000 29.88710257132281801009
927.20000 29.88710257132281801009
927.30000 29.88710257132281801009
927.40000 29.88710257132281801009
927.50000 29.88710257132281801009
927.60000 29.88710257132281801009
927.70000 29.88710257132281801009
927.80000 29.88710257132281801009
927.90000 29.88710257132281801009
928.00000 29.88710257132281801009
928.10000 29.88710257132281801009
928.20000 29.88710257132281801009
928.30000 29.88710257132281801009
928.40000 29.88710257132281801009
928.50000 29.88710257132281801009
928.60000 29.88710257132281801009
928.70000 29.88710257132281801009
928.80000 29.88710257132281801009
928.90000 29.88710257132281801009
929.00000 29.88710257132281801009
929.10000 29.88710257132281801009
929.20000 29.88710257132281801009
929.30000 29.88710257132281801009
929.40000 29.88710257132281801009
929.50000 29.88710257132281801009
929.60000 29.88710257132281801009
929.70000 29.88710257132281801009
929.80000 29.88710257132281801009
929.90000 29.88710257132281801009
930.00000 29.88710257132281801009
930.10000 29.88710257132281801009
930.20000 29.88710257132281801009
930.30000 29.88710257132281801009
930.40000 29.88710257132281801009
930.50000 29.88710257132281801009
930.60000 29.88710257132281801009
930.70000 29.88710257132281801009
930.80000 29.88710257132281801009
930.90000 29.88710257132281801009
931.00000 29.88710257132281801009
931.10000 29.88710257132281801009
931.20000 29.88710257132281801009
931.30000 29.88710257132281801009
931.40000 29.88710257132281801009
931.50000 29.88710257132281801009
931.60000 29.88710257132281801009
931.70000 29.88710257132281801009
931.80000 29.88710257132281801009
931.90000 29.88710257132281801009
932.00000 29.88710257132281801009
932.10000 29.88710257132281801009
932.20000 29.88710257132281801009
932.30000 29.88710257132281801009
932.40000 29.88710257132281801009
932.50000 29.88710257132281801009
932.60000 29.88710257132281801009
932.70000 29.88710257132281801009
932.80000 29.88710257132281801009
932.90000 29.88710257132281801009
933.00000 29.88710257132281801009
933.10000 29.88710257132281801009
933.20000 29.88710257132281801009
933.30000 29.88710257132281801009
933.40000 29.88710257132281801009
933.50000 29.88710257132281801009
933.60000 29.88710257132281801009
933.70000 29.88710257132281801009
933.80000 29.88710257132281801009
933.90000 29.88710257132281801009
934.00000 29.88710257132281801009
934.10000 29.88710257132281801009
934.20000 29.88710257132281801009
934.30000 29.88710257132281801009
934.40000 29.88710257132281801009
934.50000 29.88710257132281801009
934.60000 29.88710257132281801009
934.70000 29.88710257132281801009
934.80000 29.88710257132281801009
934.90000 29.88710257132281801009
935.00000 29.88710257132281801009
935.10000 29.88710257132281801009
935.20000 29.88710257132281801009
935.30000 29.88710257132281801009
935.40000 29.88710257132281801009
935.50000 29.88710257132281801009
935.60000 29.88710257132281801009
935.70000 29.88710257132281801009
935.80000 29.88710257132281801009
935.90000 29.88710257132281801009
936.00000 29.88710257132281801009
936.10000 29.88710257132281801009
936.20000 29.88710257132281801009
936.30000 29.88710257132281801009
936.40000 29.88710257132281801009
936.50000 29.88710257132281801009
936.60000 29.88710257132281801009
936.70000 29.88710257132281801009
936.80000 29.88710257132281801009
936.90000 29.88710257132281801009
937.00000 29.88710257132281801009
937.10000 29.88710257132281801009
937.20000 29.88710257132281801009
937.30000 29.88710257132281801009
937.40000 29.88710257132281801009
937.50000 29.88710257132281801009
937.60000 29.88710257132281801009
937.70000 29.88710257132281801009
937.80000 29.88710257132281801009
937.90000 29.88710257132281801009
938.00000 29.88710257132281801009
938.10000 29.88710257132281801009
938.20000 29.88710257132281801009
938.30000 29.88710257132281801009
938.40000 29.88710257132281801009
938.50000 29.88710257132281801009
938.60000 29.88710257132281801009
938.70000 29.88710257132281801009
938.80000 29.88710257132281801009
938.90000 29.88710257132281801009
939.00000 29.88710257132281801009
939.10000 29.88710257132281801009
939.20000 29.88710257132281801009
939.30000 29.88710257132281801009
939.40000 29.88710257132281801009
939.50000 29.88710257132281801009
939.60000 29.88710257132281801009
939.70000 29.88710257132281801009
939.80000 29.88710257132281801009
939.90000 29.88710257132281801009
940.00000 29.88710257132281801009
940.10000 29.88710257132281801009
940.20000 29.88710257132281801009
940.30000 29.88710257132281801009
940.40000 29.88710257132281801009
940.50000 29.88710257132281801009
940.60000 29.88710257132281801009
940.70000 29.88710257132281801009
940.80000 29.88710257132281801009
940.90000 29.88710257132281801009
941.00000 29.88710257132281801009
941.10000 29.88710257132281801009
941.20000 29.88710257132281801009
941.30000 29.88710257132281801009
941.40000 29.88710257132281801009
941.50000 29.88710257132281801009
941.60000 29.88710257132281801009
941.70000 29.88710257132281801009
941.80000 29.88710257132281801009
941.90000 29.88710257132281801009
942.00000 29.88710257132281801009
942.10000 29.88710257132281801009
942.20000 29.88710257132281801009
942.30000 29.88710257132281801009
942.40000 29.88710257132281801009
942.50000 29.88710257132281801009
942.60000 29.88710257132281801009
942.70000 29.88710257132281801009
942.80000 29.88710257132281801009
942.90000 29.88710257132281801009
943.00000 29.88710257132281801009
943.10000 29.88710257132281801009
943.20000 29.88710257132281801009
943.30000 29.88710257132281801009
943.40000 29.88710257132281801009
943.50000 29.88710257132281801009
943.60000 29.88710257132281801009
943.70000 29.88710257132281801009
943.80000 29.88710257132281801009
943.90000 29.88710257132281801009
944.00000 29.88710257132281801009
944.10000 29.88710257132281801009
944.20000 29.88710257132281801009
944.30000 29.88710257132281801009
944.40000 29.88710257132281801009
944.50000 29.88710257132281801009
944.60000 29.88710257132281801009
944.70000 29.88710257132281801009
944.80000 29.88710257132281801009
944.90000 29.88710257132281801009
945.00000 29.88710257132281801009
945.10000 29.88710257132281801009
945.20000 29.88710257132281801009
945.30000 29.88710257132281801009
945.40000 29.88710257132281801009
945.50000 29.88710257132281801009
945.60000 29.88710257132281801009
945.70000 29.88710257132281801009
945.80000 29.88710257132281801009
945.90000 29.88710257132281801009
946.00000 29.88710257132281801009
946.10000 29.88710257132281801009
946.20000 29.88710257132281801009
946.30000 29.88710257132281801009
946.40000 29.88710257132281801009
946.50000 29.88710257132281801009
946.60000 29.88710257132281801009
946.70000 29.88710257132281801009
946.80000 29.88710257132281801009
946.90000 29.88710257132281801009
947.00000 29.88710257132281801009
947.10000 29.88710257132281801009
947.20000 29.88710257132281801009
947.30000 29.88710257132281801009
947.40000 29.88710257132281801009
947.50000 29.88710257132281801009
947.60000 29.88710257132281801009
947.70000 29.88710257132281801009
947.80000 29.88710257132281801009
947.90000 29.88710257132281801009
948.00000 29.88710257132281801009
948.10000 29.88710257132281801009
948.20000 29.88710257132281801009
948.30000 29.88710257132281801009
948.40000 29.88710257132281801009
948.50000 29.88710257132281801009
948.60000 29.88710257132281801009
948.70000 29.88710257132281801009
948.80000 29.88710257132281801009
948.90000 29.88710257132281801009
949.00000 29.88710257132281801009
949.10000 29.88710257132281801009
949.20000 29.88710257132281801009
949.30000 29.88710257132281801009
949.40000 29.88710257132281801009
949.50000 29.88710257132281801009
949.60000 29.88710257132281801009
949.70000 29.88710257132281801009
949.80000 29.88710257132281801009
949.90000 29.88710257132281801009
950.00000 29.88710257132281801009
950.10000 29.88710257132281801009
950.20000 29.88710257132281801009
950.30000 29.88710257132281801009
950.40000 29.88710257132281801009
950.50000 29.88710257132281801009
950.60000 29.88710257132281801009
950.70000 29.88710257132281801009
950.80000 29.88710257132281801009
950.90000 29.88710257132281801009
951.00000 29.88710257132281801009
951.10000 29.88710257132281801009
951.20000 29.88710257132281801009
951.30000 29.88710257132281801009
951.40000 29.88710257132281801009
951.50000 29.88710257132281801009
951.60000 29.88710257132281801009
951.70000 29.88710257132281801009
951.80000 29.88710257132281801009
951.90000 29.88710257132281801009
952.00000 29.88710257132281801009
952.10000 29.88710257132281801009
952.20000 29.88710257132281801009
952.30000 29.88710257132281801009
952.40000 29.88710257132281801009
952.50000 29.88710257132281801009
952.60000 29.88710257132281801009
952.70000 29.88710257132281801009
952.80000 29.88710257132281801009
952.90000 29.88710257132281801009
953.00000 29.88710257132281801009
953.10000 29.88710257132281801009
953.20000 29.88710257132281801009
953.30000 29.88710257132281801009
953.40000 29.88710257132281801009
953.50000 29.88710257132281801009
953.60000 29.88710257132281801009
953.70000 29.88710257132281801009
953.80000 29.88710257132281801009
953.90000 29.88710257132281801009
954.00000 29.88710257132281801009
954.10000 29.88710257132281801009
954.20000 29.88710257132281801009
954.30000 29.88710257132281801009
954.40000 29.88710257132281801009
954.50000 29.88710257132281801009
954.60000 29.88710257132281801009
954.70000 29.88710257132281801009
954.80000 29.88710257132281801009
954.90000 29.88710257132281801009
955.00000 29.88710257132281801009
955.10000 29.88710257132281801009
955.20000 29.88710257132281801009
955.30000 29.88710257132281801009
955.40000 29.88710257132281801009
955.50000 29.88710257132281801009
955.60000 29.88710257132281801009
955.70000 29.88710257132281801009
955.80000 29.88710257132281801009
955.90000 29.88710257132281801009
956.00000 29.88710257132281801009
956.10000 29.88710257132281801009
956.20000 29.88710257132281801009
956.30000 29.88710257132281801009
956.40000 29.88710257132281801009
956.50000 29.88710257132281801009
956.60000 29.88710257132281801009
956.70000 29.88710257132281801009
956.80000 29.88710257132281801009
956.90000 29.88710257132281801009
957.00000 29.88710257132281801009
957.10000 29.88710257132281801009
957.20000 29.88710257132281801009
957.30000 29.88710257132281801009
957.40000 29.88710257132281801009
957.50000 29.88710257132281801009
957.60000 29.88710257132281801009
957.70000 29.88710257132281801009
957.80000 29.88710257132281801009
957.90000 29.88710257132281801009
958.00000 29.88710257132281801009
958.10000 29.88710257132281801009
958.20000 29.88710257132281801009
958.30000 29.88710257132281801009
958.40000 29.88710257132281801009
958.50000 29.88710257132281801009
958.60000 29.88710257132281801009
958.70000 29.88710257132281801009
958.80000 29.88710257132281801009
958.90000 29.88710257132281801009
959.00000 29.88710257132281801009
959.10000 29.88710257132281801009
959.20000 29.88710257132281801009
959.30000 29.88710257132281801009
959.40000 29.88710257132281801009
959.50000 29.88710257132281801009
959.60000 29.88710257132281801009
959.70000 29.88710257132281801009
959.80000 29.88710257132281801009
959.90000 29.88710257132281801009
960.00000 29.88710257132281801009
960.10000 29.88710257132281801009
960.20000 29.88710257132281801009
960.30000 29.88710257132281801009
960.40000 29.88710257132281801009
960.50000 29.88710257132281801009
960.60000 29.88710257132281801009
960.70000 29.88710257132281801009
960.80000 29.88710257132281801009
960.90000 29.88710257132281801009
961.00000 29.88710257132281801009
961.10000 29.88710257132281801009
961.20000 29.88710257132281801009
961.30000 29.88710257132281801009
961.40000 29.88710257132281801009
961.50000 29.88710257132281801009
961.60000 29.88710257132281801009
961.70000 29.88710257132281801009
961.80000 29.88710257132281801009
961.90000 29.88710257132281801009
962.00000 29.88710257132281801009
962.10000 29.88710257132281801009
962.20000 29.88710257132281801009
962.30000 29.88710257132281801009
962.40000 29.88710257132281801009
962.50000 29.88710257132281801009
962.60000 29.88710257132281801009
962.70000 29.88710257132281801009
962.80000 29.88710257132281801009
962.90000 29.88710257132281801009
963.00000 29.88710257132281801009
963.10000 29.88710257132281801009
963.20000 29.88710257132281801009
963.30000 29.88710257132281801009
963.40000 29.88710257132281801009
963.50000 29.88710257132281801009
963.60000 29.88710257132281801009
963.70000 29.88710257132281801009
963.80000 29.88710257132281801009
963.90000 29.88710257132281801009
964.00000 29.88710257132281801009
964.10000 29.88710257132281801009
964.20000 29.88710257132281801009
964.30000 29.88710257132281801009
964.40000 29.88710257132281801009
964.50000 29.88710257132281801009
964.60000 29.88710257132281801009
964.70000 29.88710257132281801009
964.80000 29.88710257132281801009
964.90000 29.88710257132281801009
965.00000 29.88710257132281801009
965.10000 29.88710257132281801009
965.20000 29.88710257132281801009
965.30000 29.88710257132281801009
965.40000 29.88710257132281801009
965.50000 29.88710257132281801009
965.60000 29.88710257132281801009
965.70000 29.88710257132281801009
965.80000 29.88710257132281801009
965.90000 29.88710257132281801009
966.00000 29.88710257132281801009
966.10000 29.88710257132281801009
966.20000 29.88710257132281801009
966.30000 29.88710257132281801009
966.40000 29.88710257132281801009
966.50000 29.88710257132281801009
966.60000 29.88710257132281801009
966.70000 29.88710257132281801009
966.80000 29.88710257132281801009
966.90000 29.88710257132281801009
967.00000 29.88710257132281801009
967.10000 29.88710257132281801009
967.20000 29.88710257132281801009
967.30000 29.88710257132281801009
967.40000 29.88710257132281801009
967.50000 29.88710257132281801009
967.60000 29.88710257132281801009
967.70000 29.88710257132281801009
967.80000 29.88710257132281801009
967.90000 29.88710257132281801009
968.00000 29.88710257132281801009
968.10000 29.88710257132281801009
968.20000 29.88710257132281801009
968.30000 29.88710257132281801009
968.40000 29.88710257132281801009
968.50000 29.88710257132281801009
968.60000 29.88710257132281801009
968.70000 29.88710257132281801009
968.80000 29.88710257132281801009
968.90000 29.88710257132281801009
969.00000 29.88710257132281801009
969.10000 29.88710257132281801009
969.20000 29.88710257132281801009
969.30000 29.88710257132281801009
969.40000 29.88710257132281801009
969.50000 29.88710257132281801009
969.60000 29.88710257132281801009
969.70000 29.88710257132281801009
969.80000 29.88710257132281801009
969.90000 29.88710257132281801009
970.00000 29.88710257132281801009
970.10000 29.88710257132281801009
970.20000 29.88710257132281801009
970.30000 29.88710257132281801009
970.40000 29.88710257132281801009
970.50000 29.88710257132281801009
970.60000 29.88710257132281801009
970.70000 29.88710257132281801009
970.80000 29.88710257132281801009
970.90000 29.88710257132281801009
971.00000 29.88710257132281801009
971.10000 29.88710257132281801009
971.20000 29.88710257132281801009
971.30000 29.88710257132281801009
971.40000 29.88710257132281801009
971.50000 29.88710257132281801009
971.60000 29.88710257132281801009
971.70000 29.88710257132281801009
971.80000 29.88710257132281801009
971.90000 29.88710257132281801009
972.00000 29.88710257132281801009
972.10000 29.88710257132281801009
972.20000 29.88710257132281801009
972.30000 29.88710257132281801009
972.40000 29.88710257132281801009
972.50000 29.88710257132281801009
972.60000 29.88710257132281801009
972.70000 29.88710257132281801009
972.80000 29.88710257132281801009
972.90000 29.88710257132281801009
973.00000 29.88710257132281801009
973.10000 29.88710257132281801009
973.20000 29.88710257132281801009
973.30000 29.88710257132281801009
973.40000 29.88710257132281801009
973.50000 29.88710257132281801009
973.60000 29.88710257132281801009
973.70000 29.88710257132281801009
973.80000 29.88710257132281801009
973.90000 29.88710257132281801009
974.00000 29.88710257132281801009
974.10000 29.88710257132281801009
974.20000 29.88710257132281801009
974.30000 29.88710257132281801009
974.40000 29.88710257132281801009
974.50000 29.88710257132281801009
974.60000 29.88710257132281801009
974.70000 29.88710257132281801009
974.80000 29.88710257132281801009
974.90000 29.88710257132281801009
975.00000 29.88710257132281801009
975.10000 29.88710257132281801009
975.20000 29.88710257132281801009
975.30000 29.88710257132281801009
975.40000 29.88710257132281801009
975.50000 29.88710257132281801009
975.60000 29.88710257132281801009
975.70000 29.88710257132281801009
975.80000 29.88710257132281801009
975.90000 29.88710257132281801009
976.00000 29.88710257132281801009
976.10000 29.88710257132281801009
976.20000 29.88710257132281801009
976.30000 29.88710257132281801009
976.40000 29.88710257132281801009
976.50000 29.88710257132281801009
976.60000 29.88710257132281801009
976.70000 29.88710257132281801009
976.80000 29.88710257132281801009
976.90000 29.88710257132281801009
977.00000 29.88710257132281801009
977.10000 29.88710257132281801009
977.20000 29.88710257132281801009
977.30000 29.88710257132281801009
977.40000 29.88710257132281801009
977.50000 29.88710257132281801009
977.60000 29.88710257132281801009
977.70000 29.88710257132281801009
977.80000 29.88710257132281801009
977.90000 29.88710257132281801009
978.00000 29.88710257132281801009
978.10000 29.88710257132281801009
978.20000 29.88710257132281801009
978.30000 29.88710257132281801009
978.40000 29.88710257132281801009
978.50000 29.88710257132281801009
978.60000 29.88710257132281801009
978.70000 29.88710257132281801009
978.80000 29.88710257132281801009
978.90000 29.88710257132281801009
979.00000 29.88710257132281801009
979.10000 29.88710257132281801009
979.20000 29.88710257132281801009
979.30000 29.88710257132281801009
979.40000 29.88710257132281801009
979.50000 29.88710257132281801009
979.60000 29.88710257132281801009
979.70000 29.88710257132281801009
979.80000 29.88710257132281801009
979.90000 29.88710257132281801009
980.00000 29.88710257132281801009
980.10000 29.88710257132281801009
980.20000 29.88710257132281801009
980.30000 29.88710257132281801009
980.40000 29.88710257132281801009
980.50000 29.88710257132281801009
980.60000 29.88710257132281801009
980.70000 29.88710257132281801009
980.80000 29.88710257132281801009
980.90000 29.88710257132281801009
981.00000 29.88710257132281801009
981.10000 29.88710257132281801009
981.20000 29.88710257132281801009
981.30000 29.88710257132281801009
981.40000 29.88710257132281801009
981.50000 29.88710257132281801009
981.60000 29.88710257132281801009
981.70000 29.88710257132281801009
981.80000 29.88710257132281801009
981.90000 29.88710257132281801009
982.00000 29.88710257132281801009
982.10000 29.88710257132281801009
982.20000 29.88710257132281801009
982.30000 29.88710257132281801009
982.40000 29.88710257132281801009
982.50000 29.88710257132281801009
982.60000 29.88710257132281801009
982.70000 29.88710257132281801009
982.80000 29.88710257132281801009
982.90000 29.88710257132281801009
983.00000 29.88710257132281801009
983.10000 29.88710257132281801009
983.20000 29.88710257132281801009
983.30000 29.88710257132281801009
983.40000 29.88710257132281801009
983.50000 29.88710257132281801009
983.60000 29.88710257132281801009
983.70000 29.88710257132281801009
983.80000 29.88710257132281801009
983.90000 29.88710257132281801009
984.00000 29.88710257132281801009
984.10000 29.88710257132281801009
984.20000 29.88710257132281801009
984.30000 29.88710257132281801009
984.40000 29.88710257132281801009
984.50000 29.88710257132281801009
984.60000 29.88710257132281801009
984.70000 29.88710257132281801009
984.80000 29.88710257132281801009
984.90000 29.88710257132281801009
985.00000 29.88710257132281801009
985.10000 29.88710257132281801009
985.20000 29.88710257132281801009
985.30000 29.88710257132281801009
985.40000 29.88710257132281801009
985.50000 29.88710257132281801009
985.60000 29.88710257132281801009
985.70000 29.88710257132281801009
985.80000 29.88710257132281801009
985.90000 29.88710257132281801009
986.00000 29.88710257132281801009
986.10000 29.88710257132281801009
986.20000 29.88710257132281801009
986.30000 29.88710257132281801009
986.40000 29.88710257132281801009
986.50000 29.88710257132281801009
986.60000 29.88710257132281801009
986.70000 29.88710257132281801009
986.80000 29.88710257132281801009
986.90000 29.88710257132281801009
987.00000 29.88710257132281801009
987.10000 29.88710257132281801009
987.20000 29.88710257132281801009
987.30000 29.88710257132281801009
987.40000 29.88710257132281801009
987.50000 29.88710257132281801009
987.60000 29.88710257132281801009
987.70000 29.88710257132281801009
987.80000 29.88710257132281801009
987.90000 29.88710257132281801009
988.00000 29.88710257132281801009
988.10000 29.88710257132281801009
988.20000 29.88710257132281801009
988.30000 29.88710257132281801009
988.40000 29.88710257132281801009
988.50000 29.88710257132281801009
988.60000 29.88710257132281801009
988.70000 29.88710257132281801009
988.80000 29.88710257132281801009
988.90000 29.88710257132281801009
989.00000 29.88710257132281801009
989.10000 29.88710257132281801009
989.20000 29.88710257132281801009
989.30000 29.88710257132281801009
989.40000 29.88710257132281801009
989.50000 29.88710257132281801009
989.60000 29.88710257132281801009
989.70000 29.88710257132281801009
989.80000 29.88710257132281801009
989.90000 29.88710257132281801009
990.00000 29.88710257132281801009
990.10000 29.88710257132281801009
990.20000 29.88710257132281801009
990.30000 29.88710257132281801009
990.40000 29.88710257132281801009
990.50000 29.88710257132281801009
990.60000 29.88710257132281801009
990.70000 29.88710257132281801009
990.80000 29.88710257132281801009
990.90000 29.88710257132281801009
991.00000 29.88710257132281801009
991.10000 29.88710257132281801009
991.20000 29.88710257132281801009
991.30000 29.88710257132281801009
991.40000 29.88710257132281801009
991.50000 29.88710257132281801009
991.60000 29.88710257132281801009
991.70000 29.88710257132281801009
991.80000 29.88710257132281801009
991.90000 29.88710257132281801009
992.00000 29.88710257132281801009
992.10000 29.88710257132281801009
992.20000 29.88710257132281801009
992.30000 29.88710257132281801009
992.40000 29.88710257132281801009
992.50000 29.88710257132281801009
992.60000 29.88710257132281801009
992.70000 29.88710257132281801009
992.80000 29.88710257132281801009
992.90000 29.88710257132281801009
993.00000 29.88710257132281801009
993.10000 29.88710257132281801009
993.20000 29.88710257132281801009
993.30000 29.88710257132281801009
993.40000 29.88710257132281801009
993.50000 29.88710257132281801009
993.60000 29.88710257132281801009
993.70000 29.88710257132281801009
993.80000 29.88710257132281801009
993.90000 29.88710257132281801009
994.00000 29.88710257132281801009
994.10000 29.88710257132281801009
994.20000 29.88710257132281801009
994.30000 29.88710257132281801009
994.40000 29.88710257132281801009
994.50000 29.88710257132281801009
994.60000 29.88710257132281801009
994.70000 29.88710257132281801009
994.80000 29.88710257132281801009
994.90000 29.88710257132281801009
995.00000 29.88710257132281801009
995.10000 29.88710257132281801009
995.20000 29.88710257132281801009
995.30000 29.88710257132281801009
995.40000 29.88710257132281801009
995.50000 29.88710257132281801009
995.60000 29.88710257132281801009
995.70000 29.88710257132281801009
995.80000 29.88710257132281801009
995.90000 29.88710257132281801009
996.00000 29.88710257132281801009
996.10000 29.88710257132281801009
996.20000 29.88710257132281801009
996.30000 29.88710257132281801009
996.40000 29.88710257132281801009
996.50000 29.88710257132281801009
996.60000 29.88710257132281801009
996.70000 29.88710257132281801009
996.80000 29.88710257132281801009
996.90000 29.88710257132281801009
997.00000 29.88710257132281801009
997.10000 29.88710257132281801009
997.20000 29.88710257132281801009
997.30000 29.88710257132281801009
997.40000 29.88710257132281801009
997.50000 29.88710257132281801009
997.60000 29.88710257132281801009
997.70000 29.88710257132281801009
997.80000 29.88710257132281801009
997.90000 29.88710257132281801009
998.00000 29.88710257132281801009
998.10000 29.88710257132281801009
998.20000 29.88710257132281801009
998.30000 29.88710257132281801009
998.40000 29.88710257132281801009
998.50000 29.88710257132281801009
998.60000 29.88710257132281801009
998.70000 29.88710257132281801009
998.80000 29.88710257132281801009
998.90000 29.88710257132281801009
999.00000 29.88710257132281801009
999.10000 29.88710257132281801009
999.20000 29.88710257132281801009
999.30000 29.88710257132281801009
999.40000 29.88710257132281801009
999.50000 29.88710257132281801009
999.60000 29.88710257132281801009
999.70000 29.88710257132281801009
999.80000 29.88710257132281801009
999.90000 29.88710257132281801009
1000.00000 29.88710257132281801009
