# Supplementary material for: Direct tracking of H2 roaming reaction in real time
Source: Nat Commun. 2024 Aug 6;15:6656. doi: 10.1038/s41467-024-49671-6 (PMC11303762; doi:10.1038/s41467-024-49671-6)
Supplement: Supplementary file 8 — Source Data [file 41467_2024_49671_MOESM8_ESM.zip › SourceData/Data-Fig11-SuppInfo/FigS11.traj2.R2.dat]

# Bond Length
# X-Axis:  Time in Trajectory (femtosec)
# Y-Axis:  Bond Length (Angstroms)
#                  X                   Y
0 1.09375625150213427248
.10000 1.09203333371239176656
.20000 1.09064768519902888023
.30000 1.08960339271635897380
.40000 1.08890073760513175620
.50000 1.08853316932833975998
.60000 1.08849428417516276822
.70000 1.08877054305349389352
.80000 1.08934677541405519139
.90000 1.09020701121621851363
1.00000 1.09133708741799845423
1.10000 1.09272361245650768631
1.20000 1.09435795603358227698
1.30000 1.09623780789525773407
1.40000 1.09836928567854627532
1.50000 1.10075675995017173457
1.60000 1.10340804037400416253
1.70000 1.10632793232612544392
1.80000 1.10951337783372400398
1.90000 1.11295667986269798029
2.00000 1.11664486311315649198
2.10000 1.12055874793604641244
2.20000 1.12468023921690737599
2.30000 1.12899055405171570461
2.40000 1.13347555416868166350
2.50000 1.13812486184513164776
2.60000 1.14293250943220614998
2.70000 1.14789525373441630935
2.80000 1.15300741427711556585
2.90000 1.15826857367581202971
3.00000 1.16367278808778544024
3.10000 1.16921583274475033940
3.20000 1.17489027359579413619
3.30000 1.18069238557466779319
3.40000 1.18661580484544364592
3.50000 1.19265268267169885236
3.60000 1.19879582917776286364
3.70000 1.20503282078373284446
3.80000 1.21134858433854620986
3.90000 1.21772696673638627275
4.00000 1.22414406574103850450
4.10000 1.23057991752953615312
4.20000 1.23701264330240376084
4.30000 1.24342544348304213072
4.40000 1.24980490741315302294
4.50000 1.25613949763949385972
4.60000 1.26241886119504725973
4.70000 1.26863627103792046672
4.80000 1.27478004415624580328
4.90000 1.28084150069944251474
5.00000 1.28681053504080389930
5.10000 1.29267337341263434875
5.20000 1.29842296473221698790
5.30000 1.30404885637080330978
5.40000 1.30954267782077266670
5.50000 1.31489958222862022476
5.60000 1.32011314207646611096
5.70000 1.32517770762415106361
5.80000 1.33008385095000683569
5.90000 1.33482538176759285056
6.00000 1.33939539097011977137
6.10000 1.34378566574919231053
6.20000 1.34799555114102657783
6.30000 1.35202379259575162255
6.40000 1.35587273203571728146
6.50000 1.35954565245415720096
6.60000 1.36304863351165867342
6.70000 1.36638672084406616572
6.80000 1.36956294615654668711
6.90000 1.37258289858244991905
7.00000 1.37545212307735379059
7.10000 1.37817156986675646631
7.20000 1.38074329906648469673
7.30000 1.38317009707194002799
7.40000 1.38545561995828650216
7.50000 1.38759931850552593156
7.60000 1.38960490078475183823
7.70000 1.39147002366058895994
7.80000 1.39319631156596161869
7.90000 1.39478087311591708677
8.00000 1.39622115709295853657
8.10000 1.39751484196912914217
8.20000 1.39865981780202722745
8.30000 1.39965637004016096465
8.40000 1.40050404851431971860
8.50000 1.40120367233496786892
8.60000 1.40175994051977387787
8.70000 1.40217139283362930831
8.80000 1.40243964576697559929
8.90000 1.40256422817958679036
9.00000 1.40253822322281113651
9.10000 1.40235679383172669107
9.20000 1.40201031995452872272
9.30000 1.40149332612788420655
9.40000 1.40079929816837072828
9.50000 1.39992760090691832891
9.60000 1.39887512098864636287
9.70000 1.39764686249460024321
9.80000 1.39624498210414349907
9.90000 1.39467619448064001147
10.00000 1.39294410893402323904
10.10000 1.39105286425318861783
10.20000 1.38900236435435918951
10.30000 1.38679423172762007273
10.40000 1.38442510189536797491
10.50000 1.38189468758874675688
10.60000 1.37920510227014459083
10.70000 1.37635800058306051174
10.80000 1.37335973193078586055
10.90000 1.37022049123963986936
11.00000 1.36695298396287207490
11.10000 1.36356734220866407489
11.20000 1.36008043133411782795
11.30000 1.35649915077341644460
11.40000 1.35284024815829603554
11.50000 1.34910970687079410695
11.60000 1.34531496239096367228
11.70000 1.34146814427067182592
11.80000 1.33757773904136128905
11.90000 1.33365130549705532839
12.00000 1.32970379757824261092
12.10000 1.32574891605801435782
12.20000 1.32180228969539918859
12.30000 1.31788061159765151163
12.40000 1.31400033888732311848
12.50000 1.31017905237910135043
12.60000 1.30642660932560616609
12.70000 1.30275580236435715519
12.80000 1.29917037175345097230
12.90000 1.29567536598833274260
13.00000 1.29226839393138451856
13.10000 1.28895183609241194951
13.20000 1.28572371655383257148
13.30000 1.28259081597366819754
13.40000 1.27955687553035328137
13.50000 1.27662803642016259770
13.60000 1.27380740720762022109
13.70000 1.27109627854580708783
13.80000 1.26848740500842183174
13.90000 1.26596638556637829869
14.00000 1.26351998267261289879
14.10000 1.26113060444745372930
14.20000 1.25878648781951897785
14.30000 1.25648303114367605055
14.40000 1.25422415275659557839
14.50000 1.25202336788336342935
14.60000 1.24989753181970881112
14.70000 1.24786360225667292278
14.80000 1.24593349686088783636
14.90000 1.24411564733629164334
15.00000 1.24241007581595216230
15.10000 1.24080968521083038812
15.20000 1.23930587554727585903
15.30000 1.23789091854896487886
15.40000 1.23656012930467720138
15.50000 1.23531167106200368805
15.60000 1.23414894457435728100
15.70000 1.23307750913354996607
15.80000 1.23210377296760194605
15.90000 1.23123531948567817228
16.00000 1.23047274593994969962
16.10000 1.22981974957511558088
16.20000 1.22927330707332940118
16.30000 1.22883338448180191032
16.40000 1.22849452523525720431
16.50000 1.22825613940211998437
16.60000 1.22811511235755095238
16.70000 1.22807148492789294956
16.80000 1.22812100874221673742
16.90000 1.22826197362696204248
17.00000 1.22849234189595174700
17.10000 1.22880526415091500453
17.20000 1.22920056455242486192
17.30000 1.22967506908491887176
17.40000 1.23022977052297023332
17.50000 1.23086605979895310459
17.60000 1.23158362603600734945
17.70000 1.23238121806038572879
17.80000 1.23325565206651293092
17.90000 1.23420236855833330555
18.00000 1.23521024797359902732
18.10000 1.23627515293966820062
18.20000 1.23739245926625882279
18.30000 1.23856005579301644132
18.40000 1.23978000988038196388
18.50000 1.24105274650435385916
18.60000 1.24237794359164313039
18.70000 1.24375155975861996102
18.80000 1.24516354625286071293
18.90000 1.24659821611295433459
19.00000 1.24804080478524419117
19.10000 1.24947392741025212638
19.20000 1.25088587137196493318
19.30000 1.25227067078806888425
19.40000 1.25362786410840438051
19.50000 1.25495782444909279110
19.60000 1.25626566283449775741
19.70000 1.25754936709498605671
19.80000 1.25880357869526252789
19.90000 1.26001712667487182850
20.00000 1.26117760067842942958
20.10000 1.26226632280077883728
20.20000 1.26326751732600169790
20.30000 1.26416782120966834867
20.40000 1.26495776034498480007
20.50000 1.26562786994163493728
20.60000 1.26617562266772455817
20.70000 1.26659419413362226259
20.80000 1.26688123759490573647
20.90000 1.26703404408800318548
21.00000 1.26704841775876899596
21.10000 1.26692484244646493552
21.20000 1.26666596946353619167
21.30000 1.26627473043174955399
21.40000 1.26575784496640588666
21.50000 1.26511662116660217405
21.60000 1.26435336922040904568
21.70000 1.26346448663268727428
21.80000 1.26244601082303713697
21.90000 1.26128883204284338894
22.00000 1.25998644714496830178
22.10000 1.25853855121168219222
22.20000 1.25694296814811768928
22.30000 1.25520707177939369670
22.40000 1.25333693788781315084
22.50000 1.25134128529350457134
22.60000 1.24922275106483711526
22.70000 1.24698298609884810248
22.80000 1.24461836537430219618
22.90000 1.24212407619569149063
23.00000 1.23949213431227549682
23.10000 1.23671871246011313839
23.20000 1.23380376409459863505
23.30000 1.23075075486834457598
23.40000 1.22756445775893984213
23.50000 1.22425351542930028868
23.60000 1.22082577871291692347
23.70000 1.21728696902332771172
23.80000 1.21364233544566168450
23.90000 1.20989230746004828047
24.00000 1.20604098459131976548
24.10000 1.20208942059440819288
24.20000 1.19803712566597868348
24.30000 1.19388854334146284243
24.40000 1.18964170480947749934
24.50000 1.18529838268724554941
24.60000 1.18085970679077707279
24.70000 1.17632914729594284588
24.80000 1.17171148840915612147
24.90000 1.16701813790917577152
25.00000 1.16226194333979635814
25.10000 1.15745879645583928665
25.20000 1.15262630862131547999
25.30000 1.14777880497811946658
25.40000 1.14292953372156763074
25.50000 1.13808499739782177659
25.60000 1.13325321820941677835
25.70000 1.12844328908102422194
25.80000 1.12366310193625206534
25.90000 1.11893004564807356861
26.00000 1.11426478090039263342
26.10000 1.10969482446797056331
26.20000 1.10524763363193861216
26.30000 1.10095125713630028989
26.40000 1.09682957442166009458
26.50000 1.09290222404797035896
26.60000 1.08918038843159492503
26.70000 1.08566879512169824545
26.80000 1.08236830335057391683
26.90000 1.07927844584286959621
27.00000 1.07639447316446213718
27.10000 1.07371617490564050829
27.20000 1.07124022021253477579
27.30000 1.06897108044043923050
27.40000 1.06691335165232607562
27.50000 1.06507530892420935888
27.60000 1.06347088942763261703
27.70000 1.06210897883880070322
27.80000 1.06100334967096121793
27.90000 1.06016295193050393633
28.00000 1.05959596282215043177
28.10000 1.05930962730686064505
28.20000 1.05930679644425957964
28.30000 1.05959009194027479826
28.40000 1.06015829120796862256
28.50000 1.06101024407589958009
28.60000 1.06213789960861485116
28.70000 1.06353112899717232489
28.80000 1.06517798210486870727
28.90000 1.06706660595719140891
29.00000 1.06918356542784550977
29.10000 1.07152126929006873540
29.20000 1.07407308709696287594
29.30000 1.07683851269816682759
29.40000 1.07981589915040610129
29.50000 1.08300465057681077346
29.60000 1.08640291196820712498
29.70000 1.09000212819700494381
29.80000 1.09379278961647941556
29.90000 1.09775759638820081361
30.00000 1.10188366658781180065
30.10000 1.10615363061285478926
30.20000 1.11055258645279828099
30.30000 1.11506770217238379126
30.40000 1.11969012320105780238
30.50000 1.12440884482869486186
30.60000 1.12921633588165912611
30.70000 1.13409983278633808288
30.80000 1.13905122182191613678
30.90000 1.14405717375924879954
31.00000 1.14910780480901790801
31.10000 1.15418651820448847244
31.20000 1.15928429578166890649
31.30000 1.16438560548557108998
31.40000 1.16947731463632931813
31.50000 1.17454596546154803945
31.60000 1.17957976681782737333
31.70000 1.18456520290822319934
31.80000 1.18949392430688774830
31.90000 1.19435881794584662412
32.00000 1.19915718885765764315
32.10000 1.20388664805703364856
32.20000 1.20855059818197103071
32.30000 1.21315349876715930773
32.40000 1.21769887898938299055
32.50000 1.22219161530997257942
32.60000 1.22663566757370951641
32.70000 1.23102953811433785595
32.80000 1.23536863680805819622
32.90000 1.23964920680247280993
33.00000 1.24385899150144828625
33.10000 1.24798663926582162748
33.20000 1.25202358276871126993
33.30000 1.25595651970360821086
33.40000 1.25978139942650367741
33.50000 1.26349469586975314694
33.60000 1.26709222078584319592
33.70000 1.27057645386690524802
33.80000 1.27394583929223615954
33.90000 1.27720045102325265347
34.00000 1.28033884878261817116
34.10000 1.28335822530266271714
34.20000 1.28625270602514185731
34.30000 1.28901750486872752941
34.40000 1.29165091723150957548
34.50000 1.29414457446260616775
34.60000 1.29649938537008184730
34.70000 1.29871093467869130742
34.80000 1.30077765247601021353
34.90000 1.30269438945325929426
35.00000 1.30445729412158219569
35.10000 1.30606625856577429614
35.20000 1.30751513053807526483
35.30000 1.30880676191330857595
35.40000 1.30994249128921686414
35.50000 1.31092312602226985047
35.60000 1.31175591458548415420
35.70000 1.31244389156527373431
35.80000 1.31298946777954011126
35.90000 1.31339498057933813621
36.00000 1.31365904974159866669
36.10000 1.31378065693326448822
36.20000 1.31375505850405767333
36.30000 1.31358049043749123428
36.40000 1.31325299300553661445
36.50000 1.31276865009947582919
36.60000 1.31212653739721307413
36.70000 1.31132217389015427264
36.80000 1.31035895277820725850
36.90000 1.30923357006570832887
37.00000 1.30794404991574467577
37.10000 1.30648907841818562980
37.20000 1.30486627687667673895
37.30000 1.30306881229503762534
37.40000 1.30109224673003105248
37.50000 1.29893453210159902962
37.60000 1.29659471854315371493
37.70000 1.29407383625742159581
37.80000 1.29137671819690167434
37.90000 1.28851322735313819517
38.00000 1.28549228016429565799
38.10000 1.28232262095308916842
38.20000 1.27901319014074284096
38.30000 1.27556796188874232794
38.40000 1.27198892187982517822
38.50000 1.26827455823808119154
38.60000 1.26442098023640844679
38.70000 1.26042571520974610747
38.80000 1.25628969864319113583
38.90000 1.25201367596084987812
39.00000 1.24760177949616599607
39.10000 1.24306056619981312960
39.20000 1.23839982346009723581
39.30000 1.23362423764045751663
39.40000 1.22874355090311664268
39.50000 1.22376200518769171337
39.60000 1.21868393409530102002
39.70000 1.21351509306641917843
39.80000 1.20825684707764019358
39.90000 1.20291593350533020529
40.00000 1.19749390051974795016
40.10000 1.19199567310875755544
40.20000 1.18642681097655577213
40.30000 1.18079150478100916933
40.40000 1.17509806515413852927
40.50000 1.16935202222598477875
40.60000 1.16356601664452197939
40.70000 1.15775012113884056375
40.80000 1.15192229745326138469
40.90000 1.14609738092144683166
41.00000 1.14029335803730787143
41.10000 1.13452805408460482017
41.20000 1.12881889687363047793
41.30000 1.12318053246172318084
41.40000 1.11762319692327431576
41.50000 1.11215506289545793714
41.60000 1.10678050764638965970
41.70000 1.10150183791494419821
41.80000 1.09631978476948047824
41.90000 1.09124185862804951329
42.00000 1.08627869295959220706
42.10000 1.08144683183455671909
42.20000 1.07676180273540535730
42.30000 1.07224918275790725827
42.40000 1.06792817737008887296
42.50000 1.06381877363863061316
42.60000 1.05993590977237864313
42.70000 1.05629501174103818637
42.80000 1.05290244732738654604
42.90000 1.04976823341773873663
43.00000 1.04690110049708133831
43.10000 1.04430872918404737425
43.20000 1.04199599570199884717
43.30000 1.03997238148616235259
43.40000 1.03824100062413254707
43.50000 1.03680988108379831354
43.60000 1.03568152152049135611
43.70000 1.03486206911404381610
43.80000 1.03435100171798547932
43.90000 1.03415038192856651867
44.00000 1.03425704483460009932
44.10000 1.03466554629455019850
44.20000 1.03536568180570868291
44.30000 1.03634924403455807220
44.40000 1.03760271047352223076
44.50000 1.03911737832980158469
44.60000 1.04088363418059369543
44.70000 1.04289188350183260978
44.80000 1.04513561739804849117
44.90000 1.04760364738435308676
45.00000 1.05028332283674770344
45.10000 1.05315829438978450273
45.20000 1.05620862450843488650
45.30000 1.05941427172990264564
45.40000 1.06275214374236855735
45.50000 1.06620211096864744483
45.60000 1.06974312575917027951
45.70000 1.07336234343953020942
45.80000 1.07704695086890246485
45.90000 1.08078828954980817741
46.00000 1.08458073522121902015
46.10000 1.08841918064962453141
46.20000 1.09230023859376685572
46.30000 1.09622110763704965251
46.40000 1.10017406451433856730
46.50000 1.10415107810978475718
46.60000 1.10814285160939426600
46.70000 1.11213530640700369772
46.80000 1.11611385467657375550
46.90000 1.12006299180983566679
47.00000 1.12396713682429345306
47.10000 1.12780946961443802198
47.20000 1.13157755726286830595
47.30000 1.13526240658492695461
47.40000 1.13885618645858880894
47.50000 1.14235377630355824897
47.60000 1.14575494502838607648
47.70000 1.14905754482749905487
47.80000 1.15225719054645087513
47.90000 1.15535028699697824587
48.00000 1.15832772554704914133
48.10000 1.16118012640115400831
48.20000 1.16389983907679959778
48.30000 1.16647765585543900721
48.40000 1.16890928647778309965
48.50000 1.17119126975101722707
48.60000 1.17332567009888605777
48.70000 1.17531098216131716702
48.80000 1.17715421824075370383
48.90000 1.17886025426595836181
49.00000 1.18043823112012091422
49.10000 1.18190002314832027420
49.20000 1.18325442426259281661
49.30000 1.18451397318984802257
49.40000 1.18568608388982958493
49.50000 1.18677421174290773346
49.60000 1.18778116736291117203
49.70000 1.18869913164475728071
49.80000 1.18952177429208919882
49.90000 1.19024284047332122568
50.00000 1.19085554833699288601
50.10000 1.19135703920319369555
50.20000 1.19174618248056494456
50.30000 1.19202844687616410927
50.40000 1.19220960761981783318
50.50000 1.19229600131217415737
50.60000 1.19230012079216028233
50.70000 1.19223017266549666869
50.80000 1.19209818524943657427
50.90000 1.19191819678113816436
51.00000 1.19170077009876938318
51.10000 1.19145861921511986685
51.20000 1.19120432748752218424
51.30000 1.19094510487469572536
51.40000 1.19068641316007297421
51.50000 1.19042736851729009632
51.60000 1.19016735618021384211
51.70000 1.18990035300104016735
51.80000 1.18962491045245013396
51.90000 1.18933357174301608965
52.00000 1.18902777760572103465
52.10000 1.18870508373692084584
52.20000 1.18836693117025096727
52.30000 1.18801574219957203393
52.40000 1.18765185705155195534
52.50000 1.18727809351811086129
52.60000 1.18689204103869531340
52.70000 1.18649473597947327766
52.80000 1.18608509369943605239
52.90000 1.18566224410242565503
53.00000 1.18522970201602693382
53.10000 1.18479245598670149533
53.20000 1.18435323828704078061
53.30000 1.18392201102057393922
53.40000 1.18350366019586099123
53.50000 1.18310553590370795796
53.60000 1.18273328974414176670
53.70000 1.18239067507402137833
53.80000 1.18208243332899588437
53.90000 1.18180721542136473791
54.00000 1.18156894627694070927
54.10000 1.18136360597954768720
54.20000 1.18119551287540878466
54.30000 1.18106478307584804558
54.40000 1.18097011490934858457
54.50000 1.18091319664952512545
54.60000 1.18089599114782331451
54.70000 1.18091386182947314914
54.80000 1.18096797148779610753
54.90000 1.18105129551810746066
55.00000 1.18116027452712783825
55.10000 1.18129424564331134305
55.20000 1.18144634906626208592
55.30000 1.18161490887175251483
55.40000 1.18180119995623629422
55.50000 1.18200318901811766643
55.60000 1.18222523295563269752
55.70000 1.18246432384660130176
55.80000 1.18272519309854899192
55.90000 1.18300731966290047972
56.00000 1.18331137595689495678
56.10000 1.18364028898014450782
56.20000 1.18399338134889926419
56.30000 1.18436826575056459505
56.40000 1.18476149861185141400
56.50000 1.18517066036035502257
56.60000 1.18558645341915070314
56.70000 1.18600280793976200433
56.80000 1.18641038378126141550
56.90000 1.18680262206442735850
57.00000 1.18717184986336329486
57.10000 1.18751550540024528978
57.20000 1.18783334314751410753
57.30000 1.18812132008898821880
57.40000 1.18838214963074903971
57.50000 1.18861566732859448709
57.60000 1.18882179549081282815
57.70000 1.18900189477098815933
57.80000 1.18915040703226435888
57.90000 1.18926833565095812652
58.00000 1.18935352557681519658
58.10000 1.18940069545759052410
58.20000 1.18940610636106959579
58.30000 1.18936349183123995871
58.40000 1.18926639788779031995
58.50000 1.18910589483569544702
58.60000 1.18887766257256259377
58.70000 1.18857527241146995014
58.80000 1.18819546307246940270
58.90000 1.18774116396166046157
59.00000 1.18721584007332045030
59.10000 1.18662304601166414393
59.20000 1.18596499688903129110
59.30000 1.18524427048393699459
59.40000 1.18445773161561151590
59.50000 1.18360036584397860687
59.60000 1.18266758892429279255
59.70000 1.18165284190831614992
59.80000 1.18055907815026351607
59.90000 1.17938475242136312773
60.00000 1.17813466300504035377
60.10000 1.17681292549495733349
60.20000 1.17542327250654689425
60.30000 1.17396399184557615629
60.40000 1.17243227457154214933
60.50000 1.17082336984747618249
60.60000 1.16913162815014118494
60.70000 1.16735460871322215378
60.80000 1.16549154714652478255
60.90000 1.16354999222938418616
61.00000 1.16153702150770898276
61.10000 1.15946225935387823644
61.20000 1.15733451558354553379
61.30000 1.15516056759093019172
61.40000 1.15294336627000027160
61.50000 1.15068643195398806266
61.60000 1.14839197628118248708
61.70000 1.14606500188645495519
61.80000 1.14371062308435344881
61.90000 1.14134014135226138553
62.00000 1.13896100184905365354
62.10000 1.13658037590880478829
62.20000 1.13419982326660587431
62.30000 1.13182398219776205623
62.40000 1.12944973988664055117
62.50000 1.12707604282364195765
62.60000 1.12470782328300713211
62.70000 1.12235296338406840774
62.80000 1.12002225300303743563
62.90000 1.11773037375656925466
63.00000 1.11548912977357157211
63.10000 1.11331055602334068590
63.20000 1.11119712135246282773
63.30000 1.10915109040112294342
63.40000 1.10717006775743355082
63.50000 1.10525540106348270221
63.60000 1.10341147900726499556
63.70000 1.10164233074305927380
63.80000 1.09995970231186196851
63.90000 1.09837092353448614039
64.00000 1.09688622134841314634
64.10000 1.09551174679416377310
64.20000 1.09425484572699060083
64.30000 1.09311897414416881029
64.40000 1.09211185767072413011
64.50000 1.09124243761228421170
64.60000 1.09052040169315493645
64.70000 1.08995974779622022517
64.80000 1.08957108900383365485
64.90000 1.08936388103149445295
65.00000 1.08933974507726468063
65.10000 1.08949720133692863011
65.20000 1.08983567216484522630
65.30000 1.09034871342428794558
65.40000 1.09103416763637608820
65.50000 1.09188909665084576299
65.60000 1.09291338675852991859
65.70000 1.09410200100447673022
65.80000 1.09544901058241866486
65.90000 1.09694508397184587592
66.00000 1.09858098806505840605
66.10000 1.10034465003516057446
66.20000 1.10222757259787327459
66.30000 1.10422848580219121242
66.40000 1.10634585012960571957
66.50000 1.10858581965222701472
66.60000 1.11094764267538729045
66.70000 1.11342898499589995180
66.80000 1.11602186862803006634
66.90000 1.11871204103692385348
67.00000 1.12148049642827048140
67.10000 1.12431088134287840307
67.20000 1.12718884249490333570
67.30000 1.13010687722976007027
67.40000 1.13306310714717033363
67.50000 1.13605709003597173976
67.60000 1.13909197892049086274
67.70000 1.14216356527644498313
67.80000 1.14526525773813640120
67.90000 1.14838381659443459783
68.00000 1.15150326425981094567
68.10000 1.15460991378993450941
68.20000 1.15769072430982187601
68.30000 1.16073585262625535909
68.40000 1.16374039558915372386
68.50000 1.16670035377426709684
68.60000 1.16960972870697343562
68.70000 1.17246419746702713549
68.80000 1.17525137928402364415
68.90000 1.17795695632777685973
69.00000 1.18056893801717483608
69.10000 1.18307395394624422438
69.20000 1.18546339543825645700
69.30000 1.18772806467684344265
69.40000 1.18986437996857440173
69.50000 1.19186477932817529835
69.60000 1.19372398145676875732
69.70000 1.19542883919955687172
69.80000 1.19697065524765476599
69.90000 1.19833885712389381736
70.00000 1.19952865625836550916
70.10000 1.20053801963786219776
70.20000 1.20137123746950093195
70.30000 1.20203585392907477949
70.40000 1.20254019431410275002
70.50000 1.20289212872518207363
70.60000 1.20309285739089981516
70.70000 1.20313976037075592941
70.80000 1.20302800127470017255
70.90000 1.20274898449094522609
71.00000 1.20229538748595388595
71.10000 1.20166376572941567580
71.20000 1.20085313073706061766
71.30000 1.19986585796288078229
71.40000 1.19870688734944707499
71.50000 1.19738290074770985932
71.60000 1.19590287151549226472
71.70000 1.19427643245816418480
71.80000 1.19251324079567351359
71.90000 1.19062396812301741937
72.00000 1.18861880458875460279
72.10000 1.18650677626973542708
72.20000 1.18428865199241016792
72.30000 1.18196686529022462271
72.40000 1.17953938866406661426
72.50000 1.17700642348884400640
72.60000 1.17437227087836163707
72.70000 1.17164974243585271229
72.80000 1.16885907412698815904
72.90000 1.16602667953825138880
73.00000 1.16318138804659353094
73.10000 1.16034819293865408251
73.20000 1.15754653410867245358
73.30000 1.15478440133689024471
73.40000 1.15206515510885928365
73.50000 1.14938591918554492095
73.60000 1.14674383101240182778
73.70000 1.14414024344658028465
73.80000 1.14158475319443540648
73.90000 1.13909058370965388294
74.00000 1.13667417246852230921
74.10000 1.13435298061229600667
74.20000 1.13214066185302257255
74.30000 1.13004844431289758755
74.40000 1.12808416554262474941
74.50000 1.12625413021040681997
74.60000 1.12456799608249567151
74.70000 1.12303790856631371328
74.80000 1.12167828665174757407
74.90000 1.12050398203442365098
75.00000 1.11952845741812208746
75.10000 1.11876473013587624449
75.20000 1.11821899968923797570
75.30000 1.11789096843386296319
75.40000 1.11777786026875662035
75.50000 1.11787560389025397140
75.60000 1.11818102568457134413
75.70000 1.11869656997999238524
75.80000 1.11942726105852898333
75.90000 1.12038047764409033369
76.00000 1.12156754600469783743
76.10000 1.12299871026283908194
76.20000 1.12468190963934331435
76.30000 1.12662076747501863187
76.40000 1.12881743057148085482
76.50000 1.13127113980115306395
76.60000 1.13397977740390062037
76.70000 1.13694409738122129009
76.80000 1.14016433678746503757
76.90000 1.14364268634088680556
77.00000 1.14737741862649536806
77.10000 1.15136384959490542448
77.20000 1.15558866207400979328
77.30000 1.16004034135843741354
77.40000 1.16469976499482474996
77.50000 1.16955153968433558725
77.60000 1.17457871265615911467
77.70000 1.17976869598154705403
77.80000 1.18511200473626120466
77.90000 1.19059463328960121766
78.00000 1.19620635685027188372
78.10000 1.20193505185846044532
78.20000 1.20776495417444531842
78.30000 1.21368070748529244304
78.40000 1.21967103579038885037
78.50000 1.22572265526504812172
78.60000 1.23183234285595862495
78.70000 1.23799334835288998009
78.80000 1.24420198554615721204
78.90000 1.25045285737447935186
79.00000 1.25674122375650588825
79.10000 1.26305432689888680021
79.20000 1.26938169113982418428
79.30000 1.27571449969732647857
79.40000 1.28203922679885267229
79.50000 1.28834558303663229503
79.60000 1.29462417635582566777
79.70000 1.30086676274128858227
79.80000 1.30706224928463143185
79.90000 1.31320036214661470066
80.00000 1.31926861087232724321
80.10000 1.32525249848698644134
80.20000 1.33114301365029895874
80.30000 1.33693149027465128371
80.40000 1.34261367412483923353
80.50000 1.34818772780128806511
80.60000 1.35365461896969863662
80.70000 1.35901381761996813039
80.80000 1.36426287407119600177
80.90000 1.36939447937729031871
81.00000 1.37440161448246269149
81.10000 1.37927108107507278367
81.20000 1.38399314151841084909
81.30000 1.38855825472502233077
81.40000 1.39296131023011547246
81.50000 1.39719900833667928852
81.60000 1.40127557160645600116
81.70000 1.40519922615834086574
81.80000 1.40897283826339249981
81.90000 1.41260320576621940497
82.00000 1.41608986335931378984
82.10000 1.41943001889666966420
82.20000 1.42261682700683672181
82.30000 1.42563898862580213876
82.40000 1.42848227534365997816
82.50000 1.43113655723030148580
82.60000 1.43359032367758397896
82.70000 1.43583440949922912759
82.80000 1.43786104364295230738
82.90000 1.43966803689531150193
83.00000 1.44124938634713735651
83.10000 1.44260254402798000888
83.20000 1.44372312850352300505
83.30000 1.44460591042713098820
83.40000 1.44524578904904614843
83.50000 1.44563989744092218036
83.60000 1.44578527736348180037
83.70000 1.44567778731707709668
83.80000 1.44531698037281773298
83.90000 1.44470267904991440837
84.00000 1.44383503409946387129
84.10000 1.44270962718282295379
84.20000 1.44132460968409194785
84.30000 1.43967255344296954475
84.40000 1.43774640652272193394
84.50000 1.43554035609208841217
84.60000 1.43304635164393758000
84.70000 1.43026510294735220460
84.80000 1.42719522191569853924
84.90000 1.42384280037755572450
85.00000 1.42021567428647963081
85.10000 1.41632309788621325018
85.20000 1.41217148787107297268
85.30000 1.40776579040300592182
85.40000 1.40310270309838687873
85.50000 1.39817469157505493734
85.60000 1.39297096853093101353
85.70000 1.38747747175008214617
85.80000 1.38168556485366814445
85.90000 1.37558942794934273949
86.00000 1.36919172027221958365
86.10000 1.36250029426015171044
86.20000 1.35552373539860968382
86.30000 1.34827499382766867363
86.40000 1.34076118850934822247
86.50000 1.33298525536669009323
86.60000 1.32494488013841541845
86.70000 1.31663627275303333866
86.80000 1.30805515192403106868
86.90000 1.29920287271965343357
87.00000 1.29008319198298215794
87.10000 1.28070764996661123246
87.20000 1.27108928011922120843
87.30000 1.26124207324565572470
87.40000 1.25117963908824859041
87.50000 1.24091380822561564402
87.60000 1.23045305420280053852
87.70000 1.21980601249092062343
87.80000 1.20898768363205421034
87.90000 1.19801090856594456971
88.00000 1.18689802888748618900
88.10000 1.17566811362178229316
88.20000 1.16434479241975398633
88.30000 1.15294937542330972893
88.40000 1.14150347390973804254
88.50000 1.13002931510691349851
88.60000 1.11855105405967053695
88.70000 1.10709924207136913747
88.80000 1.09571080867581113772
88.90000 1.08443389705458764767
89.00000 1.07331665940532200424
89.10000 1.06241228380982116729
89.20000 1.05177110589424351232
89.30000 1.04143735450049994833
89.40000 1.03145282321684494965
89.50000 1.02185197323487123557
89.60000 1.01266742866303347892
89.70000 1.00393604577831550235
89.80000 .99569646655745444600
89.90000 .98799326627057534819
90.00000 .98087941574181278156
90.10000 .97440545040398865782
90.20000 .96862184556926032608
90.30000 .96357541752890313136
90.40000 .95930306429876476236
90.50000 .95583379442348657732
90.60000 .95318721170659858994
90.70000 .95137556450278877235
90.80000 .95040414249991566416
90.90000 .95027732039336811692
91.00000 .95099769745988344322
91.10000 .95256070733785781113
91.20000 .95496599986544023555
91.30000 .95820724987708165430
91.40000 .96227377881557180046
91.50000 .96715272775865136366
91.60000 .97282592467563280907
91.70000 .97926959754145334132
91.80000 .98645485462893840431
91.90000 .99434730886999437788
92.00000 1.00290349768758908242
92.10000 1.01207599755947181537
92.20000 1.02180647285383742571
92.30000 1.03203769659155377191
92.40000 1.04270509896614584455
92.50000 1.05375139905767147693
92.60000 1.06512396625979644698
92.70000 1.07677741074977979870
92.80000 1.08867435472091469671
92.90000 1.10077738389421864066
93.00000 1.11305656088313858876
93.10000 1.12547690787905550878
93.20000 1.13800475079368627387
93.30000 1.15059814643080318148
93.40000 1.16322028796526756589
93.50000 1.17583555202715315755
93.60000 1.18841012280777884663
93.70000 1.20091747718608875277
93.80000 1.21333914549107002756
93.90000 1.22565936936246687348
94.00000 1.23785996212374523992
94.10000 1.24992785183825710284
94.20000 1.26184373418660680053
94.30000 1.27358898823364517970
94.40000 1.28514406329173851107
94.50000 1.29648746633895385298
94.60000 1.30760364543694967476
94.70000 1.31847549045630726885
94.80000 1.32908997975644974764
94.90000 1.33943339275829613758
95.00000 1.34949304330589270363
95.10000 1.35926004994224707038
95.20000 1.36872488108786858569
95.30000 1.37787819498894749002
95.40000 1.38671436213302413463
95.50000 1.39523000981415247080
95.60000 1.40342214424669813957
95.70000 1.41129127444124729839
95.80000 1.41883606444930768823
95.90000 1.42605762759083477369
96.00000 1.43295731034842765130
96.10000 1.43953233750583039828
96.20000 1.44578465901184606531
96.30000 1.45171450273392254211
96.40000 1.45732188758969787182
96.50000 1.46260729168051121130
96.60000 1.46756941288138054461
96.70000 1.47220506287507379975
96.80000 1.47650880911324061087
96.90000 1.48047828189507731123
97.00000 1.48410454717482757263
97.10000 1.48738284427984444868
97.20000 1.49030773958468054384
97.30000 1.49287522226239658358
97.40000 1.49507969148972122609
97.50000 1.49692153595604335536
97.60000 1.49840027557425389042
97.70000 1.49951546832868649804
97.80000 1.50027262825427832305
97.90000 1.50067654104740372595
98.00000 1.50073180888092060191
98.10000 1.50044552188674947572
98.20000 1.49982002012441479477
98.30000 1.49885855394396705561
98.40000 1.49755861851848724219
98.50000 1.49591986803170710478
98.60000 1.49393530243949988799
98.70000 1.49159884355110707493
98.80000 1.48890714126637192377
98.90000 1.48585880236515071095
99.00000 1.48245010318796227604
99.10000 1.47868234489866010572
99.20000 1.47455809754685488282
99.30000 1.47007797059169620086
99.40000 1.46524056804710399746
99.50000 1.46004730430387083400
99.60000 1.45449185180082738062
99.70000 1.44857168850250556041
99.80000 1.44228151053253123230
99.90000 1.43561678377030685925
100.00000 1.42857583660861350857
100.10000 1.42115805308558132942
100.20000 1.41336584750198347220
100.30000 1.40520543970125592451
100.40000 1.39668299299483130779
100.50000 1.38780703380585299582
100.60000 1.37858149114261649439
100.70000 1.36901218237019351952
100.80000 1.35910157724616006715
100.90000 1.34885114540152279918
101.00000 1.33826367921161186985
101.10000 1.32734049028499089179
101.20000 1.31609280076976334776
101.30000 1.30453143729846541402
101.40000 1.29267418398798388008
101.50000 1.28054413473530852762
101.60000 1.26815645662552221222
101.70000 1.25553249253294914478
101.80000 1.24268718414812663585
101.90000 1.22963323855936815677
102.00000 1.21638334127116357840
102.10000 1.20295319598976917136
102.20000 1.18936310704763328807
102.30000 1.17564219538897122727
102.40000 1.16182366195606465622
102.50000 1.14794958599452441285
102.60000 1.13406015786465225770
102.70000 1.12019620793769874285
102.80000 1.10640183989272179807
102.90000 1.09271315122039233192
103.00000 1.07917128470414741665
103.10000 1.06581978258099525669
103.20000 1.05270629353348125597
103.30000 1.03988281462912925667
103.40000 1.02741076440535700667
103.50000 1.01535170864878146419
103.60000 1.00377422259440394537
103.70000 .99274697530337507445
103.80000 .98234166673973470420
103.90000 .97263216282724272247
104.00000 .96369218115225984228
104.10000 .95559411667558941705
104.20000 .94840582145935818796
104.30000 .94219371128924438390
104.40000 .93701342744594647564
104.50000 .93291562834695828671
104.60000 .92993590281373694255
104.70000 .92810058939211971604
104.80000 .92742146241824703633
104.90000 .92790158589098229862
105.00000 .92952436697539026913
105.10000 .93227036320908539326
105.20000 .93610773245978478029
105.30000 .94099570452845320095
105.40000 .94689016340122574957
105.50000 .95373856167557784241
105.60000 .96148358576836869472
105.70000 .97006459361735288519
105.80000 .97941867504453885617
105.90000 .98947812978559561490
106.00000 1.00017825503157185965
106.10000 1.01145638700786303354
106.20000 1.02324710848846281995
106.30000 1.03549435774271604671
106.40000 1.04814406396735367858
106.50000 1.06114544527788460936
106.60000 1.07445310230274825150
106.70000 1.08802410800634376384
106.80000 1.10181423558919404624
106.90000 1.11578467015325138853
107.00000 1.12988691044944847613
107.10000 1.14407417560619730999
107.20000 1.15829162454711723603
107.30000 1.17248385289052062066
107.40000 1.18659549565511161180
107.50000 1.20058028339840730536
107.60000 1.21439758753959981670
107.70000 1.22802160660714760894
107.80000 1.24143172646344108165
107.90000 1.25461943988167184783
108.00000 1.26757588858221818103
108.10000 1.28029280972361943512
108.20000 1.29275941893919303209
108.30000 1.30495716567403085010
108.40000 1.31686772161405793946
108.50000 1.32847347034293462400
108.60000 1.33976074893616733393
108.70000 1.35071902329129872960
108.80000 1.36134693588078421178
108.90000 1.37164286091533316448
109.00000 1.38160856575985370517
109.10000 1.39124388661262407719
109.20000 1.40054828435295296676
109.30000 1.40951506627314913564
109.40000 1.41814100737162240766
109.50000 1.42641914227831365008
109.60000 1.43434298520577009164
109.70000 1.44191300099624595901
109.80000 1.44912790837317048753
109.90000 1.45598872274032397465
110.00000 1.46249807557138344427
110.10000 1.46865432844219677532
110.20000 1.47445520475360661259
110.30000 1.47989271085744590878
110.40000 1.48495939121344325063
110.50000 1.48964560130723710333
110.60000 1.49393844593577549445
110.70000 1.49783071248188792104
110.80000 1.50131482943218808398
110.90000 1.50438839545045680334
111.00000 1.50705244774825272170
111.10000 1.50931087350353373116
111.20000 1.51116737408567685103
111.30000 1.51262764536352435396
111.40000 1.51369861270399531274
111.50000 1.51438419957354283008
111.60000 1.51468696776759784730
111.70000 1.51461055681551355018
111.80000 1.51415500296204813616
111.90000 1.51332355189133298573
112.00000 1.51211651851204905749
112.10000 1.51053738051396794951
112.20000 1.50858840555964767099
112.30000 1.50627172583734041223
112.40000 1.50358717498953149324
112.50000 1.50053779271199964002
112.60000 1.49712209256326185576
112.70000 1.49333980440153004045
112.80000 1.48918762376538705909
112.90000 1.48466426295711718394
113.00000 1.47976448464544519220
113.10000 1.47448527370672644503
113.20000 1.46882546230823490582
113.30000 1.46278412986639966485
113.40000 1.45636320111468073306
113.50000 1.44956368337958853541
113.60000 1.44239052939382543631
113.70000 1.43484573888728540210
113.80000 1.42692923148031416309
113.90000 1.41863918525501049970
114.00000 1.40997171869828651538
114.10000 1.40092206105193446625
114.20000 1.39148559420965619998
114.30000 1.38166582250159173574
114.40000 1.37146721960497473641
114.50000 1.36090438888042388442
114.60000 1.34999876227684001532
114.70000 1.33876782667533506872
114.80000 1.32723412710870270177
114.90000 1.31541307983880105554
115.00000 1.30331336785172275773
115.10000 1.29094080294140521058
115.20000 1.27829825139753672433
115.30000 1.26539172668269014568
115.40000 1.25223022030455725621
115.50000 1.23883198911393953396
115.60000 1.22521899193001411783
115.70000 1.21141523732574868087
115.80000 1.19744948665653533696
115.90000 1.18334185404091914930
116.00000 1.16911593298312379128
116.10000 1.15478665959994532662
116.20000 1.14038021544439291451
116.30000 1.12592261887618191680
116.40000 1.11144932694072922363
116.50000 1.09700620411645803964
116.60000 1.08264362784482318311
116.70000 1.06842042976114978442
116.80000 1.05439615873399311241
116.90000 1.04063109679991785261
117.00000 1.02719317318360327973
117.10000 1.01414874682218091276
117.20000 1.00157500700696400713
117.30000 .98955342274937334481
117.40000 .97816996281730098932
117.50000 .96750893442179643781
117.60000 .95765283795747193514
117.70000 .94867249318086586967
117.80000 .94062685200508708420
117.90000 .93356388822940232663
118.00000 .92751908867526818140
118.10000 .92252331542026622103
118.20000 .91860366812407188427
118.30000 .91578588397834567190
118.40000 .91409766707174130059
118.50000 .91356137138016075378
118.60000 .91419471497214421382
118.70000 .91600224461842886905
118.80000 .91897404876742847008
118.90000 .92309194474331753860
119.00000 .92831964087053549747
119.10000 .93461870430726989597
119.20000 .94194439932407900059
119.30000 .95024531282453585170
119.40000 .95947169343394388645
119.50000 .96956557885787178970
119.60000 .98046381154941154717
119.70000 .99209760155389953447
119.80000 1.00439468451401115526
119.90000 1.01727731087889697413
120.00000 1.03067263010618458937
120.10000 1.04451398602507951291
120.20000 1.05873631312333856304
120.30000 1.07328101670718093438
120.40000 1.08809083189318344701
120.50000 1.10310827097524747006
120.60000 1.11827023542075910874
120.70000 1.13351739682326887523
120.80000 1.14878789987621300676
120.90000 1.16402422348076588470
121.00000 1.17917569858736488464
121.10000 1.19420423787558215146
121.20000 1.20907284282916552488
121.30000 1.22376001060011762422
121.40000 1.23824294857107908345
121.50000 1.25250631629624926215
121.60000 1.26653405467283034284
121.70000 1.28031675311307240583
121.80000 1.29384159072159989055
121.90000 1.30709939971755782303
122.00000 1.32007865370552826010
122.10000 1.33277067020361758859
122.20000 1.34516311234362950025
122.30000 1.35724256135850676468
122.40000 1.36899643006291291058
122.50000 1.38041052485447241318
122.60000 1.39147642080130125358
122.70000 1.40218684226639354098
122.80000 1.41254011252990617505
122.90000 1.42253363944512749789
123.00000 1.43216778335954757644
123.10000 1.44144104772585132594
123.20000 1.45034862666360324995
123.30000 1.45888430609284436157
123.40000 1.46703929074377554654
123.50000 1.47480513463881051135
123.60000 1.48217387488108155495
123.70000 1.48914204486845377634
123.80000 1.49571011878171099040
123.90000 1.50187793505797267905
124.00000 1.50764903997249970059
124.10000 1.51302945087100006521
124.20000 1.51801909314573510735
124.30000 1.52262055185985191666
124.40000 1.52683208090379080821
124.50000 1.53065775653017876052
124.60000 1.53409833325018641061
124.70000 1.53715835986211908575
124.80000 1.53984302314586599551
124.90000 1.54215940045476492241
125.00000 1.54410766149320041510
125.10000 1.54569294516375405497
125.20000 1.54691284813204651332
125.30000 1.54776175765813518823
125.40000 1.54823605172531749826
125.50000 1.54832643442169519784
125.60000 1.54802929142506861028
125.70000 1.54733776316388013111
125.80000 1.54625053594493541245
125.90000 1.54476572537909449824
126.00000 1.54288041963011508042
126.10000 1.54059107629928844788
126.20000 1.53789742602489584893
126.30000 1.53479353108944266230
126.40000 1.53127351069395829211
126.50000 1.52733712072908121275
126.60000 1.52297882832329616071
126.70000 1.51820108965413405805
126.80000 1.51300429901239870865
126.90000 1.50739350559036176311
127.00000 1.50137329680429577034
127.10000 1.49495206611884382518
127.20000 1.48813404607548711240
127.30000 1.48092481490655021031
127.40000 1.47332777431941464096
127.50000 1.46534720221659412700
127.60000 1.45698597259994236363
127.70000 1.44824609612489548046
127.80000 1.43913218177761558943
127.90000 1.42964720361668248884
128.00000 1.41979459357647928747
128.10000 1.40957857847017524828
128.20000 1.39899770357602803321
128.30000 1.38805467149316564662
128.40000 1.37674935987419293225
128.50000 1.36508463437107078148
128.60000 1.35306139830607834837
128.70000 1.34068845808039982544
128.80000 1.32797253831395173169
128.90000 1.31492704430854261748
129.00000 1.30155621986681773914
129.10000 1.28787457659703803937
129.20000 1.27388836656160731264
129.30000 1.25960586681191668701
129.40000 1.24503947649662900156
129.50000 1.23019671061745243149
129.60000 1.21509562146647536999
129.70000 1.19975541851912467201
129.80000 1.18420597103797783544
129.90000 1.16847827294220580214
130.00000 1.15261440748586862352
130.10000 1.13665924247946886608
130.20000 1.12066264705039580434
130.30000 1.10467227473355191472
130.40000 1.08874643124512697527
130.50000 1.07293619834219406393
130.60000 1.05729962372924355448
130.70000 1.04190054868495006470
130.80000 1.02680084091755592991
130.90000 1.01207440234401739363
131.00000 .99779552173278468768
131.10000 .98404693950796879656
131.20000 .97091127434642553953
131.30000 .95847326099479687049
131.40000 .94681745606267737420
131.50000 .93602467161822182388
131.60000 .92617470421297946394
131.70000 .91734218498606069500
131.80000 .90960268679517432480
131.90000 .90302303278377124681
132.00000 .89766555762265937569
132.10000 .89358414747633028944
132.20000 .89082175424885084021
132.30000 .88940522855445368693
132.40000 .88935339540758486947
132.50000 .89066714917582988174
132.60000 .89333768994708826177
132.70000 .89734141869747659608
132.80000 .90264315107632650779
132.90000 .90919452840522528080
133.00000 .91693655912554822725
133.10000 .92580315949450075313
133.20000 .93571689498961169499
133.30000 .94659554902027719179
133.40000 .95835613995320132242
133.50000 .97090972118626971753
133.60000 .98416888489374627251
133.70000 .99804406674304717295
133.80000 1.01244582934495809003
133.90000 1.02728627076049254480
134.00000 1.04248082713544425166
134.10000 1.05795287547697510854
134.20000 1.07363318873253913582
134.30000 1.08946123841006844698
134.40000 1.10538601506487316333
134.50000 1.12136018188492853226
134.60000 1.13734214842720042404
134.70000 1.15328832748016660051
134.80000 1.16916142088036757115
134.90000 1.18492393407340709348
135.00000 1.20054282766796787023
135.10000 1.21598695173139090719
135.20000 1.23123428055671029549
135.30000 1.24626698887517677842
135.40000 1.26106512262690066041
135.50000 1.27561675240606651418
135.60000 1.28990613063897017823
135.70000 1.30391582178643725513
135.80000 1.31763345167500965355
135.90000 1.33104259501377340407
136.00000 1.34413034119463280568
136.10000 1.35688724475617354076
136.20000 1.36930394967479736690
136.30000 1.38137460237945593987
136.40000 1.39309391307406120616
136.50000 1.40445205430374161990
136.60000 1.41544587729026220086
136.70000 1.42606476663789713026
136.80000 1.43630442052129046561
136.90000 1.44615980382183213272
137.00000 1.45563023855716874840
137.10000 1.46471539932984933440
137.20000 1.47342038736438013222
137.30000 1.48175032851826963919
137.40000 1.48971195625832311435
137.50000 1.49730870698663874429
137.60000 1.50454633028331832756
137.70000 1.51142899484461392940
137.80000 1.51795682032065721075
137.90000 1.52413019973163710027
138.00000 1.52995257737127264202
138.10000 1.53542096116928141928
138.20000 1.54053706223803651792
138.30000 1.54530518797647217372
138.40000 1.54972648798876764891
138.50000 1.55380535029777780721
138.60000 1.55754629038754414799
138.70000 1.56095440614452285161
138.80000 1.56403364069606891560
138.90000 1.56679017696084627960
139.00000 1.56922531924959711949
139.10000 1.57134206028509273147
139.20000 1.57314230763272017469
139.30000 1.57462800123870526831
139.40000 1.57579839645336611187
139.50000 1.57665617118381266937
139.60000 1.57720311500706845389
139.70000 1.57744586364603967666
139.80000 1.57738732705191973721
139.90000 1.57703412087817554614
140.00000 1.57639341562504631009
140.10000 1.57547041456829648712
140.20000 1.57426731042412234927
140.30000 1.57278668863453953127
140.40000 1.57102824516715803062
140.50000 1.56899140695798586008
140.60000 1.56667471128214742751
140.70000 1.56407728361996230355
140.80000 1.56120279892171599962
140.90000 1.55805016629215119762
141.00000 1.55462204159467647758
141.10000 1.55092392706444502773
141.20000 1.54695670273831516825
141.30000 1.54272090090398399321
141.40000 1.53822100779764414190
141.50000 1.53345478195217742129
141.60000 1.52842508960334722712
141.70000 1.52313558631331308015
141.80000 1.51759075003836261521
141.90000 1.51179773075798734643
142.00000 1.50576627904499176296
142.10000 1.49950806341846658307
142.20000 1.49303243054730730118
142.30000 1.48634800009587256819
142.40000 1.47946414486157791440
142.50000 1.47238549306151478395
142.60000 1.46511646315267374378
142.70000 1.45766116273638847333
142.80000 1.45002502868122935031
142.90000 1.44221345493307612533
143.00000 1.43423719414502704494
143.10000 1.42610537682283492609
143.20000 1.41783144132650690770
143.30000 1.40942567191320876692
143.40000 1.40089870815309127402
143.50000 1.39225645501610083215
143.60000 1.38350286507365065159
143.70000 1.37463976193546794989
143.80000 1.36566532398022027247
143.90000 1.35657855714772375285
144.00000 1.34737964435789217544
144.10000 1.33807190976643702951
144.20000 1.32866168806284167651
144.30000 1.31915340548815625608
144.40000 1.30955968018719941040
144.50000 1.29989100605319983112
144.60000 1.29015944954528779361
144.70000 1.28037326637703584942
144.80000 1.27054619735490137745
144.90000 1.26069127855276289287
145.00000 1.25082324622626037921
145.10000 1.24096018660068220578
145.20000 1.23112364115388507959
145.30000 1.22133332566257275611
145.40000 1.21161534587343354595
145.50000 1.20198950878325057034
145.60000 1.19247864639581701819
145.70000 1.18310283057095252644
145.80000 1.17388193765003471919
145.90000 1.16483831688608183421
146.00000 1.15599227306630384760
146.10000 1.14736908177534573131
146.20000 1.13899313603067863264
146.30000 1.13088908230161988773
146.40000 1.12308161344846172314
146.50000 1.11559510840223748266
146.60000 1.10844661098719590067
146.70000 1.10165761034769782050
146.80000 1.09524421155238250361
146.90000 1.08922055597064454226
147.00000 1.08359995553202197425
147.10000 1.07839053482214874269
147.20000 1.07360363870750736199
147.30000 1.06924554701434225799
147.40000 1.06532711268464391786
147.50000 1.06185927241278069464
147.60000 1.05885741125705872824
147.70000 1.05633723772145796677
147.80000 1.05431324157529198699
147.90000 1.05279200588197857003
148.00000 1.05177571921441502727
148.10000 1.05126138193457862794
148.20000 1.05124021542081427355
148.30000 1.05170079744621283614
148.40000 1.05263226027373871285
148.50000 1.05402517169041081682
148.60000 1.05586957118954801329
148.70000 1.05816097298378945648
148.80000 1.06088427894563505026
148.90000 1.06402468223674210028
149.00000 1.06756033008771921114
149.10000 1.07146904658697443866
149.20000 1.07572726178246500735
149.30000 1.08031568019954241521
149.40000 1.08521947324446772479
149.50000 1.09042766131183594438
149.60000 1.09592923469036083561
149.70000 1.10171687446321706959
149.80000 1.10777550084392099269
149.90000 1.11408588935458652096
150.00000 1.12062376169524444008
150.10000 1.12736430694385566040
150.20000 1.13427997542229405258
150.30000 1.14134924990994759053
150.40000 1.14855714763611131340
150.50000 1.15589430502533405292
150.60000 1.16335419752713317830
150.70000 1.17092987352488364122
150.80000 1.17861521976173377429
150.90000 1.18639606614401752238
151.00000 1.19425325220448949799
151.10000 1.20215775317093887634
151.20000 1.21008719127259586079
151.30000 1.21801322843268003646
151.40000 1.22591346836348934860
151.50000 1.23377092763973004876
151.60000 1.24157385790656852086
151.70000 1.24931507833132311074
151.80000 1.25698894358661723274
151.90000 1.26458992155797287929
152.00000 1.27211305081741850668
152.10000 1.27955334799530730624
152.20000 1.28690796686942613705
152.30000 1.29416995329284321937
152.40000 1.30133879892593688855
152.50000 1.30840893224786569400
152.60000 1.31538125612842758038
152.70000 1.32225203956204960735
152.80000 1.32902019681192204220
152.90000 1.33568130119875527139
153.00000 1.34223286030628828439
153.10000 1.34867027872864463150
153.20000 1.35499112332332273474
153.30000 1.36118845593510673146
153.40000 1.36725811076219255317
153.50000 1.37319043940088659503
153.60000 1.37897996397409632559
153.70000 1.38461574606422846356
153.80000 1.39008798642424070119
153.90000 1.39538678908071936783
154.00000 1.40050831027238106852
154.10000 1.40544360575727121559
154.20000 1.41019074946724849092
154.30000 1.41474526948175373639
154.40000 1.41910782201001203557
154.50000 1.42327640371714165505
154.60000 1.42725001296234010579
154.70000 1.43102887890391646002
154.80000 1.43461719565255455640
154.90000 1.43801439103890751013
155.00000 1.44122206081158777133
155.10000 1.44424690660738477484
155.20000 1.44708921161792924203
155.30000 1.44974864784692936094
155.40000 1.45222580110050379176
155.50000 1.45451820956253414655
155.60000 1.45662850012657654301
155.70000 1.45855751897482603186
155.80000 1.46031265994820437973
155.90000 1.46190128695955391446
156.00000 1.46333529274086736898
156.10000 1.46462503938550770633
156.20000 1.46578083322780558181
156.30000 1.46680758528751820741
156.40000 1.46770738097108444022
156.50000 1.46848024775139553117
156.60000 1.46912194539493555276
156.70000 1.46962829418155936645
156.80000 1.46999291415196964547
156.90000 1.47021709330493093679
157.00000 1.47030254569221228700
157.10000 1.47025014934330137615
157.20000 1.47006638210150224494
157.30000 1.46975348414215368377
157.40000 1.46931084547178103241
157.50000 1.46873946527592156207
157.60000 1.46803500637757272794
157.70000 1.46719839652379664124
157.80000 1.46622816838512552155
157.90000 1.46512463914473842964
158.00000 1.46389380955962785982
158.10000 1.46254487837501930106
158.20000 1.46108375338958580865
158.30000 1.45951927284054731662
158.40000 1.45785683307415341002
158.50000 1.45610610755741286396
158.60000 1.45426987744675506635
158.70000 1.45235931392407161441
158.80000 1.45038269539180589328
158.90000 1.44835331838125741216
159.00000 1.44628608828889728762
159.10000 1.44419368174389961219
159.20000 1.44209530333192611781
159.30000 1.44000238924524010666
159.40000 1.43793042043417385933
159.50000 1.43588996538523104200
159.60000 1.43389621132109837233
159.70000 1.43196081409862609410
159.80000 1.43010205922724270441
159.90000 1.42833275971427610465
160.00000 1.42667240736267132727
160.10000 1.42513978094220638452
160.20000 1.42375138262654551144
160.30000 1.42252654855893638608
160.40000 1.42148176065189102376
160.50000 1.42063194117301191983
160.60000 1.41999854726580618428
160.70000 1.41960085688477942676
160.80000 1.41946201679650449179
160.90000 1.41960859963054605327
161.00000 1.42006201752669943031
161.10000 1.42084397735887947141
161.20000 1.42196479651220620504
161.30000 1.42342722886630210759
161.40000 1.42522042775810647584
161.50000 1.42733225826820014458
161.60000 1.42974032253133296037
161.70000 1.43241947671657969536
161.80000 1.43535115454685861342
161.90000 1.43851354233945256939
162.00000 1.44188457533534909508
162.10000 1.44544614555575885004
162.20000 1.44917557666074403104
162.30000 1.45305137011669343114
162.40000 1.45705466365987793025
162.50000 1.46116917107191937907
162.60000 1.46538091455839563217
162.70000 1.46967930804648671831
162.80000 1.47405638846856872879
162.90000 1.47849710573304809564
163.00000 1.48299021730623698676
163.10000 1.48751742276788139810
163.20000 1.49205828040797387613
163.30000 1.49659263595943168064
163.40000 1.50110126542781916342
163.50000 1.50556803637431144820
163.60000 1.50997954461542292774
163.70000 1.51432498257309352229
163.80000 1.51859818845308781041
163.90000 1.52279044938888423539
164.00000 1.52689805924134961551
164.10000 1.53091223677747118594
164.20000 1.53482750445970311976
164.30000 1.53863727293244784438
164.40000 1.54233695589841845687
164.50000 1.54592323616083861487
164.60000 1.54939504190312936472
164.70000 1.55275595709853903622
164.80000 1.55600858330730296778
164.90000 1.55915584791707079688
165.00000 1.56220279703820784062
165.10000 1.56514783132744365055
165.20000 1.56798828563130534632
165.30000 1.57071612412459814284
165.40000 1.57332201513263011990
165.50000 1.57579564276368019153
165.60000 1.57812497957386125394
165.70000 1.58030046658665515942
165.80000 1.58231521498973143129
165.90000 1.58416311869358958384
166.00000 1.58584578733904640656
166.10000 1.58736554916471587130
166.20000 1.58872559265154408854
166.30000 1.58993120012470979875
166.40000 1.59098505235655812556
166.50000 1.59188941795088266740
166.60000 1.59264541341944660748
166.70000 1.59324899438223402884
166.80000 1.59369739448365792953
166.90000 1.59398841922675209880
167.00000 1.59411626579368419666
167.10000 1.59408323741296520792
167.20000 1.59389131654890447238
167.30000 1.59354288707709401265
167.40000 1.59304592397520040859
167.50000 1.59240456955699546246
167.60000 1.59162486115573100518
167.70000 1.59070475804814263464
167.80000 1.58964547548376332929
167.90000 1.58844186623055236065
168.00000 1.58708779650906521611
168.10000 1.58557443580615287365
168.20000 1.58389627645310158422
168.30000 1.58204475508943804342
168.40000 1.58001867753390814149
168.50000 1.57781373764364214322
168.60000 1.57543084525503689276
168.70000 1.57287026155910265528
168.80000 1.57013245382292509316
168.90000 1.56721951288356539527
169.00000 1.56412940480958927594
169.10000 1.56086261117466709597
169.20000 1.55741666041493212221
169.30000 1.55379266236489867136
169.40000 1.54999087346022782960
169.50000 1.54601272055762852963
169.60000 1.54185818302397707902
169.70000 1.53752841060612600310
169.80000 1.53302633095260304468
169.90000 1.52835073681566954646
170.00000 1.52349954457754925841
170.10000 1.51846831474285297317
170.20000 1.51325077799087881387
170.30000 1.50784243802262045233
170.40000 1.50223546115081439985
170.50000 1.49642460292024068284
170.60000 1.49040581787813751139
170.70000 1.48418041044813686086
170.80000 1.47774895523055606726
170.90000 1.47111423737247543504
171.00000 1.46428633032545926311
171.10000 1.45726567194523593498
171.20000 1.45006090771318981861
171.30000 1.44267721013607198382
171.40000 1.43512058118159534671
171.50000 1.42739237218152458501
171.60000 1.41949987032827868448
171.70000 1.41144773952456348110
171.80000 1.40324425983148065753
171.90000 1.39489616971515123592
172.00000 1.38640945964494919122
172.10000 1.37779085500448869832
172.20000 1.36904597065438237240
172.30000 1.36017782176375747580
172.40000 1.35118894618961414888
172.50000 1.34208383478603899023
172.60000 1.33286424800652523166
172.70000 1.32353639507268556260
172.80000 1.31410484613176889387
172.90000 1.30457779131832533277
173.00000 1.29495921241944914007
173.10000 1.28525309276655701031
173.20000 1.27546047714580321291
173.30000 1.26558255744340914174
173.40000 1.25561623446895588472
173.50000 1.24556192096619588332
173.60000 1.23542528561180096966
173.70000 1.22521296566311278976
173.80000 1.21494609084559797187
173.90000 1.20464680793832679295
174.00000 1.19434499873277821667
174.10000 1.18407776803595126025
174.20000 1.17387835365467064225
174.30000 1.16378030886159953105
174.40000 1.15381388925640863079
174.50000 1.14400427579358286242
174.60000 1.13437300591163575166
174.70000 1.12494101699022424790
174.80000 1.11573140796654102256
174.90000 1.10676589304649246586
175.00000 1.09807208495708513753
175.10000 1.08968237644599905679
175.20000 1.08162943713732199809
175.30000 1.07395370236058127758
175.40000 1.06669182828640812645
175.50000 1.05987839082651364337
175.60000 1.05355080516413635362
175.70000 1.04773084723367766270
175.80000 1.04244105085179756652
175.90000 1.03769622657596669127
176.00000 1.03350322206561117232
176.10000 1.02986514907778095955
176.20000 1.02678339486232440727
176.30000 1.02425951440540692689
176.40000 1.02229639757459773609
176.50000 1.02090330040704638717
176.60000 1.02008966479128686445
176.70000 1.01987081902660593772
176.80000 1.02026579181407429955
176.90000 1.02128981870426966476
177.00000 1.02295361359056745843
177.10000 1.02526124204272932224
177.20000 1.02820694966626246782
177.30000 1.03177703211934311791
177.40000 1.03595346963558165400
177.50000 1.04070949416347691932
177.60000 1.04602346950438927520
177.70000 1.05186730744947102381
177.80000 1.05821439720502763532
177.90000 1.06503568359280807713
178.00000 1.07229907294280544854
178.10000 1.07997222145294089040
178.20000 1.08801980919972224557
178.30000 1.09641133409546619845
178.40000 1.10511917479021238815
178.50000 1.11411998955453626669
178.60000 1.12339146249648879909
178.70000 1.13291342363042022523
178.80000 1.14266535299360503538
178.90000 1.15262161916953475127
179.00000 1.16276200975952082401
179.10000 1.17306195465243863649
179.20000 1.18349602123285568737
179.30000 1.19404523479849790823
179.40000 1.20468543858303525192
179.50000 1.21539113890508515587
179.60000 1.22613743998175016986
179.70000 1.23689661076259724708
179.80000 1.24764410877701819091
179.90000 1.25835596642365072866
180.00000 1.26901610253416406363
180.10000 1.27960986451261776758
180.20000 1.29013162966962405994
180.30000 1.30057766608688156420
180.40000 1.31094281477530513981
180.50000 1.32122556593679339837
180.60000 1.33142072785502329357
180.70000 1.34152131123810329128
180.80000 1.35152089069610759013
180.90000 1.36141050569290084349
181.00000 1.37118343034074037048
181.10000 1.38082813236622609013
181.20000 1.39033792401272000978
181.30000 1.39970140904587218322
181.40000 1.40890349934017837260
181.50000 1.41793487782232086541
181.60000 1.42678274329485776830
181.70000 1.43543651625768528795
181.80000 1.44388931822525787393
181.90000 1.45213946404778904073
182.00000 1.46018291015749119402
182.10000 1.46802390663980673472
182.20000 1.47566195738827664608
182.30000 1.48309987695502152920
182.40000 1.49033488506778234107
182.50000 1.49736758335486881208
182.60000 1.50419369946825664796
182.70000 1.51081306736273630894
182.80000 1.51722369417202287508
182.90000 1.52342909573993629957
183.00000 1.52943290901595287989
183.10000 1.53524259810005272013
183.20000 1.54086451561290748026
183.30000 1.54630661929709141370
183.40000 1.55157304828648012965
183.50000 1.55666696099101428831
183.60000 1.56158665562113459038
183.70000 1.56632759929971226948
183.80000 1.57089012419519653685
183.90000 1.57526741702448730614
184.00000 1.57945880457136329833
184.10000 1.58346292799231646552
184.20000 1.58728041354072028377
184.30000 1.59091212671002039854
184.40000 1.59436137811789708442
184.50000 1.59762743926141929543
184.60000 1.60071310659780630160
184.70000 1.60361817804426250523
184.80000 1.60634573712977493617
184.90000 1.60889846122277088838
185.00000 1.61127736786283943633
185.10000 1.61348504453992383449
185.20000 1.61552407802452761833
185.30000 1.61739566874497348519
185.40000 1.61909926117857270795
185.50000 1.62063578748526962176
185.60000 1.62200402031869205845
185.70000 1.62320589940339977807
185.80000 1.62423982751501325202
185.90000 1.62510987051337547403
186.00000 1.62581585882319403582
186.10000 1.62635784141467464441
186.20000 1.62673176220820130638
186.30000 1.62693442686852010692
186.40000 1.62696217424099937185
186.50000 1.62680756824708680723
186.60000 1.62647200267511521650
186.70000 1.62595580003209189327
186.80000 1.62526083842071331685
186.90000 1.62439518227492905846
187.00000 1.62336579356409995780
187.10000 1.62218197988080239924
187.20000 1.62085247847760654864
187.30000 1.61938005784991683650
187.40000 1.61776852116240659654
187.50000 1.61601885638441731643
187.60000 1.61413098546617337402
187.70000 1.61210166075375035574
187.80000 1.60992680792761507453
187.90000 1.60760347146365667457
188.00000 1.60512549795989472344
188.10000 1.60248723302683444498
188.20000 1.59968130801200524623
188.30000 1.59670128912987353421
188.40000 1.59353982161915238408
188.50000 1.59019213360964655477
188.60000 1.58665559471140428081
188.70000 1.58292969305083161675
188.80000 1.57901688351011624007
188.90000 1.57492114588953309919
189.00000 1.57065023118070434389
189.10000 1.56620909075161481135
189.20000 1.56160354062162653640
189.30000 1.55683753807165120012
189.40000 1.55191605246289014600
189.50000 1.54683657273675812193
189.60000 1.54160125533517907809
189.70000 1.53620565464067993711
189.80000 1.53064811306387465196
189.90000 1.52492546400176556301
190.00000 1.51903503272241881498
190.10000 1.51297686235414717263
190.20000 1.50674872196926054004
190.30000 1.50035074850682831923
190.40000 1.49378526904706086005
190.50000 1.48705534374413920129
190.60000 1.48016202811077409424
190.70000 1.47310635928978325756
190.80000 1.46588865827831548851
190.90000 1.45850649313227262025
191.00000 1.45095697346199759735
191.10000 1.44323824123739182467
191.20000 1.43534354418585099929
191.30000 1.42727528798686905591
191.40000 1.41903169138042861399
191.50000 1.41061454432704613312
191.60000 1.40203041755519698139
191.70000 1.39328554271584975776
191.80000 1.38439091669766455456
191.90000 1.37535687905394212995
192.00000 1.36619206780049780817
192.10000 1.35691086750641068037
192.20000 1.34752134496860568282
192.30000 1.33803302430283834904
192.40000 1.32845156942697764272
192.50000 1.31878408918404835295
192.60000 1.30903387842561202370
192.70000 1.29920588061246089789
192.80000 1.28930576911607744500
192.90000 1.27934154779519296279
193.00000 1.26932180645650297596
193.10000 1.25926470574935117570
193.20000 1.24918543290497908367
193.30000 1.23910666389742251276
193.40000 1.22904636449810143035
193.50000 1.21902330058986157182
193.60000 1.20905283303997927483
193.70000 1.19914505424698308264
193.80000 1.18930887373255565060
193.90000 1.17955084502703824734
194.00000 1.16988667546647440222
194.10000 1.16033006077495036170
194.20000 1.15091125164844921677
194.30000 1.14166414135725573291
194.40000 1.13262768104660059116
194.50000 1.12384513829486311481
194.60000 1.11536025999539718225
194.70000 1.10720959083680267766
194.80000 1.09942594969966030905
194.90000 1.09203619794125872190
195.00000 1.08505767332478691613
195.10000 1.07850577621262650333
195.20000 1.07238930612767675062
195.30000 1.06671545363934800361
195.40000 1.06149007059745971040
195.50000 1.05671428557060777534
195.60000 1.05239462165482392776
195.70000 1.04853427416036334353
195.80000 1.04514055092796011940
195.90000 1.04222386984131197262
196.00000 1.03979994868099507903
196.10000 1.03788106308430158195
196.20000 1.03647540922252468073
196.30000 1.03559275353683312648
196.40000 1.03523069833636598935
196.50000 1.03538136192322874940
196.60000 1.03603535276842749252
196.70000 1.03718014691421856197
196.80000 1.03881346223323463435
196.90000 1.04093425229934671412
197.00000 1.04355034405437287460
197.10000 1.04666976826934291653
197.20000 1.05030266238403870857
197.30000 1.05444962832133427614
197.40000 1.05910501650402921694
197.50000 1.06425453387523794941
197.60000 1.06987061473572588257
197.70000 1.07592944734029842427
197.80000 1.08240292739857277235
197.90000 1.08926159350727132850
198.00000 1.09648145590429389623
198.10000 1.10403613085351513780
198.20000 1.11190052576028580633
198.30000 1.12004003315640463762
198.40000 1.12842342164765438725
198.50000 1.13701209283147028453
198.60000 1.14577406402614996528
198.70000 1.15468130579523976287
198.80000 1.16371042488670694214
198.90000 1.17284871383482362584
199.00000 1.18208476297937281211
199.10000 1.19141467704699693278
199.20000 1.20083050265264331350
199.30000 1.21032476059320541358
199.40000 1.21988587910017222233
199.50000 1.22950179766196356708
199.60000 1.23915840897037857288
199.70000 1.24884427308852243461
199.80000 1.25854469951964757380
199.90000 1.26824896566565351959
200.00000 1.27794806797694248088
200.10000 1.28763619669144125842
200.20000 1.29731060432688979080
200.30000 1.30696765748430056550
200.40000 1.31661417698959933385
200.50000 1.32625314318986629876
200.60000 1.33588459665683697110
200.70000 1.34551008789306369882
200.80000 1.35512046478421983869
200.90000 1.36470413656074187192
201.00000 1.37424342732355827702
201.10000 1.38372055246028632513
201.20000 1.39312122676851062328
201.30000 1.40243412633356865272
201.40000 1.41165725926869373358
201.50000 1.42079454795195494514
201.60000 1.42985454486286821047
201.70000 1.43884452132570599019
201.80000 1.44777045019747519365
201.90000 1.45663274152890027642
202.00000 1.46542812859791933229
202.10000 1.47414669789034225547
202.20000 1.48277877993650826322
202.30000 1.49131600359481155807
202.40000 1.49975055215225708547
202.50000 1.50808154208517518079
202.60000 1.51630822204029481414
202.70000 1.52443325379434044934
202.80000 1.53245876272511815997
202.90000 1.54038853941107988236
203.00000 1.54822546850030858158
203.10000 1.55597480129756600117
203.20000 1.56364243373764962557
203.30000 1.57123510337632159203
203.40000 1.57875873881761934017
203.50000 1.58622211126468666434
203.60000 1.59363198786765070380
203.70000 1.60099377820402537628
203.80000 1.60831212373500436782
203.90000 1.61558999368435059641
204.00000 1.62282678509599415596
204.10000 1.63002518819648918945
204.20000 1.63718393385807448192
204.30000 1.64429954227020327295
204.40000 1.65137341508394157628
204.50000 1.65840465195108518786
204.60000 1.66539321378285915002
204.70000 1.67234148992871668213
204.80000 1.67925148093101290556
204.90000 1.68612367000525794765
205.00000 1.69295961598881619631
205.10000 1.69975846298966842355
205.20000 1.70651848234497595200
205.30000 1.71323546628564749660
205.40000 1.71990753246562647874
205.50000 1.72652943339550397599
205.60000 1.73309929355620014343
205.70000 1.73961871277645205721
205.80000 1.74609228437359518618
205.90000 1.75252497010056892370
206.00000 1.75892773451469574580
206.10000 1.76531274155997639193
206.20000 1.77169099052769357361
206.30000 1.77807552435153889893
206.40000 1.78447922468405330549
206.50000 1.79090896619035329458
206.60000 1.79737312699227813952
206.70000 1.80387696479166782446
206.80000 1.81042387413251927652
206.90000 1.81701743451294379703
207.00000 1.82365720249064352494
207.10000 1.83034894302288709792
207.20000 1.83709205875535807346
207.30000 1.84388617261315781037
207.40000 1.85073222556370914887
207.50000 1.85762481743138864644
207.60000 1.86455908988720440605
207.70000 1.87152996351594649001
207.80000 1.87853307660285822287
207.90000 1.88556298216050051940
208.00000 1.89262298197607227512
208.10000 1.89971210365834117354
208.20000 1.90683671053239375166
208.30000 1.91400128837443576053
208.40000 1.92121377869980934612
208.50000 1.92847712598179395673
208.60000 1.93579933736144253283
208.70000 1.94318409869265861075
208.80000 1.95063651549334018920
208.90000 1.95816277823729455139
209.00000 1.96576977995745982014
209.10000 1.97346548389400517531
209.20000 1.98125436570093139567
209.30000 1.98914294973413109900
209.40000 1.99713241363060351286
209.50000 2.00521872243728065586
209.60000 2.01339800683943262912
209.70000 2.02166001510466640578
209.80000 2.02999255141170407201
209.90000 2.03838948014578411187
210.00000 2.04684197771713681453
210.10000 2.05534577699106385664
210.20000 2.06390433979218135661
210.30000 2.07252095278817386435
210.40000 2.08120741541706986106
210.50000 2.08997343582472358657
210.60000 2.09883348226318325998
210.70000 2.10779921984732691949
210.80000 2.11688346364295642111
210.90000 2.12609193641126441293
211.00000 2.13543149609276860080
211.10000 2.14490449968734039205
211.20000 2.15450963216087757642
211.30000 2.16424621306772765252
211.40000 2.17411019769421991458
211.50000 2.18410155072629349571
211.60000 2.19421527191978134768
211.70000 2.20444739305727139413
211.80000 2.21479026431940051545
211.90000 2.22522877490248179650
212.00000 2.23574179278846956924
212.10000 2.24629962554664554705
212.20000 2.25687019990096018813
212.30000 2.26741534917028379897
212.40000 2.27790204936801441914
212.50000 2.28829741456087827307
212.60000 2.29857622053479009708
212.70000 2.30872207238030277380
212.80000 2.31872169939042059243
212.90000 2.32857015732852678848
213.00000 2.33826245619027976557
213.10000 2.34779803537208029583
213.20000 2.35717216528746580225
213.30000 2.36638141639381541184
213.40000 2.37542089345888342508
213.50000 2.38427923274309462748
213.60000 2.39295016384044237370
213.70000 2.40142708608131594048
213.80000 2.40970465200322838236
213.90000 2.41778674893444645167
214.00000 2.42568100271181577310
214.10000 2.43340357595919547050
214.20000 2.44097135432802652134
214.30000 2.44840621030110115998
214.40000 2.45573134758710933388
214.50000 2.46296537889167252500
214.60000 2.47013189288790812130
214.70000 2.47724910766862523861
214.80000 2.48433733095688919569
214.90000 2.49141653952565707855
215.00000 2.49849866906448441277
215.10000 2.50559694765419124861
215.20000 2.51271416616454805229
215.30000 2.51985290054340275174
215.40000 2.52700928038224663738
215.50000 2.53417804130136049918
215.60000 2.54135802127405889831
215.70000 2.54854643967419200724
215.80000 2.55574799184465759798
215.90000 2.56296842532345684767
216.00000 2.57021260954361516804
216.10000 2.57748652684490283059
216.20000 2.58479584128824379381
216.30000 2.59213797570422550992
216.40000 2.59951373171099059689
216.50000 2.60691510341457034568
216.60000 2.61433567021413682887
216.70000 2.62176591837810722579
216.80000 2.62919854426058892871
216.90000 2.63662412771900424327
217.00000 2.64403578092222496307
217.10000 2.65142799314294032366
217.20000 2.65879470919023757560
217.30000 2.66613311360367001462
217.40000 2.67343729642664333052
217.50000 2.68070603628540367413
217.60000 2.68793387797412159481
217.70000 2.69511640651698011216
217.80000 2.70224824836986433377
217.90000 2.70932346823501309293
218.00000 2.71633568884554473064
218.10000 2.72327846219680590342
218.20000 2.73014647278657926588
218.30000 2.73693197933854395598
218.40000 2.74363317620359008517
218.50000 2.75024444192239028693
218.60000 2.75676441843023648671
218.70000 2.76319370820107362229
218.80000 2.76953058588201910473
218.90000 2.77577549569521201939
219.00000 2.78192550446808334371
219.10000 2.78797843073650768873
219.20000 2.79392940794806052308
219.30000 2.79977447819087743037
219.40000 2.80550570319594966244
219.50000 2.81111533884239619969
219.60000 2.81659838119352756259
219.70000 2.82194434189071135195
219.80000 2.82715246939071186698
219.90000 2.83221538680764885078
220.00000 2.83713046359398143204
220.10000 2.84189545481409291056
220.20000 2.84651017867668971383
220.30000 2.85097536241634329560
220.40000 2.85529270498752894495
220.50000 2.85946248248215349792
220.60000 2.86349194626927491206
220.70000 2.86738237693614905846
220.80000 2.87113957482286116741
220.90000 2.87476626330228802481
221.00000 2.87826775042732951092
221.10000 2.88164245592335760894
221.20000 2.88489299464226229036
221.30000 2.88801818437245993736
221.40000 2.89101287118148265085
221.50000 2.89387539559342464789
221.60000 2.89660166281661862889
221.70000 2.89918895075605584441
221.80000 2.90163561537299166092
221.90000 2.90394129721573400816
222.00000 2.90610324349703721946
222.10000 2.90812371178204865583
222.20000 2.91000298272510366854
222.30000 2.91174173765411413075
222.40000 2.91334193963101420217
222.50000 2.91480387852819353284
222.60000 2.91613105838300758632
222.70000 2.91732524575269118209
222.80000 2.91839366479815399149
222.90000 2.91933725949109894889
223.00000 2.92016456373848903673
223.10000 2.92088072221016926619
223.20000 2.92149447168756422413
223.30000 2.92201490373817224306
223.40000 2.92245189487765563802
223.50000 2.92281622966087281167
223.60000 2.92312027412301322842
223.70000 2.92337955757133938401
223.80000 2.92361205872153975147
223.90000 2.92383509435313399994
224.00000 2.92406742886103773925
224.10000 2.92433135627052359519
224.20000 2.92464361180469303347
224.30000 2.92502466744111407673
224.40000 2.92548730626352231314
224.50000 2.92604916647020816938
224.60000 2.92672551129363684302
224.70000 2.92753019680361281837
224.80000 2.92848218959958846460
224.90000 2.92959420138506554902
225.00000 2.93088313906934883782
225.10000 2.93235858034381600081
225.20000 2.93402733104533298585
225.30000 2.93589099073552116106
225.40000 2.93794808544228704858
225.50000 2.94019026745056075801
225.60000 2.94261226233392835700
225.70000 2.94520492378187497827
225.80000 2.94796269990971900695
225.90000 2.95087504836751771264
226.00000 2.95392986411830705808
226.10000 2.95711308728293311444
226.20000 2.96040805048712837065
226.30000 2.96379174138889185210
226.40000 2.96724758414612244503
226.50000 2.97075328284090262654
226.60000 2.97428755517569282654
226.70000 2.97783449717424692205
226.80000 2.98137310785382915313
226.90000 2.98488525232445074640
227.00000 2.98835206358337236663
227.10000 2.99175820493886169938
227.20000 2.99508896323181024805
227.30000 2.99833013332237982896
227.40000 3.00147086996325853064
227.50000 3.00450051703922993350
227.60000 3.00741546549807447783
227.70000 3.01020893248309260942
227.80000 3.01287988643390827094
227.90000 3.01543053287751929932
228.00000 3.01786170041802942789
228.10000 3.02017824589493393033
228.20000 3.02237962778768081081
228.30000 3.02446504967175972158
228.40000 3.02643363303972023512
228.50000 3.02827760468785291976
228.60000 3.02999418237081768823
228.70000 3.03157829161296772866
228.80000 3.03302574017976312986
228.90000 3.03433533978052597178
229.00000 3.03550685595321955286
229.10000 3.03653950327605650927
229.20000 3.03743498960323429010
229.30000 3.03818945059388947908
229.40000 3.03879780577171669116
229.50000 3.03925570527407252574
229.60000 3.03955618871670145014
229.70000 3.03968982857889630436
229.80000 3.03965034895610978725
229.90000 3.03943576098623936684
230.00000 3.03904026175386495158
230.10000 3.03846706472425005944
230.20000 3.03771809372265483762
230.30000 3.03679701139111370800
230.40000 3.03571127952000731765
230.50000 3.03445886389913020353
230.60000 3.03304709292899044495
230.70000 3.03147104812399618602
230.80000 3.02973290652971586329
230.90000 3.02783177047602828009
231.00000 3.02577046213439660512
231.10000 3.02354977451422155349
231.20000 3.02118215752526249424
231.30000 3.01867294905310999310
231.40000 3.01603721477404850671
231.50000 3.01328477890606947525
231.60000 3.01042924901599373229
231.70000 3.00747593586997799605
231.80000 3.00443104404943865571
231.90000 3.00129402166232290651
232.00000 2.99806662186049494733
232.10000 2.99474863956927109578
232.20000 2.99134819537428641349
232.30000 2.98787480227368295265
232.40000 2.98434628817836754740
232.50000 2.98078591578714354337
232.60000 2.97721604537275729092
232.70000 2.97366531208507054475
232.80000 2.97015478506423971183
232.90000 2.96670507067453538607
233.00000 2.96333792038117043361
233.10000 2.96007104985775637040
233.20000 2.95692144804524694022
233.30000 2.95391182328619958418
233.40000 2.95106592815426609201
233.50000 2.94840778948469066752
233.60000 2.94596395180677660647
233.70000 2.94375847668962135593
233.80000 2.94181607760801388954
233.90000 2.94015789300591814321
234.00000 2.93880759757065416499
234.10000 2.93779194683711392326
234.20000 2.93713791054999662915
234.30000 2.93688121324067174128
234.40000 2.93705425291770870277
234.50000 2.93768961666408862977
234.60000 2.93881056924634051854
234.70000 2.94043806067072257926
234.80000 2.94258130324873096784
234.90000 2.94524800665529693182
235.00000 2.94843870195295055586
235.10000 2.95215781838793299970
235.20000 2.95640873198581931126
235.30000 2.96118880683434301002
235.40000 2.96649366403183136817
235.50000 2.97230652782481369700
235.60000 2.97860062690435221092
235.70000 2.98534138889390671979
235.80000 2.99249320592662331945
235.90000 3.00001861929072033551
236.00000 3.00788803197110380736
236.10000 3.01607989992125374397
236.20000 3.02457853161725658638
236.30000 3.03336711179177915211
236.40000 3.04243079191639131687
236.50000 3.05174921943432304697
236.60000 3.06129598721685192098
236.70000 3.07104165834118896277
236.80000 3.08095047706596543404
236.90000 3.09099205847507799772
237.00000 3.10113463050122994817
237.10000 3.11135649897821898566
237.20000 3.12164052279342375915
237.30000 3.13197139073060499755
237.40000 3.14234170404349883140
237.50000 3.15274061215698491848
237.60000 3.16316137685085551817
237.70000 3.17359264497020789273
237.80000 3.18402528092004947887
237.90000 3.19444728013360708835
238.00000 3.20485210517817810893
238.10000 3.21523261181737829175
238.20000 3.22558455557763979073
238.30000 3.23590985704886408536
238.40000 3.24620567978524737224
238.50000 3.25647083606087281661
238.60000 3.26669947419777199192
238.70000 3.27688260469687867028
238.80000 3.28700468695573964799
238.90000 3.29705346156791943518
239.00000 3.30701164970854011051
239.10000 3.31687312805811129957
239.20000 3.32663297859652680982
239.30000 3.33629537001537080633
239.40000 3.34586390012878437762
239.50000 3.35534916030284395199
239.60000 3.36475612037306501724
239.70000 3.37408950091576557159
239.80000 3.38335114878976166847
239.90000 3.39253380311368452545
240.00000 3.40163626460296310147
240.10000 3.41065301199242488992
240.20000 3.41958551277110191233
240.30000 3.42843481179561003476
240.40000 3.43720885518555593052
240.50000 3.44591547051998940933
240.60000 3.45456141446262321330
240.70000 3.46315195123604127426
240.80000 3.47168770975515595841
240.90000 3.48016511094718033350
241.00000 3.48857859003835543518
241.10000 3.49692107907470511160
241.20000 3.50518656308562269371
241.30000 3.51337142780848037111
241.40000 3.52147662255267570021
241.50000 3.52950414436263270411
241.60000 3.53745894300555805051
241.70000 3.54534775067749877279
241.80000 3.55317606514988221178
241.90000 3.56094650105839135730
242.00000 3.56866312723252150901
242.10000 3.57632529409923783571
242.20000 3.58393871170099670832
242.30000 3.59150328269236028551
242.40000 3.59902193652053196262
242.50000 3.60649658817764584336
242.60000 3.61393405329233975494
242.70000 3.62133375429895994556
242.80000 3.62870161239485217610
242.90000 3.63603782923679164518
243.00000 3.64334337526742049463
243.10000 3.65061362022222231230
243.20000 3.65784708332223751532
243.30000 3.66503481076223885843
243.40000 3.67216977217843238430
243.50000 3.67924825050308340837
243.60000 3.68626346824572483649
243.70000 3.69321237202492865254
243.80000 3.70009461739912807868
243.90000 3.70691344334811788709
244.00000 3.71367155634541811589
244.10000 3.72037579630472276299
244.20000 3.72703418389917642032
244.30000 3.73364872552587624920
244.40000 3.74022726451468454080
244.50000 3.74677076316873167734
244.60000 3.75327936070498221580
244.70000 3.75975064418493051742
244.80000 3.76618589892400292811
244.90000 3.77258211784369247810
245.00000 3.77893962792659602446
245.10000 3.78526065685535056258
245.20000 3.79154631265675033953
245.30000 3.79779826386763202964
245.40000 3.80402006917563462005
245.50000 3.81021136625542074401
245.60000 3.81637242600535515398
245.70000 3.82249882273742499055
245.80000 3.82858962946526824549
245.90000 3.83464074429130844491
246.00000 3.84064991180841683338
246.10000 3.84661529994994430558
246.20000 3.85253722223965021095
246.30000 3.85841599369754323539
246.40000 3.86425459399623409440
246.50000 3.87005691721568870261
246.60000 3.87582568028129975132
246.70000 3.88156576842567489169
246.80000 3.88728063454917028710
246.90000 3.89297177368202863778
247.00000 3.89864007088907862417
247.10000 3.90428651928543789346
247.20000 3.90990709841806855174
247.30000 3.91550057494696327876
247.40000 3.92106818292630560576
247.50000 3.92660956343293698752
247.60000 3.93212977279171191903
247.70000 3.93763484262482114683
247.80000 3.94313326259207222345
247.90000 3.94863136008832812389
248.00000 3.95413053625332404756
248.10000 3.95963350829720098225
248.20000 3.96513616078464574081
248.30000 3.97063229753020570475
248.40000 3.97611467206367175720
248.50000 3.98157993953983046235
248.60000 3.98702720747288104081
248.70000 3.99245928794408622458
248.80000 3.99788845830896087545
248.90000 4.00332970778750622754
249.00000 4.00879512191344096381
249.10000 4.01429928356045720479
249.20000 4.01985433158105867203
249.30000 4.02546402184754347855
249.40000 4.03113274159745327531
249.50000 4.03686200802913252119
249.60000 4.04265983551745298213
249.70000 4.04853491502308770690
249.80000 4.05450309003076232703
249.90000 4.06058529298782246377
250.00000 4.06680187142439974558
250.10000 4.07316902030261935949
250.20000 4.07969734660513757086
250.30000 4.08638897088480797500
250.40000 4.09324186488228423132
250.50000 4.10025072017175554571
250.60000 4.10741751875384589566
250.70000 4.11474925718153572157
250.80000 4.12226326310389836557
250.90000 4.12997851014614844811
251.00000 4.13791328036088740843
251.10000 4.14607368095334263320
251.20000 4.15445670936297036292
251.30000 4.16304636779390195636
251.40000 4.17181973762553647564
251.50000 4.18075713799570041468
251.60000 4.18984242273537060524
251.70000 4.19906124475245061886
251.80000 4.20840085890983060948
251.90000 4.21784477731293473449
252.00000 4.22736908646548154700
252.10000 4.23695099898901356175
252.20000 4.24657246713499521318
252.30000 4.25622087385993162581
252.40000 4.26589399299853676052
252.50000 4.27559836581384243563
252.60000 4.28534480044838398998
252.70000 4.29514140797657557168
252.80000 4.30499711714433091093
252.90000 4.31491338643790160609
253.00000 4.32489060362155287660
253.10000 4.33492777150600284370
253.20000 4.34502648402273838200
253.30000 4.35518713558235061059
253.40000 4.36541180229345602569
253.50000 4.37570268631325087655
253.60000 4.38606286617109490787
253.70000 4.39648828727963291045
253.80000 4.40697589236542114306
253.90000 4.41752133592380060617
254.00000 4.42811841703301787389
254.10000 4.43876281623449666384
254.20000 4.44945220843352805642
254.30000 4.46018642061438952137
254.40000 4.47096678988817808910
254.50000 4.48179661002270383037
254.60000 4.49267874564040022681
254.70000 4.50361259058902623101
254.80000 4.51459808989460323144
254.90000 4.52563286375784132717
255.00000 4.53671357641564142860
255.10000 4.54783500362117358994
255.20000 4.55899612518041081083
255.30000 4.57019436119657825652
255.40000 4.58142725283257117004
255.50000 4.59269518926055008883
255.60000 4.60399622115081671360
255.70000 4.61533246151227983235
255.80000 4.62670173972874547127
255.90000 4.63810540906025549979
256.00000 4.64954261345833887174
256.10000 4.66101153409922383126
256.20000 4.67251044251684899324
256.30000 4.68403708173451590150
256.40000 4.69558689298920332523
256.50000 4.70715996655446159482
256.60000 4.71875367217827974640
256.70000 4.73036613338048072914
256.80000 4.74199786653621344709
256.90000 4.75365127979998128932
257.00000 4.76532651419364966897
257.10000 4.77702725368298479838
257.20000 4.78875273756810292047
257.30000 4.80050484295329088672
257.40000 4.81228222206563857717
257.50000 4.82408264161695306253
257.60000 4.83590247567297411477
257.70000 4.84773953236639973666
257.80000 4.85959114764411019376
257.90000 4.87145498219597632360
258.00000 4.88332728586432142283
258.10000 4.89520330899892246753
258.20000 4.90708000882296599221
258.30000 4.91895481811258355859
258.40000 4.93082588714122007782
258.50000 4.94268955352832168950
258.60000 4.95454736513377173304
258.70000 4.96639894164675417690
258.80000 4.97824663347789549830
258.90000 4.99009362328373554534
259.00000 5.00193812685692864518
259.10000 5.01378257624719901455
259.20000 5.02562569466469518129
259.30000 5.03746627050782345980
259.40000 5.04930693940009949163
259.50000 5.06114655478756117791
259.60000 5.07298984970756668278
259.70000 5.08483870877710338412
259.80000 5.09670059977481902703
259.90000 5.10857697454134481596
260.00000 5.12047686588368447049
260.10000 5.13239823370536982730
260.20000 5.14434623312554653715
260.30000 5.15631845903460466239
260.40000 5.16831529832410669654
260.50000 5.18033329607410492145
260.60000 5.19237524666024113808
260.70000 5.20443864253369788922
260.80000 5.21652300342335306374
260.90000 5.22863200097128656205
261.00000 5.24076646708055481162
261.10000 5.25293102020119811129
261.20000 5.26512900077918318804
261.30000 5.27736263043160603308
261.40000 5.28963696804204135167
261.50000 5.30195387305104720674
261.60000 5.31432122251562810063
261.70000 5.32674029391428093115
261.80000 5.33921957898895557307
261.90000 5.35176380187691018767
262.00000 5.36437725796191556406
262.10000 5.37706601328205752203
262.20000 5.38982993795500007889
262.30000 5.40267098390869995054
262.40000 5.41558898292143289569
262.50000 5.42858017297653991275
262.60000 5.44163766948048462217
262.70000 5.45475739010865633567
262.80000 5.46793511802270748195
262.90000 5.48116917744745404788
263.00000 5.49445755601515225682
263.10000 5.50780058750405378181
263.20000 5.52120144116088196907
263.30000 5.53466331594912826455
263.40000 5.54818731586984182636
263.50000 5.56177494161728913804
263.60000 5.57542199520834476538
263.70000 5.58912931745848943727
263.80000 5.60289004214262623610
263.90000 5.61670132993904172041
264.00000 5.63055919688497724971
264.10000 5.64446445486646678023
264.20000 5.65841552514818409566
264.30000 5.67241790997886544117
264.40000 5.68647462477570544201
264.50000 5.70059426518288529914
264.60000 5.71477746618903788089
264.70000 5.72903029661818074068
264.80000 5.74335060762591786942
264.90000 5.75773347052379631074
265.00000 5.77217489886905627190
265.10000 5.78666710404806334751
265.20000 5.80119992903968101122
265.30000 5.81576588271347112692
265.40000 5.83035425529761441784
265.50000 5.84496085912189834571
265.60000 5.85957826766952571951
265.70000 5.87419853299060705146
265.80000 5.88881450708451165763
265.90000 5.90341656704318977876
266.00000 5.91799505201052022643
266.10000 5.93253665692383227434
266.20000 5.94702938644437841657
266.30000 5.96145958823223090042
266.40000 5.97581490596169653484
266.50000 5.99007977321087102064
266.60000 6.00423583648119205021
266.70000 6.01826821234057331041
266.80000 6.03215358266854807042
266.90000 6.04586840609262682287
267.00000 6.05938854342325534287
267.10000 6.07268748481535150371
267.20000 6.08574353610058070117
267.30000 6.09853791668601499726
267.40000 6.11105303786327810987
267.50000 6.12327649848420612703
267.60000 6.13519777384739244397
267.70000 6.14680709193203817433
267.80000 6.15809311265890165250
267.90000 6.16904930315603815891
268.00000 6.17967175895726681759
268.10000 6.18995772258559129490
268.20000 6.19990964738237132964
268.30000 6.20952930953925041540
268.40000 6.21882645216844751273
268.50000 6.22780871494332266313
268.60000 6.23648697491736929547
268.70000 6.24487714571912135066
268.80000 6.25299803820519361595
268.90000 6.26087236207894594385
269.00000 6.26852336975830377257
269.10000 6.27597964349542803709
269.20000 6.28326438143780481810
269.30000 6.29039914205704437983
269.40000 6.29740518347850950793
269.50000 6.30429861518543551929
269.60000 6.31109619235747348785
269.70000 6.31781337247191878460
269.80000 6.32447162061551194055
269.90000 6.33109276186188887844
270.00000 6.33770074164526957431
270.10000 6.34431978557008111348
270.20000 6.35096945477538885635
270.30000 6.35766578365401337490
270.40000 6.36441612334336605168
270.50000 6.37122305920095690381
270.60000 6.37808017496134960587
270.70000 6.38498361161577297278
270.80000 6.39192551901052739417
270.90000 6.39890139076029206471
271.00000 6.40591094249810812962
271.10000 6.41295897808336210473
271.20000 6.42005737413654271464
271.30000 6.42721923385502698070
271.40000 6.43446090420238702377
271.50000 6.44179763172936068289
271.60000 6.44924402494377630756
271.70000 6.45681021949739513946
271.80000 6.46450207780413664861
271.90000 6.47232298213701631399
272.00000 6.48027843555768828817
272.10000 6.48836956337784446333
272.20000 6.49660149630150856461
272.30000 6.50498270078522191914
272.40000 6.51352102535955586516
272.50000 6.52222953140488609100
272.60000 6.53111588180496151269
272.70000 6.54019136038977073599
272.80000 6.54946014649093043857
272.90000 6.55892374150248830288
273.00000 6.56858192202023160547
273.10000 6.57842624182113939736
273.20000 6.58845446556519809116
273.30000 6.59866194662410327661
273.40000 6.60904752365868526745
273.50000 6.61961267579690043000
273.60000 6.63036381111406284195
273.70000 6.64131102841005331574
273.80000 6.65246409159500837662
273.90000 6.66383186534789456492
274.00000 6.67542146410471973279
274.10000 6.68723574220776218628
274.20000 6.69927712202144986024
274.30000 6.71154234469447417491
274.40000 6.72403102810813924042
274.50000 6.73674277687437016782
274.60000 6.74967624318566853140
274.70000 6.76283780649410517858
274.80000 6.77622975769955722359
274.90000 6.78985188130735293729
275.00000 6.80370632977651380346
275.10000 6.81778407323618602734
275.20000 6.83207393235414278475
275.30000 6.84656120554757036052
275.40000 6.86122723150523560912
275.50000 6.87605332268678672730
275.60000 6.89102708121931559718
275.70000 6.90613934122799175946
275.80000 6.92138468881465943331
275.90000 6.93676837009114785390
276.00000 6.95229627643478669376
276.10000 6.96797864283832316626
276.20000 6.98381908585911180030
276.30000 6.99982819028367295540
276.40000 7.01600202181056957540
276.50000 7.03234092635937268806
276.60000 7.04883841363107145527
276.70000 7.06549311955124615561
276.80000 7.08229852455260459561
276.90000 7.09925768365855276199
277.00000 7.11637195216762120586
277.10000 7.13364447578921611623
277.20000 7.15108396221789581639
277.30000 7.16869219690635064443
277.40000 7.18647297244837622300
277.50000 7.20442483683499886369
277.60000 7.22254208384755623225
277.70000 7.24082095541907457818
277.80000 7.25925384915819016986
277.90000 7.27783389543811998644
278.00000 7.29655925948045734091
278.10000 7.31542336546135927054
278.20000 7.33442687746834108417
278.30000 7.35356742446338082122
278.40000 7.37284347193475958172
278.50000 7.39225363829908098209
278.60000 7.41179435340930111534
278.70000 7.43146154225795613785
278.80000 7.45125093238289754485
278.90000 7.47115838299811443637
279.00000 7.49117908059852751508
279.10000 7.51131061620447167618
279.20000 7.53154988984518378460
279.30000 7.55189803581020286010
279.40000 7.57235293501755635119
279.50000 7.59291686987984875040
279.60000 7.61358762465403034124
279.70000 7.63436422220933863141
279.80000 7.65524153984634243167
279.90000 7.67621496618600435609
280.00000 7.69727443741205059548
280.10000 7.71840818321038266142
280.20000 7.73960598406960249308
280.30000 7.76085660643243684973
280.40000 7.78215021950321902162
280.50000 7.80348290167890353147
280.60000 7.82484950558737583187
280.70000 7.84625142593952312865
280.80000 7.86768797218534842931
280.90000 7.88915999435833472563
281.00000 7.91066622928170317327
281.10000 7.93220672050098553153
281.20000 7.95377254850558320892
281.30000 7.97536359828998642752
281.40000 7.99697272100267952389
281.50000 8.01859873188439327830
281.60000 8.04023664604239120774
281.70000 8.06188859418052241295
281.80000 8.08355417278798225040
281.90000 8.10523198799725904551
282.00000 8.12691917892752271709
282.10000 8.14860993826689436535
282.20000 8.17029780466128419323
282.30000 8.19197186226277268943
282.40000 8.21362266826142921032
282.50000 8.23523952159704945639
282.60000 8.25681363197892459249
282.70000 8.27833943044551658953
282.80000 8.29981098836593989095
282.90000 8.32121989267216757162
283.00000 8.34256118793605253111
283.10000 8.36382350139420385892
283.20000 8.38499435405588093709
283.30000 8.40606141950330981520
283.40000 8.42700791198026584598
283.50000 8.44781814314453622874
283.60000 8.46848442175558353314
283.70000 8.48899647403301729042
283.80000 8.50934773124861785959
283.90000 8.52953739224789376853
284.00000 8.54955470502633838781
284.10000 8.56938809490911083686
284.20000 8.58901791010706881271
284.30000 8.60841452271444697998
284.40000 8.62754912138829841852
284.50000 8.64638583477564919614
284.60000 8.66489182653897878422
284.70000 8.68303865784144715505
284.80000 8.70080249220001545484
284.90000 8.71815937286334540198
285.00000 8.73508768115775698765
285.10000 8.75155999952339925680
285.20000 8.76754926140971277519
285.30000 8.78302911801275995291
285.40000 8.79798620565212070735
285.50000 8.81242181638203244717
285.60000 8.82635051539343751208
285.70000 8.83980141961435692521
285.80000 8.85280770757119743732
285.90000 8.86539965579922403534
286.00000 8.87759746384104757466
286.10000 8.88941716924804918900
286.20000 8.90087006670920907449
286.30000 8.91197385723785659714
286.40000 8.92275590391432819453
286.50000 8.93325550413263395314
286.60000 8.94351952191669339568
286.70000 8.95359912666565612084
286.80000 8.96354176627994521445
286.90000 8.97338385391675975639
287.00000 8.98315203295179681442
287.10000 8.99285974047065853602
287.20000 9.00251595069411693180
287.30000 9.01212974267581214342
287.40000 9.02171894111549010408
287.50000 9.03130619609284424354
287.60000 9.04092518981873889944
287.70000 9.05061148087735561482
287.80000 9.06039654126744057486
287.90000 9.07030737833999757995
288.00000 9.08036084270779406563
288.10000 9.09056419687183112299
288.20000 9.10092188846102557296
288.30000 9.11143848249616400821
288.40000 9.12212181062898326390
288.50000 9.13298400481365126539
288.60000 9.14404084867002330256
288.70000 9.15530934943112667731
288.80000 9.16679878588528853719
288.90000 9.17851357075556107171
289.00000 9.19044929551134621785
289.10000 9.20259304039774432967
289.20000 9.21493146724255350823
289.30000 9.22745547152333864894
289.40000 9.24015506931609887470
289.50000 9.25302850362377301587
289.60000 9.26607751679128788411
289.70000 9.27930537796752327574
289.80000 9.29271375821697200306
289.90000 9.30630063814376243902
290.00000 9.32005600143357507712
290.10000 9.33396791739381328370
290.20000 9.34801819607819334287
290.30000 9.36218973411631943518
290.40000 9.37646498148859936326
290.50000 9.39083460751183712380
290.60000 9.40528539198449841488
290.70000 9.41981786026916764608
290.80000 9.43442668113977130397
290.90000 9.44911196100406040691
291.00000 9.46387300639246743691
291.10000 9.47870728771355192332
291.20000 9.49361342905818974867
291.30000 9.50858699435799451423
291.40000 9.52362558445012578813
291.50000 9.53872723356392029292
291.60000 9.55388748199799556337
291.70000 9.56910445657737608124
291.80000 9.58437480449773520854
291.90000 9.59969590103134464910
292.00000 9.61506640924944418035
292.10000 9.63047962798136030613
292.20000 9.64593426064790263248
292.30000 9.66142611483020140163
292.40000 9.67695106748447912187
292.50000 9.69250625207675581822
292.60000 9.70809161896064926089
292.70000 9.72370344728869238050
292.80000 9.73934232159210019416
292.90000 9.75500717535138464031
293.00000 9.77069624110779528229
293.10000 9.78640783018641626035
293.20000 9.80214214949762907181
293.30000 9.81789670641609469973
293.40000 9.83367472171186878535
293.50000 9.84947340909594008940
293.60000 9.86529660969081050771
293.70000 9.88114230259664866850
293.80000 9.89701462180919484166
293.90000 9.91291230029550902008
294.00000 9.92883576551294356235
294.10000 9.94478443148095593751
294.20000 9.96075632531852472683
294.30000 9.97674943538054382463
294.40000 9.99276362666599854763
294.50000 10.00879505581301229992
294.60000 10.02484468228795053983
294.70000 10.04090905443471288490
294.80000 10.05699047753596115534
294.90000 10.07308497734973940391
295.00000 10.08919672270602522222
295.10000 10.10532234698319754692
295.20000 10.12145963673145317157
295.30000 10.13760908424733055409
295.40000 10.15376710583402144244
295.50000 10.16992889530167757504
295.60000 10.18609387293917491118
295.70000 10.20225790665752577944
295.80000 10.21842029478240829322
295.90000 10.23458126534740062102
296.00000 10.25074071443415253844
296.10000 10.26690455728818977122
296.20000 10.28307184892957946699
296.30000 10.29924894385299340017
296.40000 10.31544004331865621454
296.50000 10.33164670985322649016
296.60000 10.34787569667533259937
296.70000 10.36412870230937454465
296.80000 10.38040802859511876519
296.90000 10.39671304097722993415
297.00000 10.41304317206920063578
297.10000 10.42939443989482066228
297.20000 10.44576527420088068293
297.30000 10.46214639711899653744
297.40000 10.47853737217833279031
297.50000 10.49493458789844006524
297.60000 10.51134006395992308826
297.70000 10.52775669979074886865
297.80000 10.54418714493715726936
297.90000 10.56063745866739807571
298.00000 10.57711035581802937633
298.10000 10.59360696694652722663
298.20000 10.61012424630258512223
298.30000 10.62665448703405431276
298.40000 10.64319091607455851147
298.50000 10.65972666829680018883
298.60000 10.67625968020940374878
298.70000 10.69278936327097953743
298.80000 10.70932548291455188788
298.90000 10.72587793804316048352
299.00000 10.74245806042560261109
299.10000 10.75907591834489287613
299.20000 10.77573540937178913618
299.30000 10.79243306618007244613
299.40000 10.80916019500108990775
299.50000 10.82590061167582491306
299.60000 10.84263911764977078728
299.70000 10.85936872953916230542
299.80000 10.87608570596025599377
299.90000 10.89279296985135029606
300.00000 10.90950252798614094532
300.10000 10.92622750504546285415
300.20000 10.94297999110530220839
300.30000 10.95976653380221416475
300.40000 10.97659063725130454498
300.50000 10.99344826947455099544
300.60000 11.01033971577966344448
300.70000 11.02726527442157800201
300.80000 11.04423055425904263117
300.90000 11.06124902250799161529
301.00000 11.07833544816900730771
301.10000 11.09551570242636356208
301.20000 11.11280941153842519187
301.30000 11.13023534962563134389
301.40000 11.14780140347279419545
301.50000 11.16551184041179547035
301.60000 11.18335896285467535381
301.70000 11.20133053810599770035
301.80000 11.21941454945154435441
301.90000 11.23760069321298673452
302.00000 11.25588210814461222606
302.10000 11.27425630254612403984
302.20000 11.29272667537322449296
302.30000 11.31129362688079103867
302.40000 11.32995800631057061112
302.50000 11.34871683364379305280
302.60000 11.36755779043044935775
302.70000 11.38646998238128233287
302.80000 11.40543304678213434822
302.90000 11.42443330637362511273
303.00000 11.44345509223215329169
303.10000 11.46248499911594213642
303.20000 11.48151676678887230722
303.30000 11.50054822981204666014
303.40000 11.51957685406738366797
303.50000 11.53860425681199970323
303.60000 11.55763088707430559289
303.70000 11.57665377009906952153
303.80000 11.59567161262619578846
303.90000 11.61467404654009220723
304.00000 11.63365714992688788752
304.10000 11.65260886436672600975
304.20000 11.67152387440628936830
304.30000 11.69039468377064675740
304.40000 11.70921985536530097994
304.50000 11.72799582896365972270
304.60000 11.74672220319800531205
304.70000 11.76540272294837343193
304.80000 11.78403601076023528289
304.90000 11.80262382689531455186
305.00000 11.82116484764894055658
305.10000 11.83965877257085479725
305.20000 11.85809984034415186707
305.30000 11.87648764409427573753
305.40000 11.89481562945294247068
305.50000 11.91308015247530347950
305.60000 11.93127808184701560474
305.70000 11.94940444811794794076
305.80000 11.96745900102126942732
305.90000 11.98543879808707712880
306.00000 12.00334601957829090391
306.10000 12.02117628753629916585
306.20000 12.03893335705211053644
306.30000 12.05661545425987284357
306.40000 12.07422552073622650040
306.50000 12.09176118270891091121
306.60000 12.10922013415067122422
306.70000 12.12660231347598039965
306.80000 12.14390559576950927476
306.90000 12.16112986928591269535
307.00000 12.17827286547661486581
307.10000 12.19533651621840240886
307.20000 12.21232109299378845971
307.30000 12.22922808082648362869
307.40000 12.24606128495427708554
307.50000 12.26282152083353123773
307.60000 12.27951130690346324907
307.70000 12.29613083834951717207
307.80000 12.31268066732220583500
307.90000 12.32915687262405628281
308.00000 12.34555487178498591440
308.10000 12.36186907801041225701
308.20000 12.37809399590821494744
308.30000 12.39422241765037069564
308.40000 12.41025203116757818570
308.50000 12.42617841403486367952
308.60000 12.44200356910172245269
308.70000 12.45773220861473647369
308.80000 12.47336755590602324811
308.90000 12.48891466943645187463
309.00000 12.50438147236019827274
309.10000 12.51976755787746244689
309.20000 12.53507878647027092549
309.30000 12.55031030521739729306
309.40000 12.56546125378985043169
309.50000 12.58052647978446091232
309.60000 12.59550208333959190568
309.70000 12.61038369351563386441
309.80000 12.62516870704696761597
309.90000 12.63985718877709472358
310.00000 12.65445019333597914651
310.10000 12.66895443862239169904
310.20000 12.68337512962468519607
310.30000 12.69771572240668805877
310.40000 12.71197975839267138659
310.50000 12.72616926799836337930
310.60000 12.74028101146697627267
310.70000 12.75430968235952784213
310.80000 12.76824674848308999423
310.90000 12.78208524586634103707
311.00000 12.79581841211202090259
311.10000 12.80944160081566553218
311.20000 12.82295321026903692881
311.30000 12.83635796382353930496
311.40000 12.84966127732637939203
311.50000 12.86287038309047099293
311.60000 12.87598937147876027245
311.70000 12.88902234119737260066
311.80000 12.90196314422305269359
311.90000 12.91480435703247500031
312.00000 12.92753156068721419541
312.10000 12.94013260634484379084
312.20000 12.95259635198472476508
312.30000 12.96491539082029644079
312.40000 12.97709105646585189283
312.50000 12.98913031734242013490
312.60000 13.00104256184883812873
312.70000 13.01283944631017108592
312.80000 13.02452779853991482124
312.90000 13.03611105536102741588
313.00000 13.04758276228719692730
313.10000 13.05892846105927635960
313.20000 13.07013294367000690914
313.30000 13.08117891590849696837
313.40000 13.09204884840279688146
313.50000 13.10273217428830756912
313.60000 13.11322971930046682654
313.70000 13.12353954292385252307
313.80000 13.13366807287937363303
313.90000 13.14361964719722859951
314.00000 13.15339481201054802429
314.10000 13.16298468834048290977
314.20000 13.17238681552872558217
314.30000 13.18159066260343255087
314.40000 13.19059384818655539518
314.50000 13.19940408111495009245
314.60000 13.20803347929039737713
314.70000 13.21650766234412622413
314.80000 13.22485349064378104122
314.90000 13.23309979133880029851
315.00000 13.24127299623242417801
315.10000 13.24938835687587504568
315.20000 13.25745543233662920541
315.30000 13.26547216869098105002
315.40000 13.27343573655087991513
315.50000 13.28134457042301873280
315.60000 13.28919776725973026483
315.70000 13.29700729219142753794
315.80000 13.30479034619775585135
315.90000 13.31256797970297690077
316.00000 13.32036307068091894358
316.10000 13.32820015423189088596
316.20000 13.33608915452363793172
316.30000 13.34404020696108364360
316.40000 13.35205973658944502252
316.50000 13.36015804461021336760
316.60000 13.36834768255826745498
316.70000 13.37665758394655925641
316.80000 13.38512161873387686104
316.90000 13.39378269770022810638
317.00000 13.40268447492490214819
317.10000 13.41186347036667384520
317.20000 13.42134503192258298184
317.30000 13.43114218774226215286
317.40000 13.44126584536508600038
317.50000 13.45172421310599126869
317.60000 13.46253069796633741365
317.70000 13.47370836917602280341
317.80000 13.48527472975485954003
317.90000 13.49724462597229509071
318.00000 13.50961541430817341385
318.10000 13.52237350913917774555
318.20000 13.53548567968113215128
318.30000 13.54892122610936874141
318.40000 13.56265212112369267194
318.50000 13.57666386047253509890
318.60000 13.59095408648244974270
318.70000 13.60552528333272401184
318.80000 13.62038402462918811222
318.90000 13.63552897950871578140
319.00000 13.65094957624692129241
319.10000 13.66663230469544022114
319.20000 13.68255649193121365641
319.30000 13.69870739562426743930
319.40000 13.71507888635180253369
319.50000 13.73167139254901482511
319.60000 13.74849324409296860458
319.70000 13.76554926881237819646
319.80000 13.78284257370684764653
319.90000 13.80036311419656087883
320.00000 13.81809234840410233969
320.10000 13.83600470920044895313
320.20000 13.85407033328617110063
320.30000 13.87226566433954940498
320.40000 13.89057364182703579103
320.50000 13.90898946592918374261
320.60000 13.92750923648062062199
320.70000 13.94613774386747551171
320.80000 13.96487413221827073120
320.90000 13.98371336426147573657
321.00000 14.00264507514048218582
321.10000 14.02165287739405564264
321.20000 14.04072318475319845944
321.30000 14.05984040311212067493
321.40000 14.07899894583027518737
321.50000 14.09820181960958452217
321.60000 14.11745916419866964156
321.70000 14.13678098497536319527
321.80000 14.15618455794519514217
321.90000 14.17567257431875787468
322.00000 14.19524529610379786761
322.10000 14.21489232391554206246
322.20000 14.23459119058260836852
322.30000 14.25432068785408658065
322.40000 14.27406042547252915334
322.50000 14.29379115523957136006
322.60000 14.31350522905441216299
322.70000 14.33319999002243043774
322.80000 14.35287520547729837329
322.90000 14.37252955630719863297
323.00000 14.39216001753082927415
323.10000 14.41175766343703130198
323.20000 14.43130503169027329807
323.30000 14.45077964512285406262
323.40000 14.47015938983876569793
323.50000 14.48942358806826380097
323.60000 14.50855915177203252801
323.70000 14.52755650339316353677
323.80000 14.54641348567422649558
323.90000 14.56512512385077315371
324.00000 14.58369025522706992740
324.10000 14.60210138270276494932
324.20000 14.62034565012277676554
324.30000 14.63840986550660153362
324.40000 14.65628062974703005874
324.50000 14.67394888055703293412
324.60000 14.69140895838346744917
324.70000 14.70866379198538890853
324.80000 14.72572117666367469511
324.90000 14.74259071552144121314
325.00000 14.75928384884676577646
325.10000 14.77580880167261774520
325.20000 14.79217154399836589455
325.30000 14.80837338789095363618
325.40000 14.82441669751558892680
325.50000 14.84030235971282358696
325.60000 14.85602888682264914772
325.70000 14.87160005390495969143
325.80000 14.88702018854995709177
325.90000 14.90229366998926108600
326.00000 14.91742648332392486471
326.10000 14.93242818312510753325
326.20000 14.94730718044293756194
326.30000 14.96207214427774372372
326.40000 14.97673522568824076358
326.50000 14.99130692388298746087
326.60000 15.00579927090393275996
326.70000 15.02022271297669540650
326.80000 15.03458471594895766378
326.90000 15.04889666430898182476
327.00000 15.06316023061727907078
327.10000 15.07738505173387153420
327.20000 15.09157595564870090549
327.30000 15.10573572647188211095
327.40000 15.11987090386062125653
327.50000 15.13398507861128426585
327.60000 15.14808137193582017628
327.70000 15.16216580685576067084
327.80000 15.17623863536396820847
327.90000 15.19030556404541192072
328.00000 15.20437023819622066756
328.10000 15.21843535955733525551
328.20000 15.23250363781522292139
328.30000 15.24658197245595764484
328.40000 15.26067001444864477743
328.50000 15.27477433719041886651
328.60000 15.28889425324280931858
328.70000 15.30303333857405539697
328.80000 15.31719142362045431651
328.90000 15.33136732301545242707
329.00000 15.34556369243384946304
329.10000 15.35977973302644727740
329.20000 15.37401706672589198866
329.30000 15.38828088867661656318
329.40000 15.40257706456948716538
329.50000 15.41691638328255317388
329.60000 15.43130716121696542000
329.70000 15.44575658418974955717
329.80000 15.46027237954140961906
329.90000 15.47485910311693274125
330.00000 15.48951619700379796210
330.10000 15.50424312718440957820
330.20000 15.51903497435362441486
330.30000 15.53388584891410871603
330.40000 15.54879381131877380327
330.50000 15.56375636921157925126
330.60000 15.57877383243386071078
330.70000 15.59384861568153739013
330.80000 15.60898431846896308489
330.90000 15.62418303317117441915
331.00000 15.63944786457098682955
331.10000 15.65477601028152686101
331.20000 15.67016689862178845070
331.30000 15.68561643875180953992
331.40000 15.70112191240852062444
331.50000 15.71667908731364279872
331.60000 15.73228792772459399345
331.70000 15.74795178882488832214
331.80000 15.76367102366961348786
331.90000 15.77945320265762567719
332.00000 15.79530146067019513534
332.10000 15.81121885222037523359
332.20000 15.82720970211249838926
332.30000 15.84327120369082743424
332.40000 15.85940210900593818473
332.50000 15.87559714511558144684
332.60000 15.89184993851219323801
332.70000 15.90815399942828061633
332.80000 15.92450108308304269933
332.90000 15.94088239198473604998
333.00000 15.95729363859285507257
333.10000 15.97372602266212026819
333.20000 15.99017410754407639448
333.30000 16.00663389862375155585
333.40000 16.02309727113609580236
333.50000 16.03955977705236148293
333.60000 16.05601504920598285373
333.70000 16.07245716842875895178
333.80000 16.08887846516885091732
333.90000 16.10527171787778313856
334.00000 16.12163176127360874537
334.10000 16.13795358609294055122
334.20000 16.15423092596289462861
334.30000 16.17045512993886019644
334.40000 16.18661941468261000145
334.50000 16.20270748086260427875
334.60000 16.21870259228135670791
334.70000 16.23458336908557687548
334.80000 16.25032646373044408321
334.90000 16.26590293159694224541
335.00000 16.28129246881306410493
335.10000 16.29647559983464645570
335.20000 16.31143574358557193406
335.30000 16.32616429162064386212
335.40000 16.34064905314063710615
335.50000 16.35487962677087391347
335.60000 16.36884774099588232833
335.70000 16.38253493690014994683
335.80000 16.39592890547528569637
335.90000 16.40901357279382592686
336.00000 16.42177886475917078502
336.10000 16.43422261532856929189
336.20000 16.44634941363052154948
336.30000 16.45816865334585152913
336.40000 16.46969146858209970153
336.50000 16.48093040054950902528
336.60000 16.49189409449511957421
336.70000 16.50259334696813645022
336.80000 16.51303745437171228848
336.90000 16.52323747686055016350
337.00000 16.53321057777944108164
337.10000 16.54296830158399958964
337.20000 16.55251975269254889403
337.30000 16.56186378952942602662
337.40000 16.57098898386665393778
337.50000 16.57988009734612043403
337.60000 16.58851818624005367190
337.70000 16.59689284493398782394
337.80000 16.60499855152282149695
337.90000 16.61285328518451703237
338.00000 16.62047696504035349821
338.10000 16.62790419148841499602
338.20000 16.63517077627473591786
338.30000 16.64230991679980102154
338.40000 16.64934325070049121906
338.50000 16.65629029293344779029
338.60000 16.66316079690068885341
338.70000 16.66996044252610096756
338.80000 16.67669610640611871433
338.90000 16.68337296241668272319
339.00000 16.69000187786999621342
339.10000 16.69659457983423636558
339.20000 16.70316048464520381529
339.30000 16.70971267471170492837
339.40000 16.71626179270990598947
339.50000 16.72281588908106109930
339.60000 16.72938305214836665765
339.70000 16.73597311066081989240
339.80000 16.74259863396823474123
339.90000 16.74927301944353046314
340.00000 16.75601162740695283503
340.10000 16.76283405669151757948
340.20000 16.76975993359919866446
340.30000 16.77680923510907064399
340.40000 16.78400101816065786906
340.50000 16.79135535133855714923
340.60000 16.79888845441938756610
340.70000 16.80661422955727272916
340.80000 16.81454647614532004865
340.90000 16.82269260004206342092
341.00000 16.83106181580960149971
341.10000 16.83966300387599799310
341.20000 16.84849722714111972144
341.30000 16.85757323096895225230
341.40000 16.86689381976533342521
341.50000 16.87646610198459172670
341.60000 16.88629598638046495852
341.70000 16.89638903380296224410
341.80000 16.90675138721135273321
341.90000 16.91739120296391916477
342.00000 16.92831210564567775094
342.10000 16.93951804964722129446
342.20000 16.95101295613981884375
342.30000 16.96279974893602285492
342.40000 16.97487860624935367611
342.50000 16.98725289248032005055
342.60000 16.99992331132920140503
342.70000 17.01289015337211891915
342.80000 17.02615661061987882477
342.90000 17.03972124956344466315
343.00000 17.05358373776086983330
343.10000 17.06774606630937077464
343.20000 17.08220668293306302483
343.30000 17.09696922545475602050
343.40000 17.11203535839457059178
343.50000 17.12741232761703556459
343.60000 17.14310518078930180137
343.70000 17.15912161211715405796
343.80000 17.17546509643226517304
343.90000 17.19213794236292765559
344.00000 17.20913847456490193721
344.10000 17.22645749023965751242
344.20000 17.24408748362110345739
344.30000 17.26201688107009701866
344.40000 17.28023391187575909661
344.50000 17.29873389835227218557
344.60000 17.31751393706022111599
344.70000 17.33657874194357875930
344.80000 17.35593399870580286829
344.90000 17.37558644423675272459
345.00000 17.39554414552637672101
345.10000 17.41580893367465719223
345.20000 17.43638058825621069151
345.30000 17.45725219776391384192
345.40000 17.47841838680079199345
345.50000 17.49986889967147725317
345.60000 17.52159839813990828589
345.70000 17.54359956908929222952
345.80000 17.56587291543958540658
345.90000 17.58841557174192993260
346.00000 17.61122778142211185454
346.10000 17.63430279155155598010
346.20000 17.65763527637862951677
346.30000 17.68121293510985348655
346.40000 17.70502163164100740207
346.50000 17.72904689051080940820
346.60000 17.75327435899952513320
346.70000 17.77769168885820226806
346.80000 17.80229236434895201274
346.90000 17.82706912903262402110
347.00000 17.85201930304135090170
347.10000 17.87713734605096107527
347.20000 17.90241953294347305722
347.30000 17.92785603802992389479
347.40000 17.95343509772166135479
347.50000 17.97914016558881494277
347.60000 18.00495736265662474173
347.70000 18.03086667627066671833
347.80000 18.05685271249998317380
347.90000 18.08290229093717688000
348.00000 18.10900399910262872544
348.10000 18.13514815197684013670
348.20000 18.16133076007253935393
348.30000 18.18754559627089979601
348.40000 18.21378960290606299722
348.50000 18.24006212749235676243
348.60000 18.26635823364203048608
348.70000 18.29267555530319353616
348.80000 18.31900728542521214529
348.90000 18.34534845665260183312
349.00000 18.37169284726764094830
349.10000 18.39803173238357581890
349.20000 18.42436133157933917097
349.30000 18.45067826956564759664
349.40000 18.47697709008391881109
349.50000 18.50325854792957812546
349.60000 18.52952034862664759959
349.70000 18.55575973436401768069
349.80000 18.58197365974769107491
349.90000 18.60816030315595169260
350.00000 18.63431535522778470293
350.10000 18.66043421708514263049
350.20000 18.68651464977482096962
350.30000 18.71255103598699607298
350.40000 18.73853741294250531614
350.50000 18.76446715828765546458
350.60000 18.79032969431521177533
350.70000 18.81611494341268101300
350.80000 18.84181097329773659461
350.90000 18.86741026798434252990
351.00000 18.89290865242279204303
351.10000 18.91830394465333670863
351.20000 18.94360090100783874725
351.30000 18.96880605481275408150
351.40000 18.99392617059027109242
351.50000 19.01897153699111039289
351.60000 19.04394678426520388495
351.70000 19.06885670835682272262
351.80000 19.09370241276829997719
351.90000 19.11848291000250887846
352.00000 19.14319982041173805184
352.10000 19.16785072795951215381
352.20000 19.19244171794566112132
352.30000 19.21697342643864406090
352.40000 19.24145331781767985484
352.50000 19.26588814371764175482
352.60000 19.29028627287822289253
352.70000 19.31465827895334523099
352.80000 19.33901248852104650814
352.90000 19.36335663811928037690
353.00000 19.38769369323419551326
353.10000 19.41202858067350466469
353.20000 19.43635748752293864332
353.30000 19.46067906170910059695
353.40000 19.48498724822690254767
353.50000 19.50927906484737328823
353.60000 19.53355255944227877818
353.70000 19.55780538759136952671
353.80000 19.58204152403571531145
353.90000 19.60626232488673502497
354.00000 19.63047012770865862331
354.10000 19.65466513584624773675
354.20000 19.67884893798201805791
354.30000 19.70301910850167145013
354.40000 19.72717164806437730003
354.50000 19.75130380806383627026
354.60000 19.77541142869505509191
354.70000 19.79948838147637591628
354.80000 19.82353060032084698373
354.90000 19.84753318063967867868
355.00000 19.87149174151555739211
355.10000 19.89540022257860989120
355.20000 19.91925286705618384198
355.30000 19.94304522382023281561
355.40000 19.96676908137651097625
355.50000 19.99041851478437656974
355.60000 20.01398587514296213684
355.70000 20.03746239898717813686
355.80000 20.06084387329421394098
355.90000 20.08412326537650983255
356.00000 20.10729628187800389830
356.10000 20.13036168371214337730
356.20000 20.15332003856401819930
356.30000 20.17617301015730287148
356.40000 20.19892621383126890697
356.50000 20.22158479558145314061
356.60000 20.24415230013598272524
356.70000 20.26663138769275094845
356.80000 20.28902351125960423559
356.90000 20.31132883843009420740
357.00000 20.33354332807998321698
357.10000 20.35566380958628919554
357.20000 20.37768482236124879848
357.30000 20.39959887615945256236
357.40000 20.42140186478692750178
357.50000 20.44309108898808384899
357.60000 20.46466122156775406413
357.70000 20.48611876525236295106
357.80000 20.50746333421522906807
357.90000 20.52870602227022978223
358.00000 20.54985604690723861519
358.10000 20.57091815609536666361
358.20000 20.59190628420219865099
358.30000 20.61282466010646004301
358.40000 20.63367954117406079474
358.50000 20.65447221932395444185
358.60000 20.67520317444532393633
358.70000 20.69587258518485371282
358.80000 20.71648225613668224156
358.90000 20.73703351742956025258
359.00000 20.75752843721751956304
359.10000 20.77797373016639945718
359.20000 20.79837549143379611370
359.30000 20.81873955395748736585
359.40000 20.83907413131298403078
359.50000 20.85938480299884107778
359.60000 20.87967558501470108509
359.70000 20.89994953592548749243
359.80000 20.92020215355640391092
359.90000 20.94042884062356063954
360.00000 20.96062232579416998832
360.10000 20.98077416495192152565
360.20000 21.00087685855650171166
360.30000 21.02093066204845745863
360.40000 21.04093616465334462519
360.50000 21.06090009421147698161
360.60000 21.08082578171865638360
360.70000 21.10071812103014658912
360.80000 21.12057527339691095659
360.90000 21.14039413640959060158
361.00000 21.16017034933606105159
361.10000 21.17990006240003484686
361.20000 21.19958804348945361835
361.30000 21.21924238427946324211
361.40000 21.23887617945125645531
361.50000 21.25850301719090943761
361.60000 21.27813136040674507800
361.70000 21.29776131179244388143
361.80000 21.31738275905524946344
361.90000 21.33698067946395268516
362.00000 21.35653049337307504035
362.10000 21.37600799155345095138
362.20000 21.39539189535583150450
362.30000 21.41466305246538311733
362.40000 21.43381259450016745900
362.50000 21.45283164036570720973
362.60000 21.47171803052240624314
362.70000 21.49047083946061429335
362.80000 21.50908595851250951060
362.90000 21.52756109574674973241
363.00000 21.54588772066272975081
363.10000 21.56406012528255310698
363.20000 21.58207212003826568623
363.30000 21.59991690855689379820
363.40000 21.61759163280819772086
363.50000 21.63508931969484613155
363.60000 21.65240327473370795198
363.70000 21.66952836610391019979
363.80000 21.68645498978834945351
363.90000 21.70317038566801189089
364.00000 21.71966358803720053603
364.10000 21.73592375917161244218
364.20000 21.75193964420499673615
364.30000 21.76770487935666588290
364.40000 21.78321325636036645005
364.50000 21.79846172110107864984
364.60000 21.81345049975321992272
364.70000 21.82818022660517158668
364.80000 21.84265103428157595945
364.90000 21.85686417345994763731
365.00000 21.87081927123769179448
365.10000 21.88451748278286806422
365.20000 21.89796012286815723709
365.30000 21.91115384617170269390
365.40000 21.92410040116408060233
365.50000 21.93680704140431645967
365.60000 21.94928060368177533769
365.70000 21.96152940081043171791
365.80000 21.97356030447605912046
365.90000 21.98537658199818054688
366.00000 21.99698703523571202634
366.10000 22.00839397917562725309
366.20000 22.01960557193709135309
366.30000 22.03062791496595087460
366.40000 22.04147568841984318377
366.50000 22.05216271817685005719
366.60000 22.06270756483505584698
366.70000 22.07312966384139646251
366.80000 22.08345241484188767014
366.90000 22.09369081471945918115
367.00000 22.10386658358417164285
367.10000 22.11399070799553809019
367.20000 22.12407551524829251661
367.30000 22.13413172918499642676
367.40000 22.14417587850026537988
367.50000 22.15423085656836789837
367.60000 22.16432746711873502407
367.70000 22.17450772113929026602
367.80000 22.18482131671828453539
367.90000 22.19532374448095316630
368.00000 22.20607630251452144190
368.10000 22.21713782221771698032
368.20000 22.22856489308194182954
368.30000 22.24041014245090310178
368.40000 22.25271919702446162155
368.50000 22.26552942594669137592
368.60000 22.27886813370932899557
368.70000 22.29275419185579231689
368.80000 22.30719695095990763866
368.90000 22.32220109675647555181
369.00000 22.33776532786173756655
369.10000 22.35388162220105342928
369.20000 22.37054248506365569312
369.30000 22.38773896292604623060
369.40000 22.40545447310799361996
369.50000 22.42367436718581141463
369.60000 22.44237262959692058414
369.70000 22.46152520676345344425
369.80000 22.48109769446681177782
369.90000 22.50105634411702458727
370.00000 22.52136781140046564734
370.10000 22.54200034405103543671
370.20000 22.56291749204539372926
370.30000 22.58408763410645287341
370.40000 22.60547288349920805522
370.50000 22.62703346441813171695
370.60000 22.64872517839650947624
370.70000 22.67051057332264848256
370.80000 22.69234993187706419474
370.90000 22.71420797189688496315
371.00000 22.73606101642181993904
371.10000 22.75789019073101600415
371.20000 22.77967925533733233911
371.30000 22.80141873626685098951
371.40000 22.82309680183592000531
371.50000 22.84469983497725889960
371.60000 22.86621806279416202663
371.70000 22.88763758990861861379
371.80000 22.90894777705348910597
371.90000 22.93014774889863198763
372.00000 22.95124067690801328807
372.10000 22.97223107578993947640
372.20000 22.99313096338978364146
372.30000 23.01394652239691374746
372.40000 23.03468455004311536143
372.50000 23.05534427482443819687
372.60000 23.07592489566071542339
372.70000 23.09642471370116626345
372.80000 23.11684662879511341245
372.90000 23.13720173377020542764
373.00000 23.15750906218060837488
373.10000 23.17780073778401003707
373.20000 23.19810955629516376821
373.30000 23.21847442726130101073
373.40000 23.23892738606033426064
373.50000 23.25949224726821073431
373.60000 23.28018398895028063089
373.70000 23.30100284300175780741
373.80000 23.32194610979064499904
373.90000 23.34300458603099362377
374.00000 23.36416956927896035851
374.10000 23.38543498850917247996
374.20000 23.40680138768091055466
374.30000 23.42826818709197720029
374.40000 23.44984210844458969573
374.50000 23.47152692150538381756
374.60000 23.49332742726693876612
374.70000 23.51524580382835377347
374.80000 23.53728056111164257623
374.90000 23.55942780942784272356
375.00000 23.58168031838838239321
375.10000 23.60402106457755642205
375.20000 23.62643711880868845955
375.30000 23.64890560710736144909
375.40000 23.67140601590923664920
375.50000 23.69391984499164713927
375.60000 23.71642700036485259773
375.70000 23.73891322791211939771
375.80000 23.76136657562325475433
375.90000 23.78377627570983522515
376.00000 23.80613369780840746087
376.10000 23.82842785304288596804
376.20000 23.85065103451937221353
376.30000 23.87278663517539587864
376.40000 23.89482439889500422524
376.50000 23.91675032278829472666
376.60000 23.93855428676940799689
376.70000 23.96022799777552200244
376.80000 23.98176512483745429945
376.90000 24.00316081698179182534
377.00000 24.02440768650018143460
377.10000 24.04550139145542957833
377.20000 24.06642944778101062463
377.30000 24.08717708273200701675
377.40000 24.10773059374150215451
377.50000 24.12807056140287401410
377.60000 24.14818143626445009819
377.70000 24.16805449696342438301
377.80000 24.18767813842854160778
377.90000 24.20704915194365444778
378.00000 24.22616850345097389189
378.10000 24.24503818046261605020
378.20000 24.26366187249323667099
378.30000 24.28204232494783376144
378.40000 24.30018174921761773447
378.50000 24.31808027995297987395
378.60000 24.33573718832203365229
378.70000 24.35315018029244610029
378.80000 24.37031513723975215677
378.90000 24.38723179804130618867
379.00000 24.40389418231772697341
379.10000 24.42029815662319058246
379.20000 24.43643769902882141448
379.30000 24.45230671772667340389
379.40000 24.46789874233398490013
379.50000 24.48320645974881289303
379.60000 24.49822564569787368420
379.70000 24.51295254681467374867
379.80000 24.52738566742456553245
379.90000 24.54152791908395014060
380.00000 24.55538034305872852121
380.10000 24.56894980074964457779
380.20000 24.58223554743567255609
380.30000 24.59523930844670598363
380.40000 24.60795885650138598264
380.50000 24.62038902115017353204
380.60000 24.63252387679445648404
380.70000 24.64435397885189036711
380.80000 24.65587316044035379033
380.90000 24.66707685015654626502
381.00000 24.67796461939705837052
381.10000 24.68853614530576010838
381.20000 24.69879706087901763583
381.30000 24.70875373668890650389
381.40000 24.71841013485853219954
381.50000 24.72777095626294011876
381.60000 24.73684001239820849886
381.70000 24.74561909528642203131
381.80000 24.75410758315001344900
381.90000 24.76230248998410486867
382.00000 24.77020515812957492671
382.10000 24.77781408755330458801
382.20000 24.78513050667617525668
382.30000 24.79215690069127486845
382.40000 24.79889834654041643120
382.50000 24.80535628281079537858
382.60000 24.81153384164364796878
382.70000 24.81743471461577150410
382.80000 24.82305941246197396290
382.90000 24.82840903313776567201
383.00000 24.83348842776167441762
383.10000 24.83830460987341623756
383.20000 24.84286695843162945468
383.30000 24.84719236592291527550
383.40000 24.85129920979627575978
383.50000 24.85520977363027608209
383.60000 24.85894580154220859996
383.70000 24.86253617671529905017
383.80000 24.86600274399464068393
383.90000 24.86937380205882867858
384.00000 24.87267128364715875396
384.10000 24.87592129505265177807
384.20000 24.87915060934912625016
384.30000 24.88239049227838960931
384.40000 24.88567533524684155863
384.50000 24.88904429277454196880
384.60000 24.89254547123467644505
384.70000 24.89622972139462324976
384.80000 24.90015529239289704233
384.90000 24.90438874109079594295
385.00000 24.90900251584243989194
385.10000 24.91406986519402453768
385.20000 24.91967863768096428378
385.30000 24.92590936882787030888
385.40000 24.93284283617100892104
385.50000 24.94055352030744324875
385.60000 24.94910234470310557028
385.70000 24.95853444174302875447
385.80000 24.96887418454498520724
385.90000 24.98013301860984886777
386.00000 24.99231035395027259823
386.10000 25.00539517017231623498
386.20000 25.01936708403755764359
386.30000 25.03419570947678758279
386.40000 25.04983553187373723440
386.50000 25.06623099483548204700
386.60000 25.08331566628726219124
386.70000 25.10102001832875715138
386.80000 25.11927657573718821606
386.90000 25.13802182025294129528
387.00000 25.15720213003135211721
387.10000 25.17676533443232059708
387.20000 25.19666442134357195995
387.30000 25.21685335472929302810
387.40000 25.23728304661609171294
387.50000 25.25789795132449259298
387.60000 25.27864770426744959901
387.70000 25.29948409316444934846
387.80000 25.32036143967392105284
387.90000 25.34124569761607042850
388.00000 25.36211097173226233417
388.10000 25.38293655788053219630
388.20000 25.40371122398018836367
388.30000 25.42442220943606812647
388.40000 25.44506260192640988032
388.50000 25.46562006446183120310
388.60000 25.48608488249525154986
388.70000 25.50644289900700755884
388.80000 25.52668368056258106144
388.90000 25.54679412173278935081
389.00000 25.56676755914460532607
389.10000 25.58659567671516163163
389.20000 25.60627434472756327536
389.30000 25.62579845270006411239
389.40000 25.64516468999284863044
389.50000 25.66436939690862538766
389.60000 25.68341058787580493404
389.70000 25.70228220682472780478
389.80000 25.72098436116724518700
389.90000 25.73951506988921498939
390.00000 25.75787524146005719992
390.10000 25.77606368083307634036
390.20000 25.79408584947047507984
390.30000 25.81194525471548027705
390.40000 25.82964461252183004955
390.50000 25.84718810439578551255
390.60000 25.86457911969620664757
390.70000 25.88181796883142055609
390.80000 25.89890708025578055396
390.90000 25.91584385007553636923
391.00000 25.93262794919228775075
391.10000 25.94925661180021164576
391.20000 25.96572934113875415599
391.30000 25.98204613614220337892
391.40000 25.99820699898598776444
391.50000 26.01421437775484697137
391.60000 26.03006879203143788725
391.70000 26.04577336307493865082
391.80000 26.06132750019186954309
391.90000 26.07673468099359253056
392.00000 26.09199594972324074923
392.10000 26.10711334227518536514
392.20000 26.12209181371120592670
392.30000 26.13693698067480132860
392.40000 26.15165462771598702653
392.50000 26.16625005509763525465
392.60000 26.18072728141472008790
392.70000 26.19508708304473264592
392.80000 26.20933266557324995944
392.90000 26.22345978259760444914
393.00000 26.23746613687758530615
393.10000 26.25134570051139302164
393.20000 26.26509747906496919651
393.30000 26.27872421093073155888
393.40000 26.29223157020974513081
393.50000 26.30562913876778960015
393.60000 26.31893217372363304521
393.70000 26.33215417332757832795
393.80000 26.34531089137256698545
393.90000 26.35841209742280738514
394.00000 26.37146494767687341720
394.10000 26.38447060956660543927
394.20000 26.39742569229935345439
394.30000 26.41032890900836547171
394.40000 26.42317508212343886107
394.50000 26.43596211599702682551
394.60000 26.44869051714194034873
394.70000 26.46136403820377510661
394.80000 26.47398757240030888354
394.90000 26.48657235607752247457
395.00000 26.49912524976222682105
395.10000 26.51165310922762884813
395.20000 26.52416524215587825970
395.30000 26.53666981010115368541
395.40000 26.54917837575758200133
395.50000 26.56170023695808144529
395.60000 26.57424985459964023177
395.70000 26.58684298856556605591
395.80000 26.59949375896648526289
395.90000 26.61222210863245444516
396.00000 26.62504036391704702724
396.10000 26.63796506379759106842
396.20000 26.65100772609403601123
396.30000 26.66418003573787003243
396.40000 26.67748930280302820685
396.50000 26.69094236564381778478
396.60000 26.70453891126620819266
396.70000 26.71828285205149556412
396.80000 26.73217255811794283877
396.90000 26.74620479215226901908
397.00000 26.76038051388498100404
397.10000 26.77470100804879202825
397.20000 26.78917648631303111935
397.30000 26.80381749051852874893
397.40000 26.81864363714207303572
397.50000 26.83367212236761679553
397.60000 26.84891722981774175814
397.70000 26.86438966153260664842
397.80000 26.88008942505954536319
397.90000 26.89600952918239133482
398.00000 26.91214041179786948236
398.10000 26.92847037663309237672
398.20000 26.94499066558431747418
398.30000 26.96170096106263841594
398.40000 26.97860306126366135872
398.50000 26.99570867862012619699
398.60000 27.01302466973683789442
398.70000 27.03055775432848888368
398.80000 27.04830863991234850091
398.90000 27.06626652156817139029
399.00000 27.08441685267631897514
399.10000 27.10273646874245058285
399.20000 27.12120106717549114966
399.30000 27.13978713756397537453
399.40000 27.15847315358462856898
399.50000 27.17723774396419412534
399.60000 27.19606641150262009706
399.70000 27.21493848878982860597
399.80000 27.23383594995236803025
399.90000 27.25274092211853101188
400.00000 27.27163000059037541943
400.10000 27.29048900475990005121
400.20000 27.30930226055460758592
400.30000 27.32806819870846633788
400.40000 27.34679107262065949028
400.50000 27.36548230425842503754
400.60000 27.38415803940362158382
400.70000 27.40283090524561113816
400.80000 27.42150835276597252704
400.90000 27.44019101983054709070
401.00000 27.45886396697148503501
401.10000 27.47751125150991544945
401.20000 27.49610988536658434337
401.30000 27.51463702814053115089
401.40000 27.53307255211610050574
401.50000 27.55140378886221107680
401.60000 27.56962180919067304571
401.70000 27.58772582234557803783
401.80000 27.60571126080300797146
401.90000 27.62357486341968737474
402.00000 27.64130826809686300163
402.10000 27.65890174634200836420
402.20000 27.67634435306912060607
402.30000 27.69362445062276423156
402.40000 27.71074283980638798349
402.50000 27.72770297092222170647
402.60000 27.74452074219949469552
402.70000 27.76121488977162901280
402.80000 27.77780439997533354364
402.90000 27.79430430502695636772
403.00000 27.81072110401637895652
403.10000 27.82704941472282648449
403.20000 27.84328138021614362609
403.30000 27.85940298829364720886
403.40000 27.87540990810969222616
403.50000 27.89130039172648543722
403.60000 27.90708354240326202847
403.70000 27.92276480759038302579
403.80000 27.93834010462729691622
403.90000 27.95378830003048084183
404.00000 27.96907476841479288049
404.10000 27.98415552931274358343
404.20000 27.99899034128589787567
404.30000 28.01355245574580817698
404.40000 28.02784203319179904928
404.50000 28.04187326374409673774
404.60000 28.05567156681538072499
404.70000 28.06926190027135359052
404.80000 28.08265724141798515926
404.90000 28.09585493508850319355
405.00000 28.10884126077469597548
405.10000 28.12160428095242933272
405.20000 28.13413925238852940017
405.30000 28.14645673109427107805
405.40000 28.15858190222201157784
405.50000 28.17054615733264408944
405.60000 28.18238083399828730658
405.70000 28.19411077282894197999
405.80000 28.20575083034277249374
405.90000 28.21730400001603625916
406.00000 28.22876574547730735410
406.10000 28.24013056173042908192
406.20000 28.25138947700254264433
406.30000 28.26254177306850085356
406.40000 28.27358277511164661064
406.50000 28.28451601882468131407
406.60000 28.29534382464910073636
406.70000 28.30606968072386767330
406.80000 28.31670156949382408065
406.90000 28.32725179838259566001
407.00000 28.33773829573152438177
407.10000 28.34818125621359857894
407.20000 28.35860604714429541736
407.30000 28.36904613395180758029
407.40000 28.37953121766080194601
407.50000 28.39009389905947457960
407.60000 28.40076169111189524753
407.70000 28.41155549571844543994
407.80000 28.42248920781086337679
407.90000 28.43356138298728838995
408.00000 28.44476738175928553501
408.10000 28.45609515333690333279
408.20000 28.46752925876260516046
408.30000 28.47905899038330233993
408.40000 28.49067957008482800643
408.50000 28.50239574734301172723
408.60000 28.51422227161975392880
408.70000 28.52617482549653028400
408.80000 28.53826860365658202520
408.90000 28.55051576431061604018
409.00000 28.56291745431507912160
409.10000 28.57547035633651647766
409.20000 28.58816600253555964369
409.30000 28.60099643916396840052
409.40000 28.61395629896461905896
409.50000 28.62704927917837290982
409.60000 28.64028360497170426020
409.70000 28.65366799829219072401
409.80000 28.66720728730261230989
409.90000 28.68090115901015408678
410.00000 28.69473791480763812414
410.10000 28.70869961146183646487
410.20000 28.72276434910054056999
410.30000 28.73690810112425786681
410.40000 28.75111698931709331303
410.50000 28.76538047468678972209
410.60000 28.77970436821929899651
410.70000 28.79409328146354394247
410.80000 28.80855851367660846017
410.90000 28.82310387381362507100
411.00000 28.83773130969435327781
411.10000 28.85243350453644144053
411.20000 28.86719915213460746321
411.30000 28.88201486204792118848
411.40000 28.89686626062578779432
411.50000 28.91174449606161347310
411.60000 28.92664328050880154525
411.70000 28.94156071289945137329
411.80000 28.95649969877901178087
411.90000 28.97146411601895552360
412.00000 28.98645685952669172826
412.10000 29.00147806105959489843
412.20000 29.01652743936012409346
412.30000 29.03160276477814443574
412.40000 29.04670155625001425438
412.50000 29.06182134802574619942
412.60000 29.07696231945147670431
412.70000 29.09212834184279821578
412.80000 29.10732440317166973942
412.90000 29.12255366754630945957
413.00000 29.13782168764846086362
413.10000 29.15313057646108098328
413.20000 29.16848034012552049874
413.30000 29.18386958440031817707
413.40000 29.19929663422701351697
413.50000 29.21475507993380388797
413.60000 29.23024259035915014791
413.70000 29.24575549577305756355
413.80000 29.26129141216624430752
413.90000 29.27685058981892949742
414.00000 29.29243307561360632424
414.10000 29.30804211995342414227
414.20000 29.32367466539978171294
414.30000 29.33933150394470047799
414.40000 29.35500890687519447409
414.50000 29.37070155920833634999
414.60000 29.38640316060892131311
414.70000 29.40210843340943125840
414.80000 29.41781390278840893055
414.90000 29.43351765883882591963
415.00000 29.44922090943488779886
415.10000 29.46493292009486316522
415.20000 29.48066051214858720435
415.30000 29.49641231223719519696
415.40000 29.51219580811449888683
415.50000 29.52801996870513158384
415.60000 29.54388160888898837045
415.70000 29.55978135466764578213
415.80000 29.57571379045378170904
415.90000 29.59167238190430493669
416.00000 29.60764979672356567776
416.10000 29.60764979672356567776
416.20000 29.60764979672356567776
416.30000 29.60764979672356567776
416.40000 29.60764979672356567776
416.50000 29.60764979672356567776
416.60000 29.60764979672356567776
416.70000 29.60764979672356567776
416.80000 29.60764979672356567776
416.90000 29.60764979672356567776
417.00000 29.60764979672356567776
417.10000 29.60764979672356567776
417.20000 29.60764979672356567776
417.30000 29.60764979672356567776
417.40000 29.60764979672356567776
417.50000 29.60764979672356567776
417.60000 29.60764979672356567776
417.70000 29.60764979672356567776
417.80000 29.60764979672356567776
417.90000 29.60764979672356567776
418.00000 29.60764979672356567776
418.10000 29.60764979672356567776
418.20000 29.60764979672356567776
418.30000 29.60764979672356567776
418.40000 29.60764979672356567776
418.50000 29.60764979672356567776
418.60000 29.60764979672356567776
418.70000 29.60764979672356567776
418.80000 29.60764979672356567776
418.90000 29.60764979672356567776
419.00000 29.60764979672356567776
419.10000 29.60764979672356567776
419.20000 29.60764979672356567776
419.30000 29.60764979672356567776
419.40000 29.60764979672356567776
419.50000 29.60764979672356567776
419.60000 29.60764979672356567776
419.70000 29.60764979672356567776
419.80000 29.60764979672356567776
419.90000 29.60764979672356567776
420.00000 29.60764979672356567776
420.10000 29.60764979672356567776
420.20000 29.60764979672356567776
420.30000 29.60764979672356567776
420.40000 29.60764979672356567776
420.50000 29.60764979672356567776
420.60000 29.60764979672356567776
420.70000 29.60764979672356567776
420.80000 29.60764979672356567776
420.90000 29.60764979672356567776
421.00000 29.60764979672356567776
421.10000 29.60764979672356567776
421.20000 29.60764979672356567776
421.30000 29.60764979672356567776
421.40000 29.60764979672356567776
421.50000 29.60764979672356567776
421.60000 29.60764979672356567776
421.70000 29.60764979672356567776
421.80000 29.60764979672356567776
421.90000 29.60764979672356567776
422.00000 29.60764979672356567776
422.10000 29.60764979672356567776
422.20000 29.60764979672356567776
422.30000 29.60764979672356567776
422.40000 29.60764979672356567776
422.50000 29.60764979672356567776
422.60000 29.60764979672356567776
422.70000 29.60764979672356567776
422.80000 29.60764979672356567776
422.90000 29.60764979672356567776
423.00000 29.60764979672356567776
423.10000 29.60764979672356567776
423.20000 29.60764979672356567776
423.30000 29.60764979672356567776
423.40000 29.60764979672356567776
423.50000 29.60764979672356567776
423.60000 29.60764979672356567776
423.70000 29.60764979672356567776
423.80000 29.60764979672356567776
423.90000 29.60764979672356567776
424.00000 29.60764979672356567776
424.10000 29.60764979672356567776
424.20000 29.60764979672356567776
424.30000 29.60764979672356567776
424.40000 29.60764979672356567776
424.50000 29.60764979672356567776
424.60000 29.60764979672356567776
424.70000 29.60764979672356567776
424.80000 29.60764979672356567776
424.90000 29.60764979672356567776
425.00000 29.60764979672356567776
425.10000 29.60764979672356567776
425.20000 29.60764979672356567776
425.30000 29.60764979672356567776
425.40000 29.60764979672356567776
425.50000 29.60764979672356567776
425.60000 29.60764979672356567776
425.70000 29.60764979672356567776
425.80000 29.60764979672356567776
425.90000 29.60764979672356567776
426.00000 29.60764979672356567776
426.10000 29.60764979672356567776
426.20000 29.60764979672356567776
426.30000 29.60764979672356567776
426.40000 29.60764979672356567776
426.50000 29.60764979672356567776
426.60000 29.60764979672356567776
426.70000 29.60764979672356567776
426.80000 29.60764979672356567776
426.90000 29.60764979672356567776
427.00000 29.60764979672356567776
427.10000 29.60764979672356567776
427.20000 29.60764979672356567776
427.30000 29.60764979672356567776
427.40000 29.60764979672356567776
427.50000 29.60764979672356567776
427.60000 29.60764979672356567776
427.70000 29.60764979672356567776
427.80000 29.60764979672356567776
427.90000 29.60764979672356567776
428.00000 29.60764979672356567776
428.10000 29.60764979672356567776
428.20000 29.60764979672356567776
428.30000 29.60764979672356567776
428.40000 29.60764979672356567776
428.50000 29.60764979672356567776
428.60000 29.60764979672356567776
428.70000 29.60764979672356567776
428.80000 29.60764979672356567776
428.90000 29.60764979672356567776
429.00000 29.60764979672356567776
429.10000 29.60764979672356567776
429.20000 29.60764979672356567776
429.30000 29.60764979672356567776
429.40000 29.60764979672356567776
429.50000 29.60764979672356567776
429.60000 29.60764979672356567776
429.70000 29.60764979672356567776
429.80000 29.60764979672356567776
429.90000 29.60764979672356567776
430.00000 29.60764979672356567776
430.10000 29.60764979672356567776
430.20000 29.60764979672356567776
430.30000 29.60764979672356567776
430.40000 29.60764979672356567776
430.50000 29.60764979672356567776
430.60000 29.60764979672356567776
430.70000 29.60764979672356567776
430.80000 29.60764979672356567776
430.90000 29.60764979672356567776
431.00000 29.60764979672356567776
431.10000 29.60764979672356567776
431.20000 29.60764979672356567776
431.30000 29.60764979672356567776
431.40000 29.60764979672356567776
431.50000 29.60764979672356567776
431.60000 29.60764979672356567776
431.70000 29.60764979672356567776
431.80000 29.60764979672356567776
431.90000 29.60764979672356567776
432.00000 29.60764979672356567776
432.10000 29.60764979672356567776
432.20000 29.60764979672356567776
432.30000 29.60764979672356567776
432.40000 29.60764979672356567776
432.50000 29.60764979672356567776
432.60000 29.60764979672356567776
432.70000 29.60764979672356567776
432.80000 29.60764979672356567776
432.90000 29.60764979672356567776
433.00000 29.60764979672356567776
433.10000 29.60764979672356567776
433.20000 29.60764979672356567776
433.30000 29.60764979672356567776
433.40000 29.60764979672356567776
433.50000 29.60764979672356567776
433.60000 29.60764979672356567776
433.70000 29.60764979672356567776
433.80000 29.60764979672356567776
433.90000 29.60764979672356567776
434.00000 29.60764979672356567776
434.10000 29.60764979672356567776
434.20000 29.60764979672356567776
434.30000 29.60764979672356567776
434.40000 29.60764979672356567776
434.50000 29.60764979672356567776
434.60000 29.60764979672356567776
434.70000 29.60764979672356567776
434.80000 29.60764979672356567776
434.90000 29.60764979672356567776
435.00000 29.60764979672356567776
435.10000 29.60764979672356567776
435.20000 29.60764979672356567776
435.30000 29.60764979672356567776
435.40000 29.60764979672356567776
435.50000 29.60764979672356567776
435.60000 29.60764979672356567776
435.70000 29.60764979672356567776
435.80000 29.60764979672356567776
435.90000 29.60764979672356567776
436.00000 29.60764979672356567776
436.10000 29.60764979672356567776
436.20000 29.60764979672356567776
436.30000 29.60764979672356567776
436.40000 29.60764979672356567776
436.50000 29.60764979672356567776
436.60000 29.60764979672356567776
436.70000 29.60764979672356567776
436.80000 29.60764979672356567776
436.90000 29.60764979672356567776
437.00000 29.60764979672356567776
437.10000 29.60764979672356567776
437.20000 29.60764979672356567776
437.30000 29.60764979672356567776
437.40000 29.60764979672356567776
437.50000 29.60764979672356567776
437.60000 29.60764979672356567776
437.70000 29.60764979672356567776
437.80000 29.60764979672356567776
437.90000 29.60764979672356567776
438.00000 29.60764979672356567776
438.10000 29.60764979672356567776
438.20000 29.60764979672356567776
438.30000 29.60764979672356567776
438.40000 29.60764979672356567776
438.50000 29.60764979672356567776
438.60000 29.60764979672356567776
438.70000 29.60764979672356567776
438.80000 29.60764979672356567776
438.90000 29.60764979672356567776
439.00000 29.60764979672356567776
439.10000 29.60764979672356567776
439.20000 29.60764979672356567776
439.30000 29.60764979672356567776
439.40000 29.60764979672356567776
439.50000 29.60764979672356567776
439.60000 29.60764979672356567776
439.70000 29.60764979672356567776
439.80000 29.60764979672356567776
439.90000 29.60764979672356567776
440.00000 29.60764979672356567776
440.10000 29.60764979672356567776
440.20000 29.60764979672356567776
440.30000 29.60764979672356567776
440.40000 29.60764979672356567776
440.50000 29.60764979672356567776
440.60000 29.60764979672356567776
440.70000 29.60764979672356567776
440.80000 29.60764979672356567776
440.90000 29.60764979672356567776
441.00000 29.60764979672356567776
441.10000 29.60764979672356567776
441.20000 29.60764979672356567776
441.30000 29.60764979672356567776
441.40000 29.60764979672356567776
441.50000 29.60764979672356567776
441.60000 29.60764979672356567776
441.70000 29.60764979672356567776
441.80000 29.60764979672356567776
441.90000 29.60764979672356567776
442.00000 29.60764979672356567776
442.10000 29.60764979672356567776
442.20000 29.60764979672356567776
442.30000 29.60764979672356567776
442.40000 29.60764979672356567776
442.50000 29.60764979672356567776
442.60000 29.60764979672356567776
442.70000 29.60764979672356567776
442.80000 29.60764979672356567776
442.90000 29.60764979672356567776
443.00000 29.60764979672356567776
443.10000 29.60764979672356567776
443.20000 29.60764979672356567776
443.30000 29.60764979672356567776
443.40000 29.60764979672356567776
443.50000 29.60764979672356567776
443.60000 29.60764979672356567776
443.70000 29.60764979672356567776
443.80000 29.60764979672356567776
443.90000 29.60764979672356567776
444.00000 29.60764979672356567776
444.10000 29.60764979672356567776
444.20000 29.60764979672356567776
444.30000 29.60764979672356567776
444.40000 29.60764979672356567776
444.50000 29.60764979672356567776
444.60000 29.60764979672356567776
444.70000 29.60764979672356567776
444.80000 29.60764979672356567776
444.90000 29.60764979672356567776
445.00000 29.60764979672356567776
445.10000 29.60764979672356567776
445.20000 29.60764979672356567776
445.30000 29.60764979672356567776
445.40000 29.60764979672356567776
445.50000 29.60764979672356567776
445.60000 29.60764979672356567776
445.70000 29.60764979672356567776
445.80000 29.60764979672356567776
445.90000 29.60764979672356567776
446.00000 29.60764979672356567776
446.10000 29.60764979672356567776
446.20000 29.60764979672356567776
446.30000 29.60764979672356567776
446.40000 29.60764979672356567776
446.50000 29.60764979672356567776
446.60000 29.60764979672356567776
446.70000 29.60764979672356567776
446.80000 29.60764979672356567776
446.90000 29.60764979672356567776
447.00000 29.60764979672356567776
447.10000 29.60764979672356567776
447.20000 29.60764979672356567776
447.30000 29.60764979672356567776
447.40000 29.60764979672356567776
447.50000 29.60764979672356567776
447.60000 29.60764979672356567776
447.70000 29.60764979672356567776
447.80000 29.60764979672356567776
447.90000 29.60764979672356567776
448.00000 29.60764979672356567776
448.10000 29.60764979672356567776
448.20000 29.60764979672356567776
448.30000 29.60764979672356567776
448.40000 29.60764979672356567776
448.50000 29.60764979672356567776
448.60000 29.60764979672356567776
448.70000 29.60764979672356567776
448.80000 29.60764979672356567776
448.90000 29.60764979672356567776
449.00000 29.60764979672356567776
449.10000 29.60764979672356567776
449.20000 29.60764979672356567776
449.30000 29.60764979672356567776
449.40000 29.60764979672356567776
449.50000 29.60764979672356567776
449.60000 29.60764979672356567776
449.70000 29.60764979672356567776
449.80000 29.60764979672356567776
449.90000 29.60764979672356567776
450.00000 29.60764979672356567776
450.10000 29.60764979672356567776
450.20000 29.60764979672356567776
450.30000 29.60764979672356567776
450.40000 29.60764979672356567776
450.50000 29.60764979672356567776
450.60000 29.60764979672356567776
450.70000 29.60764979672356567776
450.80000 29.60764979672356567776
450.90000 29.60764979672356567776
451.00000 29.60764979672356567776
451.10000 29.60764979672356567776
451.20000 29.60764979672356567776
451.30000 29.60764979672356567776
451.40000 29.60764979672356567776
451.50000 29.60764979672356567776
451.60000 29.60764979672356567776
451.70000 29.60764979672356567776
451.80000 29.60764979672356567776
451.90000 29.60764979672356567776
452.00000 29.60764979672356567776
452.10000 29.60764979672356567776
452.20000 29.60764979672356567776
452.30000 29.60764979672356567776
452.40000 29.60764979672356567776
452.50000 29.60764979672356567776
452.60000 29.60764979672356567776
452.70000 29.60764979672356567776
452.80000 29.60764979672356567776
452.90000 29.60764979672356567776
453.00000 29.60764979672356567776
453.10000 29.60764979672356567776
453.20000 29.60764979672356567776
453.30000 29.60764979672356567776
453.40000 29.60764979672356567776
453.50000 29.60764979672356567776
453.60000 29.60764979672356567776
453.70000 29.60764979672356567776
453.80000 29.60764979672356567776
453.90000 29.60764979672356567776
454.00000 29.60764979672356567776
454.10000 29.60764979672356567776
454.20000 29.60764979672356567776
454.30000 29.60764979672356567776
454.40000 29.60764979672356567776
454.50000 29.60764979672356567776
454.60000 29.60764979672356567776
454.70000 29.60764979672356567776
454.80000 29.60764979672356567776
454.90000 29.60764979672356567776
455.00000 29.60764979672356567776
455.10000 29.60764979672356567776
455.20000 29.60764979672356567776
455.30000 29.60764979672356567776
455.40000 29.60764979672356567776
455.50000 29.60764979672356567776
455.60000 29.60764979672356567776
455.70000 29.60764979672356567776
455.80000 29.60764979672356567776
455.90000 29.60764979672356567776
456.00000 29.60764979672356567776
456.10000 29.60764979672356567776
456.20000 29.60764979672356567776
456.30000 29.60764979672356567776
456.40000 29.60764979672356567776
456.50000 29.60764979672356567776
456.60000 29.60764979672356567776
456.70000 29.60764979672356567776
456.80000 29.60764979672356567776
456.90000 29.60764979672356567776
457.00000 29.60764979672356567776
457.10000 29.60764979672356567776
457.20000 29.60764979672356567776
457.30000 29.60764979672356567776
457.40000 29.60764979672356567776
457.50000 29.60764979672356567776
457.60000 29.60764979672356567776
457.70000 29.60764979672356567776
457.80000 29.60764979672356567776
457.90000 29.60764979672356567776
458.00000 29.60764979672356567776
458.10000 29.60764979672356567776
458.20000 29.60764979672356567776
458.30000 29.60764979672356567776
458.40000 29.60764979672356567776
458.50000 29.60764979672356567776
458.60000 29.60764979672356567776
458.70000 29.60764979672356567776
458.80000 29.60764979672356567776
458.90000 29.60764979672356567776
459.00000 29.60764979672356567776
459.10000 29.60764979672356567776
459.20000 29.60764979672356567776
459.30000 29.60764979672356567776
459.40000 29.60764979672356567776
459.50000 29.60764979672356567776
459.60000 29.60764979672356567776
459.70000 29.60764979672356567776
459.80000 29.60764979672356567776
459.90000 29.60764979672356567776
460.00000 29.60764979672356567776
460.10000 29.60764979672356567776
460.20000 29.60764979672356567776
460.30000 29.60764979672356567776
460.40000 29.60764979672356567776
460.50000 29.60764979672356567776
460.60000 29.60764979672356567776
460.70000 29.60764979672356567776
460.80000 29.60764979672356567776
460.90000 29.60764979672356567776
461.00000 29.60764979672356567776
461.10000 29.60764979672356567776
461.20000 29.60764979672356567776
461.30000 29.60764979672356567776
461.40000 29.60764979672356567776
461.50000 29.60764979672356567776
461.60000 29.60764979672356567776
461.70000 29.60764979672356567776
461.80000 29.60764979672356567776
461.90000 29.60764979672356567776
462.00000 29.60764979672356567776
462.10000 29.60764979672356567776
462.20000 29.60764979672356567776
462.30000 29.60764979672356567776
462.40000 29.60764979672356567776
462.50000 29.60764979672356567776
462.60000 29.60764979672356567776
462.70000 29.60764979672356567776
462.80000 29.60764979672356567776
462.90000 29.60764979672356567776
463.00000 29.60764979672356567776
463.10000 29.60764979672356567776
463.20000 29.60764979672356567776
463.30000 29.60764979672356567776
463.40000 29.60764979672356567776
463.50000 29.60764979672356567776
463.60000 29.60764979672356567776
463.70000 29.60764979672356567776
463.80000 29.60764979672356567776
463.90000 29.60764979672356567776
464.00000 29.60764979672356567776
464.10000 29.60764979672356567776
464.20000 29.60764979672356567776
464.30000 29.60764979672356567776
464.40000 29.60764979672356567776
464.50000 29.60764979672356567776
464.60000 29.60764979672356567776
464.70000 29.60764979672356567776
464.80000 29.60764979672356567776
464.90000 29.60764979672356567776
465.00000 29.60764979672356567776
465.10000 29.60764979672356567776
465.20000 29.60764979672356567776
465.30000 29.60764979672356567776
465.40000 29.60764979672356567776
465.50000 29.60764979672356567776
465.60000 29.60764979672356567776
465.70000 29.60764979672356567776
465.80000 29.60764979672356567776
465.90000 29.60764979672356567776
466.00000 29.60764979672356567776
466.10000 29.60764979672356567776
466.20000 29.60764979672356567776
466.30000 29.60764979672356567776
466.40000 29.60764979672356567776
466.50000 29.60764979672356567776
466.60000 29.60764979672356567776
466.70000 29.60764979672356567776
466.80000 29.60764979672356567776
466.90000 29.60764979672356567776
467.00000 29.60764979672356567776
467.10000 29.60764979672356567776
467.20000 29.60764979672356567776
467.30000 29.60764979672356567776
467.40000 29.60764979672356567776
467.50000 29.60764979672356567776
467.60000 29.60764979672356567776
467.70000 29.60764979672356567776
467.80000 29.60764979672356567776
467.90000 29.60764979672356567776
468.00000 29.60764979672356567776
468.10000 29.60764979672356567776
468.20000 29.60764979672356567776
468.30000 29.60764979672356567776
468.40000 29.60764979672356567776
468.50000 29.60764979672356567776
468.60000 29.60764979672356567776
468.70000 29.60764979672356567776
468.80000 29.60764979672356567776
468.90000 29.60764979672356567776
469.00000 29.60764979672356567776
469.10000 29.60764979672356567776
469.20000 29.60764979672356567776
469.30000 29.60764979672356567776
469.40000 29.60764979672356567776
469.50000 29.60764979672356567776
469.60000 29.60764979672356567776
469.70000 29.60764979672356567776
469.80000 29.60764979672356567776
469.90000 29.60764979672356567776
470.00000 29.60764979672356567776
470.10000 29.60764979672356567776
470.20000 29.60764979672356567776
470.30000 29.60764979672356567776
470.40000 29.60764979672356567776
470.50000 29.60764979672356567776
470.60000 29.60764979672356567776
470.70000 29.60764979672356567776
470.80000 29.60764979672356567776
470.90000 29.60764979672356567776
471.00000 29.60764979672356567776
471.10000 29.60764979672356567776
471.20000 29.60764979672356567776
471.30000 29.60764979672356567776
471.40000 29.60764979672356567776
471.50000 29.60764979672356567776
471.60000 29.60764979672356567776
471.70000 29.60764979672356567776
471.80000 29.60764979672356567776
471.90000 29.60764979672356567776
472.00000 29.60764979672356567776
472.10000 29.60764979672356567776
472.20000 29.60764979672356567776
472.30000 29.60764979672356567776
472.40000 29.60764979672356567776
472.50000 29.60764979672356567776
472.60000 29.60764979672356567776
472.70000 29.60764979672356567776
472.80000 29.60764979672356567776
472.90000 29.60764979672356567776
473.00000 29.60764979672356567776
473.10000 29.60764979672356567776
473.20000 29.60764979672356567776
473.30000 29.60764979672356567776
473.40000 29.60764979672356567776
473.50000 29.60764979672356567776
473.60000 29.60764979672356567776
473.70000 29.60764979672356567776
473.80000 29.60764979672356567776
473.90000 29.60764979672356567776
474.00000 29.60764979672356567776
474.10000 29.60764979672356567776
474.20000 29.60764979672356567776
474.30000 29.60764979672356567776
474.40000 29.60764979672356567776
474.50000 29.60764979672356567776
474.60000 29.60764979672356567776
474.70000 29.60764979672356567776
474.80000 29.60764979672356567776
474.90000 29.60764979672356567776
475.00000 29.60764979672356567776
475.10000 29.60764979672356567776
475.20000 29.60764979672356567776
475.30000 29.60764979672356567776
475.40000 29.60764979672356567776
475.50000 29.60764979672356567776
475.60000 29.60764979672356567776
475.70000 29.60764979672356567776
475.80000 29.60764979672356567776
475.90000 29.60764979672356567776
476.00000 29.60764979672356567776
476.10000 29.60764979672356567776
476.20000 29.60764979672356567776
476.30000 29.60764979672356567776
476.40000 29.60764979672356567776
476.50000 29.60764979672356567776
476.60000 29.60764979672356567776
476.70000 29.60764979672356567776
476.80000 29.60764979672356567776
476.90000 29.60764979672356567776
477.00000 29.60764979672356567776
477.10000 29.60764979672356567776
477.20000 29.60764979672356567776
477.30000 29.60764979672356567776
477.40000 29.60764979672356567776
477.50000 29.60764979672356567776
477.60000 29.60764979672356567776
477.70000 29.60764979672356567776
477.80000 29.60764979672356567776
477.90000 29.60764979672356567776
478.00000 29.60764979672356567776
478.10000 29.60764979672356567776
478.20000 29.60764979672356567776
478.30000 29.60764979672356567776
478.40000 29.60764979672356567776
478.50000 29.60764979672356567776
478.60000 29.60764979672356567776
478.70000 29.60764979672356567776
478.80000 29.60764979672356567776
478.90000 29.60764979672356567776
479.00000 29.60764979672356567776
479.10000 29.60764979672356567776
479.20000 29.60764979672356567776
479.30000 29.60764979672356567776
479.40000 29.60764979672356567776
479.50000 29.60764979672356567776
479.60000 29.60764979672356567776
479.70000 29.60764979672356567776
479.80000 29.60764979672356567776
479.90000 29.60764979672356567776
480.00000 29.60764979672356567776
480.10000 29.60764979672356567776
480.20000 29.60764979672356567776
480.30000 29.60764979672356567776
480.40000 29.60764979672356567776
480.50000 29.60764979672356567776
480.60000 29.60764979672356567776
480.70000 29.60764979672356567776
480.80000 29.60764979672356567776
480.90000 29.60764979672356567776
481.00000 29.60764979672356567776
481.10000 29.60764979672356567776
481.20000 29.60764979672356567776
481.30000 29.60764979672356567776
481.40000 29.60764979672356567776
481.50000 29.60764979672356567776
481.60000 29.60764979672356567776
481.70000 29.60764979672356567776
481.80000 29.60764979672356567776
481.90000 29.60764979672356567776
482.00000 29.60764979672356567776
482.10000 29.60764979672356567776
482.20000 29.60764979672356567776
482.30000 29.60764979672356567776
482.40000 29.60764979672356567776
482.50000 29.60764979672356567776
482.60000 29.60764979672356567776
482.70000 29.60764979672356567776
482.80000 29.60764979672356567776
482.90000 29.60764979672356567776
483.00000 29.60764979672356567776
483.10000 29.60764979672356567776
483.20000 29.60764979672356567776
483.30000 29.60764979672356567776
483.40000 29.60764979672356567776
483.50000 29.60764979672356567776
483.60000 29.60764979672356567776
483.70000 29.60764979672356567776
483.80000 29.60764979672356567776
483.90000 29.60764979672356567776
484.00000 29.60764979672356567776
484.10000 29.60764979672356567776
484.20000 29.60764979672356567776
484.30000 29.60764979672356567776
484.40000 29.60764979672356567776
484.50000 29.60764979672356567776
484.60000 29.60764979672356567776
484.70000 29.60764979672356567776
484.80000 29.60764979672356567776
484.90000 29.60764979672356567776
485.00000 29.60764979672356567776
485.10000 29.60764979672356567776
485.20000 29.60764979672356567776
485.30000 29.60764979672356567776
485.40000 29.60764979672356567776
485.50000 29.60764979672356567776
485.60000 29.60764979672356567776
485.70000 29.60764979672356567776
485.80000 29.60764979672356567776
485.90000 29.60764979672356567776
486.00000 29.60764979672356567776
486.10000 29.60764979672356567776
486.20000 29.60764979672356567776
486.30000 29.60764979672356567776
486.40000 29.60764979672356567776
486.50000 29.60764979672356567776
486.60000 29.60764979672356567776
486.70000 29.60764979672356567776
486.80000 29.60764979672356567776
486.90000 29.60764979672356567776
487.00000 29.60764979672356567776
487.10000 29.60764979672356567776
487.20000 29.60764979672356567776
487.30000 29.60764979672356567776
487.40000 29.60764979672356567776
487.50000 29.60764979672356567776
487.60000 29.60764979672356567776
487.70000 29.60764979672356567776
487.80000 29.60764979672356567776
487.90000 29.60764979672356567776
488.00000 29.60764979672356567776
488.10000 29.60764979672356567776
488.20000 29.60764979672356567776
488.30000 29.60764979672356567776
488.40000 29.60764979672356567776
488.50000 29.60764979672356567776
488.60000 29.60764979672356567776
488.70000 29.60764979672356567776
488.80000 29.60764979672356567776
488.90000 29.60764979672356567776
489.00000 29.60764979672356567776
489.10000 29.60764979672356567776
489.20000 29.60764979672356567776
489.30000 29.60764979672356567776
489.40000 29.60764979672356567776
489.50000 29.60764979672356567776
489.60000 29.60764979672356567776
489.70000 29.60764979672356567776
489.80000 29.60764979672356567776
489.90000 29.60764979672356567776
490.00000 29.60764979672356567776
490.10000 29.60764979672356567776
490.20000 29.60764979672356567776
490.30000 29.60764979672356567776
490.40000 29.60764979672356567776
490.50000 29.60764979672356567776
490.60000 29.60764979672356567776
490.70000 29.60764979672356567776
490.80000 29.60764979672356567776
490.90000 29.60764979672356567776
491.00000 29.60764979672356567776
491.10000 29.60764979672356567776
491.20000 29.60764979672356567776
491.30000 29.60764979672356567776
491.40000 29.60764979672356567776
491.50000 29.60764979672356567776
491.60000 29.60764979672356567776
491.70000 29.60764979672356567776
491.80000 29.60764979672356567776
491.90000 29.60764979672356567776
492.00000 29.60764979672356567776
492.10000 29.60764979672356567776
492.20000 29.60764979672356567776
492.30000 29.60764979672356567776
492.40000 29.60764979672356567776
492.50000 29.60764979672356567776
492.60000 29.60764979672356567776
492.70000 29.60764979672356567776
492.80000 29.60764979672356567776
492.90000 29.60764979672356567776
493.00000 29.60764979672356567776
493.10000 29.60764979672356567776
493.20000 29.60764979672356567776
493.30000 29.60764979672356567776
493.40000 29.60764979672356567776
493.50000 29.60764979672356567776
493.60000 29.60764979672356567776
493.70000 29.60764979672356567776
493.80000 29.60764979672356567776
493.90000 29.60764979672356567776
494.00000 29.60764979672356567776
494.10000 29.60764979672356567776
494.20000 29.60764979672356567776
494.30000 29.60764979672356567776
494.40000 29.60764979672356567776
494.50000 29.60764979672356567776
494.60000 29.60764979672356567776
494.70000 29.60764979672356567776
494.80000 29.60764979672356567776
494.90000 29.60764979672356567776
495.00000 29.60764979672356567776
495.10000 29.60764979672356567776
495.20000 29.60764979672356567776
495.30000 29.60764979672356567776
495.40000 29.60764979672356567776
495.50000 29.60764979672356567776
495.60000 29.60764979672356567776
495.70000 29.60764979672356567776
495.80000 29.60764979672356567776
495.90000 29.60764979672356567776
496.00000 29.60764979672356567776
496.10000 29.60764979672356567776
496.20000 29.60764979672356567776
496.30000 29.60764979672356567776
496.40000 29.60764979672356567776
496.50000 29.60764979672356567776
496.60000 29.60764979672356567776
496.70000 29.60764979672356567776
496.80000 29.60764979672356567776
496.90000 29.60764979672356567776
497.00000 29.60764979672356567776
497.10000 29.60764979672356567776
497.20000 29.60764979672356567776
497.30000 29.60764979672356567776
497.40000 29.60764979672356567776
497.50000 29.60764979672356567776
497.60000 29.60764979672356567776
497.70000 29.60764979672356567776
497.80000 29.60764979672356567776
497.90000 29.60764979672356567776
498.00000 29.60764979672356567776
498.10000 29.60764979672356567776
498.20000 29.60764979672356567776
498.30000 29.60764979672356567776
498.40000 29.60764979672356567776
498.50000 29.60764979672356567776
498.60000 29.60764979672356567776
498.70000 29.60764979672356567776
498.80000 29.60764979672356567776
498.90000 29.60764979672356567776
499.00000 29.60764979672356567776
499.10000 29.60764979672356567776
499.20000 29.60764979672356567776
499.30000 29.60764979672356567776
499.40000 29.60764979672356567776
499.50000 29.60764979672356567776
499.60000 29.60764979672356567776
499.70000 29.60764979672356567776
499.80000 29.60764979672356567776
499.90000 29.60764979672356567776
500.00000 29.60764979672356567776
500.10000 29.60764979672356567776
500.20000 29.60764979672356567776
500.30000 29.60764979672356567776
500.40000 29.60764979672356567776
500.50000 29.60764979672356567776
500.60000 29.60764979672356567776
500.70000 29.60764979672356567776
500.80000 29.60764979672356567776
500.90000 29.60764979672356567776
501.00000 29.60764979672356567776
501.10000 29.60764979672356567776
501.20000 29.60764979672356567776
501.30000 29.60764979672356567776
501.40000 29.60764979672356567776
501.50000 29.60764979672356567776
501.60000 29.60764979672356567776
501.70000 29.60764979672356567776
501.80000 29.60764979672356567776
501.90000 29.60764979672356567776
502.00000 29.60764979672356567776
502.10000 29.60764979672356567776
502.20000 29.60764979672356567776
502.30000 29.60764979672356567776
502.40000 29.60764979672356567776
502.50000 29.60764979672356567776
502.60000 29.60764979672356567776
502.70000 29.60764979672356567776
502.80000 29.60764979672356567776
502.90000 29.60764979672356567776
503.00000 29.60764979672356567776
503.10000 29.60764979672356567776
503.20000 29.60764979672356567776
503.30000 29.60764979672356567776
503.40000 29.60764979672356567776
503.50000 29.60764979672356567776
503.60000 29.60764979672356567776
503.70000 29.60764979672356567776
503.80000 29.60764979672356567776
503.90000 29.60764979672356567776
504.00000 29.60764979672356567776
504.10000 29.60764979672356567776
504.20000 29.60764979672356567776
504.30000 29.60764979672356567776
504.40000 29.60764979672356567776
504.50000 29.60764979672356567776
504.60000 29.60764979672356567776
504.70000 29.60764979672356567776
504.80000 29.60764979672356567776
504.90000 29.60764979672356567776
505.00000 29.60764979672356567776
505.10000 29.60764979672356567776
505.20000 29.60764979672356567776
505.30000 29.60764979672356567776
505.40000 29.60764979672356567776
505.50000 29.60764979672356567776
505.60000 29.60764979672356567776
505.70000 29.60764979672356567776
505.80000 29.60764979672356567776
505.90000 29.60764979672356567776
506.00000 29.60764979672356567776
506.10000 29.60764979672356567776
506.20000 29.60764979672356567776
506.30000 29.60764979672356567776
506.40000 29.60764979672356567776
506.50000 29.60764979672356567776
506.60000 29.60764979672356567776
506.70000 29.60764979672356567776
506.80000 29.60764979672356567776
506.90000 29.60764979672356567776
507.00000 29.60764979672356567776
507.10000 29.60764979672356567776
507.20000 29.60764979672356567776
507.30000 29.60764979672356567776
507.40000 29.60764979672356567776
507.50000 29.60764979672356567776
507.60000 29.60764979672356567776
507.70000 29.60764979672356567776
507.80000 29.60764979672356567776
507.90000 29.60764979672356567776
508.00000 29.60764979672356567776
508.10000 29.60764979672356567776
508.20000 29.60764979672356567776
508.30000 29.60764979672356567776
508.40000 29.60764979672356567776
508.50000 29.60764979672356567776
508.60000 29.60764979672356567776
508.70000 29.60764979672356567776
508.80000 29.60764979672356567776
508.90000 29.60764979672356567776
509.00000 29.60764979672356567776
509.10000 29.60764979672356567776
509.20000 29.60764979672356567776
509.30000 29.60764979672356567776
509.40000 29.60764979672356567776
509.50000 29.60764979672356567776
509.60000 29.60764979672356567776
509.70000 29.60764979672356567776
509.80000 29.60764979672356567776
509.90000 29.60764979672356567776
510.00000 29.60764979672356567776
510.10000 29.60764979672356567776
510.20000 29.60764979672356567776
510.30000 29.60764979672356567776
510.40000 29.60764979672356567776
510.50000 29.60764979672356567776
510.60000 29.60764979672356567776
510.70000 29.60764979672356567776
510.80000 29.60764979672356567776
510.90000 29.60764979672356567776
511.00000 29.60764979672356567776
511.10000 29.60764979672356567776
511.20000 29.60764979672356567776
511.30000 29.60764979672356567776
511.40000 29.60764979672356567776
511.50000 29.60764979672356567776
511.60000 29.60764979672356567776
511.70000 29.60764979672356567776
511.80000 29.60764979672356567776
511.90000 29.60764979672356567776
512.00000 29.60764979672356567776
512.10000 29.60764979672356567776
512.20000 29.60764979672356567776
512.30000 29.60764979672356567776
512.40000 29.60764979672356567776
512.50000 29.60764979672356567776
512.60000 29.60764979672356567776
512.70000 29.60764979672356567776
512.80000 29.60764979672356567776
512.90000 29.60764979672356567776
513.00000 29.60764979672356567776
513.10000 29.60764979672356567776
513.20000 29.60764979672356567776
513.30000 29.60764979672356567776
513.40000 29.60764979672356567776
513.50000 29.60764979672356567776
513.60000 29.60764979672356567776
513.70000 29.60764979672356567776
513.80000 29.60764979672356567776
513.90000 29.60764979672356567776
514.00000 29.60764979672356567776
514.10000 29.60764979672356567776
514.20000 29.60764979672356567776
514.30000 29.60764979672356567776
514.40000 29.60764979672356567776
514.50000 29.60764979672356567776
514.60000 29.60764979672356567776
514.70000 29.60764979672356567776
514.80000 29.60764979672356567776
514.90000 29.60764979672356567776
515.00000 29.60764979672356567776
515.10000 29.60764979672356567776
515.20000 29.60764979672356567776
515.30000 29.60764979672356567776
515.40000 29.60764979672356567776
515.50000 29.60764979672356567776
515.60000 29.60764979672356567776
515.70000 29.60764979672356567776
515.80000 29.60764979672356567776
515.90000 29.60764979672356567776
516.00000 29.60764979672356567776
516.10000 29.60764979672356567776
516.20000 29.60764979672356567776
516.30000 29.60764979672356567776
516.40000 29.60764979672356567776
516.50000 29.60764979672356567776
516.60000 29.60764979672356567776
516.70000 29.60764979672356567776
516.80000 29.60764979672356567776
516.90000 29.60764979672356567776
517.00000 29.60764979672356567776
517.10000 29.60764979672356567776
517.20000 29.60764979672356567776
517.30000 29.60764979672356567776
517.40000 29.60764979672356567776
517.50000 29.60764979672356567776
517.60000 29.60764979672356567776
517.70000 29.60764979672356567776
517.80000 29.60764979672356567776
517.90000 29.60764979672356567776
518.00000 29.60764979672356567776
518.10000 29.60764979672356567776
518.20000 29.60764979672356567776
518.30000 29.60764979672356567776
518.40000 29.60764979672356567776
518.50000 29.60764979672356567776
518.60000 29.60764979672356567776
518.70000 29.60764979672356567776
518.80000 29.60764979672356567776
518.90000 29.60764979672356567776
519.00000 29.60764979672356567776
519.10000 29.60764979672356567776
519.20000 29.60764979672356567776
519.30000 29.60764979672356567776
519.40000 29.60764979672356567776
519.50000 29.60764979672356567776
519.60000 29.60764979672356567776
519.70000 29.60764979672356567776
519.80000 29.60764979672356567776
519.90000 29.60764979672356567776
520.00000 29.60764979672356567776
520.10000 29.60764979672356567776
520.20000 29.60764979672356567776
520.30000 29.60764979672356567776
520.40000 29.60764979672356567776
520.50000 29.60764979672356567776
520.60000 29.60764979672356567776
520.70000 29.60764979672356567776
520.80000 29.60764979672356567776
520.90000 29.60764979672356567776
521.00000 29.60764979672356567776
521.10000 29.60764979672356567776
521.20000 29.60764979672356567776
521.30000 29.60764979672356567776
521.40000 29.60764979672356567776
521.50000 29.60764979672356567776
521.60000 29.60764979672356567776
521.70000 29.60764979672356567776
521.80000 29.60764979672356567776
521.90000 29.60764979672356567776
522.00000 29.60764979672356567776
522.10000 29.60764979672356567776
522.20000 29.60764979672356567776
522.30000 29.60764979672356567776
522.40000 29.60764979672356567776
522.50000 29.60764979672356567776
522.60000 29.60764979672356567776
522.70000 29.60764979672356567776
522.80000 29.60764979672356567776
522.90000 29.60764979672356567776
523.00000 29.60764979672356567776
523.10000 29.60764979672356567776
523.20000 29.60764979672356567776
523.30000 29.60764979672356567776
523.40000 29.60764979672356567776
523.50000 29.60764979672356567776
523.60000 29.60764979672356567776
523.70000 29.60764979672356567776
523.80000 29.60764979672356567776
523.90000 29.60764979672356567776
524.00000 29.60764979672356567776
524.10000 29.60764979672356567776
524.20000 29.60764979672356567776
524.30000 29.60764979672356567776
524.40000 29.60764979672356567776
524.50000 29.60764979672356567776
524.60000 29.60764979672356567776
524.70000 29.60764979672356567776
524.80000 29.60764979672356567776
524.90000 29.60764979672356567776
525.00000 29.60764979672356567776
525.10000 29.60764979672356567776
525.20000 29.60764979672356567776
525.30000 29.60764979672356567776
525.40000 29.60764979672356567776
525.50000 29.60764979672356567776
525.60000 29.60764979672356567776
525.70000 29.60764979672356567776
525.80000 29.60764979672356567776
525.90000 29.60764979672356567776
526.00000 29.60764979672356567776
526.10000 29.60764979672356567776
526.20000 29.60764979672356567776
526.30000 29.60764979672356567776
526.40000 29.60764979672356567776
526.50000 29.60764979672356567776
526.60000 29.60764979672356567776
526.70000 29.60764979672356567776
526.80000 29.60764979672356567776
526.90000 29.60764979672356567776
527.00000 29.60764979672356567776
527.10000 29.60764979672356567776
527.20000 29.60764979672356567776
527.30000 29.60764979672356567776
527.40000 29.60764979672356567776
527.50000 29.60764979672356567776
527.60000 29.60764979672356567776
527.70000 29.60764979672356567776
527.80000 29.60764979672356567776
527.90000 29.60764979672356567776
528.00000 29.60764979672356567776
528.10000 29.60764979672356567776
528.20000 29.60764979672356567776
528.30000 29.60764979672356567776
528.40000 29.60764979672356567776
528.50000 29.60764979672356567776
528.60000 29.60764979672356567776
528.70000 29.60764979672356567776
528.80000 29.60764979672356567776
528.90000 29.60764979672356567776
529.00000 29.60764979672356567776
529.10000 29.60764979672356567776
529.20000 29.60764979672356567776
529.30000 29.60764979672356567776
529.40000 29.60764979672356567776
529.50000 29.60764979672356567776
529.60000 29.60764979672356567776
529.70000 29.60764979672356567776
529.80000 29.60764979672356567776
529.90000 29.60764979672356567776
530.00000 29.60764979672356567776
530.10000 29.60764979672356567776
530.20000 29.60764979672356567776
530.30000 29.60764979672356567776
530.40000 29.60764979672356567776
530.50000 29.60764979672356567776
530.60000 29.60764979672356567776
530.70000 29.60764979672356567776
530.80000 29.60764979672356567776
530.90000 29.60764979672356567776
531.00000 29.60764979672356567776
531.10000 29.60764979672356567776
531.20000 29.60764979672356567776
531.30000 29.60764979672356567776
531.40000 29.60764979672356567776
531.50000 29.60764979672356567776
531.60000 29.60764979672356567776
531.70000 29.60764979672356567776
531.80000 29.60764979672356567776
531.90000 29.60764979672356567776
532.00000 29.60764979672356567776
532.10000 29.60764979672356567776
532.20000 29.60764979672356567776
532.30000 29.60764979672356567776
532.40000 29.60764979672356567776
532.50000 29.60764979672356567776
532.60000 29.60764979672356567776
532.70000 29.60764979672356567776
532.80000 29.60764979672356567776
532.90000 29.60764979672356567776
533.00000 29.60764979672356567776
533.10000 29.60764979672356567776
533.20000 29.60764979672356567776
533.30000 29.60764979672356567776
533.40000 29.60764979672356567776
533.50000 29.60764979672356567776
533.60000 29.60764979672356567776
533.70000 29.60764979672356567776
533.80000 29.60764979672356567776
533.90000 29.60764979672356567776
534.00000 29.60764979672356567776
534.10000 29.60764979672356567776
534.20000 29.60764979672356567776
534.30000 29.60764979672356567776
534.40000 29.60764979672356567776
534.50000 29.60764979672356567776
534.60000 29.60764979672356567776
534.70000 29.60764979672356567776
534.80000 29.60764979672356567776
534.90000 29.60764979672356567776
535.00000 29.60764979672356567776
535.10000 29.60764979672356567776
535.20000 29.60764979672356567776
535.30000 29.60764979672356567776
535.40000 29.60764979672356567776
535.50000 29.60764979672356567776
535.60000 29.60764979672356567776
535.70000 29.60764979672356567776
535.80000 29.60764979672356567776
535.90000 29.60764979672356567776
536.00000 29.60764979672356567776
536.10000 29.60764979672356567776
536.20000 29.60764979672356567776
536.30000 29.60764979672356567776
536.40000 29.60764979672356567776
536.50000 29.60764979672356567776
536.60000 29.60764979672356567776
536.70000 29.60764979672356567776
536.80000 29.60764979672356567776
536.90000 29.60764979672356567776
537.00000 29.60764979672356567776
537.10000 29.60764979672356567776
537.20000 29.60764979672356567776
537.30000 29.60764979672356567776
537.40000 29.60764979672356567776
537.50000 29.60764979672356567776
537.60000 29.60764979672356567776
537.70000 29.60764979672356567776
537.80000 29.60764979672356567776
537.90000 29.60764979672356567776
538.00000 29.60764979672356567776
538.10000 29.60764979672356567776
538.20000 29.60764979672356567776
538.30000 29.60764979672356567776
538.40000 29.60764979672356567776
538.50000 29.60764979672356567776
538.60000 29.60764979672356567776
538.70000 29.60764979672356567776
538.80000 29.60764979672356567776
538.90000 29.60764979672356567776
539.00000 29.60764979672356567776
539.10000 29.60764979672356567776
539.20000 29.60764979672356567776
539.30000 29.60764979672356567776
539.40000 29.60764979672356567776
539.50000 29.60764979672356567776
539.60000 29.60764979672356567776
539.70000 29.60764979672356567776
539.80000 29.60764979672356567776
539.90000 29.60764979672356567776
540.00000 29.60764979672356567776
540.10000 29.60764979672356567776
540.20000 29.60764979672356567776
540.30000 29.60764979672356567776
540.40000 29.60764979672356567776
540.50000 29.60764979672356567776
540.60000 29.60764979672356567776
540.70000 29.60764979672356567776
540.80000 29.60764979672356567776
540.90000 29.60764979672356567776
541.00000 29.60764979672356567776
541.10000 29.60764979672356567776
541.20000 29.60764979672356567776
541.30000 29.60764979672356567776
541.40000 29.60764979672356567776
541.50000 29.60764979672356567776
541.60000 29.60764979672356567776
541.70000 29.60764979672356567776
541.80000 29.60764979672356567776
541.90000 29.60764979672356567776
542.00000 29.60764979672356567776
542.10000 29.60764979672356567776
542.20000 29.60764979672356567776
542.30000 29.60764979672356567776
542.40000 29.60764979672356567776
542.50000 29.60764979672356567776
542.60000 29.60764979672356567776
542.70000 29.60764979672356567776
542.80000 29.60764979672356567776
542.90000 29.60764979672356567776
543.00000 29.60764979672356567776
543.10000 29.60764979672356567776
543.20000 29.60764979672356567776
543.30000 29.60764979672356567776
543.40000 29.60764979672356567776
543.50000 29.60764979672356567776
543.60000 29.60764979672356567776
543.70000 29.60764979672356567776
543.80000 29.60764979672356567776
543.90000 29.60764979672356567776
544.00000 29.60764979672356567776
544.10000 29.60764979672356567776
544.20000 29.60764979672356567776
544.30000 29.60764979672356567776
544.40000 29.60764979672356567776
544.50000 29.60764979672356567776
544.60000 29.60764979672356567776
544.70000 29.60764979672356567776
544.80000 29.60764979672356567776
544.90000 29.60764979672356567776
545.00000 29.60764979672356567776
545.10000 29.60764979672356567776
545.20000 29.60764979672356567776
545.30000 29.60764979672356567776
545.40000 29.60764979672356567776
545.50000 29.60764979672356567776
545.60000 29.60764979672356567776
545.70000 29.60764979672356567776
545.80000 29.60764979672356567776
545.90000 29.60764979672356567776
546.00000 29.60764979672356567776
546.10000 29.60764979672356567776
546.20000 29.60764979672356567776
546.30000 29.60764979672356567776
546.40000 29.60764979672356567776
546.50000 29.60764979672356567776
546.60000 29.60764979672356567776
546.70000 29.60764979672356567776
546.80000 29.60764979672356567776
546.90000 29.60764979672356567776
547.00000 29.60764979672356567776
547.10000 29.60764979672356567776
547.20000 29.60764979672356567776
547.30000 29.60764979672356567776
547.40000 29.60764979672356567776
547.50000 29.60764979672356567776
547.60000 29.60764979672356567776
547.70000 29.60764979672356567776
547.80000 29.60764979672356567776
547.90000 29.60764979672356567776
548.00000 29.60764979672356567776
548.10000 29.60764979672356567776
548.20000 29.60764979672356567776
548.30000 29.60764979672356567776
548.40000 29.60764979672356567776
548.50000 29.60764979672356567776
548.60000 29.60764979672356567776
548.70000 29.60764979672356567776
548.80000 29.60764979672356567776
548.90000 29.60764979672356567776
549.00000 29.60764979672356567776
549.10000 29.60764979672356567776
549.20000 29.60764979672356567776
549.30000 29.60764979672356567776
549.40000 29.60764979672356567776
549.50000 29.60764979672356567776
549.60000 29.60764979672356567776
549.70000 29.60764979672356567776
549.80000 29.60764979672356567776
549.90000 29.60764979672356567776
550.00000 29.60764979672356567776
550.10000 29.60764979672356567776
550.20000 29.60764979672356567776
550.30000 29.60764979672356567776
550.40000 29.60764979672356567776
550.50000 29.60764979672356567776
550.60000 29.60764979672356567776
550.70000 29.60764979672356567776
550.80000 29.60764979672356567776
550.90000 29.60764979672356567776
551.00000 29.60764979672356567776
551.10000 29.60764979672356567776
551.20000 29.60764979672356567776
551.30000 29.60764979672356567776
551.40000 29.60764979672356567776
551.50000 29.60764979672356567776
551.60000 29.60764979672356567776
551.70000 29.60764979672356567776
551.80000 29.60764979672356567776
551.90000 29.60764979672356567776
552.00000 29.60764979672356567776
552.10000 29.60764979672356567776
552.20000 29.60764979672356567776
552.30000 29.60764979672356567776
552.40000 29.60764979672356567776
552.50000 29.60764979672356567776
552.60000 29.60764979672356567776
552.70000 29.60764979672356567776
552.80000 29.60764979672356567776
552.90000 29.60764979672356567776
553.00000 29.60764979672356567776
553.10000 29.60764979672356567776
553.20000 29.60764979672356567776
553.30000 29.60764979672356567776
553.40000 29.60764979672356567776
553.50000 29.60764979672356567776
553.60000 29.60764979672356567776
553.70000 29.60764979672356567776
553.80000 29.60764979672356567776
553.90000 29.60764979672356567776
554.00000 29.60764979672356567776
554.10000 29.60764979672356567776
554.20000 29.60764979672356567776
554.30000 29.60764979672356567776
554.40000 29.60764979672356567776
554.50000 29.60764979672356567776
554.60000 29.60764979672356567776
554.70000 29.60764979672356567776
554.80000 29.60764979672356567776
554.90000 29.60764979672356567776
555.00000 29.60764979672356567776
555.10000 29.60764979672356567776
555.20000 29.60764979672356567776
555.30000 29.60764979672356567776
555.40000 29.60764979672356567776
555.50000 29.60764979672356567776
555.60000 29.60764979672356567776
555.70000 29.60764979672356567776
555.80000 29.60764979672356567776
555.90000 29.60764979672356567776
556.00000 29.60764979672356567776
556.10000 29.60764979672356567776
556.20000 29.60764979672356567776
556.30000 29.60764979672356567776
556.40000 29.60764979672356567776
556.50000 29.60764979672356567776
556.60000 29.60764979672356567776
556.70000 29.60764979672356567776
556.80000 29.60764979672356567776
556.90000 29.60764979672356567776
557.00000 29.60764979672356567776
557.10000 29.60764979672356567776
557.20000 29.60764979672356567776
557.30000 29.60764979672356567776
557.40000 29.60764979672356567776
557.50000 29.60764979672356567776
557.60000 29.60764979672356567776
557.70000 29.60764979672356567776
557.80000 29.60764979672356567776
557.90000 29.60764979672356567776
558.00000 29.60764979672356567776
558.10000 29.60764979672356567776
558.20000 29.60764979672356567776
558.30000 29.60764979672356567776
558.40000 29.60764979672356567776
558.50000 29.60764979672356567776
558.60000 29.60764979672356567776
558.70000 29.60764979672356567776
558.80000 29.60764979672356567776
558.90000 29.60764979672356567776
559.00000 29.60764979672356567776
559.10000 29.60764979672356567776
559.20000 29.60764979672356567776
559.30000 29.60764979672356567776
559.40000 29.60764979672356567776
559.50000 29.60764979672356567776
559.60000 29.60764979672356567776
559.70000 29.60764979672356567776
559.80000 29.60764979672356567776
559.90000 29.60764979672356567776
560.00000 29.60764979672356567776
560.10000 29.60764979672356567776
560.20000 29.60764979672356567776
560.30000 29.60764979672356567776
560.40000 29.60764979672356567776
560.50000 29.60764979672356567776
560.60000 29.60764979672356567776
560.70000 29.60764979672356567776
560.80000 29.60764979672356567776
560.90000 29.60764979672356567776
561.00000 29.60764979672356567776
561.10000 29.60764979672356567776
561.20000 29.60764979672356567776
561.30000 29.60764979672356567776
561.40000 29.60764979672356567776
561.50000 29.60764979672356567776
561.60000 29.60764979672356567776
561.70000 29.60764979672356567776
561.80000 29.60764979672356567776
561.90000 29.60764979672356567776
562.00000 29.60764979672356567776
562.10000 29.60764979672356567776
562.20000 29.60764979672356567776
562.30000 29.60764979672356567776
562.40000 29.60764979672356567776
562.50000 29.60764979672356567776
562.60000 29.60764979672356567776
562.70000 29.60764979672356567776
562.80000 29.60764979672356567776
562.90000 29.60764979672356567776
563.00000 29.60764979672356567776
563.10000 29.60764979672356567776
563.20000 29.60764979672356567776
563.30000 29.60764979672356567776
563.40000 29.60764979672356567776
563.50000 29.60764979672356567776
563.60000 29.60764979672356567776
563.70000 29.60764979672356567776
563.80000 29.60764979672356567776
563.90000 29.60764979672356567776
564.00000 29.60764979672356567776
564.10000 29.60764979672356567776
564.20000 29.60764979672356567776
564.30000 29.60764979672356567776
564.40000 29.60764979672356567776
564.50000 29.60764979672356567776
564.60000 29.60764979672356567776
564.70000 29.60764979672356567776
564.80000 29.60764979672356567776
564.90000 29.60764979672356567776
565.00000 29.60764979672356567776
565.10000 29.60764979672356567776
565.20000 29.60764979672356567776
565.30000 29.60764979672356567776
565.40000 29.60764979672356567776
565.50000 29.60764979672356567776
565.60000 29.60764979672356567776
565.70000 29.60764979672356567776
565.80000 29.60764979672356567776
565.90000 29.60764979672356567776
566.00000 29.60764979672356567776
566.10000 29.60764979672356567776
566.20000 29.60764979672356567776
566.30000 29.60764979672356567776
566.40000 29.60764979672356567776
566.50000 29.60764979672356567776
566.60000 29.60764979672356567776
566.70000 29.60764979672356567776
566.80000 29.60764979672356567776
566.90000 29.60764979672356567776
567.00000 29.60764979672356567776
567.10000 29.60764979672356567776
567.20000 29.60764979672356567776
567.30000 29.60764979672356567776
567.40000 29.60764979672356567776
567.50000 29.60764979672356567776
567.60000 29.60764979672356567776
567.70000 29.60764979672356567776
567.80000 29.60764979672356567776
567.90000 29.60764979672356567776
568.00000 29.60764979672356567776
568.10000 29.60764979672356567776
568.20000 29.60764979672356567776
568.30000 29.60764979672356567776
568.40000 29.60764979672356567776
568.50000 29.60764979672356567776
568.60000 29.60764979672356567776
568.70000 29.60764979672356567776
568.80000 29.60764979672356567776
568.90000 29.60764979672356567776
569.00000 29.60764979672356567776
569.10000 29.60764979672356567776
569.20000 29.60764979672356567776
569.30000 29.60764979672356567776
569.40000 29.60764979672356567776
569.50000 29.60764979672356567776
569.60000 29.60764979672356567776
569.70000 29.60764979672356567776
569.80000 29.60764979672356567776
569.90000 29.60764979672356567776
570.00000 29.60764979672356567776
570.10000 29.60764979672356567776
570.20000 29.60764979672356567776
570.30000 29.60764979672356567776
570.40000 29.60764979672356567776
570.50000 29.60764979672356567776
570.60000 29.60764979672356567776
570.70000 29.60764979672356567776
570.80000 29.60764979672356567776
570.90000 29.60764979672356567776
571.00000 29.60764979672356567776
571.10000 29.60764979672356567776
571.20000 29.60764979672356567776
571.30000 29.60764979672356567776
571.40000 29.60764979672356567776
571.50000 29.60764979672356567776
571.60000 29.60764979672356567776
571.70000 29.60764979672356567776
571.80000 29.60764979672356567776
571.90000 29.60764979672356567776
572.00000 29.60764979672356567776
572.10000 29.60764979672356567776
572.20000 29.60764979672356567776
572.30000 29.60764979672356567776
572.40000 29.60764979672356567776
572.50000 29.60764979672356567776
572.60000 29.60764979672356567776
572.70000 29.60764979672356567776
572.80000 29.60764979672356567776
572.90000 29.60764979672356567776
573.00000 29.60764979672356567776
573.10000 29.60764979672356567776
573.20000 29.60764979672356567776
573.30000 29.60764979672356567776
573.40000 29.60764979672356567776
573.50000 29.60764979672356567776
573.60000 29.60764979672356567776
573.70000 29.60764979672356567776
573.80000 29.60764979672356567776
573.90000 29.60764979672356567776
574.00000 29.60764979672356567776
574.10000 29.60764979672356567776
574.20000 29.60764979672356567776
574.30000 29.60764979672356567776
574.40000 29.60764979672356567776
574.50000 29.60764979672356567776
574.60000 29.60764979672356567776
574.70000 29.60764979672356567776
574.80000 29.60764979672356567776
574.90000 29.60764979672356567776
575.00000 29.60764979672356567776
575.10000 29.60764979672356567776
575.20000 29.60764979672356567776
575.30000 29.60764979672356567776
575.40000 29.60764979672356567776
575.50000 29.60764979672356567776
575.60000 29.60764979672356567776
575.70000 29.60764979672356567776
575.80000 29.60764979672356567776
575.90000 29.60764979672356567776
576.00000 29.60764979672356567776
576.10000 29.60764979672356567776
576.20000 29.60764979672356567776
576.30000 29.60764979672356567776
576.40000 29.60764979672356567776
576.50000 29.60764979672356567776
576.60000 29.60764979672356567776
576.70000 29.60764979672356567776
576.80000 29.60764979672356567776
576.90000 29.60764979672356567776
577.00000 29.60764979672356567776
577.10000 29.60764979672356567776
577.20000 29.60764979672356567776
577.30000 29.60764979672356567776
577.40000 29.60764979672356567776
577.50000 29.60764979672356567776
577.60000 29.60764979672356567776
577.70000 29.60764979672356567776
577.80000 29.60764979672356567776
577.90000 29.60764979672356567776
578.00000 29.60764979672356567776
578.10000 29.60764979672356567776
578.20000 29.60764979672356567776
578.30000 29.60764979672356567776
578.40000 29.60764979672356567776
578.50000 29.60764979672356567776
578.60000 29.60764979672356567776
578.70000 29.60764979672356567776
578.80000 29.60764979672356567776
578.90000 29.60764979672356567776
579.00000 29.60764979672356567776
579.10000 29.60764979672356567776
579.20000 29.60764979672356567776
579.30000 29.60764979672356567776
579.40000 29.60764979672356567776
579.50000 29.60764979672356567776
579.60000 29.60764979672356567776
579.70000 29.60764979672356567776
579.80000 29.60764979672356567776
579.90000 29.60764979672356567776
580.00000 29.60764979672356567776
580.10000 29.60764979672356567776
580.20000 29.60764979672356567776
580.30000 29.60764979672356567776
580.40000 29.60764979672356567776
580.50000 29.60764979672356567776
580.60000 29.60764979672356567776
580.70000 29.60764979672356567776
580.80000 29.60764979672356567776
580.90000 29.60764979672356567776
581.00000 29.60764979672356567776
581.10000 29.60764979672356567776
581.20000 29.60764979672356567776
581.30000 29.60764979672356567776
581.40000 29.60764979672356567776
581.50000 29.60764979672356567776
581.60000 29.60764979672356567776
581.70000 29.60764979672356567776
581.80000 29.60764979672356567776
581.90000 29.60764979672356567776
582.00000 29.60764979672356567776
582.10000 29.60764979672356567776
582.20000 29.60764979672356567776
582.30000 29.60764979672356567776
582.40000 29.60764979672356567776
582.50000 29.60764979672356567776
582.60000 29.60764979672356567776
582.70000 29.60764979672356567776
582.80000 29.60764979672356567776
582.90000 29.60764979672356567776
583.00000 29.60764979672356567776
583.10000 29.60764979672356567776
583.20000 29.60764979672356567776
583.30000 29.60764979672356567776
583.40000 29.60764979672356567776
583.50000 29.60764979672356567776
583.60000 29.60764979672356567776
583.70000 29.60764979672356567776
583.80000 29.60764979672356567776
583.90000 29.60764979672356567776
584.00000 29.60764979672356567776
584.10000 29.60764979672356567776
584.20000 29.60764979672356567776
584.30000 29.60764979672356567776
584.40000 29.60764979672356567776
584.50000 29.60764979672356567776
584.60000 29.60764979672356567776
584.70000 29.60764979672356567776
584.80000 29.60764979672356567776
584.90000 29.60764979672356567776
585.00000 29.60764979672356567776
585.10000 29.60764979672356567776
585.20000 29.60764979672356567776
585.30000 29.60764979672356567776
585.40000 29.60764979672356567776
585.50000 29.60764979672356567776
585.60000 29.60764979672356567776
585.70000 29.60764979672356567776
585.80000 29.60764979672356567776
585.90000 29.60764979672356567776
586.00000 29.60764979672356567776
586.10000 29.60764979672356567776
586.20000 29.60764979672356567776
586.30000 29.60764979672356567776
586.40000 29.60764979672356567776
586.50000 29.60764979672356567776
586.60000 29.60764979672356567776
586.70000 29.60764979672356567776
586.80000 29.60764979672356567776
586.90000 29.60764979672356567776
587.00000 29.60764979672356567776
587.10000 29.60764979672356567776
587.20000 29.60764979672356567776
587.30000 29.60764979672356567776
587.40000 29.60764979672356567776
587.50000 29.60764979672356567776
587.60000 29.60764979672356567776
587.70000 29.60764979672356567776
587.80000 29.60764979672356567776
587.90000 29.60764979672356567776
588.00000 29.60764979672356567776
588.10000 29.60764979672356567776
588.20000 29.60764979672356567776
588.30000 29.60764979672356567776
588.40000 29.60764979672356567776
588.50000 29.60764979672356567776
588.60000 29.60764979672356567776
588.70000 29.60764979672356567776
588.80000 29.60764979672356567776
588.90000 29.60764979672356567776
589.00000 29.60764979672356567776
589.10000 29.60764979672356567776
589.20000 29.60764979672356567776
589.30000 29.60764979672356567776
589.40000 29.60764979672356567776
589.50000 29.60764979672356567776
589.60000 29.60764979672356567776
589.70000 29.60764979672356567776
589.80000 29.60764979672356567776
589.90000 29.60764979672356567776
590.00000 29.60764979672356567776
590.10000 29.60764979672356567776
590.20000 29.60764979672356567776
590.30000 29.60764979672356567776
590.40000 29.60764979672356567776
590.50000 29.60764979672356567776
590.60000 29.60764979672356567776
590.70000 29.60764979672356567776
590.80000 29.60764979672356567776
590.90000 29.60764979672356567776
591.00000 29.60764979672356567776
591.10000 29.60764979672356567776
591.20000 29.60764979672356567776
591.30000 29.60764979672356567776
591.40000 29.60764979672356567776
591.50000 29.60764979672356567776
591.60000 29.60764979672356567776
591.70000 29.60764979672356567776
591.80000 29.60764979672356567776
591.90000 29.60764979672356567776
592.00000 29.60764979672356567776
592.10000 29.60764979672356567776
592.20000 29.60764979672356567776
592.30000 29.60764979672356567776
592.40000 29.60764979672356567776
592.50000 29.60764979672356567776
592.60000 29.60764979672356567776
592.70000 29.60764979672356567776
592.80000 29.60764979672356567776
592.90000 29.60764979672356567776
593.00000 29.60764979672356567776
593.10000 29.60764979672356567776
593.20000 29.60764979672356567776
593.30000 29.60764979672356567776
593.40000 29.60764979672356567776
593.50000 29.60764979672356567776
593.60000 29.60764979672356567776
593.70000 29.60764979672356567776
593.80000 29.60764979672356567776
593.90000 29.60764979672356567776
594.00000 29.60764979672356567776
594.10000 29.60764979672356567776
594.20000 29.60764979672356567776
594.30000 29.60764979672356567776
594.40000 29.60764979672356567776
594.50000 29.60764979672356567776
594.60000 29.60764979672356567776
594.70000 29.60764979672356567776
594.80000 29.60764979672356567776
594.90000 29.60764979672356567776
595.00000 29.60764979672356567776
595.10000 29.60764979672356567776
595.20000 29.60764979672356567776
595.30000 29.60764979672356567776
595.40000 29.60764979672356567776
595.50000 29.60764979672356567776
595.60000 29.60764979672356567776
595.70000 29.60764979672356567776
595.80000 29.60764979672356567776
595.90000 29.60764979672356567776
596.00000 29.60764979672356567776
596.10000 29.60764979672356567776
596.20000 29.60764979672356567776
596.30000 29.60764979672356567776
596.40000 29.60764979672356567776
596.50000 29.60764979672356567776
596.60000 29.60764979672356567776
596.70000 29.60764979672356567776
596.80000 29.60764979672356567776
596.90000 29.60764979672356567776
597.00000 29.60764979672356567776
597.10000 29.60764979672356567776
597.20000 29.60764979672356567776
597.30000 29.60764979672356567776
597.40000 29.60764979672356567776
597.50000 29.60764979672356567776
597.60000 29.60764979672356567776
597.70000 29.60764979672356567776
597.80000 29.60764979672356567776
597.90000 29.60764979672356567776
598.00000 29.60764979672356567776
598.10000 29.60764979672356567776
598.20000 29.60764979672356567776
598.30000 29.60764979672356567776
598.40000 29.60764979672356567776
598.50000 29.60764979672356567776
598.60000 29.60764979672356567776
598.70000 29.60764979672356567776
598.80000 29.60764979672356567776
598.90000 29.60764979672356567776
599.00000 29.60764979672356567776
599.10000 29.60764979672356567776
599.20000 29.60764979672356567776
599.30000 29.60764979672356567776
599.40000 29.60764979672356567776
599.50000 29.60764979672356567776
599.60000 29.60764979672356567776
599.70000 29.60764979672356567776
599.80000 29.60764979672356567776
599.90000 29.60764979672356567776
600.00000 29.60764979672356567776
600.10000 29.60764979672356567776
600.20000 29.60764979672356567776
600.30000 29.60764979672356567776
600.40000 29.60764979672356567776
600.50000 29.60764979672356567776
600.60000 29.60764979672356567776
600.70000 29.60764979672356567776
600.80000 29.60764979672356567776
600.90000 29.60764979672356567776
601.00000 29.60764979672356567776
601.10000 29.60764979672356567776
601.20000 29.60764979672356567776
601.30000 29.60764979672356567776
601.40000 29.60764979672356567776
601.50000 29.60764979672356567776
601.60000 29.60764979672356567776
601.70000 29.60764979672356567776
601.80000 29.60764979672356567776
601.90000 29.60764979672356567776
602.00000 29.60764979672356567776
602.10000 29.60764979672356567776
602.20000 29.60764979672356567776
602.30000 29.60764979672356567776
602.40000 29.60764979672356567776
602.50000 29.60764979672356567776
602.60000 29.60764979672356567776
602.70000 29.60764979672356567776
602.80000 29.60764979672356567776
602.90000 29.60764979672356567776
603.00000 29.60764979672356567776
603.10000 29.60764979672356567776
603.20000 29.60764979672356567776
603.30000 29.60764979672356567776
603.40000 29.60764979672356567776
603.50000 29.60764979672356567776
603.60000 29.60764979672356567776
603.70000 29.60764979672356567776
603.80000 29.60764979672356567776
603.90000 29.60764979672356567776
604.00000 29.60764979672356567776
604.10000 29.60764979672356567776
604.20000 29.60764979672356567776
604.30000 29.60764979672356567776
604.40000 29.60764979672356567776
604.50000 29.60764979672356567776
604.60000 29.60764979672356567776
604.70000 29.60764979672356567776
604.80000 29.60764979672356567776
604.90000 29.60764979672356567776
605.00000 29.60764979672356567776
605.10000 29.60764979672356567776
605.20000 29.60764979672356567776
605.30000 29.60764979672356567776
605.40000 29.60764979672356567776
605.50000 29.60764979672356567776
605.60000 29.60764979672356567776
605.70000 29.60764979672356567776
605.80000 29.60764979672356567776
605.90000 29.60764979672356567776
606.00000 29.60764979672356567776
606.10000 29.60764979672356567776
606.20000 29.60764979672356567776
606.30000 29.60764979672356567776
606.40000 29.60764979672356567776
606.50000 29.60764979672356567776
606.60000 29.60764979672356567776
606.70000 29.60764979672356567776
606.80000 29.60764979672356567776
606.90000 29.60764979672356567776
607.00000 29.60764979672356567776
607.10000 29.60764979672356567776
607.20000 29.60764979672356567776
607.30000 29.60764979672356567776
607.40000 29.60764979672356567776
607.50000 29.60764979672356567776
607.60000 29.60764979672356567776
607.70000 29.60764979672356567776
607.80000 29.60764979672356567776
607.90000 29.60764979672356567776
608.00000 29.60764979672356567776
608.10000 29.60764979672356567776
608.20000 29.60764979672356567776
608.30000 29.60764979672356567776
608.40000 29.60764979672356567776
608.50000 29.60764979672356567776
608.60000 29.60764979672356567776
608.70000 29.60764979672356567776
608.80000 29.60764979672356567776
608.90000 29.60764979672356567776
609.00000 29.60764979672356567776
609.10000 29.60764979672356567776
609.20000 29.60764979672356567776
609.30000 29.60764979672356567776
609.40000 29.60764979672356567776
609.50000 29.60764979672356567776
609.60000 29.60764979672356567776
609.70000 29.60764979672356567776
609.80000 29.60764979672356567776
609.90000 29.60764979672356567776
610.00000 29.60764979672356567776
610.10000 29.60764979672356567776
610.20000 29.60764979672356567776
610.30000 29.60764979672356567776
610.40000 29.60764979672356567776
610.50000 29.60764979672356567776
610.60000 29.60764979672356567776
610.70000 29.60764979672356567776
610.80000 29.60764979672356567776
610.90000 29.60764979672356567776
611.00000 29.60764979672356567776
611.10000 29.60764979672356567776
611.20000 29.60764979672356567776
611.30000 29.60764979672356567776
611.40000 29.60764979672356567776
611.50000 29.60764979672356567776
611.60000 29.60764979672356567776
611.70000 29.60764979672356567776
611.80000 29.60764979672356567776
611.90000 29.60764979672356567776
612.00000 29.60764979672356567776
612.10000 29.60764979672356567776
612.20000 29.60764979672356567776
612.30000 29.60764979672356567776
612.40000 29.60764979672356567776
612.50000 29.60764979672356567776
612.60000 29.60764979672356567776
612.70000 29.60764979672356567776
612.80000 29.60764979672356567776
612.90000 29.60764979672356567776
613.00000 29.60764979672356567776
613.10000 29.60764979672356567776
613.20000 29.60764979672356567776
613.30000 29.60764979672356567776
613.40000 29.60764979672356567776
613.50000 29.60764979672356567776
613.60000 29.60764979672356567776
613.70000 29.60764979672356567776
613.80000 29.60764979672356567776
613.90000 29.60764979672356567776
614.00000 29.60764979672356567776
614.10000 29.60764979672356567776
614.20000 29.60764979672356567776
614.30000 29.60764979672356567776
614.40000 29.60764979672356567776
614.50000 29.60764979672356567776
614.60000 29.60764979672356567776
614.70000 29.60764979672356567776
614.80000 29.60764979672356567776
614.90000 29.60764979672356567776
615.00000 29.60764979672356567776
615.10000 29.60764979672356567776
615.20000 29.60764979672356567776
615.30000 29.60764979672356567776
615.40000 29.60764979672356567776
615.50000 29.60764979672356567776
615.60000 29.60764979672356567776
615.70000 29.60764979672356567776
615.80000 29.60764979672356567776
615.90000 29.60764979672356567776
616.00000 29.60764979672356567776
616.10000 29.60764979672356567776
616.20000 29.60764979672356567776
616.30000 29.60764979672356567776
616.40000 29.60764979672356567776
616.50000 29.60764979672356567776
616.60000 29.60764979672356567776
616.70000 29.60764979672356567776
616.80000 29.60764979672356567776
616.90000 29.60764979672356567776
617.00000 29.60764979672356567776
617.10000 29.60764979672356567776
617.20000 29.60764979672356567776
617.30000 29.60764979672356567776
617.40000 29.60764979672356567776
617.50000 29.60764979672356567776
617.60000 29.60764979672356567776
617.70000 29.60764979672356567776
617.80000 29.60764979672356567776
617.90000 29.60764979672356567776
618.00000 29.60764979672356567776
618.10000 29.60764979672356567776
618.20000 29.60764979672356567776
618.30000 29.60764979672356567776
618.40000 29.60764979672356567776
618.50000 29.60764979672356567776
618.60000 29.60764979672356567776
618.70000 29.60764979672356567776
618.80000 29.60764979672356567776
618.90000 29.60764979672356567776
619.00000 29.60764979672356567776
619.10000 29.60764979672356567776
619.20000 29.60764979672356567776
619.30000 29.60764979672356567776
619.40000 29.60764979672356567776
619.50000 29.60764979672356567776
619.60000 29.60764979672356567776
619.70000 29.60764979672356567776
619.80000 29.60764979672356567776
619.90000 29.60764979672356567776
620.00000 29.60764979672356567776
620.10000 29.60764979672356567776
620.20000 29.60764979672356567776
620.30000 29.60764979672356567776
620.40000 29.60764979672356567776
620.50000 29.60764979672356567776
620.60000 29.60764979672356567776
620.70000 29.60764979672356567776
620.80000 29.60764979672356567776
620.90000 29.60764979672356567776
621.00000 29.60764979672356567776
621.10000 29.60764979672356567776
621.20000 29.60764979672356567776
621.30000 29.60764979672356567776
621.40000 29.60764979672356567776
621.50000 29.60764979672356567776
621.60000 29.60764979672356567776
621.70000 29.60764979672356567776
621.80000 29.60764979672356567776
621.90000 29.60764979672356567776
622.00000 29.60764979672356567776
622.10000 29.60764979672356567776
622.20000 29.60764979672356567776
622.30000 29.60764979672356567776
622.40000 29.60764979672356567776
622.50000 29.60764979672356567776
622.60000 29.60764979672356567776
622.70000 29.60764979672356567776
622.80000 29.60764979672356567776
622.90000 29.60764979672356567776
623.00000 29.60764979672356567776
623.10000 29.60764979672356567776
623.20000 29.60764979672356567776
623.30000 29.60764979672356567776
623.40000 29.60764979672356567776
623.50000 29.60764979672356567776
623.60000 29.60764979672356567776
623.70000 29.60764979672356567776
623.80000 29.60764979672356567776
623.90000 29.60764979672356567776
624.00000 29.60764979672356567776
624.10000 29.60764979672356567776
624.20000 29.60764979672356567776
624.30000 29.60764979672356567776
624.40000 29.60764979672356567776
624.50000 29.60764979672356567776
624.60000 29.60764979672356567776
624.70000 29.60764979672356567776
624.80000 29.60764979672356567776
624.90000 29.60764979672356567776
625.00000 29.60764979672356567776
625.10000 29.60764979672356567776
625.20000 29.60764979672356567776
625.30000 29.60764979672356567776
625.40000 29.60764979672356567776
625.50000 29.60764979672356567776
625.60000 29.60764979672356567776
625.70000 29.60764979672356567776
625.80000 29.60764979672356567776
625.90000 29.60764979672356567776
626.00000 29.60764979672356567776
626.10000 29.60764979672356567776
626.20000 29.60764979672356567776
626.30000 29.60764979672356567776
626.40000 29.60764979672356567776
626.50000 29.60764979672356567776
626.60000 29.60764979672356567776
626.70000 29.60764979672356567776
626.80000 29.60764979672356567776
626.90000 29.60764979672356567776
627.00000 29.60764979672356567776
627.10000 29.60764979672356567776
627.20000 29.60764979672356567776
627.30000 29.60764979672356567776
627.40000 29.60764979672356567776
627.50000 29.60764979672356567776
627.60000 29.60764979672356567776
627.70000 29.60764979672356567776
627.80000 29.60764979672356567776
627.90000 29.60764979672356567776
628.00000 29.60764979672356567776
628.10000 29.60764979672356567776
628.20000 29.60764979672356567776
628.30000 29.60764979672356567776
628.40000 29.60764979672356567776
628.50000 29.60764979672356567776
628.60000 29.60764979672356567776
628.70000 29.60764979672356567776
628.80000 29.60764979672356567776
628.90000 29.60764979672356567776
629.00000 29.60764979672356567776
629.10000 29.60764979672356567776
629.20000 29.60764979672356567776
629.30000 29.60764979672356567776
629.40000 29.60764979672356567776
629.50000 29.60764979672356567776
629.60000 29.60764979672356567776
629.70000 29.60764979672356567776
629.80000 29.60764979672356567776
629.90000 29.60764979672356567776
630.00000 29.60764979672356567776
630.10000 29.60764979672356567776
630.20000 29.60764979672356567776
630.30000 29.60764979672356567776
630.40000 29.60764979672356567776
630.50000 29.60764979672356567776
630.60000 29.60764979672356567776
630.70000 29.60764979672356567776
630.80000 29.60764979672356567776
630.90000 29.60764979672356567776
631.00000 29.60764979672356567776
631.10000 29.60764979672356567776
631.20000 29.60764979672356567776
631.30000 29.60764979672356567776
631.40000 29.60764979672356567776
631.50000 29.60764979672356567776
631.60000 29.60764979672356567776
631.70000 29.60764979672356567776
631.80000 29.60764979672356567776
631.90000 29.60764979672356567776
632.00000 29.60764979672356567776
632.10000 29.60764979672356567776
632.20000 29.60764979672356567776
632.30000 29.60764979672356567776
632.40000 29.60764979672356567776
632.50000 29.60764979672356567776
632.60000 29.60764979672356567776
632.70000 29.60764979672356567776
632.80000 29.60764979672356567776
632.90000 29.60764979672356567776
633.00000 29.60764979672356567776
633.10000 29.60764979672356567776
633.20000 29.60764979672356567776
633.30000 29.60764979672356567776
633.40000 29.60764979672356567776
633.50000 29.60764979672356567776
633.60000 29.60764979672356567776
633.70000 29.60764979672356567776
633.80000 29.60764979672356567776
633.90000 29.60764979672356567776
634.00000 29.60764979672356567776
634.10000 29.60764979672356567776
634.20000 29.60764979672356567776
634.30000 29.60764979672356567776
634.40000 29.60764979672356567776
634.50000 29.60764979672356567776
634.60000 29.60764979672356567776
634.70000 29.60764979672356567776
634.80000 29.60764979672356567776
634.90000 29.60764979672356567776
635.00000 29.60764979672356567776
635.10000 29.60764979672356567776
635.20000 29.60764979672356567776
635.30000 29.60764979672356567776
635.40000 29.60764979672356567776
635.50000 29.60764979672356567776
635.60000 29.60764979672356567776
635.70000 29.60764979672356567776
635.80000 29.60764979672356567776
635.90000 29.60764979672356567776
636.00000 29.60764979672356567776
636.10000 29.60764979672356567776
636.20000 29.60764979672356567776
636.30000 29.60764979672356567776
636.40000 29.60764979672356567776
636.50000 29.60764979672356567776
636.60000 29.60764979672356567776
636.70000 29.60764979672356567776
636.80000 29.60764979672356567776
636.90000 29.60764979672356567776
637.00000 29.60764979672356567776
637.10000 29.60764979672356567776
637.20000 29.60764979672356567776
637.30000 29.60764979672356567776
637.40000 29.60764979672356567776
637.50000 29.60764979672356567776
637.60000 29.60764979672356567776
637.70000 29.60764979672356567776
637.80000 29.60764979672356567776
637.90000 29.60764979672356567776
638.00000 29.60764979672356567776
638.10000 29.60764979672356567776
638.20000 29.60764979672356567776
638.30000 29.60764979672356567776
638.40000 29.60764979672356567776
638.50000 29.60764979672356567776
638.60000 29.60764979672356567776
638.70000 29.60764979672356567776
638.80000 29.60764979672356567776
638.90000 29.60764979672356567776
639.00000 29.60764979672356567776
639.10000 29.60764979672356567776
639.20000 29.60764979672356567776
639.30000 29.60764979672356567776
639.40000 29.60764979672356567776
639.50000 29.60764979672356567776
639.60000 29.60764979672356567776
639.70000 29.60764979672356567776
639.80000 29.60764979672356567776
639.90000 29.60764979672356567776
640.00000 29.60764979672356567776
640.10000 29.60764979672356567776
640.20000 29.60764979672356567776
640.30000 29.60764979672356567776
640.40000 29.60764979672356567776
640.50000 29.60764979672356567776
640.60000 29.60764979672356567776
640.70000 29.60764979672356567776
640.80000 29.60764979672356567776
640.90000 29.60764979672356567776
641.00000 29.60764979672356567776
641.10000 29.60764979672356567776
641.20000 29.60764979672356567776
641.30000 29.60764979672356567776
641.40000 29.60764979672356567776
641.50000 29.60764979672356567776
641.60000 29.60764979672356567776
641.70000 29.60764979672356567776
641.80000 29.60764979672356567776
641.90000 29.60764979672356567776
642.00000 29.60764979672356567776
642.10000 29.60764979672356567776
642.20000 29.60764979672356567776
642.30000 29.60764979672356567776
642.40000 29.60764979672356567776
642.50000 29.60764979672356567776
642.60000 29.60764979672356567776
642.70000 29.60764979672356567776
642.80000 29.60764979672356567776
642.90000 29.60764979672356567776
643.00000 29.60764979672356567776
643.10000 29.60764979672356567776
643.20000 29.60764979672356567776
643.30000 29.60764979672356567776
643.40000 29.60764979672356567776
643.50000 29.60764979672356567776
643.60000 29.60764979672356567776
643.70000 29.60764979672356567776
643.80000 29.60764979672356567776
643.90000 29.60764979672356567776
644.00000 29.60764979672356567776
644.10000 29.60764979672356567776
644.20000 29.60764979672356567776
644.30000 29.60764979672356567776
644.40000 29.60764979672356567776
644.50000 29.60764979672356567776
644.60000 29.60764979672356567776
644.70000 29.60764979672356567776
644.80000 29.60764979672356567776
644.90000 29.60764979672356567776
645.00000 29.60764979672356567776
645.10000 29.60764979672356567776
645.20000 29.60764979672356567776
645.30000 29.60764979672356567776
645.40000 29.60764979672356567776
645.50000 29.60764979672356567776
645.60000 29.60764979672356567776
645.70000 29.60764979672356567776
645.80000 29.60764979672356567776
645.90000 29.60764979672356567776
646.00000 29.60764979672356567776
646.10000 29.60764979672356567776
646.20000 29.60764979672356567776
646.30000 29.60764979672356567776
646.40000 29.60764979672356567776
646.50000 29.60764979672356567776
646.60000 29.60764979672356567776
646.70000 29.60764979672356567776
646.80000 29.60764979672356567776
646.90000 29.60764979672356567776
647.00000 29.60764979672356567776
647.10000 29.60764979672356567776
647.20000 29.60764979672356567776
647.30000 29.60764979672356567776
647.40000 29.60764979672356567776
647.50000 29.60764979672356567776
647.60000 29.60764979672356567776
647.70000 29.60764979672356567776
647.80000 29.60764979672356567776
647.90000 29.60764979672356567776
648.00000 29.60764979672356567776
648.10000 29.60764979672356567776
648.20000 29.60764979672356567776
648.30000 29.60764979672356567776
648.40000 29.60764979672356567776
648.50000 29.60764979672356567776
648.60000 29.60764979672356567776
648.70000 29.60764979672356567776
648.80000 29.60764979672356567776
648.90000 29.60764979672356567776
649.00000 29.60764979672356567776
649.10000 29.60764979672356567776
649.20000 29.60764979672356567776
649.30000 29.60764979672356567776
649.40000 29.60764979672356567776
649.50000 29.60764979672356567776
649.60000 29.60764979672356567776
649.70000 29.60764979672356567776
649.80000 29.60764979672356567776
649.90000 29.60764979672356567776
650.00000 29.60764979672356567776
650.10000 29.60764979672356567776
650.20000 29.60764979672356567776
650.30000 29.60764979672356567776
650.40000 29.60764979672356567776
650.50000 29.60764979672356567776
650.60000 29.60764979672356567776
650.70000 29.60764979672356567776
650.80000 29.60764979672356567776
650.90000 29.60764979672356567776
651.00000 29.60764979672356567776
651.10000 29.60764979672356567776
651.20000 29.60764979672356567776
651.30000 29.60764979672356567776
651.40000 29.60764979672356567776
651.50000 29.60764979672356567776
651.60000 29.60764979672356567776
651.70000 29.60764979672356567776
651.80000 29.60764979672356567776
651.90000 29.60764979672356567776
652.00000 29.60764979672356567776
652.10000 29.60764979672356567776
652.20000 29.60764979672356567776
652.30000 29.60764979672356567776
652.40000 29.60764979672356567776
652.50000 29.60764979672356567776
652.60000 29.60764979672356567776
652.70000 29.60764979672356567776
652.80000 29.60764979672356567776
652.90000 29.60764979672356567776
653.00000 29.60764979672356567776
653.10000 29.60764979672356567776
653.20000 29.60764979672356567776
653.30000 29.60764979672356567776
653.40000 29.60764979672356567776
653.50000 29.60764979672356567776
653.60000 29.60764979672356567776
653.70000 29.60764979672356567776
653.80000 29.60764979672356567776
653.90000 29.60764979672356567776
654.00000 29.60764979672356567776
654.10000 29.60764979672356567776
654.20000 29.60764979672356567776
654.30000 29.60764979672356567776
654.40000 29.60764979672356567776
654.50000 29.60764979672356567776
654.60000 29.60764979672356567776
654.70000 29.60764979672356567776
654.80000 29.60764979672356567776
654.90000 29.60764979672356567776
655.00000 29.60764979672356567776
655.10000 29.60764979672356567776
655.20000 29.60764979672356567776
655.30000 29.60764979672356567776
655.40000 29.60764979672356567776
655.50000 29.60764979672356567776
655.60000 29.60764979672356567776
655.70000 29.60764979672356567776
655.80000 29.60764979672356567776
655.90000 29.60764979672356567776
656.00000 29.60764979672356567776
656.10000 29.60764979672356567776
656.20000 29.60764979672356567776
656.30000 29.60764979672356567776
656.40000 29.60764979672356567776
656.50000 29.60764979672356567776
656.60000 29.60764979672356567776
656.70000 29.60764979672356567776
656.80000 29.60764979672356567776
656.90000 29.60764979672356567776
657.00000 29.60764979672356567776
657.10000 29.60764979672356567776
657.20000 29.60764979672356567776
657.30000 29.60764979672356567776
657.40000 29.60764979672356567776
657.50000 29.60764979672356567776
657.60000 29.60764979672356567776
657.70000 29.60764979672356567776
657.80000 29.60764979672356567776
657.90000 29.60764979672356567776
658.00000 29.60764979672356567776
658.10000 29.60764979672356567776
658.20000 29.60764979672356567776
658.30000 29.60764979672356567776
658.40000 29.60764979672356567776
658.50000 29.60764979672356567776
658.60000 29.60764979672356567776
658.70000 29.60764979672356567776
658.80000 29.60764979672356567776
658.90000 29.60764979672356567776
659.00000 29.60764979672356567776
659.10000 29.60764979672356567776
659.20000 29.60764979672356567776
659.30000 29.60764979672356567776
659.40000 29.60764979672356567776
659.50000 29.60764979672356567776
659.60000 29.60764979672356567776
659.70000 29.60764979672356567776
659.80000 29.60764979672356567776
659.90000 29.60764979672356567776
660.00000 29.60764979672356567776
660.10000 29.60764979672356567776
660.20000 29.60764979672356567776
660.30000 29.60764979672356567776
660.40000 29.60764979672356567776
660.50000 29.60764979672356567776
660.60000 29.60764979672356567776
660.70000 29.60764979672356567776
660.80000 29.60764979672356567776
660.90000 29.60764979672356567776
661.00000 29.60764979672356567776
661.10000 29.60764979672356567776
661.20000 29.60764979672356567776
661.30000 29.60764979672356567776
661.40000 29.60764979672356567776
661.50000 29.60764979672356567776
661.60000 29.60764979672356567776
661.70000 29.60764979672356567776
661.80000 29.60764979672356567776
661.90000 29.60764979672356567776
662.00000 29.60764979672356567776
662.10000 29.60764979672356567776
662.20000 29.60764979672356567776
662.30000 29.60764979672356567776
662.40000 29.60764979672356567776
662.50000 29.60764979672356567776
662.60000 29.60764979672356567776
662.70000 29.60764979672356567776
662.80000 29.60764979672356567776
662.90000 29.60764979672356567776
663.00000 29.60764979672356567776
663.10000 29.60764979672356567776
663.20000 29.60764979672356567776
663.30000 29.60764979672356567776
663.40000 29.60764979672356567776
663.50000 29.60764979672356567776
663.60000 29.60764979672356567776
663.70000 29.60764979672356567776
663.80000 29.60764979672356567776
663.90000 29.60764979672356567776
664.00000 29.60764979672356567776
664.10000 29.60764979672356567776
664.20000 29.60764979672356567776
664.30000 29.60764979672356567776
664.40000 29.60764979672356567776
664.50000 29.60764979672356567776
664.60000 29.60764979672356567776
664.70000 29.60764979672356567776
664.80000 29.60764979672356567776
664.90000 29.60764979672356567776
665.00000 29.60764979672356567776
665.10000 29.60764979672356567776
665.20000 29.60764979672356567776
665.30000 29.60764979672356567776
665.40000 29.60764979672356567776
665.50000 29.60764979672356567776
665.60000 29.60764979672356567776
665.70000 29.60764979672356567776
665.80000 29.60764979672356567776
665.90000 29.60764979672356567776
666.00000 29.60764979672356567776
666.10000 29.60764979672356567776
666.20000 29.60764979672356567776
666.30000 29.60764979672356567776
666.40000 29.60764979672356567776
666.50000 29.60764979672356567776
666.60000 29.60764979672356567776
666.70000 29.60764979672356567776
666.80000 29.60764979672356567776
666.90000 29.60764979672356567776
667.00000 29.60764979672356567776
667.10000 29.60764979672356567776
667.20000 29.60764979672356567776
667.30000 29.60764979672356567776
667.40000 29.60764979672356567776
667.50000 29.60764979672356567776
667.60000 29.60764979672356567776
667.70000 29.60764979672356567776
667.80000 29.60764979672356567776
667.90000 29.60764979672356567776
668.00000 29.60764979672356567776
668.10000 29.60764979672356567776
668.20000 29.60764979672356567776
668.30000 29.60764979672356567776
668.40000 29.60764979672356567776
668.50000 29.60764979672356567776
668.60000 29.60764979672356567776
668.70000 29.60764979672356567776
668.80000 29.60764979672356567776
668.90000 29.60764979672356567776
669.00000 29.60764979672356567776
669.10000 29.60764979672356567776
669.20000 29.60764979672356567776
669.30000 29.60764979672356567776
669.40000 29.60764979672356567776
669.50000 29.60764979672356567776
669.60000 29.60764979672356567776
669.70000 29.60764979672356567776
669.80000 29.60764979672356567776
669.90000 29.60764979672356567776
670.00000 29.60764979672356567776
670.10000 29.60764979672356567776
670.20000 29.60764979672356567776
670.30000 29.60764979672356567776
670.40000 29.60764979672356567776
670.50000 29.60764979672356567776
670.60000 29.60764979672356567776
670.70000 29.60764979672356567776
670.80000 29.60764979672356567776
670.90000 29.60764979672356567776
671.00000 29.60764979672356567776
671.10000 29.60764979672356567776
671.20000 29.60764979672356567776
671.30000 29.60764979672356567776
671.40000 29.60764979672356567776
671.50000 29.60764979672356567776
671.60000 29.60764979672356567776
671.70000 29.60764979672356567776
671.80000 29.60764979672356567776
671.90000 29.60764979672356567776
672.00000 29.60764979672356567776
672.10000 29.60764979672356567776
672.20000 29.60764979672356567776
672.30000 29.60764979672356567776
672.40000 29.60764979672356567776
672.50000 29.60764979672356567776
672.60000 29.60764979672356567776
672.70000 29.60764979672356567776
672.80000 29.60764979672356567776
672.90000 29.60764979672356567776
673.00000 29.60764979672356567776
673.10000 29.60764979672356567776
673.20000 29.60764979672356567776
673.30000 29.60764979672356567776
673.40000 29.60764979672356567776
673.50000 29.60764979672356567776
673.60000 29.60764979672356567776
673.70000 29.60764979672356567776
673.80000 29.60764979672356567776
673.90000 29.60764979672356567776
674.00000 29.60764979672356567776
674.10000 29.60764979672356567776
674.20000 29.60764979672356567776
674.30000 29.60764979672356567776
674.40000 29.60764979672356567776
674.50000 29.60764979672356567776
674.60000 29.60764979672356567776
674.70000 29.60764979672356567776
674.80000 29.60764979672356567776
674.90000 29.60764979672356567776
675.00000 29.60764979672356567776
675.10000 29.60764979672356567776
675.20000 29.60764979672356567776
675.30000 29.60764979672356567776
675.40000 29.60764979672356567776
675.50000 29.60764979672356567776
675.60000 29.60764979672356567776
675.70000 29.60764979672356567776
675.80000 29.60764979672356567776
675.90000 29.60764979672356567776
676.00000 29.60764979672356567776
676.10000 29.60764979672356567776
676.20000 29.60764979672356567776
676.30000 29.60764979672356567776
676.40000 29.60764979672356567776
676.50000 29.60764979672356567776
676.60000 29.60764979672356567776
676.70000 29.60764979672356567776
676.80000 29.60764979672356567776
676.90000 29.60764979672356567776
677.00000 29.60764979672356567776
677.10000 29.60764979672356567776
677.20000 29.60764979672356567776
677.30000 29.60764979672356567776
677.40000 29.60764979672356567776
677.50000 29.60764979672356567776
677.60000 29.60764979672356567776
677.70000 29.60764979672356567776
677.80000 29.60764979672356567776
677.90000 29.60764979672356567776
678.00000 29.60764979672356567776
678.10000 29.60764979672356567776
678.20000 29.60764979672356567776
678.30000 29.60764979672356567776
678.40000 29.60764979672356567776
678.50000 29.60764979672356567776
678.60000 29.60764979672356567776
678.70000 29.60764979672356567776
678.80000 29.60764979672356567776
678.90000 29.60764979672356567776
679.00000 29.60764979672356567776
679.10000 29.60764979672356567776
679.20000 29.60764979672356567776
679.30000 29.60764979672356567776
679.40000 29.60764979672356567776
679.50000 29.60764979672356567776
679.60000 29.60764979672356567776
679.70000 29.60764979672356567776
679.80000 29.60764979672356567776
679.90000 29.60764979672356567776
680.00000 29.60764979672356567776
680.10000 29.60764979672356567776
680.20000 29.60764979672356567776
680.30000 29.60764979672356567776
680.40000 29.60764979672356567776
680.50000 29.60764979672356567776
680.60000 29.60764979672356567776
680.70000 29.60764979672356567776
680.80000 29.60764979672356567776
680.90000 29.60764979672356567776
681.00000 29.60764979672356567776
681.10000 29.60764979672356567776
681.20000 29.60764979672356567776
681.30000 29.60764979672356567776
681.40000 29.60764979672356567776
681.50000 29.60764979672356567776
681.60000 29.60764979672356567776
681.70000 29.60764979672356567776
681.80000 29.60764979672356567776
681.90000 29.60764979672356567776
682.00000 29.60764979672356567776
682.10000 29.60764979672356567776
682.20000 29.60764979672356567776
682.30000 29.60764979672356567776
682.40000 29.60764979672356567776
682.50000 29.60764979672356567776
682.60000 29.60764979672356567776
682.70000 29.60764979672356567776
682.80000 29.60764979672356567776
682.90000 29.60764979672356567776
683.00000 29.60764979672356567776
683.10000 29.60764979672356567776
683.20000 29.60764979672356567776
683.30000 29.60764979672356567776
683.40000 29.60764979672356567776
683.50000 29.60764979672356567776
683.60000 29.60764979672356567776
683.70000 29.60764979672356567776
683.80000 29.60764979672356567776
683.90000 29.60764979672356567776
684.00000 29.60764979672356567776
684.10000 29.60764979672356567776
684.20000 29.60764979672356567776
684.30000 29.60764979672356567776
684.40000 29.60764979672356567776
684.50000 29.60764979672356567776
684.60000 29.60764979672356567776
684.70000 29.60764979672356567776
684.80000 29.60764979672356567776
684.90000 29.60764979672356567776
685.00000 29.60764979672356567776
685.10000 29.60764979672356567776
685.20000 29.60764979672356567776
685.30000 29.60764979672356567776
685.40000 29.60764979672356567776
685.50000 29.60764979672356567776
685.60000 29.60764979672356567776
685.70000 29.60764979672356567776
685.80000 29.60764979672356567776
685.90000 29.60764979672356567776
686.00000 29.60764979672356567776
686.10000 29.60764979672356567776
686.20000 29.60764979672356567776
686.30000 29.60764979672356567776
686.40000 29.60764979672356567776
686.50000 29.60764979672356567776
686.60000 29.60764979672356567776
686.70000 29.60764979672356567776
686.80000 29.60764979672356567776
686.90000 29.60764979672356567776
687.00000 29.60764979672356567776
687.10000 29.60764979672356567776
687.20000 29.60764979672356567776
687.30000 29.60764979672356567776
687.40000 29.60764979672356567776
687.50000 29.60764979672356567776
687.60000 29.60764979672356567776
687.70000 29.60764979672356567776
687.80000 29.60764979672356567776
687.90000 29.60764979672356567776
688.00000 29.60764979672356567776
688.10000 29.60764979672356567776
688.20000 29.60764979672356567776
688.30000 29.60764979672356567776
688.40000 29.60764979672356567776
688.50000 29.60764979672356567776
688.60000 29.60764979672356567776
688.70000 29.60764979672356567776
688.80000 29.60764979672356567776
688.90000 29.60764979672356567776
689.00000 29.60764979672356567776
689.10000 29.60764979672356567776
689.20000 29.60764979672356567776
689.30000 29.60764979672356567776
689.40000 29.60764979672356567776
689.50000 29.60764979672356567776
689.60000 29.60764979672356567776
689.70000 29.60764979672356567776
689.80000 29.60764979672356567776
689.90000 29.60764979672356567776
690.00000 29.60764979672356567776
690.10000 29.60764979672356567776
690.20000 29.60764979672356567776
690.30000 29.60764979672356567776
690.40000 29.60764979672356567776
690.50000 29.60764979672356567776
690.60000 29.60764979672356567776
690.70000 29.60764979672356567776
690.80000 29.60764979672356567776
690.90000 29.60764979672356567776
691.00000 29.60764979672356567776
691.10000 29.60764979672356567776
691.20000 29.60764979672356567776
691.30000 29.60764979672356567776
691.40000 29.60764979672356567776
691.50000 29.60764979672356567776
691.60000 29.60764979672356567776
691.70000 29.60764979672356567776
691.80000 29.60764979672356567776
691.90000 29.60764979672356567776
692.00000 29.60764979672356567776
692.10000 29.60764979672356567776
692.20000 29.60764979672356567776
692.30000 29.60764979672356567776
692.40000 29.60764979672356567776
692.50000 29.60764979672356567776
692.60000 29.60764979672356567776
692.70000 29.60764979672356567776
692.80000 29.60764979672356567776
692.90000 29.60764979672356567776
693.00000 29.60764979672356567776
693.10000 29.60764979672356567776
693.20000 29.60764979672356567776
693.30000 29.60764979672356567776
693.40000 29.60764979672356567776
693.50000 29.60764979672356567776
693.60000 29.60764979672356567776
693.70000 29.60764979672356567776
693.80000 29.60764979672356567776
693.90000 29.60764979672356567776
694.00000 29.60764979672356567776
694.10000 29.60764979672356567776
694.20000 29.60764979672356567776
694.30000 29.60764979672356567776
694.40000 29.60764979672356567776
694.50000 29.60764979672356567776
694.60000 29.60764979672356567776
694.70000 29.60764979672356567776
694.80000 29.60764979672356567776
694.90000 29.60764979672356567776
695.00000 29.60764979672356567776
695.10000 29.60764979672356567776
695.20000 29.60764979672356567776
695.30000 29.60764979672356567776
695.40000 29.60764979672356567776
695.50000 29.60764979672356567776
695.60000 29.60764979672356567776
695.70000 29.60764979672356567776
695.80000 29.60764979672356567776
695.90000 29.60764979672356567776
696.00000 29.60764979672356567776
696.10000 29.60764979672356567776
696.20000 29.60764979672356567776
696.30000 29.60764979672356567776
696.40000 29.60764979672356567776
696.50000 29.60764979672356567776
696.60000 29.60764979672356567776
696.70000 29.60764979672356567776
696.80000 29.60764979672356567776
696.90000 29.60764979672356567776
697.00000 29.60764979672356567776
697.10000 29.60764979672356567776
697.20000 29.60764979672356567776
697.30000 29.60764979672356567776
697.40000 29.60764979672356567776
697.50000 29.60764979672356567776
697.60000 29.60764979672356567776
697.70000 29.60764979672356567776
697.80000 29.60764979672356567776
697.90000 29.60764979672356567776
698.00000 29.60764979672356567776
698.10000 29.60764979672356567776
698.20000 29.60764979672356567776
698.30000 29.60764979672356567776
698.40000 29.60764979672356567776
698.50000 29.60764979672356567776
698.60000 29.60764979672356567776
698.70000 29.60764979672356567776
698.80000 29.60764979672356567776
698.90000 29.60764979672356567776
699.00000 29.60764979672356567776
699.10000 29.60764979672356567776
699.20000 29.60764979672356567776
699.30000 29.60764979672356567776
699.40000 29.60764979672356567776
699.50000 29.60764979672356567776
699.60000 29.60764979672356567776
699.70000 29.60764979672356567776
699.80000 29.60764979672356567776
699.90000 29.60764979672356567776
700.00000 29.60764979672356567776
700.10000 29.60764979672356567776
700.20000 29.60764979672356567776
700.30000 29.60764979672356567776
700.40000 29.60764979672356567776
700.50000 29.60764979672356567776
700.60000 29.60764979672356567776
700.70000 29.60764979672356567776
700.80000 29.60764979672356567776
700.90000 29.60764979672356567776
701.00000 29.60764979672356567776
701.10000 29.60764979672356567776
701.20000 29.60764979672356567776
701.30000 29.60764979672356567776
701.40000 29.60764979672356567776
701.50000 29.60764979672356567776
701.60000 29.60764979672356567776
701.70000 29.60764979672356567776
701.80000 29.60764979672356567776
701.90000 29.60764979672356567776
702.00000 29.60764979672356567776
702.10000 29.60764979672356567776
702.20000 29.60764979672356567776
702.30000 29.60764979672356567776
702.40000 29.60764979672356567776
702.50000 29.60764979672356567776
702.60000 29.60764979672356567776
702.70000 29.60764979672356567776
702.80000 29.60764979672356567776
702.90000 29.60764979672356567776
703.00000 29.60764979672356567776
703.10000 29.60764979672356567776
703.20000 29.60764979672356567776
703.30000 29.60764979672356567776
703.40000 29.60764979672356567776
703.50000 29.60764979672356567776
703.60000 29.60764979672356567776
703.70000 29.60764979672356567776
703.80000 29.60764979672356567776
703.90000 29.60764979672356567776
704.00000 29.60764979672356567776
704.10000 29.60764979672356567776
704.20000 29.60764979672356567776
704.30000 29.60764979672356567776
704.40000 29.60764979672356567776
704.50000 29.60764979672356567776
704.60000 29.60764979672356567776
704.70000 29.60764979672356567776
704.80000 29.60764979672356567776
704.90000 29.60764979672356567776
705.00000 29.60764979672356567776
705.10000 29.60764979672356567776
705.20000 29.60764979672356567776
705.30000 29.60764979672356567776
705.40000 29.60764979672356567776
705.50000 29.60764979672356567776
705.60000 29.60764979672356567776
705.70000 29.60764979672356567776
705.80000 29.60764979672356567776
705.90000 29.60764979672356567776
706.00000 29.60764979672356567776
706.10000 29.60764979672356567776
706.20000 29.60764979672356567776
706.30000 29.60764979672356567776
706.40000 29.60764979672356567776
706.50000 29.60764979672356567776
706.60000 29.60764979672356567776
706.70000 29.60764979672356567776
706.80000 29.60764979672356567776
706.90000 29.60764979672356567776
707.00000 29.60764979672356567776
707.10000 29.60764979672356567776
707.20000 29.60764979672356567776
707.30000 29.60764979672356567776
707.40000 29.60764979672356567776
707.50000 29.60764979672356567776
707.60000 29.60764979672356567776
707.70000 29.60764979672356567776
707.80000 29.60764979672356567776
707.90000 29.60764979672356567776
708.00000 29.60764979672356567776
708.10000 29.60764979672356567776
708.20000 29.60764979672356567776
708.30000 29.60764979672356567776
708.40000 29.60764979672356567776
708.50000 29.60764979672356567776
708.60000 29.60764979672356567776
708.70000 29.60764979672356567776
708.80000 29.60764979672356567776
708.90000 29.60764979672356567776
709.00000 29.60764979672356567776
709.10000 29.60764979672356567776
709.20000 29.60764979672356567776
709.30000 29.60764979672356567776
709.40000 29.60764979672356567776
709.50000 29.60764979672356567776
709.60000 29.60764979672356567776
709.70000 29.60764979672356567776
709.80000 29.60764979672356567776
709.90000 29.60764979672356567776
710.00000 29.60764979672356567776
710.10000 29.60764979672356567776
710.20000 29.60764979672356567776
710.30000 29.60764979672356567776
710.40000 29.60764979672356567776
710.50000 29.60764979672356567776
710.60000 29.60764979672356567776
710.70000 29.60764979672356567776
710.80000 29.60764979672356567776
710.90000 29.60764979672356567776
711.00000 29.60764979672356567776
711.10000 29.60764979672356567776
711.20000 29.60764979672356567776
711.30000 29.60764979672356567776
711.40000 29.60764979672356567776
711.50000 29.60764979672356567776
711.60000 29.60764979672356567776
711.70000 29.60764979672356567776
711.80000 29.60764979672356567776
711.90000 29.60764979672356567776
712.00000 29.60764979672356567776
712.10000 29.60764979672356567776
712.20000 29.60764979672356567776
712.30000 29.60764979672356567776
712.40000 29.60764979672356567776
712.50000 29.60764979672356567776
712.60000 29.60764979672356567776
712.70000 29.60764979672356567776
712.80000 29.60764979672356567776
712.90000 29.60764979672356567776
713.00000 29.60764979672356567776
713.10000 29.60764979672356567776
713.20000 29.60764979672356567776
713.30000 29.60764979672356567776
713.40000 29.60764979672356567776
713.50000 29.60764979672356567776
713.60000 29.60764979672356567776
713.70000 29.60764979672356567776
713.80000 29.60764979672356567776
713.90000 29.60764979672356567776
714.00000 29.60764979672356567776
714.10000 29.60764979672356567776
714.20000 29.60764979672356567776
714.30000 29.60764979672356567776
714.40000 29.60764979672356567776
714.50000 29.60764979672356567776
714.60000 29.60764979672356567776
714.70000 29.60764979672356567776
714.80000 29.60764979672356567776
714.90000 29.60764979672356567776
715.00000 29.60764979672356567776
715.10000 29.60764979672356567776
715.20000 29.60764979672356567776
715.30000 29.60764979672356567776
715.40000 29.60764979672356567776
715.50000 29.60764979672356567776
715.60000 29.60764979672356567776
715.70000 29.60764979672356567776
715.80000 29.60764979672356567776
715.90000 29.60764979672356567776
716.00000 29.60764979672356567776
716.10000 29.60764979672356567776
716.20000 29.60764979672356567776
716.30000 29.60764979672356567776
716.40000 29.60764979672356567776
716.50000 29.60764979672356567776
716.60000 29.60764979672356567776
716.70000 29.60764979672356567776
716.80000 29.60764979672356567776
716.90000 29.60764979672356567776
717.00000 29.60764979672356567776
717.10000 29.60764979672356567776
717.20000 29.60764979672356567776
717.30000 29.60764979672356567776
717.40000 29.60764979672356567776
717.50000 29.60764979672356567776
717.60000 29.60764979672356567776
717.70000 29.60764979672356567776
717.80000 29.60764979672356567776
717.90000 29.60764979672356567776
718.00000 29.60764979672356567776
718.10000 29.60764979672356567776
718.20000 29.60764979672356567776
718.30000 29.60764979672356567776
718.40000 29.60764979672356567776
718.50000 29.60764979672356567776
718.60000 29.60764979672356567776
718.70000 29.60764979672356567776
718.80000 29.60764979672356567776
718.90000 29.60764979672356567776
719.00000 29.60764979672356567776
719.10000 29.60764979672356567776
719.20000 29.60764979672356567776
719.30000 29.60764979672356567776
719.40000 29.60764979672356567776
719.50000 29.60764979672356567776
719.60000 29.60764979672356567776
719.70000 29.60764979672356567776
719.80000 29.60764979672356567776
719.90000 29.60764979672356567776
720.00000 29.60764979672356567776
720.10000 29.60764979672356567776
720.20000 29.60764979672356567776
720.30000 29.60764979672356567776
720.40000 29.60764979672356567776
720.50000 29.60764979672356567776
720.60000 29.60764979672356567776
720.70000 29.60764979672356567776
720.80000 29.60764979672356567776
720.90000 29.60764979672356567776
721.00000 29.60764979672356567776
721.10000 29.60764979672356567776
721.20000 29.60764979672356567776
721.30000 29.60764979672356567776
721.40000 29.60764979672356567776
721.50000 29.60764979672356567776
721.60000 29.60764979672356567776
721.70000 29.60764979672356567776
721.80000 29.60764979672356567776
721.90000 29.60764979672356567776
722.00000 29.60764979672356567776
722.10000 29.60764979672356567776
722.20000 29.60764979672356567776
722.30000 29.60764979672356567776
722.40000 29.60764979672356567776
722.50000 29.60764979672356567776
722.60000 29.60764979672356567776
722.70000 29.60764979672356567776
722.80000 29.60764979672356567776
722.90000 29.60764979672356567776
723.00000 29.60764979672356567776
723.10000 29.60764979672356567776
723.20000 29.60764979672356567776
723.30000 29.60764979672356567776
723.40000 29.60764979672356567776
723.50000 29.60764979672356567776
723.60000 29.60764979672356567776
723.70000 29.60764979672356567776
723.80000 29.60764979672356567776
723.90000 29.60764979672356567776
724.00000 29.60764979672356567776
724.10000 29.60764979672356567776
724.20000 29.60764979672356567776
724.30000 29.60764979672356567776
724.40000 29.60764979672356567776
724.50000 29.60764979672356567776
724.60000 29.60764979672356567776
724.70000 29.60764979672356567776
724.80000 29.60764979672356567776
724.90000 29.60764979672356567776
725.00000 29.60764979672356567776
725.10000 29.60764979672356567776
725.20000 29.60764979672356567776
725.30000 29.60764979672356567776
725.40000 29.60764979672356567776
725.50000 29.60764979672356567776
725.60000 29.60764979672356567776
725.70000 29.60764979672356567776
725.80000 29.60764979672356567776
725.90000 29.60764979672356567776
726.00000 29.60764979672356567776
726.10000 29.60764979672356567776
726.20000 29.60764979672356567776
726.30000 29.60764979672356567776
726.40000 29.60764979672356567776
726.50000 29.60764979672356567776
726.60000 29.60764979672356567776
726.70000 29.60764979672356567776
726.80000 29.60764979672356567776
726.90000 29.60764979672356567776
727.00000 29.60764979672356567776
727.10000 29.60764979672356567776
727.20000 29.60764979672356567776
727.30000 29.60764979672356567776
727.40000 29.60764979672356567776
727.50000 29.60764979672356567776
727.60000 29.60764979672356567776
727.70000 29.60764979672356567776
727.80000 29.60764979672356567776
727.90000 29.60764979672356567776
728.00000 29.60764979672356567776
728.10000 29.60764979672356567776
728.20000 29.60764979672356567776
728.30000 29.60764979672356567776
728.40000 29.60764979672356567776
728.50000 29.60764979672356567776
728.60000 29.60764979672356567776
728.70000 29.60764979672356567776
728.80000 29.60764979672356567776
728.90000 29.60764979672356567776
729.00000 29.60764979672356567776
729.10000 29.60764979672356567776
729.20000 29.60764979672356567776
729.30000 29.60764979672356567776
729.40000 29.60764979672356567776
729.50000 29.60764979672356567776
729.60000 29.60764979672356567776
729.70000 29.60764979672356567776
729.80000 29.60764979672356567776
729.90000 29.60764979672356567776
730.00000 29.60764979672356567776
730.10000 29.60764979672356567776
730.20000 29.60764979672356567776
730.30000 29.60764979672356567776
730.40000 29.60764979672356567776
730.50000 29.60764979672356567776
730.60000 29.60764979672356567776
730.70000 29.60764979672356567776
730.80000 29.60764979672356567776
730.90000 29.60764979672356567776
731.00000 29.60764979672356567776
731.10000 29.60764979672356567776
731.20000 29.60764979672356567776
731.30000 29.60764979672356567776
731.40000 29.60764979672356567776
731.50000 29.60764979672356567776
731.60000 29.60764979672356567776
731.70000 29.60764979672356567776
731.80000 29.60764979672356567776
731.90000 29.60764979672356567776
732.00000 29.60764979672356567776
732.10000 29.60764979672356567776
732.20000 29.60764979672356567776
732.30000 29.60764979672356567776
732.40000 29.60764979672356567776
732.50000 29.60764979672356567776
732.60000 29.60764979672356567776
732.70000 29.60764979672356567776
732.80000 29.60764979672356567776
732.90000 29.60764979672356567776
733.00000 29.60764979672356567776
733.10000 29.60764979672356567776
733.20000 29.60764979672356567776
733.30000 29.60764979672356567776
733.40000 29.60764979672356567776
733.50000 29.60764979672356567776
733.60000 29.60764979672356567776
733.70000 29.60764979672356567776
733.80000 29.60764979672356567776
733.90000 29.60764979672356567776
734.00000 29.60764979672356567776
734.10000 29.60764979672356567776
734.20000 29.60764979672356567776
734.30000 29.60764979672356567776
734.40000 29.60764979672356567776
734.50000 29.60764979672356567776
734.60000 29.60764979672356567776
734.70000 29.60764979672356567776
734.80000 29.60764979672356567776
734.90000 29.60764979672356567776
735.00000 29.60764979672356567776
735.10000 29.60764979672356567776
735.20000 29.60764979672356567776
735.30000 29.60764979672356567776
735.40000 29.60764979672356567776
735.50000 29.60764979672356567776
735.60000 29.60764979672356567776
735.70000 29.60764979672356567776
735.80000 29.60764979672356567776
735.90000 29.60764979672356567776
736.00000 29.60764979672356567776
736.10000 29.60764979672356567776
736.20000 29.60764979672356567776
736.30000 29.60764979672356567776
736.40000 29.60764979672356567776
736.50000 29.60764979672356567776
736.60000 29.60764979672356567776
736.70000 29.60764979672356567776
736.80000 29.60764979672356567776
736.90000 29.60764979672356567776
737.00000 29.60764979672356567776
737.10000 29.60764979672356567776
737.20000 29.60764979672356567776
737.30000 29.60764979672356567776
737.40000 29.60764979672356567776
737.50000 29.60764979672356567776
737.60000 29.60764979672356567776
737.70000 29.60764979672356567776
737.80000 29.60764979672356567776
737.90000 29.60764979672356567776
738.00000 29.60764979672356567776
738.10000 29.60764979672356567776
738.20000 29.60764979672356567776
738.30000 29.60764979672356567776
738.40000 29.60764979672356567776
738.50000 29.60764979672356567776
738.60000 29.60764979672356567776
738.70000 29.60764979672356567776
738.80000 29.60764979672356567776
738.90000 29.60764979672356567776
739.00000 29.60764979672356567776
739.10000 29.60764979672356567776
739.20000 29.60764979672356567776
739.30000 29.60764979672356567776
739.40000 29.60764979672356567776
739.50000 29.60764979672356567776
739.60000 29.60764979672356567776
739.70000 29.60764979672356567776
739.80000 29.60764979672356567776
739.90000 29.60764979672356567776
740.00000 29.60764979672356567776
740.10000 29.60764979672356567776
740.20000 29.60764979672356567776
740.30000 29.60764979672356567776
740.40000 29.60764979672356567776
740.50000 29.60764979672356567776
740.60000 29.60764979672356567776
740.70000 29.60764979672356567776
740.80000 29.60764979672356567776
740.90000 29.60764979672356567776
741.00000 29.60764979672356567776
741.10000 29.60764979672356567776
741.20000 29.60764979672356567776
741.30000 29.60764979672356567776
741.40000 29.60764979672356567776
741.50000 29.60764979672356567776
741.60000 29.60764979672356567776
741.70000 29.60764979672356567776
741.80000 29.60764979672356567776
741.90000 29.60764979672356567776
742.00000 29.60764979672356567776
742.10000 29.60764979672356567776
742.20000 29.60764979672356567776
742.30000 29.60764979672356567776
742.40000 29.60764979672356567776
742.50000 29.60764979672356567776
742.60000 29.60764979672356567776
742.70000 29.60764979672356567776
742.80000 29.60764979672356567776
742.90000 29.60764979672356567776
743.00000 29.60764979672356567776
743.10000 29.60764979672356567776
743.20000 29.60764979672356567776
743.30000 29.60764979672356567776
743.40000 29.60764979672356567776
743.50000 29.60764979672356567776
743.60000 29.60764979672356567776
743.70000 29.60764979672356567776
743.80000 29.60764979672356567776
743.90000 29.60764979672356567776
744.00000 29.60764979672356567776
744.10000 29.60764979672356567776
744.20000 29.60764979672356567776
744.30000 29.60764979672356567776
744.40000 29.60764979672356567776
744.50000 29.60764979672356567776
744.60000 29.60764979672356567776
744.70000 29.60764979672356567776
744.80000 29.60764979672356567776
744.90000 29.60764979672356567776
745.00000 29.60764979672356567776
745.10000 29.60764979672356567776
745.20000 29.60764979672356567776
745.30000 29.60764979672356567776
745.40000 29.60764979672356567776
745.50000 29.60764979672356567776
745.60000 29.60764979672356567776
745.70000 29.60764979672356567776
745.80000 29.60764979672356567776
745.90000 29.60764979672356567776
746.00000 29.60764979672356567776
746.10000 29.60764979672356567776
746.20000 29.60764979672356567776
746.30000 29.60764979672356567776
746.40000 29.60764979672356567776
746.50000 29.60764979672356567776
746.60000 29.60764979672356567776
746.70000 29.60764979672356567776
746.80000 29.60764979672356567776
746.90000 29.60764979672356567776
747.00000 29.60764979672356567776
747.10000 29.60764979672356567776
747.20000 29.60764979672356567776
747.30000 29.60764979672356567776
747.40000 29.60764979672356567776
747.50000 29.60764979672356567776
747.60000 29.60764979672356567776
747.70000 29.60764979672356567776
747.80000 29.60764979672356567776
747.90000 29.60764979672356567776
748.00000 29.60764979672356567776
748.10000 29.60764979672356567776
748.20000 29.60764979672356567776
748.30000 29.60764979672356567776
748.40000 29.60764979672356567776
748.50000 29.60764979672356567776
748.60000 29.60764979672356567776
748.70000 29.60764979672356567776
748.80000 29.60764979672356567776
748.90000 29.60764979672356567776
749.00000 29.60764979672356567776
749.10000 29.60764979672356567776
749.20000 29.60764979672356567776
749.30000 29.60764979672356567776
749.40000 29.60764979672356567776
749.50000 29.60764979672356567776
749.60000 29.60764979672356567776
749.70000 29.60764979672356567776
749.80000 29.60764979672356567776
749.90000 29.60764979672356567776
750.00000 29.60764979672356567776
750.10000 29.60764979672356567776
750.20000 29.60764979672356567776
750.30000 29.60764979672356567776
750.40000 29.60764979672356567776
750.50000 29.60764979672356567776
750.60000 29.60764979672356567776
750.70000 29.60764979672356567776
750.80000 29.60764979672356567776
750.90000 29.60764979672356567776
751.00000 29.60764979672356567776
751.10000 29.60764979672356567776
751.20000 29.60764979672356567776
751.30000 29.60764979672356567776
751.40000 29.60764979672356567776
751.50000 29.60764979672356567776
751.60000 29.60764979672356567776
751.70000 29.60764979672356567776
751.80000 29.60764979672356567776
751.90000 29.60764979672356567776
752.00000 29.60764979672356567776
752.10000 29.60764979672356567776
752.20000 29.60764979672356567776
752.30000 29.60764979672356567776
752.40000 29.60764979672356567776
752.50000 29.60764979672356567776
752.60000 29.60764979672356567776
752.70000 29.60764979672356567776
752.80000 29.60764979672356567776
752.90000 29.60764979672356567776
753.00000 29.60764979672356567776
753.10000 29.60764979672356567776
753.20000 29.60764979672356567776
753.30000 29.60764979672356567776
753.40000 29.60764979672356567776
753.50000 29.60764979672356567776
753.60000 29.60764979672356567776
753.70000 29.60764979672356567776
753.80000 29.60764979672356567776
753.90000 29.60764979672356567776
754.00000 29.60764979672356567776
754.10000 29.60764979672356567776
754.20000 29.60764979672356567776
754.30000 29.60764979672356567776
754.40000 29.60764979672356567776
754.50000 29.60764979672356567776
754.60000 29.60764979672356567776
754.70000 29.60764979672356567776
754.80000 29.60764979672356567776
754.90000 29.60764979672356567776
755.00000 29.60764979672356567776
755.10000 29.60764979672356567776
755.20000 29.60764979672356567776
755.30000 29.60764979672356567776
755.40000 29.60764979672356567776
755.50000 29.60764979672356567776
755.60000 29.60764979672356567776
755.70000 29.60764979672356567776
755.80000 29.60764979672356567776
755.90000 29.60764979672356567776
756.00000 29.60764979672356567776
756.10000 29.60764979672356567776
756.20000 29.60764979672356567776
756.30000 29.60764979672356567776
756.40000 29.60764979672356567776
756.50000 29.60764979672356567776
756.60000 29.60764979672356567776
756.70000 29.60764979672356567776
756.80000 29.60764979672356567776
756.90000 29.60764979672356567776
757.00000 29.60764979672356567776
757.10000 29.60764979672356567776
757.20000 29.60764979672356567776
757.30000 29.60764979672356567776
757.40000 29.60764979672356567776
757.50000 29.60764979672356567776
757.60000 29.60764979672356567776
757.70000 29.60764979672356567776
757.80000 29.60764979672356567776
757.90000 29.60764979672356567776
758.00000 29.60764979672356567776
758.10000 29.60764979672356567776
758.20000 29.60764979672356567776
758.30000 29.60764979672356567776
758.40000 29.60764979672356567776
758.50000 29.60764979672356567776
758.60000 29.60764979672356567776
758.70000 29.60764979672356567776
758.80000 29.60764979672356567776
758.90000 29.60764979672356567776
759.00000 29.60764979672356567776
759.10000 29.60764979672356567776
759.20000 29.60764979672356567776
759.30000 29.60764979672356567776
759.40000 29.60764979672356567776
759.50000 29.60764979672356567776
759.60000 29.60764979672356567776
759.70000 29.60764979672356567776
759.80000 29.60764979672356567776
759.90000 29.60764979672356567776
760.00000 29.60764979672356567776
760.10000 29.60764979672356567776
760.20000 29.60764979672356567776
760.30000 29.60764979672356567776
760.40000 29.60764979672356567776
760.50000 29.60764979672356567776
760.60000 29.60764979672356567776
760.70000 29.60764979672356567776
760.80000 29.60764979672356567776
760.90000 29.60764979672356567776
761.00000 29.60764979672356567776
761.10000 29.60764979672356567776
761.20000 29.60764979672356567776
761.30000 29.60764979672356567776
761.40000 29.60764979672356567776
761.50000 29.60764979672356567776
761.60000 29.60764979672356567776
761.70000 29.60764979672356567776
761.80000 29.60764979672356567776
761.90000 29.60764979672356567776
762.00000 29.60764979672356567776
762.10000 29.60764979672356567776
762.20000 29.60764979672356567776
762.30000 29.60764979672356567776
762.40000 29.60764979672356567776
762.50000 29.60764979672356567776
762.60000 29.60764979672356567776
762.70000 29.60764979672356567776
762.80000 29.60764979672356567776
762.90000 29.60764979672356567776
763.00000 29.60764979672356567776
763.10000 29.60764979672356567776
763.20000 29.60764979672356567776
763.30000 29.60764979672356567776
763.40000 29.60764979672356567776
763.50000 29.60764979672356567776
763.60000 29.60764979672356567776
763.70000 29.60764979672356567776
763.80000 29.60764979672356567776
763.90000 29.60764979672356567776
764.00000 29.60764979672356567776
764.10000 29.60764979672356567776
764.20000 29.60764979672356567776
764.30000 29.60764979672356567776
764.40000 29.60764979672356567776
764.50000 29.60764979672356567776
764.60000 29.60764979672356567776
764.70000 29.60764979672356567776
764.80000 29.60764979672356567776
764.90000 29.60764979672356567776
765.00000 29.60764979672356567776
765.10000 29.60764979672356567776
765.20000 29.60764979672356567776
765.30000 29.60764979672356567776
765.40000 29.60764979672356567776
765.50000 29.60764979672356567776
765.60000 29.60764979672356567776
765.70000 29.60764979672356567776
765.80000 29.60764979672356567776
765.90000 29.60764979672356567776
766.00000 29.60764979672356567776
766.10000 29.60764979672356567776
766.20000 29.60764979672356567776
766.30000 29.60764979672356567776
766.40000 29.60764979672356567776
766.50000 29.60764979672356567776
766.60000 29.60764979672356567776
766.70000 29.60764979672356567776
766.80000 29.60764979672356567776
766.90000 29.60764979672356567776
767.00000 29.60764979672356567776
767.10000 29.60764979672356567776
767.20000 29.60764979672356567776
767.30000 29.60764979672356567776
767.40000 29.60764979672356567776
767.50000 29.60764979672356567776
767.60000 29.60764979672356567776
767.70000 29.60764979672356567776
767.80000 29.60764979672356567776
767.90000 29.60764979672356567776
768.00000 29.60764979672356567776
768.10000 29.60764979672356567776
768.20000 29.60764979672356567776
768.30000 29.60764979672356567776
768.40000 29.60764979672356567776
768.50000 29.60764979672356567776
768.60000 29.60764979672356567776
768.70000 29.60764979672356567776
768.80000 29.60764979672356567776
768.90000 29.60764979672356567776
769.00000 29.60764979672356567776
769.10000 29.60764979672356567776
769.20000 29.60764979672356567776
769.30000 29.60764979672356567776
769.40000 29.60764979672356567776
769.50000 29.60764979672356567776
769.60000 29.60764979672356567776
769.70000 29.60764979672356567776
769.80000 29.60764979672356567776
769.90000 29.60764979672356567776
770.00000 29.60764979672356567776
770.10000 29.60764979672356567776
770.20000 29.60764979672356567776
770.30000 29.60764979672356567776
770.40000 29.60764979672356567776
770.50000 29.60764979672356567776
770.60000 29.60764979672356567776
770.70000 29.60764979672356567776
770.80000 29.60764979672356567776
770.90000 29.60764979672356567776
771.00000 29.60764979672356567776
771.10000 29.60764979672356567776
771.20000 29.60764979672356567776
771.30000 29.60764979672356567776
771.40000 29.60764979672356567776
771.50000 29.60764979672356567776
771.60000 29.60764979672356567776
771.70000 29.60764979672356567776
771.80000 29.60764979672356567776
771.90000 29.60764979672356567776
772.00000 29.60764979672356567776
772.10000 29.60764979672356567776
772.20000 29.60764979672356567776
772.30000 29.60764979672356567776
772.40000 29.60764979672356567776
772.50000 29.60764979672356567776
772.60000 29.60764979672356567776
772.70000 29.60764979672356567776
772.80000 29.60764979672356567776
772.90000 29.60764979672356567776
773.00000 29.60764979672356567776
773.10000 29.60764979672356567776
773.20000 29.60764979672356567776
773.30000 29.60764979672356567776
773.40000 29.60764979672356567776
773.50000 29.60764979672356567776
773.60000 29.60764979672356567776
773.70000 29.60764979672356567776
773.80000 29.60764979672356567776
773.90000 29.60764979672356567776
774.00000 29.60764979672356567776
774.10000 29.60764979672356567776
774.20000 29.60764979672356567776
774.30000 29.60764979672356567776
774.40000 29.60764979672356567776
774.50000 29.60764979672356567776
774.60000 29.60764979672356567776
774.70000 29.60764979672356567776
774.80000 29.60764979672356567776
774.90000 29.60764979672356567776
775.00000 29.60764979672356567776
775.10000 29.60764979672356567776
775.20000 29.60764979672356567776
775.30000 29.60764979672356567776
775.40000 29.60764979672356567776
775.50000 29.60764979672356567776
775.60000 29.60764979672356567776
775.70000 29.60764979672356567776
775.80000 29.60764979672356567776
775.90000 29.60764979672356567776
776.00000 29.60764979672356567776
776.10000 29.60764979672356567776
776.20000 29.60764979672356567776
776.30000 29.60764979672356567776
776.40000 29.60764979672356567776
776.50000 29.60764979672356567776
776.60000 29.60764979672356567776
776.70000 29.60764979672356567776
776.80000 29.60764979672356567776
776.90000 29.60764979672356567776
777.00000 29.60764979672356567776
777.10000 29.60764979672356567776
777.20000 29.60764979672356567776
777.30000 29.60764979672356567776
777.40000 29.60764979672356567776
777.50000 29.60764979672356567776
777.60000 29.60764979672356567776
777.70000 29.60764979672356567776
777.80000 29.60764979672356567776
777.90000 29.60764979672356567776
778.00000 29.60764979672356567776
778.10000 29.60764979672356567776
778.20000 29.60764979672356567776
778.30000 29.60764979672356567776
778.40000 29.60764979672356567776
778.50000 29.60764979672356567776
778.60000 29.60764979672356567776
778.70000 29.60764979672356567776
778.80000 29.60764979672356567776
778.90000 29.60764979672356567776
779.00000 29.60764979672356567776
779.10000 29.60764979672356567776
779.20000 29.60764979672356567776
779.30000 29.60764979672356567776
779.40000 29.60764979672356567776
779.50000 29.60764979672356567776
779.60000 29.60764979672356567776
779.70000 29.60764979672356567776
779.80000 29.60764979672356567776
779.90000 29.60764979672356567776
780.00000 29.60764979672356567776
780.10000 29.60764979672356567776
780.20000 29.60764979672356567776
780.30000 29.60764979672356567776
780.40000 29.60764979672356567776
780.50000 29.60764979672356567776
780.60000 29.60764979672356567776
780.70000 29.60764979672356567776
780.80000 29.60764979672356567776
780.90000 29.60764979672356567776
781.00000 29.60764979672356567776
781.10000 29.60764979672356567776
781.20000 29.60764979672356567776
781.30000 29.60764979672356567776
781.40000 29.60764979672356567776
781.50000 29.60764979672356567776
781.60000 29.60764979672356567776
781.70000 29.60764979672356567776
781.80000 29.60764979672356567776
781.90000 29.60764979672356567776
782.00000 29.60764979672356567776
782.10000 29.60764979672356567776
782.20000 29.60764979672356567776
782.30000 29.60764979672356567776
782.40000 29.60764979672356567776
782.50000 29.60764979672356567776
782.60000 29.60764979672356567776
782.70000 29.60764979672356567776
782.80000 29.60764979672356567776
782.90000 29.60764979672356567776
783.00000 29.60764979672356567776
783.10000 29.60764979672356567776
783.20000 29.60764979672356567776
783.30000 29.60764979672356567776
783.40000 29.60764979672356567776
783.50000 29.60764979672356567776
783.60000 29.60764979672356567776
783.70000 29.60764979672356567776
783.80000 29.60764979672356567776
783.90000 29.60764979672356567776
784.00000 29.60764979672356567776
784.10000 29.60764979672356567776
784.20000 29.60764979672356567776
784.30000 29.60764979672356567776
784.40000 29.60764979672356567776
784.50000 29.60764979672356567776
784.60000 29.60764979672356567776
784.70000 29.60764979672356567776
784.80000 29.60764979672356567776
784.90000 29.60764979672356567776
785.00000 29.60764979672356567776
785.10000 29.60764979672356567776
785.20000 29.60764979672356567776
785.30000 29.60764979672356567776
785.40000 29.60764979672356567776
785.50000 29.60764979672356567776
785.60000 29.60764979672356567776
785.70000 29.60764979672356567776
785.80000 29.60764979672356567776
785.90000 29.60764979672356567776
786.00000 29.60764979672356567776
786.10000 29.60764979672356567776
786.20000 29.60764979672356567776
786.30000 29.60764979672356567776
786.40000 29.60764979672356567776
786.50000 29.60764979672356567776
786.60000 29.60764979672356567776
786.70000 29.60764979672356567776
786.80000 29.60764979672356567776
786.90000 29.60764979672356567776
787.00000 29.60764979672356567776
787.10000 29.60764979672356567776
787.20000 29.60764979672356567776
787.30000 29.60764979672356567776
787.40000 29.60764979672356567776
787.50000 29.60764979672356567776
787.60000 29.60764979672356567776
787.70000 29.60764979672356567776
787.80000 29.60764979672356567776
787.90000 29.60764979672356567776
788.00000 29.60764979672356567776
788.10000 29.60764979672356567776
788.20000 29.60764979672356567776
788.30000 29.60764979672356567776
788.40000 29.60764979672356567776
788.50000 29.60764979672356567776
788.60000 29.60764979672356567776
788.70000 29.60764979672356567776
788.80000 29.60764979672356567776
788.90000 29.60764979672356567776
789.00000 29.60764979672356567776
789.10000 29.60764979672356567776
789.20000 29.60764979672356567776
789.30000 29.60764979672356567776
789.40000 29.60764979672356567776
789.50000 29.60764979672356567776
789.60000 29.60764979672356567776
789.70000 29.60764979672356567776
789.80000 29.60764979672356567776
789.90000 29.60764979672356567776
790.00000 29.60764979672356567776
790.10000 29.60764979672356567776
790.20000 29.60764979672356567776
790.30000 29.60764979672356567776
790.40000 29.60764979672356567776
790.50000 29.60764979672356567776
790.60000 29.60764979672356567776
790.70000 29.60764979672356567776
790.80000 29.60764979672356567776
790.90000 29.60764979672356567776
791.00000 29.60764979672356567776
791.10000 29.60764979672356567776
791.20000 29.60764979672356567776
791.30000 29.60764979672356567776
791.40000 29.60764979672356567776
791.50000 29.60764979672356567776
791.60000 29.60764979672356567776
791.70000 29.60764979672356567776
791.80000 29.60764979672356567776
791.90000 29.60764979672356567776
792.00000 29.60764979672356567776
792.10000 29.60764979672356567776
792.20000 29.60764979672356567776
792.30000 29.60764979672356567776
792.40000 29.60764979672356567776
792.50000 29.60764979672356567776
792.60000 29.60764979672356567776
792.70000 29.60764979672356567776
792.80000 29.60764979672356567776
792.90000 29.60764979672356567776
793.00000 29.60764979672356567776
793.10000 29.60764979672356567776
793.20000 29.60764979672356567776
793.30000 29.60764979672356567776
793.40000 29.60764979672356567776
793.50000 29.60764979672356567776
793.60000 29.60764979672356567776
793.70000 29.60764979672356567776
793.80000 29.60764979672356567776
793.90000 29.60764979672356567776
794.00000 29.60764979672356567776
794.10000 29.60764979672356567776
794.20000 29.60764979672356567776
794.30000 29.60764979672356567776
794.40000 29.60764979672356567776
794.50000 29.60764979672356567776
794.60000 29.60764979672356567776
794.70000 29.60764979672356567776
794.80000 29.60764979672356567776
794.90000 29.60764979672356567776
795.00000 29.60764979672356567776
795.10000 29.60764979672356567776
795.20000 29.60764979672356567776
795.30000 29.60764979672356567776
795.40000 29.60764979672356567776
795.50000 29.60764979672356567776
795.60000 29.60764979672356567776
795.70000 29.60764979672356567776
795.80000 29.60764979672356567776
795.90000 29.60764979672356567776
796.00000 29.60764979672356567776
796.10000 29.60764979672356567776
796.20000 29.60764979672356567776
796.30000 29.60764979672356567776
796.40000 29.60764979672356567776
796.50000 29.60764979672356567776
796.60000 29.60764979672356567776
796.70000 29.60764979672356567776
796.80000 29.60764979672356567776
796.90000 29.60764979672356567776
797.00000 29.60764979672356567776
797.10000 29.60764979672356567776
797.20000 29.60764979672356567776
797.30000 29.60764979672356567776
797.40000 29.60764979672356567776
797.50000 29.60764979672356567776
797.60000 29.60764979672356567776
797.70000 29.60764979672356567776
797.80000 29.60764979672356567776
797.90000 29.60764979672356567776
798.00000 29.60764979672356567776
798.10000 29.60764979672356567776
798.20000 29.60764979672356567776
798.30000 29.60764979672356567776
798.40000 29.60764979672356567776
798.50000 29.60764979672356567776
798.60000 29.60764979672356567776
798.70000 29.60764979672356567776
798.80000 29.60764979672356567776
798.90000 29.60764979672356567776
799.00000 29.60764979672356567776
799.10000 29.60764979672356567776
799.20000 29.60764979672356567776
799.30000 29.60764979672356567776
799.40000 29.60764979672356567776
799.50000 29.60764979672356567776
799.60000 29.60764979672356567776
799.70000 29.60764979672356567776
799.80000 29.60764979672356567776
799.90000 29.60764979672356567776
800.00000 29.60764979672356567776
800.10000 29.60764979672356567776
800.20000 29.60764979672356567776
800.30000 29.60764979672356567776
800.40000 29.60764979672356567776
800.50000 29.60764979672356567776
800.60000 29.60764979672356567776
800.70000 29.60764979672356567776
800.80000 29.60764979672356567776
800.90000 29.60764979672356567776
801.00000 29.60764979672356567776
801.10000 29.60764979672356567776
801.20000 29.60764979672356567776
801.30000 29.60764979672356567776
801.40000 29.60764979672356567776
801.50000 29.60764979672356567776
801.60000 29.60764979672356567776
801.70000 29.60764979672356567776
801.80000 29.60764979672356567776
801.90000 29.60764979672356567776
802.00000 29.60764979672356567776
802.10000 29.60764979672356567776
802.20000 29.60764979672356567776
802.30000 29.60764979672356567776
802.40000 29.60764979672356567776
802.50000 29.60764979672356567776
802.60000 29.60764979672356567776
802.70000 29.60764979672356567776
802.80000 29.60764979672356567776
802.90000 29.60764979672356567776
803.00000 29.60764979672356567776
803.10000 29.60764979672356567776
803.20000 29.60764979672356567776
803.30000 29.60764979672356567776
803.40000 29.60764979672356567776
803.50000 29.60764979672356567776
803.60000 29.60764979672356567776
803.70000 29.60764979672356567776
803.80000 29.60764979672356567776
803.90000 29.60764979672356567776
804.00000 29.60764979672356567776
804.10000 29.60764979672356567776
804.20000 29.60764979672356567776
804.30000 29.60764979672356567776
804.40000 29.60764979672356567776
804.50000 29.60764979672356567776
804.60000 29.60764979672356567776
804.70000 29.60764979672356567776
804.80000 29.60764979672356567776
804.90000 29.60764979672356567776
805.00000 29.60764979672356567776
805.10000 29.60764979672356567776
805.20000 29.60764979672356567776
805.30000 29.60764979672356567776
805.40000 29.60764979672356567776
805.50000 29.60764979672356567776
805.60000 29.60764979672356567776
805.70000 29.60764979672356567776
805.80000 29.60764979672356567776
805.90000 29.60764979672356567776
806.00000 29.60764979672356567776
806.10000 29.60764979672356567776
806.20000 29.60764979672356567776
806.30000 29.60764979672356567776
806.40000 29.60764979672356567776
806.50000 29.60764979672356567776
806.60000 29.60764979672356567776
806.70000 29.60764979672356567776
806.80000 29.60764979672356567776
806.90000 29.60764979672356567776
807.00000 29.60764979672356567776
807.10000 29.60764979672356567776
807.20000 29.60764979672356567776
807.30000 29.60764979672356567776
807.40000 29.60764979672356567776
807.50000 29.60764979672356567776
807.60000 29.60764979672356567776
807.70000 29.60764979672356567776
807.80000 29.60764979672356567776
807.90000 29.60764979672356567776
808.00000 29.60764979672356567776
808.10000 29.60764979672356567776
808.20000 29.60764979672356567776
808.30000 29.60764979672356567776
808.40000 29.60764979672356567776
808.50000 29.60764979672356567776
808.60000 29.60764979672356567776
808.70000 29.60764979672356567776
808.80000 29.60764979672356567776
808.90000 29.60764979672356567776
809.00000 29.60764979672356567776
809.10000 29.60764979672356567776
809.20000 29.60764979672356567776
809.30000 29.60764979672356567776
809.40000 29.60764979672356567776
809.50000 29.60764979672356567776
809.60000 29.60764979672356567776
809.70000 29.60764979672356567776
809.80000 29.60764979672356567776
809.90000 29.60764979672356567776
810.00000 29.60764979672356567776
810.10000 29.60764979672356567776
810.20000 29.60764979672356567776
810.30000 29.60764979672356567776
810.40000 29.60764979672356567776
810.50000 29.60764979672356567776
810.60000 29.60764979672356567776
810.70000 29.60764979672356567776
810.80000 29.60764979672356567776
810.90000 29.60764979672356567776
811.00000 29.60764979672356567776
811.10000 29.60764979672356567776
811.20000 29.60764979672356567776
811.30000 29.60764979672356567776
811.40000 29.60764979672356567776
811.50000 29.60764979672356567776
811.60000 29.60764979672356567776
811.70000 29.60764979672356567776
811.80000 29.60764979672356567776
811.90000 29.60764979672356567776
812.00000 29.60764979672356567776
812.10000 29.60764979672356567776
812.20000 29.60764979672356567776
812.30000 29.60764979672356567776
812.40000 29.60764979672356567776
812.50000 29.60764979672356567776
812.60000 29.60764979672356567776
812.70000 29.60764979672356567776
812.80000 29.60764979672356567776
812.90000 29.60764979672356567776
813.00000 29.60764979672356567776
813.10000 29.60764979672356567776
813.20000 29.60764979672356567776
813.30000 29.60764979672356567776
813.40000 29.60764979672356567776
813.50000 29.60764979672356567776
813.60000 29.60764979672356567776
813.70000 29.60764979672356567776
813.80000 29.60764979672356567776
813.90000 29.60764979672356567776
814.00000 29.60764979672356567776
814.10000 29.60764979672356567776
814.20000 29.60764979672356567776
814.30000 29.60764979672356567776
814.40000 29.60764979672356567776
814.50000 29.60764979672356567776
814.60000 29.60764979672356567776
814.70000 29.60764979672356567776
814.80000 29.60764979672356567776
814.90000 29.60764979672356567776
815.00000 29.60764979672356567776
815.10000 29.60764979672356567776
815.20000 29.60764979672356567776
815.30000 29.60764979672356567776
815.40000 29.60764979672356567776
815.50000 29.60764979672356567776
815.60000 29.60764979672356567776
815.70000 29.60764979672356567776
815.80000 29.60764979672356567776
815.90000 29.60764979672356567776
816.00000 29.60764979672356567776
816.10000 29.60764979672356567776
816.20000 29.60764979672356567776
816.30000 29.60764979672356567776
816.40000 29.60764979672356567776
816.50000 29.60764979672356567776
816.60000 29.60764979672356567776
816.70000 29.60764979672356567776
816.80000 29.60764979672356567776
816.90000 29.60764979672356567776
817.00000 29.60764979672356567776
817.10000 29.60764979672356567776
817.20000 29.60764979672356567776
817.30000 29.60764979672356567776
817.40000 29.60764979672356567776
817.50000 29.60764979672356567776
817.60000 29.60764979672356567776
817.70000 29.60764979672356567776
817.80000 29.60764979672356567776
817.90000 29.60764979672356567776
818.00000 29.60764979672356567776
818.10000 29.60764979672356567776
818.20000 29.60764979672356567776
818.30000 29.60764979672356567776
818.40000 29.60764979672356567776
818.50000 29.60764979672356567776
818.60000 29.60764979672356567776
818.70000 29.60764979672356567776
818.80000 29.60764979672356567776
818.90000 29.60764979672356567776
819.00000 29.60764979672356567776
819.10000 29.60764979672356567776
819.20000 29.60764979672356567776
819.30000 29.60764979672356567776
819.40000 29.60764979672356567776
819.50000 29.60764979672356567776
819.60000 29.60764979672356567776
819.70000 29.60764979672356567776
819.80000 29.60764979672356567776
819.90000 29.60764979672356567776
820.00000 29.60764979672356567776
820.10000 29.60764979672356567776
820.20000 29.60764979672356567776
820.30000 29.60764979672356567776
820.40000 29.60764979672356567776
820.50000 29.60764979672356567776
820.60000 29.60764979672356567776
820.70000 29.60764979672356567776
820.80000 29.60764979672356567776
820.90000 29.60764979672356567776
821.00000 29.60764979672356567776
821.10000 29.60764979672356567776
821.20000 29.60764979672356567776
821.30000 29.60764979672356567776
821.40000 29.60764979672356567776
821.50000 29.60764979672356567776
821.60000 29.60764979672356567776
821.70000 29.60764979672356567776
821.80000 29.60764979672356567776
821.90000 29.60764979672356567776
822.00000 29.60764979672356567776
822.10000 29.60764979672356567776
822.20000 29.60764979672356567776
822.30000 29.60764979672356567776
822.40000 29.60764979672356567776
822.50000 29.60764979672356567776
822.60000 29.60764979672356567776
822.70000 29.60764979672356567776
822.80000 29.60764979672356567776
822.90000 29.60764979672356567776
823.00000 29.60764979672356567776
823.10000 29.60764979672356567776
823.20000 29.60764979672356567776
823.30000 29.60764979672356567776
823.40000 29.60764979672356567776
823.50000 29.60764979672356567776
823.60000 29.60764979672356567776
823.70000 29.60764979672356567776
823.80000 29.60764979672356567776
823.90000 29.60764979672356567776
824.00000 29.60764979672356567776
824.10000 29.60764979672356567776
824.20000 29.60764979672356567776
824.30000 29.60764979672356567776
824.40000 29.60764979672356567776
824.50000 29.60764979672356567776
824.60000 29.60764979672356567776
824.70000 29.60764979672356567776
824.80000 29.60764979672356567776
824.90000 29.60764979672356567776
825.00000 29.60764979672356567776
825.10000 29.60764979672356567776
825.20000 29.60764979672356567776
825.30000 29.60764979672356567776
825.40000 29.60764979672356567776
825.50000 29.60764979672356567776
825.60000 29.60764979672356567776
825.70000 29.60764979672356567776
825.80000 29.60764979672356567776
825.90000 29.60764979672356567776
826.00000 29.60764979672356567776
826.10000 29.60764979672356567776
826.20000 29.60764979672356567776
826.30000 29.60764979672356567776
826.40000 29.60764979672356567776
826.50000 29.60764979672356567776
826.60000 29.60764979672356567776
826.70000 29.60764979672356567776
826.80000 29.60764979672356567776
826.90000 29.60764979672356567776
827.00000 29.60764979672356567776
827.10000 29.60764979672356567776
827.20000 29.60764979672356567776
827.30000 29.60764979672356567776
827.40000 29.60764979672356567776
827.50000 29.60764979672356567776
827.60000 29.60764979672356567776
827.70000 29.60764979672356567776
827.80000 29.60764979672356567776
827.90000 29.60764979672356567776
828.00000 29.60764979672356567776
828.10000 29.60764979672356567776
828.20000 29.60764979672356567776
828.30000 29.60764979672356567776
828.40000 29.60764979672356567776
828.50000 29.60764979672356567776
828.60000 29.60764979672356567776
828.70000 29.60764979672356567776
828.80000 29.60764979672356567776
828.90000 29.60764979672356567776
829.00000 29.60764979672356567776
829.10000 29.60764979672356567776
829.20000 29.60764979672356567776
829.30000 29.60764979672356567776
829.40000 29.60764979672356567776
829.50000 29.60764979672356567776
829.60000 29.60764979672356567776
829.70000 29.60764979672356567776
829.80000 29.60764979672356567776
829.90000 29.60764979672356567776
830.00000 29.60764979672356567776
830.10000 29.60764979672356567776
830.20000 29.60764979672356567776
830.30000 29.60764979672356567776
830.40000 29.60764979672356567776
830.50000 29.60764979672356567776
830.60000 29.60764979672356567776
830.70000 29.60764979672356567776
830.80000 29.60764979672356567776
830.90000 29.60764979672356567776
831.00000 29.60764979672356567776
831.10000 29.60764979672356567776
831.20000 29.60764979672356567776
831.30000 29.60764979672356567776
831.40000 29.60764979672356567776
831.50000 29.60764979672356567776
831.60000 29.60764979672356567776
831.70000 29.60764979672356567776
831.80000 29.60764979672356567776
831.90000 29.60764979672356567776
832.00000 29.60764979672356567776
832.10000 29.60764979672356567776
832.20000 29.60764979672356567776
832.30000 29.60764979672356567776
832.40000 29.60764979672356567776
832.50000 29.60764979672356567776
832.60000 29.60764979672356567776
832.70000 29.60764979672356567776
832.80000 29.60764979672356567776
832.90000 29.60764979672356567776
833.00000 29.60764979672356567776
833.10000 29.60764979672356567776
833.20000 29.60764979672356567776
833.30000 29.60764979672356567776
833.40000 29.60764979672356567776
833.50000 29.60764979672356567776
833.60000 29.60764979672356567776
833.70000 29.60764979672356567776
833.80000 29.60764979672356567776
833.90000 29.60764979672356567776
834.00000 29.60764979672356567776
834.10000 29.60764979672356567776
834.20000 29.60764979672356567776
834.30000 29.60764979672356567776
834.40000 29.60764979672356567776
834.50000 29.60764979672356567776
834.60000 29.60764979672356567776
834.70000 29.60764979672356567776
834.80000 29.60764979672356567776
834.90000 29.60764979672356567776
835.00000 29.60764979672356567776
835.10000 29.60764979672356567776
835.20000 29.60764979672356567776
835.30000 29.60764979672356567776
835.40000 29.60764979672356567776
835.50000 29.60764979672356567776
835.60000 29.60764979672356567776
835.70000 29.60764979672356567776
835.80000 29.60764979672356567776
835.90000 29.60764979672356567776
836.00000 29.60764979672356567776
836.10000 29.60764979672356567776
836.20000 29.60764979672356567776
836.30000 29.60764979672356567776
836.40000 29.60764979672356567776
836.50000 29.60764979672356567776
836.60000 29.60764979672356567776
836.70000 29.60764979672356567776
836.80000 29.60764979672356567776
836.90000 29.60764979672356567776
837.00000 29.60764979672356567776
837.10000 29.60764979672356567776
837.20000 29.60764979672356567776
837.30000 29.60764979672356567776
837.40000 29.60764979672356567776
837.50000 29.60764979672356567776
837.60000 29.60764979672356567776
837.70000 29.60764979672356567776
837.80000 29.60764979672356567776
837.90000 29.60764979672356567776
838.00000 29.60764979672356567776
838.10000 29.60764979672356567776
838.20000 29.60764979672356567776
838.30000 29.60764979672356567776
838.40000 29.60764979672356567776
838.50000 29.60764979672356567776
838.60000 29.60764979672356567776
838.70000 29.60764979672356567776
838.80000 29.60764979672356567776
838.90000 29.60764979672356567776
839.00000 29.60764979672356567776
839.10000 29.60764979672356567776
839.20000 29.60764979672356567776
839.30000 29.60764979672356567776
839.40000 29.60764979672356567776
839.50000 29.60764979672356567776
839.60000 29.60764979672356567776
839.70000 29.60764979672356567776
839.80000 29.60764979672356567776
839.90000 29.60764979672356567776
840.00000 29.60764979672356567776
840.10000 29.60764979672356567776
840.20000 29.60764979672356567776
840.30000 29.60764979672356567776
840.40000 29.60764979672356567776
840.50000 29.60764979672356567776
840.60000 29.60764979672356567776
840.70000 29.60764979672356567776
840.80000 29.60764979672356567776
840.90000 29.60764979672356567776
841.00000 29.60764979672356567776
841.10000 29.60764979672356567776
841.20000 29.60764979672356567776
841.30000 29.60764979672356567776
841.40000 29.60764979672356567776
841.50000 29.60764979672356567776
841.60000 29.60764979672356567776
841.70000 29.60764979672356567776
841.80000 29.60764979672356567776
841.90000 29.60764979672356567776
842.00000 29.60764979672356567776
842.10000 29.60764979672356567776
842.20000 29.60764979672356567776
842.30000 29.60764979672356567776
842.40000 29.60764979672356567776
842.50000 29.60764979672356567776
842.60000 29.60764979672356567776
842.70000 29.60764979672356567776
842.80000 29.60764979672356567776
842.90000 29.60764979672356567776
843.00000 29.60764979672356567776
843.10000 29.60764979672356567776
843.20000 29.60764979672356567776
843.30000 29.60764979672356567776
843.40000 29.60764979672356567776
843.50000 29.60764979672356567776
843.60000 29.60764979672356567776
843.70000 29.60764979672356567776
843.80000 29.60764979672356567776
843.90000 29.60764979672356567776
844.00000 29.60764979672356567776
844.10000 29.60764979672356567776
844.20000 29.60764979672356567776
844.30000 29.60764979672356567776
844.40000 29.60764979672356567776
844.50000 29.60764979672356567776
844.60000 29.60764979672356567776
844.70000 29.60764979672356567776
844.80000 29.60764979672356567776
844.90000 29.60764979672356567776
845.00000 29.60764979672356567776
845.10000 29.60764979672356567776
845.20000 29.60764979672356567776
845.30000 29.60764979672356567776
845.40000 29.60764979672356567776
845.50000 29.60764979672356567776
845.60000 29.60764979672356567776
845.70000 29.60764979672356567776
845.80000 29.60764979672356567776
845.90000 29.60764979672356567776
846.00000 29.60764979672356567776
846.10000 29.60764979672356567776
846.20000 29.60764979672356567776
846.30000 29.60764979672356567776
846.40000 29.60764979672356567776
846.50000 29.60764979672356567776
846.60000 29.60764979672356567776
846.70000 29.60764979672356567776
846.80000 29.60764979672356567776
846.90000 29.60764979672356567776
847.00000 29.60764979672356567776
847.10000 29.60764979672356567776
847.20000 29.60764979672356567776
847.30000 29.60764979672356567776
847.40000 29.60764979672356567776
847.50000 29.60764979672356567776
847.60000 29.60764979672356567776
847.70000 29.60764979672356567776
847.80000 29.60764979672356567776
847.90000 29.60764979672356567776
848.00000 29.60764979672356567776
848.10000 29.60764979672356567776
848.20000 29.60764979672356567776
848.30000 29.60764979672356567776
848.40000 29.60764979672356567776
848.50000 29.60764979672356567776
848.60000 29.60764979672356567776
848.70000 29.60764979672356567776
848.80000 29.60764979672356567776
848.90000 29.60764979672356567776
849.00000 29.60764979672356567776
849.10000 29.60764979672356567776
849.20000 29.60764979672356567776
849.30000 29.60764979672356567776
849.40000 29.60764979672356567776
849.50000 29.60764979672356567776
849.60000 29.60764979672356567776
849.70000 29.60764979672356567776
849.80000 29.60764979672356567776
849.90000 29.60764979672356567776
850.00000 29.60764979672356567776
850.10000 29.60764979672356567776
850.20000 29.60764979672356567776
850.30000 29.60764979672356567776
850.40000 29.60764979672356567776
850.50000 29.60764979672356567776
850.60000 29.60764979672356567776
850.70000 29.60764979672356567776
850.80000 29.60764979672356567776
850.90000 29.60764979672356567776
851.00000 29.60764979672356567776
851.10000 29.60764979672356567776
851.20000 29.60764979672356567776
851.30000 29.60764979672356567776
851.40000 29.60764979672356567776
851.50000 29.60764979672356567776
851.60000 29.60764979672356567776
851.70000 29.60764979672356567776
851.80000 29.60764979672356567776
851.90000 29.60764979672356567776
852.00000 29.60764979672356567776
852.10000 29.60764979672356567776
852.20000 29.60764979672356567776
852.30000 29.60764979672356567776
852.40000 29.60764979672356567776
852.50000 29.60764979672356567776
852.60000 29.60764979672356567776
852.70000 29.60764979672356567776
852.80000 29.60764979672356567776
852.90000 29.60764979672356567776
853.00000 29.60764979672356567776
853.10000 29.60764979672356567776
853.20000 29.60764979672356567776
853.30000 29.60764979672356567776
853.40000 29.60764979672356567776
853.50000 29.60764979672356567776
853.60000 29.60764979672356567776
853.70000 29.60764979672356567776
853.80000 29.60764979672356567776
853.90000 29.60764979672356567776
854.00000 29.60764979672356567776
854.10000 29.60764979672356567776
854.20000 29.60764979672356567776
854.30000 29.60764979672356567776
854.40000 29.60764979672356567776
854.50000 29.60764979672356567776
854.60000 29.60764979672356567776
854.70000 29.60764979672356567776
854.80000 29.60764979672356567776
854.90000 29.60764979672356567776
855.00000 29.60764979672356567776
855.10000 29.60764979672356567776
855.20000 29.60764979672356567776
855.30000 29.60764979672356567776
855.40000 29.60764979672356567776
855.50000 29.60764979672356567776
855.60000 29.60764979672356567776
855.70000 29.60764979672356567776
855.80000 29.60764979672356567776
855.90000 29.60764979672356567776
856.00000 29.60764979672356567776
856.10000 29.60764979672356567776
856.20000 29.60764979672356567776
856.30000 29.60764979672356567776
856.40000 29.60764979672356567776
856.50000 29.60764979672356567776
856.60000 29.60764979672356567776
856.70000 29.60764979672356567776
856.80000 29.60764979672356567776
856.90000 29.60764979672356567776
857.00000 29.60764979672356567776
857.10000 29.60764979672356567776
857.20000 29.60764979672356567776
857.30000 29.60764979672356567776
857.40000 29.60764979672356567776
857.50000 29.60764979672356567776
857.60000 29.60764979672356567776
857.70000 29.60764979672356567776
857.80000 29.60764979672356567776
857.90000 29.60764979672356567776
858.00000 29.60764979672356567776
858.10000 29.60764979672356567776
858.20000 29.60764979672356567776
858.30000 29.60764979672356567776
858.40000 29.60764979672356567776
858.50000 29.60764979672356567776
858.60000 29.60764979672356567776
858.70000 29.60764979672356567776
858.80000 29.60764979672356567776
858.90000 29.60764979672356567776
859.00000 29.60764979672356567776
859.10000 29.60764979672356567776
859.20000 29.60764979672356567776
859.30000 29.60764979672356567776
859.40000 29.60764979672356567776
859.50000 29.60764979672356567776
859.60000 29.60764979672356567776
859.70000 29.60764979672356567776
859.80000 29.60764979672356567776
859.90000 29.60764979672356567776
860.00000 29.60764979672356567776
860.10000 29.60764979672356567776
860.20000 29.60764979672356567776
860.30000 29.60764979672356567776
860.40000 29.60764979672356567776
860.50000 29.60764979672356567776
860.60000 29.60764979672356567776
860.70000 29.60764979672356567776
860.80000 29.60764979672356567776
860.90000 29.60764979672356567776
861.00000 29.60764979672356567776
861.10000 29.60764979672356567776
861.20000 29.60764979672356567776
861.30000 29.60764979672356567776
861.40000 29.60764979672356567776
861.50000 29.60764979672356567776
861.60000 29.60764979672356567776
861.70000 29.60764979672356567776
861.80000 29.60764979672356567776
861.90000 29.60764979672356567776
862.00000 29.60764979672356567776
862.10000 29.60764979672356567776
862.20000 29.60764979672356567776
862.30000 29.60764979672356567776
862.40000 29.60764979672356567776
862.50000 29.60764979672356567776
862.60000 29.60764979672356567776
862.70000 29.60764979672356567776
862.80000 29.60764979672356567776
862.90000 29.60764979672356567776
863.00000 29.60764979672356567776
863.10000 29.60764979672356567776
863.20000 29.60764979672356567776
863.30000 29.60764979672356567776
863.40000 29.60764979672356567776
863.50000 29.60764979672356567776
863.60000 29.60764979672356567776
863.70000 29.60764979672356567776
863.80000 29.60764979672356567776
863.90000 29.60764979672356567776
864.00000 29.60764979672356567776
864.10000 29.60764979672356567776
864.20000 29.60764979672356567776
864.30000 29.60764979672356567776
864.40000 29.60764979672356567776
864.50000 29.60764979672356567776
864.60000 29.60764979672356567776
864.70000 29.60764979672356567776
864.80000 29.60764979672356567776
864.90000 29.60764979672356567776
865.00000 29.60764979672356567776
865.10000 29.60764979672356567776
865.20000 29.60764979672356567776
865.30000 29.60764979672356567776
865.40000 29.60764979672356567776
865.50000 29.60764979672356567776
865.60000 29.60764979672356567776
865.70000 29.60764979672356567776
865.80000 29.60764979672356567776
865.90000 29.60764979672356567776
866.00000 29.60764979672356567776
866.10000 29.60764979672356567776
866.20000 29.60764979672356567776
866.30000 29.60764979672356567776
866.40000 29.60764979672356567776
866.50000 29.60764979672356567776
866.60000 29.60764979672356567776
866.70000 29.60764979672356567776
866.80000 29.60764979672356567776
866.90000 29.60764979672356567776
867.00000 29.60764979672356567776
867.10000 29.60764979672356567776
867.20000 29.60764979672356567776
867.30000 29.60764979672356567776
867.40000 29.60764979672356567776
867.50000 29.60764979672356567776
867.60000 29.60764979672356567776
867.70000 29.60764979672356567776
867.80000 29.60764979672356567776
867.90000 29.60764979672356567776
868.00000 29.60764979672356567776
868.10000 29.60764979672356567776
868.20000 29.60764979672356567776
868.30000 29.60764979672356567776
868.40000 29.60764979672356567776
868.50000 29.60764979672356567776
868.60000 29.60764979672356567776
868.70000 29.60764979672356567776
868.80000 29.60764979672356567776
868.90000 29.60764979672356567776
869.00000 29.60764979672356567776
869.10000 29.60764979672356567776
869.20000 29.60764979672356567776
869.30000 29.60764979672356567776
869.40000 29.60764979672356567776
869.50000 29.60764979672356567776
869.60000 29.60764979672356567776
869.70000 29.60764979672356567776
869.80000 29.60764979672356567776
869.90000 29.60764979672356567776
870.00000 29.60764979672356567776
870.10000 29.60764979672356567776
870.20000 29.60764979672356567776
870.30000 29.60764979672356567776
870.40000 29.60764979672356567776
870.50000 29.60764979672356567776
870.60000 29.60764979672356567776
870.70000 29.60764979672356567776
870.80000 29.60764979672356567776
870.90000 29.60764979672356567776
871.00000 29.60764979672356567776
871.10000 29.60764979672356567776
871.20000 29.60764979672356567776
871.30000 29.60764979672356567776
871.40000 29.60764979672356567776
871.50000 29.60764979672356567776
871.60000 29.60764979672356567776
871.70000 29.60764979672356567776
871.80000 29.60764979672356567776
871.90000 29.60764979672356567776
872.00000 29.60764979672356567776
872.10000 29.60764979672356567776
872.20000 29.60764979672356567776
872.30000 29.60764979672356567776
872.40000 29.60764979672356567776
872.50000 29.60764979672356567776
872.60000 29.60764979672356567776
872.70000 29.60764979672356567776
872.80000 29.60764979672356567776
872.90000 29.60764979672356567776
873.00000 29.60764979672356567776
873.10000 29.60764979672356567776
873.20000 29.60764979672356567776
873.30000 29.60764979672356567776
873.40000 29.60764979672356567776
873.50000 29.60764979672356567776
873.60000 29.60764979672356567776
873.70000 29.60764979672356567776
873.80000 29.60764979672356567776
873.90000 29.60764979672356567776
874.00000 29.60764979672356567776
874.10000 29.60764979672356567776
874.20000 29.60764979672356567776
874.30000 29.60764979672356567776
874.40000 29.60764979672356567776
874.50000 29.60764979672356567776
874.60000 29.60764979672356567776
874.70000 29.60764979672356567776
874.80000 29.60764979672356567776
874.90000 29.60764979672356567776
875.00000 29.60764979672356567776
875.10000 29.60764979672356567776
875.20000 29.60764979672356567776
875.30000 29.60764979672356567776
875.40000 29.60764979672356567776
875.50000 29.60764979672356567776
875.60000 29.60764979672356567776
875.70000 29.60764979672356567776
875.80000 29.60764979672356567776
875.90000 29.60764979672356567776
876.00000 29.60764979672356567776
876.10000 29.60764979672356567776
876.20000 29.60764979672356567776
876.30000 29.60764979672356567776
876.40000 29.60764979672356567776
876.50000 29.60764979672356567776
876.60000 29.60764979672356567776
876.70000 29.60764979672356567776
876.80000 29.60764979672356567776
876.90000 29.60764979672356567776
877.00000 29.60764979672356567776
877.10000 29.60764979672356567776
877.20000 29.60764979672356567776
877.30000 29.60764979672356567776
877.40000 29.60764979672356567776
877.50000 29.60764979672356567776
877.60000 29.60764979672356567776
877.70000 29.60764979672356567776
877.80000 29.60764979672356567776
877.90000 29.60764979672356567776
878.00000 29.60764979672356567776
878.10000 29.60764979672356567776
878.20000 29.60764979672356567776
878.30000 29.60764979672356567776
878.40000 29.60764979672356567776
878.50000 29.60764979672356567776
878.60000 29.60764979672356567776
878.70000 29.60764979672356567776
878.80000 29.60764979672356567776
878.90000 29.60764979672356567776
879.00000 29.60764979672356567776
879.10000 29.60764979672356567776
879.20000 29.60764979672356567776
879.30000 29.60764979672356567776
879.40000 29.60764979672356567776
879.50000 29.60764979672356567776
879.60000 29.60764979672356567776
879.70000 29.60764979672356567776
879.80000 29.60764979672356567776
879.90000 29.60764979672356567776
880.00000 29.60764979672356567776
880.10000 29.60764979672356567776
880.20000 29.60764979672356567776
880.30000 29.60764979672356567776
880.40000 29.60764979672356567776
880.50000 29.60764979672356567776
880.60000 29.60764979672356567776
880.70000 29.60764979672356567776
880.80000 29.60764979672356567776
880.90000 29.60764979672356567776
881.00000 29.60764979672356567776
881.10000 29.60764979672356567776
881.20000 29.60764979672356567776
881.30000 29.60764979672356567776
881.40000 29.60764979672356567776
881.50000 29.60764979672356567776
881.60000 29.60764979672356567776
881.70000 29.60764979672356567776
881.80000 29.60764979672356567776
881.90000 29.60764979672356567776
882.00000 29.60764979672356567776
882.10000 29.60764979672356567776
882.20000 29.60764979672356567776
882.30000 29.60764979672356567776
882.40000 29.60764979672356567776
882.50000 29.60764979672356567776
882.60000 29.60764979672356567776
882.70000 29.60764979672356567776
882.80000 29.60764979672356567776
882.90000 29.60764979672356567776
883.00000 29.60764979672356567776
883.10000 29.60764979672356567776
883.20000 29.60764979672356567776
883.30000 29.60764979672356567776
883.40000 29.60764979672356567776
883.50000 29.60764979672356567776
883.60000 29.60764979672356567776
883.70000 29.60764979672356567776
883.80000 29.60764979672356567776
883.90000 29.60764979672356567776
884.00000 29.60764979672356567776
884.10000 29.60764979672356567776
884.20000 29.60764979672356567776
884.30000 29.60764979672356567776
884.40000 29.60764979672356567776
884.50000 29.60764979672356567776
884.60000 29.60764979672356567776
884.70000 29.60764979672356567776
884.80000 29.60764979672356567776
884.90000 29.60764979672356567776
885.00000 29.60764979672356567776
885.10000 29.60764979672356567776
885.20000 29.60764979672356567776
885.30000 29.60764979672356567776
885.40000 29.60764979672356567776
885.50000 29.60764979672356567776
885.60000 29.60764979672356567776
885.70000 29.60764979672356567776
885.80000 29.60764979672356567776
885.90000 29.60764979672356567776
886.00000 29.60764979672356567776
886.10000 29.60764979672356567776
886.20000 29.60764979672356567776
886.30000 29.60764979672356567776
886.40000 29.60764979672356567776
886.50000 29.60764979672356567776
886.60000 29.60764979672356567776
886.70000 29.60764979672356567776
886.80000 29.60764979672356567776
886.90000 29.60764979672356567776
887.00000 29.60764979672356567776
887.10000 29.60764979672356567776
887.20000 29.60764979672356567776
887.30000 29.60764979672356567776
887.40000 29.60764979672356567776
887.50000 29.60764979672356567776
887.60000 29.60764979672356567776
887.70000 29.60764979672356567776
887.80000 29.60764979672356567776
887.90000 29.60764979672356567776
888.00000 29.60764979672356567776
888.10000 29.60764979672356567776
888.20000 29.60764979672356567776
888.30000 29.60764979672356567776
888.40000 29.60764979672356567776
888.50000 29.60764979672356567776
888.60000 29.60764979672356567776
888.70000 29.60764979672356567776
888.80000 29.60764979672356567776
888.90000 29.60764979672356567776
889.00000 29.60764979672356567776
889.10000 29.60764979672356567776
889.20000 29.60764979672356567776
889.30000 29.60764979672356567776
889.40000 29.60764979672356567776
889.50000 29.60764979672356567776
889.60000 29.60764979672356567776
889.70000 29.60764979672356567776
889.80000 29.60764979672356567776
889.90000 29.60764979672356567776
890.00000 29.60764979672356567776
890.10000 29.60764979672356567776
890.20000 29.60764979672356567776
890.30000 29.60764979672356567776
890.40000 29.60764979672356567776
890.50000 29.60764979672356567776
890.60000 29.60764979672356567776
890.70000 29.60764979672356567776
890.80000 29.60764979672356567776
890.90000 29.60764979672356567776
891.00000 29.60764979672356567776
891.10000 29.60764979672356567776
891.20000 29.60764979672356567776
891.30000 29.60764979672356567776
891.40000 29.60764979672356567776
891.50000 29.60764979672356567776
891.60000 29.60764979672356567776
891.70000 29.60764979672356567776
891.80000 29.60764979672356567776
891.90000 29.60764979672356567776
892.00000 29.60764979672356567776
892.10000 29.60764979672356567776
892.20000 29.60764979672356567776
892.30000 29.60764979672356567776
892.40000 29.60764979672356567776
892.50000 29.60764979672356567776
892.60000 29.60764979672356567776
892.70000 29.60764979672356567776
892.80000 29.60764979672356567776
892.90000 29.60764979672356567776
893.00000 29.60764979672356567776
893.10000 29.60764979672356567776
893.20000 29.60764979672356567776
893.30000 29.60764979672356567776
893.40000 29.60764979672356567776
893.50000 29.60764979672356567776
893.60000 29.60764979672356567776
893.70000 29.60764979672356567776
893.80000 29.60764979672356567776
893.90000 29.60764979672356567776
894.00000 29.60764979672356567776
894.10000 29.60764979672356567776
894.20000 29.60764979672356567776
894.30000 29.60764979672356567776
894.40000 29.60764979672356567776
894.50000 29.60764979672356567776
894.60000 29.60764979672356567776
894.70000 29.60764979672356567776
894.80000 29.60764979672356567776
894.90000 29.60764979672356567776
895.00000 29.60764979672356567776
895.10000 29.60764979672356567776
895.20000 29.60764979672356567776
895.30000 29.60764979672356567776
895.40000 29.60764979672356567776
895.50000 29.60764979672356567776
895.60000 29.60764979672356567776
895.70000 29.60764979672356567776
895.80000 29.60764979672356567776
895.90000 29.60764979672356567776
896.00000 29.60764979672356567776
896.10000 29.60764979672356567776
896.20000 29.60764979672356567776
896.30000 29.60764979672356567776
896.40000 29.60764979672356567776
896.50000 29.60764979672356567776
896.60000 29.60764979672356567776
896.70000 29.60764979672356567776
896.80000 29.60764979672356567776
896.90000 29.60764979672356567776
897.00000 29.60764979672356567776
897.10000 29.60764979672356567776
897.20000 29.60764979672356567776
897.30000 29.60764979672356567776
897.40000 29.60764979672356567776
897.50000 29.60764979672356567776
897.60000 29.60764979672356567776
897.70000 29.60764979672356567776
897.80000 29.60764979672356567776
897.90000 29.60764979672356567776
898.00000 29.60764979672356567776
898.10000 29.60764979672356567776
898.20000 29.60764979672356567776
898.30000 29.60764979672356567776
898.40000 29.60764979672356567776
898.50000 29.60764979672356567776
898.60000 29.60764979672356567776
898.70000 29.60764979672356567776
898.80000 29.60764979672356567776
898.90000 29.60764979672356567776
899.00000 29.60764979672356567776
899.10000 29.60764979672356567776
899.20000 29.60764979672356567776
899.30000 29.60764979672356567776
899.40000 29.60764979672356567776
899.50000 29.60764979672356567776
899.60000 29.60764979672356567776
899.70000 29.60764979672356567776
899.80000 29.60764979672356567776
899.90000 29.60764979672356567776
900.00000 29.60764979672356567776
900.10000 29.60764979672356567776
900.20000 29.60764979672356567776
900.30000 29.60764979672356567776
900.40000 29.60764979672356567776
900.50000 29.60764979672356567776
900.60000 29.60764979672356567776
900.70000 29.60764979672356567776
900.80000 29.60764979672356567776
900.90000 29.60764979672356567776
901.00000 29.60764979672356567776
901.10000 29.60764979672356567776
901.20000 29.60764979672356567776
901.30000 29.60764979672356567776
901.40000 29.60764979672356567776
901.50000 29.60764979672356567776
901.60000 29.60764979672356567776
901.70000 29.60764979672356567776
901.80000 29.60764979672356567776
901.90000 29.60764979672356567776
902.00000 29.60764979672356567776
902.10000 29.60764979672356567776
902.20000 29.60764979672356567776
902.30000 29.60764979672356567776
902.40000 29.60764979672356567776
902.50000 29.60764979672356567776
902.60000 29.60764979672356567776
902.70000 29.60764979672356567776
902.80000 29.60764979672356567776
902.90000 29.60764979672356567776
903.00000 29.60764979672356567776
903.10000 29.60764979672356567776
903.20000 29.60764979672356567776
903.30000 29.60764979672356567776
903.40000 29.60764979672356567776
903.50000 29.60764979672356567776
903.60000 29.60764979672356567776
903.70000 29.60764979672356567776
903.80000 29.60764979672356567776
903.90000 29.60764979672356567776
904.00000 29.60764979672356567776
904.10000 29.60764979672356567776
904.20000 29.60764979672356567776
904.30000 29.60764979672356567776
904.40000 29.60764979672356567776
904.50000 29.60764979672356567776
904.60000 29.60764979672356567776
904.70000 29.60764979672356567776
904.80000 29.60764979672356567776
904.90000 29.60764979672356567776
905.00000 29.60764979672356567776
905.10000 29.60764979672356567776
905.20000 29.60764979672356567776
905.30000 29.60764979672356567776
905.40000 29.60764979672356567776
905.50000 29.60764979672356567776
905.60000 29.60764979672356567776
905.70000 29.60764979672356567776
905.80000 29.60764979672356567776
905.90000 29.60764979672356567776
906.00000 29.60764979672356567776
906.10000 29.60764979672356567776
906.20000 29.60764979672356567776
906.30000 29.60764979672356567776
906.40000 29.60764979672356567776
906.50000 29.60764979672356567776
906.60000 29.60764979672356567776
906.70000 29.60764979672356567776
906.80000 29.60764979672356567776
906.90000 29.60764979672356567776
907.00000 29.60764979672356567776
907.10000 29.60764979672356567776
907.20000 29.60764979672356567776
907.30000 29.60764979672356567776
907.40000 29.60764979672356567776
907.50000 29.60764979672356567776
907.60000 29.60764979672356567776
907.70000 29.60764979672356567776
907.80000 29.60764979672356567776
907.90000 29.60764979672356567776
908.00000 29.60764979672356567776
908.10000 29.60764979672356567776
908.20000 29.60764979672356567776
908.30000 29.60764979672356567776
908.40000 29.60764979672356567776
908.50000 29.60764979672356567776
908.60000 29.60764979672356567776
908.70000 29.60764979672356567776
908.80000 29.60764979672356567776
908.90000 29.60764979672356567776
909.00000 29.60764979672356567776
909.10000 29.60764979672356567776
909.20000 29.60764979672356567776
909.30000 29.60764979672356567776
909.40000 29.60764979672356567776
909.50000 29.60764979672356567776
909.60000 29.60764979672356567776
909.70000 29.60764979672356567776
909.80000 29.60764979672356567776
909.90000 29.60764979672356567776
910.00000 29.60764979672356567776
910.10000 29.60764979672356567776
910.20000 29.60764979672356567776
910.30000 29.60764979672356567776
910.40000 29.60764979672356567776
910.50000 29.60764979672356567776
910.60000 29.60764979672356567776
910.70000 29.60764979672356567776
910.80000 29.60764979672356567776
910.90000 29.60764979672356567776
911.00000 29.60764979672356567776
911.10000 29.60764979672356567776
911.20000 29.60764979672356567776
911.30000 29.60764979672356567776
911.40000 29.60764979672356567776
911.50000 29.60764979672356567776
911.60000 29.60764979672356567776
911.70000 29.60764979672356567776
911.80000 29.60764979672356567776
911.90000 29.60764979672356567776
912.00000 29.60764979672356567776
912.10000 29.60764979672356567776
912.20000 29.60764979672356567776
912.30000 29.60764979672356567776
912.40000 29.60764979672356567776
912.50000 29.60764979672356567776
912.60000 29.60764979672356567776
912.70000 29.60764979672356567776
912.80000 29.60764979672356567776
912.90000 29.60764979672356567776
913.00000 29.60764979672356567776
913.10000 29.60764979672356567776
913.20000 29.60764979672356567776
913.30000 29.60764979672356567776
913.40000 29.60764979672356567776
913.50000 29.60764979672356567776
913.60000 29.60764979672356567776
913.70000 29.60764979672356567776
913.80000 29.60764979672356567776
913.90000 29.60764979672356567776
914.00000 29.60764979672356567776
914.10000 29.60764979672356567776
914.20000 29.60764979672356567776
914.30000 29.60764979672356567776
914.40000 29.60764979672356567776
914.50000 29.60764979672356567776
914.60000 29.60764979672356567776
914.70000 29.60764979672356567776
914.80000 29.60764979672356567776
914.90000 29.60764979672356567776
915.00000 29.60764979672356567776
915.10000 29.60764979672356567776
915.20000 29.60764979672356567776
915.30000 29.60764979672356567776
915.40000 29.60764979672356567776
915.50000 29.60764979672356567776
915.60000 29.60764979672356567776
915.70000 29.60764979672356567776
915.80000 29.60764979672356567776
915.90000 29.60764979672356567776
916.00000 29.60764979672356567776
916.10000 29.60764979672356567776
916.20000 29.60764979672356567776
916.30000 29.60764979672356567776
916.40000 29.60764979672356567776
916.50000 29.60764979672356567776
916.60000 29.60764979672356567776
916.70000 29.60764979672356567776
916.80000 29.60764979672356567776
916.90000 29.60764979672356567776
917.00000 29.60764979672356567776
917.10000 29.60764979672356567776
917.20000 29.60764979672356567776
917.30000 29.60764979672356567776
917.40000 29.60764979672356567776
917.50000 29.60764979672356567776
917.60000 29.60764979672356567776
917.70000 29.60764979672356567776
917.80000 29.60764979672356567776
917.90000 29.60764979672356567776
918.00000 29.60764979672356567776
918.10000 29.60764979672356567776
918.20000 29.60764979672356567776
918.30000 29.60764979672356567776
918.40000 29.60764979672356567776
918.50000 29.60764979672356567776
918.60000 29.60764979672356567776
918.70000 29.60764979672356567776
918.80000 29.60764979672356567776
918.90000 29.60764979672356567776
919.00000 29.60764979672356567776
919.10000 29.60764979672356567776
919.20000 29.60764979672356567776
919.30000 29.60764979672356567776
919.40000 29.60764979672356567776
919.50000 29.60764979672356567776
919.60000 29.60764979672356567776
919.70000 29.60764979672356567776
919.80000 29.60764979672356567776
919.90000 29.60764979672356567776
920.00000 29.60764979672356567776
920.10000 29.60764979672356567776
920.20000 29.60764979672356567776
920.30000 29.60764979672356567776
920.40000 29.60764979672356567776
920.50000 29.60764979672356567776
920.60000 29.60764979672356567776
920.70000 29.60764979672356567776
920.80000 29.60764979672356567776
920.90000 29.60764979672356567776
921.00000 29.60764979672356567776
921.10000 29.60764979672356567776
921.20000 29.60764979672356567776
921.30000 29.60764979672356567776
921.40000 29.60764979672356567776
921.50000 29.60764979672356567776
921.60000 29.60764979672356567776
921.70000 29.60764979672356567776
921.80000 29.60764979672356567776
921.90000 29.60764979672356567776
922.00000 29.60764979672356567776
922.10000 29.60764979672356567776
922.20000 29.60764979672356567776
922.30000 29.60764979672356567776
922.40000 29.60764979672356567776
922.50000 29.60764979672356567776
922.60000 29.60764979672356567776
922.70000 29.60764979672356567776
922.80000 29.60764979672356567776
922.90000 29.60764979672356567776
923.00000 29.60764979672356567776
923.10000 29.60764979672356567776
923.20000 29.60764979672356567776
923.30000 29.60764979672356567776
923.40000 29.60764979672356567776
923.50000 29.60764979672356567776
923.60000 29.60764979672356567776
923.70000 29.60764979672356567776
923.80000 29.60764979672356567776
923.90000 29.60764979672356567776
924.00000 29.60764979672356567776
924.10000 29.60764979672356567776
924.20000 29.60764979672356567776
924.30000 29.60764979672356567776
924.40000 29.60764979672356567776
924.50000 29.60764979672356567776
924.60000 29.60764979672356567776
924.70000 29.60764979672356567776
924.80000 29.60764979672356567776
924.90000 29.60764979672356567776
925.00000 29.60764979672356567776
925.10000 29.60764979672356567776
925.20000 29.60764979672356567776
925.30000 29.60764979672356567776
925.40000 29.60764979672356567776
925.50000 29.60764979672356567776
925.60000 29.60764979672356567776
925.70000 29.60764979672356567776
925.80000 29.60764979672356567776
925.90000 29.60764979672356567776
926.00000 29.60764979672356567776
926.10000 29.60764979672356567776
926.20000 29.60764979672356567776
926.30000 29.60764979672356567776
926.40000 29.60764979672356567776
926.50000 29.60764979672356567776
926.60000 29.60764979672356567776
926.70000 29.60764979672356567776
926.80000 29.60764979672356567776
926.90000 29.60764979672356567776
927.00000 29.60764979672356567776
927.10000 29.60764979672356567776
927.20000 29.60764979672356567776
927.30000 29.60764979672356567776
927.40000 29.60764979672356567776
927.50000 29.60764979672356567776
927.60000 29.60764979672356567776
927.70000 29.60764979672356567776
927.80000 29.60764979672356567776
927.90000 29.60764979672356567776
928.00000 29.60764979672356567776
928.10000 29.60764979672356567776
928.20000 29.60764979672356567776
928.30000 29.60764979672356567776
928.40000 29.60764979672356567776
928.50000 29.60764979672356567776
928.60000 29.60764979672356567776
928.70000 29.60764979672356567776
928.80000 29.60764979672356567776
928.90000 29.60764979672356567776
929.00000 29.60764979672356567776
929.10000 29.60764979672356567776
929.20000 29.60764979672356567776
929.30000 29.60764979672356567776
929.40000 29.60764979672356567776
929.50000 29.60764979672356567776
929.60000 29.60764979672356567776
929.70000 29.60764979672356567776
929.80000 29.60764979672356567776
929.90000 29.60764979672356567776
930.00000 29.60764979672356567776
930.10000 29.60764979672356567776
930.20000 29.60764979672356567776
930.30000 29.60764979672356567776
930.40000 29.60764979672356567776
930.50000 29.60764979672356567776
930.60000 29.60764979672356567776
930.70000 29.60764979672356567776
930.80000 29.60764979672356567776
930.90000 29.60764979672356567776
931.00000 29.60764979672356567776
931.10000 29.60764979672356567776
931.20000 29.60764979672356567776
931.30000 29.60764979672356567776
931.40000 29.60764979672356567776
931.50000 29.60764979672356567776
931.60000 29.60764979672356567776
931.70000 29.60764979672356567776
931.80000 29.60764979672356567776
931.90000 29.60764979672356567776
932.00000 29.60764979672356567776
932.10000 29.60764979672356567776
932.20000 29.60764979672356567776
932.30000 29.60764979672356567776
932.40000 29.60764979672356567776
932.50000 29.60764979672356567776
932.60000 29.60764979672356567776
932.70000 29.60764979672356567776
932.80000 29.60764979672356567776
932.90000 29.60764979672356567776
933.00000 29.60764979672356567776
933.10000 29.60764979672356567776
933.20000 29.60764979672356567776
933.30000 29.60764979672356567776
933.40000 29.60764979672356567776
933.50000 29.60764979672356567776
933.60000 29.60764979672356567776
933.70000 29.60764979672356567776
933.80000 29.60764979672356567776
933.90000 29.60764979672356567776
934.00000 29.60764979672356567776
934.10000 29.60764979672356567776
934.20000 29.60764979672356567776
934.30000 29.60764979672356567776
934.40000 29.60764979672356567776
934.50000 29.60764979672356567776
934.60000 29.60764979672356567776
934.70000 29.60764979672356567776
934.80000 29.60764979672356567776
934.90000 29.60764979672356567776
935.00000 29.60764979672356567776
935.10000 29.60764979672356567776
935.20000 29.60764979672356567776
935.30000 29.60764979672356567776
935.40000 29.60764979672356567776
935.50000 29.60764979672356567776
935.60000 29.60764979672356567776
935.70000 29.60764979672356567776
935.80000 29.60764979672356567776
935.90000 29.60764979672356567776
936.00000 29.60764979672356567776
936.10000 29.60764979672356567776
936.20000 29.60764979672356567776
936.30000 29.60764979672356567776
936.40000 29.60764979672356567776
936.50000 29.60764979672356567776
936.60000 29.60764979672356567776
936.70000 29.60764979672356567776
936.80000 29.60764979672356567776
936.90000 29.60764979672356567776
937.00000 29.60764979672356567776
937.10000 29.60764979672356567776
937.20000 29.60764979672356567776
937.30000 29.60764979672356567776
937.40000 29.60764979672356567776
937.50000 29.60764979672356567776
937.60000 29.60764979672356567776
937.70000 29.60764979672356567776
937.80000 29.60764979672356567776
937.90000 29.60764979672356567776
938.00000 29.60764979672356567776
938.10000 29.60764979672356567776
938.20000 29.60764979672356567776
938.30000 29.60764979672356567776
938.40000 29.60764979672356567776
938.50000 29.60764979672356567776
938.60000 29.60764979672356567776
938.70000 29.60764979672356567776
938.80000 29.60764979672356567776
938.90000 29.60764979672356567776
939.00000 29.60764979672356567776
939.10000 29.60764979672356567776
939.20000 29.60764979672356567776
939.30000 29.60764979672356567776
939.40000 29.60764979672356567776
939.50000 29.60764979672356567776
939.60000 29.60764979672356567776
939.70000 29.60764979672356567776
939.80000 29.60764979672356567776
939.90000 29.60764979672356567776
940.00000 29.60764979672356567776
940.10000 29.60764979672356567776
940.20000 29.60764979672356567776
940.30000 29.60764979672356567776
940.40000 29.60764979672356567776
940.50000 29.60764979672356567776
940.60000 29.60764979672356567776
940.70000 29.60764979672356567776
940.80000 29.60764979672356567776
940.90000 29.60764979672356567776
941.00000 29.60764979672356567776
941.10000 29.60764979672356567776
941.20000 29.60764979672356567776
941.30000 29.60764979672356567776
941.40000 29.60764979672356567776
941.50000 29.60764979672356567776
941.60000 29.60764979672356567776
941.70000 29.60764979672356567776
941.80000 29.60764979672356567776
941.90000 29.60764979672356567776
942.00000 29.60764979672356567776
942.10000 29.60764979672356567776
942.20000 29.60764979672356567776
942.30000 29.60764979672356567776
942.40000 29.60764979672356567776
942.50000 29.60764979672356567776
942.60000 29.60764979672356567776
942.70000 29.60764979672356567776
942.80000 29.60764979672356567776
942.90000 29.60764979672356567776
943.00000 29.60764979672356567776
943.10000 29.60764979672356567776
943.20000 29.60764979672356567776
943.30000 29.60764979672356567776
943.40000 29.60764979672356567776
943.50000 29.60764979672356567776
943.60000 29.60764979672356567776
943.70000 29.60764979672356567776
943.80000 29.60764979672356567776
943.90000 29.60764979672356567776
944.00000 29.60764979672356567776
944.10000 29.60764979672356567776
944.20000 29.60764979672356567776
944.30000 29.60764979672356567776
944.40000 29.60764979672356567776
944.50000 29.60764979672356567776
944.60000 29.60764979672356567776
944.70000 29.60764979672356567776
944.80000 29.60764979672356567776
944.90000 29.60764979672356567776
945.00000 29.60764979672356567776
945.10000 29.60764979672356567776
945.20000 29.60764979672356567776
945.30000 29.60764979672356567776
945.40000 29.60764979672356567776
945.50000 29.60764979672356567776
945.60000 29.60764979672356567776
945.70000 29.60764979672356567776
945.80000 29.60764979672356567776
945.90000 29.60764979672356567776
946.00000 29.60764979672356567776
946.10000 29.60764979672356567776
946.20000 29.60764979672356567776
946.30000 29.60764979672356567776
946.40000 29.60764979672356567776
946.50000 29.60764979672356567776
946.60000 29.60764979672356567776
946.70000 29.60764979672356567776
946.80000 29.60764979672356567776
946.90000 29.60764979672356567776
947.00000 29.60764979672356567776
947.10000 29.60764979672356567776
947.20000 29.60764979672356567776
947.30000 29.60764979672356567776
947.40000 29.60764979672356567776
947.50000 29.60764979672356567776
947.60000 29.60764979672356567776
947.70000 29.60764979672356567776
947.80000 29.60764979672356567776
947.90000 29.60764979672356567776
948.00000 29.60764979672356567776
948.10000 29.60764979672356567776
948.20000 29.60764979672356567776
948.30000 29.60764979672356567776
948.40000 29.60764979672356567776
948.50000 29.60764979672356567776
948.60000 29.60764979672356567776
948.70000 29.60764979672356567776
948.80000 29.60764979672356567776
948.90000 29.60764979672356567776
949.00000 29.60764979672356567776
949.10000 29.60764979672356567776
949.20000 29.60764979672356567776
949.30000 29.60764979672356567776
949.40000 29.60764979672356567776
949.50000 29.60764979672356567776
949.60000 29.60764979672356567776
949.70000 29.60764979672356567776
949.80000 29.60764979672356567776
949.90000 29.60764979672356567776
950.00000 29.60764979672356567776
950.10000 29.60764979672356567776
950.20000 29.60764979672356567776
950.30000 29.60764979672356567776
950.40000 29.60764979672356567776
950.50000 29.60764979672356567776
950.60000 29.60764979672356567776
950.70000 29.60764979672356567776
950.80000 29.60764979672356567776
950.90000 29.60764979672356567776
951.00000 29.60764979672356567776
951.10000 29.60764979672356567776
951.20000 29.60764979672356567776
951.30000 29.60764979672356567776
951.40000 29.60764979672356567776
951.50000 29.60764979672356567776
951.60000 29.60764979672356567776
951.70000 29.60764979672356567776
951.80000 29.60764979672356567776
951.90000 29.60764979672356567776
952.00000 29.60764979672356567776
952.10000 29.60764979672356567776
952.20000 29.60764979672356567776
952.30000 29.60764979672356567776
952.40000 29.60764979672356567776
952.50000 29.60764979672356567776
952.60000 29.60764979672356567776
952.70000 29.60764979672356567776
952.80000 29.60764979672356567776
952.90000 29.60764979672356567776
953.00000 29.60764979672356567776
953.10000 29.60764979672356567776
953.20000 29.60764979672356567776
953.30000 29.60764979672356567776
953.40000 29.60764979672356567776
953.50000 29.60764979672356567776
953.60000 29.60764979672356567776
953.70000 29.60764979672356567776
953.80000 29.60764979672356567776
953.90000 29.60764979672356567776
954.00000 29.60764979672356567776
954.10000 29.60764979672356567776
954.20000 29.60764979672356567776
954.30000 29.60764979672356567776
954.40000 29.60764979672356567776
954.50000 29.60764979672356567776
954.60000 29.60764979672356567776
954.70000 29.60764979672356567776
954.80000 29.60764979672356567776
954.90000 29.60764979672356567776
955.00000 29.60764979672356567776
955.10000 29.60764979672356567776
955.20000 29.60764979672356567776
955.30000 29.60764979672356567776
955.40000 29.60764979672356567776
955.50000 29.60764979672356567776
955.60000 29.60764979672356567776
955.70000 29.60764979672356567776
955.80000 29.60764979672356567776
955.90000 29.60764979672356567776
956.00000 29.60764979672356567776
956.10000 29.60764979672356567776
956.20000 29.60764979672356567776
956.30000 29.60764979672356567776
956.40000 29.60764979672356567776
956.50000 29.60764979672356567776
956.60000 29.60764979672356567776
956.70000 29.60764979672356567776
956.80000 29.60764979672356567776
956.90000 29.60764979672356567776
957.00000 29.60764979672356567776
957.10000 29.60764979672356567776
957.20000 29.60764979672356567776
957.30000 29.60764979672356567776
957.40000 29.60764979672356567776
957.50000 29.60764979672356567776
957.60000 29.60764979672356567776
957.70000 29.60764979672356567776
957.80000 29.60764979672356567776
957.90000 29.60764979672356567776
958.00000 29.60764979672356567776
958.10000 29.60764979672356567776
958.20000 29.60764979672356567776
958.30000 29.60764979672356567776
958.40000 29.60764979672356567776
958.50000 29.60764979672356567776
958.60000 29.60764979672356567776
958.70000 29.60764979672356567776
958.80000 29.60764979672356567776
958.90000 29.60764979672356567776
959.00000 29.60764979672356567776
959.10000 29.60764979672356567776
959.20000 29.60764979672356567776
959.30000 29.60764979672356567776
959.40000 29.60764979672356567776
959.50000 29.60764979672356567776
959.60000 29.60764979672356567776
959.70000 29.60764979672356567776
959.80000 29.60764979672356567776
959.90000 29.60764979672356567776
960.00000 29.60764979672356567776
960.10000 29.60764979672356567776
960.20000 29.60764979672356567776
960.30000 29.60764979672356567776
960.40000 29.60764979672356567776
960.50000 29.60764979672356567776
960.60000 29.60764979672356567776
960.70000 29.60764979672356567776
960.80000 29.60764979672356567776
960.90000 29.60764979672356567776
961.00000 29.60764979672356567776
961.10000 29.60764979672356567776
961.20000 29.60764979672356567776
961.30000 29.60764979672356567776
961.40000 29.60764979672356567776
961.50000 29.60764979672356567776
961.60000 29.60764979672356567776
961.70000 29.60764979672356567776
961.80000 29.60764979672356567776
961.90000 29.60764979672356567776
962.00000 29.60764979672356567776
962.10000 29.60764979672356567776
962.20000 29.60764979672356567776
962.30000 29.60764979672356567776
962.40000 29.60764979672356567776
962.50000 29.60764979672356567776
962.60000 29.60764979672356567776
962.70000 29.60764979672356567776
962.80000 29.60764979672356567776
962.90000 29.60764979672356567776
963.00000 29.60764979672356567776
963.10000 29.60764979672356567776
963.20000 29.60764979672356567776
963.30000 29.60764979672356567776
963.40000 29.60764979672356567776
963.50000 29.60764979672356567776
963.60000 29.60764979672356567776
963.70000 29.60764979672356567776
963.80000 29.60764979672356567776
963.90000 29.60764979672356567776
964.00000 29.60764979672356567776
964.10000 29.60764979672356567776
964.20000 29.60764979672356567776
964.30000 29.60764979672356567776
964.40000 29.60764979672356567776
964.50000 29.60764979672356567776
964.60000 29.60764979672356567776
964.70000 29.60764979672356567776
964.80000 29.60764979672356567776
964.90000 29.60764979672356567776
965.00000 29.60764979672356567776
965.10000 29.60764979672356567776
965.20000 29.60764979672356567776
965.30000 29.60764979672356567776
965.40000 29.60764979672356567776
965.50000 29.60764979672356567776
965.60000 29.60764979672356567776
965.70000 29.60764979672356567776
965.80000 29.60764979672356567776
965.90000 29.60764979672356567776
966.00000 29.60764979672356567776
966.10000 29.60764979672356567776
966.20000 29.60764979672356567776
966.30000 29.60764979672356567776
966.40000 29.60764979672356567776
966.50000 29.60764979672356567776
966.60000 29.60764979672356567776
966.70000 29.60764979672356567776
966.80000 29.60764979672356567776
966.90000 29.60764979672356567776
967.00000 29.60764979672356567776
967.10000 29.60764979672356567776
967.20000 29.60764979672356567776
967.30000 29.60764979672356567776
967.40000 29.60764979672356567776
967.50000 29.60764979672356567776
967.60000 29.60764979672356567776
967.70000 29.60764979672356567776
967.80000 29.60764979672356567776
967.90000 29.60764979672356567776
968.00000 29.60764979672356567776
968.10000 29.60764979672356567776
968.20000 29.60764979672356567776
968.30000 29.60764979672356567776
968.40000 29.60764979672356567776
968.50000 29.60764979672356567776
968.60000 29.60764979672356567776
968.70000 29.60764979672356567776
968.80000 29.60764979672356567776
968.90000 29.60764979672356567776
969.00000 29.60764979672356567776
969.10000 29.60764979672356567776
969.20000 29.60764979672356567776
969.30000 29.60764979672356567776
969.40000 29.60764979672356567776
969.50000 29.60764979672356567776
969.60000 29.60764979672356567776
969.70000 29.60764979672356567776
969.80000 29.60764979672356567776
969.90000 29.60764979672356567776
970.00000 29.60764979672356567776
970.10000 29.60764979672356567776
970.20000 29.60764979672356567776
970.30000 29.60764979672356567776
970.40000 29.60764979672356567776
970.50000 29.60764979672356567776
970.60000 29.60764979672356567776
970.70000 29.60764979672356567776
970.80000 29.60764979672356567776
970.90000 29.60764979672356567776
971.00000 29.60764979672356567776
971.10000 29.60764979672356567776
971.20000 29.60764979672356567776
971.30000 29.60764979672356567776
971.40000 29.60764979672356567776
971.50000 29.60764979672356567776
971.60000 29.60764979672356567776
971.70000 29.60764979672356567776
971.80000 29.60764979672356567776
971.90000 29.60764979672356567776
972.00000 29.60764979672356567776
972.10000 29.60764979672356567776
972.20000 29.60764979672356567776
972.30000 29.60764979672356567776
972.40000 29.60764979672356567776
972.50000 29.60764979672356567776
972.60000 29.60764979672356567776
972.70000 29.60764979672356567776
972.80000 29.60764979672356567776
972.90000 29.60764979672356567776
973.00000 29.60764979672356567776
973.10000 29.60764979672356567776
973.20000 29.60764979672356567776
973.30000 29.60764979672356567776
973.40000 29.60764979672356567776
973.50000 29.60764979672356567776
973.60000 29.60764979672356567776
973.70000 29.60764979672356567776
973.80000 29.60764979672356567776
973.90000 29.60764979672356567776
974.00000 29.60764979672356567776
974.10000 29.60764979672356567776
974.20000 29.60764979672356567776
974.30000 29.60764979672356567776
974.40000 29.60764979672356567776
974.50000 29.60764979672356567776
974.60000 29.60764979672356567776
974.70000 29.60764979672356567776
974.80000 29.60764979672356567776
974.90000 29.60764979672356567776
975.00000 29.60764979672356567776
975.10000 29.60764979672356567776
975.20000 29.60764979672356567776
975.30000 29.60764979672356567776
975.40000 29.60764979672356567776
975.50000 29.60764979672356567776
975.60000 29.60764979672356567776
975.70000 29.60764979672356567776
975.80000 29.60764979672356567776
975.90000 29.60764979672356567776
976.00000 29.60764979672356567776
976.10000 29.60764979672356567776
976.20000 29.60764979672356567776
976.30000 29.60764979672356567776
976.40000 29.60764979672356567776
976.50000 29.60764979672356567776
976.60000 29.60764979672356567776
976.70000 29.60764979672356567776
976.80000 29.60764979672356567776
976.90000 29.60764979672356567776
977.00000 29.60764979672356567776
977.10000 29.60764979672356567776
977.20000 29.60764979672356567776
977.30000 29.60764979672356567776
977.40000 29.60764979672356567776
977.50000 29.60764979672356567776
977.60000 29.60764979672356567776
977.70000 29.60764979672356567776
977.80000 29.60764979672356567776
977.90000 29.60764979672356567776
978.00000 29.60764979672356567776
978.10000 29.60764979672356567776
978.20000 29.60764979672356567776
978.30000 29.60764979672356567776
978.40000 29.60764979672356567776
978.50000 29.60764979672356567776
978.60000 29.60764979672356567776
978.70000 29.60764979672356567776
978.80000 29.60764979672356567776
978.90000 29.60764979672356567776
979.00000 29.60764979672356567776
979.10000 29.60764979672356567776
979.20000 29.60764979672356567776
979.30000 29.60764979672356567776
979.40000 29.60764979672356567776
979.50000 29.60764979672356567776
979.60000 29.60764979672356567776
979.70000 29.60764979672356567776
979.80000 29.60764979672356567776
979.90000 29.60764979672356567776
980.00000 29.60764979672356567776
980.10000 29.60764979672356567776
980.20000 29.60764979672356567776
980.30000 29.60764979672356567776
980.40000 29.60764979672356567776
980.50000 29.60764979672356567776
980.60000 29.60764979672356567776
980.70000 29.60764979672356567776
980.80000 29.60764979672356567776
980.90000 29.60764979672356567776
981.00000 29.60764979672356567776
981.10000 29.60764979672356567776
981.20000 29.60764979672356567776
981.30000 29.60764979672356567776
981.40000 29.60764979672356567776
981.50000 29.60764979672356567776
981.60000 29.60764979672356567776
981.70000 29.60764979672356567776
981.80000 29.60764979672356567776
981.90000 29.60764979672356567776
982.00000 29.60764979672356567776
982.10000 29.60764979672356567776
982.20000 29.60764979672356567776
982.30000 29.60764979672356567776
982.40000 29.60764979672356567776
982.50000 29.60764979672356567776
982.60000 29.60764979672356567776
982.70000 29.60764979672356567776
982.80000 29.60764979672356567776
982.90000 29.60764979672356567776
983.00000 29.60764979672356567776
983.10000 29.60764979672356567776
983.20000 29.60764979672356567776
983.30000 29.60764979672356567776
983.40000 29.60764979672356567776
983.50000 29.60764979672356567776
983.60000 29.60764979672356567776
983.70000 29.60764979672356567776
983.80000 29.60764979672356567776
983.90000 29.60764979672356567776
984.00000 29.60764979672356567776
984.10000 29.60764979672356567776
984.20000 29.60764979672356567776
984.30000 29.60764979672356567776
984.40000 29.60764979672356567776
984.50000 29.60764979672356567776
984.60000 29.60764979672356567776
984.70000 29.60764979672356567776
984.80000 29.60764979672356567776
984.90000 29.60764979672356567776
985.00000 29.60764979672356567776
985.10000 29.60764979672356567776
985.20000 29.60764979672356567776
985.30000 29.60764979672356567776
985.40000 29.60764979672356567776
985.50000 29.60764979672356567776
985.60000 29.60764979672356567776
985.70000 29.60764979672356567776
985.80000 29.60764979672356567776
985.90000 29.60764979672356567776
986.00000 29.60764979672356567776
986.10000 29.60764979672356567776
986.20000 29.60764979672356567776
986.30000 29.60764979672356567776
986.40000 29.60764979672356567776
986.50000 29.60764979672356567776
986.60000 29.60764979672356567776
986.70000 29.60764979672356567776
986.80000 29.60764979672356567776
986.90000 29.60764979672356567776
987.00000 29.60764979672356567776
987.10000 29.60764979672356567776
987.20000 29.60764979672356567776
987.30000 29.60764979672356567776
987.40000 29.60764979672356567776
987.50000 29.60764979672356567776
987.60000 29.60764979672356567776
987.70000 29.60764979672356567776
987.80000 29.60764979672356567776
987.90000 29.60764979672356567776
988.00000 29.60764979672356567776
988.10000 29.60764979672356567776
988.20000 29.60764979672356567776
988.30000 29.60764979672356567776
988.40000 29.60764979672356567776
988.50000 29.60764979672356567776
988.60000 29.60764979672356567776
988.70000 29.60764979672356567776
988.80000 29.60764979672356567776
988.90000 29.60764979672356567776
989.00000 29.60764979672356567776
989.10000 29.60764979672356567776
989.20000 29.60764979672356567776
989.30000 29.60764979672356567776
989.40000 29.60764979672356567776
989.50000 29.60764979672356567776
989.60000 29.60764979672356567776
989.70000 29.60764979672356567776
989.80000 29.60764979672356567776
989.90000 29.60764979672356567776
990.00000 29.60764979672356567776
990.10000 29.60764979672356567776
990.20000 29.60764979672356567776
990.30000 29.60764979672356567776
990.40000 29.60764979672356567776
990.50000 29.60764979672356567776
990.60000 29.60764979672356567776
990.70000 29.60764979672356567776
990.80000 29.60764979672356567776
990.90000 29.60764979672356567776
991.00000 29.60764979672356567776
991.10000 29.60764979672356567776
991.20000 29.60764979672356567776
991.30000 29.60764979672356567776
991.40000 29.60764979672356567776
991.50000 29.60764979672356567776
991.60000 29.60764979672356567776
991.70000 29.60764979672356567776
991.80000 29.60764979672356567776
991.90000 29.60764979672356567776
992.00000 29.60764979672356567776
992.10000 29.60764979672356567776
992.20000 29.60764979672356567776
992.30000 29.60764979672356567776
992.40000 29.60764979672356567776
992.50000 29.60764979672356567776
992.60000 29.60764979672356567776
992.70000 29.60764979672356567776
992.80000 29.60764979672356567776
992.90000 29.60764979672356567776
993.00000 29.60764979672356567776
993.10000 29.60764979672356567776
993.20000 29.60764979672356567776
993.30000 29.60764979672356567776
993.40000 29.60764979672356567776
993.50000 29.60764979672356567776
993.60000 29.60764979672356567776
993.70000 29.60764979672356567776
993.80000 29.60764979672356567776
993.90000 29.60764979672356567776
994.00000 29.60764979672356567776
994.10000 29.60764979672356567776
994.20000 29.60764979672356567776
994.30000 29.60764979672356567776
994.40000 29.60764979672356567776
994.50000 29.60764979672356567776
994.60000 29.60764979672356567776
994.70000 29.60764979672356567776
994.80000 29.60764979672356567776
994.90000 29.60764979672356567776
995.00000 29.60764979672356567776
995.10000 29.60764979672356567776
995.20000 29.60764979672356567776
995.30000 29.60764979672356567776
995.40000 29.60764979672356567776
995.50000 29.60764979672356567776
995.60000 29.60764979672356567776
995.70000 29.60764979672356567776
995.80000 29.60764979672356567776
995.90000 29.60764979672356567776
996.00000 29.60764979672356567776
996.10000 29.60764979672356567776
996.20000 29.60764979672356567776
996.30000 29.60764979672356567776
996.40000 29.60764979672356567776
996.50000 29.60764979672356567776
996.60000 29.60764979672356567776
996.70000 29.60764979672356567776
996.80000 29.60764979672356567776
996.90000 29.60764979672356567776
997.00000 29.60764979672356567776
997.10000 29.60764979672356567776
997.20000 29.60764979672356567776
997.30000 29.60764979672356567776
997.40000 29.60764979672356567776
997.50000 29.60764979672356567776
997.60000 29.60764979672356567776
997.70000 29.60764979672356567776
997.80000 29.60764979672356567776
997.90000 29.60764979672356567776
998.00000 29.60764979672356567776
998.10000 29.60764979672356567776
998.20000 29.60764979672356567776
998.30000 29.60764979672356567776
998.40000 29.60764979672356567776
998.50000 29.60764979672356567776
998.60000 29.60764979672356567776
998.70000 29.60764979672356567776
998.80000 29.60764979672356567776
998.90000 29.60764979672356567776
999.00000 29.60764979672356567776
999.10000 29.60764979672356567776
999.20000 29.60764979672356567776
999.30000 29.60764979672356567776
999.40000 29.60764979672356567776
999.50000 29.60764979672356567776
999.60000 29.60764979672356567776
999.70000 29.60764979672356567776
999.80000 29.60764979672356567776
999.90000 29.60764979672356567776
1000.00000 29.60764979672356567776
