# Supplementary material for: Direct tracking of H2 roaming reaction in real time
Source: Nat Commun. 2024 Aug 6;15:6656. doi: 10.1038/s41467-024-49671-6 (PMC11303762; doi:10.1038/s41467-024-49671-6)
Supplement: Supplementary file 8 — Source Data [file 41467_2024_49671_MOESM8_ESM.zip › SourceData/Data-Fig11-SuppInfo/FigS11.traj2.R3.dat]

# Bond Length
# X-Axis:  Time in Trajectory (femtosec)
# Y-Axis:  Bond Length (Angstroms)
#                  X                   Y
0 1.09375625150213427248
.10000 1.07840286842812134649
.20000 1.06339505480982936532
.30000 1.04887052570181416076
.40000 1.03493761032344360347
.50000 1.02166284719470933690
.60000 1.00907395073205610919
.70000 .99717735508634571078
.80000 .98597550392390580932
.90000 .97547452281645982514
1.00000 .96570667443794753965
1.10000 .95672095326589351332
1.20000 .94858305069245254778
1.30000 .94136040562262868099
1.40000 .93511586120277095853
1.50000 .92989791512563356214
1.60000 .92574424500398596860
1.70000 .92267521509467241134
1.80000 .92070939800460383918
1.90000 .91985460654877409816
2.00000 .92011926751861902307
2.10000 .92150662711995728761
2.20000 .92401181411549062509
2.30000 .92762343919771669383
2.40000 .93232157128643119259
2.50000 .93807341134529551274
2.60000 .94484074651392972193
2.70000 .95258060740495866972
2.80000 .96124605580361160720
2.90000 .97077607746276895984
3.00000 .98110900868252147550
3.10000 .99217062066309945741
3.20000 1.00388111981499084272
3.30000 1.01615766329836828131
3.40000 1.02892148972309835803
3.50000 1.04210246812201726019
3.60000 1.05564144248793112641
3.70000 1.06948833183396629331
3.80000 1.08359892824697828786
3.90000 1.09792571171095178064
4.00000 1.11241482684158790386
4.10000 1.12700800442987094163
4.20000 1.14164218397622291083
4.30000 1.15625484048716526875
4.40000 1.17079403268081273561
4.50000 1.18522300985552925604
4.60000 1.19951716236492423101
4.70000 1.21366399041827058732
4.80000 1.22766045758018939297
4.90000 1.24150149642680656738
5.00000 1.25518048669902449212
5.10000 1.26868615131796878931
5.20000 1.28200216174895742646
5.30000 1.29511167808957695306
5.40000 1.30799631728265963034
5.50000 1.32064403078308728635
5.60000 1.33304178485334809852
5.70000 1.34517673106138733862
5.80000 1.35704088597101598160
5.90000 1.36862147651350261865
6.00000 1.37990556426843934949
6.10000 1.39088097222084392134
6.20000 1.40153250400623959271
6.30000 1.41185222758651338963
6.40000 1.42183078505812357445
6.50000 1.43146302311376524078
6.60000 1.44074384518761696495
6.70000 1.44967282456628812946
6.80000 1.45824884147288112974
6.90000 1.46646657091731893320
7.00000 1.47432456287548841746
7.10000 1.48181526183090717956
7.20000 1.48893692641293573366
7.30000 1.49568607169218501083
7.40000 1.50205639204325481276
7.50000 1.50804647048192782141
7.60000 1.51365539077327637283
7.70000 1.51888401831640851589
7.80000 1.52373234651004242569
7.90000 1.52820386411074095281
8.00000 1.53230090132454076031
8.10000 1.53602735503017653777
8.20000 1.53938763572694710662
8.30000 1.54238119305507612248
8.40000 1.54500628134839633084
8.50000 1.54726152048611355621
8.60000 1.54914262669322994780
8.70000 1.55064483267058933568
8.80000 1.55176307652102613109
8.90000 1.55249238897264807170
9.00000 1.55282978421203655118
9.10000 1.55277294091344855583
9.20000 1.55232075302432261208
9.30000 1.55147540238380833957
9.40000 1.55023547002705366430
9.50000 1.54860107365777065058
9.60000 1.54657302178300006708
9.70000 1.54415145608130033586
9.80000 1.54133697681396069205
9.90000 1.53813230236186119829
10.00000 1.53453676656018900354
10.10000 1.53055807464107679314
10.20000 1.52619837905332608173
10.30000 1.52146428855560063717
10.40000 1.51635931323284983476
10.50000 1.51088782332541154145
10.60000 1.50504949120020634622
10.70000 1.49884235674236268228
10.80000 1.49226475839577475428
10.90000 1.48531012416296415682
11.00000 1.47797451949450062229
11.10000 1.47025256446129009974
11.20000 1.46214184723439196147
11.30000 1.45364435056343819576
11.40000 1.44475892117197186040
11.50000 1.43548871124993525669
11.60000 1.42583614445734962929
11.70000 1.41579906563113679715
11.80000 1.40537888919678881022
11.90000 1.39457155144008297671
12.00000 1.38337919017202221321
12.10000 1.37180323488793391895
12.20000 1.35985248136884318441
12.30000 1.34753491504821499374
12.40000 1.33486951047358932476
12.50000 1.32186984284611017068
12.60000 1.30855672507881751362
12.70000 1.29494889800408726399
12.80000 1.28106523150384500629
12.90000 1.26692396337388772275
13.00000 1.25254476024531754056
13.10000 1.23795017944382559873
13.20000 1.22316673247476772601
13.30000 1.20822004666741066285
13.40000 1.19313918246321958597
13.50000 1.17795588119674499123
13.60000 1.16270369278720363063
13.70000 1.14741435012204723602
13.80000 1.13212538385904942132
13.90000 1.11687539738235795736
14.00000 1.10170632311655541301
14.10000 1.08666409510483045130
14.20000 1.07179622068796267984
14.30000 1.05715727735186120696
14.40000 1.04280771212481929937
14.50000 1.02880658544013995828
14.60000 1.01522362824256607232
14.70000 1.00212953116750331598
14.80000 .98959862347216308160
14.90000 .97770442309831042310
15.00000 .96652416319820995978
15.10000 .95613564521672342053
15.20000 .94661596175481849942
15.30000 .93804694633211188765
15.40000 .93051163165808948419
15.50000 .92409030425061813868
15.60000 .91885567118073554392
15.70000 .91486902233161223153
15.80000 .91217623169484086267
15.90000 .91080307756891116029
16.00000 .91075394827472474702
16.10000 .91202279156334684221
16.20000 .91458637433158821360
16.30000 .91841805708457191679
16.40000 .92348592527498761008
16.50000 .92975072073378894477
16.60000 .93716621727151475463
16.70000 .94568166192752199312
16.80000 .95523361400549551640
16.90000 .96575000391664508654
17.00000 .97715538116565678563
17.10000 .98936975281135414343
17.20000 1.00231093122543565323
17.30000 1.01590216974175224959
17.40000 1.03006678971268654332
17.50000 1.04472772837759025376
17.60000 1.05981635211530870208
17.70000 1.07526358807224566037
17.80000 1.09100580917151857299
17.90000 1.10698068629402925098
18.00000 1.12313254423420568959
18.10000 1.13940691287265762314
18.20000 1.15575551462798567085
18.30000 1.17213294899554803019
18.40000 1.18849949956194764903
18.50000 1.20481641060287687301
18.60000 1.22105012463289155507
18.70000 1.23717105346188891504
18.80000 1.25314941445982410034
18.90000 1.26895986663763326443
19.00000 1.28457876266502242061
19.10000 1.29998438730970919303
19.20000 1.31515751337244771868
19.30000 1.33008061062704015345
19.40000 1.34474067860312755543
19.50000 1.35912884602086199706
19.60000 1.37323802469746664090
19.70000 1.38706875465097259179
19.80000 1.40061920131490415034
19.90000 1.41389020202772464081
20.00000 1.42688567379941130306
20.10000 1.43960044070637877809
20.20000 1.45203339125345185706
20.30000 1.46417981064792721721
20.40000 1.47603278714871371247
20.50000 1.48759216706091861567
20.60000 1.49885211843497088877
20.70000 1.50981564874821720732
20.80000 1.52048525883186384807
20.90000 1.53086495417525317388
21.00000 1.54096353159216587606
21.10000 1.55078273159782121685
21.20000 1.56032961735493568115
21.30000 1.56960329123794844315
21.40000 1.57860651270004584382
21.50000 1.58733481818455680216
21.60000 1.59578636483866473723
21.70000 1.60395920763403456326
21.80000 1.61185011081334730911
21.90000 1.61945734401064111510
22.00000 1.62678125194692356338
22.10000 1.63381949324305712912
22.20000 1.64057103087705410086
22.30000 1.64703706630816296271
22.40000 1.65321647905076242619
22.50000 1.65910927238111715641
22.60000 1.66471849738296594684
22.70000 1.67004394268114993214
22.80000 1.67509388488765011072
22.90000 1.67986986285575109724
23.00000 1.68437874428110734218
23.10000 1.68862613096268292942
23.20000 1.69261816305125356527
23.30000 1.69635907743850034199
23.40000 1.69985741303234019222
23.50000 1.70311515891439355129
23.60000 1.70613842043633728141
23.70000 1.70893365264687792091
23.80000 1.71150492907207252366
23.90000 1.71386124652668425986
24.00000 1.71600516595521937840
24.10000 1.71794442803776397358
24.20000 1.71968521740579022749
24.30000 1.72122939196174546384
24.40000 1.72258187701078522637
24.50000 1.72374567697238910290
24.60000 1.72471716107279456732
24.70000 1.72549808891403875701
24.80000 1.72608420298489494055
24.90000 1.72647146625422106916
25.00000 1.72665382975771955978
25.10000 1.72662905554146169071
25.20000 1.72638918721416927206
25.30000 1.72593319313726624903
25.40000 1.72525657905164934919
25.50000 1.72435882855280443511
25.60000 1.72324002112009921831
25.70000 1.72189879344315704180
25.80000 1.72033584931721980319
25.90000 1.71855189140217700904
26.00000 1.71655053968154401090
26.10000 1.71433031938217787562
26.20000 1.71189382584142758511
26.30000 1.70924065524577316613
26.40000 1.70637678937595725842
26.50000 1.70330061689356526810
26.60000 1.70001832150421249511
26.70000 1.69653423641522778436
26.80000 1.69285663370115308769
26.90000 1.68899474160726740848
27.00000 1.68495573464527548104
27.10000 1.68075014322861207364
27.20000 1.67638786955286693281
27.30000 1.67187472726337962309
27.40000 1.66721891104047881118
27.50000 1.66242343176159544890
27.60000 1.65748869368964324166
27.70000 1.65241524205449037004
27.80000 1.64719915755533337997
27.90000 1.64183723199408533817
28.00000 1.63632728817587100703
28.10000 1.63066653622897406902
28.20000 1.62485636646381762576
28.30000 1.61889617418628795769
28.40000 1.61279253909143565333
28.50000 1.60655266421116740184
28.60000 1.60018067820293343273
28.70000 1.59368802184963415756
28.80000 1.58708258509914977896
28.90000 1.58037059895297976275
29.00000 1.57356306847263036545
29.10000 1.56666770019714135931
29.20000 1.55969609430331010238
29.30000 1.55265930337018880724
29.40000 1.54557480822767035678
29.50000 1.53845562131054011108
29.60000 1.53131583774314827008
29.70000 1.52417248972483426069
29.80000 1.51703357756939579217
29.90000 1.50991177988152672071
30.00000 1.50281351778622220376
30.10000 1.49574882396778102898
30.20000 1.48873056638399145888
30.30000 1.48177665821337596072
30.40000 1.47490902101790671771
30.50000 1.46815612314256279166
30.60000 1.46154881353754312436
30.70000 1.45511765452557134452
30.80000 1.44889141904388404725
30.90000 1.44289741686961239081
31.00000 1.43716325412146549218
31.10000 1.43171583827273490143
31.20000 1.42658520749515694675
31.30000 1.42180310625979432764
31.40000 1.41740253251255340065
31.50000 1.41341479714095253276
31.60000 1.40986330386814451622
31.70000 1.40676376636910861260
31.80000 1.40412246364410821643
31.90000 1.40193354467356975358
32.00000 1.40018882091523641760
32.10000 1.39887488822410419306
32.20000 1.39797621703446729272
32.30000 1.39747692409499198857
32.40000 1.39736124156425635419
32.50000 1.39760837326806252931
32.60000 1.39819519070121250363
32.70000 1.39909853247939617728
32.80000 1.40029109691556633848
32.90000 1.40174849131111962113
33.00000 1.40344809205363915375
33.10000 1.40536705125778439818
33.20000 1.40748890097897397238
33.30000 1.40979542943258260515
33.40000 1.41226387775302105543
33.50000 1.41487723744888906174
33.60000 1.41761364465428308743
33.70000 1.42044917649383006708
33.80000 1.42336687378237097990
33.90000 1.42635185139747338570
34.00000 1.42939137855627210999
34.10000 1.43248000653447167056
34.20000 1.43561270261898978503
34.30000 1.43878451417403016195
34.40000 1.44198961941339924473
34.50000 1.44522081760470084919
34.60000 1.44846692297338982072
34.70000 1.45171747699716007793
34.80000 1.45496309422163694962
34.90000 1.45819328735699507059
35.00000 1.46140310701257235283
35.10000 1.46458469511530810616
35.20000 1.46773735772514831768
35.30000 1.47085032279052786017
35.40000 1.47391927691851564303
35.50000 1.47693476765461784561
35.60000 1.47988410353277327174
35.70000 1.48275627293429448502
35.80000 1.48554191362377924661
35.90000 1.48822827743931811101
36.00000 1.49080761157367317756
36.10000 1.49327283104093205088
36.20000 1.49561777429495668587
36.30000 1.49783976435531981773
36.40000 1.49993465220922208014
36.50000 1.50190407387356134037
36.60000 1.50374420309738850211
36.70000 1.50545377080699492331
36.80000 1.50703135048146891561
36.90000 1.50847108341923478848
37.00000 1.50976829415311275439
37.10000 1.51091704365924736232
37.20000 1.51191073812874283719
37.30000 1.51274714712109108640
37.40000 1.51342489067049508467
37.50000 1.51394905264510139657
37.60000 1.51432236705465061951
37.70000 1.51455528045760020056
37.80000 1.51465629936068334433
37.90000 1.51463353224005971100
38.00000 1.51449134239090320393
38.10000 1.51423325623795490591
38.20000 1.51385850730013734662
38.30000 1.51336408453517886437
38.40000 1.51274798378844319648
38.50000 1.51200921148020788107
38.60000 1.51114220345141575296
38.70000 1.51014888170835659497
38.80000 1.50902893789549310948
38.90000 1.50777947118834324577
39.00000 1.50639867509534141916
39.10000 1.50488646046171868666
39.20000 1.50323729497740974587
39.30000 1.50144981639014495568
39.40000 1.49952129608918859128
39.50000 1.49745154229611049541
39.60000 1.49524210463088551966
39.70000 1.49289821025212566231
39.80000 1.49042397408723937903
39.90000 1.48782237617465613918
40.00000 1.48510057984434172127
40.10000 1.48225559615202667650
40.20000 1.47928821951470971619
40.30000 1.47618971884578575668
40.40000 1.47295354901571828216
40.50000 1.46957025684551740658
40.60000 1.46603378343952224217
40.70000 1.46233651566867467046
40.80000 1.45847564189807434713
40.90000 1.45445376595064031619
41.00000 1.45026981575636469563
41.10000 1.44593147537011587110
41.20000 1.44144374555027293996
41.30000 1.43681324114827115550
41.40000 1.43204686939394549971
41.50000 1.42715357737350747951
41.60000 1.42213851829348887796
41.70000 1.41701066152834573512
41.80000 1.41177637105350364338
41.90000 1.40644100427355288339
42.00000 1.40100999483979413900
42.10000 1.39549097059493724264
42.20000 1.38989202402704649810
42.30000 1.38422366896611040430
42.40000 1.37849585044388145956
42.50000 1.37271991564339154523
42.60000 1.36690872870612688907
42.70000 1.36107113430599210544
42.80000 1.35521685042689754773
42.90000 1.34935153189745184355
43.00000 1.34348166989877461446
43.10000 1.33761438911593650664
43.20000 1.33175685552731434024
43.30000 1.32591610294957953648
43.40000 1.32010126926118815848
43.50000 1.31431646595102809736
43.60000 1.30856774471366212106
43.70000 1.30285701706288553112
43.80000 1.29718416236901381619
43.90000 1.29155266037974618853
44.00000 1.28596257932725243045
44.10000 1.28041986939636328028
44.20000 1.27492815356513325370
44.30000 1.26949723407890889346
44.40000 1.26413167131592743747
44.50000 1.25883770379108044890
44.60000 1.25361922491719948894
44.70000 1.24847774521654970507
44.80000 1.24341753423819788114
44.90000 1.23844643723739623021
45.00000 1.23357133178993747236
45.10000 1.22880526648204108354
45.20000 1.22416326387006075685
45.30000 1.21965855331768981121
45.40000 1.21530825230350509621
45.50000 1.21112349828289600402
45.60000 1.20711759694778702202
45.70000 1.20330214181351808977
45.80000 1.19968763106527025658
45.90000 1.19628550160569947450
46.00000 1.19310670345992105652
46.10000 1.19015957259940568021
46.20000 1.18745265596107030645
46.30000 1.18499109673153240953
46.40000 1.18278056404305190121
46.50000 1.18082497412698720411
46.60000 1.17912857215530147630
46.70000 1.17769975763689448082
46.80000 1.17654108971595207946
46.90000 1.17565935183836308392
47.00000 1.17505866274369468179
47.10000 1.17473768380775118471
47.20000 1.17469610871663314623
47.30000 1.17493010998995170019
47.40000 1.17543371495673885149
47.50000 1.17620274715118736624
47.60000 1.17723202003725671681
47.70000 1.17851849577043125844
47.80000 1.18005987124848881541
47.90000 1.18185426071787717695
48.00000 1.18389940450445366376
48.10000 1.18619692777548534670
48.20000 1.18874423317507622725
48.30000 1.19154220030009847738
48.40000 1.19458591127176784563
48.50000 1.19787584635220022454
48.60000 1.20140759689207892073
48.70000 1.20517604458809253250
48.80000 1.20917601113733644893
48.90000 1.21340290146801610489
49.00000 1.21785258893102493580
49.10000 1.22252283868441492605
49.20000 1.22740928801154181261
49.30000 1.23250940923872869231
49.40000 1.23781738230362559406
49.50000 1.24332183605090761713
49.60000 1.24900854301081543883
49.70000 1.25485960190174263175
49.80000 1.26085672141603781831
49.90000 1.26697800152962403359
50.00000 1.27320877038292506414
50.10000 1.27953816236562479481
50.20000 1.28596139404960365240
50.30000 1.29247346029347929508
50.40000 1.29907710530399233881
50.50000 1.30576986127303459063
50.60000 1.31254853557192314594
50.70000 1.31940581043475778684
50.80000 1.32633113083648911237
50.90000 1.33331358526792188385
51.00000 1.34033854739838024252
51.10000 1.34739742849279625601
51.20000 1.35448115385375517597
51.30000 1.36158287257845601911
51.40000 1.36869889731452622369
51.50000 1.37582619423748434460
51.60000 1.38295999060312659502
51.70000 1.39009372286727487402
51.80000 1.39722089580495467194
51.90000 1.40433513123791074658
52.00000 1.41142856083969053286
52.10000 1.41849589257812093250
52.20000 1.42553071447128069237
52.30000 1.43252931227846084866
52.40000 1.43948872428859268227
52.50000 1.44640509715155525650
52.60000 1.45327369209932373288
52.70000 1.46008855398773673148
52.80000 1.46684165099065822783
52.90000 1.47352536366158285412
53.00000 1.48013031039094662545
53.10000 1.48664950753228987170
53.20000 1.49307452398766753587
53.30000 1.49939831677743322722
53.40000 1.50561736393215125539
53.50000 1.51172733775836705942
53.60000 1.51772559318903231045
53.70000 1.52360520501440923634
53.80000 1.52936289975466581539
53.90000 1.53498988644322995747
54.00000 1.54047934857108681721
54.10000 1.54582689292462498548
54.20000 1.55102302016249907108
54.30000 1.55606583351412224238
54.40000 1.56095442968781122582
54.50000 1.56569041230282814809
54.60000 1.57027773395727674375
54.70000 1.57471933204777796682
54.80000 1.57901816111975102260
54.90000 1.58317642527167514666
55.00000 1.58719217232035264344
55.10000 1.59106177266032006190
55.20000 1.59478193611132929711
55.30000 1.59834848053889674913
55.40000 1.60175947583493321439
55.50000 1.60501564018578959142
55.60000 1.60811877006053256252
55.70000 1.61107589915466117992
55.80000 1.61388776272360402330
55.90000 1.61656298608189096443
56.00000 1.61910019261193345088
56.10000 1.62149805031211801330
56.20000 1.62375490081077199500
56.30000 1.62586553484751622617
56.40000 1.62782050960663350403
56.50000 1.62961341310815185619
56.60000 1.63123504775645376641
56.70000 1.63267937823260326742
56.80000 1.63394320685726405696
56.90000 1.63502173676651773130
57.00000 1.63591587634694712623
57.10000 1.63662404605119987220
57.20000 1.63715028393211354566
57.30000 1.63749578802817077658
57.40000 1.63766288079842610811
57.50000 1.63765678951848760074
57.60000 1.63747781548697629981
57.70000 1.63712938440246682904
57.80000 1.63661402833288704521
57.90000 1.63593436003954632996
58.00000 1.63509304149488692024
58.10000 1.63409690884904375061
58.20000 1.63295067540939521177
58.30000 1.63165727798119418678
58.40000 1.63022232717687927021
58.50000 1.62865082709493013046
58.60000 1.62694232569381512172
58.70000 1.62509989543073935919
58.80000 1.62312024488082829161
58.90000 1.62100359351298169785
59.00000 1.61874590668393660651
59.10000 1.61634542782939810560
59.20000 1.61380353513307189061
59.30000 1.61111838223421682862
59.40000 1.60829401855537596226
59.50000 1.60533086714577316134
59.60000 1.60222892588918141775
59.70000 1.59899030666292658423
59.80000 1.59561145623174816812
59.90000 1.59209233643906470504
60.00000 1.58843047949855205490
60.10000 1.58462616363260896399
60.20000 1.58068165117268315812
60.30000 1.57660048954736786229
60.40000 1.57239278118573159519
60.50000 1.56806690220570627284
60.60000 1.56363760172809863264
60.70000 1.55911779964985326954
60.80000 1.55452409095806553215
60.90000 1.54987026819698686676
61.00000 1.54517282274863998463
61.10000 1.54044469099964767284
61.20000 1.53570039762187989087
61.30000 1.53094709912981643821
61.40000 1.52619536535824927789
61.50000 1.52144894245124111558
61.60000 1.51671461670051825211
61.70000 1.51199540628005877549
61.80000 1.50729821819107847043
61.90000 1.50262962821115702902
62.00000 1.49799733980204384073
62.10000 1.49340965612453437089
62.20000 1.48887329386956229331
62.30000 1.48439022369793314399
62.40000 1.47995975207267038705
62.50000 1.47557836026149421164
62.60000 1.47123747205167392038
62.70000 1.46693093146678177201
62.80000 1.46265415376909930682
62.90000 1.45840548358369799431
63.00000 1.45418716580019368564
63.10000 1.45000304087991484460
63.20000 1.44586179125565110148
63.30000 1.44176680441776020244
63.40000 1.43772042492447049467
63.50000 1.43372418902556010408
63.60000 1.42977684276113522456
63.70000 1.42587546678137358294
63.80000 1.42201899942616800467
63.90000 1.41820582712171931055
64.00000 1.41443407885592179689
64.10000 1.41069970705107896112
64.20000 1.40699466073613797491
64.30000 1.40330853729997666539
64.40000 1.39962813565461022422
64.50000 1.39594253001368218933
64.60000 1.39224050583259500279
64.70000 1.38851389084085147297
64.80000 1.38476193503937708433
64.90000 1.38098493132474113900
65.00000 1.37718971018992151050
65.10000 1.37338209026730794921
65.20000 1.36956792920030074717
65.30000 1.36575555902730998182
65.40000 1.36195017623590034175
65.50000 1.35816025840914664866
65.60000 1.35439392507423777207
65.70000 1.35066105132708998243
65.80000 1.34697123441668196598
65.90000 1.34333250723006029695
66.00000 1.33975466672447161138
66.10000 1.33623998372260961168
66.20000 1.33279267586860635479
66.30000 1.32941263982745402509
66.40000 1.32610068591604310352
66.50000 1.32285585418442322437
66.60000 1.31967913875494750885
66.70000 1.31657042395688047751
66.80000 1.31352704161010708900
66.90000 1.31054583969924531594
67.00000 1.30762044329002443139
67.10000 1.30474682815786143607
67.20000 1.30191678335099436569
67.30000 1.29912842228434060228
67.40000 1.29638416260381706346
67.50000 1.29368413868184996001
67.60000 1.29103607232950698835
67.70000 1.28844864230787251041
67.80000 1.28593005488906744037
67.90000 1.28348674410334289202
68.00000 1.28112226646678809490
68.10000 1.27883456861667607956
68.20000 1.27661895006184206336
68.30000 1.27446937878632454807
68.40000 1.27237637792989539609
68.50000 1.27033263615676661871
68.60000 1.26833242615057350744
68.70000 1.26637271243066509783
68.80000 1.26445590397293016870
68.90000 1.26258325531309023455
69.00000 1.26075965732846956447
69.10000 1.25899127030095010107
69.20000 1.25727852807442790592
69.30000 1.25562059891712512475
69.40000 1.25401169549011782731
69.50000 1.25244389937194392483
69.60000 1.25090841536101275042
69.70000 1.24939708159295777986
69.80000 1.24790608776221618366
69.90000 1.24643456911985556499
70.00000 1.24498606719513130461
70.10000 1.24357082213438893469
70.20000 1.24219781839206270600
70.30000 1.24087842873466053334
70.40000 1.23961971105738714774
70.50000 1.23842078686729091902
70.60000 1.23728127191071634679
70.70000 1.23618976526583490396
70.80000 1.23513678948406358284
70.90000 1.23410715547799981143
71.00000 1.23309225707284367814
71.10000 1.23208224431650665679
71.20000 1.23107464607309657646
71.30000 1.23006987863332382308
71.40000 1.22907166941151157590
71.50000 1.22808742675918639176
71.60000 1.22712314480413904382
71.70000 1.22618536392667809399
71.80000 1.22527799156721981823
71.90000 1.22440006029932879940
72.00000 1.22354700862574135917
72.10000 1.22271264080568006533
72.20000 1.22188325289366332324
72.30000 1.22104813230724037662
72.40000 1.22019660297756934871
72.50000 1.21932165429061416304
72.60000 1.21841790668185765957
72.70000 1.21748641721458231634
72.80000 1.21653185893752901747
72.90000 1.21555900814974836004
73.00000 1.21457179643238875926
73.10000 1.21357569013473568343
73.20000 1.21256931299823021704
73.30000 1.21154949121734189270
73.40000 1.21051385060436214737
73.50000 1.20945859318167647636
73.60000 1.20838284971692642771
73.70000 1.20728936395629693296
73.80000 1.20618215598722898699
73.90000 1.20506777841497363637
74.00000 1.20394663018922894446
74.10000 1.20282047232743756621
74.20000 1.20168823160210735251
74.30000 1.20054197935349182857
74.40000 1.19937963380115805599
74.50000 1.19819296967183044810
74.60000 1.19698301177502097412
74.70000 1.19574907087105863241
74.80000 1.19449431053730850325
74.90000 1.19322801885389868681
75.00000 1.19195175868363061868
75.10000 1.19066906991699419049
75.20000 1.18938507968151340854
75.30000 1.18809772757715516135
75.40000 1.18681296727454069387
75.50000 1.18553710408194310550
75.60000 1.18427680764507078984
75.70000 1.18304184317588699564
75.80000 1.18184437361481735828
75.90000 1.18069053981854195256
76.00000 1.17958402023806680593
76.10000 1.17852430591227094979
76.20000 1.17750535507487183571
76.30000 1.17652462791435012102
76.40000 1.17557438558051272300
76.50000 1.17465475478967861708
76.60000 1.17376822290731657036
76.70000 1.17291761310588221552
76.80000 1.17210930166900390484
76.90000 1.17134408720110932226
77.00000 1.17062247730342167729
77.10000 1.16993661184441954363
77.20000 1.16927991043248493844
77.30000 1.16863918630217085494
77.40000 1.16801036597155249733
77.50000 1.16738607482914580121
77.60000 1.16676874098940446374
77.70000 1.16616196236500528383
77.80000 1.16557261387268360956
77.90000 1.16501220712359919889
78.00000 1.16448857854682284556
78.10000 1.16401222815054653531
78.20000 1.16358890385479355515
78.30000 1.16322423761113231026
78.40000 1.16292174936493469986
78.50000 1.16268705675215977266
78.60000 1.16251959826920767486
78.70000 1.16242196425265468226
78.80000 1.16239502253708915303
78.90000 1.16244238523765125139
79.00000 1.16256399923316049671
79.10000 1.16276695236878830035
79.20000 1.16305121448842483894
79.30000 1.16341342770916994432
79.40000 1.16385443350360615447
79.50000 1.16436541620618395967
79.60000 1.16493341479202149290
79.70000 1.16554893787648401768
79.80000 1.16620168814017757792
79.90000 1.16688735148085309940
80.00000 1.16760859202645472824
80.10000 1.16837602703153747992
80.20000 1.16919840038677781283
80.30000 1.17009046084522883781
80.40000 1.17105842793645441574
80.50000 1.17210202786190929787
80.60000 1.17321366326982401027
80.70000 1.17438296517532984862
80.80000 1.17559733266284676442
80.90000 1.17684879035243945820
81.00000 1.17813597188949289801
81.10000 1.17946842913110650161
81.20000 1.18085721458396484659
81.30000 1.18231598982801547831
81.40000 1.18385853143608337135
81.50000 1.18549137337603600125
81.60000 1.18721006239586766736
81.70000 1.18900914446651754924
81.80000 1.19087881365401744223
81.90000 1.19280981156762790940
82.00000 1.19479996258160302973
82.10000 1.19684760085568120756
82.20000 1.19895355683070559878
82.30000 1.20111961802020368132
82.40000 1.20334331278692033956
82.50000 1.20561759671837902384
82.60000 1.20793288615469030121
82.70000 1.21028206742891138319
82.80000 1.21266186656132631933
82.90000 1.21507549329167198046
83.00000 1.21752932135287813773
83.10000 1.22003527546132861805
83.20000 1.22260043690078894065
83.30000 1.22523212746891354113
83.40000 1.22793079395379607851
83.50000 1.23068536365311503610
83.60000 1.23349108024541466483
83.70000 1.23633998541299310352
83.80000 1.23922998502457161936
83.90000 1.24216637108762528276
84.00000 1.24515393976246969107
84.10000 1.24820035243385506744
84.20000 1.25130815560076966997
84.30000 1.25447701730761094083
84.40000 1.25770023712409309539
84.50000 1.26096743039540874574
84.60000 1.26427079387684978665
84.70000 1.26760094267044468776
84.80000 1.27095596968030328379
84.90000 1.27433599937771513934
85.00000 1.27773981558414309280
85.10000 1.28116670702488987211
85.20000 1.28461068582742219068
85.30000 1.28806176121411196871
85.40000 1.29151047140547799741
85.50000 1.29494327552252264668
85.60000 1.29835641806824369392
85.70000 1.30174860195853484926
85.80000 1.30512069301501767277
85.90000 1.30847814284419745518
86.00000 1.31181945361471141738
86.10000 1.31514244538376906573
86.20000 1.31843840339812614243
86.30000 1.32169212575773485236
86.40000 1.32489231546454370700
86.50000 1.32802716739417646598
86.60000 1.33108971448433933122
86.70000 1.33407930613363462066
86.80000 1.33699772782866014861
86.90000 1.33984751272971358231
87.00000 1.34262807488708502724
87.10000 1.34533843106037820493
87.20000 1.34797219886279553788
87.30000 1.35052340137740671435
87.40000 1.35298543188461567411
87.50000 1.35535620642250353034
87.60000 1.35763577119196443188
87.70000 1.35982469423782711359
87.80000 1.36192393772413002550
87.90000 1.36392930492089655079
88.00000 1.36583366884331856406
88.10000 1.36762684329205823028
88.20000 1.36929498472498613033
88.30000 1.37083111034948429930
88.40000 1.37223123651154363306
88.50000 1.37350021610992111266
88.60000 1.37464326355458491367
88.70000 1.37566976261310621277
88.80000 1.37658616525737320080
88.90000 1.37738964658879297095
89.00000 1.37807299140321301052
89.10000 1.37862258156792136595
89.20000 1.37902277634345111638
89.30000 1.37926004689398583332
89.40000 1.37932542442673766586
89.50000 1.37921746036149063827
89.60000 1.37893709543292800633
89.70000 1.37848732785071332334
89.80000 1.37787442506528874175
89.90000 1.37709625287341480007
90.00000 1.37615191804829455028
90.10000 1.37504028519203756454
90.20000 1.37376274088577609814
90.30000 1.37231903018321508664
90.40000 1.37071843881010078137
90.50000 1.36896634816711254321
90.60000 1.36706958599114478288
90.70000 1.36503141281949991614
90.80000 1.36285081632400250032
90.90000 1.36052388004363966033
91.00000 1.35804551629833084913
91.10000 1.35541215883103247304
91.20000 1.35262651620430685685
91.30000 1.34969149841510078321
91.40000 1.34661612000153926569
91.50000 1.34340910816660760050
91.60000 1.34007761667785496968
91.70000 1.33662466501969055950
91.80000 1.33305556969880291633
91.90000 1.32936983755086003530
92.00000 1.32557759927248317996
92.10000 1.32169090671079370939
92.20000 1.31772882776616828479
92.30000 1.31371557160444741376
92.40000 1.30967651427594898289
92.50000 1.30563619373889907494
92.60000 1.30161458699032717931
92.70000 1.29762677338632312915
92.80000 1.29368252176413050587
92.90000 1.28979457498704032965
93.00000 1.28597047942050364937
93.10000 1.28222354721865874802
93.20000 1.27856396035356792001
93.30000 1.27500084445815172173
93.40000 1.27153849655093022669
93.50000 1.26817954376223873862
93.60000 1.26492038403292402630
93.70000 1.26175472994239256784
93.80000 1.25867854729116599812
93.90000 1.25568991894456172702
94.00000 1.25279675950730332338
94.10000 1.25000444337810255641
94.20000 1.24732793402336660729
94.30000 1.24477917742224463995
94.40000 1.24236775566456166779
94.50000 1.24009928973812415453
94.60000 1.23797416176792639875
94.70000 1.23598970249796175233
94.80000 1.23414486875488000790
94.90000 1.23243841811386259625
95.00000 1.23087593925017479805
95.10000 1.22946299273829303820
95.20000 1.22820792267636834357
95.30000 1.22711976386862908353
95.40000 1.22620005942505156934
95.50000 1.22544599261860577516
95.60000 1.22484768850090091517
95.70000 1.22439373879851247792
95.80000 1.22406770265128717675
95.90000 1.22385823219113086946
96.00000 1.22375901960353289156
96.10000 1.22376699317639712193
96.20000 1.22388305034794889098
96.30000 1.22410946782099516608
96.40000 1.22444886843265121292
96.50000 1.22490046227030219045
96.60000 1.22546085202669775043
96.70000 1.22612844693898200087
96.80000 1.22689898731109889199
96.90000 1.22777399191300676451
97.00000 1.22875420704793519742
97.10000 1.22983861481334208430
97.20000 1.23102889979805104492
97.30000 1.23232390807530793437
97.40000 1.23371860120855760727
97.50000 1.23520165750455500269
97.60000 1.23676426721667537025
97.70000 1.23839383083209842030
97.80000 1.24007780659037681207
97.90000 1.24180749241176669589
98.00000 1.24357401323202311439
98.10000 1.24537028600412656545
98.20000 1.24719085865195468085
98.30000 1.24903171728103045798
98.40000 1.25089144890553952495
98.50000 1.25276857403153276895
98.60000 1.25466566046457173291
98.70000 1.25658135281007572335
98.80000 1.25851494321640853530
98.90000 1.26045902002921142172
99.00000 1.26240305030445803339
99.10000 1.26433145214259381723
99.20000 1.26622792614086663098
99.30000 1.26808081300522799133
99.40000 1.26988066532056467876
99.50000 1.27162611585835244672
99.60000 1.27332605639482615591
99.70000 1.27498472862226863615
99.80000 1.27661388935731072908
99.90000 1.27821568787196474464
100.00000 1.27979123101621539435
100.10000 1.28133280608123040439
100.20000 1.28283262848666271363
100.30000 1.28428499257952866573
100.40000 1.28568558514241731386
100.50000 1.28703643981163175145
100.60000 1.28834208418649431309
100.70000 1.28961144448434544745
100.80000 1.29085089035411057425
100.90000 1.29206638201371062527
101.00000 1.29325811118314661046
101.10000 1.29442575907079352281
101.20000 1.29556700935188991095
101.30000 1.29668300285497688789
101.40000 1.29777826004522051401
101.50000 1.29885934433294200326
101.60000 1.29993697653617038727
101.70000 1.30102258425017357574
101.80000 1.30212693711826728340
101.90000 1.30325595012108039866
102.00000 1.30441372373032015719
102.10000 1.30560033628978512146
102.20000 1.30681358072756498270
102.30000 1.30805600814873366797
102.40000 1.30933232706941135846
102.50000 1.31065393611929461141
102.60000 1.31203577099940381160
102.70000 1.31349878274096622780
102.80000 1.31506296077184076396
102.90000 1.31674740475498944497
103.00000 1.31856395759212226390
103.10000 1.32051816405152110274
103.20000 1.32260723568790443843
103.30000 1.32482507717622857503
103.40000 1.32716430499090804924
103.50000 1.32961352953480433513
103.60000 1.33216735531876774780
103.70000 1.33481679783144772949
103.80000 1.33755662031967828019
103.90000 1.34038676816096629207
104.00000 1.34330176593571111109
104.10000 1.34630293229904242082
104.20000 1.34939423066426365983
104.30000 1.35258074560670868659
104.40000 1.35586999346323761026
104.50000 1.35927027439321279376
104.60000 1.36278944908522094119
104.70000 1.36642899290157042539
104.80000 1.37018637031646173064
104.90000 1.37405272400807095084
105.00000 1.37801560310832474985
105.10000 1.38206277081505961532
105.20000 1.38617994845763080674
105.30000 1.39035674611554282198
105.40000 1.39458678781745239937
105.50000 1.39886513405617483779
105.60000 1.40318638480566793162
105.70000 1.40754369602296894376
105.80000 1.41192993623656836182
105.90000 1.41633415754122091991
106.00000 1.42074664768001476358
106.10000 1.42515942125679399376
106.20000 1.42956532697180369183
106.30000 1.43396283044610329955
106.40000 1.43835452044063184082
106.50000 1.44273923093884156013
106.60000 1.44712014216719407806
106.70000 1.45150096536860766911
106.80000 1.45587894806848553455
106.90000 1.46025325097840477295
107.00000 1.46461896165931157863
107.10000 1.46897473061247721382
107.20000 1.47331907478794287142
107.30000 1.47765061410267075353
107.40000 1.48196981764778192124
107.50000 1.48627776186485411600
107.60000 1.49057547730834482556
107.70000 1.49486088934489151681
107.80000 1.49913193301456960192
107.90000 1.50337841164558432673
108.00000 1.50759460425407466367
108.10000 1.51177154531430442583
108.20000 1.51590123706427523978
108.30000 1.51997838077322665582
108.40000 1.52399999277001310620
108.50000 1.52796342174673801973
108.60000 1.53186417905243805593
108.70000 1.53570513655909870437
108.80000 1.53947879097082724311
108.90000 1.54318326840139113789
109.00000 1.54681393907767717659
109.10000 1.55036761151670089963
109.20000 1.55383914207648920328
109.30000 1.55722898999536994877
109.40000 1.56053594453540223477
109.50000 1.56376036369291570556
109.60000 1.56690271842542924346
109.70000 1.56996404751733088851
109.80000 1.57294392277855856179
109.90000 1.57583963247946013829
110.00000 1.57864830401454522324
110.10000 1.58137032380653962998
110.20000 1.58400140854009343901
110.30000 1.58654163841482584645
110.40000 1.58899189442520442329
110.50000 1.59135000473057466227
110.60000 1.59361763217749319680
110.70000 1.59579359865522709145
110.80000 1.59787475287457996683
110.90000 1.59985764771182064065
111.00000 1.60173577961254271283
111.10000 1.60350234113611446264
111.20000 1.60515214096172204557
111.30000 1.60667627390772158623
111.40000 1.60807239764725767150
111.50000 1.60933544532984173007
111.60000 1.61046402354414611120
111.70000 1.61145745893709524261
111.80000 1.61231770809943038347
111.90000 1.61304867828655437635
112.00000 1.61365125478245763362
112.10000 1.61413002024279320445
112.20000 1.61448489360105193893
112.30000 1.61471936272220381149
112.40000 1.61483142214814484950
112.50000 1.61482251290877165551
112.60000 1.61469190403463657175
112.70000 1.61443846517759852338
112.80000 1.61406495170950292213
112.90000 1.61357304164794473675
113.00000 1.61296469694813841576
113.10000 1.61224500352924027909
113.20000 1.61141477726189416994
113.30000 1.61048107939398033773
113.40000 1.60944397357161830468
113.50000 1.60830417199483754867
113.60000 1.60706023837751645120
113.70000 1.60571432398948225861
113.80000 1.60426157403367359966
113.90000 1.60269927343404008919
114.00000 1.60102696312148347278
114.10000 1.59923711212252700148
114.20000 1.59732723365783756363
114.30000 1.59529326999959477670
114.40000 1.59313198755721429397
114.50000 1.59083841680731358933
114.60000 1.58841186597116555285
114.70000 1.58585147722130649721
114.80000 1.58315862414762469688
114.90000 1.58033801025097159434
115.00000 1.57739470856662886169
115.10000 1.57433566379568496390
115.20000 1.57116511671498104196
115.30000 1.56788638404349949887
115.40000 1.56450229230129285867
115.50000 1.56100780640264576480
115.60000 1.55740070860681195466
115.70000 1.55367962680502443408
115.80000 1.54983728182057873736
115.90000 1.54587707974761046328
116.00000 1.54179638566738117775
116.10000 1.53760164358035205633
116.20000 1.53329519740981384187
116.30000 1.52888439877022749348
116.40000 1.52437411687485693808
116.50000 1.51976841429804692463
116.60000 1.51506960104181352424
116.70000 1.51028381357975230072
116.80000 1.50541131436195868655
116.90000 1.50046472783134759032
117.00000 1.49544906181487840070
117.10000 1.49037816594413379107
117.20000 1.48526554517264689694
117.30000 1.48011855868845857803
117.40000 1.47494696074841959043
117.50000 1.46975375754443982302
117.60000 1.46453464487973107149
117.70000 1.45928766810317423445
117.80000 1.45400655737929875403
117.90000 1.44868531315914154262
118.00000 1.44332653753681117577
118.10000 1.43793179613638142819
118.20000 1.43250781002024557897
118.30000 1.42706554772021596863
118.40000 1.42161729660939339599
118.50000 1.41617023810981142931
118.60000 1.41072823077940848301
118.70000 1.40529447376875427603
118.80000 1.39987024531740083699
118.90000 1.39445286083144452775
119.00000 1.38905104935239871118
119.10000 1.38366646370756561745
119.20000 1.37831308101642857476
119.30000 1.37300573194943363280
119.40000 1.36775933028658225271
119.50000 1.36259179413131649755
119.60000 1.35751261507913803990
119.70000 1.35253543406965867187
119.80000 1.34766687671582994946
119.90000 1.34291125398106631549
120.00000 1.33827378895575773732
120.10000 1.33375606891965068951
120.20000 1.32935892366245467649
120.30000 1.32508463793147945467
120.40000 1.32093312634251095156
120.50000 1.31689913885042843853
120.60000 1.31298159423923380450
120.70000 1.30917583320537963557
120.80000 1.30547385951002481189
120.90000 1.30187018599321184393
121.00000 1.29836221188272419622
121.10000 1.29494510830227857963
121.20000 1.29161960230169935277
121.30000 1.28838595253518656174
121.40000 1.28524862226302347435
121.50000 1.28220722063557261812
121.60000 1.27926817770200162202
121.70000 1.27642782402178933385
121.80000 1.27368755836743573020
121.90000 1.27104567621348682986
122.00000 1.26850162106163664137
122.10000 1.26605537906088452430
122.20000 1.26371325657286669139
122.30000 1.26148077900656100325
122.40000 1.25936297668622925100
122.50000 1.25736791481292379922
122.60000 1.25549285372956225361
122.70000 1.25373313147495627631
122.80000 1.25207777065604035904
122.90000 1.25051382292240176580
123.00000 1.24903050044664641888
123.10000 1.24761775581064892120
123.20000 1.24627063482174689326
123.30000 1.24498736515837782216
123.40000 1.24376962727267142411
123.50000 1.24261737586595818533
123.60000 1.24152494349529683543
123.70000 1.24048475583781359098
123.80000 1.23948158863978290236
123.90000 1.23850175597856945468
124.00000 1.23753182313223767861
124.10000 1.23656453925098466734
124.20000 1.23560097555562005957
124.30000 1.23464884261477360362
124.40000 1.23372152291552407690
124.50000 1.23283431081431214359
124.60000 1.23200116122916053037
124.70000 1.23123218664271443744
124.80000 1.23053267199128036805
124.90000 1.22990265063622006977
125.00000 1.22934315559529593860
125.10000 1.22885177272850935168
125.20000 1.22842990068501670283
125.30000 1.22808097422523405852
125.40000 1.22780682261420912825
125.50000 1.22761257661120432169
125.60000 1.22749938130534306188
125.70000 1.22746835737504858907
125.80000 1.22751331036082863324
125.90000 1.22762758786449565516
126.00000 1.22780641959145986540
126.10000 1.22803917358364427706
126.20000 1.22831911311434049507
126.30000 1.22863981358614616562
126.40000 1.22899809881423331679
126.50000 1.22938540004873980120
126.60000 1.22979645373167343509
126.70000 1.23022398658374402547
126.80000 1.23065813819516912988
126.90000 1.23109417068557350877
127.00000 1.23152388532744260371
127.10000 1.23194319297360460718
127.20000 1.23235296719770995973
127.30000 1.23275372764433367175
127.40000 1.23315495108279073072
127.50000 1.23356212695186131026
127.60000 1.23398621603201062660
127.70000 1.23443305472512360134
127.80000 1.23490935980014338864
127.90000 1.23541719922826070391
128.00000 1.23595717989419034726
128.10000 1.23652478329146318813
128.20000 1.23711227244134960121
128.30000 1.23771340649360342945
128.40000 1.23831745813785569838
128.50000 1.23891731621767237288
128.60000 1.23950743249929727882
128.70000 1.24008531035812209559
128.80000 1.24065540714011318091
128.90000 1.24122163579434917937
129.00000 1.24179589957528849943
129.10000 1.24238305339738114120
129.20000 1.24298916781362177725
129.30000 1.24361840328776093582
129.40000 1.24426262312182310445
129.50000 1.24491736091236192544
129.60000 1.24557570769343442586
129.70000 1.24622658674135178313
129.80000 1.24686667778796623032
129.90000 1.24749559736497667529
130.00000 1.24811816927284573522
130.10000 1.24873951618782369659
130.20000 1.24936809168675345996
130.30000 1.25000978705208544459
130.40000 1.25066566618701098810
130.50000 1.25133343120408958408
130.60000 1.25200849344283603386
130.70000 1.25268347597826961996
130.80000 1.25335196243114407946
130.90000 1.25401107296108035602
131.00000 1.25466008045047802899
131.10000 1.25530480189832779911
131.20000 1.25594683360483058307
131.30000 1.25659233921944630005
131.40000 1.25724496908200034363
131.50000 1.25790774157010417852
131.60000 1.25858343413021291840
131.70000 1.25927556516713211415
131.80000 1.25998722524079584415
131.90000 1.26072105328260462107
132.00000 1.26148110289968275846
132.10000 1.26227026330378234098
132.20000 1.26308566257004120900
132.30000 1.26392640226320139957
132.40000 1.26478711717387444300
132.50000 1.26566641299317096162
132.60000 1.26656131483398781407
132.70000 1.26747633047524796765
132.80000 1.26841547843323009489
132.90000 1.26939159976305184308
133.00000 1.27041457332872248502
133.10000 1.27149715914507650149
133.20000 1.27265067024576701002
133.30000 1.27388252625938785972
133.40000 1.27519709628668775447
133.50000 1.27660062393608440535
133.60000 1.27809031889025745800
133.70000 1.27966672686172472818
133.80000 1.28132747538987861976
133.90000 1.28306588077502863664
134.00000 1.28487373929191968679
134.10000 1.28674685544399136099
134.20000 1.28867753361420870236
134.30000 1.29066376837075580782
134.40000 1.29270923407160668428
134.50000 1.29481666986604709838
134.60000 1.29699792397675024189
134.70000 1.29925957552753868476
134.80000 1.30160973739673598064
134.90000 1.30405219281783349946
135.00000 1.30658651241814064579
135.10000 1.30921046100732024360
135.20000 1.31192615996861652640
135.30000 1.31473261422998098529
135.40000 1.31763793956458312053
135.50000 1.32064777036346826219
135.60000 1.32377275844345731875
135.70000 1.32701918899690369172
135.80000 1.33039167412796146076
135.90000 1.33389169943327857864
136.00000 1.33752046541464179571
136.10000 1.34127464133673980379
136.20000 1.34515408352686496239
136.30000 1.34915555865622849235
136.40000 1.35327501848441730554
136.50000 1.35751146274350110918
136.60000 1.36185500994085269767
136.70000 1.36629825411620869859
136.80000 1.37082642404536395776
136.90000 1.37542847083009009523
137.00000 1.38009187849903674447
137.10000 1.38480001460499703447
137.20000 1.38954063317126498486
137.30000 1.39430272637938996464
137.40000 1.39907382888859728680
137.50000 1.40384479990702675965
137.60000 1.40860372043169046856
137.70000 1.41333742225061033016
137.80000 1.41803652017463922578
137.90000 1.42268940663343662924
138.00000 1.42728057707410843894
138.10000 1.43180240323656392443
138.20000 1.43624195760951086343
138.30000 1.44058853803193922260
138.40000 1.44483458848686204893
138.50000 1.44897068601887181173
138.60000 1.45299194180972662405
138.70000 1.45689192025421020933
138.80000 1.46066649144765417939
138.90000 1.46431110415546600129
139.00000 1.46782620909459168847
139.10000 1.47120840600677645801
139.20000 1.47446051011920966943
139.30000 1.47757902878526263956
139.40000 1.48056433465959188625
139.50000 1.48341435315592116593
139.60000 1.48612292753392375619
139.70000 1.48868317482800886258
139.80000 1.49108986136584001655
139.90000 1.49333222537351011254
140.00000 1.49540431557956927008
140.10000 1.49730285691339011750
140.20000 1.49902591843236653224
140.30000 1.50057292729710407767
140.40000 1.50194842886265572337
140.50000 1.50315279259861004989
140.60000 1.50418955165298233100
140.70000 1.50505638732773065494
140.80000 1.50575130590313618362
140.90000 1.50626966351281203780
141.00000 1.50660640874848265727
141.10000 1.50675440877038750412
141.20000 1.50671133134718277395
141.30000 1.50647249674097933728
141.40000 1.50603533029740042682
141.50000 1.50539864294412063217
141.60000 1.50456283913600630973
141.70000 1.50352178847730703579
141.80000 1.50227471769447015479
141.90000 1.50081835760461032548
142.00000 1.49914814784563570163
142.10000 1.49726098656012539542
142.20000 1.49515578413020226659
142.30000 1.49283528610258941721
142.40000 1.49030006127256131170
142.50000 1.48755197722466155175
142.60000 1.48459567176251729768
142.70000 1.48143147540276057143
142.80000 1.47806056631553498731
142.90000 1.47448049389640960417
143.00000 1.47068904301827175882
143.10000 1.46667935728604294009
143.20000 1.46244871994063436289
143.30000 1.45799337579873798272
143.40000 1.45331054725891258839
143.50000 1.44840009328707238936
143.60000 1.44326036938315464853
143.70000 1.43789562640756370025
143.80000 1.43230681777718282283
143.90000 1.42649846443976237460
144.00000 1.42047180963967039228
144.10000 1.41423126714056212737
144.20000 1.40778078127846311354
144.30000 1.40112490320599183902
144.40000 1.39426938028596181317
144.50000 1.38721450862294545135
144.60000 1.37996454139010397979
144.70000 1.37251896858768403689
144.80000 1.36487565078178458945
144.90000 1.35703629418928954451
145.00000 1.34900039930535231847
145.10000 1.34077036869778711559
145.20000 1.33234973907191500601
145.30000 1.32374354368359432614
145.40000 1.31495496648402374099
145.50000 1.30598764859511592549
145.60000 1.29683930591072076743
145.70000 1.28751313812519987038
145.80000 1.27800818482668568549
145.90000 1.26832907982116376294
146.00000 1.25848492264468548141
146.10000 1.24848813445903441633
146.20000 1.23835525983499581532
146.30000 1.22810157040612890830
146.40000 1.21774133411574725933
146.50000 1.20728356708562881026
146.60000 1.19673935979853190420
146.70000 1.18611158156262853346
146.80000 1.17540874252576494948
146.90000 1.16464290398774164342
147.00000 1.15382968804282376204
147.10000 1.14299545838380302813
147.20000 1.13217117487595487713
147.30000 1.12139107781986565973
147.40000 1.11069039344229497121
147.50000 1.10010199306155245234
147.60000 1.08965566877247970383
147.70000 1.07937899084056662029
147.80000 1.06929700071074734124
147.90000 1.05943917668783610071
148.00000 1.04983509207589360329
148.10000 1.04052036595782208649
148.20000 1.03153697387442201174
148.30000 1.02293088134976157830
148.40000 1.01474767950954191871
148.50000 1.00703704760152692209
148.60000 .99984311483052179889
148.70000 .99320910033990324891
148.80000 .98717091959498077589
148.90000 .98176499589107372085
149.00000 .97702453476921448290
149.10000 .97297733433569766790
149.20000 .96965255067627187673
149.30000 .96707027729012538398
149.40000 .96524802372758059949
149.50000 .96419125517762294212
149.60000 .96390166819131504188
149.70000 .96437173431203384684
149.80000 .96558990804015759452
149.90000 .96754107937492762561
150.00000 .97020482398615190558
150.10000 .97356030771288123627
150.20000 .97758363849391423823
150.30000 .98224980069430403524
150.40000 .98752511576161950292
150.50000 .99337334090814013549
150.60000 .99975602421140729028
150.70000 1.00662968042970002623
150.80000 1.01395126754198596445
150.90000 1.02167893765703127565
151.00000 1.02977197444385715812
151.10000 1.03819283833833105477
151.20000 1.04690218834473739006
151.30000 1.05586030253106873778
151.40000 1.06502810955251317253
151.50000 1.07436364962195179437
151.60000 1.08382439435408538879
151.70000 1.09337258828498165344
151.80000 1.10297323947727761723
151.90000 1.11259691661670535118
152.00000 1.12222072467941884823
152.10000 1.13182556463175896935
152.20000 1.14139296926431082690
152.30000 1.15090270666160134806
152.40000 1.16033196362204898108
152.50000 1.16965291401723101080
152.60000 1.17883159546094623667
152.70000 1.18783517295288069778
152.80000 1.19663581772818416669
152.90000 1.20520418799678919801
153.00000 1.21352069996353997092
153.10000 1.22157220525435990291
153.20000 1.22935048427736831473
153.30000 1.23684890668343156360
153.40000 1.24406751805760124507
153.50000 1.25100071591266485573
153.60000 1.25764472897158043151
153.70000 1.26399323021644384121
153.80000 1.27003763140034555434
153.90000 1.27577037943079709989
154.00000 1.28118219812054834841
154.10000 1.28626154233965962883
154.20000 1.29100407152688716839
154.30000 1.29540117804794357072
154.40000 1.29945010069452070514
154.50000 1.30314807345520025520
154.60000 1.30649358757132826579
154.70000 1.30948288553535513551
154.80000 1.31211377611775725155
154.90000 1.31437891462507872962
155.00000 1.31627248337796684338
155.10000 1.31778424408967646451
155.20000 1.31890603126265216120
155.30000 1.31963459626140447742
155.40000 1.31996975703612239996
155.50000 1.31991518256174324528
155.60000 1.31948124984214914004
155.70000 1.31867933759917539704
155.80000 1.31752140282046272343
155.90000 1.31601756246677802457
156.00000 1.31417449251688034732
156.10000 1.31199555232363497521
156.20000 1.30947663522874664539
156.30000 1.30661786163514541172
156.40000 1.30341778131380423484
156.50000 1.29987661490966133927
156.60000 1.29599914512857607825
156.70000 1.29179269487096883799
156.80000 1.28726723328374982761
156.90000 1.28242998901499492343
157.00000 1.27728941054328012462
157.10000 1.27184935115877619415
157.20000 1.26611537092557248520
157.30000 1.26009190716788590920
157.40000 1.25378655758825233945
157.50000 1.24721125009278199663
157.60000 1.24038405386960695158
157.70000 1.23332219756720506372
157.80000 1.22605013009134336945
157.90000 1.21858488587090230658
158.00000 1.21094156083355236370
158.10000 1.20313424128191115164
158.20000 1.19517311739931634056
158.30000 1.18707058764001056349
158.40000 1.17883717305571934530
158.50000 1.17049018131251318925
158.60000 1.16204813950799817973
158.70000 1.15353253356028064822
158.80000 1.14496403890646277362
158.90000 1.13636165390996892789
159.00000 1.12774599561647746069
159.10000 1.11913603822234229756
159.20000 1.11055344159702643280
159.30000 1.10202310323604377690
159.40000 1.09357197051040038075
159.50000 1.08523267515634636829
159.60000 1.07703773871531539755
159.70000 1.06902358469212455443
159.80000 1.06121902790234589724
159.90000 1.05366113440992023714
160.00000 1.04638407679302918566
160.10000 1.03942144199694091167
160.20000 1.03281217583353460386
160.30000 1.02659661922100639654
160.40000 1.02081305816246296683
160.50000 1.01549962603538165950
160.60000 1.01068973944232757309
160.70000 1.00641621634093317107
160.80000 1.00270659560511518558
160.90000 .99958996824497993758
161.00000 .99709320710402996908
161.10000 .99524126467404877192
161.20000 .99405588208058001511
161.30000 .99355014936640213863
161.40000 .99373034029458917391
161.50000 .99458935307693697430
161.60000 .99610619034618994782
161.70000 .99826063182968404586
161.80000 1.00101751555954304390
161.90000 1.00434816521363745656
162.00000 1.00822571120310158454
162.10000 1.01263076037418495951
162.20000 1.01754765381184973768
162.30000 1.02296633768516547408
162.40000 1.02887243517697566898
162.50000 1.03524948233264043492
162.60000 1.04207813248767484152
162.70000 1.04933197623059214577
162.80000 1.05697929906597508538
162.90000 1.06498945115432950939
163.00000 1.07332907607359635899
163.10000 1.08196592951534291831
163.20000 1.09086457400953304584
163.30000 1.09999053104742678962
163.40000 1.10930300527403242044
163.50000 1.11876483264223138522
163.60000 1.12833395880386406103
163.70000 1.13797218669086987488
163.80000 1.14765001817845147455
163.90000 1.15733827722667152783
164.00000 1.16701975508300629623
164.10000 1.17667749124558340044
164.20000 1.18629503231321001768
164.30000 1.19585594418307759649
164.40000 1.20533973768435926398
164.50000 1.21472063427357650200
164.60000 1.22397629495386878591
164.70000 1.23308054295005401321
164.80000 1.24201325317445787712
164.90000 1.25076221364814183452
165.00000 1.25931643769903996278
165.10000 1.26767578036815075849
165.20000 1.27583437959870010707
165.30000 1.28379172632245920702
165.40000 1.29154137760119787809
165.50000 1.29907600941014994944
165.60000 1.30638431291637913635
165.70000 1.31345741452777980806
165.80000 1.32028474943437864433
165.90000 1.32685955791146185645
166.00000 1.33317701484761580028
166.10000 1.33923359385732256204
166.20000 1.34502300727013588137
166.30000 1.35054163519271037688
166.40000 1.35578328922066302328
166.50000 1.36073925339941597497
166.60000 1.36540261822108719728
166.70000 1.36976455143539176055
166.80000 1.37381843235669246861
166.90000 1.37755635045757747034
167.00000 1.38097072915105626434
167.10000 1.38405288511964021699
167.20000 1.38679503846350705063
167.30000 1.38919122492081701170
167.40000 1.39123640807484620686
167.50000 1.39293115939697465007
167.60000 1.39427674903693348507
167.70000 1.39527925001484917804
167.80000 1.39594745927380805559
167.90000 1.39628675833905980646
168.00000 1.39630392006253423681
168.10000 1.39600314035391768526
168.20000 1.39538698001307149934
168.30000 1.39445242882717228963
168.40000 1.39319646365256038141
168.50000 1.39161759234999612734
168.60000 1.38971121476549940087
168.70000 1.38747810498400298179
168.80000 1.38491340217971751708
168.90000 1.38201657394873524722
169.00000 1.37878543692156830091
169.10000 1.37521601401997933540
169.20000 1.37130592242759602252
169.30000 1.36705361226873615251
169.40000 1.36245924725952812625
169.50000 1.35752521655879379837
169.60000 1.35225729849611090941
169.70000 1.34666148584564487796
169.80000 1.34074287273660343705
169.90000 1.33450702051768914626
170.00000 1.32795301595274823186
170.10000 1.32107822812239245531
170.20000 1.31388003015419942868
170.30000 1.30635681182477859807
170.40000 1.29850913044575855227
170.50000 1.29034951166767215543
170.60000 1.28189171930588583547
170.70000 1.27315675412613666108
170.80000 1.26416855637925119213
170.90000 1.25494599777759361560
171.00000 1.24550432430762760479
171.10000 1.23585543437167439596
171.20000 1.22600039746200735071
171.30000 1.21593965565606914290
171.40000 1.20567728722407307360
171.50000 1.19522064751994641903
171.60000 1.18458590290658110633
171.70000 1.17379611859555916662
171.80000 1.16288018896273230818
171.90000 1.15187202254634173400
172.00000 1.14079716490794278270
172.10000 1.12968823384551545040
172.20000 1.11856565880863694607
172.30000 1.10745546090124996954
172.40000 1.09638427693715126534
172.50000 1.08538320892669055514
172.60000 1.07448983790913536959
172.70000 1.06374836021401226881
172.80000 1.05320707108051643578
172.90000 1.04291704017625486297
173.00000 1.03292767754814276735
173.10000 1.02328880913357007160
173.20000 1.01404685210349132072
173.30000 1.00524807298944870944
173.40000 .99694217899585329963
173.50000 .98918054955452899867
173.60000 .98201266524724618747
173.70000 .97549137309409353894
173.80000 .96966084992949983491
173.90000 .96456000122231898404
174.00000 .96022053691847270341
174.10000 .95666261365279661481
174.20000 .95389878696274690251
174.30000 .95194233801580650150
174.40000 .95079476811034251714
174.50000 .95046644007929075328
174.60000 .95096054469047242380
174.70000 .95227810231938022864
174.80000 .95441743635633564424
174.90000 .95736735360362064102
175.00000 .96110882595885051002
175.10000 .96561383537416239736
175.20000 .97085271524469662987
175.30000 .97678485241531054365
175.40000 .98337452005937188610
175.50000 .99057823442169372147
175.60000 .99835812950864480853
175.70000 1.00667054546559571025
175.80000 1.01546860348018638286
175.90000 1.02470916203037825673
176.00000 1.03434028243175369429
176.10000 1.04431386831641760018
176.20000 1.05458231634424820749
176.30000 1.06510285802358074416
176.40000 1.07583328171376070326
176.50000 1.08673491192930762492
176.60000 1.09776978850667957339
176.70000 1.10890177926225729363
176.80000 1.12009192921563362186
176.90000 1.13130660412904865177
177.00000 1.14251109017024425555
177.10000 1.15367391894807087209
177.20000 1.16476442513067851680
177.30000 1.17575875337502803555
177.40000 1.18662977132928870402
177.50000 1.19735701439128004132
177.60000 1.20791660316306605522
177.70000 1.21828955696336821222
177.80000 1.22845758314155886039
177.90000 1.23840348564512688874
178.00000 1.24811315091260856404
178.10000 1.25757592408967499285
178.20000 1.26677962511598677827
178.30000 1.27571685649990531117
178.40000 1.28437390261597888012
178.50000 1.29274550087826644889
178.60000 1.30082523267731857139
178.70000 1.30860696312452808222
178.80000 1.31609041834176423731
178.90000 1.32327531728926312653
179.00000 1.33016012993135529479
179.10000 1.33674460330535840170
179.20000 1.34302714854093697877
179.30000 1.34900149868893770625
179.40000 1.35466195543057899814
179.50000 1.36000022067571739052
179.60000 1.36501217776435972717
179.70000 1.36969407778598502634
179.80000 1.37404320324981048246
179.90000 1.37806477838924538707
180.00000 1.38175962351959032773
180.10000 1.38513431222932312427
180.20000 1.38819296718755926709
180.30000 1.39093971973590573714
180.40000 1.39337369895121818321
180.50000 1.39549725129288592232
180.60000 1.39731244184040671555
180.70000 1.39882231953668797613
180.80000 1.40003290320977813796
180.90000 1.40095060098277555219
181.00000 1.40158335586507304956
181.10000 1.40194192938973046466
181.20000 1.40203518406850261184
181.30000 1.40186799392845830104
181.40000 1.40144684583219209584
181.50000 1.40077564357501590590
181.60000 1.39985238338797709102
181.70000 1.39868015140131305146
181.80000 1.39725745240095248525
181.90000 1.39558138029890610890
182.00000 1.39365252856011422658
182.10000 1.39147130288949904739
182.20000 1.38903434105028519269
182.30000 1.38634491391464339299
182.40000 1.38340061567248118671
182.50000 1.38020534630757027799
182.60000 1.37675479949735421287
182.70000 1.37305051382460070073
182.80000 1.36908855612557071727
182.90000 1.36486553402084265540
183.00000 1.36037524518421019377
183.10000 1.35561315826529214167
183.20000 1.35057559447592566069
183.30000 1.34526051191581476524
183.40000 1.33966663796707276217
183.50000 1.33379866480477479896
183.60000 1.32766591039086335351
183.70000 1.32127310011443130113
183.80000 1.31463193807886776138
183.90000 1.30775108007143316601
184.00000 1.30064127653823135154
184.10000 1.29330980504054016083
184.20000 1.28576408512176136300
184.30000 1.27800906495376628060
184.40000 1.27005282685288331277
184.50000 1.26190337090484071659
184.60000 1.25356475630898302628
184.70000 1.24504721363207748837
184.80000 1.23635620344543101257
184.90000 1.22750156102752064891
185.00000 1.21849514935144489478
185.10000 1.20935215458649595114
185.20000 1.20009115308171487245
185.30000 1.19073048532738927268
185.40000 1.18129479825698039006
185.50000 1.17180674909048036255
185.60000 1.16228569785358711519
185.70000 1.15275016138407024731
185.80000 1.14321721044821574187
185.90000 1.13369884091587568315
186.00000 1.12421204165584349962
186.10000 1.11477591792700653047
186.20000 1.10541485186015118963
186.30000 1.09616409814224439413
186.40000 1.08706032082033055871
186.50000 1.07814902218339000819
186.60000 1.06947053857925417841
186.70000 1.06107142805043996717
186.80000 1.05298545661039402600
186.90000 1.04524385021199718130
187.00000 1.03787298261588831089
187.10000 1.03089785746455017065
187.20000 1.02433742268502521014
187.30000 1.01821458932388117692
187.40000 1.01255810289286609411
187.50000 1.00739594651457675993
187.60000 1.00276269960045881235
187.70000 .99868940846341211209
187.80000 .99520975789880597412
187.90000 .99234763420386104128
188.00000 .99013041788695695034
188.10000 .98857341986571740922
188.20000 .98769556381002339702
188.30000 .98750638127659711847
188.40000 .98801913801353058608
188.50000 .98924432025865076482
188.60000 .99118549719666499971
188.70000 .99384419881740015115
188.80000 .99721642881121849275
188.90000 1.00128747199493113402
189.00000 1.00603473204755709368
189.10000 1.01143176985746300018
189.20000 1.01744549844303699685
189.30000 1.02404369491052480186
189.40000 1.03119689847671671514
189.50000 1.03887768718073832736
189.60000 1.04706038798628992924
189.70000 1.05572033263549490093
189.80000 1.06482768521765999395
189.90000 1.07435239786207951666
190.00000 1.08426014194242149131
190.10000 1.09451310664788295170
190.20000 1.10507369738900219649
190.30000 1.11590524275943788577
190.40000 1.12697574449275526543
190.50000 1.13825578116432160732
190.60000 1.14971943411381891801
190.70000 1.16134224908293076358
190.80000 1.17309696551009797589
190.90000 1.18495900615464330922
191.00000 1.19689756960694009089
191.10000 1.20889064030829521515
191.20000 1.22091073962677550033
191.30000 1.23294501404523308125
191.40000 1.24498046837731554831
191.50000 1.25701210230092852515
191.60000 1.26903827534515285793
191.70000 1.28105624673470134091
191.80000 1.29305963440631770422
191.90000 1.30503848891823876352
192.00000 1.31697889181603818141
192.10000 1.32886373107967695786
192.20000 1.34067669981095740679
192.30000 1.35240403523540257144
192.40000 1.36403102749680881296
192.50000 1.37555067541730355547
192.60000 1.38695388780954069612
192.70000 1.39823660877871453333
192.80000 1.40939191075761464368
192.90000 1.42041546285409044754
193.00000 1.43130301935334433919
193.10000 1.44205443931184511991
193.20000 1.45267132577228218654
193.30000 1.46316149376957019480
193.40000 1.47352902879956864458
193.50000 1.48378090015305157249
193.60000 1.49391969302402597386
193.70000 1.50394941700676888157
193.80000 1.51386515060258917369
193.90000 1.52366883481056998352
194.00000 1.53335906345578431840
194.10000 1.54293678833871869023
194.20000 1.55241117384795965014
194.30000 1.56179128774878239170
194.40000 1.57108527009612053074
194.50000 1.58030813766587938810
194.60000 1.58946890736811835252
194.70000 1.59857692227649777241
194.80000 1.60763841295329840099
194.90000 1.61665785463715234441
195.00000 1.62563462438919527339
195.10000 1.63457349542778283726
195.20000 1.64347154682215292680
195.30000 1.65232904689532102893
195.40000 1.66114671190024633537
195.50000 1.66992727146244306132
195.60000 1.67867504187022450649
195.70000 1.68739708364273286129
195.80000 1.69610298652204489301
195.90000 1.70480383031655580569
196.00000 1.71350888129504598725
196.10000 1.72223344653243800600
196.20000 1.73098355466624812183
196.30000 1.73977141703012237986
196.40000 1.74860561471161929927
196.50000 1.75749341150087956737
196.60000 1.76644428615057089776
196.70000 1.77546087914603176141
196.80000 1.78455212025146522476
196.90000 1.79372207202704622346
197.00000 1.80297111239226459215
197.10000 1.81229767279108980265
197.20000 1.82169774248583840089
197.30000 1.83116747372379897239
197.40000 1.84070437016947400955
197.50000 1.85030612039927058119
197.60000 1.85997372108774698139
197.70000 1.86970945546868324115
197.80000 1.87951928205831397371
197.90000 1.88940754286072437072
198.00000 1.89937636374100433312
198.10000 1.90942798477292670059
198.20000 1.91956441454148654469
198.30000 1.92978142127314512085
198.40000 1.94007863005059668638
198.50000 1.95045518176911719572
198.60000 1.96090687807988475115
198.70000 1.97143780205463240985
198.80000 1.98204769347687494035
198.90000 1.99273543815053382012
199.00000 2.00350143468029490702
199.10000 2.01434417269889606122
199.20000 2.02525901125584428295
199.30000 2.03623980126825926847
199.40000 2.04727906188873040015
199.50000 2.05837148809586847133
199.60000 2.06951147225353645779
199.70000 2.08069978741432085532
199.80000 2.09193614411243442237
199.90000 2.10322130125315153437
200.00000 2.11456096774153097484
200.10000 2.12595576009003536366
200.20000 2.13740482309856314219
200.30000 2.14890238392789727018
200.40000 2.16044465924147198462
200.50000 2.17202198802014893414
200.60000 2.18362188197361678664
200.70000 2.19523969239374860570
200.80000 2.20686674364742738990
200.90000 2.21849884756832812739
201.00000 2.23013686432873442154
201.10000 2.24177911513065889744
201.20000 2.25342814504900510706
201.30000 2.26508656569831785314
201.40000 2.27675358835447978744
201.50000 2.28843058423300224865
201.60000 2.30011815116658735522
201.70000 2.31181288060950123256
201.80000 2.32351245854073267975
201.90000 2.33521262993672591176
202.00000 2.34691214668828198129
202.10000 2.35860465454344425195
202.20000 2.37028588239857683205
202.30000 2.38195088190709759648
202.40000 2.39359376996598986385
202.50000 2.40521210673840572201
202.60000 2.41680051499373857610
202.70000 2.42835764025688769631
202.80000 2.43987847318058036101
202.90000 2.45136446631279209296
203.00000 2.46280872858510877903
203.10000 2.47420491287059730468
203.20000 2.48554545446608157578
203.30000 2.49681672666737796347
203.40000 2.50800956260138689288
203.50000 2.51910986046936825529
203.60000 2.53010376802256867434
203.70000 2.54098214786330208880
203.80000 2.55173780307029193802
203.90000 2.56236441014153956735
204.00000 2.57286133839000348098
204.10000 2.58322934909659153942
204.20000 2.59347274954837341163
204.30000 2.60359370706817464453
204.40000 2.61359551780243914620
204.50000 2.62347783244703632468
204.60000 2.63324024366216915828
204.70000 2.64287652425345062695
204.80000 2.65238240640466471934
204.90000 2.66174649839893656241
205.00000 2.67095875120283353281
205.10000 2.68001260657501385567
205.20000 2.68890016161571160704
205.30000 2.69761711308591753602
205.40000 2.70615860219370734501
205.50000 2.71452519230840810408
205.60000 2.72271533581257811227
205.70000 2.73073084985430228321
205.80000 2.73857024862865257849
205.90000 2.74623045165641552355
206.00000 2.75370922707736155778
206.10000 2.76100250756097648278
206.20000 2.76810381277599485914
206.30000 2.77500736945291732679
206.40000 2.78170830409876010061
206.50000 2.78820152293875630470
206.60000 2.79448406983489530143
206.70000 2.80055305412573821498
206.80000 2.80640906553909207542
206.90000 2.81205055766179282255
207.00000 2.81747467360169894393
207.10000 2.82268556836446095859
207.20000 2.82767916251207679333
207.30000 2.83245398636694537919
207.40000 2.83700935299427590730
207.50000 2.84134085509605834055
207.60000 2.84544613843892676836
207.70000 2.84931942153156987882
207.80000 2.85295684223386036134
207.90000 2.85634965017135113342
208.00000 2.85949583857452046476
208.10000 2.86238915151294548781
208.20000 2.86502943525646870447
208.30000 2.86741725864880013977
208.40000 2.86955133546849096964
208.50000 2.87143376662687450538
208.60000 2.87306642247442653864
208.70000 2.87444811555679327763
208.80000 2.87557691672071258473
208.90000 2.87645274264431467645
209.00000 2.87707202443595422757
209.10000 2.87743296161978376680
209.20000 2.87753513366943966493
209.30000 2.87737719153641724977
209.40000 2.87696112262157619862
209.50000 2.87629110538224207748
209.60000 2.87537392155524704723
209.70000 2.87421823644082392075
209.80000 2.87283214501004217651
209.90000 2.87123014506761543926
210.00000 2.86942078697949074434
210.10000 2.86740969841493003205
210.20000 2.86520534397397074239
210.30000 2.86280466942926443173
210.40000 2.86020915424466817085
210.50000 2.85741616045615588591
210.60000 2.85442449201831226159
210.70000 2.85123762231666689264
210.80000 2.84786308573920034931
210.90000 2.84430926338434583385
211.00000 2.84058880293417336423
211.10000 2.83671516401241807864
211.20000 2.83269731924485712427
211.30000 2.82854363707438673130
211.40000 2.82425914066981466855
211.50000 2.81984591339420530401
211.60000 2.81530904731931694902
211.70000 2.81065487267504972832
211.80000 2.80589754462364502066
211.90000 2.80105676786940539149
212.00000 2.79615832236320266629
212.10000 2.79123582404873128627
212.20000 2.78632316856211063591
212.30000 2.78145923945920875685
212.40000 2.77668027272316680749
212.50000 2.77201976095445611092
212.60000 2.76750503920661362180
212.70000 2.76316511222004248871
212.80000 2.75901688954924667021
212.90000 2.75508273067815515281
213.00000 2.75137682675528834948
213.10000 2.74791290025611983551
213.20000 2.74470574944910989086
213.30000 2.74177075558716250597
213.40000 2.73912089186640318319
213.50000 2.73677050107476129234
213.60000 2.73473027237769831215
213.70000 2.73300958862533082039
213.80000 2.73160919012127355230
213.90000 2.73052403926462438313
214.00000 2.72974182490029631739
214.10000 2.72924273277570531300
214.20000 2.72900727685398449910
214.30000 2.72901470543582817096
214.40000 2.72924565198481171822
214.50000 2.72968467727574717395
214.60000 2.73031778416396064758
214.70000 2.73112861394717184051
214.80000 2.73209655903465461686
214.90000 2.73320388802024793256
215.00000 2.73442420600206068319
215.10000 2.73573599234374222172
215.20000 2.73711616434085603096
215.30000 2.73854576665609150816
215.40000 2.74001225514011159504
215.50000 2.74150702919872156945
215.60000 2.74301985650760464924
215.70000 2.74454245747301202139
215.80000 2.74606208907883217220
215.90000 2.74756509627069618588
216.00000 2.74903740344452206945
216.10000 2.75046247851175021260
216.20000 2.75182949918140822302
216.30000 2.75312687563849843000
216.40000 2.75435047545097281506
216.50000 2.75549761320999877218
216.60000 2.75656971216111275040
216.70000 2.75756944087070996827
216.80000 2.75849973544841943310
216.90000 2.75936183560655922905
217.00000 2.76016059399829125232
217.10000 2.76089390926833695313
217.20000 2.76156319163712058627
217.30000 2.76216729759024552824
217.40000 2.76270492037169977600
217.50000 2.76317432568214921158
217.60000 2.76357395602614550330
217.70000 2.76390017728155298152
217.80000 2.76414777846518184307
217.90000 2.76431354224823780209
218.00000 2.76439205919601787587
218.10000 2.76437593100902251362
218.20000 2.76426198364644880488
218.30000 2.76404523901129375129
218.40000 2.76372353203155977325
218.50000 2.76329665442782310042
218.60000 2.76276515840090903662
218.70000 2.76213263681960066730
218.80000 2.76140196584796397511
218.90000 2.76058005215606815954
219.00000 2.75966872087393852100
219.10000 2.75867461740778700339
219.20000 2.75759771159989904717
219.30000 2.75644251971866810411
219.40000 2.75520747827255288901
219.50000 2.75389093299226358449
219.60000 2.75249220132065042695
219.70000 2.75100444228249111709
219.80000 2.74942756713993103877
219.90000 2.74775736261519277545
220.00000 2.74598916424009218995
220.10000 2.74412240793609642503
220.20000 2.74215673568415851775
220.30000 2.74009244054831113648
220.40000 2.73793511601480432160
220.50000 2.73568525408625909784
220.60000 2.73335225196040182822
220.70000 2.73094059720437712782
220.80000 2.72845509809837259121
220.90000 2.72589741203497971991
221.00000 2.72327124278229031498
221.10000 2.72056944303302061475
221.20000 2.71779343825777164230
221.30000 2.71493874595247544417
221.40000 2.71200536703488107237
221.50000 2.70899824963140203207
221.60000 2.70592330224989932178
221.70000 2.70278923547453104029
221.80000 2.69961011460636663543
221.90000 2.69639608602315694727
222.00000 2.69315264584557107870
222.10000 2.68988559074675144444
222.20000 2.68659449688113520486
222.30000 2.68328015409852424153
222.40000 2.67993973547951260642
222.50000 2.67657415951996368368
222.60000 2.67318436437238649355
222.70000 2.66977250925336333233
222.80000 2.66634483084259002225
222.90000 2.66290102484696190031
223.00000 2.65944395982205272713
223.10000 2.65597302433307857570
223.20000 2.65248735554479128227
223.30000 2.64899575275858077393
223.40000 2.64550629871467136524
223.50000 2.64204062467195988420
223.60000 2.63862381217577129633
223.70000 2.63528049729720422412
223.80000 2.63203629230411638714
223.90000 2.62890257537265918362
224.00000 2.62588005742189222331
224.10000 2.62296161947711312674
224.20000 2.62012763644159136982
224.30000 2.61736095027682416136
224.40000 2.61464890660964268592
224.50000 2.61199547245204848957
224.60000 2.60941412057247057428
224.70000 2.60693252983751000643
224.80000 2.60458189731346324582
224.90000 2.60239402224451783726
225.00000 2.60039436345605087146
225.10000 2.59860683941896066117
225.20000 2.59705114529710407857
225.30000 2.59575255809350980595
225.40000 2.59474486722028221839
225.50000 2.59407290238208224493
225.60000 2.59379101969029108596
225.70000 2.59396116825792131980
225.80000 2.59463923371496870611
225.90000 2.59587546067776525757
226.00000 2.59770893205955620589
226.10000 2.60017282175339260659
226.20000 2.60329562281255334192
226.30000 2.60710291606372915736
226.40000 2.61162273749081147794
226.50000 2.61688005342029385112
226.60000 2.62288717612252624319
226.70000 2.62964460603272395889
226.80000 2.63713531840916347013
226.90000 2.64533007972124340715
227.00000 2.65419360005520320748
227.10000 2.66369129601930411083
227.20000 2.67379162177533947033
227.30000 2.68446587893550995680
227.40000 2.69568479927550134931
227.50000 2.70741715619056384821
227.60000 2.71962268544039027693
227.70000 2.73225210491308799357
227.80000 2.74525195752721393082
227.90000 2.75857250045834394415
228.00000 2.77216361688501351704
228.10000 2.78599169305330126283
228.20000 2.80002379796833155415
228.30000 2.81423904806272631606
228.40000 2.82861491674105402607
228.50000 2.84312667897879640012
228.60000 2.85774501795209154030
228.70000 2.87243728394859824135
228.80000 2.88716382445714361648
228.90000 2.90189321468071943248
229.00000 2.91659503335567654874
229.10000 2.93124834207577847117
229.20000 2.94583801204241371300
229.30000 2.96035394984349802157
229.40000 2.97478944117579521840
229.50000 2.98913794890065252739
229.60000 3.00339192829723773298
229.70000 3.01753890508854914415
229.80000 3.03156368921535277053
229.90000 3.04544786359576347944
230.00000 3.05917439843808185593
230.10000 3.07272509011300911725
230.20000 3.08608724034917716711
230.30000 3.09924980295893541579
230.40000 3.11220794810468922817
230.50000 3.12495520477510205221
230.60000 3.13749524325982046579
230.70000 3.14982547630134581080
230.80000 3.16194754035815717547
230.90000 3.17386175551944921191
231.00000 3.18556746615544151152
231.10000 3.19706362363919808182
231.20000 3.20834957005295792939
231.30000 3.21942095930774483115
231.40000 3.23027557343781429894
231.50000 3.24090968901233037737
231.60000 3.25131901447074245723
231.70000 3.26149861682141450513
231.80000 3.27144538112437389963
231.90000 3.28115695194941870979
232.00000 3.29063348885818640633
232.10000 3.29987452440392042249
232.20000 3.30888446139631777865
232.30000 3.31766788610388185732
232.40000 3.32622906529375995109
232.50000 3.33457151048601745232
232.60000 3.34269646904217134903
232.70000 3.35060254392982278115
232.80000 3.35828809300467847756
232.90000 3.36574199730237789954
233.00000 3.37296178269855290099
233.10000 3.37993849798971933897
233.20000 3.38666847450602994507
233.30000 3.39315097025478664451
233.40000 3.39938659984430132188
233.50000 3.40538160168577876810
233.60000 3.41113910453986030346
233.70000 3.41666496572242213167
233.80000 3.42196504024383627249
233.90000 3.42704314872836113814
234.00000 3.43189773624579320739
234.10000 3.43653400184968343054
234.20000 3.44094914850742890196
234.30000 3.44514528568099722745
234.40000 3.44912045332096223096
234.50000 3.45287829014085001240
234.60000 3.45641559560261792312
234.70000 3.45973536385602764500
234.80000 3.46283810469115058800
234.90000 3.46572482197779228128
235.00000 3.46839217501337354173
235.10000 3.47084420952179874702
235.20000 3.47308069336446601369
235.30000 3.47510155362242615426
235.40000 3.47690915441703768424
235.50000 3.47850617910317934223
235.60000 3.47989267767053413764
235.70000 3.48107186134127371880
235.80000 3.48204523511599429652
235.90000 3.48281575651784945234
236.00000 3.48338649011690920636
236.10000 3.48376022304434723563
236.20000 3.48394158981145951128
236.30000 3.48393296508141786605
236.40000 3.48373848407497430510
236.50000 3.48336306136655815574
236.60000 3.48280864374271932235
236.70000 3.48208512704255982553
236.80000 3.48119750498790286605
236.90000 3.48015750542989074065
237.00000 3.47897543261345839587
237.10000 3.47766688210271226374
237.20000 3.47624336004745214385
237.30000 3.47471790877633691111
237.40000 3.47310619976542036059
237.50000 3.47141945678723763184
237.60000 3.46967660554496058353
237.70000 3.46789374221904325059
237.80000 3.46609357158473146723
237.90000 3.46429639588041023034
238.00000 3.46252991408839672424
238.10000 3.46081879168282949844
238.20000 3.45918410253603009934
238.30000 3.45764870606616137191
238.40000 3.45622590670936901939
238.50000 3.45493218272515444754
238.60000 3.45378040318995961495
238.70000 3.45279218944479773335
238.80000 3.45198829157994103414
238.90000 3.45140198941140439274
239.00000 3.45106692700243064990
239.10000 3.45101920748146517759
239.20000 3.45129038515321106847
239.30000 3.45190804511490427390
239.40000 3.45288394088419948444
239.50000 3.45422819841943853007
239.60000 3.45594257079801602423
239.70000 3.45802526034657531678
239.80000 3.46048061531183844312
239.90000 3.46331300430397136809
240.00000 3.46653484314351007505
240.10000 3.47015721745629271424
240.20000 3.47419127978008718045
240.30000 3.47864235142806826605
240.40000 3.48351476667948115072
240.50000 3.48880545586795366671
240.60000 3.49451044807852878166
240.70000 3.50062525057995889443
240.80000 3.50714477626544524718
240.90000 3.51406070870965460615
241.00000 3.52136521211731175357
241.10000 3.52904144293985303716
241.20000 3.53707030883060055691
241.30000 3.54542223913894351822
241.40000 3.55407177160971244221
241.50000 3.56299625384156136639
241.60000 3.57217580700404497882
241.70000 3.58160257266338806721
241.80000 3.59127633195400322984
241.90000 3.60119517871844874544
242.00000 3.61135872126392340199
242.10000 3.62175986383098016682
242.20000 3.63238778965159500493
242.30000 3.64322448312535361398
242.40000 3.65424960219276756508
242.50000 3.66544394652394050220
242.60000 3.67679188066471883085
242.70000 3.68827894079935336986
242.80000 3.69989528619689451880
242.90000 3.71163003146353475562
243.00000 3.72347303643748708159
243.10000 3.73541043669527699733
243.20000 3.74742605083395875140
243.30000 3.75949849323057981725
243.40000 3.77160656431566308196
243.50000 3.78373259751980887785
243.60000 3.79586010155564084113
243.70000 3.80798063755017010721
243.80000 3.82009186961570336525
243.90000 3.83219494077193312084
244.00000 3.84429357980708856267
244.10000 3.85639463074527682601
244.20000 3.86849812577258462861
244.30000 3.88060022244201290000
244.40000 3.89269538886078266949
244.50000 3.90477519358618134519
244.60000 3.91682724514255287572
244.70000 3.92883773535507571997
244.80000 3.94079809172812100315
244.90000 3.95269865651430604981
245.00000 3.96453114172180516622
245.10000 3.97629256387077232378
245.20000 3.98797604831435766736
245.30000 3.99957688538687802032
245.40000 4.01108981412707835666
245.50000 4.02251009449398398896
245.60000 4.03383325347466488456
245.70000 4.04505654870559257055
245.80000 4.05617900710311353980
245.90000 4.06720267411448282746
246.00000 4.07812964259708153775
246.10000 4.08895982151084482871
246.20000 4.09969289666116332626
246.30000 4.11032737410659298448
246.40000 4.12085621985152498234
246.50000 4.13127273826008732565
246.60000 4.14157101251566130863
246.70000 4.15174375764172131789
246.80000 4.16178768353564619945
246.90000 4.17170655013832438669
247.00000 4.18150388604733930839
247.10000 4.19118572648624102941
247.20000 4.20075864059790990510
247.30000 4.21022839374599724339
247.40000 4.21959941306197927573
247.50000 4.22887073986968771714
247.60000 4.23803863354523940328
247.70000 4.24710266501023024186
247.80000 4.25606033656455580094
247.90000 4.26490919615576340818
248.00000 4.27365062865227671853
248.10000 4.28228563624894129971
248.20000 4.29081921500218883318
248.30000 4.29925292875273854828
248.40000 4.30758892919472992741
248.50000 4.31582548121248758169
248.60000 4.32396485076104660048
248.70000 4.33200704111916235467
248.80000 4.33995739426875019178
248.90000 4.34782568959129271116
249.00000 4.35562211413490277315
249.10000 4.36335997603051311666
249.20000 4.37105573550932887209
249.30000 4.37871799806587224802
249.40000 4.38635729370704593084
249.50000 4.39397564230413093445
249.60000 4.40157206492146394347
249.70000 4.40914206524693418162
249.80000 4.41668099464439473569
249.90000 4.42418790309882746960
250.00000 4.43166490701790313057
250.10000 4.43911565575768705945
250.20000 4.44655110116559888389
250.30000 4.45398115980085843020
250.40000 4.46141994131644146440
250.50000 4.46887820182492778575
250.60000 4.47636668505496765676
250.70000 4.48389425056401168467
250.80000 4.49147219923645970684
250.90000 4.49910660786472140248
251.00000 4.50680190208988440291
251.10000 4.51455808753414978141
251.20000 4.52237398081240070279
251.30000 4.53024531118448374913
251.40000 4.53816515908544254030
251.50000 4.54613072327468383809
251.60000 4.55413992111529221512
251.70000 4.56219255157473597837
251.80000 4.57028953240185867329
251.90000 4.57843588216609188325
252.00000 4.58663368761458865208
252.10000 4.59488496997356833722
252.20000 4.60319105614203243446
252.30000 4.61155327841596122657
252.40000 4.61996797190997851185
252.50000 4.62843400818073671711
252.60000 4.63694428890341532427
252.70000 4.64549151878183930023
252.80000 4.65406980562636168116
252.90000 4.66267070585528267798
253.00000 4.67128645658880568719
253.10000 4.67991209052328246829
253.20000 4.68854585075266167008
253.30000 4.69718158667450283617
253.40000 4.70581329172694653350
253.50000 4.71443322310391835292
253.60000 4.72303057880319042932
253.70000 4.73159157494748272149
253.80000 4.74010873011368801449
253.90000 4.74857164407045668825
254.00000 4.75697729360483704211
254.10000 4.76532600184006298799
254.20000 4.77361864827313158928
254.30000 4.78186096862361735478
254.40000 4.79005772420218334888
254.50000 4.79820644710177096398
254.60000 4.80630837851276455109
254.70000 4.81435838745777213456
254.80000 4.82234830264135939673
254.90000 4.83027435735611192000
255.00000 4.83813075484003429181
255.10000 4.84591677438861923341
255.20000 4.85363225191010943364
255.30000 4.86127956209000594851
255.40000 4.86886400098513739539
255.50000 4.87638745130009126923
255.60000 4.88385535188113449105
255.70000 4.89126906896247121597
255.80000 4.89862895254855978564
255.90000 4.90593703829288865038
256.00000 4.91319276814364367964
256.10000 4.92039574349878893966
256.20000 4.92754525723975466765
256.30000 4.93464008315793989883
256.40000 4.94167953107989389377
256.50000 4.94866271726291728288
256.60000 4.95559099647347813687
256.70000 4.96246801689733815054
256.80000 4.96929830803645757545
256.90000 4.97608918747865691828
257.00000 4.98284942658405041232
257.10000 4.98959022099390442518
257.20000 4.99631716893393388182
257.30000 5.00303628013529400190
257.40000 5.00975088486693118524
257.50000 5.01646121565092935982
257.60000 5.02316695945635476146
257.70000 5.02986516434198263688
257.80000 5.03655789158379475089
257.90000 5.04324700633123858100
258.00000 5.04993788046783799247
258.10000 5.05663801876315841157
258.20000 5.06335528952265011801
258.30000 5.07009865994203312012
258.40000 5.07687630158427239969
258.50000 5.08369410130586043702
258.60000 5.09055573984118162312
258.70000 5.09746572683613047948
258.80000 5.10442324172702199328
258.90000 5.11143122910031921716
259.00000 5.11848768556983049815
259.10000 5.12559462353744865483
259.20000 5.13275157754493315980
259.30000 5.13995793000088669013
259.40000 5.14721494297255863101
259.50000 5.15452257316359028863
259.60000 5.16188206857043567618
259.70000 5.16929528003092506644
259.80000 5.17676791403381343434
259.90000 5.18430360056256736195
260.00000 5.19191312595482475682
260.10000 5.19959948553357328681
260.20000 5.20736973726362165254
260.30000 5.21522491362606527422
260.40000 5.22316437046403891935
260.50000 5.23118296910163523674
260.60000 5.23927771865588358219
260.70000 5.24743689400206126957
260.80000 5.25565532329404189211
260.90000 5.26392832023394862640
261.00000 5.27225294586868242758
261.10000 5.28063093256383521707
261.20000 5.28906427322848857058
261.30000 5.29755769504297140316
261.40000 5.30611572454596960611
261.50000 5.31473732113874090758
261.60000 5.32342524105147925388
261.70000 5.33217547293635114481
261.80000 5.34098395091428822765
261.90000 5.34984585076775833638
262.00000 5.35875478381088081674
262.10000 5.36770701857152408422
262.20000 5.37669888772637145901
262.30000 5.38572911643781059557
262.40000 5.39480119903773655265
262.50000 5.40391912630537060667
262.60000 5.41308168035214484329
262.70000 5.42229205564703974845
262.80000 5.43154772148234006473
262.90000 5.44084687215225714442
263.00000 5.45018037464742996004
263.10000 5.45953874219727467261
263.20000 5.46891574730832729437
263.30000 5.47830385911040900159
263.40000 5.48769779718417074570
263.50000 5.49709537242478630074
263.60000 5.50649418800673937476
263.70000 5.51589145148288791087
263.80000 5.52527677030689567609
263.90000 5.53463901001013796019
264.00000 5.54395892541440101171
264.10000 5.55321780501332398441
264.20000 5.56239258975434059572
264.30000 5.57146361677432117824
264.40000 5.58041791610753826703
264.50000 5.58924559367406935561
264.60000 5.59793640396048086436
264.70000 5.60648951908714442751
264.80000 5.61489352452733514877
264.90000 5.62313793660283599484
265.00000 5.63121426967523586168
265.10000 5.63910770705268583097
265.20000 5.64680803871939673713
265.30000 5.65431000257874081836
265.40000 5.66161299095540439784
265.50000 5.66871823021404019405
265.60000 5.67562825291042119359
265.70000 5.68234488499175840019
265.80000 5.68886852595232684025
265.90000 5.69519895346202984603
266.00000 5.70133676227058174992
266.10000 5.70729099011247191550
266.20000 5.71307479204447313876
266.30000 5.71871220789156341332
266.40000 5.72423152801640265728
266.50000 5.72966201309021368351
266.60000 5.73503087887258022913
266.70000 5.74036647038270545293
266.80000 5.74568497633719908418
266.90000 5.75100784777190162373
267.00000 5.75635011132462303428
267.10000 5.76173001628521292517
267.20000 5.76716639829309936306
267.30000 5.77268302800534857151
267.40000 5.77829678931577553145
267.50000 5.78402661120754180784
267.60000 5.78988441118214379849
267.70000 5.79587692100496557809
267.80000 5.80200952572235958406
267.90000 5.80828485632669362453
268.00000 5.81470703949777679596
268.10000 5.82128378344167310016
268.20000 5.82802804922977356804
268.30000 5.83495184358911397519
268.40000 5.84207122690540293963
268.50000 5.84939631332994909426
268.60000 5.85693696270345733691
268.70000 5.86469387509612474231
268.80000 5.87266510656499124706
268.90000 5.88084474915577073338
269.00000 5.88922435954014236263
269.10000 5.89780146036037737356
269.20000 5.90657057906472493207
269.30000 5.91553786244961836775
269.40000 5.92470906933142161017
269.50000 5.93409329904881087723
269.60000 5.94370153529111856934
269.70000 5.95354412182239563185
269.80000 5.96363114668672311239
269.90000 5.97396569789683342135
270.00000 5.98455362994927132936
270.10000 5.99539355858420690550
270.20000 6.00648480404978632290
270.30000 6.01782821811498703733
270.40000 6.02942100049200412442
270.50000 6.04126211376770176967
270.60000 6.05335027118198406339
270.70000 6.06568582742701898998
270.80000 6.07826330138848131160
270.90000 6.09108285330432851435
271.00000 6.10413528970197383189
271.10000 6.11741747876781742861
271.20000 6.13092636190543394459
271.30000 6.14466048977500464797
271.40000 6.15861862164966341082
271.50000 6.17280514520594599337
271.60000 6.18722486662938411099
271.70000 6.20188765102787072408
271.80000 6.21679749045712442048
271.90000 6.23196147859636565003
272.00000 6.24738153756107647573
272.10000 6.26305844860895418420
272.20000 6.27898875037525449459
272.30000 6.29516556729217408754
272.40000 6.31158214604753441135
272.50000 6.32823110078519493380
272.60000 6.34510235917191488769
272.70000 6.36219268868988280346
272.80000 6.37949260044057108866
272.90000 6.39699860064866670438
273.00000 6.41470643154914767452
273.10000 6.43260717527737737419
273.20000 6.45069640676803204954
273.30000 6.46896390272491781818
273.40000 6.48739899061372669631
273.50000 6.50598998851512220800
273.60000 6.52472183397491666584
273.70000 6.54358298122160287776
273.80000 6.56256639964991135174
273.90000 6.58166624679655113853
274.00000 6.60088397590883277297
274.10000 6.62022700505247025324
274.20000 6.63970405831050575446
274.30000 6.65932641823067567822
274.40000 6.67910143739477877979
274.50000 6.69903128782318794746
274.60000 6.71911107566387832221
274.70000 6.73933322819268226752
274.80000 6.75968656319869612340
274.90000 6.78015934664119822557
275.00000 6.80074316638681775766
275.10000 6.82143573620568531410
275.20000 6.84223580655870117462
275.30000 6.86314354403271970498
275.40000 6.88416150960398371738
275.50000 6.90528692204538304657
275.60000 6.92651374374677755175
275.70000 6.94783071738092939555
275.80000 6.96922278961477884536
275.90000 6.99067398885786977592
276.00000 7.01216485684307054284
276.10000 7.03367830360146624754
276.20000 7.05519564297844259292
276.30000 7.07670455963600334333
276.40000 7.09818400707885284108
276.50000 7.11961774878890531015
276.60000 7.14098413723276660241
276.70000 7.16225848731976441783
276.80000 7.18341815167020609103
276.90000 7.20443871688690263370
277.00000 7.22529788896880015689
277.10000 7.24597330877681331802
277.20000 7.26644329952233233553
277.30000 7.28668044376065664174
277.40000 7.30664755867333455989
277.50000 7.32629992285915087078
277.60000 7.34557940273127807947
277.70000 7.36442886831762399092
277.80000 7.38278677089620406978
277.90000 7.40059967465461544674
278.00000 7.41782941243737418963
278.10000 7.43444693083681914851
278.20000 7.45043403087122166621
278.30000 7.46577999992345073120
278.40000 7.48047427862712458909
278.50000 7.49450484427637153822
278.60000 7.50785974153226972762
278.70000 7.52053083055345236179
278.80000 7.53251604309755187659
278.90000 7.54382996866140932509
279.00000 7.55449184561297941440
279.10000 7.56453479154732951513
279.20000 7.57399750698460422988
279.30000 7.58291876465131334061
279.40000 7.59133850381742626714
279.50000 7.59929255994378729380
279.60000 7.60681622874419124086
279.70000 7.61394547366481998764
279.80000 7.62071395656522460450
279.90000 7.62715720665970015379
280.00000 7.63330892661858668469
280.10000 7.63920004711704090611
280.20000 7.64485796813060484474
280.30000 7.65031149130974927782
280.40000 7.65558175444733919014
280.50000 7.66070049144110580532
280.60000 7.66569359362928097983
280.70000 7.67059458084404301806
280.80000 7.67543861859861400325
280.90000 7.68025951445411771510
281.00000 7.68508973902907655565
281.10000 7.68995574590940022530
281.20000 7.69487752974737083956
281.30000 7.69987096551286370970
281.40000 7.70494474542900275041
281.50000 7.71010903701452201453
281.60000 7.71536899739144038303
281.70000 7.72073628801068428255
281.80000 7.72622391834187006045
281.90000 7.73184547768726428264
282.00000 7.73761906803695008574
282.10000 7.74356167290020361467
282.20000 7.74968646584840876038
282.30000 7.75600360690613655415
282.40000 7.76252124104591420086
282.50000 7.76923977626871804348
282.60000 7.77615884033357435892
282.70000 7.78327567540062145009
282.80000 7.79058914328826610340
282.90000 7.79809552567580438972
283.00000 7.80579891648023431198
283.10000 7.81370359955955841477
283.20000 7.82181527825900526744
283.30000 7.83014676184514436844
283.40000 7.83870795622875594320
283.50000 7.84751067361402191549
283.60000 7.85656572951114563511
283.70000 7.86588062877552191498
283.80000 7.87546230399498515687
283.90000 7.88531757339861360133
284.00000 7.89544501872883666780
284.10000 7.90584809321719765612
284.20000 7.91652738320622497422
284.30000 7.92748070588084118359
284.40000 7.93871024968010782985
284.50000 7.95021359950007884063
284.60000 7.96198896091730335677
284.70000 7.97403468944435932092
284.80000 7.98635085381308551486
284.90000 7.99893611909902678402
285.00000 8.01179318907627570071
285.10000 8.02492211248819535855
285.20000 8.03832993346068123431
285.30000 8.05201734240891957605
285.40000 8.06599279318826319517
285.50000 8.08026060718489450379
285.60000 8.09482313336159309565
285.70000 8.10968313422682378479
285.80000 8.12484070210844195354
285.90000 8.14029442395408693242
286.00000 8.15604136032757008970
286.10000 8.17207777355538877154
286.20000 8.18839515409710793471
286.30000 8.20498768251068125879
286.40000 8.22184313028562957390
286.50000 8.23894940901726862885
286.60000 8.25628907536703198736
286.70000 8.27385064815971886660
286.80000 8.29161970786317478707
286.90000 8.30958822866067172730
287.00000 8.32774816783438762986
287.10000 8.34609408749368221498
287.20000 8.36462407725882203617
287.30000 8.38333189471930665014
287.40000 8.40220645530862922749
287.50000 8.42123189636231309499
287.60000 8.44039259998946968414
287.70000 8.45966534942665447751
287.80000 8.47903245965045235832
287.90000 8.49847730303311453163
288.00000 8.51799109834672226866
288.10000 8.53756607181560850261
288.20000 8.55720062063949742945
288.30000 8.57688930044995975404
288.40000 8.59662806557419930814
288.50000 8.61640801058271613229
288.60000 8.63622118340041126577
288.70000 8.65605732448953921551
288.80000 8.67591163234492609132
288.90000 8.69578433974785278540
289.00000 8.71567977466227243444
289.10000 8.73560584253301804157
289.20000 8.75556952801649562687
289.30000 8.77557841183622494101
289.40000 8.79562969898233039522
289.50000 8.81571818589733504645
289.60000 8.83583034608094996327
289.70000 8.85595263151249019822
289.80000 8.87606994403164896556
289.90000 8.89617385872966176486
290.00000 8.91626047901854424059
290.10000 8.93633822314828233918
290.20000 8.95641483985310943904
290.30000 8.97650675208379710156
290.40000 8.99662692308183912057
290.50000 9.01678769271817778004
290.60000 9.03699350414384219612
290.70000 9.05724598402014253254
290.80000 9.07754023337605483069
290.90000 9.09786878588089992024
291.00000 9.11822205739068409972
291.10000 9.13858737906663559194
291.20000 9.15895415601606775506
291.30000 9.17930704992092526744
291.40000 9.19963605930642236729
291.50000 9.21992256717842506198
291.60000 9.24015175808498288107
291.70000 9.26031018037743701150
291.80000 9.28038721342326319206
291.90000 9.30037747136631008688
292.00000 9.32028186585695486497
292.10000 9.34009971619280946957
292.20000 9.35983804735899263198
292.30000 9.37949735938264444479
292.40000 9.39907475479203750757
292.50000 9.41855991294762641114
292.60000 9.43794062729115710132
292.70000 9.45719683171207978850
292.80000 9.47631431140978987314
292.90000 9.49528125792074681501
293.00000 9.51409054518575621906
293.10000 9.53274592899034522464
293.20000 9.55125270096116763820
293.30000 9.56961935962334919870
293.40000 9.58785577556165578766
293.50000 9.60596595161595396334
293.60000 9.62395645719295635675
293.70000 9.64182679670310194688
293.80000 9.65958336134613002595
293.90000 9.67723277699885650528
294.00000 9.69478570744634870807
294.10000 9.71225367413706920213
294.20000 9.72965382208478165545
294.30000 9.74699656364815797096
294.40000 9.76429435255999438881
294.50000 9.78155113343405264642
294.60000 9.79877437191310166356
294.70000 9.81596254684093627119
294.80000 9.83312277894082841905
294.90000 9.85025924913877583979
295.00000 9.86738143580377660876
295.10000 9.88449751868333466880
295.20000 9.90161487419289601608
295.30000 9.91874509312307108046
295.40000 9.93589358425572108341
295.50000 9.95306312228034651481
295.60000 9.97025935975694666381
295.70000 9.98748341108714933519
295.80000 10.00473925918556860018
295.90000 10.02203309913921607379
296.00000 10.03937021955157304677
296.10000 10.05676135808412230218
296.20000 10.07421180112116761326
296.30000 10.09172960851736257021
296.40000 10.10932010473548117135
296.50000 10.12698578993537444768
296.60000 10.14472688625105372777
296.70000 10.16254676024602604632
296.80000 10.18044301103272224392
296.90000 10.19841524854616811655
297.00000 10.21646597252680130512
297.10000 10.23459519664720300753
297.20000 10.25280483742604943572
297.30000 10.27109386941400706425
297.40000 10.28946292584744191710
297.50000 10.30790914221385635899
297.60000 10.32643103779277654456
297.70000 10.34502684087634448318
297.80000 10.36369128650718734829
297.90000 10.38242199304362700493
298.00000 10.40122024355075369442
298.10000 10.42008337510410710245
298.20000 10.43901344959431499246
298.30000 10.45800801813069944444
298.40000 10.47706898101439437115
298.50000 10.49619150729549141451
298.60000 10.51537563977973161593
298.70000 10.53461399305527473297
298.80000 10.55390634768160144298
298.90000 10.57324715350402655099
299.00000 10.59263270456919977878
299.10000 10.61206410603743007750
299.20000 10.63154174238059416179
299.30000 10.65106906553450154652
299.40000 10.67065153316553581100
299.50000 10.69029240182273966597
299.60000 10.70999349600204005651
299.70000 10.72975651544479363354
299.80000 10.74957484995095050200
299.90000 10.76944204198179433240
300.00000 10.78934715024838748004
300.10000 10.80927743733641060067
300.20000 10.82922209227740420710
300.30000 10.84917413722173601281
300.40000 10.86913261182303359976
300.50000 10.88909483168059290825
300.60000 10.90906906959466454729
300.70000 10.92905857367239111092
300.80000 10.94906832749837213289
300.90000 10.96910119868077431896
301.00000 10.98915349790046385263
301.10000 11.00922049587335679138
301.20000 11.02929407184906825576
301.30000 11.04936644172696446462
301.40000 11.06942861514726061698
301.50000 11.08947739981402369781
301.60000 11.10950560275199645213
301.70000 11.12951652037185306230
301.80000 11.14951214910325123504
301.90000 11.16949580017204715722
302.00000 11.18947044050901454455
302.10000 11.20944136839989899057
302.20000 11.22940694799520568163
302.30000 11.24936554882420913500
302.40000 11.26931375859399878835
302.50000 11.28924502226543934090
302.60000 11.30915377515161388036
302.70000 11.32903473023222751211
302.80000 11.34888061006762904434
302.90000 11.36868914857812444005
303.00000 11.38845927863896785159
303.10000 11.40818793222236499811
303.20000 11.42787588824756181776
303.30000 11.44752408231277755891
303.40000 11.46713249124143502847
303.50000 11.48670095481452846897
303.60000 11.50622752910335942657
303.70000 11.52571316082514696206
303.80000 11.54515970424337612159
303.90000 11.56456227395507607415
304.00000 11.58392598919610673804
304.10000 11.60324741664703105972
304.20000 11.62252592516940785507
304.30000 11.64175936383139642500
304.40000 11.66094348982186775437
304.50000 11.68007453488003217716
304.60000 11.69914804368100130419
304.70000 11.71816244776889069732
304.80000 11.73711343090821458045
304.90000 11.75600704117248306779
305.00000 11.77484484212794202711
305.10000 11.79363286909381455500
305.20000 11.81237540295621488592
305.30000 11.83107942994154696922
305.40000 11.84974286746125981101
305.50000 11.86836540451000775471
305.60000 11.88694217797891031703
305.70000 11.90546462807789790965
305.80000 11.92392419771041650846
305.90000 11.94231071391721912771
306.00000 11.96062139112772016683
306.10000 11.97885159867142690031
306.20000 11.99700251654162153114
306.30000 12.01507704599487784741
306.40000 12.03308317834016304029
306.50000 12.05102593678438649139
306.60000 12.06890940720013856215
306.70000 12.08673850443807690471
306.80000 12.10451531186494885339
306.90000 12.12223860522329431680
307.00000 12.13990770551942870082
307.10000 12.15751708956516334618
307.20000 12.17506436736545553446
307.30000 12.19254727374038111422
307.40000 12.20996558552824095550
307.50000 12.22732015088461646680
307.60000 12.24461631438380350853
307.70000 12.26185739643207561634
307.80000 12.27905155553497951026
307.90000 12.29620308900816748379
308.00000 12.31331379301274852392
308.10000 12.33038309446502963761
308.20000 12.34740798992610432483
308.30000 12.36438286750701520834
308.40000 12.38130228272555342185
308.50000 12.39815976553427867626
308.60000 12.41495366622054695455
308.70000 12.43168694674886027794
308.80000 12.44836666715416926628
308.90000 12.46500412511131100909
309.00000 12.48161610832130984747
309.10000 12.49821843829855615794
309.20000 12.51482798726151089882
309.30000 12.53145734491778893035
309.40000 12.54811417369494610226
309.50000 12.56480559301897834182
309.60000 12.58153203262579624387
309.70000 12.59829860443393364165
309.80000 12.61511288899730774026
309.90000 12.63198761492845986395
310.00000 12.64893925217043644569
310.10000 12.66599216736932140757
310.20000 12.68316887858271009626
310.30000 12.70049562681256152244
310.40000 12.71799095706873035831
310.50000 12.73567004421416376386
310.60000 12.75354258415292233190
310.70000 12.77161335033745844255
310.80000 12.78988668867844192364
310.90000 12.80836615636643173491
311.00000 12.82705741800215065989
311.10000 12.84597136029786577384
311.20000 12.86511717892266226520
311.30000 12.88450765616051780069
311.40000 12.90415433581333139814
311.50000 12.92406641324490408934
311.60000 12.94424949417110856701
311.70000 12.96471200742561809104
311.80000 12.98546021684999811235
311.90000 13.00650362766235497888
312.00000 13.02784777013110481333
312.10000 13.04949991025809387127
312.20000 13.07145950943543258925
312.30000 13.09371817447931785139
312.40000 13.11626183001944346287
312.50000 13.13906940796242235909
312.60000 13.16212122196745306970
312.70000 13.18539517482680531889
312.80000 13.20887581058002074211
312.90000 13.23254976813168838345
313.00000 13.25641112554532988749
313.10000 13.28045199782770947838
313.20000 13.30467280864148120671
313.30000 13.32906824711986385438
313.40000 13.35363464574304578873
313.50000 13.37836453713823721205
313.60000 13.40325373877029905420
313.70000 13.42829017325415112359
313.80000 13.45346451755178934362
313.90000 13.47876400549698028579
314.00000 13.50417401498969873223
314.10000 13.52967985802753575264
314.20000 13.55526877538416794044
314.30000 13.58092048515258040791
314.40000 13.60661494258322134870
314.50000 13.63233429382646117920
314.60000 13.65805648470634345985
314.70000 13.68376446662755884487
314.80000 13.70944353641153445339
314.90000 13.73507997757282809772
315.00000 13.76066367436483784364
315.10000 13.78618919439469320385
315.20000 13.81164540958947439774
315.30000 13.83702307512786508903
315.40000 13.86231236154726099382
315.50000 13.88750075220109574054
315.60000 13.91256949471681884399
315.70000 13.93750217320657496585
315.80000 13.96227984665047458165
315.90000 13.98688072182643588014
316.00000 14.01128505333686371932
316.10000 14.03547481100080204906
316.20000 14.05943133362124998859
316.30000 14.08314331831459421649
316.40000 14.10659763413690764223
316.50000 14.12979123958967059727
316.60000 14.15271732714297519612
316.70000 14.17538060767452550590
316.80000 14.19777894067677756079
316.90000 14.21991423970798777475
317.00000 14.24178921387404188679
317.10000 14.26340042106352001295
317.20000 14.28474441542182441017
317.30000 14.30581342875524851921
317.40000 14.32660030305850334885
317.50000 14.34709892527827383140
317.60000 14.36729905381526468906
317.70000 14.38719924505621073106
317.80000 14.40679440212867062208
317.90000 14.42608667338519770894
318.00000 14.44507781147246018530
318.10000 14.46377345155302133474
318.20000 14.48217713028013616416
318.30000 14.50029277204777682898
318.40000 14.51811880716706354368
318.50000 14.53565381473410022268
318.60000 14.55289474619771308679
318.70000 14.56983601950296487961
318.80000 14.58647607419876447520
318.90000 14.60281396760138145121
319.00000 14.61884981942177282725
319.10000 14.63458780957232836815
319.20000 14.65003253204626846298
319.30000 14.66518508443330216669
319.40000 14.68004702353633470812
319.50000 14.69461966025949921047
319.60000 14.70889721797745787756
319.70000 14.72287701131120635837
319.80000 14.73655729432088219029
319.90000 14.74993502636672633827
320.00000 14.76301181408322927038
320.10000 14.77579050869181076722
320.20000 14.78827196250156876320
320.30000 14.80046432920106057575
320.40000 14.81236859307659815973
320.50000 14.82398889773052953361
320.60000 14.83532673256595316298
320.70000 14.84638368382556654986
320.80000 14.85715987723424210712
320.90000 14.86765708082877461683
321.00000 14.87787789587140683494
321.10000 14.88782349064167270361
321.20000 14.89750023007350048888
321.30000 14.90690985272517840082
321.40000 14.91605613479602053753
321.50000 14.92494119801029567862
321.60000 14.93356676752593489404
321.70000 14.94193105190480391409
321.80000 14.95003902102844011168
321.90000 14.95789160057680054318
322.00000 14.96550012271230446499
322.10000 14.97287949704802105671
322.20000 14.98004712419804105337
322.30000 14.98702312372036743699
322.40000 14.99382535008264660425
322.50000 15.00047026716235986686
322.60000 15.00696700744104388130
322.70000 15.01332348884020416516
322.80000 15.01954088051192728601
322.90000 15.02562225216010812781
323.00000 15.03157291743435611106
323.10000 15.03740139282851623381
323.20000 15.04312210316558588559
323.30000 15.04875170617848954082
323.40000 15.05431058024966482390
323.50000 15.05981743826046518120
323.60000 15.06528950435623059155
323.70000 15.07074386010176340426
323.80000 15.07619504132969221649
323.90000 15.08165958811897464715
324.00000 15.08715827865082086214
324.10000 15.09271587494659623760
324.20000 15.09835667851842742391
324.30000 15.10411115974856032507
324.40000 15.11000251365862612575
324.50000 15.11605511070434672752
324.60000 15.12228221954665809694
324.70000 15.12869099349527331735
324.80000 15.13528539553100068995
324.90000 15.14206305528457373818
325.00000 15.14902205998370708029
325.10000 15.15616646072706605781
325.20000 15.16350030833613298146
325.30000 15.17102765484111824410
325.40000 15.17876494649785398013
325.50000 15.18672378777993710041
325.60000 15.19491863082346354425
325.70000 15.20336841134138273829
325.80000 15.21208716442641870783
325.90000 15.22109250946478545841
326.00000 15.23039239881422096513
326.10000 15.23999691954188027486
326.20000 15.24990805944947328422
326.30000 15.26012121956654052056
326.40000 15.27063285620929988050
326.50000 15.28143815767681598871
326.60000 15.29253525097045509504
326.70000 15.30393000082122696586
326.80000 15.31562671562825730649
326.90000 15.32763997710652127385
327.00000 15.33997408048465380457
327.10000 15.35263092472925306204
327.20000 15.36560371185997364553
327.30000 15.37887122519182160018
327.40000 15.39240840976905082328
327.50000 15.40618946391809761583
327.60000 15.42018487105358928485
327.70000 15.43437662904663603829
327.80000 15.44874488814366433934
327.90000 15.46328242427929659392
328.00000 15.47797733572636421697
328.10000 15.49282056742489998686
328.20000 15.50779658333681522887
328.30000 15.52289243907017478500
328.40000 15.53808540466038241681
328.50000 15.55335739778360522966
328.60000 15.56868491047477651404
328.70000 15.58404890296562179008
328.80000 15.59943774565618759179
328.90000 15.61483780902603547756
329.00000 15.63024854860644882381
329.10000 15.64566301638565907151
329.20000 15.66108166143673487486
329.30000 15.67650173370478085885
329.40000 15.69191813457147118314
329.50000 15.70732516009259929269
329.60000 15.72271375527698144578
329.70000 15.73807592231772784568
329.80000 15.75340309351535002484
329.90000 15.76868861381196150354
330.00000 15.78393177573385863879
330.10000 15.79913071476978444712
330.20000 15.81428829598793547933
330.30000 15.82940329089665969648
330.40000 15.84448277955869407053
330.50000 15.85952442522672241557
330.60000 15.87453291351017987488
330.70000 15.88950493830528377673
330.80000 15.90444141533961575553
330.90000 15.91933793452695695365
331.00000 15.93419522248136634772
331.10000 15.94900944179496684769
331.20000 15.96378422902051128822
331.30000 15.97851752057580590867
331.40000 15.99321241875624560729
331.50000 16.00786638841194851131
331.60000 16.02247978304313542378
331.70000 16.03704810290307135736
331.80000 16.05156259880177522400
331.90000 16.06601899220647006390
332.00000 16.08040925373396707817
332.10000 16.09472737963560537177
332.20000 16.10897487797916953471
332.30000 16.12315261447918565846
332.40000 16.13726557958159775169
332.50000 16.15132393271248213064
332.60000 16.16533655566406696518
332.70000 16.17931303144926484242
332.80000 16.19326306054036164097
332.90000 16.20718947138121168944
333.00000 16.22109791329159692154
333.10000 16.23498833696461267648
333.20000 16.24885741843961162647
333.30000 16.26270857665591940370
333.40000 16.27653813954715003050
333.50000 16.29034881048475278473
333.60000 16.30414020194410619691
333.70000 16.31791998299847651266
333.80000 16.33169048893659385345
333.90000 16.34545531588162887539
334.00000 16.35921821621766863336
334.10000 16.37297945994967648973
334.20000 16.38673845627988290923
334.30000 16.40049197722928066674
334.40000 16.41423783021203820646
334.50000 16.42797323400710925324
334.60000 16.44170293358312686918
334.70000 16.45542835517820848684
334.80000 16.46915837022878956321
334.90000 16.48290414668643882422
335.00000 16.49667744438370232147
335.10000 16.51049037477585036976
335.20000 16.52435187549569219109
335.30000 16.53827136684937819139
335.40000 16.55225094352233411667
335.50000 16.56629573895422766365
335.60000 16.58040966342041260482
335.70000 16.59459158134643577646
335.80000 16.60884847960676652520
335.90000 16.62318064745405454321
336.00000 16.63758851365179063701
336.10000 16.65207007269675766181
336.20000 16.66662082125113926958
336.30000 16.68123959697746802914
336.40000 16.69591939754352072381
336.50000 16.71066243417312885311
336.60000 16.72546698783319472789
336.70000 16.74033895401628359752
336.80000 16.75528620165057043302
336.90000 16.77031582416962116526
337.00000 16.78544065983115618723
337.10000 16.80067164796949419864
337.20000 16.81602726460759518234
337.30000 16.83152601582426334218
337.40000 16.84718883434996106947
337.50000 16.86303733343017894179
337.60000 16.87908968225840075028
337.70000 16.89535898890653936021
337.80000 16.91184623957446580947
337.90000 16.92855150992373003388
338.00000 16.94546744594418085774
338.10000 16.96258311465458965932
338.20000 16.97988899649025974161
338.30000 16.99737783716694343931
338.40000 17.01504567736501846385
338.50000 17.03288725524880000812
338.60000 17.05090224676477347377
338.70000 17.06908535040665264761
338.80000 17.08743112322858786714
338.90000 17.10593113319643292898
339.00000 17.12458163114675920110
339.10000 17.14337910889664715869
339.20000 17.16232147248282376142
339.30000 17.18141116585343230811
339.40000 17.20065353395753971925
339.50000 17.22005255866627719509
339.60000 17.23960701371318962816
339.70000 17.25931579643379142489
339.80000 17.27917041116690879659
339.90000 17.29916149817727437242
340.00000 17.31926942402366463053
340.10000 17.33947973060417404172
340.20000 17.35977708118217743838
340.30000 17.38014353093060621286
340.40000 17.40056375332974664366
340.50000 17.42102826451403815068
340.60000 17.44152388344246713803
340.70000 17.46203740141278588711
340.80000 17.48256197772011331930
340.90000 17.50308428791777257948
341.00000 17.52359623316281503051
341.10000 17.54409168352491254159
341.20000 17.56456470126421891908
341.30000 17.58500726184584206980
341.40000 17.60541866037743505725
341.50000 17.62579461547751043690
341.60000 17.64613022028461627208
341.70000 17.66642589891701892001
341.80000 17.68667738011803617803
341.90000 17.70688588852353789291
342.00000 17.72704842659197453572
342.10000 17.74716473407191879047
342.20000 17.76723226949819553689
342.30000 17.78725071795669607550
342.40000 17.80721148541185827402
342.50000 17.82711386996139653030
342.60000 17.84694482828198244889
342.70000 17.86669612139180588464
342.80000 17.88635672600057476556
342.90000 17.90591540328416161257
343.00000 17.92536263815995997045
343.10000 17.94468738758814377134
343.20000 17.96387885644303157996
343.30000 17.98292747051477711653
343.40000 18.00181903205031666446
343.50000 18.02054008138826565063
343.60000 18.03907191012215018383
343.70000 18.05739946436291252043
343.80000 18.07550392384533217442
343.90000 18.09336634089773245588
344.00000 18.11097012619765766477
344.10000 18.12829999177487684814
344.20000 18.14534039094626629098
344.30000 18.16207763759933936705
344.40000 18.17850179526723263788
344.50000 18.19460342060101072539
344.60000 18.21037715090483786326
344.70000 18.22582120283324846816
344.80000 18.24093306304493843668
344.90000 18.25571631095145496646
345.00000 18.27017353480842009487
345.10000 18.28430811664056376634
345.20000 18.29812775704350578846
345.30000 18.31164121639805392569
345.40000 18.32486299188998029437
345.50000 18.33780832756469292025
345.60000 18.35049931220191621301
345.70000 18.36295223316427951329
345.80000 18.37518828918639951795
345.90000 18.38722256015622387723
346.00000 18.39907024917522836512
346.10000 18.41074301935185341584
346.20000 18.42225741001959835550
346.30000 18.43363101732897874812
346.40000 18.44488344359250755956
346.50000 18.45603813330667129720
346.60000 18.46711777241584063646
346.70000 18.47814164948677949169
346.80000 18.48912931957927541824
346.90000 18.50009271954281314541
347.00000 18.51104325716911072660
347.10000 18.52199059599709979293
347.20000 18.53294198718093435558
347.30000 18.54390798801946169751
347.40000 18.55490365234522041009
347.50000 18.56594063457386475761
347.60000 18.57703688324965349343
347.70000 18.58820457273792217826
347.80000 18.59945976686390211456
347.90000 18.61081335753131451515
348.00000 18.62227409404063626054
348.10000 18.63384521532823616472
348.20000 18.64553086734003398458
348.30000 18.65732676185036965061
348.40000 18.66922861452248112139
348.50000 18.68123179749863282553
348.60000 18.69332587274273673410
348.70000 18.70550467432496192793
348.80000 18.71776058306535237215
348.90000 18.73009071583589527810
349.00000 18.74249201978845714882
349.10000 18.75496368790710295679
349.20000 18.76750642160034003061
349.30000 18.78011950658296529893
349.40000 18.79280191416652483840
349.50000 18.80555356037319631020
349.60000 18.81837297304177144520
349.70000 18.83125902115227663621
349.80000 18.84421022171778362800
349.90000 18.85723091712582279794
350.00000 18.87032193162400714001
350.10000 18.88348310518740078129
350.20000 18.89671631837767204194
350.30000 18.91001892532638371288
350.40000 18.92338752369231590904
350.50000 18.93681450790055660991
350.60000 18.95029229258799585759
350.70000 18.96381413635039294860
350.80000 18.97737138689605241715
350.90000 18.99095822685601085886
351.00000 19.00457205470402061691
351.10000 19.01820776422239530687
351.20000 19.03186454912783893523
351.30000 19.04554166863022039997
351.40000 19.05923780305778649738
351.50000 19.07295557464781072937
351.60000 19.08669412307615936139
351.70000 19.10045440215062003957
351.80000 19.11423677932009400376
351.90000 19.12804398891214386262
352.00000 19.14187332966810226248
352.10000 19.15572433065716781745
352.20000 19.16959468982017887671
352.30000 19.18348105684075264466
352.40000 19.19738204120332653437
352.50000 19.21129523967642323318
352.60000 19.22521812248256391677
352.70000 19.23915251957291906743
352.80000 19.25310083841327622728
352.90000 19.26706463029944787442
353.00000 19.28104613118829193161
353.10000 19.29505119010556032891
353.20000 19.30908031667803177870
353.30000 19.32313675058407798360
353.40000 19.33721869775997543004
353.50000 19.35132909300381879069
353.60000 19.36546567055463296018
353.70000 19.37962816719557186664
353.80000 19.39381819526833143093
353.90000 19.40803722996318347695
354.00000 19.42228715936683910093
354.10000 19.43656894991008951968
354.20000 19.45088533337261746349
354.30000 19.46523564491285576792
354.40000 19.47961929112645671471
354.50000 19.49403514632555493485
354.60000 19.50848077349317839494
354.70000 19.52295192836664749441
354.80000 19.53744316517691114227
354.90000 19.55195455525666876287
355.00000 19.56648671495879456418
355.10000 19.58103984185050883376
355.20000 19.59561998730968961020
355.30000 19.61023202740347486070
355.40000 19.62488626187825833535
355.50000 19.63958924159443819400
355.60000 19.65434867676578592146
355.70000 19.66916868314652488887
355.80000 19.68405324776299724994
355.90000 19.69900185503288387362
356.00000 19.71401239502831397162
356.10000 19.72907865683435811264
356.20000 19.74419435206749579264
356.30000 19.75934962506329558974
356.40000 19.77453777879336425123
356.50000 19.78975233183695000028
356.60000 19.80498611523815231982
356.70000 19.82023274045463876827
356.80000 19.83549013390526228667
356.90000 19.85075387138720230623
357.00000 19.86601751479002396381
357.10000 19.88127957250252039219
357.20000 19.89653315823580859442
357.30000 19.91177171488755291871
357.40000 19.92699457490230763072
357.50000 19.94219923841121892224
357.60000 19.95738749111471253241
357.70000 19.97256405812886609403
357.80000 19.98773174515267502718
357.90000 20.00289587635862788850
358.00000 20.01805981178643096722
358.10000 20.03322043538447165359
358.20000 20.04837274753315234758
358.30000 20.06351006195152284326
358.40000 20.07862154099909817810
358.50000 20.09369443328202400879
358.60000 20.10872073653227200737
358.70000 20.12369140175827681388
358.80000 20.13860148886545696522
358.90000 20.15344830503579107042
359.00000 20.16822764454948331739
359.10000 20.18293816902023807019
359.20000 20.19757456513811214700
359.30000 20.21213203440176421805
359.40000 20.22660480071222927140
359.50000 20.24099223073103202558
359.60000 20.25528940655652542681
359.70000 20.26950375643123632118
359.80000 20.28363768639193081758
359.90000 20.29770092562234004895
360.00000 20.31170683243973467920
360.10000 20.32566771862666262257
360.20000 20.33959443837917334593
360.30000 20.35349542760579490532
360.40000 20.36737596546253672557
360.50000 20.38123559484093201820
360.60000 20.39507182928096480500
360.70000 20.40887684870975451298
360.80000 20.42264433633100804385
360.90000 20.43636621123542598962
361.00000 20.45003484723884278594
361.10000 20.46364676482640031596
361.20000 20.47719284678468812900
361.30000 20.49066539913601732033
361.40000 20.50405495031307215892
361.50000 20.51734623292554372640
361.60000 20.53052481511631986561
361.70000 20.54357812523721486869
361.80000 20.55649466954417304114
361.90000 20.56927409545582383919
362.00000 20.58191986245831246750
362.10000 20.59444826629567660872
362.20000 20.60688065824121765930
362.30000 20.61924086555336789370
362.40000 20.63155825015262874048
362.50000 20.64385635769511451867
362.60000 20.65615141013364086538
362.70000 20.66845660352400381912
362.80000 20.68077733106869945924
362.90000 20.69311598078505913828
363.00000 20.70546815768259802522
363.10000 20.71783013506969556551
363.20000 20.73020206487001418972
363.30000 20.74258208621641203025
363.40000 20.75497814311790596736
363.50000 20.76739661179643383564
363.60000 20.77984878739657720322
363.70000 20.79234867357374805140
363.80000 20.80491162313577336864
363.90000 20.81754934347931358350
364.00000 20.83027471256358635160
364.10000 20.84309656862497003001
364.20000 20.85602533638806740122
364.30000 20.86906415052160406770
364.40000 20.88221935484454200210
364.50000 20.89549324161308234323
364.60000 20.90888997444555878736
364.70000 20.92241287991483070283
364.80000 20.93606330558909061878
364.90000 20.94984721815080445241
365.00000 20.96376831356655210256
365.10000 20.97783174864401947780
365.20000 20.99204364058809306094
365.30000 21.00641072656383151868
365.40000 21.02093622341773815601
365.50000 21.03562625850737537294
365.60000 21.05048642346580075815
365.70000 21.06551982419652990035
365.80000 21.08073007906040240896
365.90000 21.09611486390382735109
366.00000 21.11167504179395993575
366.10000 21.12741093410153273530
366.20000 21.14331656541872808176
366.30000 21.15938768988379776929
366.40000 21.17561930954506935976
366.50000 21.19200719293578382584
366.60000 21.20854103954970307565
366.70000 21.22521617114793957122
366.80000 21.24202786266560756673
366.90000 21.25896919015113018515
367.00000 21.27603996829546285386
367.10000 21.29323966704500792601
367.20000 21.31056907372820487721
367.30000 21.32802891567050084394
367.40000 21.34562411590619198028
367.50000 21.36335614008316344062
367.60000 21.38122722227765391089
367.70000 21.39923904541152136152
367.80000 21.41738979906886319076
367.90000 21.43567777126809209584
368.00000 21.45409997540574993579
368.10000 21.47265366850436583457
368.20000 21.49133801847574589489
368.30000 21.51014865711557559248
368.40000 21.52908434345320688144
368.50000 21.54814209063957792241
368.60000 21.56731737324255169732
368.70000 21.58660365448552909526
368.80000 21.60599438923221603454
368.90000 21.62548257163825696994
369.00000 21.64506047650583488662
369.10000 21.66472187889576855252
369.20000 21.68446682239789358109
369.30000 21.70429588750374551067
369.40000 21.72421238756105054112
369.50000 21.74422005376734592248
369.60000 21.76432060406168525158
369.70000 21.78451545469113710486
369.80000 21.80480305215236288262
369.90000 21.82517978266932856378
370.00000 21.84564779281481961703
370.10000 21.86621031588375169307
370.20000 21.88687230906264048330
370.30000 21.90764280451680634439
370.40000 21.92853073378642940401
370.50000 21.94954554484818940758
370.60000 21.97068739849033489952
370.70000 21.99195600695026854254
370.80000 22.01334113085880473291
370.90000 22.03482803858911443535
371.00000 22.05640041775842443639
371.10000 22.07804170856677224970
371.20000 22.09973496570913630466
371.30000 22.12146542696620268367
371.40000 22.14321909037845834049
371.50000 22.16498001735307227209
371.60000 22.18673405581116618798
371.70000 22.20846536023063436022
371.80000 22.23015163290633067291
371.90000 22.25178014810761157229
372.00000 22.27333565824225619372
372.10000 22.29481134011745792148
372.20000 22.31620862653880550515
372.30000 22.33753538500364636859
372.40000 22.35880899995601286276
372.50000 22.38004421668038170634
372.60000 22.40125421808167418753
372.70000 22.42244370286095734497
372.80000 22.44360446976703873671
372.90000 22.46471381687621232270
373.00000 22.48574493676226862843
373.10000 22.50666180087251411044
373.20000 22.52742621067948365725
373.30000 22.54800480915635249279
373.40000 22.56836626621955991690
373.50000 22.58848375442656841631
373.60000 22.60833509913131573317
373.70000 22.62789866330607818775
373.80000 22.64715919938419119691
373.90000 22.66610385274112344836
374.00000 22.68472561670945139668
374.10000 22.70302810422763847044
374.20000 22.72102306229950553103
374.30000 22.73873122143812578998
374.40000 22.75617912211461302637
374.50000 22.77339323009485119446
374.60000 22.79039968719386018131
374.70000 22.80721804072820276329
374.80000 22.82386091852403923599
374.90000 22.84034281965395544793
375.00000 22.85667749192670828765
375.10000 22.87288079096373903016
375.20000 22.88897632239808141830
375.30000 22.90498556396004367497
375.40000 22.92093451960563059973
375.50000 22.93684465249110937527
375.60000 22.95272454721201502181
375.70000 22.96857560282136868757
375.80000 22.98438874578812896388
375.90000 23.00014641507618751010
376.00000 23.01582892791076512610
376.10000 23.03142157815999858912
376.20000 23.04691481857007688628
376.30000 23.06230763741434440411
376.40000 23.07761000963559484511
376.50000 23.09283960379610829639
376.60000 23.10801475616789110933
376.70000 23.12316156293429525281
376.80000 23.13830279774836899435
376.90000 23.15346240528768086046
377.00000 23.16866449378565281484
377.10000 23.18393167989254147077
377.20000 23.19928189309104455410
377.30000 23.21473179784239936804
377.40000 23.23029237273693893015
377.50000 23.24596645187089226175
377.60000 23.26175367560145926153
377.70000 23.27765271188772590156
377.80000 23.29365411309228228448
377.90000 23.30975052397245198796
378.00000 23.32593586837512078132
378.10000 23.34220562932222135726
378.20000 23.35855305984317599679
378.30000 23.37497188482274945044
378.40000 23.39144775903825923768
378.50000 23.40796776054382299780
378.60000 23.42451153848109593489
378.70000 23.44106032906357246039
378.80000 23.45759710865384012254
378.90000 23.47411276603341615633
379.00000 23.49060622327840222910
379.10000 23.50708439822208150996
379.20000 23.52356482951521104337
379.30000 23.54006855570431426095
379.40000 23.55662083807637296072
379.50000 23.57324201518777094320
379.60000 23.58994689995121629544
379.70000 23.60674250142585852321
379.80000 23.62362780291778132382
379.90000 23.64059908300654719260
380.00000 23.65764622987073496575
380.10000 23.67476506056174150688
380.20000 23.69194867519102996758
380.30000 23.70919539161255467846
380.40000 23.72650449750636993312
380.50000 23.74387854578686982212
380.60000 23.76131717960065024475
380.70000 23.77881880630518198743
380.80000 23.79638064784348670467
380.90000 23.81399226973409009383
381.00000 23.83164771660375563801
381.10000 23.84933224446189814118
381.20000 23.86703805281185284095
381.30000 23.88475451834780737778
381.40000 23.90247555477066061630
381.50000 23.92019379782007535397
381.60000 23.93790570396919664497
381.70000 23.95560842453612155803
381.80000 23.97330022471343013902
381.90000 23.99098248443243726591
382.00000 24.00865951292853834327
382.10000 24.02633891336124892963
382.20000 24.04403141307732113153
382.30000 24.06175015183218130325
382.40000 24.07951342230911857841
382.50000 24.09733497862921355293
382.60000 24.11522546377443679072
382.70000 24.13319184532740169796
382.80000 24.15123247154645729137
382.90000 24.16933714054700756265
383.00000 24.18748996998136224756
383.10000 24.20567033823147398108
383.20000 24.22385711254677542336
383.30000 24.24203234865558874023
383.40000 24.26018501922071079900
383.50000 24.27830846731303889913
383.60000 24.29639894951830099290
383.70000 24.31445670865102838027
383.80000 24.33247835676641468077
383.90000 24.35045458456057242893
384.00000 24.36837588618061759727
384.10000 24.38622511140641873821
384.20000 24.40398841345022848435
384.30000 24.42165253446817836778
384.40000 24.43921254994215234033
384.50000 24.45666946245767946020
384.60000 24.47403309199039634247
384.70000 24.49131693149604807506
384.80000 24.50853223958670683740
384.90000 24.52569022518269515134
385.00000 24.54279160005815230896
385.10000 24.55982875857736920145
385.20000 24.57679020591299672576
385.30000 24.59365798020274169072
385.40000 24.61040908893854612676
385.50000 24.62702497353811512555
385.60000 24.64348749379058564583
385.70000 24.65978419649468465315
385.80000 24.67590276444489072018
385.90000 24.69184159720983630464
386.00000 24.70759779438583948392
386.10000 24.72317480081710703269
386.20000 24.73857575785045067597
386.30000 24.75380554047270122490
386.40000 24.76886954004520166728
386.50000 24.78377164377952381717
386.60000 24.79851800723208540017
386.70000 24.81311689730248298618
386.80000 24.82758121405806619217
386.90000 24.84192649583671077165
387.00000 24.85617295149573101312
387.10000 24.87034036811169176806
387.20000 24.88444699131103857611
387.30000 24.89850728872455920023
387.40000 24.91253152327121491965
387.50000 24.92652402113593936228
387.60000 24.94048626505646140466
387.70000 24.95441792747508667082
387.80000 24.96831249410704567970
387.90000 24.98216980431047346378
388.00000 24.99598565529619198017
388.10000 25.00975943252819455236
388.20000 25.02348775256107259655
388.30000 25.03716796534260581705
388.40000 25.05080008939764382790
388.50000 25.06438236547499687859
388.60000 25.07791866616224991699
388.70000 25.09141243688664888867
388.80000 25.10487200800880402688
388.90000 25.11830355934160216032
389.00000 25.13172124487791624049
389.10000 25.14513359787736343535
389.20000 25.15855036280091397110
389.30000 25.17197977029135068504
389.40000 25.18542946146984010170
389.50000 25.19890358828980876499
389.60000 25.21240847310072041067
389.70000 25.22594979830365079052
389.80000 25.23953171500868000999
389.90000 25.25316006706309221306
390.00000 25.26683851456133401470
390.10000 25.28056991487339867640
390.20000 25.29435521837710335589
390.30000 25.30819263747334447335
390.40000 25.32207792519999729889
390.50000 25.33600535315336564076
390.60000 25.34996677145972118562
390.70000 25.36395635610529116966
390.80000 25.37796581964137644976
390.90000 25.39199249585894549202
391.00000 25.40603196251750368957
391.10000 25.42008440661804726258
391.20000 25.43415107863291748595
391.30000 25.44823361677986875518
391.40000 25.46233996130838718089
391.50000 25.47647588235494159709
391.60000 25.49064848099496663725
391.70000 25.50486949469098930249
391.80000 25.51914853738002364386
391.90000 25.53349156459127898407
392.00000 25.54790704229585222404
392.10000 25.56239818449826119522
392.20000 25.57696865894207174586
392.30000 25.59161506138535993589
392.40000 25.60633028507946899711
392.50000 25.62111177660973399782
392.60000 25.63595047752840780167
392.70000 25.65083936510234356662
392.80000 25.66577692230673542366
392.90000 25.68076460452089031608
393.00000 25.69580457794873174576
393.10000 25.71090086526152821026
393.20000 25.72605360192264312152
393.30000 25.74126479302543905984
393.40000 25.75652641929487742624
393.50000 25.77182635120958981819
393.60000 25.78715115290578196520
393.70000 25.80248094698827599543
393.80000 25.81779953392190238461
393.90000 25.83309494952327619768
394.00000 25.84836201053028040788
394.10000 25.86360425835167699858
394.20000 25.87882829783187846250
394.30000 25.89405006007677432442
394.40000 25.90928313787203183104
394.50000 25.92453757261112651918
394.60000 25.93981615768182347817
394.70000 25.95511666824429822331
394.80000 25.97042618166436636422
394.90000 25.98573431596424984890
395.00000 26.00102629865509751048
395.10000 26.01628676732160023182
395.20000 26.03150727549280808259
395.30000 26.04668002846712132198
395.40000 26.06180055766113025604
395.50000 26.07686145323852043723
395.60000 26.09185485710153570108
395.70000 26.10677132521308158401
395.80000 26.12159157511731711211
395.90000 26.13630001778526416676
396.00000 26.15087515355593219004
396.10000 26.16529679763568055521
396.20000 26.17954464589701376802
396.30000 26.19360308247160562826
396.40000 26.20746025642542112524
396.50000 26.22110978367380239057
396.60000 26.23454657335664720979
396.70000 26.24777171873660211790
396.80000 26.26078543986258991345
396.90000 26.27359350877654497324
397.00000 26.28619655265637703095
397.10000 26.29859250368614308895
397.20000 26.31077322485283783644
397.30000 26.32272113830593313038
397.40000 26.33441268879826376144
397.50000 26.34582064835047039040
397.60000 26.35692180354367557419
397.70000 26.36769690914134426955
397.80000 26.37814092117389913463
397.90000 26.38825690313259399089
398.00000 26.39805444080389042487
398.10000 26.40755174030826357097
398.20000 26.41676230714485192511
398.30000 26.42569761599721703740
398.40000 26.43436020271075144070
398.50000 26.44275358924043674264
398.60000 26.45087226833948854302
398.70000 26.45871582960673471392
398.80000 26.46628230289426199447
398.90000 26.47357596766179225190
399.00000 26.48060564535701853326
399.10000 26.48738459148365973300
399.20000 26.49393295482475172635
399.30000 26.50027663215201231081
399.40000 26.50644623518350865839
399.50000 26.51247998128786895171
399.60000 26.51841718706329576549
399.70000 26.52430032193612831172
399.80000 26.53016916953114718679
399.90000 26.53606041911822675144
400.00000 26.54200090843960844581
400.10000 26.54801046596576886320
400.20000 26.55409867091831833016
400.30000 26.56026910788663300737
400.40000 26.56651801222068318946
400.50000 26.57284210934355437111
400.60000 26.57924425032280709975
400.70000 26.58573506627708422594
400.80000 26.59232806262659658977
400.90000 26.59904774677696991031
401.00000 26.60591735059977216872
401.10000 26.61295961993053113120
401.20000 26.62020031929474418018
401.30000 26.62765645553203767711
401.40000 26.63534597821725311031
401.50000 26.64328419787061461430
401.60000 26.65148363086997076303
401.70000 26.65996078390846020563
401.80000 26.66872867265608895058
401.90000 26.67780218807407680415
402.00000 26.68719224820814678428
402.10000 26.69690806549601166753
402.20000 26.70695438660894931210
402.30000 26.71732930935951539722
402.40000 26.72802918986270861858
402.50000 26.73904703791303778632
402.60000 26.75037446533601331073
402.70000 26.76200735227944368856
402.80000 26.77394486805612662965
402.90000 26.78618735665008746486
403.00000 26.79874167085465973856
403.10000 26.81161406107498780696
403.20000 26.82481086710053581249
403.30000 26.83833629273683201345
403.40000 26.85219295251615012869
403.50000 26.86637327023669936712
403.60000 26.88087219960440569335
403.70000 26.89568107912088178283
403.80000 26.91079598629154261754
403.90000 26.92620994636281892481
404.00000 26.94192687217009354341
404.10000 26.95794818896783175579
404.20000 26.97428057417068537747
404.30000 26.99092587529555274333
404.40000 27.00788687490096845321
404.50000 27.02516034217227359464
404.60000 27.04274132647017721719
404.70000 27.06062302056207278703
404.80000 27.07880199442617513080
404.90000 27.09727785457648142466
405.00000 27.11604759061447362099
405.10000 27.13511864060457724240
405.20000 27.15449170760811718567
405.30000 27.17416736428288431615
405.40000 27.19414277653759763756
405.50000 27.21440914704098439872
405.60000 27.23494964147692342855
405.70000 27.25575176361099749000
405.80000 27.27679832328620271862
405.90000 27.29807943360413404890
406.00000 27.31959097675029248167
406.10000 27.34133460284234186563
406.20000 27.36331626142361422237
406.30000 27.38554524611339557836
406.40000 27.40803088275058843615
406.50000 27.43077732153611428167
406.60000 27.45378762582897230786
406.70000 27.47705571590284125214
406.80000 27.50057255072173947337
406.90000 27.52432599799355668138
407.00000 27.54830220086640838431
407.10000 27.57248666460843534920
407.20000 27.59686267572567749541
407.30000 27.62141657266000903176
407.40000 27.64613007054412308383
407.50000 27.67098106188459664965
407.60000 27.69594958805408065620
407.70000 27.72101154576161926677
407.80000 27.74614759435210313607
407.90000 27.77134568092921924262
408.00000 27.79659955523831695579
408.10000 27.82191439336684106748
408.20000 27.84729550031358072096
408.30000 27.87275348585758220478
408.40000 27.89829549519154763374
408.50000 27.92391827022849957832
408.60000 27.94961622384631241253
408.70000 27.97536866158353238297
408.80000 28.00115488740284083499
408.90000 28.02695293572073275086
409.00000 28.05274698797484966187
409.10000 28.07852453371923529783
409.20000 28.10428219679429919739
409.30000 28.13002329081134977082
409.40000 28.15575135894512050412
409.50000 28.18147150721585368506
409.60000 28.20718876333324004722
409.70000 28.23290184430151699881
409.80000 28.25861004882968407886
409.90000 28.28431201936106841886
410.00000 28.31000327936733037354
410.10000 28.33568440309734251540
410.20000 28.36135432217689423787
410.30000 28.38701511677376057968
410.40000 28.41266761667932510007
410.50000 28.43831292438918571370
410.60000 28.46395175363043296486
410.70000 28.48958220010390043557
410.80000 28.51520358811898786265
410.90000 28.54081053088186211541
411.00000 28.56639938031088299515
411.10000 28.59195985181643682422
411.20000 28.61748218272772857183
411.30000 28.64295205391527027474
411.40000 28.66835167174408721240
411.50000 28.69366162107849559980
411.60000 28.71886394633887672438
411.70000 28.74393429408039472809
411.80000 28.76885183169583846574
411.90000 28.79359316103589388909
412.00000 28.81813152127309589012
412.10000 28.84244222396560509403
412.20000 28.86649826234824070404
412.30000 28.89027402517714091888
412.40000 28.91374352031606093460
412.50000 28.93688483923606452724
412.60000 28.95967901909677589374
412.70000 28.98211284850053853989
412.80000 29.00417686902386478411
412.90000 29.02586558873736671393
413.00000 29.04718331522168433054
413.10000 29.06813418449429822295
413.20000 29.08873130741246336076
413.30000 29.10898306391566472650
413.40000 29.12890589331473671922
413.50000 29.14851031025829285510
413.60000 29.16781305928646409803
413.70000 29.18682860669716544597
413.80000 29.20557723958732167143
413.90000 29.22408414759786787867
414.00000 29.24237434875769454231
414.10000 29.26047704022203736429
414.20000 29.27841331328940031431
414.30000 29.29620258808197482662
414.40000 29.31386029486911503725
414.50000 29.33139276023272986918
414.60000 29.34880900551424420612
414.70000 29.36611827519738775595
414.80000 29.38333308430864519168
414.90000 29.40047138862280214783
415.00000 29.41755427926672492910
415.10000 29.43460521557068548277
415.20000 29.45164796799408303018
415.30000 29.46869995897214668982
415.40000 29.48577541974782456645
415.50000 29.50288365095368097177
415.60000 29.52002843422893791708
415.70000 29.53721123784989285933
415.80000 29.55443301303310403265
415.90000 29.57169378136991327248
416.00000 29.58899371287394761644
416.10000 29.58899371287394761644
416.20000 29.58899371287394761644
416.30000 29.58899371287394761644
416.40000 29.58899371287394761644
416.50000 29.58899371287394761644
416.60000 29.58899371287394761644
416.70000 29.58899371287394761644
416.80000 29.58899371287394761644
416.90000 29.58899371287394761644
417.00000 29.58899371287394761644
417.10000 29.58899371287394761644
417.20000 29.58899371287394761644
417.30000 29.58899371287394761644
417.40000 29.58899371287394761644
417.50000 29.58899371287394761644
417.60000 29.58899371287394761644
417.70000 29.58899371287394761644
417.80000 29.58899371287394761644
417.90000 29.58899371287394761644
418.00000 29.58899371287394761644
418.10000 29.58899371287394761644
418.20000 29.58899371287394761644
418.30000 29.58899371287394761644
418.40000 29.58899371287394761644
418.50000 29.58899371287394761644
418.60000 29.58899371287394761644
418.70000 29.58899371287394761644
418.80000 29.58899371287394761644
418.90000 29.58899371287394761644
419.00000 29.58899371287394761644
419.10000 29.58899371287394761644
419.20000 29.58899371287394761644
419.30000 29.58899371287394761644
419.40000 29.58899371287394761644
419.50000 29.58899371287394761644
419.60000 29.58899371287394761644
419.70000 29.58899371287394761644
419.80000 29.58899371287394761644
419.90000 29.58899371287394761644
420.00000 29.58899371287394761644
420.10000 29.58899371287394761644
420.20000 29.58899371287394761644
420.30000 29.58899371287394761644
420.40000 29.58899371287394761644
420.50000 29.58899371287394761644
420.60000 29.58899371287394761644
420.70000 29.58899371287394761644
420.80000 29.58899371287394761644
420.90000 29.58899371287394761644
421.00000 29.58899371287394761644
421.10000 29.58899371287394761644
421.20000 29.58899371287394761644
421.30000 29.58899371287394761644
421.40000 29.58899371287394761644
421.50000 29.58899371287394761644
421.60000 29.58899371287394761644
421.70000 29.58899371287394761644
421.80000 29.58899371287394761644
421.90000 29.58899371287394761644
422.00000 29.58899371287394761644
422.10000 29.58899371287394761644
422.20000 29.58899371287394761644
422.30000 29.58899371287394761644
422.40000 29.58899371287394761644
422.50000 29.58899371287394761644
422.60000 29.58899371287394761644
422.70000 29.58899371287394761644
422.80000 29.58899371287394761644
422.90000 29.58899371287394761644
423.00000 29.58899371287394761644
423.10000 29.58899371287394761644
423.20000 29.58899371287394761644
423.30000 29.58899371287394761644
423.40000 29.58899371287394761644
423.50000 29.58899371287394761644
423.60000 29.58899371287394761644
423.70000 29.58899371287394761644
423.80000 29.58899371287394761644
423.90000 29.58899371287394761644
424.00000 29.58899371287394761644
424.10000 29.58899371287394761644
424.20000 29.58899371287394761644
424.30000 29.58899371287394761644
424.40000 29.58899371287394761644
424.50000 29.58899371287394761644
424.60000 29.58899371287394761644
424.70000 29.58899371287394761644
424.80000 29.58899371287394761644
424.90000 29.58899371287394761644
425.00000 29.58899371287394761644
425.10000 29.58899371287394761644
425.20000 29.58899371287394761644
425.30000 29.58899371287394761644
425.40000 29.58899371287394761644
425.50000 29.58899371287394761644
425.60000 29.58899371287394761644
425.70000 29.58899371287394761644
425.80000 29.58899371287394761644
425.90000 29.58899371287394761644
426.00000 29.58899371287394761644
426.10000 29.58899371287394761644
426.20000 29.58899371287394761644
426.30000 29.58899371287394761644
426.40000 29.58899371287394761644
426.50000 29.58899371287394761644
426.60000 29.58899371287394761644
426.70000 29.58899371287394761644
426.80000 29.58899371287394761644
426.90000 29.58899371287394761644
427.00000 29.58899371287394761644
427.10000 29.58899371287394761644
427.20000 29.58899371287394761644
427.30000 29.58899371287394761644
427.40000 29.58899371287394761644
427.50000 29.58899371287394761644
427.60000 29.58899371287394761644
427.70000 29.58899371287394761644
427.80000 29.58899371287394761644
427.90000 29.58899371287394761644
428.00000 29.58899371287394761644
428.10000 29.58899371287394761644
428.20000 29.58899371287394761644
428.30000 29.58899371287394761644
428.40000 29.58899371287394761644
428.50000 29.58899371287394761644
428.60000 29.58899371287394761644
428.70000 29.58899371287394761644
428.80000 29.58899371287394761644
428.90000 29.58899371287394761644
429.00000 29.58899371287394761644
429.10000 29.58899371287394761644
429.20000 29.58899371287394761644
429.30000 29.58899371287394761644
429.40000 29.58899371287394761644
429.50000 29.58899371287394761644
429.60000 29.58899371287394761644
429.70000 29.58899371287394761644
429.80000 29.58899371287394761644
429.90000 29.58899371287394761644
430.00000 29.58899371287394761644
430.10000 29.58899371287394761644
430.20000 29.58899371287394761644
430.30000 29.58899371287394761644
430.40000 29.58899371287394761644
430.50000 29.58899371287394761644
430.60000 29.58899371287394761644
430.70000 29.58899371287394761644
430.80000 29.58899371287394761644
430.90000 29.58899371287394761644
431.00000 29.58899371287394761644
431.10000 29.58899371287394761644
431.20000 29.58899371287394761644
431.30000 29.58899371287394761644
431.40000 29.58899371287394761644
431.50000 29.58899371287394761644
431.60000 29.58899371287394761644
431.70000 29.58899371287394761644
431.80000 29.58899371287394761644
431.90000 29.58899371287394761644
432.00000 29.58899371287394761644
432.10000 29.58899371287394761644
432.20000 29.58899371287394761644
432.30000 29.58899371287394761644
432.40000 29.58899371287394761644
432.50000 29.58899371287394761644
432.60000 29.58899371287394761644
432.70000 29.58899371287394761644
432.80000 29.58899371287394761644
432.90000 29.58899371287394761644
433.00000 29.58899371287394761644
433.10000 29.58899371287394761644
433.20000 29.58899371287394761644
433.30000 29.58899371287394761644
433.40000 29.58899371287394761644
433.50000 29.58899371287394761644
433.60000 29.58899371287394761644
433.70000 29.58899371287394761644
433.80000 29.58899371287394761644
433.90000 29.58899371287394761644
434.00000 29.58899371287394761644
434.10000 29.58899371287394761644
434.20000 29.58899371287394761644
434.30000 29.58899371287394761644
434.40000 29.58899371287394761644
434.50000 29.58899371287394761644
434.60000 29.58899371287394761644
434.70000 29.58899371287394761644
434.80000 29.58899371287394761644
434.90000 29.58899371287394761644
435.00000 29.58899371287394761644
435.10000 29.58899371287394761644
435.20000 29.58899371287394761644
435.30000 29.58899371287394761644
435.40000 29.58899371287394761644
435.50000 29.58899371287394761644
435.60000 29.58899371287394761644
435.70000 29.58899371287394761644
435.80000 29.58899371287394761644
435.90000 29.58899371287394761644
436.00000 29.58899371287394761644
436.10000 29.58899371287394761644
436.20000 29.58899371287394761644
436.30000 29.58899371287394761644
436.40000 29.58899371287394761644
436.50000 29.58899371287394761644
436.60000 29.58899371287394761644
436.70000 29.58899371287394761644
436.80000 29.58899371287394761644
436.90000 29.58899371287394761644
437.00000 29.58899371287394761644
437.10000 29.58899371287394761644
437.20000 29.58899371287394761644
437.30000 29.58899371287394761644
437.40000 29.58899371287394761644
437.50000 29.58899371287394761644
437.60000 29.58899371287394761644
437.70000 29.58899371287394761644
437.80000 29.58899371287394761644
437.90000 29.58899371287394761644
438.00000 29.58899371287394761644
438.10000 29.58899371287394761644
438.20000 29.58899371287394761644
438.30000 29.58899371287394761644
438.40000 29.58899371287394761644
438.50000 29.58899371287394761644
438.60000 29.58899371287394761644
438.70000 29.58899371287394761644
438.80000 29.58899371287394761644
438.90000 29.58899371287394761644
439.00000 29.58899371287394761644
439.10000 29.58899371287394761644
439.20000 29.58899371287394761644
439.30000 29.58899371287394761644
439.40000 29.58899371287394761644
439.50000 29.58899371287394761644
439.60000 29.58899371287394761644
439.70000 29.58899371287394761644
439.80000 29.58899371287394761644
439.90000 29.58899371287394761644
440.00000 29.58899371287394761644
440.10000 29.58899371287394761644
440.20000 29.58899371287394761644
440.30000 29.58899371287394761644
440.40000 29.58899371287394761644
440.50000 29.58899371287394761644
440.60000 29.58899371287394761644
440.70000 29.58899371287394761644
440.80000 29.58899371287394761644
440.90000 29.58899371287394761644
441.00000 29.58899371287394761644
441.10000 29.58899371287394761644
441.20000 29.58899371287394761644
441.30000 29.58899371287394761644
441.40000 29.58899371287394761644
441.50000 29.58899371287394761644
441.60000 29.58899371287394761644
441.70000 29.58899371287394761644
441.80000 29.58899371287394761644
441.90000 29.58899371287394761644
442.00000 29.58899371287394761644
442.10000 29.58899371287394761644
442.20000 29.58899371287394761644
442.30000 29.58899371287394761644
442.40000 29.58899371287394761644
442.50000 29.58899371287394761644
442.60000 29.58899371287394761644
442.70000 29.58899371287394761644
442.80000 29.58899371287394761644
442.90000 29.58899371287394761644
443.00000 29.58899371287394761644
443.10000 29.58899371287394761644
443.20000 29.58899371287394761644
443.30000 29.58899371287394761644
443.40000 29.58899371287394761644
443.50000 29.58899371287394761644
443.60000 29.58899371287394761644
443.70000 29.58899371287394761644
443.80000 29.58899371287394761644
443.90000 29.58899371287394761644
444.00000 29.58899371287394761644
444.10000 29.58899371287394761644
444.20000 29.58899371287394761644
444.30000 29.58899371287394761644
444.40000 29.58899371287394761644
444.50000 29.58899371287394761644
444.60000 29.58899371287394761644
444.70000 29.58899371287394761644
444.80000 29.58899371287394761644
444.90000 29.58899371287394761644
445.00000 29.58899371287394761644
445.10000 29.58899371287394761644
445.20000 29.58899371287394761644
445.30000 29.58899371287394761644
445.40000 29.58899371287394761644
445.50000 29.58899371287394761644
445.60000 29.58899371287394761644
445.70000 29.58899371287394761644
445.80000 29.58899371287394761644
445.90000 29.58899371287394761644
446.00000 29.58899371287394761644
446.10000 29.58899371287394761644
446.20000 29.58899371287394761644
446.30000 29.58899371287394761644
446.40000 29.58899371287394761644
446.50000 29.58899371287394761644
446.60000 29.58899371287394761644
446.70000 29.58899371287394761644
446.80000 29.58899371287394761644
446.90000 29.58899371287394761644
447.00000 29.58899371287394761644
447.10000 29.58899371287394761644
447.20000 29.58899371287394761644
447.30000 29.58899371287394761644
447.40000 29.58899371287394761644
447.50000 29.58899371287394761644
447.60000 29.58899371287394761644
447.70000 29.58899371287394761644
447.80000 29.58899371287394761644
447.90000 29.58899371287394761644
448.00000 29.58899371287394761644
448.10000 29.58899371287394761644
448.20000 29.58899371287394761644
448.30000 29.58899371287394761644
448.40000 29.58899371287394761644
448.50000 29.58899371287394761644
448.60000 29.58899371287394761644
448.70000 29.58899371287394761644
448.80000 29.58899371287394761644
448.90000 29.58899371287394761644
449.00000 29.58899371287394761644
449.10000 29.58899371287394761644
449.20000 29.58899371287394761644
449.30000 29.58899371287394761644
449.40000 29.58899371287394761644
449.50000 29.58899371287394761644
449.60000 29.58899371287394761644
449.70000 29.58899371287394761644
449.80000 29.58899371287394761644
449.90000 29.58899371287394761644
450.00000 29.58899371287394761644
450.10000 29.58899371287394761644
450.20000 29.58899371287394761644
450.30000 29.58899371287394761644
450.40000 29.58899371287394761644
450.50000 29.58899371287394761644
450.60000 29.58899371287394761644
450.70000 29.58899371287394761644
450.80000 29.58899371287394761644
450.90000 29.58899371287394761644
451.00000 29.58899371287394761644
451.10000 29.58899371287394761644
451.20000 29.58899371287394761644
451.30000 29.58899371287394761644
451.40000 29.58899371287394761644
451.50000 29.58899371287394761644
451.60000 29.58899371287394761644
451.70000 29.58899371287394761644
451.80000 29.58899371287394761644
451.90000 29.58899371287394761644
452.00000 29.58899371287394761644
452.10000 29.58899371287394761644
452.20000 29.58899371287394761644
452.30000 29.58899371287394761644
452.40000 29.58899371287394761644
452.50000 29.58899371287394761644
452.60000 29.58899371287394761644
452.70000 29.58899371287394761644
452.80000 29.58899371287394761644
452.90000 29.58899371287394761644
453.00000 29.58899371287394761644
453.10000 29.58899371287394761644
453.20000 29.58899371287394761644
453.30000 29.58899371287394761644
453.40000 29.58899371287394761644
453.50000 29.58899371287394761644
453.60000 29.58899371287394761644
453.70000 29.58899371287394761644
453.80000 29.58899371287394761644
453.90000 29.58899371287394761644
454.00000 29.58899371287394761644
454.10000 29.58899371287394761644
454.20000 29.58899371287394761644
454.30000 29.58899371287394761644
454.40000 29.58899371287394761644
454.50000 29.58899371287394761644
454.60000 29.58899371287394761644
454.70000 29.58899371287394761644
454.80000 29.58899371287394761644
454.90000 29.58899371287394761644
455.00000 29.58899371287394761644
455.10000 29.58899371287394761644
455.20000 29.58899371287394761644
455.30000 29.58899371287394761644
455.40000 29.58899371287394761644
455.50000 29.58899371287394761644
455.60000 29.58899371287394761644
455.70000 29.58899371287394761644
455.80000 29.58899371287394761644
455.90000 29.58899371287394761644
456.00000 29.58899371287394761644
456.10000 29.58899371287394761644
456.20000 29.58899371287394761644
456.30000 29.58899371287394761644
456.40000 29.58899371287394761644
456.50000 29.58899371287394761644
456.60000 29.58899371287394761644
456.70000 29.58899371287394761644
456.80000 29.58899371287394761644
456.90000 29.58899371287394761644
457.00000 29.58899371287394761644
457.10000 29.58899371287394761644
457.20000 29.58899371287394761644
457.30000 29.58899371287394761644
457.40000 29.58899371287394761644
457.50000 29.58899371287394761644
457.60000 29.58899371287394761644
457.70000 29.58899371287394761644
457.80000 29.58899371287394761644
457.90000 29.58899371287394761644
458.00000 29.58899371287394761644
458.10000 29.58899371287394761644
458.20000 29.58899371287394761644
458.30000 29.58899371287394761644
458.40000 29.58899371287394761644
458.50000 29.58899371287394761644
458.60000 29.58899371287394761644
458.70000 29.58899371287394761644
458.80000 29.58899371287394761644
458.90000 29.58899371287394761644
459.00000 29.58899371287394761644
459.10000 29.58899371287394761644
459.20000 29.58899371287394761644
459.30000 29.58899371287394761644
459.40000 29.58899371287394761644
459.50000 29.58899371287394761644
459.60000 29.58899371287394761644
459.70000 29.58899371287394761644
459.80000 29.58899371287394761644
459.90000 29.58899371287394761644
460.00000 29.58899371287394761644
460.10000 29.58899371287394761644
460.20000 29.58899371287394761644
460.30000 29.58899371287394761644
460.40000 29.58899371287394761644
460.50000 29.58899371287394761644
460.60000 29.58899371287394761644
460.70000 29.58899371287394761644
460.80000 29.58899371287394761644
460.90000 29.58899371287394761644
461.00000 29.58899371287394761644
461.10000 29.58899371287394761644
461.20000 29.58899371287394761644
461.30000 29.58899371287394761644
461.40000 29.58899371287394761644
461.50000 29.58899371287394761644
461.60000 29.58899371287394761644
461.70000 29.58899371287394761644
461.80000 29.58899371287394761644
461.90000 29.58899371287394761644
462.00000 29.58899371287394761644
462.10000 29.58899371287394761644
462.20000 29.58899371287394761644
462.30000 29.58899371287394761644
462.40000 29.58899371287394761644
462.50000 29.58899371287394761644
462.60000 29.58899371287394761644
462.70000 29.58899371287394761644
462.80000 29.58899371287394761644
462.90000 29.58899371287394761644
463.00000 29.58899371287394761644
463.10000 29.58899371287394761644
463.20000 29.58899371287394761644
463.30000 29.58899371287394761644
463.40000 29.58899371287394761644
463.50000 29.58899371287394761644
463.60000 29.58899371287394761644
463.70000 29.58899371287394761644
463.80000 29.58899371287394761644
463.90000 29.58899371287394761644
464.00000 29.58899371287394761644
464.10000 29.58899371287394761644
464.20000 29.58899371287394761644
464.30000 29.58899371287394761644
464.40000 29.58899371287394761644
464.50000 29.58899371287394761644
464.60000 29.58899371287394761644
464.70000 29.58899371287394761644
464.80000 29.58899371287394761644
464.90000 29.58899371287394761644
465.00000 29.58899371287394761644
465.10000 29.58899371287394761644
465.20000 29.58899371287394761644
465.30000 29.58899371287394761644
465.40000 29.58899371287394761644
465.50000 29.58899371287394761644
465.60000 29.58899371287394761644
465.70000 29.58899371287394761644
465.80000 29.58899371287394761644
465.90000 29.58899371287394761644
466.00000 29.58899371287394761644
466.10000 29.58899371287394761644
466.20000 29.58899371287394761644
466.30000 29.58899371287394761644
466.40000 29.58899371287394761644
466.50000 29.58899371287394761644
466.60000 29.58899371287394761644
466.70000 29.58899371287394761644
466.80000 29.58899371287394761644
466.90000 29.58899371287394761644
467.00000 29.58899371287394761644
467.10000 29.58899371287394761644
467.20000 29.58899371287394761644
467.30000 29.58899371287394761644
467.40000 29.58899371287394761644
467.50000 29.58899371287394761644
467.60000 29.58899371287394761644
467.70000 29.58899371287394761644
467.80000 29.58899371287394761644
467.90000 29.58899371287394761644
468.00000 29.58899371287394761644
468.10000 29.58899371287394761644
468.20000 29.58899371287394761644
468.30000 29.58899371287394761644
468.40000 29.58899371287394761644
468.50000 29.58899371287394761644
468.60000 29.58899371287394761644
468.70000 29.58899371287394761644
468.80000 29.58899371287394761644
468.90000 29.58899371287394761644
469.00000 29.58899371287394761644
469.10000 29.58899371287394761644
469.20000 29.58899371287394761644
469.30000 29.58899371287394761644
469.40000 29.58899371287394761644
469.50000 29.58899371287394761644
469.60000 29.58899371287394761644
469.70000 29.58899371287394761644
469.80000 29.58899371287394761644
469.90000 29.58899371287394761644
470.00000 29.58899371287394761644
470.10000 29.58899371287394761644
470.20000 29.58899371287394761644
470.30000 29.58899371287394761644
470.40000 29.58899371287394761644
470.50000 29.58899371287394761644
470.60000 29.58899371287394761644
470.70000 29.58899371287394761644
470.80000 29.58899371287394761644
470.90000 29.58899371287394761644
471.00000 29.58899371287394761644
471.10000 29.58899371287394761644
471.20000 29.58899371287394761644
471.30000 29.58899371287394761644
471.40000 29.58899371287394761644
471.50000 29.58899371287394761644
471.60000 29.58899371287394761644
471.70000 29.58899371287394761644
471.80000 29.58899371287394761644
471.90000 29.58899371287394761644
472.00000 29.58899371287394761644
472.10000 29.58899371287394761644
472.20000 29.58899371287394761644
472.30000 29.58899371287394761644
472.40000 29.58899371287394761644
472.50000 29.58899371287394761644
472.60000 29.58899371287394761644
472.70000 29.58899371287394761644
472.80000 29.58899371287394761644
472.90000 29.58899371287394761644
473.00000 29.58899371287394761644
473.10000 29.58899371287394761644
473.20000 29.58899371287394761644
473.30000 29.58899371287394761644
473.40000 29.58899371287394761644
473.50000 29.58899371287394761644
473.60000 29.58899371287394761644
473.70000 29.58899371287394761644
473.80000 29.58899371287394761644
473.90000 29.58899371287394761644
474.00000 29.58899371287394761644
474.10000 29.58899371287394761644
474.20000 29.58899371287394761644
474.30000 29.58899371287394761644
474.40000 29.58899371287394761644
474.50000 29.58899371287394761644
474.60000 29.58899371287394761644
474.70000 29.58899371287394761644
474.80000 29.58899371287394761644
474.90000 29.58899371287394761644
475.00000 29.58899371287394761644
475.10000 29.58899371287394761644
475.20000 29.58899371287394761644
475.30000 29.58899371287394761644
475.40000 29.58899371287394761644
475.50000 29.58899371287394761644
475.60000 29.58899371287394761644
475.70000 29.58899371287394761644
475.80000 29.58899371287394761644
475.90000 29.58899371287394761644
476.00000 29.58899371287394761644
476.10000 29.58899371287394761644
476.20000 29.58899371287394761644
476.30000 29.58899371287394761644
476.40000 29.58899371287394761644
476.50000 29.58899371287394761644
476.60000 29.58899371287394761644
476.70000 29.58899371287394761644
476.80000 29.58899371287394761644
476.90000 29.58899371287394761644
477.00000 29.58899371287394761644
477.10000 29.58899371287394761644
477.20000 29.58899371287394761644
477.30000 29.58899371287394761644
477.40000 29.58899371287394761644
477.50000 29.58899371287394761644
477.60000 29.58899371287394761644
477.70000 29.58899371287394761644
477.80000 29.58899371287394761644
477.90000 29.58899371287394761644
478.00000 29.58899371287394761644
478.10000 29.58899371287394761644
478.20000 29.58899371287394761644
478.30000 29.58899371287394761644
478.40000 29.58899371287394761644
478.50000 29.58899371287394761644
478.60000 29.58899371287394761644
478.70000 29.58899371287394761644
478.80000 29.58899371287394761644
478.90000 29.58899371287394761644
479.00000 29.58899371287394761644
479.10000 29.58899371287394761644
479.20000 29.58899371287394761644
479.30000 29.58899371287394761644
479.40000 29.58899371287394761644
479.50000 29.58899371287394761644
479.60000 29.58899371287394761644
479.70000 29.58899371287394761644
479.80000 29.58899371287394761644
479.90000 29.58899371287394761644
480.00000 29.58899371287394761644
480.10000 29.58899371287394761644
480.20000 29.58899371287394761644
480.30000 29.58899371287394761644
480.40000 29.58899371287394761644
480.50000 29.58899371287394761644
480.60000 29.58899371287394761644
480.70000 29.58899371287394761644
480.80000 29.58899371287394761644
480.90000 29.58899371287394761644
481.00000 29.58899371287394761644
481.10000 29.58899371287394761644
481.20000 29.58899371287394761644
481.30000 29.58899371287394761644
481.40000 29.58899371287394761644
481.50000 29.58899371287394761644
481.60000 29.58899371287394761644
481.70000 29.58899371287394761644
481.80000 29.58899371287394761644
481.90000 29.58899371287394761644
482.00000 29.58899371287394761644
482.10000 29.58899371287394761644
482.20000 29.58899371287394761644
482.30000 29.58899371287394761644
482.40000 29.58899371287394761644
482.50000 29.58899371287394761644
482.60000 29.58899371287394761644
482.70000 29.58899371287394761644
482.80000 29.58899371287394761644
482.90000 29.58899371287394761644
483.00000 29.58899371287394761644
483.10000 29.58899371287394761644
483.20000 29.58899371287394761644
483.30000 29.58899371287394761644
483.40000 29.58899371287394761644
483.50000 29.58899371287394761644
483.60000 29.58899371287394761644
483.70000 29.58899371287394761644
483.80000 29.58899371287394761644
483.90000 29.58899371287394761644
484.00000 29.58899371287394761644
484.10000 29.58899371287394761644
484.20000 29.58899371287394761644
484.30000 29.58899371287394761644
484.40000 29.58899371287394761644
484.50000 29.58899371287394761644
484.60000 29.58899371287394761644
484.70000 29.58899371287394761644
484.80000 29.58899371287394761644
484.90000 29.58899371287394761644
485.00000 29.58899371287394761644
485.10000 29.58899371287394761644
485.20000 29.58899371287394761644
485.30000 29.58899371287394761644
485.40000 29.58899371287394761644
485.50000 29.58899371287394761644
485.60000 29.58899371287394761644
485.70000 29.58899371287394761644
485.80000 29.58899371287394761644
485.90000 29.58899371287394761644
486.00000 29.58899371287394761644
486.10000 29.58899371287394761644
486.20000 29.58899371287394761644
486.30000 29.58899371287394761644
486.40000 29.58899371287394761644
486.50000 29.58899371287394761644
486.60000 29.58899371287394761644
486.70000 29.58899371287394761644
486.80000 29.58899371287394761644
486.90000 29.58899371287394761644
487.00000 29.58899371287394761644
487.10000 29.58899371287394761644
487.20000 29.58899371287394761644
487.30000 29.58899371287394761644
487.40000 29.58899371287394761644
487.50000 29.58899371287394761644
487.60000 29.58899371287394761644
487.70000 29.58899371287394761644
487.80000 29.58899371287394761644
487.90000 29.58899371287394761644
488.00000 29.58899371287394761644
488.10000 29.58899371287394761644
488.20000 29.58899371287394761644
488.30000 29.58899371287394761644
488.40000 29.58899371287394761644
488.50000 29.58899371287394761644
488.60000 29.58899371287394761644
488.70000 29.58899371287394761644
488.80000 29.58899371287394761644
488.90000 29.58899371287394761644
489.00000 29.58899371287394761644
489.10000 29.58899371287394761644
489.20000 29.58899371287394761644
489.30000 29.58899371287394761644
489.40000 29.58899371287394761644
489.50000 29.58899371287394761644
489.60000 29.58899371287394761644
489.70000 29.58899371287394761644
489.80000 29.58899371287394761644
489.90000 29.58899371287394761644
490.00000 29.58899371287394761644
490.10000 29.58899371287394761644
490.20000 29.58899371287394761644
490.30000 29.58899371287394761644
490.40000 29.58899371287394761644
490.50000 29.58899371287394761644
490.60000 29.58899371287394761644
490.70000 29.58899371287394761644
490.80000 29.58899371287394761644
490.90000 29.58899371287394761644
491.00000 29.58899371287394761644
491.10000 29.58899371287394761644
491.20000 29.58899371287394761644
491.30000 29.58899371287394761644
491.40000 29.58899371287394761644
491.50000 29.58899371287394761644
491.60000 29.58899371287394761644
491.70000 29.58899371287394761644
491.80000 29.58899371287394761644
491.90000 29.58899371287394761644
492.00000 29.58899371287394761644
492.10000 29.58899371287394761644
492.20000 29.58899371287394761644
492.30000 29.58899371287394761644
492.40000 29.58899371287394761644
492.50000 29.58899371287394761644
492.60000 29.58899371287394761644
492.70000 29.58899371287394761644
492.80000 29.58899371287394761644
492.90000 29.58899371287394761644
493.00000 29.58899371287394761644
493.10000 29.58899371287394761644
493.20000 29.58899371287394761644
493.30000 29.58899371287394761644
493.40000 29.58899371287394761644
493.50000 29.58899371287394761644
493.60000 29.58899371287394761644
493.70000 29.58899371287394761644
493.80000 29.58899371287394761644
493.90000 29.58899371287394761644
494.00000 29.58899371287394761644
494.10000 29.58899371287394761644
494.20000 29.58899371287394761644
494.30000 29.58899371287394761644
494.40000 29.58899371287394761644
494.50000 29.58899371287394761644
494.60000 29.58899371287394761644
494.70000 29.58899371287394761644
494.80000 29.58899371287394761644
494.90000 29.58899371287394761644
495.00000 29.58899371287394761644
495.10000 29.58899371287394761644
495.20000 29.58899371287394761644
495.30000 29.58899371287394761644
495.40000 29.58899371287394761644
495.50000 29.58899371287394761644
495.60000 29.58899371287394761644
495.70000 29.58899371287394761644
495.80000 29.58899371287394761644
495.90000 29.58899371287394761644
496.00000 29.58899371287394761644
496.10000 29.58899371287394761644
496.20000 29.58899371287394761644
496.30000 29.58899371287394761644
496.40000 29.58899371287394761644
496.50000 29.58899371287394761644
496.60000 29.58899371287394761644
496.70000 29.58899371287394761644
496.80000 29.58899371287394761644
496.90000 29.58899371287394761644
497.00000 29.58899371287394761644
497.10000 29.58899371287394761644
497.20000 29.58899371287394761644
497.30000 29.58899371287394761644
497.40000 29.58899371287394761644
497.50000 29.58899371287394761644
497.60000 29.58899371287394761644
497.70000 29.58899371287394761644
497.80000 29.58899371287394761644
497.90000 29.58899371287394761644
498.00000 29.58899371287394761644
498.10000 29.58899371287394761644
498.20000 29.58899371287394761644
498.30000 29.58899371287394761644
498.40000 29.58899371287394761644
498.50000 29.58899371287394761644
498.60000 29.58899371287394761644
498.70000 29.58899371287394761644
498.80000 29.58899371287394761644
498.90000 29.58899371287394761644
499.00000 29.58899371287394761644
499.10000 29.58899371287394761644
499.20000 29.58899371287394761644
499.30000 29.58899371287394761644
499.40000 29.58899371287394761644
499.50000 29.58899371287394761644
499.60000 29.58899371287394761644
499.70000 29.58899371287394761644
499.80000 29.58899371287394761644
499.90000 29.58899371287394761644
500.00000 29.58899371287394761644
500.10000 29.58899371287394761644
500.20000 29.58899371287394761644
500.30000 29.58899371287394761644
500.40000 29.58899371287394761644
500.50000 29.58899371287394761644
500.60000 29.58899371287394761644
500.70000 29.58899371287394761644
500.80000 29.58899371287394761644
500.90000 29.58899371287394761644
501.00000 29.58899371287394761644
501.10000 29.58899371287394761644
501.20000 29.58899371287394761644
501.30000 29.58899371287394761644
501.40000 29.58899371287394761644
501.50000 29.58899371287394761644
501.60000 29.58899371287394761644
501.70000 29.58899371287394761644
501.80000 29.58899371287394761644
501.90000 29.58899371287394761644
502.00000 29.58899371287394761644
502.10000 29.58899371287394761644
502.20000 29.58899371287394761644
502.30000 29.58899371287394761644
502.40000 29.58899371287394761644
502.50000 29.58899371287394761644
502.60000 29.58899371287394761644
502.70000 29.58899371287394761644
502.80000 29.58899371287394761644
502.90000 29.58899371287394761644
503.00000 29.58899371287394761644
503.10000 29.58899371287394761644
503.20000 29.58899371287394761644
503.30000 29.58899371287394761644
503.40000 29.58899371287394761644
503.50000 29.58899371287394761644
503.60000 29.58899371287394761644
503.70000 29.58899371287394761644
503.80000 29.58899371287394761644
503.90000 29.58899371287394761644
504.00000 29.58899371287394761644
504.10000 29.58899371287394761644
504.20000 29.58899371287394761644
504.30000 29.58899371287394761644
504.40000 29.58899371287394761644
504.50000 29.58899371287394761644
504.60000 29.58899371287394761644
504.70000 29.58899371287394761644
504.80000 29.58899371287394761644
504.90000 29.58899371287394761644
505.00000 29.58899371287394761644
505.10000 29.58899371287394761644
505.20000 29.58899371287394761644
505.30000 29.58899371287394761644
505.40000 29.58899371287394761644
505.50000 29.58899371287394761644
505.60000 29.58899371287394761644
505.70000 29.58899371287394761644
505.80000 29.58899371287394761644
505.90000 29.58899371287394761644
506.00000 29.58899371287394761644
506.10000 29.58899371287394761644
506.20000 29.58899371287394761644
506.30000 29.58899371287394761644
506.40000 29.58899371287394761644
506.50000 29.58899371287394761644
506.60000 29.58899371287394761644
506.70000 29.58899371287394761644
506.80000 29.58899371287394761644
506.90000 29.58899371287394761644
507.00000 29.58899371287394761644
507.10000 29.58899371287394761644
507.20000 29.58899371287394761644
507.30000 29.58899371287394761644
507.40000 29.58899371287394761644
507.50000 29.58899371287394761644
507.60000 29.58899371287394761644
507.70000 29.58899371287394761644
507.80000 29.58899371287394761644
507.90000 29.58899371287394761644
508.00000 29.58899371287394761644
508.10000 29.58899371287394761644
508.20000 29.58899371287394761644
508.30000 29.58899371287394761644
508.40000 29.58899371287394761644
508.50000 29.58899371287394761644
508.60000 29.58899371287394761644
508.70000 29.58899371287394761644
508.80000 29.58899371287394761644
508.90000 29.58899371287394761644
509.00000 29.58899371287394761644
509.10000 29.58899371287394761644
509.20000 29.58899371287394761644
509.30000 29.58899371287394761644
509.40000 29.58899371287394761644
509.50000 29.58899371287394761644
509.60000 29.58899371287394761644
509.70000 29.58899371287394761644
509.80000 29.58899371287394761644
509.90000 29.58899371287394761644
510.00000 29.58899371287394761644
510.10000 29.58899371287394761644
510.20000 29.58899371287394761644
510.30000 29.58899371287394761644
510.40000 29.58899371287394761644
510.50000 29.58899371287394761644
510.60000 29.58899371287394761644
510.70000 29.58899371287394761644
510.80000 29.58899371287394761644
510.90000 29.58899371287394761644
511.00000 29.58899371287394761644
511.10000 29.58899371287394761644
511.20000 29.58899371287394761644
511.30000 29.58899371287394761644
511.40000 29.58899371287394761644
511.50000 29.58899371287394761644
511.60000 29.58899371287394761644
511.70000 29.58899371287394761644
511.80000 29.58899371287394761644
511.90000 29.58899371287394761644
512.00000 29.58899371287394761644
512.10000 29.58899371287394761644
512.20000 29.58899371287394761644
512.30000 29.58899371287394761644
512.40000 29.58899371287394761644
512.50000 29.58899371287394761644
512.60000 29.58899371287394761644
512.70000 29.58899371287394761644
512.80000 29.58899371287394761644
512.90000 29.58899371287394761644
513.00000 29.58899371287394761644
513.10000 29.58899371287394761644
513.20000 29.58899371287394761644
513.30000 29.58899371287394761644
513.40000 29.58899371287394761644
513.50000 29.58899371287394761644
513.60000 29.58899371287394761644
513.70000 29.58899371287394761644
513.80000 29.58899371287394761644
513.90000 29.58899371287394761644
514.00000 29.58899371287394761644
514.10000 29.58899371287394761644
514.20000 29.58899371287394761644
514.30000 29.58899371287394761644
514.40000 29.58899371287394761644
514.50000 29.58899371287394761644
514.60000 29.58899371287394761644
514.70000 29.58899371287394761644
514.80000 29.58899371287394761644
514.90000 29.58899371287394761644
515.00000 29.58899371287394761644
515.10000 29.58899371287394761644
515.20000 29.58899371287394761644
515.30000 29.58899371287394761644
515.40000 29.58899371287394761644
515.50000 29.58899371287394761644
515.60000 29.58899371287394761644
515.70000 29.58899371287394761644
515.80000 29.58899371287394761644
515.90000 29.58899371287394761644
516.00000 29.58899371287394761644
516.10000 29.58899371287394761644
516.20000 29.58899371287394761644
516.30000 29.58899371287394761644
516.40000 29.58899371287394761644
516.50000 29.58899371287394761644
516.60000 29.58899371287394761644
516.70000 29.58899371287394761644
516.80000 29.58899371287394761644
516.90000 29.58899371287394761644
517.00000 29.58899371287394761644
517.10000 29.58899371287394761644
517.20000 29.58899371287394761644
517.30000 29.58899371287394761644
517.40000 29.58899371287394761644
517.50000 29.58899371287394761644
517.60000 29.58899371287394761644
517.70000 29.58899371287394761644
517.80000 29.58899371287394761644
517.90000 29.58899371287394761644
518.00000 29.58899371287394761644
518.10000 29.58899371287394761644
518.20000 29.58899371287394761644
518.30000 29.58899371287394761644
518.40000 29.58899371287394761644
518.50000 29.58899371287394761644
518.60000 29.58899371287394761644
518.70000 29.58899371287394761644
518.80000 29.58899371287394761644
518.90000 29.58899371287394761644
519.00000 29.58899371287394761644
519.10000 29.58899371287394761644
519.20000 29.58899371287394761644
519.30000 29.58899371287394761644
519.40000 29.58899371287394761644
519.50000 29.58899371287394761644
519.60000 29.58899371287394761644
519.70000 29.58899371287394761644
519.80000 29.58899371287394761644
519.90000 29.58899371287394761644
520.00000 29.58899371287394761644
520.10000 29.58899371287394761644
520.20000 29.58899371287394761644
520.30000 29.58899371287394761644
520.40000 29.58899371287394761644
520.50000 29.58899371287394761644
520.60000 29.58899371287394761644
520.70000 29.58899371287394761644
520.80000 29.58899371287394761644
520.90000 29.58899371287394761644
521.00000 29.58899371287394761644
521.10000 29.58899371287394761644
521.20000 29.58899371287394761644
521.30000 29.58899371287394761644
521.40000 29.58899371287394761644
521.50000 29.58899371287394761644
521.60000 29.58899371287394761644
521.70000 29.58899371287394761644
521.80000 29.58899371287394761644
521.90000 29.58899371287394761644
522.00000 29.58899371287394761644
522.10000 29.58899371287394761644
522.20000 29.58899371287394761644
522.30000 29.58899371287394761644
522.40000 29.58899371287394761644
522.50000 29.58899371287394761644
522.60000 29.58899371287394761644
522.70000 29.58899371287394761644
522.80000 29.58899371287394761644
522.90000 29.58899371287394761644
523.00000 29.58899371287394761644
523.10000 29.58899371287394761644
523.20000 29.58899371287394761644
523.30000 29.58899371287394761644
523.40000 29.58899371287394761644
523.50000 29.58899371287394761644
523.60000 29.58899371287394761644
523.70000 29.58899371287394761644
523.80000 29.58899371287394761644
523.90000 29.58899371287394761644
524.00000 29.58899371287394761644
524.10000 29.58899371287394761644
524.20000 29.58899371287394761644
524.30000 29.58899371287394761644
524.40000 29.58899371287394761644
524.50000 29.58899371287394761644
524.60000 29.58899371287394761644
524.70000 29.58899371287394761644
524.80000 29.58899371287394761644
524.90000 29.58899371287394761644
525.00000 29.58899371287394761644
525.10000 29.58899371287394761644
525.20000 29.58899371287394761644
525.30000 29.58899371287394761644
525.40000 29.58899371287394761644
525.50000 29.58899371287394761644
525.60000 29.58899371287394761644
525.70000 29.58899371287394761644
525.80000 29.58899371287394761644
525.90000 29.58899371287394761644
526.00000 29.58899371287394761644
526.10000 29.58899371287394761644
526.20000 29.58899371287394761644
526.30000 29.58899371287394761644
526.40000 29.58899371287394761644
526.50000 29.58899371287394761644
526.60000 29.58899371287394761644
526.70000 29.58899371287394761644
526.80000 29.58899371287394761644
526.90000 29.58899371287394761644
527.00000 29.58899371287394761644
527.10000 29.58899371287394761644
527.20000 29.58899371287394761644
527.30000 29.58899371287394761644
527.40000 29.58899371287394761644
527.50000 29.58899371287394761644
527.60000 29.58899371287394761644
527.70000 29.58899371287394761644
527.80000 29.58899371287394761644
527.90000 29.58899371287394761644
528.00000 29.58899371287394761644
528.10000 29.58899371287394761644
528.20000 29.58899371287394761644
528.30000 29.58899371287394761644
528.40000 29.58899371287394761644
528.50000 29.58899371287394761644
528.60000 29.58899371287394761644
528.70000 29.58899371287394761644
528.80000 29.58899371287394761644
528.90000 29.58899371287394761644
529.00000 29.58899371287394761644
529.10000 29.58899371287394761644
529.20000 29.58899371287394761644
529.30000 29.58899371287394761644
529.40000 29.58899371287394761644
529.50000 29.58899371287394761644
529.60000 29.58899371287394761644
529.70000 29.58899371287394761644
529.80000 29.58899371287394761644
529.90000 29.58899371287394761644
530.00000 29.58899371287394761644
530.10000 29.58899371287394761644
530.20000 29.58899371287394761644
530.30000 29.58899371287394761644
530.40000 29.58899371287394761644
530.50000 29.58899371287394761644
530.60000 29.58899371287394761644
530.70000 29.58899371287394761644
530.80000 29.58899371287394761644
530.90000 29.58899371287394761644
531.00000 29.58899371287394761644
531.10000 29.58899371287394761644
531.20000 29.58899371287394761644
531.30000 29.58899371287394761644
531.40000 29.58899371287394761644
531.50000 29.58899371287394761644
531.60000 29.58899371287394761644
531.70000 29.58899371287394761644
531.80000 29.58899371287394761644
531.90000 29.58899371287394761644
532.00000 29.58899371287394761644
532.10000 29.58899371287394761644
532.20000 29.58899371287394761644
532.30000 29.58899371287394761644
532.40000 29.58899371287394761644
532.50000 29.58899371287394761644
532.60000 29.58899371287394761644
532.70000 29.58899371287394761644
532.80000 29.58899371287394761644
532.90000 29.58899371287394761644
533.00000 29.58899371287394761644
533.10000 29.58899371287394761644
533.20000 29.58899371287394761644
533.30000 29.58899371287394761644
533.40000 29.58899371287394761644
533.50000 29.58899371287394761644
533.60000 29.58899371287394761644
533.70000 29.58899371287394761644
533.80000 29.58899371287394761644
533.90000 29.58899371287394761644
534.00000 29.58899371287394761644
534.10000 29.58899371287394761644
534.20000 29.58899371287394761644
534.30000 29.58899371287394761644
534.40000 29.58899371287394761644
534.50000 29.58899371287394761644
534.60000 29.58899371287394761644
534.70000 29.58899371287394761644
534.80000 29.58899371287394761644
534.90000 29.58899371287394761644
535.00000 29.58899371287394761644
535.10000 29.58899371287394761644
535.20000 29.58899371287394761644
535.30000 29.58899371287394761644
535.40000 29.58899371287394761644
535.50000 29.58899371287394761644
535.60000 29.58899371287394761644
535.70000 29.58899371287394761644
535.80000 29.58899371287394761644
535.90000 29.58899371287394761644
536.00000 29.58899371287394761644
536.10000 29.58899371287394761644
536.20000 29.58899371287394761644
536.30000 29.58899371287394761644
536.40000 29.58899371287394761644
536.50000 29.58899371287394761644
536.60000 29.58899371287394761644
536.70000 29.58899371287394761644
536.80000 29.58899371287394761644
536.90000 29.58899371287394761644
537.00000 29.58899371287394761644
537.10000 29.58899371287394761644
537.20000 29.58899371287394761644
537.30000 29.58899371287394761644
537.40000 29.58899371287394761644
537.50000 29.58899371287394761644
537.60000 29.58899371287394761644
537.70000 29.58899371287394761644
537.80000 29.58899371287394761644
537.90000 29.58899371287394761644
538.00000 29.58899371287394761644
538.10000 29.58899371287394761644
538.20000 29.58899371287394761644
538.30000 29.58899371287394761644
538.40000 29.58899371287394761644
538.50000 29.58899371287394761644
538.60000 29.58899371287394761644
538.70000 29.58899371287394761644
538.80000 29.58899371287394761644
538.90000 29.58899371287394761644
539.00000 29.58899371287394761644
539.10000 29.58899371287394761644
539.20000 29.58899371287394761644
539.30000 29.58899371287394761644
539.40000 29.58899371287394761644
539.50000 29.58899371287394761644
539.60000 29.58899371287394761644
539.70000 29.58899371287394761644
539.80000 29.58899371287394761644
539.90000 29.58899371287394761644
540.00000 29.58899371287394761644
540.10000 29.58899371287394761644
540.20000 29.58899371287394761644
540.30000 29.58899371287394761644
540.40000 29.58899371287394761644
540.50000 29.58899371287394761644
540.60000 29.58899371287394761644
540.70000 29.58899371287394761644
540.80000 29.58899371287394761644
540.90000 29.58899371287394761644
541.00000 29.58899371287394761644
541.10000 29.58899371287394761644
541.20000 29.58899371287394761644
541.30000 29.58899371287394761644
541.40000 29.58899371287394761644
541.50000 29.58899371287394761644
541.60000 29.58899371287394761644
541.70000 29.58899371287394761644
541.80000 29.58899371287394761644
541.90000 29.58899371287394761644
542.00000 29.58899371287394761644
542.10000 29.58899371287394761644
542.20000 29.58899371287394761644
542.30000 29.58899371287394761644
542.40000 29.58899371287394761644
542.50000 29.58899371287394761644
542.60000 29.58899371287394761644
542.70000 29.58899371287394761644
542.80000 29.58899371287394761644
542.90000 29.58899371287394761644
543.00000 29.58899371287394761644
543.10000 29.58899371287394761644
543.20000 29.58899371287394761644
543.30000 29.58899371287394761644
543.40000 29.58899371287394761644
543.50000 29.58899371287394761644
543.60000 29.58899371287394761644
543.70000 29.58899371287394761644
543.80000 29.58899371287394761644
543.90000 29.58899371287394761644
544.00000 29.58899371287394761644
544.10000 29.58899371287394761644
544.20000 29.58899371287394761644
544.30000 29.58899371287394761644
544.40000 29.58899371287394761644
544.50000 29.58899371287394761644
544.60000 29.58899371287394761644
544.70000 29.58899371287394761644
544.80000 29.58899371287394761644
544.90000 29.58899371287394761644
545.00000 29.58899371287394761644
545.10000 29.58899371287394761644
545.20000 29.58899371287394761644
545.30000 29.58899371287394761644
545.40000 29.58899371287394761644
545.50000 29.58899371287394761644
545.60000 29.58899371287394761644
545.70000 29.58899371287394761644
545.80000 29.58899371287394761644
545.90000 29.58899371287394761644
546.00000 29.58899371287394761644
546.10000 29.58899371287394761644
546.20000 29.58899371287394761644
546.30000 29.58899371287394761644
546.40000 29.58899371287394761644
546.50000 29.58899371287394761644
546.60000 29.58899371287394761644
546.70000 29.58899371287394761644
546.80000 29.58899371287394761644
546.90000 29.58899371287394761644
547.00000 29.58899371287394761644
547.10000 29.58899371287394761644
547.20000 29.58899371287394761644
547.30000 29.58899371287394761644
547.40000 29.58899371287394761644
547.50000 29.58899371287394761644
547.60000 29.58899371287394761644
547.70000 29.58899371287394761644
547.80000 29.58899371287394761644
547.90000 29.58899371287394761644
548.00000 29.58899371287394761644
548.10000 29.58899371287394761644
548.20000 29.58899371287394761644
548.30000 29.58899371287394761644
548.40000 29.58899371287394761644
548.50000 29.58899371287394761644
548.60000 29.58899371287394761644
548.70000 29.58899371287394761644
548.80000 29.58899371287394761644
548.90000 29.58899371287394761644
549.00000 29.58899371287394761644
549.10000 29.58899371287394761644
549.20000 29.58899371287394761644
549.30000 29.58899371287394761644
549.40000 29.58899371287394761644
549.50000 29.58899371287394761644
549.60000 29.58899371287394761644
549.70000 29.58899371287394761644
549.80000 29.58899371287394761644
549.90000 29.58899371287394761644
550.00000 29.58899371287394761644
550.10000 29.58899371287394761644
550.20000 29.58899371287394761644
550.30000 29.58899371287394761644
550.40000 29.58899371287394761644
550.50000 29.58899371287394761644
550.60000 29.58899371287394761644
550.70000 29.58899371287394761644
550.80000 29.58899371287394761644
550.90000 29.58899371287394761644
551.00000 29.58899371287394761644
551.10000 29.58899371287394761644
551.20000 29.58899371287394761644
551.30000 29.58899371287394761644
551.40000 29.58899371287394761644
551.50000 29.58899371287394761644
551.60000 29.58899371287394761644
551.70000 29.58899371287394761644
551.80000 29.58899371287394761644
551.90000 29.58899371287394761644
552.00000 29.58899371287394761644
552.10000 29.58899371287394761644
552.20000 29.58899371287394761644
552.30000 29.58899371287394761644
552.40000 29.58899371287394761644
552.50000 29.58899371287394761644
552.60000 29.58899371287394761644
552.70000 29.58899371287394761644
552.80000 29.58899371287394761644
552.90000 29.58899371287394761644
553.00000 29.58899371287394761644
553.10000 29.58899371287394761644
553.20000 29.58899371287394761644
553.30000 29.58899371287394761644
553.40000 29.58899371287394761644
553.50000 29.58899371287394761644
553.60000 29.58899371287394761644
553.70000 29.58899371287394761644
553.80000 29.58899371287394761644
553.90000 29.58899371287394761644
554.00000 29.58899371287394761644
554.10000 29.58899371287394761644
554.20000 29.58899371287394761644
554.30000 29.58899371287394761644
554.40000 29.58899371287394761644
554.50000 29.58899371287394761644
554.60000 29.58899371287394761644
554.70000 29.58899371287394761644
554.80000 29.58899371287394761644
554.90000 29.58899371287394761644
555.00000 29.58899371287394761644
555.10000 29.58899371287394761644
555.20000 29.58899371287394761644
555.30000 29.58899371287394761644
555.40000 29.58899371287394761644
555.50000 29.58899371287394761644
555.60000 29.58899371287394761644
555.70000 29.58899371287394761644
555.80000 29.58899371287394761644
555.90000 29.58899371287394761644
556.00000 29.58899371287394761644
556.10000 29.58899371287394761644
556.20000 29.58899371287394761644
556.30000 29.58899371287394761644
556.40000 29.58899371287394761644
556.50000 29.58899371287394761644
556.60000 29.58899371287394761644
556.70000 29.58899371287394761644
556.80000 29.58899371287394761644
556.90000 29.58899371287394761644
557.00000 29.58899371287394761644
557.10000 29.58899371287394761644
557.20000 29.58899371287394761644
557.30000 29.58899371287394761644
557.40000 29.58899371287394761644
557.50000 29.58899371287394761644
557.60000 29.58899371287394761644
557.70000 29.58899371287394761644
557.80000 29.58899371287394761644
557.90000 29.58899371287394761644
558.00000 29.58899371287394761644
558.10000 29.58899371287394761644
558.20000 29.58899371287394761644
558.30000 29.58899371287394761644
558.40000 29.58899371287394761644
558.50000 29.58899371287394761644
558.60000 29.58899371287394761644
558.70000 29.58899371287394761644
558.80000 29.58899371287394761644
558.90000 29.58899371287394761644
559.00000 29.58899371287394761644
559.10000 29.58899371287394761644
559.20000 29.58899371287394761644
559.30000 29.58899371287394761644
559.40000 29.58899371287394761644
559.50000 29.58899371287394761644
559.60000 29.58899371287394761644
559.70000 29.58899371287394761644
559.80000 29.58899371287394761644
559.90000 29.58899371287394761644
560.00000 29.58899371287394761644
560.10000 29.58899371287394761644
560.20000 29.58899371287394761644
560.30000 29.58899371287394761644
560.40000 29.58899371287394761644
560.50000 29.58899371287394761644
560.60000 29.58899371287394761644
560.70000 29.58899371287394761644
560.80000 29.58899371287394761644
560.90000 29.58899371287394761644
561.00000 29.58899371287394761644
561.10000 29.58899371287394761644
561.20000 29.58899371287394761644
561.30000 29.58899371287394761644
561.40000 29.58899371287394761644
561.50000 29.58899371287394761644
561.60000 29.58899371287394761644
561.70000 29.58899371287394761644
561.80000 29.58899371287394761644
561.90000 29.58899371287394761644
562.00000 29.58899371287394761644
562.10000 29.58899371287394761644
562.20000 29.58899371287394761644
562.30000 29.58899371287394761644
562.40000 29.58899371287394761644
562.50000 29.58899371287394761644
562.60000 29.58899371287394761644
562.70000 29.58899371287394761644
562.80000 29.58899371287394761644
562.90000 29.58899371287394761644
563.00000 29.58899371287394761644
563.10000 29.58899371287394761644
563.20000 29.58899371287394761644
563.30000 29.58899371287394761644
563.40000 29.58899371287394761644
563.50000 29.58899371287394761644
563.60000 29.58899371287394761644
563.70000 29.58899371287394761644
563.80000 29.58899371287394761644
563.90000 29.58899371287394761644
564.00000 29.58899371287394761644
564.10000 29.58899371287394761644
564.20000 29.58899371287394761644
564.30000 29.58899371287394761644
564.40000 29.58899371287394761644
564.50000 29.58899371287394761644
564.60000 29.58899371287394761644
564.70000 29.58899371287394761644
564.80000 29.58899371287394761644
564.90000 29.58899371287394761644
565.00000 29.58899371287394761644
565.10000 29.58899371287394761644
565.20000 29.58899371287394761644
565.30000 29.58899371287394761644
565.40000 29.58899371287394761644
565.50000 29.58899371287394761644
565.60000 29.58899371287394761644
565.70000 29.58899371287394761644
565.80000 29.58899371287394761644
565.90000 29.58899371287394761644
566.00000 29.58899371287394761644
566.10000 29.58899371287394761644
566.20000 29.58899371287394761644
566.30000 29.58899371287394761644
566.40000 29.58899371287394761644
566.50000 29.58899371287394761644
566.60000 29.58899371287394761644
566.70000 29.58899371287394761644
566.80000 29.58899371287394761644
566.90000 29.58899371287394761644
567.00000 29.58899371287394761644
567.10000 29.58899371287394761644
567.20000 29.58899371287394761644
567.30000 29.58899371287394761644
567.40000 29.58899371287394761644
567.50000 29.58899371287394761644
567.60000 29.58899371287394761644
567.70000 29.58899371287394761644
567.80000 29.58899371287394761644
567.90000 29.58899371287394761644
568.00000 29.58899371287394761644
568.10000 29.58899371287394761644
568.20000 29.58899371287394761644
568.30000 29.58899371287394761644
568.40000 29.58899371287394761644
568.50000 29.58899371287394761644
568.60000 29.58899371287394761644
568.70000 29.58899371287394761644
568.80000 29.58899371287394761644
568.90000 29.58899371287394761644
569.00000 29.58899371287394761644
569.10000 29.58899371287394761644
569.20000 29.58899371287394761644
569.30000 29.58899371287394761644
569.40000 29.58899371287394761644
569.50000 29.58899371287394761644
569.60000 29.58899371287394761644
569.70000 29.58899371287394761644
569.80000 29.58899371287394761644
569.90000 29.58899371287394761644
570.00000 29.58899371287394761644
570.10000 29.58899371287394761644
570.20000 29.58899371287394761644
570.30000 29.58899371287394761644
570.40000 29.58899371287394761644
570.50000 29.58899371287394761644
570.60000 29.58899371287394761644
570.70000 29.58899371287394761644
570.80000 29.58899371287394761644
570.90000 29.58899371287394761644
571.00000 29.58899371287394761644
571.10000 29.58899371287394761644
571.20000 29.58899371287394761644
571.30000 29.58899371287394761644
571.40000 29.58899371287394761644
571.50000 29.58899371287394761644
571.60000 29.58899371287394761644
571.70000 29.58899371287394761644
571.80000 29.58899371287394761644
571.90000 29.58899371287394761644
572.00000 29.58899371287394761644
572.10000 29.58899371287394761644
572.20000 29.58899371287394761644
572.30000 29.58899371287394761644
572.40000 29.58899371287394761644
572.50000 29.58899371287394761644
572.60000 29.58899371287394761644
572.70000 29.58899371287394761644
572.80000 29.58899371287394761644
572.90000 29.58899371287394761644
573.00000 29.58899371287394761644
573.10000 29.58899371287394761644
573.20000 29.58899371287394761644
573.30000 29.58899371287394761644
573.40000 29.58899371287394761644
573.50000 29.58899371287394761644
573.60000 29.58899371287394761644
573.70000 29.58899371287394761644
573.80000 29.58899371287394761644
573.90000 29.58899371287394761644
574.00000 29.58899371287394761644
574.10000 29.58899371287394761644
574.20000 29.58899371287394761644
574.30000 29.58899371287394761644
574.40000 29.58899371287394761644
574.50000 29.58899371287394761644
574.60000 29.58899371287394761644
574.70000 29.58899371287394761644
574.80000 29.58899371287394761644
574.90000 29.58899371287394761644
575.00000 29.58899371287394761644
575.10000 29.58899371287394761644
575.20000 29.58899371287394761644
575.30000 29.58899371287394761644
575.40000 29.58899371287394761644
575.50000 29.58899371287394761644
575.60000 29.58899371287394761644
575.70000 29.58899371287394761644
575.80000 29.58899371287394761644
575.90000 29.58899371287394761644
576.00000 29.58899371287394761644
576.10000 29.58899371287394761644
576.20000 29.58899371287394761644
576.30000 29.58899371287394761644
576.40000 29.58899371287394761644
576.50000 29.58899371287394761644
576.60000 29.58899371287394761644
576.70000 29.58899371287394761644
576.80000 29.58899371287394761644
576.90000 29.58899371287394761644
577.00000 29.58899371287394761644
577.10000 29.58899371287394761644
577.20000 29.58899371287394761644
577.30000 29.58899371287394761644
577.40000 29.58899371287394761644
577.50000 29.58899371287394761644
577.60000 29.58899371287394761644
577.70000 29.58899371287394761644
577.80000 29.58899371287394761644
577.90000 29.58899371287394761644
578.00000 29.58899371287394761644
578.10000 29.58899371287394761644
578.20000 29.58899371287394761644
578.30000 29.58899371287394761644
578.40000 29.58899371287394761644
578.50000 29.58899371287394761644
578.60000 29.58899371287394761644
578.70000 29.58899371287394761644
578.80000 29.58899371287394761644
578.90000 29.58899371287394761644
579.00000 29.58899371287394761644
579.10000 29.58899371287394761644
579.20000 29.58899371287394761644
579.30000 29.58899371287394761644
579.40000 29.58899371287394761644
579.50000 29.58899371287394761644
579.60000 29.58899371287394761644
579.70000 29.58899371287394761644
579.80000 29.58899371287394761644
579.90000 29.58899371287394761644
580.00000 29.58899371287394761644
580.10000 29.58899371287394761644
580.20000 29.58899371287394761644
580.30000 29.58899371287394761644
580.40000 29.58899371287394761644
580.50000 29.58899371287394761644
580.60000 29.58899371287394761644
580.70000 29.58899371287394761644
580.80000 29.58899371287394761644
580.90000 29.58899371287394761644
581.00000 29.58899371287394761644
581.10000 29.58899371287394761644
581.20000 29.58899371287394761644
581.30000 29.58899371287394761644
581.40000 29.58899371287394761644
581.50000 29.58899371287394761644
581.60000 29.58899371287394761644
581.70000 29.58899371287394761644
581.80000 29.58899371287394761644
581.90000 29.58899371287394761644
582.00000 29.58899371287394761644
582.10000 29.58899371287394761644
582.20000 29.58899371287394761644
582.30000 29.58899371287394761644
582.40000 29.58899371287394761644
582.50000 29.58899371287394761644
582.60000 29.58899371287394761644
582.70000 29.58899371287394761644
582.80000 29.58899371287394761644
582.90000 29.58899371287394761644
583.00000 29.58899371287394761644
583.10000 29.58899371287394761644
583.20000 29.58899371287394761644
583.30000 29.58899371287394761644
583.40000 29.58899371287394761644
583.50000 29.58899371287394761644
583.60000 29.58899371287394761644
583.70000 29.58899371287394761644
583.80000 29.58899371287394761644
583.90000 29.58899371287394761644
584.00000 29.58899371287394761644
584.10000 29.58899371287394761644
584.20000 29.58899371287394761644
584.30000 29.58899371287394761644
584.40000 29.58899371287394761644
584.50000 29.58899371287394761644
584.60000 29.58899371287394761644
584.70000 29.58899371287394761644
584.80000 29.58899371287394761644
584.90000 29.58899371287394761644
585.00000 29.58899371287394761644
585.10000 29.58899371287394761644
585.20000 29.58899371287394761644
585.30000 29.58899371287394761644
585.40000 29.58899371287394761644
585.50000 29.58899371287394761644
585.60000 29.58899371287394761644
585.70000 29.58899371287394761644
585.80000 29.58899371287394761644
585.90000 29.58899371287394761644
586.00000 29.58899371287394761644
586.10000 29.58899371287394761644
586.20000 29.58899371287394761644
586.30000 29.58899371287394761644
586.40000 29.58899371287394761644
586.50000 29.58899371287394761644
586.60000 29.58899371287394761644
586.70000 29.58899371287394761644
586.80000 29.58899371287394761644
586.90000 29.58899371287394761644
587.00000 29.58899371287394761644
587.10000 29.58899371287394761644
587.20000 29.58899371287394761644
587.30000 29.58899371287394761644
587.40000 29.58899371287394761644
587.50000 29.58899371287394761644
587.60000 29.58899371287394761644
587.70000 29.58899371287394761644
587.80000 29.58899371287394761644
587.90000 29.58899371287394761644
588.00000 29.58899371287394761644
588.10000 29.58899371287394761644
588.20000 29.58899371287394761644
588.30000 29.58899371287394761644
588.40000 29.58899371287394761644
588.50000 29.58899371287394761644
588.60000 29.58899371287394761644
588.70000 29.58899371287394761644
588.80000 29.58899371287394761644
588.90000 29.58899371287394761644
589.00000 29.58899371287394761644
589.10000 29.58899371287394761644
589.20000 29.58899371287394761644
589.30000 29.58899371287394761644
589.40000 29.58899371287394761644
589.50000 29.58899371287394761644
589.60000 29.58899371287394761644
589.70000 29.58899371287394761644
589.80000 29.58899371287394761644
589.90000 29.58899371287394761644
590.00000 29.58899371287394761644
590.10000 29.58899371287394761644
590.20000 29.58899371287394761644
590.30000 29.58899371287394761644
590.40000 29.58899371287394761644
590.50000 29.58899371287394761644
590.60000 29.58899371287394761644
590.70000 29.58899371287394761644
590.80000 29.58899371287394761644
590.90000 29.58899371287394761644
591.00000 29.58899371287394761644
591.10000 29.58899371287394761644
591.20000 29.58899371287394761644
591.30000 29.58899371287394761644
591.40000 29.58899371287394761644
591.50000 29.58899371287394761644
591.60000 29.58899371287394761644
591.70000 29.58899371287394761644
591.80000 29.58899371287394761644
591.90000 29.58899371287394761644
592.00000 29.58899371287394761644
592.10000 29.58899371287394761644
592.20000 29.58899371287394761644
592.30000 29.58899371287394761644
592.40000 29.58899371287394761644
592.50000 29.58899371287394761644
592.60000 29.58899371287394761644
592.70000 29.58899371287394761644
592.80000 29.58899371287394761644
592.90000 29.58899371287394761644
593.00000 29.58899371287394761644
593.10000 29.58899371287394761644
593.20000 29.58899371287394761644
593.30000 29.58899371287394761644
593.40000 29.58899371287394761644
593.50000 29.58899371287394761644
593.60000 29.58899371287394761644
593.70000 29.58899371287394761644
593.80000 29.58899371287394761644
593.90000 29.58899371287394761644
594.00000 29.58899371287394761644
594.10000 29.58899371287394761644
594.20000 29.58899371287394761644
594.30000 29.58899371287394761644
594.40000 29.58899371287394761644
594.50000 29.58899371287394761644
594.60000 29.58899371287394761644
594.70000 29.58899371287394761644
594.80000 29.58899371287394761644
594.90000 29.58899371287394761644
595.00000 29.58899371287394761644
595.10000 29.58899371287394761644
595.20000 29.58899371287394761644
595.30000 29.58899371287394761644
595.40000 29.58899371287394761644
595.50000 29.58899371287394761644
595.60000 29.58899371287394761644
595.70000 29.58899371287394761644
595.80000 29.58899371287394761644
595.90000 29.58899371287394761644
596.00000 29.58899371287394761644
596.10000 29.58899371287394761644
596.20000 29.58899371287394761644
596.30000 29.58899371287394761644
596.40000 29.58899371287394761644
596.50000 29.58899371287394761644
596.60000 29.58899371287394761644
596.70000 29.58899371287394761644
596.80000 29.58899371287394761644
596.90000 29.58899371287394761644
597.00000 29.58899371287394761644
597.10000 29.58899371287394761644
597.20000 29.58899371287394761644
597.30000 29.58899371287394761644
597.40000 29.58899371287394761644
597.50000 29.58899371287394761644
597.60000 29.58899371287394761644
597.70000 29.58899371287394761644
597.80000 29.58899371287394761644
597.90000 29.58899371287394761644
598.00000 29.58899371287394761644
598.10000 29.58899371287394761644
598.20000 29.58899371287394761644
598.30000 29.58899371287394761644
598.40000 29.58899371287394761644
598.50000 29.58899371287394761644
598.60000 29.58899371287394761644
598.70000 29.58899371287394761644
598.80000 29.58899371287394761644
598.90000 29.58899371287394761644
599.00000 29.58899371287394761644
599.10000 29.58899371287394761644
599.20000 29.58899371287394761644
599.30000 29.58899371287394761644
599.40000 29.58899371287394761644
599.50000 29.58899371287394761644
599.60000 29.58899371287394761644
599.70000 29.58899371287394761644
599.80000 29.58899371287394761644
599.90000 29.58899371287394761644
600.00000 29.58899371287394761644
600.10000 29.58899371287394761644
600.20000 29.58899371287394761644
600.30000 29.58899371287394761644
600.40000 29.58899371287394761644
600.50000 29.58899371287394761644
600.60000 29.58899371287394761644
600.70000 29.58899371287394761644
600.80000 29.58899371287394761644
600.90000 29.58899371287394761644
601.00000 29.58899371287394761644
601.10000 29.58899371287394761644
601.20000 29.58899371287394761644
601.30000 29.58899371287394761644
601.40000 29.58899371287394761644
601.50000 29.58899371287394761644
601.60000 29.58899371287394761644
601.70000 29.58899371287394761644
601.80000 29.58899371287394761644
601.90000 29.58899371287394761644
602.00000 29.58899371287394761644
602.10000 29.58899371287394761644
602.20000 29.58899371287394761644
602.30000 29.58899371287394761644
602.40000 29.58899371287394761644
602.50000 29.58899371287394761644
602.60000 29.58899371287394761644
602.70000 29.58899371287394761644
602.80000 29.58899371287394761644
602.90000 29.58899371287394761644
603.00000 29.58899371287394761644
603.10000 29.58899371287394761644
603.20000 29.58899371287394761644
603.30000 29.58899371287394761644
603.40000 29.58899371287394761644
603.50000 29.58899371287394761644
603.60000 29.58899371287394761644
603.70000 29.58899371287394761644
603.80000 29.58899371287394761644
603.90000 29.58899371287394761644
604.00000 29.58899371287394761644
604.10000 29.58899371287394761644
604.20000 29.58899371287394761644
604.30000 29.58899371287394761644
604.40000 29.58899371287394761644
604.50000 29.58899371287394761644
604.60000 29.58899371287394761644
604.70000 29.58899371287394761644
604.80000 29.58899371287394761644
604.90000 29.58899371287394761644
605.00000 29.58899371287394761644
605.10000 29.58899371287394761644
605.20000 29.58899371287394761644
605.30000 29.58899371287394761644
605.40000 29.58899371287394761644
605.50000 29.58899371287394761644
605.60000 29.58899371287394761644
605.70000 29.58899371287394761644
605.80000 29.58899371287394761644
605.90000 29.58899371287394761644
606.00000 29.58899371287394761644
606.10000 29.58899371287394761644
606.20000 29.58899371287394761644
606.30000 29.58899371287394761644
606.40000 29.58899371287394761644
606.50000 29.58899371287394761644
606.60000 29.58899371287394761644
606.70000 29.58899371287394761644
606.80000 29.58899371287394761644
606.90000 29.58899371287394761644
607.00000 29.58899371287394761644
607.10000 29.58899371287394761644
607.20000 29.58899371287394761644
607.30000 29.58899371287394761644
607.40000 29.58899371287394761644
607.50000 29.58899371287394761644
607.60000 29.58899371287394761644
607.70000 29.58899371287394761644
607.80000 29.58899371287394761644
607.90000 29.58899371287394761644
608.00000 29.58899371287394761644
608.10000 29.58899371287394761644
608.20000 29.58899371287394761644
608.30000 29.58899371287394761644
608.40000 29.58899371287394761644
608.50000 29.58899371287394761644
608.60000 29.58899371287394761644
608.70000 29.58899371287394761644
608.80000 29.58899371287394761644
608.90000 29.58899371287394761644
609.00000 29.58899371287394761644
609.10000 29.58899371287394761644
609.20000 29.58899371287394761644
609.30000 29.58899371287394761644
609.40000 29.58899371287394761644
609.50000 29.58899371287394761644
609.60000 29.58899371287394761644
609.70000 29.58899371287394761644
609.80000 29.58899371287394761644
609.90000 29.58899371287394761644
610.00000 29.58899371287394761644
610.10000 29.58899371287394761644
610.20000 29.58899371287394761644
610.30000 29.58899371287394761644
610.40000 29.58899371287394761644
610.50000 29.58899371287394761644
610.60000 29.58899371287394761644
610.70000 29.58899371287394761644
610.80000 29.58899371287394761644
610.90000 29.58899371287394761644
611.00000 29.58899371287394761644
611.10000 29.58899371287394761644
611.20000 29.58899371287394761644
611.30000 29.58899371287394761644
611.40000 29.58899371287394761644
611.50000 29.58899371287394761644
611.60000 29.58899371287394761644
611.70000 29.58899371287394761644
611.80000 29.58899371287394761644
611.90000 29.58899371287394761644
612.00000 29.58899371287394761644
612.10000 29.58899371287394761644
612.20000 29.58899371287394761644
612.30000 29.58899371287394761644
612.40000 29.58899371287394761644
612.50000 29.58899371287394761644
612.60000 29.58899371287394761644
612.70000 29.58899371287394761644
612.80000 29.58899371287394761644
612.90000 29.58899371287394761644
613.00000 29.58899371287394761644
613.10000 29.58899371287394761644
613.20000 29.58899371287394761644
613.30000 29.58899371287394761644
613.40000 29.58899371287394761644
613.50000 29.58899371287394761644
613.60000 29.58899371287394761644
613.70000 29.58899371287394761644
613.80000 29.58899371287394761644
613.90000 29.58899371287394761644
614.00000 29.58899371287394761644
614.10000 29.58899371287394761644
614.20000 29.58899371287394761644
614.30000 29.58899371287394761644
614.40000 29.58899371287394761644
614.50000 29.58899371287394761644
614.60000 29.58899371287394761644
614.70000 29.58899371287394761644
614.80000 29.58899371287394761644
614.90000 29.58899371287394761644
615.00000 29.58899371287394761644
615.10000 29.58899371287394761644
615.20000 29.58899371287394761644
615.30000 29.58899371287394761644
615.40000 29.58899371287394761644
615.50000 29.58899371287394761644
615.60000 29.58899371287394761644
615.70000 29.58899371287394761644
615.80000 29.58899371287394761644
615.90000 29.58899371287394761644
616.00000 29.58899371287394761644
616.10000 29.58899371287394761644
616.20000 29.58899371287394761644
616.30000 29.58899371287394761644
616.40000 29.58899371287394761644
616.50000 29.58899371287394761644
616.60000 29.58899371287394761644
616.70000 29.58899371287394761644
616.80000 29.58899371287394761644
616.90000 29.58899371287394761644
617.00000 29.58899371287394761644
617.10000 29.58899371287394761644
617.20000 29.58899371287394761644
617.30000 29.58899371287394761644
617.40000 29.58899371287394761644
617.50000 29.58899371287394761644
617.60000 29.58899371287394761644
617.70000 29.58899371287394761644
617.80000 29.58899371287394761644
617.90000 29.58899371287394761644
618.00000 29.58899371287394761644
618.10000 29.58899371287394761644
618.20000 29.58899371287394761644
618.30000 29.58899371287394761644
618.40000 29.58899371287394761644
618.50000 29.58899371287394761644
618.60000 29.58899371287394761644
618.70000 29.58899371287394761644
618.80000 29.58899371287394761644
618.90000 29.58899371287394761644
619.00000 29.58899371287394761644
619.10000 29.58899371287394761644
619.20000 29.58899371287394761644
619.30000 29.58899371287394761644
619.40000 29.58899371287394761644
619.50000 29.58899371287394761644
619.60000 29.58899371287394761644
619.70000 29.58899371287394761644
619.80000 29.58899371287394761644
619.90000 29.58899371287394761644
620.00000 29.58899371287394761644
620.10000 29.58899371287394761644
620.20000 29.58899371287394761644
620.30000 29.58899371287394761644
620.40000 29.58899371287394761644
620.50000 29.58899371287394761644
620.60000 29.58899371287394761644
620.70000 29.58899371287394761644
620.80000 29.58899371287394761644
620.90000 29.58899371287394761644
621.00000 29.58899371287394761644
621.10000 29.58899371287394761644
621.20000 29.58899371287394761644
621.30000 29.58899371287394761644
621.40000 29.58899371287394761644
621.50000 29.58899371287394761644
621.60000 29.58899371287394761644
621.70000 29.58899371287394761644
621.80000 29.58899371287394761644
621.90000 29.58899371287394761644
622.00000 29.58899371287394761644
622.10000 29.58899371287394761644
622.20000 29.58899371287394761644
622.30000 29.58899371287394761644
622.40000 29.58899371287394761644
622.50000 29.58899371287394761644
622.60000 29.58899371287394761644
622.70000 29.58899371287394761644
622.80000 29.58899371287394761644
622.90000 29.58899371287394761644
623.00000 29.58899371287394761644
623.10000 29.58899371287394761644
623.20000 29.58899371287394761644
623.30000 29.58899371287394761644
623.40000 29.58899371287394761644
623.50000 29.58899371287394761644
623.60000 29.58899371287394761644
623.70000 29.58899371287394761644
623.80000 29.58899371287394761644
623.90000 29.58899371287394761644
624.00000 29.58899371287394761644
624.10000 29.58899371287394761644
624.20000 29.58899371287394761644
624.30000 29.58899371287394761644
624.40000 29.58899371287394761644
624.50000 29.58899371287394761644
624.60000 29.58899371287394761644
624.70000 29.58899371287394761644
624.80000 29.58899371287394761644
624.90000 29.58899371287394761644
625.00000 29.58899371287394761644
625.10000 29.58899371287394761644
625.20000 29.58899371287394761644
625.30000 29.58899371287394761644
625.40000 29.58899371287394761644
625.50000 29.58899371287394761644
625.60000 29.58899371287394761644
625.70000 29.58899371287394761644
625.80000 29.58899371287394761644
625.90000 29.58899371287394761644
626.00000 29.58899371287394761644
626.10000 29.58899371287394761644
626.20000 29.58899371287394761644
626.30000 29.58899371287394761644
626.40000 29.58899371287394761644
626.50000 29.58899371287394761644
626.60000 29.58899371287394761644
626.70000 29.58899371287394761644
626.80000 29.58899371287394761644
626.90000 29.58899371287394761644
627.00000 29.58899371287394761644
627.10000 29.58899371287394761644
627.20000 29.58899371287394761644
627.30000 29.58899371287394761644
627.40000 29.58899371287394761644
627.50000 29.58899371287394761644
627.60000 29.58899371287394761644
627.70000 29.58899371287394761644
627.80000 29.58899371287394761644
627.90000 29.58899371287394761644
628.00000 29.58899371287394761644
628.10000 29.58899371287394761644
628.20000 29.58899371287394761644
628.30000 29.58899371287394761644
628.40000 29.58899371287394761644
628.50000 29.58899371287394761644
628.60000 29.58899371287394761644
628.70000 29.58899371287394761644
628.80000 29.58899371287394761644
628.90000 29.58899371287394761644
629.00000 29.58899371287394761644
629.10000 29.58899371287394761644
629.20000 29.58899371287394761644
629.30000 29.58899371287394761644
629.40000 29.58899371287394761644
629.50000 29.58899371287394761644
629.60000 29.58899371287394761644
629.70000 29.58899371287394761644
629.80000 29.58899371287394761644
629.90000 29.58899371287394761644
630.00000 29.58899371287394761644
630.10000 29.58899371287394761644
630.20000 29.58899371287394761644
630.30000 29.58899371287394761644
630.40000 29.58899371287394761644
630.50000 29.58899371287394761644
630.60000 29.58899371287394761644
630.70000 29.58899371287394761644
630.80000 29.58899371287394761644
630.90000 29.58899371287394761644
631.00000 29.58899371287394761644
631.10000 29.58899371287394761644
631.20000 29.58899371287394761644
631.30000 29.58899371287394761644
631.40000 29.58899371287394761644
631.50000 29.58899371287394761644
631.60000 29.58899371287394761644
631.70000 29.58899371287394761644
631.80000 29.58899371287394761644
631.90000 29.58899371287394761644
632.00000 29.58899371287394761644
632.10000 29.58899371287394761644
632.20000 29.58899371287394761644
632.30000 29.58899371287394761644
632.40000 29.58899371287394761644
632.50000 29.58899371287394761644
632.60000 29.58899371287394761644
632.70000 29.58899371287394761644
632.80000 29.58899371287394761644
632.90000 29.58899371287394761644
633.00000 29.58899371287394761644
633.10000 29.58899371287394761644
633.20000 29.58899371287394761644
633.30000 29.58899371287394761644
633.40000 29.58899371287394761644
633.50000 29.58899371287394761644
633.60000 29.58899371287394761644
633.70000 29.58899371287394761644
633.80000 29.58899371287394761644
633.90000 29.58899371287394761644
634.00000 29.58899371287394761644
634.10000 29.58899371287394761644
634.20000 29.58899371287394761644
634.30000 29.58899371287394761644
634.40000 29.58899371287394761644
634.50000 29.58899371287394761644
634.60000 29.58899371287394761644
634.70000 29.58899371287394761644
634.80000 29.58899371287394761644
634.90000 29.58899371287394761644
635.00000 29.58899371287394761644
635.10000 29.58899371287394761644
635.20000 29.58899371287394761644
635.30000 29.58899371287394761644
635.40000 29.58899371287394761644
635.50000 29.58899371287394761644
635.60000 29.58899371287394761644
635.70000 29.58899371287394761644
635.80000 29.58899371287394761644
635.90000 29.58899371287394761644
636.00000 29.58899371287394761644
636.10000 29.58899371287394761644
636.20000 29.58899371287394761644
636.30000 29.58899371287394761644
636.40000 29.58899371287394761644
636.50000 29.58899371287394761644
636.60000 29.58899371287394761644
636.70000 29.58899371287394761644
636.80000 29.58899371287394761644
636.90000 29.58899371287394761644
637.00000 29.58899371287394761644
637.10000 29.58899371287394761644
637.20000 29.58899371287394761644
637.30000 29.58899371287394761644
637.40000 29.58899371287394761644
637.50000 29.58899371287394761644
637.60000 29.58899371287394761644
637.70000 29.58899371287394761644
637.80000 29.58899371287394761644
637.90000 29.58899371287394761644
638.00000 29.58899371287394761644
638.10000 29.58899371287394761644
638.20000 29.58899371287394761644
638.30000 29.58899371287394761644
638.40000 29.58899371287394761644
638.50000 29.58899371287394761644
638.60000 29.58899371287394761644
638.70000 29.58899371287394761644
638.80000 29.58899371287394761644
638.90000 29.58899371287394761644
639.00000 29.58899371287394761644
639.10000 29.58899371287394761644
639.20000 29.58899371287394761644
639.30000 29.58899371287394761644
639.40000 29.58899371287394761644
639.50000 29.58899371287394761644
639.60000 29.58899371287394761644
639.70000 29.58899371287394761644
639.80000 29.58899371287394761644
639.90000 29.58899371287394761644
640.00000 29.58899371287394761644
640.10000 29.58899371287394761644
640.20000 29.58899371287394761644
640.30000 29.58899371287394761644
640.40000 29.58899371287394761644
640.50000 29.58899371287394761644
640.60000 29.58899371287394761644
640.70000 29.58899371287394761644
640.80000 29.58899371287394761644
640.90000 29.58899371287394761644
641.00000 29.58899371287394761644
641.10000 29.58899371287394761644
641.20000 29.58899371287394761644
641.30000 29.58899371287394761644
641.40000 29.58899371287394761644
641.50000 29.58899371287394761644
641.60000 29.58899371287394761644
641.70000 29.58899371287394761644
641.80000 29.58899371287394761644
641.90000 29.58899371287394761644
642.00000 29.58899371287394761644
642.10000 29.58899371287394761644
642.20000 29.58899371287394761644
642.30000 29.58899371287394761644
642.40000 29.58899371287394761644
642.50000 29.58899371287394761644
642.60000 29.58899371287394761644
642.70000 29.58899371287394761644
642.80000 29.58899371287394761644
642.90000 29.58899371287394761644
643.00000 29.58899371287394761644
643.10000 29.58899371287394761644
643.20000 29.58899371287394761644
643.30000 29.58899371287394761644
643.40000 29.58899371287394761644
643.50000 29.58899371287394761644
643.60000 29.58899371287394761644
643.70000 29.58899371287394761644
643.80000 29.58899371287394761644
643.90000 29.58899371287394761644
644.00000 29.58899371287394761644
644.10000 29.58899371287394761644
644.20000 29.58899371287394761644
644.30000 29.58899371287394761644
644.40000 29.58899371287394761644
644.50000 29.58899371287394761644
644.60000 29.58899371287394761644
644.70000 29.58899371287394761644
644.80000 29.58899371287394761644
644.90000 29.58899371287394761644
645.00000 29.58899371287394761644
645.10000 29.58899371287394761644
645.20000 29.58899371287394761644
645.30000 29.58899371287394761644
645.40000 29.58899371287394761644
645.50000 29.58899371287394761644
645.60000 29.58899371287394761644
645.70000 29.58899371287394761644
645.80000 29.58899371287394761644
645.90000 29.58899371287394761644
646.00000 29.58899371287394761644
646.10000 29.58899371287394761644
646.20000 29.58899371287394761644
646.30000 29.58899371287394761644
646.40000 29.58899371287394761644
646.50000 29.58899371287394761644
646.60000 29.58899371287394761644
646.70000 29.58899371287394761644
646.80000 29.58899371287394761644
646.90000 29.58899371287394761644
647.00000 29.58899371287394761644
647.10000 29.58899371287394761644
647.20000 29.58899371287394761644
647.30000 29.58899371287394761644
647.40000 29.58899371287394761644
647.50000 29.58899371287394761644
647.60000 29.58899371287394761644
647.70000 29.58899371287394761644
647.80000 29.58899371287394761644
647.90000 29.58899371287394761644
648.00000 29.58899371287394761644
648.10000 29.58899371287394761644
648.20000 29.58899371287394761644
648.30000 29.58899371287394761644
648.40000 29.58899371287394761644
648.50000 29.58899371287394761644
648.60000 29.58899371287394761644
648.70000 29.58899371287394761644
648.80000 29.58899371287394761644
648.90000 29.58899371287394761644
649.00000 29.58899371287394761644
649.10000 29.58899371287394761644
649.20000 29.58899371287394761644
649.30000 29.58899371287394761644
649.40000 29.58899371287394761644
649.50000 29.58899371287394761644
649.60000 29.58899371287394761644
649.70000 29.58899371287394761644
649.80000 29.58899371287394761644
649.90000 29.58899371287394761644
650.00000 29.58899371287394761644
650.10000 29.58899371287394761644
650.20000 29.58899371287394761644
650.30000 29.58899371287394761644
650.40000 29.58899371287394761644
650.50000 29.58899371287394761644
650.60000 29.58899371287394761644
650.70000 29.58899371287394761644
650.80000 29.58899371287394761644
650.90000 29.58899371287394761644
651.00000 29.58899371287394761644
651.10000 29.58899371287394761644
651.20000 29.58899371287394761644
651.30000 29.58899371287394761644
651.40000 29.58899371287394761644
651.50000 29.58899371287394761644
651.60000 29.58899371287394761644
651.70000 29.58899371287394761644
651.80000 29.58899371287394761644
651.90000 29.58899371287394761644
652.00000 29.58899371287394761644
652.10000 29.58899371287394761644
652.20000 29.58899371287394761644
652.30000 29.58899371287394761644
652.40000 29.58899371287394761644
652.50000 29.58899371287394761644
652.60000 29.58899371287394761644
652.70000 29.58899371287394761644
652.80000 29.58899371287394761644
652.90000 29.58899371287394761644
653.00000 29.58899371287394761644
653.10000 29.58899371287394761644
653.20000 29.58899371287394761644
653.30000 29.58899371287394761644
653.40000 29.58899371287394761644
653.50000 29.58899371287394761644
653.60000 29.58899371287394761644
653.70000 29.58899371287394761644
653.80000 29.58899371287394761644
653.90000 29.58899371287394761644
654.00000 29.58899371287394761644
654.10000 29.58899371287394761644
654.20000 29.58899371287394761644
654.30000 29.58899371287394761644
654.40000 29.58899371287394761644
654.50000 29.58899371287394761644
654.60000 29.58899371287394761644
654.70000 29.58899371287394761644
654.80000 29.58899371287394761644
654.90000 29.58899371287394761644
655.00000 29.58899371287394761644
655.10000 29.58899371287394761644
655.20000 29.58899371287394761644
655.30000 29.58899371287394761644
655.40000 29.58899371287394761644
655.50000 29.58899371287394761644
655.60000 29.58899371287394761644
655.70000 29.58899371287394761644
655.80000 29.58899371287394761644
655.90000 29.58899371287394761644
656.00000 29.58899371287394761644
656.10000 29.58899371287394761644
656.20000 29.58899371287394761644
656.30000 29.58899371287394761644
656.40000 29.58899371287394761644
656.50000 29.58899371287394761644
656.60000 29.58899371287394761644
656.70000 29.58899371287394761644
656.80000 29.58899371287394761644
656.90000 29.58899371287394761644
657.00000 29.58899371287394761644
657.10000 29.58899371287394761644
657.20000 29.58899371287394761644
657.30000 29.58899371287394761644
657.40000 29.58899371287394761644
657.50000 29.58899371287394761644
657.60000 29.58899371287394761644
657.70000 29.58899371287394761644
657.80000 29.58899371287394761644
657.90000 29.58899371287394761644
658.00000 29.58899371287394761644
658.10000 29.58899371287394761644
658.20000 29.58899371287394761644
658.30000 29.58899371287394761644
658.40000 29.58899371287394761644
658.50000 29.58899371287394761644
658.60000 29.58899371287394761644
658.70000 29.58899371287394761644
658.80000 29.58899371287394761644
658.90000 29.58899371287394761644
659.00000 29.58899371287394761644
659.10000 29.58899371287394761644
659.20000 29.58899371287394761644
659.30000 29.58899371287394761644
659.40000 29.58899371287394761644
659.50000 29.58899371287394761644
659.60000 29.58899371287394761644
659.70000 29.58899371287394761644
659.80000 29.58899371287394761644
659.90000 29.58899371287394761644
660.00000 29.58899371287394761644
660.10000 29.58899371287394761644
660.20000 29.58899371287394761644
660.30000 29.58899371287394761644
660.40000 29.58899371287394761644
660.50000 29.58899371287394761644
660.60000 29.58899371287394761644
660.70000 29.58899371287394761644
660.80000 29.58899371287394761644
660.90000 29.58899371287394761644
661.00000 29.58899371287394761644
661.10000 29.58899371287394761644
661.20000 29.58899371287394761644
661.30000 29.58899371287394761644
661.40000 29.58899371287394761644
661.50000 29.58899371287394761644
661.60000 29.58899371287394761644
661.70000 29.58899371287394761644
661.80000 29.58899371287394761644
661.90000 29.58899371287394761644
662.00000 29.58899371287394761644
662.10000 29.58899371287394761644
662.20000 29.58899371287394761644
662.30000 29.58899371287394761644
662.40000 29.58899371287394761644
662.50000 29.58899371287394761644
662.60000 29.58899371287394761644
662.70000 29.58899371287394761644
662.80000 29.58899371287394761644
662.90000 29.58899371287394761644
663.00000 29.58899371287394761644
663.10000 29.58899371287394761644
663.20000 29.58899371287394761644
663.30000 29.58899371287394761644
663.40000 29.58899371287394761644
663.50000 29.58899371287394761644
663.60000 29.58899371287394761644
663.70000 29.58899371287394761644
663.80000 29.58899371287394761644
663.90000 29.58899371287394761644
664.00000 29.58899371287394761644
664.10000 29.58899371287394761644
664.20000 29.58899371287394761644
664.30000 29.58899371287394761644
664.40000 29.58899371287394761644
664.50000 29.58899371287394761644
664.60000 29.58899371287394761644
664.70000 29.58899371287394761644
664.80000 29.58899371287394761644
664.90000 29.58899371287394761644
665.00000 29.58899371287394761644
665.10000 29.58899371287394761644
665.20000 29.58899371287394761644
665.30000 29.58899371287394761644
665.40000 29.58899371287394761644
665.50000 29.58899371287394761644
665.60000 29.58899371287394761644
665.70000 29.58899371287394761644
665.80000 29.58899371287394761644
665.90000 29.58899371287394761644
666.00000 29.58899371287394761644
666.10000 29.58899371287394761644
666.20000 29.58899371287394761644
666.30000 29.58899371287394761644
666.40000 29.58899371287394761644
666.50000 29.58899371287394761644
666.60000 29.58899371287394761644
666.70000 29.58899371287394761644
666.80000 29.58899371287394761644
666.90000 29.58899371287394761644
667.00000 29.58899371287394761644
667.10000 29.58899371287394761644
667.20000 29.58899371287394761644
667.30000 29.58899371287394761644
667.40000 29.58899371287394761644
667.50000 29.58899371287394761644
667.60000 29.58899371287394761644
667.70000 29.58899371287394761644
667.80000 29.58899371287394761644
667.90000 29.58899371287394761644
668.00000 29.58899371287394761644
668.10000 29.58899371287394761644
668.20000 29.58899371287394761644
668.30000 29.58899371287394761644
668.40000 29.58899371287394761644
668.50000 29.58899371287394761644
668.60000 29.58899371287394761644
668.70000 29.58899371287394761644
668.80000 29.58899371287394761644
668.90000 29.58899371287394761644
669.00000 29.58899371287394761644
669.10000 29.58899371287394761644
669.20000 29.58899371287394761644
669.30000 29.58899371287394761644
669.40000 29.58899371287394761644
669.50000 29.58899371287394761644
669.60000 29.58899371287394761644
669.70000 29.58899371287394761644
669.80000 29.58899371287394761644
669.90000 29.58899371287394761644
670.00000 29.58899371287394761644
670.10000 29.58899371287394761644
670.20000 29.58899371287394761644
670.30000 29.58899371287394761644
670.40000 29.58899371287394761644
670.50000 29.58899371287394761644
670.60000 29.58899371287394761644
670.70000 29.58899371287394761644
670.80000 29.58899371287394761644
670.90000 29.58899371287394761644
671.00000 29.58899371287394761644
671.10000 29.58899371287394761644
671.20000 29.58899371287394761644
671.30000 29.58899371287394761644
671.40000 29.58899371287394761644
671.50000 29.58899371287394761644
671.60000 29.58899371287394761644
671.70000 29.58899371287394761644
671.80000 29.58899371287394761644
671.90000 29.58899371287394761644
672.00000 29.58899371287394761644
672.10000 29.58899371287394761644
672.20000 29.58899371287394761644
672.30000 29.58899371287394761644
672.40000 29.58899371287394761644
672.50000 29.58899371287394761644
672.60000 29.58899371287394761644
672.70000 29.58899371287394761644
672.80000 29.58899371287394761644
672.90000 29.58899371287394761644
673.00000 29.58899371287394761644
673.10000 29.58899371287394761644
673.20000 29.58899371287394761644
673.30000 29.58899371287394761644
673.40000 29.58899371287394761644
673.50000 29.58899371287394761644
673.60000 29.58899371287394761644
673.70000 29.58899371287394761644
673.80000 29.58899371287394761644
673.90000 29.58899371287394761644
674.00000 29.58899371287394761644
674.10000 29.58899371287394761644
674.20000 29.58899371287394761644
674.30000 29.58899371287394761644
674.40000 29.58899371287394761644
674.50000 29.58899371287394761644
674.60000 29.58899371287394761644
674.70000 29.58899371287394761644
674.80000 29.58899371287394761644
674.90000 29.58899371287394761644
675.00000 29.58899371287394761644
675.10000 29.58899371287394761644
675.20000 29.58899371287394761644
675.30000 29.58899371287394761644
675.40000 29.58899371287394761644
675.50000 29.58899371287394761644
675.60000 29.58899371287394761644
675.70000 29.58899371287394761644
675.80000 29.58899371287394761644
675.90000 29.58899371287394761644
676.00000 29.58899371287394761644
676.10000 29.58899371287394761644
676.20000 29.58899371287394761644
676.30000 29.58899371287394761644
676.40000 29.58899371287394761644
676.50000 29.58899371287394761644
676.60000 29.58899371287394761644
676.70000 29.58899371287394761644
676.80000 29.58899371287394761644
676.90000 29.58899371287394761644
677.00000 29.58899371287394761644
677.10000 29.58899371287394761644
677.20000 29.58899371287394761644
677.30000 29.58899371287394761644
677.40000 29.58899371287394761644
677.50000 29.58899371287394761644
677.60000 29.58899371287394761644
677.70000 29.58899371287394761644
677.80000 29.58899371287394761644
677.90000 29.58899371287394761644
678.00000 29.58899371287394761644
678.10000 29.58899371287394761644
678.20000 29.58899371287394761644
678.30000 29.58899371287394761644
678.40000 29.58899371287394761644
678.50000 29.58899371287394761644
678.60000 29.58899371287394761644
678.70000 29.58899371287394761644
678.80000 29.58899371287394761644
678.90000 29.58899371287394761644
679.00000 29.58899371287394761644
679.10000 29.58899371287394761644
679.20000 29.58899371287394761644
679.30000 29.58899371287394761644
679.40000 29.58899371287394761644
679.50000 29.58899371287394761644
679.60000 29.58899371287394761644
679.70000 29.58899371287394761644
679.80000 29.58899371287394761644
679.90000 29.58899371287394761644
680.00000 29.58899371287394761644
680.10000 29.58899371287394761644
680.20000 29.58899371287394761644
680.30000 29.58899371287394761644
680.40000 29.58899371287394761644
680.50000 29.58899371287394761644
680.60000 29.58899371287394761644
680.70000 29.58899371287394761644
680.80000 29.58899371287394761644
680.90000 29.58899371287394761644
681.00000 29.58899371287394761644
681.10000 29.58899371287394761644
681.20000 29.58899371287394761644
681.30000 29.58899371287394761644
681.40000 29.58899371287394761644
681.50000 29.58899371287394761644
681.60000 29.58899371287394761644
681.70000 29.58899371287394761644
681.80000 29.58899371287394761644
681.90000 29.58899371287394761644
682.00000 29.58899371287394761644
682.10000 29.58899371287394761644
682.20000 29.58899371287394761644
682.30000 29.58899371287394761644
682.40000 29.58899371287394761644
682.50000 29.58899371287394761644
682.60000 29.58899371287394761644
682.70000 29.58899371287394761644
682.80000 29.58899371287394761644
682.90000 29.58899371287394761644
683.00000 29.58899371287394761644
683.10000 29.58899371287394761644
683.20000 29.58899371287394761644
683.30000 29.58899371287394761644
683.40000 29.58899371287394761644
683.50000 29.58899371287394761644
683.60000 29.58899371287394761644
683.70000 29.58899371287394761644
683.80000 29.58899371287394761644
683.90000 29.58899371287394761644
684.00000 29.58899371287394761644
684.10000 29.58899371287394761644
684.20000 29.58899371287394761644
684.30000 29.58899371287394761644
684.40000 29.58899371287394761644
684.50000 29.58899371287394761644
684.60000 29.58899371287394761644
684.70000 29.58899371287394761644
684.80000 29.58899371287394761644
684.90000 29.58899371287394761644
685.00000 29.58899371287394761644
685.10000 29.58899371287394761644
685.20000 29.58899371287394761644
685.30000 29.58899371287394761644
685.40000 29.58899371287394761644
685.50000 29.58899371287394761644
685.60000 29.58899371287394761644
685.70000 29.58899371287394761644
685.80000 29.58899371287394761644
685.90000 29.58899371287394761644
686.00000 29.58899371287394761644
686.10000 29.58899371287394761644
686.20000 29.58899371287394761644
686.30000 29.58899371287394761644
686.40000 29.58899371287394761644
686.50000 29.58899371287394761644
686.60000 29.58899371287394761644
686.70000 29.58899371287394761644
686.80000 29.58899371287394761644
686.90000 29.58899371287394761644
687.00000 29.58899371287394761644
687.10000 29.58899371287394761644
687.20000 29.58899371287394761644
687.30000 29.58899371287394761644
687.40000 29.58899371287394761644
687.50000 29.58899371287394761644
687.60000 29.58899371287394761644
687.70000 29.58899371287394761644
687.80000 29.58899371287394761644
687.90000 29.58899371287394761644
688.00000 29.58899371287394761644
688.10000 29.58899371287394761644
688.20000 29.58899371287394761644
688.30000 29.58899371287394761644
688.40000 29.58899371287394761644
688.50000 29.58899371287394761644
688.60000 29.58899371287394761644
688.70000 29.58899371287394761644
688.80000 29.58899371287394761644
688.90000 29.58899371287394761644
689.00000 29.58899371287394761644
689.10000 29.58899371287394761644
689.20000 29.58899371287394761644
689.30000 29.58899371287394761644
689.40000 29.58899371287394761644
689.50000 29.58899371287394761644
689.60000 29.58899371287394761644
689.70000 29.58899371287394761644
689.80000 29.58899371287394761644
689.90000 29.58899371287394761644
690.00000 29.58899371287394761644
690.10000 29.58899371287394761644
690.20000 29.58899371287394761644
690.30000 29.58899371287394761644
690.40000 29.58899371287394761644
690.50000 29.58899371287394761644
690.60000 29.58899371287394761644
690.70000 29.58899371287394761644
690.80000 29.58899371287394761644
690.90000 29.58899371287394761644
691.00000 29.58899371287394761644
691.10000 29.58899371287394761644
691.20000 29.58899371287394761644
691.30000 29.58899371287394761644
691.40000 29.58899371287394761644
691.50000 29.58899371287394761644
691.60000 29.58899371287394761644
691.70000 29.58899371287394761644
691.80000 29.58899371287394761644
691.90000 29.58899371287394761644
692.00000 29.58899371287394761644
692.10000 29.58899371287394761644
692.20000 29.58899371287394761644
692.30000 29.58899371287394761644
692.40000 29.58899371287394761644
692.50000 29.58899371287394761644
692.60000 29.58899371287394761644
692.70000 29.58899371287394761644
692.80000 29.58899371287394761644
692.90000 29.58899371287394761644
693.00000 29.58899371287394761644
693.10000 29.58899371287394761644
693.20000 29.58899371287394761644
693.30000 29.58899371287394761644
693.40000 29.58899371287394761644
693.50000 29.58899371287394761644
693.60000 29.58899371287394761644
693.70000 29.58899371287394761644
693.80000 29.58899371287394761644
693.90000 29.58899371287394761644
694.00000 29.58899371287394761644
694.10000 29.58899371287394761644
694.20000 29.58899371287394761644
694.30000 29.58899371287394761644
694.40000 29.58899371287394761644
694.50000 29.58899371287394761644
694.60000 29.58899371287394761644
694.70000 29.58899371287394761644
694.80000 29.58899371287394761644
694.90000 29.58899371287394761644
695.00000 29.58899371287394761644
695.10000 29.58899371287394761644
695.20000 29.58899371287394761644
695.30000 29.58899371287394761644
695.40000 29.58899371287394761644
695.50000 29.58899371287394761644
695.60000 29.58899371287394761644
695.70000 29.58899371287394761644
695.80000 29.58899371287394761644
695.90000 29.58899371287394761644
696.00000 29.58899371287394761644
696.10000 29.58899371287394761644
696.20000 29.58899371287394761644
696.30000 29.58899371287394761644
696.40000 29.58899371287394761644
696.50000 29.58899371287394761644
696.60000 29.58899371287394761644
696.70000 29.58899371287394761644
696.80000 29.58899371287394761644
696.90000 29.58899371287394761644
697.00000 29.58899371287394761644
697.10000 29.58899371287394761644
697.20000 29.58899371287394761644
697.30000 29.58899371287394761644
697.40000 29.58899371287394761644
697.50000 29.58899371287394761644
697.60000 29.58899371287394761644
697.70000 29.58899371287394761644
697.80000 29.58899371287394761644
697.90000 29.58899371287394761644
698.00000 29.58899371287394761644
698.10000 29.58899371287394761644
698.20000 29.58899371287394761644
698.30000 29.58899371287394761644
698.40000 29.58899371287394761644
698.50000 29.58899371287394761644
698.60000 29.58899371287394761644
698.70000 29.58899371287394761644
698.80000 29.58899371287394761644
698.90000 29.58899371287394761644
699.00000 29.58899371287394761644
699.10000 29.58899371287394761644
699.20000 29.58899371287394761644
699.30000 29.58899371287394761644
699.40000 29.58899371287394761644
699.50000 29.58899371287394761644
699.60000 29.58899371287394761644
699.70000 29.58899371287394761644
699.80000 29.58899371287394761644
699.90000 29.58899371287394761644
700.00000 29.58899371287394761644
700.10000 29.58899371287394761644
700.20000 29.58899371287394761644
700.30000 29.58899371287394761644
700.40000 29.58899371287394761644
700.50000 29.58899371287394761644
700.60000 29.58899371287394761644
700.70000 29.58899371287394761644
700.80000 29.58899371287394761644
700.90000 29.58899371287394761644
701.00000 29.58899371287394761644
701.10000 29.58899371287394761644
701.20000 29.58899371287394761644
701.30000 29.58899371287394761644
701.40000 29.58899371287394761644
701.50000 29.58899371287394761644
701.60000 29.58899371287394761644
701.70000 29.58899371287394761644
701.80000 29.58899371287394761644
701.90000 29.58899371287394761644
702.00000 29.58899371287394761644
702.10000 29.58899371287394761644
702.20000 29.58899371287394761644
702.30000 29.58899371287394761644
702.40000 29.58899371287394761644
702.50000 29.58899371287394761644
702.60000 29.58899371287394761644
702.70000 29.58899371287394761644
702.80000 29.58899371287394761644
702.90000 29.58899371287394761644
703.00000 29.58899371287394761644
703.10000 29.58899371287394761644
703.20000 29.58899371287394761644
703.30000 29.58899371287394761644
703.40000 29.58899371287394761644
703.50000 29.58899371287394761644
703.60000 29.58899371287394761644
703.70000 29.58899371287394761644
703.80000 29.58899371287394761644
703.90000 29.58899371287394761644
704.00000 29.58899371287394761644
704.10000 29.58899371287394761644
704.20000 29.58899371287394761644
704.30000 29.58899371287394761644
704.40000 29.58899371287394761644
704.50000 29.58899371287394761644
704.60000 29.58899371287394761644
704.70000 29.58899371287394761644
704.80000 29.58899371287394761644
704.90000 29.58899371287394761644
705.00000 29.58899371287394761644
705.10000 29.58899371287394761644
705.20000 29.58899371287394761644
705.30000 29.58899371287394761644
705.40000 29.58899371287394761644
705.50000 29.58899371287394761644
705.60000 29.58899371287394761644
705.70000 29.58899371287394761644
705.80000 29.58899371287394761644
705.90000 29.58899371287394761644
706.00000 29.58899371287394761644
706.10000 29.58899371287394761644
706.20000 29.58899371287394761644
706.30000 29.58899371287394761644
706.40000 29.58899371287394761644
706.50000 29.58899371287394761644
706.60000 29.58899371287394761644
706.70000 29.58899371287394761644
706.80000 29.58899371287394761644
706.90000 29.58899371287394761644
707.00000 29.58899371287394761644
707.10000 29.58899371287394761644
707.20000 29.58899371287394761644
707.30000 29.58899371287394761644
707.40000 29.58899371287394761644
707.50000 29.58899371287394761644
707.60000 29.58899371287394761644
707.70000 29.58899371287394761644
707.80000 29.58899371287394761644
707.90000 29.58899371287394761644
708.00000 29.58899371287394761644
708.10000 29.58899371287394761644
708.20000 29.58899371287394761644
708.30000 29.58899371287394761644
708.40000 29.58899371287394761644
708.50000 29.58899371287394761644
708.60000 29.58899371287394761644
708.70000 29.58899371287394761644
708.80000 29.58899371287394761644
708.90000 29.58899371287394761644
709.00000 29.58899371287394761644
709.10000 29.58899371287394761644
709.20000 29.58899371287394761644
709.30000 29.58899371287394761644
709.40000 29.58899371287394761644
709.50000 29.58899371287394761644
709.60000 29.58899371287394761644
709.70000 29.58899371287394761644
709.80000 29.58899371287394761644
709.90000 29.58899371287394761644
710.00000 29.58899371287394761644
710.10000 29.58899371287394761644
710.20000 29.58899371287394761644
710.30000 29.58899371287394761644
710.40000 29.58899371287394761644
710.50000 29.58899371287394761644
710.60000 29.58899371287394761644
710.70000 29.58899371287394761644
710.80000 29.58899371287394761644
710.90000 29.58899371287394761644
711.00000 29.58899371287394761644
711.10000 29.58899371287394761644
711.20000 29.58899371287394761644
711.30000 29.58899371287394761644
711.40000 29.58899371287394761644
711.50000 29.58899371287394761644
711.60000 29.58899371287394761644
711.70000 29.58899371287394761644
711.80000 29.58899371287394761644
711.90000 29.58899371287394761644
712.00000 29.58899371287394761644
712.10000 29.58899371287394761644
712.20000 29.58899371287394761644
712.30000 29.58899371287394761644
712.40000 29.58899371287394761644
712.50000 29.58899371287394761644
712.60000 29.58899371287394761644
712.70000 29.58899371287394761644
712.80000 29.58899371287394761644
712.90000 29.58899371287394761644
713.00000 29.58899371287394761644
713.10000 29.58899371287394761644
713.20000 29.58899371287394761644
713.30000 29.58899371287394761644
713.40000 29.58899371287394761644
713.50000 29.58899371287394761644
713.60000 29.58899371287394761644
713.70000 29.58899371287394761644
713.80000 29.58899371287394761644
713.90000 29.58899371287394761644
714.00000 29.58899371287394761644
714.10000 29.58899371287394761644
714.20000 29.58899371287394761644
714.30000 29.58899371287394761644
714.40000 29.58899371287394761644
714.50000 29.58899371287394761644
714.60000 29.58899371287394761644
714.70000 29.58899371287394761644
714.80000 29.58899371287394761644
714.90000 29.58899371287394761644
715.00000 29.58899371287394761644
715.10000 29.58899371287394761644
715.20000 29.58899371287394761644
715.30000 29.58899371287394761644
715.40000 29.58899371287394761644
715.50000 29.58899371287394761644
715.60000 29.58899371287394761644
715.70000 29.58899371287394761644
715.80000 29.58899371287394761644
715.90000 29.58899371287394761644
716.00000 29.58899371287394761644
716.10000 29.58899371287394761644
716.20000 29.58899371287394761644
716.30000 29.58899371287394761644
716.40000 29.58899371287394761644
716.50000 29.58899371287394761644
716.60000 29.58899371287394761644
716.70000 29.58899371287394761644
716.80000 29.58899371287394761644
716.90000 29.58899371287394761644
717.00000 29.58899371287394761644
717.10000 29.58899371287394761644
717.20000 29.58899371287394761644
717.30000 29.58899371287394761644
717.40000 29.58899371287394761644
717.50000 29.58899371287394761644
717.60000 29.58899371287394761644
717.70000 29.58899371287394761644
717.80000 29.58899371287394761644
717.90000 29.58899371287394761644
718.00000 29.58899371287394761644
718.10000 29.58899371287394761644
718.20000 29.58899371287394761644
718.30000 29.58899371287394761644
718.40000 29.58899371287394761644
718.50000 29.58899371287394761644
718.60000 29.58899371287394761644
718.70000 29.58899371287394761644
718.80000 29.58899371287394761644
718.90000 29.58899371287394761644
719.00000 29.58899371287394761644
719.10000 29.58899371287394761644
719.20000 29.58899371287394761644
719.30000 29.58899371287394761644
719.40000 29.58899371287394761644
719.50000 29.58899371287394761644
719.60000 29.58899371287394761644
719.70000 29.58899371287394761644
719.80000 29.58899371287394761644
719.90000 29.58899371287394761644
720.00000 29.58899371287394761644
720.10000 29.58899371287394761644
720.20000 29.58899371287394761644
720.30000 29.58899371287394761644
720.40000 29.58899371287394761644
720.50000 29.58899371287394761644
720.60000 29.58899371287394761644
720.70000 29.58899371287394761644
720.80000 29.58899371287394761644
720.90000 29.58899371287394761644
721.00000 29.58899371287394761644
721.10000 29.58899371287394761644
721.20000 29.58899371287394761644
721.30000 29.58899371287394761644
721.40000 29.58899371287394761644
721.50000 29.58899371287394761644
721.60000 29.58899371287394761644
721.70000 29.58899371287394761644
721.80000 29.58899371287394761644
721.90000 29.58899371287394761644
722.00000 29.58899371287394761644
722.10000 29.58899371287394761644
722.20000 29.58899371287394761644
722.30000 29.58899371287394761644
722.40000 29.58899371287394761644
722.50000 29.58899371287394761644
722.60000 29.58899371287394761644
722.70000 29.58899371287394761644
722.80000 29.58899371287394761644
722.90000 29.58899371287394761644
723.00000 29.58899371287394761644
723.10000 29.58899371287394761644
723.20000 29.58899371287394761644
723.30000 29.58899371287394761644
723.40000 29.58899371287394761644
723.50000 29.58899371287394761644
723.60000 29.58899371287394761644
723.70000 29.58899371287394761644
723.80000 29.58899371287394761644
723.90000 29.58899371287394761644
724.00000 29.58899371287394761644
724.10000 29.58899371287394761644
724.20000 29.58899371287394761644
724.30000 29.58899371287394761644
724.40000 29.58899371287394761644
724.50000 29.58899371287394761644
724.60000 29.58899371287394761644
724.70000 29.58899371287394761644
724.80000 29.58899371287394761644
724.90000 29.58899371287394761644
725.00000 29.58899371287394761644
725.10000 29.58899371287394761644
725.20000 29.58899371287394761644
725.30000 29.58899371287394761644
725.40000 29.58899371287394761644
725.50000 29.58899371287394761644
725.60000 29.58899371287394761644
725.70000 29.58899371287394761644
725.80000 29.58899371287394761644
725.90000 29.58899371287394761644
726.00000 29.58899371287394761644
726.10000 29.58899371287394761644
726.20000 29.58899371287394761644
726.30000 29.58899371287394761644
726.40000 29.58899371287394761644
726.50000 29.58899371287394761644
726.60000 29.58899371287394761644
726.70000 29.58899371287394761644
726.80000 29.58899371287394761644
726.90000 29.58899371287394761644
727.00000 29.58899371287394761644
727.10000 29.58899371287394761644
727.20000 29.58899371287394761644
727.30000 29.58899371287394761644
727.40000 29.58899371287394761644
727.50000 29.58899371287394761644
727.60000 29.58899371287394761644
727.70000 29.58899371287394761644
727.80000 29.58899371287394761644
727.90000 29.58899371287394761644
728.00000 29.58899371287394761644
728.10000 29.58899371287394761644
728.20000 29.58899371287394761644
728.30000 29.58899371287394761644
728.40000 29.58899371287394761644
728.50000 29.58899371287394761644
728.60000 29.58899371287394761644
728.70000 29.58899371287394761644
728.80000 29.58899371287394761644
728.90000 29.58899371287394761644
729.00000 29.58899371287394761644
729.10000 29.58899371287394761644
729.20000 29.58899371287394761644
729.30000 29.58899371287394761644
729.40000 29.58899371287394761644
729.50000 29.58899371287394761644
729.60000 29.58899371287394761644
729.70000 29.58899371287394761644
729.80000 29.58899371287394761644
729.90000 29.58899371287394761644
730.00000 29.58899371287394761644
730.10000 29.58899371287394761644
730.20000 29.58899371287394761644
730.30000 29.58899371287394761644
730.40000 29.58899371287394761644
730.50000 29.58899371287394761644
730.60000 29.58899371287394761644
730.70000 29.58899371287394761644
730.80000 29.58899371287394761644
730.90000 29.58899371287394761644
731.00000 29.58899371287394761644
731.10000 29.58899371287394761644
731.20000 29.58899371287394761644
731.30000 29.58899371287394761644
731.40000 29.58899371287394761644
731.50000 29.58899371287394761644
731.60000 29.58899371287394761644
731.70000 29.58899371287394761644
731.80000 29.58899371287394761644
731.90000 29.58899371287394761644
732.00000 29.58899371287394761644
732.10000 29.58899371287394761644
732.20000 29.58899371287394761644
732.30000 29.58899371287394761644
732.40000 29.58899371287394761644
732.50000 29.58899371287394761644
732.60000 29.58899371287394761644
732.70000 29.58899371287394761644
732.80000 29.58899371287394761644
732.90000 29.58899371287394761644
733.00000 29.58899371287394761644
733.10000 29.58899371287394761644
733.20000 29.58899371287394761644
733.30000 29.58899371287394761644
733.40000 29.58899371287394761644
733.50000 29.58899371287394761644
733.60000 29.58899371287394761644
733.70000 29.58899371287394761644
733.80000 29.58899371287394761644
733.90000 29.58899371287394761644
734.00000 29.58899371287394761644
734.10000 29.58899371287394761644
734.20000 29.58899371287394761644
734.30000 29.58899371287394761644
734.40000 29.58899371287394761644
734.50000 29.58899371287394761644
734.60000 29.58899371287394761644
734.70000 29.58899371287394761644
734.80000 29.58899371287394761644
734.90000 29.58899371287394761644
735.00000 29.58899371287394761644
735.10000 29.58899371287394761644
735.20000 29.58899371287394761644
735.30000 29.58899371287394761644
735.40000 29.58899371287394761644
735.50000 29.58899371287394761644
735.60000 29.58899371287394761644
735.70000 29.58899371287394761644
735.80000 29.58899371287394761644
735.90000 29.58899371287394761644
736.00000 29.58899371287394761644
736.10000 29.58899371287394761644
736.20000 29.58899371287394761644
736.30000 29.58899371287394761644
736.40000 29.58899371287394761644
736.50000 29.58899371287394761644
736.60000 29.58899371287394761644
736.70000 29.58899371287394761644
736.80000 29.58899371287394761644
736.90000 29.58899371287394761644
737.00000 29.58899371287394761644
737.10000 29.58899371287394761644
737.20000 29.58899371287394761644
737.30000 29.58899371287394761644
737.40000 29.58899371287394761644
737.50000 29.58899371287394761644
737.60000 29.58899371287394761644
737.70000 29.58899371287394761644
737.80000 29.58899371287394761644
737.90000 29.58899371287394761644
738.00000 29.58899371287394761644
738.10000 29.58899371287394761644
738.20000 29.58899371287394761644
738.30000 29.58899371287394761644
738.40000 29.58899371287394761644
738.50000 29.58899371287394761644
738.60000 29.58899371287394761644
738.70000 29.58899371287394761644
738.80000 29.58899371287394761644
738.90000 29.58899371287394761644
739.00000 29.58899371287394761644
739.10000 29.58899371287394761644
739.20000 29.58899371287394761644
739.30000 29.58899371287394761644
739.40000 29.58899371287394761644
739.50000 29.58899371287394761644
739.60000 29.58899371287394761644
739.70000 29.58899371287394761644
739.80000 29.58899371287394761644
739.90000 29.58899371287394761644
740.00000 29.58899371287394761644
740.10000 29.58899371287394761644
740.20000 29.58899371287394761644
740.30000 29.58899371287394761644
740.40000 29.58899371287394761644
740.50000 29.58899371287394761644
740.60000 29.58899371287394761644
740.70000 29.58899371287394761644
740.80000 29.58899371287394761644
740.90000 29.58899371287394761644
741.00000 29.58899371287394761644
741.10000 29.58899371287394761644
741.20000 29.58899371287394761644
741.30000 29.58899371287394761644
741.40000 29.58899371287394761644
741.50000 29.58899371287394761644
741.60000 29.58899371287394761644
741.70000 29.58899371287394761644
741.80000 29.58899371287394761644
741.90000 29.58899371287394761644
742.00000 29.58899371287394761644
742.10000 29.58899371287394761644
742.20000 29.58899371287394761644
742.30000 29.58899371287394761644
742.40000 29.58899371287394761644
742.50000 29.58899371287394761644
742.60000 29.58899371287394761644
742.70000 29.58899371287394761644
742.80000 29.58899371287394761644
742.90000 29.58899371287394761644
743.00000 29.58899371287394761644
743.10000 29.58899371287394761644
743.20000 29.58899371287394761644
743.30000 29.58899371287394761644
743.40000 29.58899371287394761644
743.50000 29.58899371287394761644
743.60000 29.58899371287394761644
743.70000 29.58899371287394761644
743.80000 29.58899371287394761644
743.90000 29.58899371287394761644
744.00000 29.58899371287394761644
744.10000 29.58899371287394761644
744.20000 29.58899371287394761644
744.30000 29.58899371287394761644
744.40000 29.58899371287394761644
744.50000 29.58899371287394761644
744.60000 29.58899371287394761644
744.70000 29.58899371287394761644
744.80000 29.58899371287394761644
744.90000 29.58899371287394761644
745.00000 29.58899371287394761644
745.10000 29.58899371287394761644
745.20000 29.58899371287394761644
745.30000 29.58899371287394761644
745.40000 29.58899371287394761644
745.50000 29.58899371287394761644
745.60000 29.58899371287394761644
745.70000 29.58899371287394761644
745.80000 29.58899371287394761644
745.90000 29.58899371287394761644
746.00000 29.58899371287394761644
746.10000 29.58899371287394761644
746.20000 29.58899371287394761644
746.30000 29.58899371287394761644
746.40000 29.58899371287394761644
746.50000 29.58899371287394761644
746.60000 29.58899371287394761644
746.70000 29.58899371287394761644
746.80000 29.58899371287394761644
746.90000 29.58899371287394761644
747.00000 29.58899371287394761644
747.10000 29.58899371287394761644
747.20000 29.58899371287394761644
747.30000 29.58899371287394761644
747.40000 29.58899371287394761644
747.50000 29.58899371287394761644
747.60000 29.58899371287394761644
747.70000 29.58899371287394761644
747.80000 29.58899371287394761644
747.90000 29.58899371287394761644
748.00000 29.58899371287394761644
748.10000 29.58899371287394761644
748.20000 29.58899371287394761644
748.30000 29.58899371287394761644
748.40000 29.58899371287394761644
748.50000 29.58899371287394761644
748.60000 29.58899371287394761644
748.70000 29.58899371287394761644
748.80000 29.58899371287394761644
748.90000 29.58899371287394761644
749.00000 29.58899371287394761644
749.10000 29.58899371287394761644
749.20000 29.58899371287394761644
749.30000 29.58899371287394761644
749.40000 29.58899371287394761644
749.50000 29.58899371287394761644
749.60000 29.58899371287394761644
749.70000 29.58899371287394761644
749.80000 29.58899371287394761644
749.90000 29.58899371287394761644
750.00000 29.58899371287394761644
750.10000 29.58899371287394761644
750.20000 29.58899371287394761644
750.30000 29.58899371287394761644
750.40000 29.58899371287394761644
750.50000 29.58899371287394761644
750.60000 29.58899371287394761644
750.70000 29.58899371287394761644
750.80000 29.58899371287394761644
750.90000 29.58899371287394761644
751.00000 29.58899371287394761644
751.10000 29.58899371287394761644
751.20000 29.58899371287394761644
751.30000 29.58899371287394761644
751.40000 29.58899371287394761644
751.50000 29.58899371287394761644
751.60000 29.58899371287394761644
751.70000 29.58899371287394761644
751.80000 29.58899371287394761644
751.90000 29.58899371287394761644
752.00000 29.58899371287394761644
752.10000 29.58899371287394761644
752.20000 29.58899371287394761644
752.30000 29.58899371287394761644
752.40000 29.58899371287394761644
752.50000 29.58899371287394761644
752.60000 29.58899371287394761644
752.70000 29.58899371287394761644
752.80000 29.58899371287394761644
752.90000 29.58899371287394761644
753.00000 29.58899371287394761644
753.10000 29.58899371287394761644
753.20000 29.58899371287394761644
753.30000 29.58899371287394761644
753.40000 29.58899371287394761644
753.50000 29.58899371287394761644
753.60000 29.58899371287394761644
753.70000 29.58899371287394761644
753.80000 29.58899371287394761644
753.90000 29.58899371287394761644
754.00000 29.58899371287394761644
754.10000 29.58899371287394761644
754.20000 29.58899371287394761644
754.30000 29.58899371287394761644
754.40000 29.58899371287394761644
754.50000 29.58899371287394761644
754.60000 29.58899371287394761644
754.70000 29.58899371287394761644
754.80000 29.58899371287394761644
754.90000 29.58899371287394761644
755.00000 29.58899371287394761644
755.10000 29.58899371287394761644
755.20000 29.58899371287394761644
755.30000 29.58899371287394761644
755.40000 29.58899371287394761644
755.50000 29.58899371287394761644
755.60000 29.58899371287394761644
755.70000 29.58899371287394761644
755.80000 29.58899371287394761644
755.90000 29.58899371287394761644
756.00000 29.58899371287394761644
756.10000 29.58899371287394761644
756.20000 29.58899371287394761644
756.30000 29.58899371287394761644
756.40000 29.58899371287394761644
756.50000 29.58899371287394761644
756.60000 29.58899371287394761644
756.70000 29.58899371287394761644
756.80000 29.58899371287394761644
756.90000 29.58899371287394761644
757.00000 29.58899371287394761644
757.10000 29.58899371287394761644
757.20000 29.58899371287394761644
757.30000 29.58899371287394761644
757.40000 29.58899371287394761644
757.50000 29.58899371287394761644
757.60000 29.58899371287394761644
757.70000 29.58899371287394761644
757.80000 29.58899371287394761644
757.90000 29.58899371287394761644
758.00000 29.58899371287394761644
758.10000 29.58899371287394761644
758.20000 29.58899371287394761644
758.30000 29.58899371287394761644
758.40000 29.58899371287394761644
758.50000 29.58899371287394761644
758.60000 29.58899371287394761644
758.70000 29.58899371287394761644
758.80000 29.58899371287394761644
758.90000 29.58899371287394761644
759.00000 29.58899371287394761644
759.10000 29.58899371287394761644
759.20000 29.58899371287394761644
759.30000 29.58899371287394761644
759.40000 29.58899371287394761644
759.50000 29.58899371287394761644
759.60000 29.58899371287394761644
759.70000 29.58899371287394761644
759.80000 29.58899371287394761644
759.90000 29.58899371287394761644
760.00000 29.58899371287394761644
760.10000 29.58899371287394761644
760.20000 29.58899371287394761644
760.30000 29.58899371287394761644
760.40000 29.58899371287394761644
760.50000 29.58899371287394761644
760.60000 29.58899371287394761644
760.70000 29.58899371287394761644
760.80000 29.58899371287394761644
760.90000 29.58899371287394761644
761.00000 29.58899371287394761644
761.10000 29.58899371287394761644
761.20000 29.58899371287394761644
761.30000 29.58899371287394761644
761.40000 29.58899371287394761644
761.50000 29.58899371287394761644
761.60000 29.58899371287394761644
761.70000 29.58899371287394761644
761.80000 29.58899371287394761644
761.90000 29.58899371287394761644
762.00000 29.58899371287394761644
762.10000 29.58899371287394761644
762.20000 29.58899371287394761644
762.30000 29.58899371287394761644
762.40000 29.58899371287394761644
762.50000 29.58899371287394761644
762.60000 29.58899371287394761644
762.70000 29.58899371287394761644
762.80000 29.58899371287394761644
762.90000 29.58899371287394761644
763.00000 29.58899371287394761644
763.10000 29.58899371287394761644
763.20000 29.58899371287394761644
763.30000 29.58899371287394761644
763.40000 29.58899371287394761644
763.50000 29.58899371287394761644
763.60000 29.58899371287394761644
763.70000 29.58899371287394761644
763.80000 29.58899371287394761644
763.90000 29.58899371287394761644
764.00000 29.58899371287394761644
764.10000 29.58899371287394761644
764.20000 29.58899371287394761644
764.30000 29.58899371287394761644
764.40000 29.58899371287394761644
764.50000 29.58899371287394761644
764.60000 29.58899371287394761644
764.70000 29.58899371287394761644
764.80000 29.58899371287394761644
764.90000 29.58899371287394761644
765.00000 29.58899371287394761644
765.10000 29.58899371287394761644
765.20000 29.58899371287394761644
765.30000 29.58899371287394761644
765.40000 29.58899371287394761644
765.50000 29.58899371287394761644
765.60000 29.58899371287394761644
765.70000 29.58899371287394761644
765.80000 29.58899371287394761644
765.90000 29.58899371287394761644
766.00000 29.58899371287394761644
766.10000 29.58899371287394761644
766.20000 29.58899371287394761644
766.30000 29.58899371287394761644
766.40000 29.58899371287394761644
766.50000 29.58899371287394761644
766.60000 29.58899371287394761644
766.70000 29.58899371287394761644
766.80000 29.58899371287394761644
766.90000 29.58899371287394761644
767.00000 29.58899371287394761644
767.10000 29.58899371287394761644
767.20000 29.58899371287394761644
767.30000 29.58899371287394761644
767.40000 29.58899371287394761644
767.50000 29.58899371287394761644
767.60000 29.58899371287394761644
767.70000 29.58899371287394761644
767.80000 29.58899371287394761644
767.90000 29.58899371287394761644
768.00000 29.58899371287394761644
768.10000 29.58899371287394761644
768.20000 29.58899371287394761644
768.30000 29.58899371287394761644
768.40000 29.58899371287394761644
768.50000 29.58899371287394761644
768.60000 29.58899371287394761644
768.70000 29.58899371287394761644
768.80000 29.58899371287394761644
768.90000 29.58899371287394761644
769.00000 29.58899371287394761644
769.10000 29.58899371287394761644
769.20000 29.58899371287394761644
769.30000 29.58899371287394761644
769.40000 29.58899371287394761644
769.50000 29.58899371287394761644
769.60000 29.58899371287394761644
769.70000 29.58899371287394761644
769.80000 29.58899371287394761644
769.90000 29.58899371287394761644
770.00000 29.58899371287394761644
770.10000 29.58899371287394761644
770.20000 29.58899371287394761644
770.30000 29.58899371287394761644
770.40000 29.58899371287394761644
770.50000 29.58899371287394761644
770.60000 29.58899371287394761644
770.70000 29.58899371287394761644
770.80000 29.58899371287394761644
770.90000 29.58899371287394761644
771.00000 29.58899371287394761644
771.10000 29.58899371287394761644
771.20000 29.58899371287394761644
771.30000 29.58899371287394761644
771.40000 29.58899371287394761644
771.50000 29.58899371287394761644
771.60000 29.58899371287394761644
771.70000 29.58899371287394761644
771.80000 29.58899371287394761644
771.90000 29.58899371287394761644
772.00000 29.58899371287394761644
772.10000 29.58899371287394761644
772.20000 29.58899371287394761644
772.30000 29.58899371287394761644
772.40000 29.58899371287394761644
772.50000 29.58899371287394761644
772.60000 29.58899371287394761644
772.70000 29.58899371287394761644
772.80000 29.58899371287394761644
772.90000 29.58899371287394761644
773.00000 29.58899371287394761644
773.10000 29.58899371287394761644
773.20000 29.58899371287394761644
773.30000 29.58899371287394761644
773.40000 29.58899371287394761644
773.50000 29.58899371287394761644
773.60000 29.58899371287394761644
773.70000 29.58899371287394761644
773.80000 29.58899371287394761644
773.90000 29.58899371287394761644
774.00000 29.58899371287394761644
774.10000 29.58899371287394761644
774.20000 29.58899371287394761644
774.30000 29.58899371287394761644
774.40000 29.58899371287394761644
774.50000 29.58899371287394761644
774.60000 29.58899371287394761644
774.70000 29.58899371287394761644
774.80000 29.58899371287394761644
774.90000 29.58899371287394761644
775.00000 29.58899371287394761644
775.10000 29.58899371287394761644
775.20000 29.58899371287394761644
775.30000 29.58899371287394761644
775.40000 29.58899371287394761644
775.50000 29.58899371287394761644
775.60000 29.58899371287394761644
775.70000 29.58899371287394761644
775.80000 29.58899371287394761644
775.90000 29.58899371287394761644
776.00000 29.58899371287394761644
776.10000 29.58899371287394761644
776.20000 29.58899371287394761644
776.30000 29.58899371287394761644
776.40000 29.58899371287394761644
776.50000 29.58899371287394761644
776.60000 29.58899371287394761644
776.70000 29.58899371287394761644
776.80000 29.58899371287394761644
776.90000 29.58899371287394761644
777.00000 29.58899371287394761644
777.10000 29.58899371287394761644
777.20000 29.58899371287394761644
777.30000 29.58899371287394761644
777.40000 29.58899371287394761644
777.50000 29.58899371287394761644
777.60000 29.58899371287394761644
777.70000 29.58899371287394761644
777.80000 29.58899371287394761644
777.90000 29.58899371287394761644
778.00000 29.58899371287394761644
778.10000 29.58899371287394761644
778.20000 29.58899371287394761644
778.30000 29.58899371287394761644
778.40000 29.58899371287394761644
778.50000 29.58899371287394761644
778.60000 29.58899371287394761644
778.70000 29.58899371287394761644
778.80000 29.58899371287394761644
778.90000 29.58899371287394761644
779.00000 29.58899371287394761644
779.10000 29.58899371287394761644
779.20000 29.58899371287394761644
779.30000 29.58899371287394761644
779.40000 29.58899371287394761644
779.50000 29.58899371287394761644
779.60000 29.58899371287394761644
779.70000 29.58899371287394761644
779.80000 29.58899371287394761644
779.90000 29.58899371287394761644
780.00000 29.58899371287394761644
780.10000 29.58899371287394761644
780.20000 29.58899371287394761644
780.30000 29.58899371287394761644
780.40000 29.58899371287394761644
780.50000 29.58899371287394761644
780.60000 29.58899371287394761644
780.70000 29.58899371287394761644
780.80000 29.58899371287394761644
780.90000 29.58899371287394761644
781.00000 29.58899371287394761644
781.10000 29.58899371287394761644
781.20000 29.58899371287394761644
781.30000 29.58899371287394761644
781.40000 29.58899371287394761644
781.50000 29.58899371287394761644
781.60000 29.58899371287394761644
781.70000 29.58899371287394761644
781.80000 29.58899371287394761644
781.90000 29.58899371287394761644
782.00000 29.58899371287394761644
782.10000 29.58899371287394761644
782.20000 29.58899371287394761644
782.30000 29.58899371287394761644
782.40000 29.58899371287394761644
782.50000 29.58899371287394761644
782.60000 29.58899371287394761644
782.70000 29.58899371287394761644
782.80000 29.58899371287394761644
782.90000 29.58899371287394761644
783.00000 29.58899371287394761644
783.10000 29.58899371287394761644
783.20000 29.58899371287394761644
783.30000 29.58899371287394761644
783.40000 29.58899371287394761644
783.50000 29.58899371287394761644
783.60000 29.58899371287394761644
783.70000 29.58899371287394761644
783.80000 29.58899371287394761644
783.90000 29.58899371287394761644
784.00000 29.58899371287394761644
784.10000 29.58899371287394761644
784.20000 29.58899371287394761644
784.30000 29.58899371287394761644
784.40000 29.58899371287394761644
784.50000 29.58899371287394761644
784.60000 29.58899371287394761644
784.70000 29.58899371287394761644
784.80000 29.58899371287394761644
784.90000 29.58899371287394761644
785.00000 29.58899371287394761644
785.10000 29.58899371287394761644
785.20000 29.58899371287394761644
785.30000 29.58899371287394761644
785.40000 29.58899371287394761644
785.50000 29.58899371287394761644
785.60000 29.58899371287394761644
785.70000 29.58899371287394761644
785.80000 29.58899371287394761644
785.90000 29.58899371287394761644
786.00000 29.58899371287394761644
786.10000 29.58899371287394761644
786.20000 29.58899371287394761644
786.30000 29.58899371287394761644
786.40000 29.58899371287394761644
786.50000 29.58899371287394761644
786.60000 29.58899371287394761644
786.70000 29.58899371287394761644
786.80000 29.58899371287394761644
786.90000 29.58899371287394761644
787.00000 29.58899371287394761644
787.10000 29.58899371287394761644
787.20000 29.58899371287394761644
787.30000 29.58899371287394761644
787.40000 29.58899371287394761644
787.50000 29.58899371287394761644
787.60000 29.58899371287394761644
787.70000 29.58899371287394761644
787.80000 29.58899371287394761644
787.90000 29.58899371287394761644
788.00000 29.58899371287394761644
788.10000 29.58899371287394761644
788.20000 29.58899371287394761644
788.30000 29.58899371287394761644
788.40000 29.58899371287394761644
788.50000 29.58899371287394761644
788.60000 29.58899371287394761644
788.70000 29.58899371287394761644
788.80000 29.58899371287394761644
788.90000 29.58899371287394761644
789.00000 29.58899371287394761644
789.10000 29.58899371287394761644
789.20000 29.58899371287394761644
789.30000 29.58899371287394761644
789.40000 29.58899371287394761644
789.50000 29.58899371287394761644
789.60000 29.58899371287394761644
789.70000 29.58899371287394761644
789.80000 29.58899371287394761644
789.90000 29.58899371287394761644
790.00000 29.58899371287394761644
790.10000 29.58899371287394761644
790.20000 29.58899371287394761644
790.30000 29.58899371287394761644
790.40000 29.58899371287394761644
790.50000 29.58899371287394761644
790.60000 29.58899371287394761644
790.70000 29.58899371287394761644
790.80000 29.58899371287394761644
790.90000 29.58899371287394761644
791.00000 29.58899371287394761644
791.10000 29.58899371287394761644
791.20000 29.58899371287394761644
791.30000 29.58899371287394761644
791.40000 29.58899371287394761644
791.50000 29.58899371287394761644
791.60000 29.58899371287394761644
791.70000 29.58899371287394761644
791.80000 29.58899371287394761644
791.90000 29.58899371287394761644
792.00000 29.58899371287394761644
792.10000 29.58899371287394761644
792.20000 29.58899371287394761644
792.30000 29.58899371287394761644
792.40000 29.58899371287394761644
792.50000 29.58899371287394761644
792.60000 29.58899371287394761644
792.70000 29.58899371287394761644
792.80000 29.58899371287394761644
792.90000 29.58899371287394761644
793.00000 29.58899371287394761644
793.10000 29.58899371287394761644
793.20000 29.58899371287394761644
793.30000 29.58899371287394761644
793.40000 29.58899371287394761644
793.50000 29.58899371287394761644
793.60000 29.58899371287394761644
793.70000 29.58899371287394761644
793.80000 29.58899371287394761644
793.90000 29.58899371287394761644
794.00000 29.58899371287394761644
794.10000 29.58899371287394761644
794.20000 29.58899371287394761644
794.30000 29.58899371287394761644
794.40000 29.58899371287394761644
794.50000 29.58899371287394761644
794.60000 29.58899371287394761644
794.70000 29.58899371287394761644
794.80000 29.58899371287394761644
794.90000 29.58899371287394761644
795.00000 29.58899371287394761644
795.10000 29.58899371287394761644
795.20000 29.58899371287394761644
795.30000 29.58899371287394761644
795.40000 29.58899371287394761644
795.50000 29.58899371287394761644
795.60000 29.58899371287394761644
795.70000 29.58899371287394761644
795.80000 29.58899371287394761644
795.90000 29.58899371287394761644
796.00000 29.58899371287394761644
796.10000 29.58899371287394761644
796.20000 29.58899371287394761644
796.30000 29.58899371287394761644
796.40000 29.58899371287394761644
796.50000 29.58899371287394761644
796.60000 29.58899371287394761644
796.70000 29.58899371287394761644
796.80000 29.58899371287394761644
796.90000 29.58899371287394761644
797.00000 29.58899371287394761644
797.10000 29.58899371287394761644
797.20000 29.58899371287394761644
797.30000 29.58899371287394761644
797.40000 29.58899371287394761644
797.50000 29.58899371287394761644
797.60000 29.58899371287394761644
797.70000 29.58899371287394761644
797.80000 29.58899371287394761644
797.90000 29.58899371287394761644
798.00000 29.58899371287394761644
798.10000 29.58899371287394761644
798.20000 29.58899371287394761644
798.30000 29.58899371287394761644
798.40000 29.58899371287394761644
798.50000 29.58899371287394761644
798.60000 29.58899371287394761644
798.70000 29.58899371287394761644
798.80000 29.58899371287394761644
798.90000 29.58899371287394761644
799.00000 29.58899371287394761644
799.10000 29.58899371287394761644
799.20000 29.58899371287394761644
799.30000 29.58899371287394761644
799.40000 29.58899371287394761644
799.50000 29.58899371287394761644
799.60000 29.58899371287394761644
799.70000 29.58899371287394761644
799.80000 29.58899371287394761644
799.90000 29.58899371287394761644
800.00000 29.58899371287394761644
800.10000 29.58899371287394761644
800.20000 29.58899371287394761644
800.30000 29.58899371287394761644
800.40000 29.58899371287394761644
800.50000 29.58899371287394761644
800.60000 29.58899371287394761644
800.70000 29.58899371287394761644
800.80000 29.58899371287394761644
800.90000 29.58899371287394761644
801.00000 29.58899371287394761644
801.10000 29.58899371287394761644
801.20000 29.58899371287394761644
801.30000 29.58899371287394761644
801.40000 29.58899371287394761644
801.50000 29.58899371287394761644
801.60000 29.58899371287394761644
801.70000 29.58899371287394761644
801.80000 29.58899371287394761644
801.90000 29.58899371287394761644
802.00000 29.58899371287394761644
802.10000 29.58899371287394761644
802.20000 29.58899371287394761644
802.30000 29.58899371287394761644
802.40000 29.58899371287394761644
802.50000 29.58899371287394761644
802.60000 29.58899371287394761644
802.70000 29.58899371287394761644
802.80000 29.58899371287394761644
802.90000 29.58899371287394761644
803.00000 29.58899371287394761644
803.10000 29.58899371287394761644
803.20000 29.58899371287394761644
803.30000 29.58899371287394761644
803.40000 29.58899371287394761644
803.50000 29.58899371287394761644
803.60000 29.58899371287394761644
803.70000 29.58899371287394761644
803.80000 29.58899371287394761644
803.90000 29.58899371287394761644
804.00000 29.58899371287394761644
804.10000 29.58899371287394761644
804.20000 29.58899371287394761644
804.30000 29.58899371287394761644
804.40000 29.58899371287394761644
804.50000 29.58899371287394761644
804.60000 29.58899371287394761644
804.70000 29.58899371287394761644
804.80000 29.58899371287394761644
804.90000 29.58899371287394761644
805.00000 29.58899371287394761644
805.10000 29.58899371287394761644
805.20000 29.58899371287394761644
805.30000 29.58899371287394761644
805.40000 29.58899371287394761644
805.50000 29.58899371287394761644
805.60000 29.58899371287394761644
805.70000 29.58899371287394761644
805.80000 29.58899371287394761644
805.90000 29.58899371287394761644
806.00000 29.58899371287394761644
806.10000 29.58899371287394761644
806.20000 29.58899371287394761644
806.30000 29.58899371287394761644
806.40000 29.58899371287394761644
806.50000 29.58899371287394761644
806.60000 29.58899371287394761644
806.70000 29.58899371287394761644
806.80000 29.58899371287394761644
806.90000 29.58899371287394761644
807.00000 29.58899371287394761644
807.10000 29.58899371287394761644
807.20000 29.58899371287394761644
807.30000 29.58899371287394761644
807.40000 29.58899371287394761644
807.50000 29.58899371287394761644
807.60000 29.58899371287394761644
807.70000 29.58899371287394761644
807.80000 29.58899371287394761644
807.90000 29.58899371287394761644
808.00000 29.58899371287394761644
808.10000 29.58899371287394761644
808.20000 29.58899371287394761644
808.30000 29.58899371287394761644
808.40000 29.58899371287394761644
808.50000 29.58899371287394761644
808.60000 29.58899371287394761644
808.70000 29.58899371287394761644
808.80000 29.58899371287394761644
808.90000 29.58899371287394761644
809.00000 29.58899371287394761644
809.10000 29.58899371287394761644
809.20000 29.58899371287394761644
809.30000 29.58899371287394761644
809.40000 29.58899371287394761644
809.50000 29.58899371287394761644
809.60000 29.58899371287394761644
809.70000 29.58899371287394761644
809.80000 29.58899371287394761644
809.90000 29.58899371287394761644
810.00000 29.58899371287394761644
810.10000 29.58899371287394761644
810.20000 29.58899371287394761644
810.30000 29.58899371287394761644
810.40000 29.58899371287394761644
810.50000 29.58899371287394761644
810.60000 29.58899371287394761644
810.70000 29.58899371287394761644
810.80000 29.58899371287394761644
810.90000 29.58899371287394761644
811.00000 29.58899371287394761644
811.10000 29.58899371287394761644
811.20000 29.58899371287394761644
811.30000 29.58899371287394761644
811.40000 29.58899371287394761644
811.50000 29.58899371287394761644
811.60000 29.58899371287394761644
811.70000 29.58899371287394761644
811.80000 29.58899371287394761644
811.90000 29.58899371287394761644
812.00000 29.58899371287394761644
812.10000 29.58899371287394761644
812.20000 29.58899371287394761644
812.30000 29.58899371287394761644
812.40000 29.58899371287394761644
812.50000 29.58899371287394761644
812.60000 29.58899371287394761644
812.70000 29.58899371287394761644
812.80000 29.58899371287394761644
812.90000 29.58899371287394761644
813.00000 29.58899371287394761644
813.10000 29.58899371287394761644
813.20000 29.58899371287394761644
813.30000 29.58899371287394761644
813.40000 29.58899371287394761644
813.50000 29.58899371287394761644
813.60000 29.58899371287394761644
813.70000 29.58899371287394761644
813.80000 29.58899371287394761644
813.90000 29.58899371287394761644
814.00000 29.58899371287394761644
814.10000 29.58899371287394761644
814.20000 29.58899371287394761644
814.30000 29.58899371287394761644
814.40000 29.58899371287394761644
814.50000 29.58899371287394761644
814.60000 29.58899371287394761644
814.70000 29.58899371287394761644
814.80000 29.58899371287394761644
814.90000 29.58899371287394761644
815.00000 29.58899371287394761644
815.10000 29.58899371287394761644
815.20000 29.58899371287394761644
815.30000 29.58899371287394761644
815.40000 29.58899371287394761644
815.50000 29.58899371287394761644
815.60000 29.58899371287394761644
815.70000 29.58899371287394761644
815.80000 29.58899371287394761644
815.90000 29.58899371287394761644
816.00000 29.58899371287394761644
816.10000 29.58899371287394761644
816.20000 29.58899371287394761644
816.30000 29.58899371287394761644
816.40000 29.58899371287394761644
816.50000 29.58899371287394761644
816.60000 29.58899371287394761644
816.70000 29.58899371287394761644
816.80000 29.58899371287394761644
816.90000 29.58899371287394761644
817.00000 29.58899371287394761644
817.10000 29.58899371287394761644
817.20000 29.58899371287394761644
817.30000 29.58899371287394761644
817.40000 29.58899371287394761644
817.50000 29.58899371287394761644
817.60000 29.58899371287394761644
817.70000 29.58899371287394761644
817.80000 29.58899371287394761644
817.90000 29.58899371287394761644
818.00000 29.58899371287394761644
818.10000 29.58899371287394761644
818.20000 29.58899371287394761644
818.30000 29.58899371287394761644
818.40000 29.58899371287394761644
818.50000 29.58899371287394761644
818.60000 29.58899371287394761644
818.70000 29.58899371287394761644
818.80000 29.58899371287394761644
818.90000 29.58899371287394761644
819.00000 29.58899371287394761644
819.10000 29.58899371287394761644
819.20000 29.58899371287394761644
819.30000 29.58899371287394761644
819.40000 29.58899371287394761644
819.50000 29.58899371287394761644
819.60000 29.58899371287394761644
819.70000 29.58899371287394761644
819.80000 29.58899371287394761644
819.90000 29.58899371287394761644
820.00000 29.58899371287394761644
820.10000 29.58899371287394761644
820.20000 29.58899371287394761644
820.30000 29.58899371287394761644
820.40000 29.58899371287394761644
820.50000 29.58899371287394761644
820.60000 29.58899371287394761644
820.70000 29.58899371287394761644
820.80000 29.58899371287394761644
820.90000 29.58899371287394761644
821.00000 29.58899371287394761644
821.10000 29.58899371287394761644
821.20000 29.58899371287394761644
821.30000 29.58899371287394761644
821.40000 29.58899371287394761644
821.50000 29.58899371287394761644
821.60000 29.58899371287394761644
821.70000 29.58899371287394761644
821.80000 29.58899371287394761644
821.90000 29.58899371287394761644
822.00000 29.58899371287394761644
822.10000 29.58899371287394761644
822.20000 29.58899371287394761644
822.30000 29.58899371287394761644
822.40000 29.58899371287394761644
822.50000 29.58899371287394761644
822.60000 29.58899371287394761644
822.70000 29.58899371287394761644
822.80000 29.58899371287394761644
822.90000 29.58899371287394761644
823.00000 29.58899371287394761644
823.10000 29.58899371287394761644
823.20000 29.58899371287394761644
823.30000 29.58899371287394761644
823.40000 29.58899371287394761644
823.50000 29.58899371287394761644
823.60000 29.58899371287394761644
823.70000 29.58899371287394761644
823.80000 29.58899371287394761644
823.90000 29.58899371287394761644
824.00000 29.58899371287394761644
824.10000 29.58899371287394761644
824.20000 29.58899371287394761644
824.30000 29.58899371287394761644
824.40000 29.58899371287394761644
824.50000 29.58899371287394761644
824.60000 29.58899371287394761644
824.70000 29.58899371287394761644
824.80000 29.58899371287394761644
824.90000 29.58899371287394761644
825.00000 29.58899371287394761644
825.10000 29.58899371287394761644
825.20000 29.58899371287394761644
825.30000 29.58899371287394761644
825.40000 29.58899371287394761644
825.50000 29.58899371287394761644
825.60000 29.58899371287394761644
825.70000 29.58899371287394761644
825.80000 29.58899371287394761644
825.90000 29.58899371287394761644
826.00000 29.58899371287394761644
826.10000 29.58899371287394761644
826.20000 29.58899371287394761644
826.30000 29.58899371287394761644
826.40000 29.58899371287394761644
826.50000 29.58899371287394761644
826.60000 29.58899371287394761644
826.70000 29.58899371287394761644
826.80000 29.58899371287394761644
826.90000 29.58899371287394761644
827.00000 29.58899371287394761644
827.10000 29.58899371287394761644
827.20000 29.58899371287394761644
827.30000 29.58899371287394761644
827.40000 29.58899371287394761644
827.50000 29.58899371287394761644
827.60000 29.58899371287394761644
827.70000 29.58899371287394761644
827.80000 29.58899371287394761644
827.90000 29.58899371287394761644
828.00000 29.58899371287394761644
828.10000 29.58899371287394761644
828.20000 29.58899371287394761644
828.30000 29.58899371287394761644
828.40000 29.58899371287394761644
828.50000 29.58899371287394761644
828.60000 29.58899371287394761644
828.70000 29.58899371287394761644
828.80000 29.58899371287394761644
828.90000 29.58899371287394761644
829.00000 29.58899371287394761644
829.10000 29.58899371287394761644
829.20000 29.58899371287394761644
829.30000 29.58899371287394761644
829.40000 29.58899371287394761644
829.50000 29.58899371287394761644
829.60000 29.58899371287394761644
829.70000 29.58899371287394761644
829.80000 29.58899371287394761644
829.90000 29.58899371287394761644
830.00000 29.58899371287394761644
830.10000 29.58899371287394761644
830.20000 29.58899371287394761644
830.30000 29.58899371287394761644
830.40000 29.58899371287394761644
830.50000 29.58899371287394761644
830.60000 29.58899371287394761644
830.70000 29.58899371287394761644
830.80000 29.58899371287394761644
830.90000 29.58899371287394761644
831.00000 29.58899371287394761644
831.10000 29.58899371287394761644
831.20000 29.58899371287394761644
831.30000 29.58899371287394761644
831.40000 29.58899371287394761644
831.50000 29.58899371287394761644
831.60000 29.58899371287394761644
831.70000 29.58899371287394761644
831.80000 29.58899371287394761644
831.90000 29.58899371287394761644
832.00000 29.58899371287394761644
832.10000 29.58899371287394761644
832.20000 29.58899371287394761644
832.30000 29.58899371287394761644
832.40000 29.58899371287394761644
832.50000 29.58899371287394761644
832.60000 29.58899371287394761644
832.70000 29.58899371287394761644
832.80000 29.58899371287394761644
832.90000 29.58899371287394761644
833.00000 29.58899371287394761644
833.10000 29.58899371287394761644
833.20000 29.58899371287394761644
833.30000 29.58899371287394761644
833.40000 29.58899371287394761644
833.50000 29.58899371287394761644
833.60000 29.58899371287394761644
833.70000 29.58899371287394761644
833.80000 29.58899371287394761644
833.90000 29.58899371287394761644
834.00000 29.58899371287394761644
834.10000 29.58899371287394761644
834.20000 29.58899371287394761644
834.30000 29.58899371287394761644
834.40000 29.58899371287394761644
834.50000 29.58899371287394761644
834.60000 29.58899371287394761644
834.70000 29.58899371287394761644
834.80000 29.58899371287394761644
834.90000 29.58899371287394761644
835.00000 29.58899371287394761644
835.10000 29.58899371287394761644
835.20000 29.58899371287394761644
835.30000 29.58899371287394761644
835.40000 29.58899371287394761644
835.50000 29.58899371287394761644
835.60000 29.58899371287394761644
835.70000 29.58899371287394761644
835.80000 29.58899371287394761644
835.90000 29.58899371287394761644
836.00000 29.58899371287394761644
836.10000 29.58899371287394761644
836.20000 29.58899371287394761644
836.30000 29.58899371287394761644
836.40000 29.58899371287394761644
836.50000 29.58899371287394761644
836.60000 29.58899371287394761644
836.70000 29.58899371287394761644
836.80000 29.58899371287394761644
836.90000 29.58899371287394761644
837.00000 29.58899371287394761644
837.10000 29.58899371287394761644
837.20000 29.58899371287394761644
837.30000 29.58899371287394761644
837.40000 29.58899371287394761644
837.50000 29.58899371287394761644
837.60000 29.58899371287394761644
837.70000 29.58899371287394761644
837.80000 29.58899371287394761644
837.90000 29.58899371287394761644
838.00000 29.58899371287394761644
838.10000 29.58899371287394761644
838.20000 29.58899371287394761644
838.30000 29.58899371287394761644
838.40000 29.58899371287394761644
838.50000 29.58899371287394761644
838.60000 29.58899371287394761644
838.70000 29.58899371287394761644
838.80000 29.58899371287394761644
838.90000 29.58899371287394761644
839.00000 29.58899371287394761644
839.10000 29.58899371287394761644
839.20000 29.58899371287394761644
839.30000 29.58899371287394761644
839.40000 29.58899371287394761644
839.50000 29.58899371287394761644
839.60000 29.58899371287394761644
839.70000 29.58899371287394761644
839.80000 29.58899371287394761644
839.90000 29.58899371287394761644
840.00000 29.58899371287394761644
840.10000 29.58899371287394761644
840.20000 29.58899371287394761644
840.30000 29.58899371287394761644
840.40000 29.58899371287394761644
840.50000 29.58899371287394761644
840.60000 29.58899371287394761644
840.70000 29.58899371287394761644
840.80000 29.58899371287394761644
840.90000 29.58899371287394761644
841.00000 29.58899371287394761644
841.10000 29.58899371287394761644
841.20000 29.58899371287394761644
841.30000 29.58899371287394761644
841.40000 29.58899371287394761644
841.50000 29.58899371287394761644
841.60000 29.58899371287394761644
841.70000 29.58899371287394761644
841.80000 29.58899371287394761644
841.90000 29.58899371287394761644
842.00000 29.58899371287394761644
842.10000 29.58899371287394761644
842.20000 29.58899371287394761644
842.30000 29.58899371287394761644
842.40000 29.58899371287394761644
842.50000 29.58899371287394761644
842.60000 29.58899371287394761644
842.70000 29.58899371287394761644
842.80000 29.58899371287394761644
842.90000 29.58899371287394761644
843.00000 29.58899371287394761644
843.10000 29.58899371287394761644
843.20000 29.58899371287394761644
843.30000 29.58899371287394761644
843.40000 29.58899371287394761644
843.50000 29.58899371287394761644
843.60000 29.58899371287394761644
843.70000 29.58899371287394761644
843.80000 29.58899371287394761644
843.90000 29.58899371287394761644
844.00000 29.58899371287394761644
844.10000 29.58899371287394761644
844.20000 29.58899371287394761644
844.30000 29.58899371287394761644
844.40000 29.58899371287394761644
844.50000 29.58899371287394761644
844.60000 29.58899371287394761644
844.70000 29.58899371287394761644
844.80000 29.58899371287394761644
844.90000 29.58899371287394761644
845.00000 29.58899371287394761644
845.10000 29.58899371287394761644
845.20000 29.58899371287394761644
845.30000 29.58899371287394761644
845.40000 29.58899371287394761644
845.50000 29.58899371287394761644
845.60000 29.58899371287394761644
845.70000 29.58899371287394761644
845.80000 29.58899371287394761644
845.90000 29.58899371287394761644
846.00000 29.58899371287394761644
846.10000 29.58899371287394761644
846.20000 29.58899371287394761644
846.30000 29.58899371287394761644
846.40000 29.58899371287394761644
846.50000 29.58899371287394761644
846.60000 29.58899371287394761644
846.70000 29.58899371287394761644
846.80000 29.58899371287394761644
846.90000 29.58899371287394761644
847.00000 29.58899371287394761644
847.10000 29.58899371287394761644
847.20000 29.58899371287394761644
847.30000 29.58899371287394761644
847.40000 29.58899371287394761644
847.50000 29.58899371287394761644
847.60000 29.58899371287394761644
847.70000 29.58899371287394761644
847.80000 29.58899371287394761644
847.90000 29.58899371287394761644
848.00000 29.58899371287394761644
848.10000 29.58899371287394761644
848.20000 29.58899371287394761644
848.30000 29.58899371287394761644
848.40000 29.58899371287394761644
848.50000 29.58899371287394761644
848.60000 29.58899371287394761644
848.70000 29.58899371287394761644
848.80000 29.58899371287394761644
848.90000 29.58899371287394761644
849.00000 29.58899371287394761644
849.10000 29.58899371287394761644
849.20000 29.58899371287394761644
849.30000 29.58899371287394761644
849.40000 29.58899371287394761644
849.50000 29.58899371287394761644
849.60000 29.58899371287394761644
849.70000 29.58899371287394761644
849.80000 29.58899371287394761644
849.90000 29.58899371287394761644
850.00000 29.58899371287394761644
850.10000 29.58899371287394761644
850.20000 29.58899371287394761644
850.30000 29.58899371287394761644
850.40000 29.58899371287394761644
850.50000 29.58899371287394761644
850.60000 29.58899371287394761644
850.70000 29.58899371287394761644
850.80000 29.58899371287394761644
850.90000 29.58899371287394761644
851.00000 29.58899371287394761644
851.10000 29.58899371287394761644
851.20000 29.58899371287394761644
851.30000 29.58899371287394761644
851.40000 29.58899371287394761644
851.50000 29.58899371287394761644
851.60000 29.58899371287394761644
851.70000 29.58899371287394761644
851.80000 29.58899371287394761644
851.90000 29.58899371287394761644
852.00000 29.58899371287394761644
852.10000 29.58899371287394761644
852.20000 29.58899371287394761644
852.30000 29.58899371287394761644
852.40000 29.58899371287394761644
852.50000 29.58899371287394761644
852.60000 29.58899371287394761644
852.70000 29.58899371287394761644
852.80000 29.58899371287394761644
852.90000 29.58899371287394761644
853.00000 29.58899371287394761644
853.10000 29.58899371287394761644
853.20000 29.58899371287394761644
853.30000 29.58899371287394761644
853.40000 29.58899371287394761644
853.50000 29.58899371287394761644
853.60000 29.58899371287394761644
853.70000 29.58899371287394761644
853.80000 29.58899371287394761644
853.90000 29.58899371287394761644
854.00000 29.58899371287394761644
854.10000 29.58899371287394761644
854.20000 29.58899371287394761644
854.30000 29.58899371287394761644
854.40000 29.58899371287394761644
854.50000 29.58899371287394761644
854.60000 29.58899371287394761644
854.70000 29.58899371287394761644
854.80000 29.58899371287394761644
854.90000 29.58899371287394761644
855.00000 29.58899371287394761644
855.10000 29.58899371287394761644
855.20000 29.58899371287394761644
855.30000 29.58899371287394761644
855.40000 29.58899371287394761644
855.50000 29.58899371287394761644
855.60000 29.58899371287394761644
855.70000 29.58899371287394761644
855.80000 29.58899371287394761644
855.90000 29.58899371287394761644
856.00000 29.58899371287394761644
856.10000 29.58899371287394761644
856.20000 29.58899371287394761644
856.30000 29.58899371287394761644
856.40000 29.58899371287394761644
856.50000 29.58899371287394761644
856.60000 29.58899371287394761644
856.70000 29.58899371287394761644
856.80000 29.58899371287394761644
856.90000 29.58899371287394761644
857.00000 29.58899371287394761644
857.10000 29.58899371287394761644
857.20000 29.58899371287394761644
857.30000 29.58899371287394761644
857.40000 29.58899371287394761644
857.50000 29.58899371287394761644
857.60000 29.58899371287394761644
857.70000 29.58899371287394761644
857.80000 29.58899371287394761644
857.90000 29.58899371287394761644
858.00000 29.58899371287394761644
858.10000 29.58899371287394761644
858.20000 29.58899371287394761644
858.30000 29.58899371287394761644
858.40000 29.58899371287394761644
858.50000 29.58899371287394761644
858.60000 29.58899371287394761644
858.70000 29.58899371287394761644
858.80000 29.58899371287394761644
858.90000 29.58899371287394761644
859.00000 29.58899371287394761644
859.10000 29.58899371287394761644
859.20000 29.58899371287394761644
859.30000 29.58899371287394761644
859.40000 29.58899371287394761644
859.50000 29.58899371287394761644
859.60000 29.58899371287394761644
859.70000 29.58899371287394761644
859.80000 29.58899371287394761644
859.90000 29.58899371287394761644
860.00000 29.58899371287394761644
860.10000 29.58899371287394761644
860.20000 29.58899371287394761644
860.30000 29.58899371287394761644
860.40000 29.58899371287394761644
860.50000 29.58899371287394761644
860.60000 29.58899371287394761644
860.70000 29.58899371287394761644
860.80000 29.58899371287394761644
860.90000 29.58899371287394761644
861.00000 29.58899371287394761644
861.10000 29.58899371287394761644
861.20000 29.58899371287394761644
861.30000 29.58899371287394761644
861.40000 29.58899371287394761644
861.50000 29.58899371287394761644
861.60000 29.58899371287394761644
861.70000 29.58899371287394761644
861.80000 29.58899371287394761644
861.90000 29.58899371287394761644
862.00000 29.58899371287394761644
862.10000 29.58899371287394761644
862.20000 29.58899371287394761644
862.30000 29.58899371287394761644
862.40000 29.58899371287394761644
862.50000 29.58899371287394761644
862.60000 29.58899371287394761644
862.70000 29.58899371287394761644
862.80000 29.58899371287394761644
862.90000 29.58899371287394761644
863.00000 29.58899371287394761644
863.10000 29.58899371287394761644
863.20000 29.58899371287394761644
863.30000 29.58899371287394761644
863.40000 29.58899371287394761644
863.50000 29.58899371287394761644
863.60000 29.58899371287394761644
863.70000 29.58899371287394761644
863.80000 29.58899371287394761644
863.90000 29.58899371287394761644
864.00000 29.58899371287394761644
864.10000 29.58899371287394761644
864.20000 29.58899371287394761644
864.30000 29.58899371287394761644
864.40000 29.58899371287394761644
864.50000 29.58899371287394761644
864.60000 29.58899371287394761644
864.70000 29.58899371287394761644
864.80000 29.58899371287394761644
864.90000 29.58899371287394761644
865.00000 29.58899371287394761644
865.10000 29.58899371287394761644
865.20000 29.58899371287394761644
865.30000 29.58899371287394761644
865.40000 29.58899371287394761644
865.50000 29.58899371287394761644
865.60000 29.58899371287394761644
865.70000 29.58899371287394761644
865.80000 29.58899371287394761644
865.90000 29.58899371287394761644
866.00000 29.58899371287394761644
866.10000 29.58899371287394761644
866.20000 29.58899371287394761644
866.30000 29.58899371287394761644
866.40000 29.58899371287394761644
866.50000 29.58899371287394761644
866.60000 29.58899371287394761644
866.70000 29.58899371287394761644
866.80000 29.58899371287394761644
866.90000 29.58899371287394761644
867.00000 29.58899371287394761644
867.10000 29.58899371287394761644
867.20000 29.58899371287394761644
867.30000 29.58899371287394761644
867.40000 29.58899371287394761644
867.50000 29.58899371287394761644
867.60000 29.58899371287394761644
867.70000 29.58899371287394761644
867.80000 29.58899371287394761644
867.90000 29.58899371287394761644
868.00000 29.58899371287394761644
868.10000 29.58899371287394761644
868.20000 29.58899371287394761644
868.30000 29.58899371287394761644
868.40000 29.58899371287394761644
868.50000 29.58899371287394761644
868.60000 29.58899371287394761644
868.70000 29.58899371287394761644
868.80000 29.58899371287394761644
868.90000 29.58899371287394761644
869.00000 29.58899371287394761644
869.10000 29.58899371287394761644
869.20000 29.58899371287394761644
869.30000 29.58899371287394761644
869.40000 29.58899371287394761644
869.50000 29.58899371287394761644
869.60000 29.58899371287394761644
869.70000 29.58899371287394761644
869.80000 29.58899371287394761644
869.90000 29.58899371287394761644
870.00000 29.58899371287394761644
870.10000 29.58899371287394761644
870.20000 29.58899371287394761644
870.30000 29.58899371287394761644
870.40000 29.58899371287394761644
870.50000 29.58899371287394761644
870.60000 29.58899371287394761644
870.70000 29.58899371287394761644
870.80000 29.58899371287394761644
870.90000 29.58899371287394761644
871.00000 29.58899371287394761644
871.10000 29.58899371287394761644
871.20000 29.58899371287394761644
871.30000 29.58899371287394761644
871.40000 29.58899371287394761644
871.50000 29.58899371287394761644
871.60000 29.58899371287394761644
871.70000 29.58899371287394761644
871.80000 29.58899371287394761644
871.90000 29.58899371287394761644
872.00000 29.58899371287394761644
872.10000 29.58899371287394761644
872.20000 29.58899371287394761644
872.30000 29.58899371287394761644
872.40000 29.58899371287394761644
872.50000 29.58899371287394761644
872.60000 29.58899371287394761644
872.70000 29.58899371287394761644
872.80000 29.58899371287394761644
872.90000 29.58899371287394761644
873.00000 29.58899371287394761644
873.10000 29.58899371287394761644
873.20000 29.58899371287394761644
873.30000 29.58899371287394761644
873.40000 29.58899371287394761644
873.50000 29.58899371287394761644
873.60000 29.58899371287394761644
873.70000 29.58899371287394761644
873.80000 29.58899371287394761644
873.90000 29.58899371287394761644
874.00000 29.58899371287394761644
874.10000 29.58899371287394761644
874.20000 29.58899371287394761644
874.30000 29.58899371287394761644
874.40000 29.58899371287394761644
874.50000 29.58899371287394761644
874.60000 29.58899371287394761644
874.70000 29.58899371287394761644
874.80000 29.58899371287394761644
874.90000 29.58899371287394761644
875.00000 29.58899371287394761644
875.10000 29.58899371287394761644
875.20000 29.58899371287394761644
875.30000 29.58899371287394761644
875.40000 29.58899371287394761644
875.50000 29.58899371287394761644
875.60000 29.58899371287394761644
875.70000 29.58899371287394761644
875.80000 29.58899371287394761644
875.90000 29.58899371287394761644
876.00000 29.58899371287394761644
876.10000 29.58899371287394761644
876.20000 29.58899371287394761644
876.30000 29.58899371287394761644
876.40000 29.58899371287394761644
876.50000 29.58899371287394761644
876.60000 29.58899371287394761644
876.70000 29.58899371287394761644
876.80000 29.58899371287394761644
876.90000 29.58899371287394761644
877.00000 29.58899371287394761644
877.10000 29.58899371287394761644
877.20000 29.58899371287394761644
877.30000 29.58899371287394761644
877.40000 29.58899371287394761644
877.50000 29.58899371287394761644
877.60000 29.58899371287394761644
877.70000 29.58899371287394761644
877.80000 29.58899371287394761644
877.90000 29.58899371287394761644
878.00000 29.58899371287394761644
878.10000 29.58899371287394761644
878.20000 29.58899371287394761644
878.30000 29.58899371287394761644
878.40000 29.58899371287394761644
878.50000 29.58899371287394761644
878.60000 29.58899371287394761644
878.70000 29.58899371287394761644
878.80000 29.58899371287394761644
878.90000 29.58899371287394761644
879.00000 29.58899371287394761644
879.10000 29.58899371287394761644
879.20000 29.58899371287394761644
879.30000 29.58899371287394761644
879.40000 29.58899371287394761644
879.50000 29.58899371287394761644
879.60000 29.58899371287394761644
879.70000 29.58899371287394761644
879.80000 29.58899371287394761644
879.90000 29.58899371287394761644
880.00000 29.58899371287394761644
880.10000 29.58899371287394761644
880.20000 29.58899371287394761644
880.30000 29.58899371287394761644
880.40000 29.58899371287394761644
880.50000 29.58899371287394761644
880.60000 29.58899371287394761644
880.70000 29.58899371287394761644
880.80000 29.58899371287394761644
880.90000 29.58899371287394761644
881.00000 29.58899371287394761644
881.10000 29.58899371287394761644
881.20000 29.58899371287394761644
881.30000 29.58899371287394761644
881.40000 29.58899371287394761644
881.50000 29.58899371287394761644
881.60000 29.58899371287394761644
881.70000 29.58899371287394761644
881.80000 29.58899371287394761644
881.90000 29.58899371287394761644
882.00000 29.58899371287394761644
882.10000 29.58899371287394761644
882.20000 29.58899371287394761644
882.30000 29.58899371287394761644
882.40000 29.58899371287394761644
882.50000 29.58899371287394761644
882.60000 29.58899371287394761644
882.70000 29.58899371287394761644
882.80000 29.58899371287394761644
882.90000 29.58899371287394761644
883.00000 29.58899371287394761644
883.10000 29.58899371287394761644
883.20000 29.58899371287394761644
883.30000 29.58899371287394761644
883.40000 29.58899371287394761644
883.50000 29.58899371287394761644
883.60000 29.58899371287394761644
883.70000 29.58899371287394761644
883.80000 29.58899371287394761644
883.90000 29.58899371287394761644
884.00000 29.58899371287394761644
884.10000 29.58899371287394761644
884.20000 29.58899371287394761644
884.30000 29.58899371287394761644
884.40000 29.58899371287394761644
884.50000 29.58899371287394761644
884.60000 29.58899371287394761644
884.70000 29.58899371287394761644
884.80000 29.58899371287394761644
884.90000 29.58899371287394761644
885.00000 29.58899371287394761644
885.10000 29.58899371287394761644
885.20000 29.58899371287394761644
885.30000 29.58899371287394761644
885.40000 29.58899371287394761644
885.50000 29.58899371287394761644
885.60000 29.58899371287394761644
885.70000 29.58899371287394761644
885.80000 29.58899371287394761644
885.90000 29.58899371287394761644
886.00000 29.58899371287394761644
886.10000 29.58899371287394761644
886.20000 29.58899371287394761644
886.30000 29.58899371287394761644
886.40000 29.58899371287394761644
886.50000 29.58899371287394761644
886.60000 29.58899371287394761644
886.70000 29.58899371287394761644
886.80000 29.58899371287394761644
886.90000 29.58899371287394761644
887.00000 29.58899371287394761644
887.10000 29.58899371287394761644
887.20000 29.58899371287394761644
887.30000 29.58899371287394761644
887.40000 29.58899371287394761644
887.50000 29.58899371287394761644
887.60000 29.58899371287394761644
887.70000 29.58899371287394761644
887.80000 29.58899371287394761644
887.90000 29.58899371287394761644
888.00000 29.58899371287394761644
888.10000 29.58899371287394761644
888.20000 29.58899371287394761644
888.30000 29.58899371287394761644
888.40000 29.58899371287394761644
888.50000 29.58899371287394761644
888.60000 29.58899371287394761644
888.70000 29.58899371287394761644
888.80000 29.58899371287394761644
888.90000 29.58899371287394761644
889.00000 29.58899371287394761644
889.10000 29.58899371287394761644
889.20000 29.58899371287394761644
889.30000 29.58899371287394761644
889.40000 29.58899371287394761644
889.50000 29.58899371287394761644
889.60000 29.58899371287394761644
889.70000 29.58899371287394761644
889.80000 29.58899371287394761644
889.90000 29.58899371287394761644
890.00000 29.58899371287394761644
890.10000 29.58899371287394761644
890.20000 29.58899371287394761644
890.30000 29.58899371287394761644
890.40000 29.58899371287394761644
890.50000 29.58899371287394761644
890.60000 29.58899371287394761644
890.70000 29.58899371287394761644
890.80000 29.58899371287394761644
890.90000 29.58899371287394761644
891.00000 29.58899371287394761644
891.10000 29.58899371287394761644
891.20000 29.58899371287394761644
891.30000 29.58899371287394761644
891.40000 29.58899371287394761644
891.50000 29.58899371287394761644
891.60000 29.58899371287394761644
891.70000 29.58899371287394761644
891.80000 29.58899371287394761644
891.90000 29.58899371287394761644
892.00000 29.58899371287394761644
892.10000 29.58899371287394761644
892.20000 29.58899371287394761644
892.30000 29.58899371287394761644
892.40000 29.58899371287394761644
892.50000 29.58899371287394761644
892.60000 29.58899371287394761644
892.70000 29.58899371287394761644
892.80000 29.58899371287394761644
892.90000 29.58899371287394761644
893.00000 29.58899371287394761644
893.10000 29.58899371287394761644
893.20000 29.58899371287394761644
893.30000 29.58899371287394761644
893.40000 29.58899371287394761644
893.50000 29.58899371287394761644
893.60000 29.58899371287394761644
893.70000 29.58899371287394761644
893.80000 29.58899371287394761644
893.90000 29.58899371287394761644
894.00000 29.58899371287394761644
894.10000 29.58899371287394761644
894.20000 29.58899371287394761644
894.30000 29.58899371287394761644
894.40000 29.58899371287394761644
894.50000 29.58899371287394761644
894.60000 29.58899371287394761644
894.70000 29.58899371287394761644
894.80000 29.58899371287394761644
894.90000 29.58899371287394761644
895.00000 29.58899371287394761644
895.10000 29.58899371287394761644
895.20000 29.58899371287394761644
895.30000 29.58899371287394761644
895.40000 29.58899371287394761644
895.50000 29.58899371287394761644
895.60000 29.58899371287394761644
895.70000 29.58899371287394761644
895.80000 29.58899371287394761644
895.90000 29.58899371287394761644
896.00000 29.58899371287394761644
896.10000 29.58899371287394761644
896.20000 29.58899371287394761644
896.30000 29.58899371287394761644
896.40000 29.58899371287394761644
896.50000 29.58899371287394761644
896.60000 29.58899371287394761644
896.70000 29.58899371287394761644
896.80000 29.58899371287394761644
896.90000 29.58899371287394761644
897.00000 29.58899371287394761644
897.10000 29.58899371287394761644
897.20000 29.58899371287394761644
897.30000 29.58899371287394761644
897.40000 29.58899371287394761644
897.50000 29.58899371287394761644
897.60000 29.58899371287394761644
897.70000 29.58899371287394761644
897.80000 29.58899371287394761644
897.90000 29.58899371287394761644
898.00000 29.58899371287394761644
898.10000 29.58899371287394761644
898.20000 29.58899371287394761644
898.30000 29.58899371287394761644
898.40000 29.58899371287394761644
898.50000 29.58899371287394761644
898.60000 29.58899371287394761644
898.70000 29.58899371287394761644
898.80000 29.58899371287394761644
898.90000 29.58899371287394761644
899.00000 29.58899371287394761644
899.10000 29.58899371287394761644
899.20000 29.58899371287394761644
899.30000 29.58899371287394761644
899.40000 29.58899371287394761644
899.50000 29.58899371287394761644
899.60000 29.58899371287394761644
899.70000 29.58899371287394761644
899.80000 29.58899371287394761644
899.90000 29.58899371287394761644
900.00000 29.58899371287394761644
900.10000 29.58899371287394761644
900.20000 29.58899371287394761644
900.30000 29.58899371287394761644
900.40000 29.58899371287394761644
900.50000 29.58899371287394761644
900.60000 29.58899371287394761644
900.70000 29.58899371287394761644
900.80000 29.58899371287394761644
900.90000 29.58899371287394761644
901.00000 29.58899371287394761644
901.10000 29.58899371287394761644
901.20000 29.58899371287394761644
901.30000 29.58899371287394761644
901.40000 29.58899371287394761644
901.50000 29.58899371287394761644
901.60000 29.58899371287394761644
901.70000 29.58899371287394761644
901.80000 29.58899371287394761644
901.90000 29.58899371287394761644
902.00000 29.58899371287394761644
902.10000 29.58899371287394761644
902.20000 29.58899371287394761644
902.30000 29.58899371287394761644
902.40000 29.58899371287394761644
902.50000 29.58899371287394761644
902.60000 29.58899371287394761644
902.70000 29.58899371287394761644
902.80000 29.58899371287394761644
902.90000 29.58899371287394761644
903.00000 29.58899371287394761644
903.10000 29.58899371287394761644
903.20000 29.58899371287394761644
903.30000 29.58899371287394761644
903.40000 29.58899371287394761644
903.50000 29.58899371287394761644
903.60000 29.58899371287394761644
903.70000 29.58899371287394761644
903.80000 29.58899371287394761644
903.90000 29.58899371287394761644
904.00000 29.58899371287394761644
904.10000 29.58899371287394761644
904.20000 29.58899371287394761644
904.30000 29.58899371287394761644
904.40000 29.58899371287394761644
904.50000 29.58899371287394761644
904.60000 29.58899371287394761644
904.70000 29.58899371287394761644
904.80000 29.58899371287394761644
904.90000 29.58899371287394761644
905.00000 29.58899371287394761644
905.10000 29.58899371287394761644
905.20000 29.58899371287394761644
905.30000 29.58899371287394761644
905.40000 29.58899371287394761644
905.50000 29.58899371287394761644
905.60000 29.58899371287394761644
905.70000 29.58899371287394761644
905.80000 29.58899371287394761644
905.90000 29.58899371287394761644
906.00000 29.58899371287394761644
906.10000 29.58899371287394761644
906.20000 29.58899371287394761644
906.30000 29.58899371287394761644
906.40000 29.58899371287394761644
906.50000 29.58899371287394761644
906.60000 29.58899371287394761644
906.70000 29.58899371287394761644
906.80000 29.58899371287394761644
906.90000 29.58899371287394761644
907.00000 29.58899371287394761644
907.10000 29.58899371287394761644
907.20000 29.58899371287394761644
907.30000 29.58899371287394761644
907.40000 29.58899371287394761644
907.50000 29.58899371287394761644
907.60000 29.58899371287394761644
907.70000 29.58899371287394761644
907.80000 29.58899371287394761644
907.90000 29.58899371287394761644
908.00000 29.58899371287394761644
908.10000 29.58899371287394761644
908.20000 29.58899371287394761644
908.30000 29.58899371287394761644
908.40000 29.58899371287394761644
908.50000 29.58899371287394761644
908.60000 29.58899371287394761644
908.70000 29.58899371287394761644
908.80000 29.58899371287394761644
908.90000 29.58899371287394761644
909.00000 29.58899371287394761644
909.10000 29.58899371287394761644
909.20000 29.58899371287394761644
909.30000 29.58899371287394761644
909.40000 29.58899371287394761644
909.50000 29.58899371287394761644
909.60000 29.58899371287394761644
909.70000 29.58899371287394761644
909.80000 29.58899371287394761644
909.90000 29.58899371287394761644
910.00000 29.58899371287394761644
910.10000 29.58899371287394761644
910.20000 29.58899371287394761644
910.30000 29.58899371287394761644
910.40000 29.58899371287394761644
910.50000 29.58899371287394761644
910.60000 29.58899371287394761644
910.70000 29.58899371287394761644
910.80000 29.58899371287394761644
910.90000 29.58899371287394761644
911.00000 29.58899371287394761644
911.10000 29.58899371287394761644
911.20000 29.58899371287394761644
911.30000 29.58899371287394761644
911.40000 29.58899371287394761644
911.50000 29.58899371287394761644
911.60000 29.58899371287394761644
911.70000 29.58899371287394761644
911.80000 29.58899371287394761644
911.90000 29.58899371287394761644
912.00000 29.58899371287394761644
912.10000 29.58899371287394761644
912.20000 29.58899371287394761644
912.30000 29.58899371287394761644
912.40000 29.58899371287394761644
912.50000 29.58899371287394761644
912.60000 29.58899371287394761644
912.70000 29.58899371287394761644
912.80000 29.58899371287394761644
912.90000 29.58899371287394761644
913.00000 29.58899371287394761644
913.10000 29.58899371287394761644
913.20000 29.58899371287394761644
913.30000 29.58899371287394761644
913.40000 29.58899371287394761644
913.50000 29.58899371287394761644
913.60000 29.58899371287394761644
913.70000 29.58899371287394761644
913.80000 29.58899371287394761644
913.90000 29.58899371287394761644
914.00000 29.58899371287394761644
914.10000 29.58899371287394761644
914.20000 29.58899371287394761644
914.30000 29.58899371287394761644
914.40000 29.58899371287394761644
914.50000 29.58899371287394761644
914.60000 29.58899371287394761644
914.70000 29.58899371287394761644
914.80000 29.58899371287394761644
914.90000 29.58899371287394761644
915.00000 29.58899371287394761644
915.10000 29.58899371287394761644
915.20000 29.58899371287394761644
915.30000 29.58899371287394761644
915.40000 29.58899371287394761644
915.50000 29.58899371287394761644
915.60000 29.58899371287394761644
915.70000 29.58899371287394761644
915.80000 29.58899371287394761644
915.90000 29.58899371287394761644
916.00000 29.58899371287394761644
916.10000 29.58899371287394761644
916.20000 29.58899371287394761644
916.30000 29.58899371287394761644
916.40000 29.58899371287394761644
916.50000 29.58899371287394761644
916.60000 29.58899371287394761644
916.70000 29.58899371287394761644
916.80000 29.58899371287394761644
916.90000 29.58899371287394761644
917.00000 29.58899371287394761644
917.10000 29.58899371287394761644
917.20000 29.58899371287394761644
917.30000 29.58899371287394761644
917.40000 29.58899371287394761644
917.50000 29.58899371287394761644
917.60000 29.58899371287394761644
917.70000 29.58899371287394761644
917.80000 29.58899371287394761644
917.90000 29.58899371287394761644
918.00000 29.58899371287394761644
918.10000 29.58899371287394761644
918.20000 29.58899371287394761644
918.30000 29.58899371287394761644
918.40000 29.58899371287394761644
918.50000 29.58899371287394761644
918.60000 29.58899371287394761644
918.70000 29.58899371287394761644
918.80000 29.58899371287394761644
918.90000 29.58899371287394761644
919.00000 29.58899371287394761644
919.10000 29.58899371287394761644
919.20000 29.58899371287394761644
919.30000 29.58899371287394761644
919.40000 29.58899371287394761644
919.50000 29.58899371287394761644
919.60000 29.58899371287394761644
919.70000 29.58899371287394761644
919.80000 29.58899371287394761644
919.90000 29.58899371287394761644
920.00000 29.58899371287394761644
920.10000 29.58899371287394761644
920.20000 29.58899371287394761644
920.30000 29.58899371287394761644
920.40000 29.58899371287394761644
920.50000 29.58899371287394761644
920.60000 29.58899371287394761644
920.70000 29.58899371287394761644
920.80000 29.58899371287394761644
920.90000 29.58899371287394761644
921.00000 29.58899371287394761644
921.10000 29.58899371287394761644
921.20000 29.58899371287394761644
921.30000 29.58899371287394761644
921.40000 29.58899371287394761644
921.50000 29.58899371287394761644
921.60000 29.58899371287394761644
921.70000 29.58899371287394761644
921.80000 29.58899371287394761644
921.90000 29.58899371287394761644
922.00000 29.58899371287394761644
922.10000 29.58899371287394761644
922.20000 29.58899371287394761644
922.30000 29.58899371287394761644
922.40000 29.58899371287394761644
922.50000 29.58899371287394761644
922.60000 29.58899371287394761644
922.70000 29.58899371287394761644
922.80000 29.58899371287394761644
922.90000 29.58899371287394761644
923.00000 29.58899371287394761644
923.10000 29.58899371287394761644
923.20000 29.58899371287394761644
923.30000 29.58899371287394761644
923.40000 29.58899371287394761644
923.50000 29.58899371287394761644
923.60000 29.58899371287394761644
923.70000 29.58899371287394761644
923.80000 29.58899371287394761644
923.90000 29.58899371287394761644
924.00000 29.58899371287394761644
924.10000 29.58899371287394761644
924.20000 29.58899371287394761644
924.30000 29.58899371287394761644
924.40000 29.58899371287394761644
924.50000 29.58899371287394761644
924.60000 29.58899371287394761644
924.70000 29.58899371287394761644
924.80000 29.58899371287394761644
924.90000 29.58899371287394761644
925.00000 29.58899371287394761644
925.10000 29.58899371287394761644
925.20000 29.58899371287394761644
925.30000 29.58899371287394761644
925.40000 29.58899371287394761644
925.50000 29.58899371287394761644
925.60000 29.58899371287394761644
925.70000 29.58899371287394761644
925.80000 29.58899371287394761644
925.90000 29.58899371287394761644
926.00000 29.58899371287394761644
926.10000 29.58899371287394761644
926.20000 29.58899371287394761644
926.30000 29.58899371287394761644
926.40000 29.58899371287394761644
926.50000 29.58899371287394761644
926.60000 29.58899371287394761644
926.70000 29.58899371287394761644
926.80000 29.58899371287394761644
926.90000 29.58899371287394761644
927.00000 29.58899371287394761644
927.10000 29.58899371287394761644
927.20000 29.58899371287394761644
927.30000 29.58899371287394761644
927.40000 29.58899371287394761644
927.50000 29.58899371287394761644
927.60000 29.58899371287394761644
927.70000 29.58899371287394761644
927.80000 29.58899371287394761644
927.90000 29.58899371287394761644
928.00000 29.58899371287394761644
928.10000 29.58899371287394761644
928.20000 29.58899371287394761644
928.30000 29.58899371287394761644
928.40000 29.58899371287394761644
928.50000 29.58899371287394761644
928.60000 29.58899371287394761644
928.70000 29.58899371287394761644
928.80000 29.58899371287394761644
928.90000 29.58899371287394761644
929.00000 29.58899371287394761644
929.10000 29.58899371287394761644
929.20000 29.58899371287394761644
929.30000 29.58899371287394761644
929.40000 29.58899371287394761644
929.50000 29.58899371287394761644
929.60000 29.58899371287394761644
929.70000 29.58899371287394761644
929.80000 29.58899371287394761644
929.90000 29.58899371287394761644
930.00000 29.58899371287394761644
930.10000 29.58899371287394761644
930.20000 29.58899371287394761644
930.30000 29.58899371287394761644
930.40000 29.58899371287394761644
930.50000 29.58899371287394761644
930.60000 29.58899371287394761644
930.70000 29.58899371287394761644
930.80000 29.58899371287394761644
930.90000 29.58899371287394761644
931.00000 29.58899371287394761644
931.10000 29.58899371287394761644
931.20000 29.58899371287394761644
931.30000 29.58899371287394761644
931.40000 29.58899371287394761644
931.50000 29.58899371287394761644
931.60000 29.58899371287394761644
931.70000 29.58899371287394761644
931.80000 29.58899371287394761644
931.90000 29.58899371287394761644
932.00000 29.58899371287394761644
932.10000 29.58899371287394761644
932.20000 29.58899371287394761644
932.30000 29.58899371287394761644
932.40000 29.58899371287394761644
932.50000 29.58899371287394761644
932.60000 29.58899371287394761644
932.70000 29.58899371287394761644
932.80000 29.58899371287394761644
932.90000 29.58899371287394761644
933.00000 29.58899371287394761644
933.10000 29.58899371287394761644
933.20000 29.58899371287394761644
933.30000 29.58899371287394761644
933.40000 29.58899371287394761644
933.50000 29.58899371287394761644
933.60000 29.58899371287394761644
933.70000 29.58899371287394761644
933.80000 29.58899371287394761644
933.90000 29.58899371287394761644
934.00000 29.58899371287394761644
934.10000 29.58899371287394761644
934.20000 29.58899371287394761644
934.30000 29.58899371287394761644
934.40000 29.58899371287394761644
934.50000 29.58899371287394761644
934.60000 29.58899371287394761644
934.70000 29.58899371287394761644
934.80000 29.58899371287394761644
934.90000 29.58899371287394761644
935.00000 29.58899371287394761644
935.10000 29.58899371287394761644
935.20000 29.58899371287394761644
935.30000 29.58899371287394761644
935.40000 29.58899371287394761644
935.50000 29.58899371287394761644
935.60000 29.58899371287394761644
935.70000 29.58899371287394761644
935.80000 29.58899371287394761644
935.90000 29.58899371287394761644
936.00000 29.58899371287394761644
936.10000 29.58899371287394761644
936.20000 29.58899371287394761644
936.30000 29.58899371287394761644
936.40000 29.58899371287394761644
936.50000 29.58899371287394761644
936.60000 29.58899371287394761644
936.70000 29.58899371287394761644
936.80000 29.58899371287394761644
936.90000 29.58899371287394761644
937.00000 29.58899371287394761644
937.10000 29.58899371287394761644
937.20000 29.58899371287394761644
937.30000 29.58899371287394761644
937.40000 29.58899371287394761644
937.50000 29.58899371287394761644
937.60000 29.58899371287394761644
937.70000 29.58899371287394761644
937.80000 29.58899371287394761644
937.90000 29.58899371287394761644
938.00000 29.58899371287394761644
938.10000 29.58899371287394761644
938.20000 29.58899371287394761644
938.30000 29.58899371287394761644
938.40000 29.58899371287394761644
938.50000 29.58899371287394761644
938.60000 29.58899371287394761644
938.70000 29.58899371287394761644
938.80000 29.58899371287394761644
938.90000 29.58899371287394761644
939.00000 29.58899371287394761644
939.10000 29.58899371287394761644
939.20000 29.58899371287394761644
939.30000 29.58899371287394761644
939.40000 29.58899371287394761644
939.50000 29.58899371287394761644
939.60000 29.58899371287394761644
939.70000 29.58899371287394761644
939.80000 29.58899371287394761644
939.90000 29.58899371287394761644
940.00000 29.58899371287394761644
940.10000 29.58899371287394761644
940.20000 29.58899371287394761644
940.30000 29.58899371287394761644
940.40000 29.58899371287394761644
940.50000 29.58899371287394761644
940.60000 29.58899371287394761644
940.70000 29.58899371287394761644
940.80000 29.58899371287394761644
940.90000 29.58899371287394761644
941.00000 29.58899371287394761644
941.10000 29.58899371287394761644
941.20000 29.58899371287394761644
941.30000 29.58899371287394761644
941.40000 29.58899371287394761644
941.50000 29.58899371287394761644
941.60000 29.58899371287394761644
941.70000 29.58899371287394761644
941.80000 29.58899371287394761644
941.90000 29.58899371287394761644
942.00000 29.58899371287394761644
942.10000 29.58899371287394761644
942.20000 29.58899371287394761644
942.30000 29.58899371287394761644
942.40000 29.58899371287394761644
942.50000 29.58899371287394761644
942.60000 29.58899371287394761644
942.70000 29.58899371287394761644
942.80000 29.58899371287394761644
942.90000 29.58899371287394761644
943.00000 29.58899371287394761644
943.10000 29.58899371287394761644
943.20000 29.58899371287394761644
943.30000 29.58899371287394761644
943.40000 29.58899371287394761644
943.50000 29.58899371287394761644
943.60000 29.58899371287394761644
943.70000 29.58899371287394761644
943.80000 29.58899371287394761644
943.90000 29.58899371287394761644
944.00000 29.58899371287394761644
944.10000 29.58899371287394761644
944.20000 29.58899371287394761644
944.30000 29.58899371287394761644
944.40000 29.58899371287394761644
944.50000 29.58899371287394761644
944.60000 29.58899371287394761644
944.70000 29.58899371287394761644
944.80000 29.58899371287394761644
944.90000 29.58899371287394761644
945.00000 29.58899371287394761644
945.10000 29.58899371287394761644
945.20000 29.58899371287394761644
945.30000 29.58899371287394761644
945.40000 29.58899371287394761644
945.50000 29.58899371287394761644
945.60000 29.58899371287394761644
945.70000 29.58899371287394761644
945.80000 29.58899371287394761644
945.90000 29.58899371287394761644
946.00000 29.58899371287394761644
946.10000 29.58899371287394761644
946.20000 29.58899371287394761644
946.30000 29.58899371287394761644
946.40000 29.58899371287394761644
946.50000 29.58899371287394761644
946.60000 29.58899371287394761644
946.70000 29.58899371287394761644
946.80000 29.58899371287394761644
946.90000 29.58899371287394761644
947.00000 29.58899371287394761644
947.10000 29.58899371287394761644
947.20000 29.58899371287394761644
947.30000 29.58899371287394761644
947.40000 29.58899371287394761644
947.50000 29.58899371287394761644
947.60000 29.58899371287394761644
947.70000 29.58899371287394761644
947.80000 29.58899371287394761644
947.90000 29.58899371287394761644
948.00000 29.58899371287394761644
948.10000 29.58899371287394761644
948.20000 29.58899371287394761644
948.30000 29.58899371287394761644
948.40000 29.58899371287394761644
948.50000 29.58899371287394761644
948.60000 29.58899371287394761644
948.70000 29.58899371287394761644
948.80000 29.58899371287394761644
948.90000 29.58899371287394761644
949.00000 29.58899371287394761644
949.10000 29.58899371287394761644
949.20000 29.58899371287394761644
949.30000 29.58899371287394761644
949.40000 29.58899371287394761644
949.50000 29.58899371287394761644
949.60000 29.58899371287394761644
949.70000 29.58899371287394761644
949.80000 29.58899371287394761644
949.90000 29.58899371287394761644
950.00000 29.58899371287394761644
950.10000 29.58899371287394761644
950.20000 29.58899371287394761644
950.30000 29.58899371287394761644
950.40000 29.58899371287394761644
950.50000 29.58899371287394761644
950.60000 29.58899371287394761644
950.70000 29.58899371287394761644
950.80000 29.58899371287394761644
950.90000 29.58899371287394761644
951.00000 29.58899371287394761644
951.10000 29.58899371287394761644
951.20000 29.58899371287394761644
951.30000 29.58899371287394761644
951.40000 29.58899371287394761644
951.50000 29.58899371287394761644
951.60000 29.58899371287394761644
951.70000 29.58899371287394761644
951.80000 29.58899371287394761644
951.90000 29.58899371287394761644
952.00000 29.58899371287394761644
952.10000 29.58899371287394761644
952.20000 29.58899371287394761644
952.30000 29.58899371287394761644
952.40000 29.58899371287394761644
952.50000 29.58899371287394761644
952.60000 29.58899371287394761644
952.70000 29.58899371287394761644
952.80000 29.58899371287394761644
952.90000 29.58899371287394761644
953.00000 29.58899371287394761644
953.10000 29.58899371287394761644
953.20000 29.58899371287394761644
953.30000 29.58899371287394761644
953.40000 29.58899371287394761644
953.50000 29.58899371287394761644
953.60000 29.58899371287394761644
953.70000 29.58899371287394761644
953.80000 29.58899371287394761644
953.90000 29.58899371287394761644
954.00000 29.58899371287394761644
954.10000 29.58899371287394761644
954.20000 29.58899371287394761644
954.30000 29.58899371287394761644
954.40000 29.58899371287394761644
954.50000 29.58899371287394761644
954.60000 29.58899371287394761644
954.70000 29.58899371287394761644
954.80000 29.58899371287394761644
954.90000 29.58899371287394761644
955.00000 29.58899371287394761644
955.10000 29.58899371287394761644
955.20000 29.58899371287394761644
955.30000 29.58899371287394761644
955.40000 29.58899371287394761644
955.50000 29.58899371287394761644
955.60000 29.58899371287394761644
955.70000 29.58899371287394761644
955.80000 29.58899371287394761644
955.90000 29.58899371287394761644
956.00000 29.58899371287394761644
956.10000 29.58899371287394761644
956.20000 29.58899371287394761644
956.30000 29.58899371287394761644
956.40000 29.58899371287394761644
956.50000 29.58899371287394761644
956.60000 29.58899371287394761644
956.70000 29.58899371287394761644
956.80000 29.58899371287394761644
956.90000 29.58899371287394761644
957.00000 29.58899371287394761644
957.10000 29.58899371287394761644
957.20000 29.58899371287394761644
957.30000 29.58899371287394761644
957.40000 29.58899371287394761644
957.50000 29.58899371287394761644
957.60000 29.58899371287394761644
957.70000 29.58899371287394761644
957.80000 29.58899371287394761644
957.90000 29.58899371287394761644
958.00000 29.58899371287394761644
958.10000 29.58899371287394761644
958.20000 29.58899371287394761644
958.30000 29.58899371287394761644
958.40000 29.58899371287394761644
958.50000 29.58899371287394761644
958.60000 29.58899371287394761644
958.70000 29.58899371287394761644
958.80000 29.58899371287394761644
958.90000 29.58899371287394761644
959.00000 29.58899371287394761644
959.10000 29.58899371287394761644
959.20000 29.58899371287394761644
959.30000 29.58899371287394761644
959.40000 29.58899371287394761644
959.50000 29.58899371287394761644
959.60000 29.58899371287394761644
959.70000 29.58899371287394761644
959.80000 29.58899371287394761644
959.90000 29.58899371287394761644
960.00000 29.58899371287394761644
960.10000 29.58899371287394761644
960.20000 29.58899371287394761644
960.30000 29.58899371287394761644
960.40000 29.58899371287394761644
960.50000 29.58899371287394761644
960.60000 29.58899371287394761644
960.70000 29.58899371287394761644
960.80000 29.58899371287394761644
960.90000 29.58899371287394761644
961.00000 29.58899371287394761644
961.10000 29.58899371287394761644
961.20000 29.58899371287394761644
961.30000 29.58899371287394761644
961.40000 29.58899371287394761644
961.50000 29.58899371287394761644
961.60000 29.58899371287394761644
961.70000 29.58899371287394761644
961.80000 29.58899371287394761644
961.90000 29.58899371287394761644
962.00000 29.58899371287394761644
962.10000 29.58899371287394761644
962.20000 29.58899371287394761644
962.30000 29.58899371287394761644
962.40000 29.58899371287394761644
962.50000 29.58899371287394761644
962.60000 29.58899371287394761644
962.70000 29.58899371287394761644
962.80000 29.58899371287394761644
962.90000 29.58899371287394761644
963.00000 29.58899371287394761644
963.10000 29.58899371287394761644
963.20000 29.58899371287394761644
963.30000 29.58899371287394761644
963.40000 29.58899371287394761644
963.50000 29.58899371287394761644
963.60000 29.58899371287394761644
963.70000 29.58899371287394761644
963.80000 29.58899371287394761644
963.90000 29.58899371287394761644
964.00000 29.58899371287394761644
964.10000 29.58899371287394761644
964.20000 29.58899371287394761644
964.30000 29.58899371287394761644
964.40000 29.58899371287394761644
964.50000 29.58899371287394761644
964.60000 29.58899371287394761644
964.70000 29.58899371287394761644
964.80000 29.58899371287394761644
964.90000 29.58899371287394761644
965.00000 29.58899371287394761644
965.10000 29.58899371287394761644
965.20000 29.58899371287394761644
965.30000 29.58899371287394761644
965.40000 29.58899371287394761644
965.50000 29.58899371287394761644
965.60000 29.58899371287394761644
965.70000 29.58899371287394761644
965.80000 29.58899371287394761644
965.90000 29.58899371287394761644
966.00000 29.58899371287394761644
966.10000 29.58899371287394761644
966.20000 29.58899371287394761644
966.30000 29.58899371287394761644
966.40000 29.58899371287394761644
966.50000 29.58899371287394761644
966.60000 29.58899371287394761644
966.70000 29.58899371287394761644
966.80000 29.58899371287394761644
966.90000 29.58899371287394761644
967.00000 29.58899371287394761644
967.10000 29.58899371287394761644
967.20000 29.58899371287394761644
967.30000 29.58899371287394761644
967.40000 29.58899371287394761644
967.50000 29.58899371287394761644
967.60000 29.58899371287394761644
967.70000 29.58899371287394761644
967.80000 29.58899371287394761644
967.90000 29.58899371287394761644
968.00000 29.58899371287394761644
968.10000 29.58899371287394761644
968.20000 29.58899371287394761644
968.30000 29.58899371287394761644
968.40000 29.58899371287394761644
968.50000 29.58899371287394761644
968.60000 29.58899371287394761644
968.70000 29.58899371287394761644
968.80000 29.58899371287394761644
968.90000 29.58899371287394761644
969.00000 29.58899371287394761644
969.10000 29.58899371287394761644
969.20000 29.58899371287394761644
969.30000 29.58899371287394761644
969.40000 29.58899371287394761644
969.50000 29.58899371287394761644
969.60000 29.58899371287394761644
969.70000 29.58899371287394761644
969.80000 29.58899371287394761644
969.90000 29.58899371287394761644
970.00000 29.58899371287394761644
970.10000 29.58899371287394761644
970.20000 29.58899371287394761644
970.30000 29.58899371287394761644
970.40000 29.58899371287394761644
970.50000 29.58899371287394761644
970.60000 29.58899371287394761644
970.70000 29.58899371287394761644
970.80000 29.58899371287394761644
970.90000 29.58899371287394761644
971.00000 29.58899371287394761644
971.10000 29.58899371287394761644
971.20000 29.58899371287394761644
971.30000 29.58899371287394761644
971.40000 29.58899371287394761644
971.50000 29.58899371287394761644
971.60000 29.58899371287394761644
971.70000 29.58899371287394761644
971.80000 29.58899371287394761644
971.90000 29.58899371287394761644
972.00000 29.58899371287394761644
972.10000 29.58899371287394761644
972.20000 29.58899371287394761644
972.30000 29.58899371287394761644
972.40000 29.58899371287394761644
972.50000 29.58899371287394761644
972.60000 29.58899371287394761644
972.70000 29.58899371287394761644
972.80000 29.58899371287394761644
972.90000 29.58899371287394761644
973.00000 29.58899371287394761644
973.10000 29.58899371287394761644
973.20000 29.58899371287394761644
973.30000 29.58899371287394761644
973.40000 29.58899371287394761644
973.50000 29.58899371287394761644
973.60000 29.58899371287394761644
973.70000 29.58899371287394761644
973.80000 29.58899371287394761644
973.90000 29.58899371287394761644
974.00000 29.58899371287394761644
974.10000 29.58899371287394761644
974.20000 29.58899371287394761644
974.30000 29.58899371287394761644
974.40000 29.58899371287394761644
974.50000 29.58899371287394761644
974.60000 29.58899371287394761644
974.70000 29.58899371287394761644
974.80000 29.58899371287394761644
974.90000 29.58899371287394761644
975.00000 29.58899371287394761644
975.10000 29.58899371287394761644
975.20000 29.58899371287394761644
975.30000 29.58899371287394761644
975.40000 29.58899371287394761644
975.50000 29.58899371287394761644
975.60000 29.58899371287394761644
975.70000 29.58899371287394761644
975.80000 29.58899371287394761644
975.90000 29.58899371287394761644
976.00000 29.58899371287394761644
976.10000 29.58899371287394761644
976.20000 29.58899371287394761644
976.30000 29.58899371287394761644
976.40000 29.58899371287394761644
976.50000 29.58899371287394761644
976.60000 29.58899371287394761644
976.70000 29.58899371287394761644
976.80000 29.58899371287394761644
976.90000 29.58899371287394761644
977.00000 29.58899371287394761644
977.10000 29.58899371287394761644
977.20000 29.58899371287394761644
977.30000 29.58899371287394761644
977.40000 29.58899371287394761644
977.50000 29.58899371287394761644
977.60000 29.58899371287394761644
977.70000 29.58899371287394761644
977.80000 29.58899371287394761644
977.90000 29.58899371287394761644
978.00000 29.58899371287394761644
978.10000 29.58899371287394761644
978.20000 29.58899371287394761644
978.30000 29.58899371287394761644
978.40000 29.58899371287394761644
978.50000 29.58899371287394761644
978.60000 29.58899371287394761644
978.70000 29.58899371287394761644
978.80000 29.58899371287394761644
978.90000 29.58899371287394761644
979.00000 29.58899371287394761644
979.10000 29.58899371287394761644
979.20000 29.58899371287394761644
979.30000 29.58899371287394761644
979.40000 29.58899371287394761644
979.50000 29.58899371287394761644
979.60000 29.58899371287394761644
979.70000 29.58899371287394761644
979.80000 29.58899371287394761644
979.90000 29.58899371287394761644
980.00000 29.58899371287394761644
980.10000 29.58899371287394761644
980.20000 29.58899371287394761644
980.30000 29.58899371287394761644
980.40000 29.58899371287394761644
980.50000 29.58899371287394761644
980.60000 29.58899371287394761644
980.70000 29.58899371287394761644
980.80000 29.58899371287394761644
980.90000 29.58899371287394761644
981.00000 29.58899371287394761644
981.10000 29.58899371287394761644
981.20000 29.58899371287394761644
981.30000 29.58899371287394761644
981.40000 29.58899371287394761644
981.50000 29.58899371287394761644
981.60000 29.58899371287394761644
981.70000 29.58899371287394761644
981.80000 29.58899371287394761644
981.90000 29.58899371287394761644
982.00000 29.58899371287394761644
982.10000 29.58899371287394761644
982.20000 29.58899371287394761644
982.30000 29.58899371287394761644
982.40000 29.58899371287394761644
982.50000 29.58899371287394761644
982.60000 29.58899371287394761644
982.70000 29.58899371287394761644
982.80000 29.58899371287394761644
982.90000 29.58899371287394761644
983.00000 29.58899371287394761644
983.10000 29.58899371287394761644
983.20000 29.58899371287394761644
983.30000 29.58899371287394761644
983.40000 29.58899371287394761644
983.50000 29.58899371287394761644
983.60000 29.58899371287394761644
983.70000 29.58899371287394761644
983.80000 29.58899371287394761644
983.90000 29.58899371287394761644
984.00000 29.58899371287394761644
984.10000 29.58899371287394761644
984.20000 29.58899371287394761644
984.30000 29.58899371287394761644
984.40000 29.58899371287394761644
984.50000 29.58899371287394761644
984.60000 29.58899371287394761644
984.70000 29.58899371287394761644
984.80000 29.58899371287394761644
984.90000 29.58899371287394761644
985.00000 29.58899371287394761644
985.10000 29.58899371287394761644
985.20000 29.58899371287394761644
985.30000 29.58899371287394761644
985.40000 29.58899371287394761644
985.50000 29.58899371287394761644
985.60000 29.58899371287394761644
985.70000 29.58899371287394761644
985.80000 29.58899371287394761644
985.90000 29.58899371287394761644
986.00000 29.58899371287394761644
986.10000 29.58899371287394761644
986.20000 29.58899371287394761644
986.30000 29.58899371287394761644
986.40000 29.58899371287394761644
986.50000 29.58899371287394761644
986.60000 29.58899371287394761644
986.70000 29.58899371287394761644
986.80000 29.58899371287394761644
986.90000 29.58899371287394761644
987.00000 29.58899371287394761644
987.10000 29.58899371287394761644
987.20000 29.58899371287394761644
987.30000 29.58899371287394761644
987.40000 29.58899371287394761644
987.50000 29.58899371287394761644
987.60000 29.58899371287394761644
987.70000 29.58899371287394761644
987.80000 29.58899371287394761644
987.90000 29.58899371287394761644
988.00000 29.58899371287394761644
988.10000 29.58899371287394761644
988.20000 29.58899371287394761644
988.30000 29.58899371287394761644
988.40000 29.58899371287394761644
988.50000 29.58899371287394761644
988.60000 29.58899371287394761644
988.70000 29.58899371287394761644
988.80000 29.58899371287394761644
988.90000 29.58899371287394761644
989.00000 29.58899371287394761644
989.10000 29.58899371287394761644
989.20000 29.58899371287394761644
989.30000 29.58899371287394761644
989.40000 29.58899371287394761644
989.50000 29.58899371287394761644
989.60000 29.58899371287394761644
989.70000 29.58899371287394761644
989.80000 29.58899371287394761644
989.90000 29.58899371287394761644
990.00000 29.58899371287394761644
990.10000 29.58899371287394761644
990.20000 29.58899371287394761644
990.30000 29.58899371287394761644
990.40000 29.58899371287394761644
990.50000 29.58899371287394761644
990.60000 29.58899371287394761644
990.70000 29.58899371287394761644
990.80000 29.58899371287394761644
990.90000 29.58899371287394761644
991.00000 29.58899371287394761644
991.10000 29.58899371287394761644
991.20000 29.58899371287394761644
991.30000 29.58899371287394761644
991.40000 29.58899371287394761644
991.50000 29.58899371287394761644
991.60000 29.58899371287394761644
991.70000 29.58899371287394761644
991.80000 29.58899371287394761644
991.90000 29.58899371287394761644
992.00000 29.58899371287394761644
992.10000 29.58899371287394761644
992.20000 29.58899371287394761644
992.30000 29.58899371287394761644
992.40000 29.58899371287394761644
992.50000 29.58899371287394761644
992.60000 29.58899371287394761644
992.70000 29.58899371287394761644
992.80000 29.58899371287394761644
992.90000 29.58899371287394761644
993.00000 29.58899371287394761644
993.10000 29.58899371287394761644
993.20000 29.58899371287394761644
993.30000 29.58899371287394761644
993.40000 29.58899371287394761644
993.50000 29.58899371287394761644
993.60000 29.58899371287394761644
993.70000 29.58899371287394761644
993.80000 29.58899371287394761644
993.90000 29.58899371287394761644
994.00000 29.58899371287394761644
994.10000 29.58899371287394761644
994.20000 29.58899371287394761644
994.30000 29.58899371287394761644
994.40000 29.58899371287394761644
994.50000 29.58899371287394761644
994.60000 29.58899371287394761644
994.70000 29.58899371287394761644
994.80000 29.58899371287394761644
994.90000 29.58899371287394761644
995.00000 29.58899371287394761644
995.10000 29.58899371287394761644
995.20000 29.58899371287394761644
995.30000 29.58899371287394761644
995.40000 29.58899371287394761644
995.50000 29.58899371287394761644
995.60000 29.58899371287394761644
995.70000 29.58899371287394761644
995.80000 29.58899371287394761644
995.90000 29.58899371287394761644
996.00000 29.58899371287394761644
996.10000 29.58899371287394761644
996.20000 29.58899371287394761644
996.30000 29.58899371287394761644
996.40000 29.58899371287394761644
996.50000 29.58899371287394761644
996.60000 29.58899371287394761644
996.70000 29.58899371287394761644
996.80000 29.58899371287394761644
996.90000 29.58899371287394761644
997.00000 29.58899371287394761644
997.10000 29.58899371287394761644
997.20000 29.58899371287394761644
997.30000 29.58899371287394761644
997.40000 29.58899371287394761644
997.50000 29.58899371287394761644
997.60000 29.58899371287394761644
997.70000 29.58899371287394761644
997.80000 29.58899371287394761644
997.90000 29.58899371287394761644
998.00000 29.58899371287394761644
998.10000 29.58899371287394761644
998.20000 29.58899371287394761644
998.30000 29.58899371287394761644
998.40000 29.58899371287394761644
998.50000 29.58899371287394761644
998.60000 29.58899371287394761644
998.70000 29.58899371287394761644
998.80000 29.58899371287394761644
998.90000 29.58899371287394761644
999.00000 29.58899371287394761644
999.10000 29.58899371287394761644
999.20000 29.58899371287394761644
999.30000 29.58899371287394761644
999.40000 29.58899371287394761644
999.50000 29.58899371287394761644
999.60000 29.58899371287394761644
999.70000 29.58899371287394761644
999.80000 29.58899371287394761644
999.90000 29.58899371287394761644
1000.00000 29.58899371287394761644
