# Supplementary material for: Direct tracking of H2 roaming reaction in real time
Source: Nat Commun. 2024 Aug 6;15:6656. doi: 10.1038/s41467-024-49671-6 (PMC11303762; doi:10.1038/s41467-024-49671-6)
Supplement: Supplementary file 8 — Source Data [file 41467_2024_49671_MOESM8_ESM.zip › SourceData/Data-Fig11-SuppInfo/FigS11.traj3.R1.dat]

# Bond Length
# X-Axis:  Time in Trajectory (femtosec)
# Y-Axis:  Bond Length (Angstroms)
#                  X                   Y
0 1.09375621605730771727
.10000 1.09079388334643681205
.20000 1.08829347525242473080
.30000 1.08627841261897495189
.40000 1.08475712491137849174
.50000 1.08372696002867807219
.60000 1.08316420058548833115
.70000 1.08304267952329560999
.80000 1.08333548411791626313
.90000 1.08401404670649909433
1.00000 1.08506480937269364564
1.10000 1.08647910300796857986
1.20000 1.08826005383777640522
1.30000 1.09041072675116324719
1.40000 1.09293993836578229418
1.50000 1.09584905452986544062
1.60000 1.09913350604601259239
1.70000 1.10278404891891685359
1.80000 1.10678123296973191855
1.90000 1.11110260450464249643
2.00000 1.11572390533321459348
2.10000 1.12061860292518792363
2.20000 1.12576569278869037669
2.30000 1.13114048905120534545
2.40000 1.13672750036013468481
2.50000 1.14251203048895725840
2.60000 1.14847825962923651678
2.70000 1.15461571553222849765
2.80000 1.16090964787790440690
2.90000 1.16734826260803592288
3.00000 1.17391282945412944319
3.10000 1.18058868280616683201
3.20000 1.18735249944066736697
3.30000 1.19418480856063480573
3.40000 1.20106579244436064323
3.50000 1.20797689760276458691
3.60000 1.21490143740140500337
3.70000 1.22182751921414832732
3.80000 1.22874946030547659402
3.90000 1.23566043578768030408
4.00000 1.24255925504983463545
4.10000 1.24944203270339836922
4.20000 1.25630648999040039186
4.30000 1.26314405945877764714
4.40000 1.26994594757847863294
4.50000 1.27669904334772648877
4.60000 1.28338952356679302916
4.70000 1.29000297854656134123
4.80000 1.29652810880906087665
4.90000 1.30295709472069724019
5.00000 1.30928318590402741030
5.10000 1.31550415196684195033
5.20000 1.32161613964305081802
5.30000 1.32761437623355073399
5.40000 1.33349584120086403815
5.50000 1.33925107478060289216
5.60000 1.34487031625580910506
5.70000 1.35033835236284391034
5.80000 1.35564496880341056352
5.90000 1.36077733862267121456
6.00000 1.36572473941786673633
6.10000 1.37048351112299049068
6.20000 1.37504948520698701434
6.30000 1.37942156764746867575
6.40000 1.38360343898170475745
6.50000 1.38759308026128466997
6.60000 1.39139272000323474453
6.70000 1.39499765571630979712
6.80000 1.39840329348653923999
6.90000 1.40160017520011747464
7.00000 1.40457974165406500782
7.10000 1.40733410871263970797
7.20000 1.40985631054692945967
7.30000 1.41214620243726888691
7.40000 1.41420388283514481375
7.50000 1.41603734848837938410
7.60000 1.41765349111480694014
7.70000 1.41906295198416056738
7.80000 1.42027094462077903905
7.90000 1.42128338445082794825
8.00000 1.42209973323744069957
8.10000 1.42271584423805444593
8.20000 1.42312561981049304697
8.30000 1.42332602865752441069
8.40000 1.42330891713183614129
8.50000 1.42307601111430446317
8.60000 1.42262935079028929755
8.70000 1.42197380574221549195
8.80000 1.42111670186406577184
8.90000 1.42006697886120850394
9.00000 1.41882722818178253341
9.10000 1.41740450760677348708
9.20000 1.41579637726510657998
9.30000 1.41400350049991036081
9.40000 1.41202482510117363729
9.50000 1.40985701780641571554
9.60000 1.40750056911782454881
9.70000 1.40495571236961060302
9.80000 1.40222371306257690173
9.90000 1.39930847407782105519
10.00000 1.39621140693879162992
10.10000 1.39293712890639827326
10.20000 1.38949075833738455275
10.30000 1.38587348224792871963
10.40000 1.38208808218217408952
10.50000 1.37814033923871483198
10.60000 1.37402908167876854439
10.70000 1.36975802450250314275
10.80000 1.36532791041016956132
10.90000 1.36074021740742270162
11.00000 1.35599286470762817211
11.10000 1.35108635714561191775
11.20000 1.34602233381991102829
11.30000 1.34080200703161240457
11.40000 1.33542986421414134855
11.50000 1.32991473404087075705
11.60000 1.32426538488212399548
11.70000 1.31849487428431059486
11.80000 1.31261678150555427065
11.90000 1.30664692333353771992
12.00000 1.30059885466695687075
12.10000 1.29448545422534586315
12.20000 1.28832063885276634188
12.30000 1.28211436652156737308
12.40000 1.27587748222977898905
12.50000 1.26961804632810729436
12.60000 1.26334705018811042459
12.70000 1.25707334658165431966
12.80000 1.25081232645549188319
12.90000 1.24457709083286600563
13.00000 1.23838425750370389630
13.10000 1.23224932997750094130
13.20000 1.22619342714964836007
13.30000 1.22023229903899855751
13.40000 1.21438338631298806154
13.50000 1.20865922759973995906
13.60000 1.20307328088358773923
13.70000 1.19763380461767193723
13.80000 1.19234997429529892198
13.90000 1.18723244575104162708
14.00000 1.18229277791966571751
14.10000 1.17754433584133043461
14.20000 1.17300353471462309997
14.30000 1.16868769647583780832
14.40000 1.16461496771250540200
14.50000 1.16080501612501657900
14.60000 1.15727525701753426885
14.70000 1.15404474782133123314
14.80000 1.15113103455775181354
14.90000 1.14855063097932256544
15.00000 1.14631882139568832955
15.10000 1.14445080247339597031
15.20000 1.14295954626443363023
15.30000 1.14185730693681686489
15.40000 1.14115418131556613948
15.50000 1.14086096344559006915
15.60000 1.14098453023123849888
15.70000 1.14153445718734219906
15.80000 1.14251628518196623559
15.90000 1.14393416150493556278
16.00000 1.14578848015765981517
16.10000 1.14807809792365606298
16.20000 1.15080142335243920222
16.30000 1.15395587480414518664
16.40000 1.15753837473925675463
16.50000 1.16155136324012809450
16.60000 1.16599784100228933485
16.70000 1.17087814051078774078
16.80000 1.17619642335325947886
16.90000 1.18194934993594374411
17.00000 1.18813260478828708894
17.10000 1.19473262281943234798
17.20000 1.20173445032128458158
17.30000 1.20912156643821385442
17.40000 1.21687853384509992349
17.50000 1.22499356605085889732
17.60000 1.23345265488789637612
17.70000 1.24225000789494865673
17.80000 1.25137531254616014979
17.90000 1.26081794331854271877
18.00000 1.27056277168072258924
18.10000 1.28059745352315924398
18.20000 1.29090143299982435181
18.30000 1.30145840882488442278
18.40000 1.31225385383202437749
18.50000 1.32327264195629768184
18.60000 1.33450152728350221247
18.70000 1.34592556949817994012
18.80000 1.35753097380243961783
18.90000 1.36930077197159280649
19.00000 1.38121713048383526048
19.10000 1.39326380334055904877
19.20000 1.40542299522136750898
19.30000 1.41768019754703493565
19.40000 1.43002550212504951676
19.50000 1.44244760509524227224
19.60000 1.45494065985867616071
19.70000 1.46749750891577325362
19.80000 1.48010900190425164510
19.90000 1.49276836518530228397
20.00000 1.50546663449908447315
20.10000 1.51819460182184813352
20.20000 1.53094347333204957884
20.30000 1.54370345483418543782
20.40000 1.55646809422197922547
20.50000 1.56922841331655730378
20.60000 1.58198073396644119813
20.70000 1.59471558300814255258
20.80000 1.60742728556939707063
20.90000 1.62010933790438971100
21.00000 1.63275298936581341051
21.10000 1.64535098610296520525
21.20000 1.65789282861408143555
21.30000 1.67036968154836910042
21.40000 1.68277455384284914614
21.50000 1.69509908364643982542
21.60000 1.70734136948795333757
21.70000 1.71949733250767213861
21.80000 1.73156849634688145073
21.90000 1.74355409204217119981
22.00000 1.75545593221533191525
22.10000 1.76727612460447164838
22.20000 1.77901400106182413372
22.30000 1.79066696256115698740
22.40000 1.80223513905261540930
22.50000 1.81371426094768301570
22.60000 1.82510491359072287168
22.70000 1.83640418327611092381
22.80000 1.84761184475473635668
22.90000 1.85872741168897597984
23.00000 1.86975241012332967122
23.10000 1.88069019972216583037
23.20000 1.89154416972588826723
23.30000 1.90231711689954574723
23.40000 1.91301249502819505237
23.50000 1.92363522238235178349
23.60000 1.93418520946211353247
23.70000 1.94466557183953868649
23.80000 1.95507116715939524900
23.90000 1.96540024122747069535
24.00000 1.97565064953650143049
24.10000 1.98581544407354229842
24.20000 1.99589830518741610559
24.30000 2.00589637057226862115
24.40000 2.01581673778297614372
24.50000 2.02566388526453223135
24.60000 2.03544633398647973295
24.70000 2.04516686770884296955
24.80000 2.05483339605331507275
24.90000 2.06444424945649719039
25.00000 2.07399866000583520145
25.10000 2.08349464472985867091
25.20000 2.09293089670610004113
25.30000 2.10230875643588565632
25.40000 2.11163091660403570631
25.50000 2.12090633334595896293
25.60000 2.13014311764022090553
25.70000 2.13934987561408477531
25.80000 2.14853430280039978699
25.90000 2.15770205849324804318
26.00000 2.16685805786188957744
26.10000 2.17599924190152235448
26.20000 2.18512801045865502858
26.30000 2.19423866996482404076
26.40000 2.20333261778130085394
26.50000 2.21241194270732501847
26.60000 2.22148194751386624901
26.70000 2.23054872179515504973
26.80000 2.23962388018568867911
26.90000 2.24871908585421135967
27.00000 2.25784910973319915517
27.10000 2.26702820613793863753
27.20000 2.27626786478832495070
27.30000 2.28558155254565353258
27.40000 2.29498078925924780822
27.50000 2.30447081485988882549
27.60000 2.31406031065506155705
27.70000 2.32375245379558448353
27.80000 2.33355013893359488707
27.90000 2.34345348478052791923
28.00000 2.35346850826795640809
28.10000 2.36359783327769193485
28.20000 2.37385118572795122885
28.30000 2.38423549628366199274
28.40000 2.39476406924711478977
28.50000 2.40544900602631774019
28.60000 2.41630497372041180839
28.70000 2.42734388867296675013
28.80000 2.43857319027623200022
28.90000 2.44999804550983264656
29.00000 2.46161840353069346319
29.10000 2.47342785099970118372
29.20000 2.48541452840567422317
29.30000 2.49757040769324459098
29.40000 2.50988330715473702478
29.50000 2.52234496322549029725
29.60000 2.53494996839365648258
29.70000 2.54769666670013916709
29.80000 2.56057991336415821693
29.90000 2.57359390289629805067
30.00000 2.58672646200927089831
30.10000 2.59996193052802217371
30.20000 2.61328069617061993863
30.30000 2.62665753603224796184
30.40000 2.64007192720368889573
30.50000 2.65350297849390024007
30.60000 2.66693623357627356676
30.70000 2.68035925499027088907
30.80000 2.69376118712572588733
30.90000 2.70713511550993701042
31.00000 2.72047083688338772825
31.10000 2.73375733288472406065
31.20000 2.74698255075437273881
31.30000 2.76012605345281286846
31.40000 2.77317273492041962993
31.50000 2.78610341791793507716
31.60000 2.79890039562450310501
31.70000 2.81154680839089001285
31.80000 2.82403069146300178803
31.90000 2.83634246404802112358
32.00000 2.84847336117963371063
32.10000 2.86041952721449585617
32.20000 2.87217908796613864629
32.30000 2.88375087541937297631
32.40000 2.89513290191555800362
32.50000 2.90632552254577979852
32.60000 2.91732534174610014475
32.70000 2.92812897632481346270
32.80000 2.93873077128851665753
32.90000 2.94912824141796180385
33.00000 2.95931930879653471705
33.10000 2.96930110727255143426
33.20000 2.97907701075383413794
33.30000 2.98864948135207050078
33.40000 2.99802212403110861365
33.50000 3.00719965027166096203
33.60000 3.01618614633049463583
33.70000 3.02498157305544590320
33.80000 3.03358499005071555618
33.90000 3.04199099579518808279
34.00000 3.05019387274350152904
34.10000 3.05818867842551532783
34.20000 3.06596591332209693240
34.30000 3.07352020909981979574
34.40000 3.08084646331637240841
34.50000 3.08794155998878968421
34.60000 3.09480443876685041825
34.70000 3.10143552451022266934
34.80000 3.10783721770172512360
34.90000 3.11401361753364848704
35.00000 3.11996809627694750887
35.10000 3.12570303803192410692
35.20000 3.13122249597836787130
35.30000 3.13652549555762418961
35.40000 3.14160997763917219196
35.50000 3.14647474712272242002
35.60000 3.15111571655437623663
35.70000 3.15553397702845215299
35.80000 3.15973186053073180705
35.90000 3.16371548013249762901
36.00000 3.16749113336991047685
36.10000 3.17106987971488890681
36.20000 3.17446196978858135445
36.30000 3.17767656518438012034
36.40000 3.18072484461388140363
36.50000 3.18360885013800022888
36.60000 3.18633363079088125799
36.70000 3.18889573270591586459
36.80000 3.19129489185205195759
36.90000 3.19352606373738556340
37.00000 3.19558473313617518915
37.10000 3.19746961098225294767
37.20000 3.19917219562811279444
37.30000 3.20069526799428376947
37.40000 3.20203362926141048984
37.50000 3.20318970017122151709
37.60000 3.20416602978216470573
37.70000 3.20496126214062063193
37.80000 3.20557586726456998388
37.90000 3.20601231840708933979
38.00000 3.20626826171641477014
38.10000 3.20634064215547752832
38.20000 3.20622939583461495029
38.30000 3.20592815410592132003
38.40000 3.20543750149726051401
38.50000 3.20475496590769011011
38.60000 3.20388044324831197344
38.70000 3.20281652946309117801
38.80000 3.20156736374795025177
38.90000 3.20013893846657851637
39.00000 3.19854149489560319507
39.10000 3.19678153311576798466
39.20000 3.19487684796206190167
39.30000 3.19283455183712893870
39.40000 3.19067169999374896514
39.50000 3.18839991799538848250
39.60000 3.18602627527693186160
39.70000 3.18356018617443449143
39.80000 3.18100229404459876758
39.90000 3.17835680306176449268
40.00000 3.17561962697691487863
40.10000 3.17279286157574427936
40.20000 3.16987521782750937358
40.30000 3.16686931817986452258
40.40000 3.16378320655967197072
40.50000 3.16062216296285564093
40.60000 3.15739163148016847340
40.70000 3.15409443380536721684
40.80000 3.15073476153690220462
40.90000 3.14730721318876019253
41.00000 3.14381322683536656692
41.10000 3.14024947042890208653
41.20000 3.13662060541133983031
41.30000 3.13293376938262134083
41.40000 3.12920438313910713466
41.50000 3.12545036154135713062
41.60000 3.12169225300300862312
41.70000 3.11794997345980520784
41.80000 3.11423940712495640977
41.90000 3.11057485703993306099
42.00000 3.10696327666919809700
42.10000 3.10341042680741794275
42.20000 3.09992244264675112210
42.30000 3.09650807409911334143
42.40000 3.09317912270127026990
42.50000 3.08995367001092752630
42.60000 3.08685311602398730008
42.70000 3.08389774998118249867
42.80000 3.08110822485124660380
42.90000 3.07850266996863265673
43.00000 3.07609283725215289543
43.10000 3.07388695251386888084
43.20000 3.07188850516258158024
43.30000 3.07009742140278017595
43.40000 3.06851154228300076635
43.50000 3.06712620837177158375
43.60000 3.06593579586070262509
43.70000 3.06493257884835045844
43.80000 3.06410948478885133978
43.90000 3.06345895142370073181
44.00000 3.06297911264262460037
44.10000 3.06266399900576752771
44.20000 3.06251481920626793887
44.30000 3.06252989331026775530
44.40000 3.06270557447659339973
44.50000 3.06303845630543789945
44.60000 3.06351425318995374182
44.70000 3.06412092694071067401
44.80000 3.06484137854653091343
44.90000 3.06565316852657029331
45.00000 3.06654308130197316489
45.10000 3.06749324051757284389
45.20000 3.06849059060476833654
45.30000 3.06952427849609946687
45.40000 3.07058665320505162909
45.50000 3.07166751581644981916
45.60000 3.07275838478117247493
45.70000 3.07384716318362191922
45.80000 3.07492477737862719248
45.90000 3.07598008664750624064
46.00000 3.07700889162202454627
46.10000 3.07800509226528083728
46.20000 3.07896727933133449855
46.30000 3.07990181364698702630
46.40000 3.08081094638716836665
46.50000 3.08169914034741554944
46.60000 3.08257200860369196988
46.70000 3.08343025404061961247
46.80000 3.08427071472560592414
46.90000 3.08509179235496978429
47.00000 3.08588197656569490518
47.10000 3.08663771145465013091
47.20000 3.08734833308601574129
47.30000 3.08800563805071444043
47.40000 3.08860586961221065409
47.50000 3.08914096119180032473
47.60000 3.08960611436749328556
47.70000 3.08999781930295219423
47.80000 3.09031139014695410677
47.90000 3.09054399112745198277
48.00000 3.09069166286544992841
48.10000 3.09075023870354170033
48.20000 3.09071567735451848372
48.30000 3.09058507981077912923
48.40000 3.09035421089977968887
48.50000 3.09002073136475898304
48.60000 3.08957931889861018340
48.70000 3.08902609497249148764
48.80000 3.08835648664042668350
48.90000 3.08756588542269005294
49.00000 3.08665288426719598962
49.10000 3.08561880924961306212
49.20000 3.08446467132191351996
49.30000 3.08319347698226683959
49.40000 3.08181421838306145485
49.50000 3.08032963107278504132
49.60000 3.07874497598242131504
49.70000 3.07706309343991190121
49.80000 3.07528778387551886038
49.90000 3.07341720389503904397
50.00000 3.07145277573121739181
50.10000 3.06939529267557846758
50.20000 3.06724269381948320584
50.30000 3.06500155451184070031
50.40000 3.06267604908142382527
50.50000 3.06026974580624183250
50.60000 3.05778957138469552992
50.70000 3.05524077825791006837
50.80000 3.05262770803794546177
50.90000 3.04995157928875979065
51.00000 3.04721261920890580969
51.10000 3.04441093909478652694
51.20000 3.04154329881575087203
51.30000 3.03860960791263871762
51.40000 3.03560922370337384636
51.50000 3.03254545130983980772
51.60000 3.02942148879121803855
51.70000 3.02624275993450333772
51.80000 3.02301450443774748356
51.90000 3.01974481314580619978
52.00000 3.01643901966888765414
52.10000 3.01310217606423031835
52.20000 3.00973514367809447619
52.30000 3.00634036401419458438
52.40000 3.00291885141590198116
52.50000 2.99947124034670484119
52.60000 2.99600223347396722196
52.70000 2.99251906580476108417
52.80000 2.98902771305888028897
52.90000 2.98554214643354180869
53.00000 2.98207380775426147063
53.10000 2.97863325625596277434
53.20000 2.97523444480279570455
53.30000 2.97188357516525199426
53.40000 2.96858751392392001349
53.50000 2.96535140055188063035
53.60000 2.96217995884348660549
53.70000 2.95907387653958379505
53.80000 2.95603915105686649970
53.90000 2.95307495260448816126
54.00000 2.95018301799871392317
54.10000 2.94736578557277142047
54.20000 2.94462371265277288909
54.30000 2.94195702829358131330
54.40000 2.93936673026095877800
54.50000 2.93685006208846147147
54.60000 2.93440564023687767992
54.70000 2.93203162457484417904
54.80000 2.92972307397491068741
54.90000 2.92747672943253299568
55.00000 2.92528714570279407981
55.10000 2.92314841919701367735
55.20000 2.92105747805550721244
55.30000 2.91901215783370796155
55.40000 2.91700831130063803251
55.50000 2.91504610366662983246
55.60000 2.91312691955568595682
55.70000 2.91124792432351937606
55.80000 2.90940581983967991099
55.90000 2.90759586093889602647
56.00000 2.90581036133279007206
56.10000 2.90404158816019713006
56.20000 2.90228271017504426713
56.30000 2.90052524876943624236
56.40000 2.89876612993735664008
56.50000 2.89700043513993970542
56.60000 2.89522635102352575973
56.70000 2.89344206313000157158
56.80000 2.89164617405708888711
56.90000 2.88983655783938756649
57.00000 2.88800850494782996232
57.10000 2.88615850886086989357
57.20000 2.88428165308469831482
57.30000 2.88237269176645510350
57.40000 2.88042760692835326810
57.50000 2.87844365785470951260
57.60000 2.87642059898496068324
57.70000 2.87435779243242437366
57.80000 2.87225754311726022839
57.90000 2.87012219953245196315
58.00000 2.86795257596181321514
58.10000 2.86575013378120598492
58.20000 2.86351480599926355610
58.30000 2.86124733312221717132
58.40000 2.85894901640655355006
58.50000 2.85661740275137300368
58.60000 2.85425398658721329988
58.70000 2.85185868801155713925
58.80000 2.84943291115635849427
58.90000 2.84697844542753783034
59.00000 2.84449636762538334586
59.10000 2.84198812950828490964
59.20000 2.83945250302888496828
59.30000 2.83688780835019980879
59.40000 2.83429154919814133083
59.50000 2.83165857310887676870
59.60000 2.82898455900399003927
59.70000 2.82626828921919583568
59.80000 2.82350616472410061568
59.90000 2.82069951133685985895
60.00000 2.81784941336864202559
60.10000 2.81495986306519120144
60.20000 2.81203315628070075570
60.30000 2.80907403605992556616
60.40000 2.80608284217340953399
60.50000 2.80306027643930625482
60.60000 2.80000469525552760277
60.70000 2.79691411102915350141
60.80000 2.79378418776558329922
60.90000 2.79061508775269829400
61.00000 2.78740370373901885579
61.10000 2.78415439442517267880
61.20000 2.78086891424137430520
61.30000 2.77755080492220699901
61.40000 2.77420885579312503210
61.50000 2.77084206163722005817
61.60000 2.76745568723728618982
61.70000 2.76404517251690371139
61.80000 2.76061029696713983694
61.90000 2.75714630998501782446
62.00000 2.75364655354695076741
62.10000 2.75010848159358979131
62.20000 2.74652856256438738678
62.30000 2.74290536665941138334
62.40000 2.73924357776521947621
62.50000 2.73554154796248707972
62.60000 2.73180368313702220178
62.70000 2.72803135944750459168
62.80000 2.72422532134733671702
62.90000 2.72038503242794658631
63.00000 2.71650820876985387400
63.10000 2.71259115117870278729
63.20000 2.70863069792044555864
63.30000 2.70462451987369218999
63.40000 2.70056798412389537089
63.50000 2.69646011176004604364
63.60000 2.69229681680103763406
63.70000 2.68808008875833161995
63.80000 2.68380757790736554884
63.90000 2.67948010885712678395
64.00000 2.67510279917501488154
64.10000 2.67067498359216297954
64.20000 2.66620206034688976271
64.30000 2.66168447343106391724
64.40000 2.65712632943580610630
64.50000 2.65252707887290002685
64.60000 2.64788735593378292033
64.70000 2.64321092785536130016
64.80000 2.63850096181468162071
64.90000 2.63376581988661247034
65.00000 2.62901438392147257570
65.10000 2.62425852984819313895
65.20000 2.61951112325124513871
65.30000 2.61478473512505422840
65.40000 2.61008427966952821919
65.50000 2.60541543760702392902
65.60000 2.60077610627020333674
65.70000 2.59616288771197867610
65.80000 2.59156793637056715303
65.90000 2.58698480583110499257
66.00000 2.58240727266885615855
66.10000 2.57783252923323162878
66.20000 2.57325998858354769235
66.30000 2.56868782135957502187
66.40000 2.56411784062394449071
66.50000 2.55955245189408064218
66.60000 2.55499116427219763487
66.70000 2.55043687812147195669
66.80000 2.54588626620947071717
66.90000 2.54134038375735885994
67.00000 2.53679727038839270349
67.10000 2.53226040402443603031
67.20000 2.52773179080653254342
67.30000 2.52321638618450637232
67.40000 2.51871919523653926513
67.50000 2.51425026821217620805
67.60000 2.50981523950947433081
67.70000 2.50542616654273011127
67.80000 2.50109251585821990760
67.90000 2.49682616716202331617
68.00000 2.49264029516454700195
68.10000 2.48854446440404194759
68.20000 2.48454726575768729125
68.30000 2.48065456187091877808
68.40000 2.47687073910832092901
68.50000 2.47319586115657245169
68.60000 2.46962571316262416339
68.70000 2.46616003694691314329
68.80000 2.46279264693822731902
68.90000 2.45952590682737066387
69.00000 2.45635615347998751888
69.10000 2.45328742227444683078
69.20000 2.45032189911631814563
69.30000 2.44746123458452350621
69.40000 2.44470846222796062869
69.50000 2.44206164565188648720
69.60000 2.43952172938590567496
69.70000 2.43708621390278271788
69.80000 2.43475461664127459150
69.90000 2.43252810606599158365
70.00000 2.43041043522303039012
70.10000 2.42840403187731509745
70.20000 2.42651741377266855995
70.30000 2.42475341168560890840
70.40000 2.42311791624633901141
70.50000 2.42161050106865864656
70.60000 2.42022918830841307577
70.70000 2.41897013169716504459
70.80000 2.41782893667645561165
70.90000 2.41679788729322585031
71.00000 2.41587173055586707405
71.10000 2.41504604771855230147
71.20000 2.41431680471267067722
71.30000 2.41368385411511588045
71.40000 2.41314477919187434732
71.50000 2.41269591745934696850
71.60000 2.41233473430803130738
71.70000 2.41205625283594909777
71.80000 2.41185579638086986520
71.90000 2.41172581194732831096
72.00000 2.41166155689391872845
72.10000 2.41165429098243681084
72.20000 2.41170234340268450965
72.30000 2.41180011473276947433
72.40000 2.41194189407415036922
72.50000 2.41212273368603696347
72.60000 2.41233481659117957522
72.70000 2.41257283915449897862
72.80000 2.41283114448504249242
72.90000 2.41310324985670681517
73.00000 2.41338908298061214214
73.10000 2.41368526807680541057
73.20000 2.41399156589019589722
73.30000 2.41430848431139801600
73.40000 2.41462937207120877845
73.50000 2.41494423632907101542
73.60000 2.41523710039925479776
73.70000 2.41548700900356737977
73.80000 2.41567278643859379798
73.90000 2.41577390758241281241
74.00000 2.41577212618098563903
74.10000 2.41565854058784558177
74.20000 2.41542803987574839943
74.30000 2.41508191574820086888
74.40000 2.41462502915400924575
74.50000 2.41405727860711706021
74.60000 2.41337795172782665413
74.70000 2.41257952891111964686
74.80000 2.41165074733594043268
74.90000 2.41058400781345929844
75.00000 2.40936652740798239885
75.10000 2.40799639907309662073
75.20000 2.40647369489986322601
75.30000 2.40480545620430593699
75.40000 2.40300350198371537870
75.50000 2.40108099641015858838
75.60000 2.39904999311373250923
75.70000 2.39692336328072867320
75.80000 2.39471258723901979660
75.90000 2.39242410550763344376
76.00000 2.39006628792675957445
76.10000 2.38764419002999691088
76.20000 2.38516394261757193787
76.30000 2.38263045116946324987
76.40000 2.38004410844673212749
76.50000 2.37740765218861866100
76.60000 2.37472307255246079987
76.70000 2.37199424637455644904
76.80000 2.36922577314383442868
76.90000 2.36642657231890463743
77.00000 2.36360569615259643036
77.10000 2.36077416532458690831
77.20000 2.35794091137882418310
77.30000 2.35511326863253012415
77.40000 2.35229809497244630149
77.50000 2.34949679214890608456
77.60000 2.34671070466664041251
77.70000 2.34394039278327212328
77.80000 2.34119035142830707848
77.90000 2.33846658311830490010
78.00000 2.33577667078447377834
78.10000 2.33313278500431689424
78.20000 2.33054759817086765287
78.30000 2.32803425505919048965
78.40000 2.32560368954213692785
78.50000 2.32326170965498417737
78.60000 2.32101634045281981939
78.70000 2.31886982839162405623
78.80000 2.31682443840658759570
78.90000 2.31488496197996845512
79.00000 2.31305218456436905352
79.10000 2.31132864038522224166
79.20000 2.30972045099379937927
79.30000 2.30822881100293001260
79.40000 2.30685908195125781072
79.50000 2.30561075471728314888
79.60000 2.30448524978681519006
79.70000 2.30348337680153446337
79.80000 2.30260323059054184069
79.90000 2.30184511742580108807
80.00000 2.30121160122597157047
80.10000 2.30070370194382049201
80.20000 2.30032543788938698942
80.30000 2.30008144218721090050
80.40000 2.29997863209508970429
80.50000 2.30001988645772365200
80.60000 2.30020930047984981187
80.70000 2.30054871686517432027
80.80000 2.30104022102982806596
80.90000 2.30168227741906202478
81.00000 2.30247091438089614795
81.10000 2.30340517581123794782
81.20000 2.30448119028730629385
81.30000 2.30569569591912974104
81.40000 2.30704583938269419033
81.50000 2.30852729192552540634
81.60000 2.31014013058364059059
81.70000 2.31188194299579233510
81.80000 2.31374876484829268509
81.90000 2.31574179930146789238
82.00000 2.31785846851161298424
82.10000 2.32009896326040368324
82.20000 2.32246012317176287830
82.30000 2.32494442214023688261
82.40000 2.32754975725396684805
82.50000 2.33027313030425684475
82.60000 2.33311071799989809227
82.70000 2.33605874928928103787
82.80000 2.33910888978110636396
82.90000 2.34225548951987729139
83.00000 2.34549596731480227032
83.10000 2.34882408202849452988
83.20000 2.35223867583436353972
83.30000 2.35573859391104767798
83.40000 2.35932152850623562481
83.50000 2.36298584841763282194
83.60000 2.36672855078587328897
83.70000 2.37054799505388626923
83.80000 2.37444420338802655133
83.90000 2.37841746069881516920
84.00000 2.38247262547421518112
84.10000 2.38660872857387329216
84.20000 2.39083205759062047925
84.30000 2.39514023682810689822
84.40000 2.39953097864832743234
84.50000 2.40399985500519529461
84.60000 2.40853760541661462346
84.70000 2.41314006528879297043
84.80000 2.41780238829582596638
84.90000 2.42252137092451673587
85.00000 2.42729815859135854946
85.10000 2.43213060988282452889
85.20000 2.43702471801354530290
85.30000 2.44197843614742020104
85.40000 2.44699742608650898433
85.50000 2.45208225068919741569
85.60000 2.45723684684016571093
85.70000 2.46246434799795629447
85.80000 2.46777039122727137075
85.90000 2.47316217478211484957
86.00000 2.47864183365063860127
86.10000 2.48421422870492391035
86.20000 2.48988273210346193605
86.30000 2.49564452112034577719
86.40000 2.50149904088028784516
86.50000 2.50744336482980209305
86.60000 2.51347508548185135974
86.70000 2.51958928404313547159
86.80000 2.52578048973223324326
86.90000 2.53204365298033517137
87.00000 2.53837195115077648464
87.10000 2.54476043772395204218
87.20000 2.55120252902371512210
87.30000 2.55769369832609158735
87.40000 2.56423129968222640443
87.50000 2.57080815210275852275
87.60000 2.57741712202041522792
87.70000 2.58405098805847869438
87.80000 2.59069800772552415223
87.90000 2.59734740275497224445
88.00000 2.60398679343924476824
88.10000 2.61060716969539482646
88.20000 2.61720247759664173828
88.30000 2.62376578405066483937
88.40000 2.63029383970403580459
88.50000 2.63678314151998476402
88.60000 2.64322755155472757114
88.70000 2.64961732340672168998
88.80000 2.65594116906267334587
88.90000 2.66218155661667823823
89.00000 2.66832292911184196494
89.10000 2.67434762678657764654
89.20000 2.68023813148346951130
89.30000 2.68598246046953925376
89.40000 2.69156959694617593962
89.50000 2.69699007153456165629
89.60000 2.70223446683850881563
89.70000 2.70729422012070937749
89.80000 2.71216135907139566340
89.90000 2.71682663065753976718
90.00000 2.72128128395779770041
90.10000 2.72551911452864333053
90.20000 2.72953700358833750689
90.30000 2.73333091626498821190
90.40000 2.73690105211807027066
90.50000 2.74024619807399787586
90.60000 2.74336915835200713513
90.70000 2.74626682271515635043
90.80000 2.74893704365341913881
90.90000 2.75137783650755608102
91.00000 2.75358778730313953286
91.10000 2.75556364197000538084
91.20000 2.75730559568775401272
91.30000 2.75881324492343990196
91.40000 2.76008972733587050680
91.50000 2.76113345312844304758
91.60000 2.76194676794086674157
91.70000 2.76252371932640607327
91.80000 2.76286324816792190070
91.90000 2.76296055520885060643
92.00000 2.76281611382969170636
92.10000 2.76243000139768247485
92.20000 2.76181045352518716256
92.30000 2.76096923265671325372
92.40000 2.75991923551070602700
92.50000 2.75867656961612663782
92.60000 2.75725833220266105699
92.70000 2.75567692012198701435
92.80000 2.75394792383370967765
92.90000 2.75207785559002672630
93.00000 2.75007603619209045316
93.10000 2.74795104103293659826
93.20000 2.74571130124636373795
93.30000 2.74336878247930786648
93.40000 2.74093732064507451042
93.50000 2.73843428481806004429
93.60000 2.73587467714166322702
93.70000 2.73327560948324419060
93.80000 2.73065161576847807156
93.90000 2.72801442595562533069
94.00000 2.72537469575487913312
94.10000 2.72274179411305911661
94.20000 2.72012160874877062912
94.30000 2.71752833129003459153
94.40000 2.71497530793007397472
94.50000 2.71248103029846090756
94.60000 2.71007124193147365311
94.70000 2.70776775262318241531
94.80000 2.70559609839698726602
94.90000 2.70357736080549394735
95.00000 2.70172802338225747619
95.10000 2.70006233045646559199
95.20000 2.69858649735838558316
95.30000 2.69730528056169422537
95.40000 2.69622190068121062282
95.50000 2.69533917898081984601
95.60000 2.69465840114790802401
95.70000 2.69418511002659206664
95.80000 2.69391923753422867901
95.90000 2.69386817209992664481
96.00000 2.69403279768101561247
96.10000 2.69442061921241242567
96.20000 2.69503592684587416429
96.30000 2.69588761987105093052
96.40000 2.69697889112484527061
96.50000 2.69831310149545099079
96.60000 2.69989148982639670825
96.70000 2.70171200236979367052
96.80000 2.70376783155599364047
96.90000 2.70604787423005508067
97.00000 2.70854516224005391790
97.10000 2.71125058331501332293
97.20000 2.71415567862033293500
97.30000 2.71725667837508497676
97.40000 2.72054678119546402333
97.50000 2.72402390219542677198
97.60000 2.72768029809965082718
97.70000 2.73151227638628781616
97.80000 2.73551217486926933984
97.90000 2.73967283861960422947
98.00000 2.74398607943261986221
98.10000 2.74844739399192430677
98.20000 2.75304808520646802014
98.30000 2.75777985250617856492
98.40000 2.76263816578193967438
98.50000 2.76761123574265755292
98.60000 2.77269217710260797713
98.70000 2.77786592135275672307
98.80000 2.78312309709110782622
98.90000 2.78845492449528400118
99.00000 2.79385131086623863659
99.10000 2.79930739089314734013
99.20000 2.80481551408466079170
99.30000 2.81037541407887355578
99.40000 2.81598255881477362533
99.50000 2.82163521961450573328
99.60000 2.82732615972123032312
99.70000 2.83305038964258452527
99.80000 2.83880079790886348834
99.90000 2.84456915169257222963
100.00000 2.85034604401027069399
100.10000 2.85612950956447351363
100.20000 2.86191732523163568761
100.30000 2.86770775904414639500
100.40000 2.87350561369923201338
100.50000 2.87931200327404602024
100.60000 2.88512905240805476174
100.70000 2.89095681318019692066
100.80000 2.89679235083307274325
100.90000 2.90263095260661754006
101.00000 2.90846617995069696839
101.10000 2.91429449747567550115
101.20000 2.92011431144775563561
101.30000 2.92592605650672587191
101.40000 2.93173268928614977163
101.50000 2.93753873995697289084
101.60000 2.94334993160174551474
101.70000 2.94916689984154677715
101.80000 2.95498961083351357355
101.90000 2.96081652183869711666
102.00000 2.96664449890039908704
102.10000 2.97247256315899407159
102.20000 2.97830323088348410031
102.30000 2.98413781074902772326
102.40000 2.98998603151870928602
102.50000 2.99586005959924636797
102.60000 3.00177009195990891097
102.70000 3.00772812767809850131
102.80000 3.01373985450868005074
102.90000 3.01981216807684911348
103.00000 3.02594181820520138037
103.10000 3.03213009763944660462
103.20000 3.03837294029732301392
103.30000 3.04466872354169263897
103.40000 3.05102106111167315226
103.50000 3.05743401310020099017
103.60000 3.06391326193056581443
103.70000 3.07047014904281393178
103.80000 3.07710906982414258393
103.90000 3.08383874498586582629
104.00000 3.09066045676534969317
104.10000 3.09757445253056024102
104.20000 3.10458166842281667170
104.30000 3.11167655916452859086
104.40000 3.11885967447414985490
104.50000 3.12613340804851129117
104.60000 3.13349867149389421916
104.70000 3.14096202311664379664
104.80000 3.14853399664701095633
104.90000 3.15622290480203568273
105.00000 3.16403970204831658651
105.10000 3.17199660552970957935
105.20000 3.18009847630556874866
105.30000 3.18835110580547574674
105.40000 3.19675371741850016418
105.50000 3.20530041642573652850
105.60000 3.21398295274586047391
105.70000 3.22279258245841815763
105.80000 3.23171905980733418083
105.90000 3.24075328097126208864
106.00000 3.24989329110572490501
106.10000 3.25914017851702721142
106.20000 3.26849673057538792453
106.30000 3.27796713868305885431
106.40000 3.28755589897632006788
106.50000 3.29726290702394552018
106.60000 3.30708213513393102118
106.70000 3.31700482590137333071
106.80000 3.32702134607113694725
106.90000 3.33711672995551655455
107.00000 3.34728342889349601607
107.10000 3.35751074621511822198
107.20000 3.36779579217832030356
107.30000 3.37813447503870100153
107.40000 3.38852739281623633150
107.50000 3.39896920703247913375
107.60000 3.40945361636861104841
107.70000 3.41997694620095355987
107.80000 3.43052456234523993533
107.90000 3.44108865507530915750
108.00000 3.45165698261038099927
108.10000 3.46222106499065134435
108.20000 3.47277175765655523450
108.30000 3.48330775231086924413
108.40000 3.49382771065102750867
108.50000 3.50433402953927895106
108.60000 3.51482563772728276712
108.70000 3.52530666825937286428
108.80000 3.53577553145034929549
108.90000 3.54623080510011361555
109.00000 3.55667112613438016759
109.10000 3.56709085073397030236
109.20000 3.57748646474280877886
109.30000 3.58785301911909429322
109.40000 3.59818887750657136067
109.50000 3.60849003256278927469
109.60000 3.61875890996568048519
109.70000 3.62899259642135395745
109.80000 3.63919132968149944728
109.90000 3.64935531885208459211
110.00000 3.65948278712292893331
110.10000 3.66957224857312218038
110.20000 3.67962104309533483785
110.30000 3.68962780924634727580
110.40000 3.69959305045433341645
110.50000 3.70951345981936019177
110.60000 3.71939277723891376596
110.70000 3.72923376365561186846
110.80000 3.73904237738836011711
110.90000 3.74881989330535856832
111.00000 3.75857223649260198703
111.10000 3.76830490060106468556
111.20000 3.77801758610385507559
111.30000 3.78771315412994282354
111.40000 3.79738605468248382042
111.50000 3.80703510386074585772
111.60000 3.81665786494794421728
111.70000 3.82624853971406305978
111.80000 3.83580601600185198937
111.90000 3.84533206084377061564
112.00000 3.85482789319406580429
112.10000 3.86429843489798287602
112.20000 3.87375269842887621575
112.30000 3.88319239025392611308
112.40000 3.89262314589095562501
112.50000 3.90204518723950709709
112.60000 3.91145502228697498798
112.70000 3.92085155840424542844
112.80000 3.93022471345583495759
112.90000 3.93957170214479025669
113.00000 3.94889143214117751718
113.10000 3.95818411034656143115
113.20000 3.96745475583452621179
113.30000 3.97671163804379962487
113.40000 3.98596375975710546850
113.50000 3.99522107518107187910
113.60000 4.00448658649145683463
113.70000 4.01376339045601939428
113.80000 4.02304320235540100519
113.90000 4.03231945779671578837
114.00000 4.04157622359470043436
114.10000 4.05079747710423064542
114.20000 4.05997057787504169494
114.30000 4.06908405304793378385
114.40000 4.07813110612765856919
114.50000 4.08711410760367687584
114.60000 4.09603481359777995722
114.70000 4.10489781670250593340
114.80000 4.11370438346133471895
114.90000 4.12245437246563106214
115.00000 4.13113977667798115378
115.10000 4.13974635415166468867
115.20000 4.14825378315334029419
115.30000 4.15664303182038955323
115.40000 4.16489542572751759120
115.50000 4.17300116819118563735
115.60000 4.18095093247313774307
115.70000 4.18874341454916524467
115.80000 4.19638276401914986227
115.90000 4.20387168429591818339
116.00000 4.21121074307686482469
116.10000 4.21839810904530441522
116.20000 4.22542746275462643871
116.30000 4.23229123270528253471
116.40000 4.23898280730790414466
116.50000 4.24549664112798468717
116.60000 4.25183341151861216708
116.70000 4.25799620573222211508
116.80000 4.26398925627961684713
116.90000 4.26981962975358011784
117.00000 4.27549315632349012885
117.10000 4.28101620367372587687
117.20000 4.28639374200411038254
117.30000 4.29163605176790358269
117.40000 4.29675070558032258758
117.50000 4.30175427054986486939
117.60000 4.30666161017336025385
117.70000 4.31148854522112815041
117.80000 4.31625603593832232245
117.90000 4.32098051190768505645
118.00000 4.32567607911064001805
118.10000 4.33035963231600430547
118.20000 4.33504098777427939557
118.30000 4.33973230713692754148
118.40000 4.34444154001650711589
118.50000 4.34917604194702608499
118.60000 4.35394458560108456509
118.70000 4.35875362454968312470
118.80000 4.36361035220985330359
118.90000 4.36852505068381174780
119.00000 4.37350569364828882693
119.10000 4.37856396363590879083
119.20000 4.38370915068290086028
119.30000 4.38895064957593251815
119.40000 4.39429847015516232104
119.50000 4.39975416394382198668
119.60000 4.40532443287097755156
119.70000 4.41101009650998191863
119.80000 4.41680999602258190687
119.90000 4.42272429585170954278
120.00000 4.42875845637871743256
120.10000 4.43491681012282348763
120.20000 4.44121261421573916523
120.30000 4.44765473904034057273
120.40000 4.45426031522844430175
120.50000 4.46104299847087329102
120.60000 4.46801338771561874110
120.70000 4.47518270282957274481
120.80000 4.48255054478418569900
120.90000 4.49011709162277860524
121.00000 4.49787790355829912449
121.10000 4.50582689506976066653
121.20000 4.51395381936390660722
121.30000 4.52225654157070129390
121.40000 4.53072914848294589599
121.50000 4.53937340067877650245
121.60000 4.54819537072474493322
121.70000 4.55719988532102901438
121.80000 4.56639673149289559185
121.90000 4.57579535631981688823
122.00000 4.58540282007862423742
122.10000 4.59522453965712104243
122.20000 4.60526237802679381713
122.30000 4.61551896371285641801
122.40000 4.62599617800739217169
122.50000 4.63669243921979366819
122.60000 4.64761109835171126918
122.70000 4.65875371245679824679
122.80000 4.67012420497485270041
122.90000 4.68172907885078288198
123.00000 4.69357004045246990708
123.10000 4.70565011420164982074
123.20000 4.71797171491521343563
123.30000 4.73053347659574226165
123.40000 4.74333041230336388211
123.50000 4.75635971784746322712
123.60000 4.76961428692310506417
123.70000 4.78309029749449743753
123.80000 4.79678005919512636559
123.90000 4.81068078366222507769
124.00000 4.82478636311920032768
124.10000 4.83909573523824800140
124.20000 4.85360623715830495470
124.30000 4.86831637717435122735
124.40000 4.88322357604134279515
124.50000 4.89832653365299851566
124.60000 4.91362528650984944029
124.70000 4.92911040436669464544
124.80000 4.94477749554739823785
124.90000 4.96061301939830819534
125.00000 4.97660577891297313073
125.10000 4.99273624203061622136
125.20000 5.00898625823988461059
125.30000 5.02533698197056233989
125.40000 5.04177392148150569966
125.50000 5.05828080919258574133
125.60000 5.07484993517502938980
125.70000 5.09146947849498553782
125.80000 5.10813081267551330511
125.90000 5.12481771344903544755
126.00000 5.14150966759190291420
126.10000 5.15817645550644186180
126.20000 5.17478179010429385661
126.30000 5.19128630990566730078
126.40000 5.20764509441129254072
126.50000 5.22382247571842739779
126.60000 5.23978394444370196495
126.70000 5.25550307915940621989
126.80000 5.27096023690664925129
126.90000 5.28613738277856338953
127.00000 5.30101445581286827714
127.10000 5.31556983802056729218
127.20000 5.32978230217951772582
127.30000 5.34362693909539310010
127.40000 5.35708173615682291094
127.50000 5.37012467706933225164
127.60000 5.38274216216660335029
127.70000 5.39491782849776128080
127.80000 5.40664329985897997006
127.90000 5.41791034878226828711
128.00000 5.42871190167584781918
128.10000 5.43904807708159535073
128.20000 5.44892335050595109763
128.30000 5.45835054213514212990
128.40000 5.46735454666459325277
128.50000 5.47596046215839655600
128.60000 5.48420587759877956972
128.70000 5.49212608194950309627
128.80000 5.49975735834672982711
128.90000 5.50713565219860913496
129.00000 5.51429544287300587504
129.10000 5.52126812423124403367
129.20000 5.52809123710788622870
129.30000 5.53479299193917459379
129.40000 5.54140482595541831976
129.50000 5.54795073632318764842
129.60000 5.55445634587274436704
129.70000 5.56093796782961785988
129.80000 5.56741745581719424202
129.90000 5.57391156629866168528
130.00000 5.58044219123771588595
130.10000 5.58703366603880417319
130.20000 5.59371130331214000881
130.30000 5.60050292461284230334
130.40000 5.60743561198182640353
130.50000 5.61453436153595911003
130.60000 5.62181849999277369057
130.70000 5.62930240569735247901
130.80000 5.63699438554935940606
130.90000 5.64490233306555978007
131.00000 5.65303027359742696787
131.10000 5.66138361636358289979
131.20000 5.66997196713361185203
131.30000 5.67880455009590905008
131.40000 5.68789503211917580830
131.50000 5.69726060496524943718
131.60000 5.70691262237069825631
131.70000 5.71686549134348620980
131.80000 5.72712899163175824483
131.90000 5.73770800412054778519
132.00000 5.74860499433392970711
132.10000 5.75981852894620283279
132.20000 5.77134464831047843392
132.30000 5.78318100145698362180
132.40000 5.79532401935094566115
132.50000 5.80777068464242999160
132.60000 5.82052167654498130724
132.70000 5.83357809281139220098
132.80000 5.84693971154047388814
132.90000 5.86061370257876662245
133.00000 5.87460236545563992608
133.10000 5.88891093156527542330
133.20000 5.90354369011765678149
133.30000 5.91850602025705470178
133.40000 5.93380091702561251340
133.50000 5.94942810575503971271
133.60000 5.96539115790280763379
133.70000 5.98168796300550936720
133.80000 5.99831602479179151159
133.90000 6.01527110354728733567
134.00000 6.03254867220356540406
134.10000 6.05014209182891835988
134.20000 6.06804575079811012461
134.30000 6.08625297152928075693
134.40000 6.10475796063783351040
134.50000 6.12355499084714678942
134.60000 6.14263910558914408375
134.70000 6.16200416347416954583
134.80000 6.18164586992841252001
134.90000 6.20155866857042641652
135.00000 6.22173393728516809516
135.10000 6.24216478200319540394
135.20000 6.26283787466911840064
135.30000 6.28374372985833979101
135.40000 6.30486839822640548665
135.50000 6.32620222049888316720
135.60000 6.34773899414681353201
135.70000 6.36946905707116219129
135.80000 6.39138951881294745423
135.90000 6.41349420263883921443
136.00000 6.43577535600342408346
136.10000 6.45821925340770696878
136.20000 6.48081102298485478682
136.30000 6.50352874661333376042
136.40000 6.52634240150767756206
136.50000 6.54922432947627775789
136.60000 6.57214617508169853092
136.70000 6.59507956595650178665
136.80000 6.61800302506216749764
136.90000 6.64089863728170451285
137.00000 6.66375317278108673495
137.10000 6.68654988223635403397
137.20000 6.70927548661440790595
137.30000 6.73190885441128057464
137.40000 6.75443205384886524139
137.50000 6.77681808252471832574
137.60000 6.79904698337583191612
137.70000 6.82109897364390982342
137.80000 6.84295906335387921996
137.90000 6.86462048256398512459
138.00000 6.88607791898661280316
138.10000 6.90732639654816080416
138.20000 6.92836269115048566392
138.30000 6.94917842151955399050
138.40000 6.96976140918044625715
138.50000 6.99009566119448754429
138.60000 7.01016334274209333847
138.70000 7.02994396507923809780
138.80000 7.04942137849547195019
138.90000 7.06857904689047104101
139.00000 7.08740401041347437591
139.10000 7.10588562538245474678
139.20000 7.12401818255491259803
139.30000 7.14179399155205260251
139.40000 7.15921783843668218353
139.50000 7.17628976115917437527
139.60000 7.19302120327925906775
139.70000 7.20942024577684054984
139.80000 7.22550216814893772958
139.90000 7.24128170624641560077
140.00000 7.25676696861770530975
140.10000 7.27196756505383486436
140.20000 7.28688906435263360391
140.30000 7.30153164352343267991
140.40000 7.31589758966991008002
140.50000 7.32999181116616255118
140.60000 7.34381844146619681394
140.70000 7.35738455456815169999
140.80000 7.37070419896179255158
140.90000 7.38378798850576424105
141.00000 7.39665038254174887697
141.10000 7.40930422816920104363
141.20000 7.42175976773952176135
141.30000 7.43403021190101163823
141.40000 7.44612773552334381386
141.50000 7.45806527040076258945
141.60000 7.46985872714136408385
141.70000 7.48152530771219138566
141.80000 7.49308698923394322554
141.90000 7.50456104926197532229
142.00000 7.51596653192322298009
142.10000 7.52731828500974176788
142.20000 7.53863122655273541534
142.30000 7.54991998626886111451
142.40000 7.56119555715582586994
142.50000 7.57247479249485517889
142.60000 7.58377477899634094876
142.70000 7.59511266847161392390
142.80000 7.60650636104394512061
142.90000 7.61797293960729424695
143.00000 7.62952360564098392514
143.10000 7.64116825449950421388
143.20000 7.65290876063016969769
143.30000 7.66474810058693318307
143.40000 7.67668097512909546335
143.50000 7.68871228222762930563
143.60000 7.70083838292552403829
143.70000 7.71306635138392933039
143.80000 7.72540240301002055187
143.90000 7.73785572265559885581
144.00000 7.75043601629050286555
144.10000 7.76315669654587095917
144.20000 7.77602527605755664315
144.30000 7.78905276990488747837
144.40000 7.80224884235602934156
144.50000 7.81561916561170475254
144.60000 7.82916916684963449896
144.70000 7.84290698470337591444
144.80000 7.85683544968386110847
144.90000 7.87095926153464473640
145.00000 7.88527963642919895148
145.10000 7.89979458875963432477
145.20000 7.91449914145045567582
145.30000 7.92938829233699464189
145.40000 7.94445294494397518424
145.50000 7.95968614593414732083
145.60000 7.97507953155659758653
145.70000 7.99063204408418495912
145.80000 8.00634149237783886322
145.90000 8.02220895705403574973
146.00000 8.03823768732630846680
146.10000 8.05442829080463041153
146.20000 8.07077814725965565615
146.30000 8.08728271944575955171
146.40000 8.10392941276298383331
146.50000 8.12070045821818254806
146.60000 8.13758152907465499145
146.70000 8.15455123993675080518
146.80000 8.17159520179903429362
146.90000 8.18870058337023335078
147.00000 8.20585461566904681411
147.10000 8.22305100395868881175
147.20000 8.24027949864196050620
147.30000 8.25752988059728428131
147.40000 8.27478823004709891530
147.50000 8.29203917001638385289
147.60000 8.30926545107676771229
147.70000 8.32644839432119461448
147.80000 8.34356902134398358450
147.90000 8.36061172778033030933
148.00000 8.37755935506099532881
148.10000 8.39439580224056387685
148.20000 8.41110185815503009474
148.30000 8.42765828116363531523
148.40000 8.44404655822509069613
148.50000 8.46025020559947742258
148.60000 8.47625430776714013521
148.70000 8.49205292356453699462
148.80000 8.50764420135879918427
148.90000 8.52303406783863559607
149.00000 8.53823238955663469004
149.10000 8.55325339372270672821
149.20000 8.56810917662625258403
149.30000 8.58281139670283096219
149.40000 8.59737521523947447168
149.50000 8.61181450587940845482
149.60000 8.62614308435032858167
149.70000 8.64037731622271227304
149.80000 8.65452971807168734272
149.90000 8.66861507382909464483
150.00000 8.68264523676891914505
150.10000 8.69663009848993174940
150.20000 8.71057389146421281880
150.30000 8.72448637423258286791
150.40000 8.73837525213034096329
150.50000 8.75225319157815497894
150.60000 8.76613777926505099942
150.70000 8.78004740086965589725
150.80000 8.79400468695946283892
150.90000 8.80802751260598640507
151.00000 8.82213506975193618861
151.10000 8.83633946583979988733
151.20000 8.85064884699048491178
151.30000 8.86506778758295790167
151.40000 8.87959545028139218323
151.50000 8.89423768396831185110
151.60000 8.90899413293767973845
151.70000 8.92387512166261770801
151.80000 8.93888642205934955798
151.90000 8.95404236591557567553
152.00000 8.96935195740634318877
152.10000 8.98482632971261164599
152.20000 9.00047285417927361908
152.30000 9.01629519225041788449
152.40000 9.03229323154441216572
152.50000 9.04846550003507500802
152.60000 9.06480783583998541676
152.70000 9.08131498791551663244
152.80000 9.09798194879155604933
152.90000 9.11480560405749959075
153.00000 9.13178151093903472615
153.10000 9.14890583372836994684
153.20000 9.16617813771355853197
153.30000 9.18359438513771687146
153.40000 9.20115237088735532477
153.50000 9.21885232536637393336
153.60000 9.23669661469136919492
153.70000 9.25468460526073249283
153.80000 9.27282237327659587688
153.90000 9.29111004589408573861
154.00000 9.30954777526013881082
154.10000 9.32813650245776581388
154.20000 9.34687240337996697101
154.30000 9.36575031475871664986
154.40000 9.38476354260681412934
154.50000 9.40390241152342031257
154.60000 9.42316187807961834548
154.70000 9.44253311556152287980
154.80000 9.46200730514165265828
154.90000 9.48157856803443885273
155.00000 9.50123671507162271690
155.10000 9.52096919438110565300
155.20000 9.54076738631715095647
155.30000 9.56061395528608298591
155.40000 9.58049315776661885300
155.50000 9.60039354115512287627
155.60000 9.62030209566232904376
155.70000 9.64021169626035753893
155.80000 9.66011842833875406728
155.90000 9.68001839208159769289
156.00000 9.69991219702900197339
156.10000 9.71979862755155025747
156.20000 9.73967314994178847264
156.30000 9.75952537588944434832
156.40000 9.77934148629553686269
156.50000 9.79910734550877343331
156.60000 9.81880561984648925150
156.70000 9.83842408858624064954
156.80000 9.85795404506690728973
156.90000 9.87739267623561678555
157.00000 9.89673722067763098591
157.10000 9.91598923078494473613
157.20000 9.93514647189104102339
157.30000 9.95420273615305667288
157.40000 9.97315016422699814148
157.50000 9.99197123202704182004
157.60000 10.01064813194295626971
157.70000 10.02916348359747299617
157.80000 10.04750230742227796976
157.90000 10.06565283756890753218
158.00000 10.08361132659316654207
158.10000 10.10138441559541877036
158.20000 10.11897803592502121802
158.30000 10.13640233003500113141
158.40000 10.15366960486709947585
158.50000 10.17079345050434106002
158.60000 10.18777993011382239879
158.70000 10.20463608714916398806
158.80000 10.22136468184645097686
158.90000 10.23796670936265547300
159.00000 10.25443921928225190648
159.10000 10.27078046647502830364
159.20000 10.28698237066016362287
159.30000 10.30303759979497502755
159.40000 10.31893886329379315603
159.50000 10.33467806903882226585
159.60000 10.35024987988507454276
159.70000 10.36565323052884110901
159.80000 10.38088415281497108760
159.90000 10.39594297494286951035
160.00000 10.41083086463227487198
160.10000 10.42555222205327596526
160.20000 10.44011279559952838730
160.30000 10.45452059967629505650
160.40000 10.46879141961616312343
160.50000 10.48294063521605563422
160.60000 10.49699173248173993244
160.70000 10.51096079266867021073
160.80000 10.52486713511206278163
160.90000 10.53872535219867089975
161.00000 10.55254818931740297030
161.10000 10.56634647512095355670
161.20000 10.58013162841809827736
161.30000 10.59391450997916067287
161.40000 10.60771238479838309760
161.50000 10.62154223421820226958
161.60000 10.63541944419668856907
161.70000 10.64936068511725261491
161.80000 10.66337755606055618199
161.90000 10.67748026814046610720
162.00000 10.69167258670508484440
162.10000 10.70596143012079041741
162.20000 10.72034860243947477575
162.30000 10.73484416134030331364
162.40000 10.74945570063768391545
162.50000 10.76419693131150402031
162.60000 10.77908018906302598436
162.70000 10.79412313084462641752
162.80000 10.80934229664534214948
162.90000 10.82475100470481953708
163.00000 10.84036493909356356037
163.10000 10.85619600765765466749
163.20000 10.87225367205350852045
163.30000 10.88854949044325187246
163.40000 10.90509018800087686830
163.50000 10.92187897889873159896
163.60000 10.93892040433625241395
163.70000 10.95621500876671368365
163.80000 10.97375613008221538179
163.90000 10.99154142731987340982
164.00000 11.00956321406485226417
164.10000 11.02781329687993947042
164.20000 11.04628642620686348097
164.30000 11.06497891656780338394
164.40000 11.08388574691033162672
164.50000 11.10300962662561145993
164.60000 11.12235163056599285468
164.70000 11.14191225047415278736
164.80000 11.16169662229967617569
164.90000 11.18170502439364119358
165.00000 11.20194044324183148350
165.10000 11.22240352002880887319
165.20000 11.24309566090963223198
165.30000 11.26401696330460965450
165.40000 11.28517178065628737817
165.50000 11.30655937679035938471
165.60000 11.32818272317329810822
165.70000 11.35004192630846628451
165.80000 11.37213332299569024007
165.90000 11.39445174845025178581
166.00000 11.41699021590274465450
166.10000 11.43973963464671690602
166.20000 11.46268828078374466619
166.30000 11.48582495281631914876
166.40000 11.50914193212773790580
166.50000 11.53263200151409496105
166.60000 11.55628923723099793201
166.70000 11.58010781453389578069
166.80000 11.60408340823233655543
166.90000 11.62820598610882021728
167.00000 11.65246605348194095308
167.10000 11.67684722622480832464
167.20000 11.70133336847959391561
167.30000 11.72590759686183097631
167.40000 11.75055183421863809106
167.50000 11.77525281828267159010
167.60000 11.80000037395075678647
167.70000 11.82478432226858842169
167.80000 11.84959531904533016571
167.90000 11.87442297458537561589
168.00000 11.89925298519827252101
168.10000 11.92406633189257296325
168.20000 11.94884002629589982410
168.30000 11.97354737180494058114
168.40000 11.99816031706544584625
168.50000 12.02264836412368836773
168.60000 12.04697668125330937381
168.70000 12.07111092433409792498
168.80000 12.09501434553403082486
168.90000 12.11863899263027803475
169.00000 12.14194546901253382498
169.10000 12.16488877444187732101
169.20000 12.18743324426341216954
169.30000 12.20954905771195957644
169.40000 12.23121835853554696892
169.50000 12.25242698013214033453
169.60000 12.27317171953203790094
169.70000 12.29344694032023713277
169.80000 12.31324969668628948493
169.90000 12.33257411139057375987
170.00000 12.35141565103340694792
170.10000 12.36977216084132246455
170.20000 12.38764496790766118055
170.30000 12.40504364777589164287
170.40000 12.42198156125704446780
170.50000 12.43847393012623554616
170.60000 12.45454080566931219045
170.70000 12.47019478958095505819
170.80000 12.48545460599352785937
170.90000 12.50033791143139458131
171.00000 12.51486445818687242884
171.10000 12.52906708568622837829
171.20000 12.54297647710434797816
171.30000 12.55663292854660938543
171.40000 12.57007353445639155621
171.50000 12.58333406462154607928
171.60000 12.59644415195074010216
171.70000 12.60942675738274788921
171.80000 12.62230108960054081944
171.90000 12.63508101135200478220
172.00000 12.64778250220092929314
172.10000 12.66042154323152859211
172.20000 12.67301623303584346829
172.30000 12.68558788629312993101
172.40000 12.69815755290813833427
172.50000 12.71074655719411313603
172.60000 12.72337089481623969529
172.70000 12.73604764624799132586
172.80000 12.74879014863579123616
172.90000 12.76160586254962663427
173.00000 12.77450357615441743784
173.10000 12.78748993287177528560
173.20000 12.80057022028046217772
173.30000 12.81374945378896504354
173.40000 12.82703451903587885561
173.50000 12.84042856272975025969
173.60000 12.85393715436006011905
173.70000 12.86756425647064721118
173.80000 12.88131360941301669386
173.90000 12.89519186505365650195
174.00000 12.90920303166733062440
174.10000 12.92335350232303287202
174.20000 12.93765232047739022870
174.30000 12.95210665504704682440
174.40000 12.96672366143915322700
174.50000 12.98151208432241917928
174.60000 12.99647694147690934147
174.70000 13.01162058577777620559
174.80000 13.02694593186806774811
174.90000 13.04245402878258183511
175.00000 13.05814329293797418926
175.10000 13.07401481064841076539
175.20000 13.09006858865945744055
175.30000 13.10630651779352366295
175.40000 13.12273048243135259431
175.50000 13.13934261726792022691
175.60000 13.15614238347768870786
175.70000 13.17313111480824060806
175.80000 13.19030855194255870899
175.90000 13.20767255836969937712
176.00000 13.22522047348629269723
176.10000 13.24295232971934396821
176.20000 13.26086655540296883806
176.30000 13.27896611344414870594
176.40000 13.29725212289798617398
176.50000 13.31572863594707685420
176.60000 13.33439835767879705052
176.70000 13.35326616212381951036
176.80000 13.37232943671333577275
176.90000 13.39158904335837211402
177.00000 13.41103836319391787907
177.10000 13.43067666476659693396
177.20000 13.45049652447481211570
177.30000 13.47049640203875337496
177.40000 13.49067769913394676974
177.50000 13.51104127933643018221
177.60000 13.53158988531443780247
177.70000 13.55232947409038605978
177.80000 13.57325986638467774679
177.90000 13.59438008755165709413
178.00000 13.61568569516049015352
178.10000 13.63716582195860812654
178.20000 13.65881120704455743375
178.30000 13.68060936967695894747
178.40000 13.70255263521516271208
178.50000 13.72463198872006185203
178.60000 13.74684643329341916890
178.70000 13.76919256572603098112
178.80000 13.79166804895165681205
178.90000 13.81426946801697509148
179.00000 13.83698752056996689405
179.10000 13.85981180579123159401
179.20000 13.88272978030855428779
179.30000 13.90572915475822864266
179.40000 13.92880137065619871423
179.50000 13.95194243629029599072
179.60000 13.97514701467605313148
179.70000 13.99841913638557973578
179.80000 14.02175318074458904430
179.90000 14.04514297855247894378
180.00000 14.06857213484307368997
180.10000 14.09202206390356883903
180.20000 14.11546265273671431848
180.30000 14.13886507201387787541
180.40000 14.16220398704894378841
180.50000 14.18545621019997368487
180.60000 14.20860288227614587236
180.70000 14.23162996047838506334
180.80000 14.25452502545689875151
180.90000 14.27727561215447714171
181.00000 14.29986468353491098866
181.10000 14.32227619245998202238
181.20000 14.34449219479682382806
181.30000 14.36650111924100328192
181.40000 14.38828876736789015991
181.50000 14.40984736557514685460
181.60000 14.43117135819442066401
181.70000 14.45225177403092434791
181.80000 14.47308211077481588679
181.90000 14.49365401667298666443
182.00000 14.51395702835377696089
182.10000 14.53398712078894749974
182.20000 14.55374481222984066102
182.30000 14.57324027976410605095
182.40000 14.59248499425306930132
182.50000 14.61149796479115278804
182.60000 14.63029637424823325304
182.70000 14.64889257619895989385
182.80000 14.66729902712050116604
182.90000 14.68552096384537527449
183.00000 14.70356130276049823359
183.10000 14.72142589435649742217
183.20000 14.73912196329326803362
183.30000 14.75666314760925211246
183.40000 14.77406788625576879239
183.50000 14.79135779985454885013
183.60000 14.80855504241105895211
183.70000 14.82568549485041517889
183.80000 14.84277100349153133157
183.90000 14.85983100434163753212
184.00000 14.87688357729309515752
184.10000 14.89393983800948485622
184.20000 14.91100845728996962800
184.30000 14.92809917067444323856
184.40000 14.94521391092442677855
184.50000 14.96235540949128102885
184.60000 14.97952774043978330386
184.70000 14.99673253710957532325
184.80000 15.01397650864450367047
184.90000 15.03126342721199866870
185.00000 15.04860237009434042544
185.10000 15.06599600544663625193
185.20000 15.08345204351444212195
185.30000 15.10097524375492114196
185.40000 15.11856473601188109818
185.50000 15.13622232297137607024
185.60000 15.15394738303538521297
185.70000 15.17173957140343877185
185.80000 15.18959774710897339238
185.90000 15.20752371257414807914
186.00000 15.22552035298715168349
186.10000 15.24359186970013311239
186.20000 15.26174113979044004411
186.30000 15.27997345894792449459
186.40000 15.29829113673876975220
186.50000 15.31669251414276449696
186.60000 15.33517991362217439048
186.70000 15.35374872931109290400
186.80000 15.37239595695670987617
186.90000 15.39111886757304593847
187.00000 15.40991422529385787755
187.10000 15.42878305470010165441
187.20000 15.44772480783833745984
187.30000 15.46673948481634573885
187.40000 15.48582547977543236526
187.50000 15.50498280187440259516
187.60000 15.52420852220624483067
187.70000 15.54349595620139118257
187.80000 15.56283924501930335350
187.90000 15.58223222912108956866
188.00000 15.60166847633460643776
188.10000 15.62114371388958190708
188.20000 15.64065766976523273333
188.30000 15.66021059319069310452
188.40000 15.67980758347403955795
188.50000 15.69945213566425699429
188.60000 15.71914802340743911349
188.70000 15.73889314384922050449
188.80000 15.75868730538863760469
188.90000 15.77851962601466614533
189.00000 15.79837794709687909737
189.10000 15.81825063053215755311
189.20000 15.83811646343131295513
189.30000 15.85796600761759105619
189.40000 15.87779246297311948839
189.50000 15.89758959912432762760
189.60000 15.91736159406209506369
189.70000 15.93711100563166686761
189.80000 15.95684359131971312686
189.90000 15.97656115072245451579
190.00000 15.99626226939249705423
190.10000 16.01593834787612436381
190.20000 16.03557494107691793178
190.30000 16.05516187571302564722
190.40000 16.07468361953096108275
190.50000 16.09412997498631486679
190.60000 16.11349924986109278839
190.70000 16.13279322901865001151
190.80000 16.15201664024297617365
190.90000 16.17118042523816503101
191.00000 16.19029177631539783115
191.10000 16.20935504142758913861
191.20000 16.22837004159481199497
191.30000 16.24733260239849339928
191.40000 16.26623871137335178385
191.50000 16.28507895678881871352
191.60000 16.30385018716944049925
191.70000 16.32255056233727829832
191.80000 16.34118246115834176906
191.90000 16.35974906018903457434
192.00000 16.37825895779948278443
192.10000 16.39672104448669944499
192.20000 16.41514343318476763653
192.30000 16.43353795540144788088
192.40000 16.45190945411562250250
192.50000 16.47026515612092384749
192.60000 16.48860632190016234181
192.70000 16.50693204962854386075
192.80000 16.52524248315076918587
192.90000 16.54353612539054481089
193.00000 16.56181486327666929339
193.10000 16.58007871668277092441
193.20000 16.59833453158602295315
193.30000 16.61659129248914276249
193.40000 16.63485502072816383341
193.50000 16.65313391022200361625
193.60000 16.67143455674843837762
193.70000 16.68976311775838237286
193.80000 16.70811935615442028974
193.90000 16.72650779734206801951
194.00000 16.74492827134045982085
194.10000 16.76337911390832919260
194.20000 16.78186582967245629861
194.30000 16.80038723061691813455
194.40000 16.81894623997695641602
194.50000 16.83754772983215629168
194.60000 16.85619345074673138909
194.70000 16.87488825311213727564
194.80000 16.89363570444556496445
194.90000 16.91243804051784250024
195.00000 16.93129627661937170910
195.10000 16.95021242202613223639
195.20000 16.96918658512852819294
195.30000 16.98821880263734418092
195.40000 17.00730760494041278984
195.50000 17.02645389459490475497
195.60000 17.04565940091277313681
195.70000 17.06492303313167597950
195.80000 17.08424543621148636417
195.90000 17.10362957828138886755
196.00000 17.12307615517010424769
196.10000 17.14258282871580585789
196.20000 17.16215044191155550773
196.30000 17.18177799232410638587
196.40000 17.20146063315170918976
196.50000 17.22119754799967446212
196.60000 17.24098666956143203432
196.70000 17.26082957146292548956
196.80000 17.28072626303194468838
196.90000 17.30067828897682265667
197.00000 17.32068992312794681074
197.10000 17.34076200781231528173
197.20000 17.36089329528754404526
197.30000 17.38108327582754549642
197.40000 17.40132803017878862720
197.50000 17.42162209090835490907
197.60000 17.44195877887016450106
197.70000 17.46233451661973517125
197.80000 17.48274692674726673771
197.90000 17.50319459783413366138
198.00000 17.52368336519756910207
198.10000 17.54421353187782538623
198.20000 17.56479194315520493407
198.30000 17.58542220109244348989
198.40000 17.60610516629277095492
198.50000 17.62684042378471752187
198.60000 17.64762334752773444968
198.70000 17.66844885187842402182
198.80000 17.68930996424592024001
198.90000 17.71020124369291293231
199.00000 17.73111585998639285863
199.10000 17.75205422725803865721
199.20000 17.77301517587997785030
199.30000 17.79400295840680138892
199.40000 17.81502012816516578633
199.50000 17.83607496997486832440
199.60000 17.85716981943874554024
199.70000 17.87831038904412242109
199.80000 17.89949475923901601788
199.90000 17.92071997660266996673
200.00000 17.94198385053419893975
200.10000 17.96327685283300419911
200.20000 17.98459171075757282508
200.30000 18.00592219207936042113
200.40000 18.02726363357739326762
200.50000 18.04861549312436873489
200.60000 18.06997991558341494771
200.70000 18.09135818483722907465
200.80000 18.11275716132047081445
200.90000 18.13417621481320556983
201.00000 18.15561677609111135867
201.10000 18.17707119242217194876
201.20000 18.19852896838945057044
201.30000 18.21997922993374325871
201.40000 18.24140656461858480661
201.50000 18.26279373099406168726
201.60000 18.28413268403363452249
201.70000 18.30541374170794316056
201.80000 18.32663806812782560987
201.90000 18.34780536202357363561
202.00000 18.36892211301196627728
202.10000 18.38999198811356198139
202.20000 18.41101706144242320304
202.30000 18.43200073038309642308
202.40000 18.45294214581116601187
202.50000 18.47383589903645322515
202.60000 18.49467881860342012681
202.70000 18.51547105228311494928
202.80000 18.53620986213473468937
202.90000 18.55689790016741995438
203.00000 18.57753618936184443787
203.10000 18.59812709214261176702
203.20000 18.61867596194554861344
203.30000 18.63918256266006425103
203.40000 18.65965007801957683860
203.50000 18.68007364448703130433
203.60000 18.70045400868516347048
203.70000 18.72078789830038109659
203.80000 18.74107904653534083695
203.90000 18.76133021195847935816
204.00000 18.78155057748390485642
204.10000 18.80174949555123181436
204.20000 18.82193225072925396645
204.30000 18.84210599762314255090
204.40000 18.86227169807205380241
204.50000 18.88242705513171047769
204.60000 18.90256267564313619250
204.70000 18.92267307561933756086
204.80000 18.94274853704321863925
204.90000 18.96278350027057604702
205.00000 18.98277724716868187693
205.10000 19.00272897676199559179
205.20000 19.02264356226357935276
205.30000 19.04252432234539644254
205.40000 19.06237447047615314472
205.50000 19.08219341477108600581
205.60000 19.10197828219545955831
205.70000 19.12172417883664590121
205.80000 19.14141995409663958820
205.90000 19.16105717575322094994
206.00000 19.18062709471361366417
206.10000 19.20012347671277347402
206.20000 19.21954521168399031272
206.30000 19.23889266327901211932
206.40000 19.25817121725180840905
206.50000 19.27738400717711490180
206.60000 19.29653878864385875955
206.70000 19.31563386712064388730
206.80000 19.33467345854056569098
206.90000 19.35365511498778878660
207.00000 19.37257347458860458973
207.10000 19.39142300840807299003
207.20000 19.41020028678764046101
207.30000 19.42890078207580944771
207.40000 19.44752309323426410929
207.50000 19.46606901954655045191
207.60000 19.48453782916913325881
207.70000 19.50293085317253028382
207.80000 19.52125358706356234808
207.90000 19.53950516235147649958
208.00000 19.55768975915741945993
208.10000 19.57580606004840864264
208.20000 19.59385515321795982781
208.30000 19.61183486739384617542
208.40000 19.62974452271238806710
208.50000 19.64758541795622274474
208.60000 19.66535529672649977468
208.70000 19.68305780932335218547
208.80000 19.70069201584467184576
208.90000 19.71826246400123359510
209.00000 19.73577194419113670560
209.10000 19.75322215547402787828
209.20000 19.77061866909536040581
209.30000 19.78796378710942557500
209.40000 19.80526206974118785038
209.50000 19.82251575824574795537
209.60000 19.83973021494773249932
209.70000 19.85690816017571754735
209.80000 19.87405202929702003249
209.90000 19.89116443624015190097
210.00000 19.90824769378535736124
210.10000 19.92530461728394756136
210.20000 19.94233825742252322003
210.30000 19.95935122585283331583
210.40000 19.97635080819529961230
210.50000 19.99334231478804046138
210.60000 20.01033544660543665419
210.70000 20.02733653429367027472
210.80000 20.04435902885430257878
210.90000 20.06140944836563570804
211.00000 20.07849649934750467993
211.10000 20.09562837892037652218
211.20000 20.11281409562923395142
211.30000 20.13006152179642495192
211.40000 20.14738019866865966023
211.50000 20.16478162948391563860
211.60000 20.18227520131922589179
211.70000 20.19987912798881081463
211.80000 20.21760320859807061417
211.90000 20.23546334283593813651
212.00000 20.25347028515244347482
212.10000 20.27163790305166732458
212.20000 20.28997322670941820875
212.30000 20.30848384514237931347
212.40000 20.32717634476903926876
212.50000 20.34605503532716781587
212.60000 20.36512755894286069472
212.70000 20.38439736247951971815
212.80000 20.40387144747599119219
212.90000 20.42355119459409781710
213.00000 20.44344030054882910289
213.10000 20.46353597776283628365
213.20000 20.48383633726136272167
213.30000 20.50433728315609326511
213.40000 20.52503039839970614604
213.50000 20.54590817995220672693
213.60000 20.56696129040488567234
213.70000 20.58818151060406306131
213.80000 20.60955312005347679270
213.90000 20.63106473451193453939
214.00000 20.65269767649500068573
214.10000 20.67443520815625570108
214.20000 20.69625252446997951443
214.30000 20.71813007480523083898
214.40000 20.74004362048619221755
214.50000 20.76197058776743378709
214.60000 20.78389059554762475463
214.70000 20.80578729283703409648
214.80000 20.82764931555212737709
214.90000 20.84946475190454379641
215.00000 20.87122638378219498728
215.10000 20.89292842789760767144
215.20000 20.91456207912338766022
215.30000 20.93611676621877746829
215.40000 20.95758217872080777398
215.50000 20.97894347371082460155
215.60000 21.00019298237025725642
215.70000 21.02131763841710280149
215.80000 21.04231133836796456214
215.90000 21.06317335378078779581
216.00000 21.08389602057639156388
216.10000 21.10448599948195848029
216.20000 21.12494105491035447116
216.30000 21.14526196395509307713
216.40000 21.16544834894458360242
216.50000 21.18549864024741335047
216.60000 21.20540919039547795917
216.70000 21.22517764246120508779
216.80000 21.24479720144454567911
216.90000 21.26426838809884848562
217.00000 21.28358490991801878972
217.10000 21.30274674429938389206
217.20000 21.32174812894991028343
217.30000 21.34058870216252961183
217.40000 21.35926757046907729944
217.50000 21.37778199940005469228
217.60000 21.39613442814680485480
217.70000 21.41432455232732760871
217.80000 21.43235149116806548086
217.90000 21.45022015741260404837
218.00000 21.46792903353590835136
218.10000 21.48547734320429288609
218.20000 21.50286700636422110501
218.30000 21.52009623235816294708
218.40000 21.53716312272157166056
218.50000 21.55406873643433475445
218.60000 21.57081375720668077364
218.70000 21.58740210280489031128
218.80000 21.60383732869103048597
218.90000 21.62012060072091734769
219.00000 21.63625693744313066919
219.10000 21.65224751873680202595
219.20000 21.66809171216639464960
219.30000 21.68378817598652433395
219.40000 21.69933630630093718489
219.50000 21.71473102634626234388
219.60000 21.72997355616165953552
219.70000 21.74506445455805035517
219.80000 21.76000385419637282100
219.90000 21.77479608447817359261
220.00000 21.78944852066015460586
220.10000 21.80396527514541332952
220.20000 21.81835095217596869976
220.30000 21.83260967847373485398
220.40000 21.84674174088992154669
220.50000 21.86075012929416839044
220.60000 21.87463523511434464440
220.70000 21.88839952298532036277
220.80000 21.90204882761459830272
220.90000 21.91559173619197533895
221.00000 21.92903505844694024575
221.10000 21.94239346020278618228
221.20000 21.95567628509106070619
221.30000 21.96889506671714702876
221.40000 21.98205785677865055873
221.50000 21.99516812377088878522
221.60000 22.00823145218106797252
221.70000 22.02125265686257458321
221.80000 22.03423429817199252521
221.90000 22.04718517694757785834
222.00000 22.06011201065001392301
222.10000 22.07302414857431808903
222.20000 22.08593423994162851405
222.30000 22.09885146050850761272
222.40000 22.11178726974750903751
222.50000 22.12475237571017426188
222.60000 22.13775879117145408418
222.70000 22.15082005934484584494
222.80000 22.16395623780152206245
222.90000 22.17718742687054534422
223.00000 22.19053799942653485912
223.10000 22.20403389912688815520
223.20000 22.21769713142604255353
223.30000 22.23154700577458689596
223.40000 22.24559715057489752527
223.50000 22.25985911995718359245
223.60000 22.27433707403380838044
223.70000 22.28903957429920307870
223.80000 22.30397279710883704071
223.90000 22.31914824535645222210
224.00000 22.33457619383925090913
224.10000 22.35027073903258112387
224.20000 22.36624235273448877952
224.30000 22.38249623606591830225
224.40000 22.39903200658774004065
224.50000 22.41584731745398465699
224.60000 22.43293394762570953172
224.70000 22.45028584379775775686
224.80000 22.46789492710006866877
224.90000 22.48575686015222837377
225.00000 22.50387359334472443792
225.10000 22.52223920621315574966
225.20000 22.54085316716219594832
225.30000 22.55970939437782296895
225.40000 22.57879370005833593315
225.50000 22.59809392437271466966
225.60000 22.61759220780518891703
225.70000 22.63726989744922840703
225.80000 22.65711060848055267753
225.90000 22.67709888458481807305
226.00000 22.69721972792863896937
226.10000 22.71745949510001877577
226.20000 22.73780290909280003296
226.30000 22.75823412499249687776
226.40000 22.77873505939803058580
226.50000 22.79928796590198340486
226.60000 22.81987609274480701381
226.70000 22.84048622670568280824
226.80000 22.86110240316800645602
226.90000 22.88171787650050981197
227.00000 22.90232109430716631528
227.10000 22.92290528971620124204
227.20000 22.94346058918414338687
227.30000 22.96398128001827996612
227.40000 22.98445654894816084957
227.50000 23.00487976767696562698
227.60000 23.02524328283523261848
227.70000 23.04554569132460356373
227.80000 23.06578124941299273137
227.90000 23.08594898101561689405
228.00000 23.10604826072628110228
228.10000 23.12607329387027606546
228.20000 23.14602027821964472928
228.30000 23.16588121591117025470
228.40000 23.18564744225899334202
228.50000 23.20531126998101699887
228.60000 23.22486163659454398343
228.70000 23.24429631137458202747
228.80000 23.26360796711206617044
228.90000 23.28279587207938822374
229.00000 23.30185809998140470179
229.10000 23.32079418266749336734
229.20000 23.33960522818715115210
229.30000 23.35828798478843996975
229.40000 23.37684129007058558209
229.50000 23.39526269452687722908
229.60000 23.41355304121911779687
229.70000 23.43170982712452420489
229.80000 23.44973168564286579436
229.90000 23.46761951475083038955
230.00000 23.48537613988783872209
230.10000 23.50300057608842845853
230.20000 23.52049436732147005660
230.30000 23.53785566422848553533
230.40000 23.55508419650485987198
230.50000 23.57217637480190330166
230.60000 23.58912932986317322674
230.70000 23.60594045874470132418
230.80000 23.62260217864045984620
230.90000 23.63911677908753848965
231.00000 23.65548164661734381740
231.10000 23.67169224975075583157
231.20000 23.68775135767280887219
231.30000 23.70365715424054558775
231.40000 23.71941042663645128570
231.50000 23.73501169228151022863
231.60000 23.75046020252666598842
231.70000 23.76575820032201286975
231.80000 23.78090667895021617398
231.90000 23.79591078924067995506
232.00000 23.81077180161294141665
232.10000 23.82549160483411725230
232.20000 23.84007804443385206259
232.30000 23.85453092643538023422
232.40000 23.86885716644755909960
232.50000 23.88306168927537230046
232.60000 23.89714794313741951061
232.70000 23.91112681079563845321
232.80000 23.92500377196877266983
232.90000 23.93878995950058458175
233.00000 23.95249597867483204141
233.10000 23.96613233905852819802
233.20000 23.97970720035357312452
233.30000 23.99322922196114059373
233.40000 24.00670422648433847280
233.50000 24.02013704482530632507
233.60000 24.03353311123243901816
233.70000 24.04690289476750891634
233.80000 24.06025737159176774212
233.90000 24.07361195337380194185
234.00000 24.08698514861314062167
234.10000 24.10039416915841648450
234.20000 24.11385403648556134305
234.30000 24.12737962625326206810
234.40000 24.14097868268687237813
234.50000 24.15465745504524847804
234.60000 24.16841820412055845638
234.70000 24.18226404508289624924
234.80000 24.19619580696790030008
234.90000 24.21021871990216035520
235.00000 24.22433488235262157163
235.10000 24.23855372775157969161
235.20000 24.25288409014901056454
235.30000 24.26733484335016546853
235.40000 24.28191270448275456446
235.50000 24.29661785082378497588
235.60000 24.31145110592234887132
235.70000 24.32640581144277877394
235.80000 24.34147437235240687054
235.90000 24.35665078183995723398
236.00000 24.37193013563271315820
236.10000 24.38731089116311323037
236.20000 24.40279253890541929753
236.30000 24.41837842433598210206
236.40000 24.43406719615252674727
236.50000 24.44986246819588962900
236.60000 24.46575935465500731491
236.70000 24.48175445803731608041
236.80000 24.49784217728404339799
236.90000 24.51401635565583936775
237.00000 24.53027362215876302963
237.10000 24.54660974528303368813
237.20000 24.56302189240837280575
237.30000 24.57950862960659350047
237.40000 24.59606690463810720035
237.50000 24.61269369558858342231
237.60000 24.62938344347121491702
237.70000 24.64613229818492230516
237.80000 24.66293360549219010932
237.90000 24.67978265305675255796
238.00000 24.69667582212442209551
238.10000 24.71361085668593673868
238.20000 24.73058542733628859535
238.30000 24.74759871861641852252
238.40000 24.76465050539710322119
238.50000 24.78173873994173557331
238.60000 24.79886091813686510236
238.70000 24.81601436178491173303
238.80000 24.83319480059200920857
238.90000 24.85040104890641397714
239.00000 24.86762756302309591110
239.10000 24.88487533614950621619
239.20000 24.90214279605476039564
239.30000 24.91942925911325923359
239.40000 24.93673436568912485234
239.50000 24.95406052107957038806
239.60000 24.97140559548036334765
239.70000 24.98877084472311535227
239.80000 25.00615592072642020060
239.90000 25.02355869840888558343
240.00000 25.04097774650105390728
240.10000 25.05841487446855645582
240.20000 25.07586825065871971351
240.30000 25.09333914183433260681
240.40000 25.11082704243207518015
240.50000 25.12833401029851401795
240.60000 25.14585924148264216557
240.70000 25.16340019378400697933
240.80000 25.18095791945997434873
240.90000 25.19852846726667489588
241.00000 25.21611198979138813897
241.10000 25.23370654656190218888
241.20000 25.25131099792693931803
241.30000 25.26892549344959780654
241.40000 25.28655044150937563782
241.50000 25.30418437103693725771
241.60000 25.32182846697552368521
241.70000 25.33947912518179604895
241.80000 25.35713276964108968736
241.90000 25.37478447494309260778
242.00000 25.39242830042142700467
242.10000 25.41006008841893707024
242.20000 25.42767167429521062558
242.30000 25.44526389977808817302
242.40000 25.46283296629982215380
242.50000 25.48037960951561255212
242.60000 25.49790512931619251223
242.70000 25.51541135668758917451
242.80000 25.53289665005247695819
242.90000 25.55035651477155024787
243.00000 25.56778481218525509201
243.10000 25.58517328213277902012
243.20000 25.60250747370987488840
243.30000 25.61977638952434338752
243.40000 25.63696712328792607955
243.50000 25.65407105619661684186
243.60000 25.67107616331348895014
243.70000 25.68797304338179968730
243.80000 25.70475211472437055292
243.90000 25.72140133107350743434
244.00000 25.73790399931668872491
244.10000 25.75424759437549555841
244.20000 25.77041302670979699251
244.30000 25.78638453711132416843
244.40000 25.80214526176110419271
244.50000 25.81768468001050244448
244.60000 25.83298995958100472237
244.70000 25.84805790701469702972
244.80000 25.86288440545046785211
244.90000 25.87746906987300410093
245.00000 25.89181745761687545116
245.10000 25.90593534562400238678
245.20000 25.91983248710012400414
245.30000 25.93351938965833846471
245.40000 25.94700808681667636713
245.50000 25.96030931148267347238
245.60000 25.97343489331453441984
245.70000 25.98639697797170572578
245.80000 25.99920592739059021125
245.90000 26.01187799722198066576
246.00000 26.02442609315896134119
246.10000 26.03686574647664845158
246.20000 26.04921626659320435839
246.30000 26.06148731402122030471
246.40000 26.07369148354191138851
246.50000 26.08583785773924494512
246.60000 26.09793440918131359690
246.70000 26.10998940397232332817
246.80000 26.12201880715558324207
246.90000 26.13403963503440085804
247.00000 26.14607640479972666141
247.10000 26.15815064684646241400
247.20000 26.17028151395156467471
247.30000 26.18248812720977822691
247.40000 26.19477600660975302778
247.50000 26.20714931390020527350
247.60000 26.21960716448728565885
247.70000 26.23214622123973294165
247.80000 26.24476397992944420451
247.90000 26.25746164407909784502
248.00000 26.27024363167043412945
248.10000 26.28311514701818978430
248.20000 26.29608514377334077162
248.30000 26.30915644879846770036
248.40000 26.32233296088828825450
248.50000 26.33561511730432318059
248.60000 26.34899987307360780085
248.70000 26.36248630756289269162
248.80000 26.37607243567559662004
248.90000 26.38975996245062476108
249.00000 26.40355135502345638960
249.10000 26.41745283083213910482
249.20000 26.43147056399688859354
249.30000 26.44561071519990441682
249.40000 26.45987764155960718187
249.50000 26.47427299201859102866
249.60000 26.48879663918164856278
249.70000 26.50345164165024374155
249.80000 26.51823605907612023118
249.90000 26.53315115901339751759
250.00000 26.54819928307219483834
250.10000 26.56338173064553541126
250.20000 26.57870087416610360615
250.30000 26.59415961930698046249
250.40000 26.60975634117774104350
250.50000 26.62549075932832453826
250.60000 26.64136124680826064189
250.70000 26.65736430427743919870
250.80000 26.67349619934280381286
250.90000 26.68975477911301454825
251.00000 26.70614290775489353686
251.10000 26.72266114271177895856
251.20000 26.73931636601063142445
251.30000 26.75611339682991028117
251.40000 26.77305461220435713471
251.50000 26.79014432779435400852
251.60000 26.80737910367749844643
251.70000 26.82475527505926753743
251.80000 26.84226885059927269336
251.90000 26.85991243670114796526
252.00000 26.87768227205117476254
252.10000 26.89557516973096822044
252.20000 26.91359273092618900046
252.30000 26.93174163027183431545
252.40000 26.95002455666404397497
252.50000 26.96845068566561166590
252.60000 26.98702015941283947963
252.70000 27.00573556618869435381
252.80000 27.02459076138177156985
252.90000 27.04358303796138992675
253.00000 27.06270383222121802481
253.10000 27.08194455018837822891
253.20000 27.10130213694128018733
253.30000 27.12077643946786048577
253.40000 27.14036939888344629529
253.50000 27.16008590058010107397
253.60000 27.17993216078564828911
253.70000 27.19990989645342556791
253.80000 27.22002434350698739286
253.90000 27.24027276380565173139
254.00000 27.26065026233134446871
254.10000 27.28115465165433572470
254.20000 27.30178156200884264924
254.30000 27.32253140900020998638
254.40000 27.34339947659900974369
254.50000 27.36439041001388724339
254.60000 27.38550132735433419383
254.70000 27.40673338290979179058
254.80000 27.42808022290659700410
254.90000 27.44953792107965521626
255.00000 27.47110038728563563180
255.10000 27.49275885056487014761
255.20000 27.51450850737890247876
255.30000 27.53634695285071759476
255.40000 27.55826694911145895731
255.50000 27.58026337903635756358
255.60000 27.60232390962612408709
255.70000 27.62443432060663934709
255.80000 27.64657128465311157344
255.90000 27.66871679852105103764
256.00000 27.69085230094323044724
256.10000 27.71296241727832676057
256.20000 27.73504085799898366538
256.30000 27.75707867863961652318
256.40000 27.77906428445632507784
256.50000 27.80098451470469058000
256.60000 27.82281207264664683646
256.70000 27.84452075494051307159
256.80000 27.86608064645453508524
256.90000 27.88746315831346822292
257.00000 27.90865146864930484042
257.10000 27.92963008445672199859
257.20000 27.95039315749286557788
257.30000 27.97093083068924254494
257.40000 27.99123434739016649498
257.50000 28.01128751423631009101
257.60000 28.03107231105847295534
257.70000 28.05057313811213376862
257.80000 28.06977603367729045764
257.90000 28.08867530021793320384
258.00000 28.10727109533910266333
258.10000 28.12557609013891825495
258.20000 28.14360157927797982278
258.30000 28.16136549888834847157
258.40000 28.17887937472705815550
258.50000 28.19615392857955015600
258.60000 28.21319883861023654129
258.70000 28.23002298636262180540
258.80000 28.24663845214139812972
258.90000 28.26306075928157502215
259.00000 28.27931018631934381151
259.10000 28.29540883926348218122
259.20000 28.31137741148051242233
259.30000 28.32723605961022805837
259.40000 28.34300249476944529734
259.50000 28.35868619298513976911
259.60000 28.37429767301682482297
259.70000 28.38984669541241112053
259.80000 28.40534304769951198485
259.90000 28.42080019819734069269
260.00000 28.43622735303055281154
260.10000 28.45164359653069322132
260.20000 28.46705888313694411394
260.30000 28.48248558739616039411
260.40000 28.49793048877609287934
260.50000 28.51339661320401161581
260.60000 28.52888646935977064967
260.70000 28.54439907692677281596
260.80000 28.55993399268585494536
260.90000 28.57549577628678693717
261.00000 28.59109061860676905507
261.10000 28.60672835714629566244
261.20000 28.62241703288785847327
261.30000 28.63816815806985235602
261.40000 28.65398825511291717783
261.50000 28.66988466174438588754
261.60000 28.68585707817317422116
261.70000 28.70190357753495763771
261.80000 28.71802118433616936940
261.90000 28.73420534793534185026
262.00000 28.75045381433362696686
262.10000 28.76676565308048321536
262.20000 28.78313991489651568170
262.30000 28.79958312577518890083
262.40000 28.81609786330593721111
262.50000 28.83268943059171162618
262.60000 28.84936049905538200749
262.70000 28.86611597688577152994
262.80000 28.88295381831936177636
262.90000 28.89987728975964008496
263.00000 28.91688242083420029342
263.10000 28.93396869731973011349
263.20000 28.95113551074674169316
263.30000 28.96838303846961355281
263.40000 28.98571199213607379970
263.50000 29.00311970005747502397
263.60000 29.02060860771343299706
263.70000 29.03817745554870390926
263.80000 29.05582907002073482565
263.90000 29.07356525169080463045
264.00000 29.09138963502481089410
264.10000 29.10930766926240380933
264.20000 29.12732104847072955406
264.30000 29.14543652644636578526
264.40000 29.16365443081237032918
264.50000 29.18197354454343617329
264.60000 29.20039025421372686076
264.70000 29.21889840778609846460
264.80000 29.23749156580112636664
264.90000 29.25616308742289602975
265.00000 29.27491239297822390666
265.10000 29.29373814662973326414
265.20000 29.31264582053846261087
265.30000 29.33163872642810592954
265.40000 29.35072339812450005911
265.50000 29.36990130911932431173
265.60000 29.38916972629670938455
265.70000 29.40852059963957112483
265.80000 29.42794276407097064748
265.90000 29.44742741156006313587
266.00000 29.46696831283549264610
266.10000 29.48656053773637397579
266.20000 29.50620969786275344602
266.30000 29.52592297622023534089
266.40000 29.54570860871329652124
266.50000 29.56557378771418330884
266.60000 29.58552072280094244682
266.70000 29.60554876451922821206
266.80000 29.62565165625298106245
266.90000 29.64582371085797642860
267.00000 29.66606080669191239497
267.10000 29.68635606957300510644
267.20000 29.70670949870794761025
267.30000 29.72711785576428867399
267.40000 29.74757708082797791340
267.50000 29.76808503537854381207
267.60000 29.78863579789959095736
267.70000 29.80922483928404670316
267.80000 29.82984977152191425363
267.90000 29.85051184955115639834
268.00000 29.87121260899962192895
268.10000 29.89195406246512014734
268.20000 29.91273875787019940522
268.30000 29.93356287070207751883
268.40000 29.95442205812998155365
268.50000 29.97531394909524546446
268.60000 29.99622975413826903500
268.70000 30.01716465016862647785
268.80000 30.03811701090820706039
268.90000 30.05908435072494020429
269.00000 30.08006969524093373323
269.10000 30.10106620128057855967
269.20000 30.12207206036279636334
269.30000 30.14307809173724713156
269.40000 30.16407887664796569429
269.50000 30.18506426177424920275
269.60000 30.20602792230156831548
269.70000 30.22696456389364280885
269.80000 30.24787263334512587982
269.90000 30.26875479320583151233
270.00000 30.28960807632195164386
270.10000 30.31043882713373056255
270.20000 30.33124318231511261772
270.30000 30.35202107557761959719
270.40000 30.37276576445408272197
270.50000 30.39347294108262975621
270.60000 30.41413644122135847166
270.70000 30.43475031363546442196
270.80000 30.45531426920190229413
270.90000 30.47582791857758537963
271.00000 30.49629514141063660361
271.10000 30.51672324353692794422
271.20000 30.53711393382148024237
271.30000 30.55747251542056120253
271.40000 30.57779970348188738360
271.50000 30.59809365684569898773
271.60000 30.61835095130038187929
271.70000 30.63856417375882841323
271.80000 30.65872864023604616110
271.90000 30.67883855179459038707
272.00000 30.69888832173582144874
272.10000 30.71888035317534160208
272.20000 30.73881225438862008210
272.30000 30.75868801387312098304
272.40000 30.77850941485110321456
272.50000 30.79828155715557127324
272.60000 30.81800363841462395254
272.70000 30.83767648797503031487
272.80000 30.85729880767200270849
272.90000 30.87686720097356314696
273.00000 30.89637791916050796415
273.10000 30.91582834665238271852
273.20000 30.93521576612765440693
273.30000 30.95453984624373317062
273.40000 30.97380113296923071080
273.50000 30.99300200218205709784
273.60000 31.01214329420541678534
273.70000 31.03122571286783702253
273.80000 31.03122571286783702253
273.90000 31.03122571286783702253
274.00000 31.03122571286783702253
274.10000 31.03122571286783702253
274.20000 31.03122571286783702253
274.30000 31.03122571286783702253
274.40000 31.03122571286783702253
274.50000 31.03122571286783702253
274.60000 31.03122571286783702253
274.70000 31.03122571286783702253
274.80000 31.03122571286783702253
274.90000 31.03122571286783702253
275.00000 31.03122571286783702253
275.10000 31.03122571286783702253
275.20000 31.03122571286783702253
275.30000 31.03122571286783702253
275.40000 31.03122571286783702253
275.50000 31.03122571286783702253
275.60000 31.03122571286783702253
275.70000 31.03122571286783702253
275.80000 31.03122571286783702253
275.90000 31.03122571286783702253
276.00000 31.03122571286783702253
276.10000 31.03122571286783702253
276.20000 31.03122571286783702253
276.30000 31.03122571286783702253
276.40000 31.03122571286783702253
276.50000 31.03122571286783702253
276.60000 31.03122571286783702253
276.70000 31.03122571286783702253
276.80000 31.03122571286783702253
276.90000 31.03122571286783702253
277.00000 31.03122571286783702253
277.10000 31.03122571286783702253
277.20000 31.03122571286783702253
277.30000 31.03122571286783702253
277.40000 31.03122571286783702253
277.50000 31.03122571286783702253
277.60000 31.03122571286783702253
277.70000 31.03122571286783702253
277.80000 31.03122571286783702253
277.90000 31.03122571286783702253
278.00000 31.03122571286783702253
278.10000 31.03122571286783702253
278.20000 31.03122571286783702253
278.30000 31.03122571286783702253
278.40000 31.03122571286783702253
278.50000 31.03122571286783702253
278.60000 31.03122571286783702253
278.70000 31.03122571286783702253
278.80000 31.03122571286783702253
278.90000 31.03122571286783702253
279.00000 31.03122571286783702253
279.10000 31.03122571286783702253
279.20000 31.03122571286783702253
279.30000 31.03122571286783702253
279.40000 31.03122571286783702253
279.50000 31.03122571286783702253
279.60000 31.03122571286783702253
279.70000 31.03122571286783702253
279.80000 31.03122571286783702253
279.90000 31.03122571286783702253
280.00000 31.03122571286783702253
280.10000 31.03122571286783702253
280.20000 31.03122571286783702253
280.30000 31.03122571286783702253
280.40000 31.03122571286783702253
280.50000 31.03122571286783702253
280.60000 31.03122571286783702253
280.70000 31.03122571286783702253
280.80000 31.03122571286783702253
280.90000 31.03122571286783702253
281.00000 31.03122571286783702253
281.10000 31.03122571286783702253
281.20000 31.03122571286783702253
281.30000 31.03122571286783702253
281.40000 31.03122571286783702253
281.50000 31.03122571286783702253
281.60000 31.03122571286783702253
281.70000 31.03122571286783702253
281.80000 31.03122571286783702253
281.90000 31.03122571286783702253
282.00000 31.03122571286783702253
282.10000 31.03122571286783702253
282.20000 31.03122571286783702253
282.30000 31.03122571286783702253
282.40000 31.03122571286783702253
282.50000 31.03122571286783702253
282.60000 31.03122571286783702253
282.70000 31.03122571286783702253
282.80000 31.03122571286783702253
282.90000 31.03122571286783702253
283.00000 31.03122571286783702253
283.10000 31.03122571286783702253
283.20000 31.03122571286783702253
283.30000 31.03122571286783702253
283.40000 31.03122571286783702253
283.50000 31.03122571286783702253
283.60000 31.03122571286783702253
283.70000 31.03122571286783702253
283.80000 31.03122571286783702253
283.90000 31.03122571286783702253
284.00000 31.03122571286783702253
284.10000 31.03122571286783702253
284.20000 31.03122571286783702253
284.30000 31.03122571286783702253
284.40000 31.03122571286783702253
284.50000 31.03122571286783702253
284.60000 31.03122571286783702253
284.70000 31.03122571286783702253
284.80000 31.03122571286783702253
284.90000 31.03122571286783702253
285.00000 31.03122571286783702253
285.10000 31.03122571286783702253
285.20000 31.03122571286783702253
285.30000 31.03122571286783702253
285.40000 31.03122571286783702253
285.50000 31.03122571286783702253
285.60000 31.03122571286783702253
285.70000 31.03122571286783702253
285.80000 31.03122571286783702253
285.90000 31.03122571286783702253
286.00000 31.03122571286783702253
286.10000 31.03122571286783702253
286.20000 31.03122571286783702253
286.30000 31.03122571286783702253
286.40000 31.03122571286783702253
286.50000 31.03122571286783702253
286.60000 31.03122571286783702253
286.70000 31.03122571286783702253
286.80000 31.03122571286783702253
286.90000 31.03122571286783702253
287.00000 31.03122571286783702253
287.10000 31.03122571286783702253
287.20000 31.03122571286783702253
287.30000 31.03122571286783702253
287.40000 31.03122571286783702253
287.50000 31.03122571286783702253
287.60000 31.03122571286783702253
287.70000 31.03122571286783702253
287.80000 31.03122571286783702253
287.90000 31.03122571286783702253
288.00000 31.03122571286783702253
288.10000 31.03122571286783702253
288.20000 31.03122571286783702253
288.30000 31.03122571286783702253
288.40000 31.03122571286783702253
288.50000 31.03122571286783702253
288.60000 31.03122571286783702253
288.70000 31.03122571286783702253
288.80000 31.03122571286783702253
288.90000 31.03122571286783702253
289.00000 31.03122571286783702253
289.10000 31.03122571286783702253
289.20000 31.03122571286783702253
289.30000 31.03122571286783702253
289.40000 31.03122571286783702253
289.50000 31.03122571286783702253
289.60000 31.03122571286783702253
289.70000 31.03122571286783702253
289.80000 31.03122571286783702253
289.90000 31.03122571286783702253
290.00000 31.03122571286783702253
290.10000 31.03122571286783702253
290.20000 31.03122571286783702253
290.30000 31.03122571286783702253
290.40000 31.03122571286783702253
290.50000 31.03122571286783702253
290.60000 31.03122571286783702253
290.70000 31.03122571286783702253
290.80000 31.03122571286783702253
290.90000 31.03122571286783702253
291.00000 31.03122571286783702253
291.10000 31.03122571286783702253
291.20000 31.03122571286783702253
291.30000 31.03122571286783702253
291.40000 31.03122571286783702253
291.50000 31.03122571286783702253
291.60000 31.03122571286783702253
291.70000 31.03122571286783702253
291.80000 31.03122571286783702253
291.90000 31.03122571286783702253
292.00000 31.03122571286783702253
292.10000 31.03122571286783702253
292.20000 31.03122571286783702253
292.30000 31.03122571286783702253
292.40000 31.03122571286783702253
292.50000 31.03122571286783702253
292.60000 31.03122571286783702253
292.70000 31.03122571286783702253
292.80000 31.03122571286783702253
292.90000 31.03122571286783702253
293.00000 31.03122571286783702253
293.10000 31.03122571286783702253
293.20000 31.03122571286783702253
293.30000 31.03122571286783702253
293.40000 31.03122571286783702253
293.50000 31.03122571286783702253
293.60000 31.03122571286783702253
293.70000 31.03122571286783702253
293.80000 31.03122571286783702253
293.90000 31.03122571286783702253
294.00000 31.03122571286783702253
294.10000 31.03122571286783702253
294.20000 31.03122571286783702253
294.30000 31.03122571286783702253
294.40000 31.03122571286783702253
294.50000 31.03122571286783702253
294.60000 31.03122571286783702253
294.70000 31.03122571286783702253
294.80000 31.03122571286783702253
294.90000 31.03122571286783702253
295.00000 31.03122571286783702253
295.10000 31.03122571286783702253
295.20000 31.03122571286783702253
295.30000 31.03122571286783702253
295.40000 31.03122571286783702253
295.50000 31.03122571286783702253
295.60000 31.03122571286783702253
295.70000 31.03122571286783702253
295.80000 31.03122571286783702253
295.90000 31.03122571286783702253
296.00000 31.03122571286783702253
296.10000 31.03122571286783702253
296.20000 31.03122571286783702253
296.30000 31.03122571286783702253
296.40000 31.03122571286783702253
296.50000 31.03122571286783702253
296.60000 31.03122571286783702253
296.70000 31.03122571286783702253
296.80000 31.03122571286783702253
296.90000 31.03122571286783702253
297.00000 31.03122571286783702253
297.10000 31.03122571286783702253
297.20000 31.03122571286783702253
297.30000 31.03122571286783702253
297.40000 31.03122571286783702253
297.50000 31.03122571286783702253
297.60000 31.03122571286783702253
297.70000 31.03122571286783702253
297.80000 31.03122571286783702253
297.90000 31.03122571286783702253
298.00000 31.03122571286783702253
298.10000 31.03122571286783702253
298.20000 31.03122571286783702253
298.30000 31.03122571286783702253
298.40000 31.03122571286783702253
298.50000 31.03122571286783702253
298.60000 31.03122571286783702253
298.70000 31.03122571286783702253
298.80000 31.03122571286783702253
298.90000 31.03122571286783702253
299.00000 31.03122571286783702253
299.10000 31.03122571286783702253
299.20000 31.03122571286783702253
299.30000 31.03122571286783702253
299.40000 31.03122571286783702253
299.50000 31.03122571286783702253
299.60000 31.03122571286783702253
299.70000 31.03122571286783702253
299.80000 31.03122571286783702253
299.90000 31.03122571286783702253
300.00000 31.03122571286783702253
300.10000 31.03122571286783702253
300.20000 31.03122571286783702253
300.30000 31.03122571286783702253
300.40000 31.03122571286783702253
300.50000 31.03122571286783702253
300.60000 31.03122571286783702253
300.70000 31.03122571286783702253
300.80000 31.03122571286783702253
300.90000 31.03122571286783702253
301.00000 31.03122571286783702253
301.10000 31.03122571286783702253
301.20000 31.03122571286783702253
301.30000 31.03122571286783702253
301.40000 31.03122571286783702253
301.50000 31.03122571286783702253
301.60000 31.03122571286783702253
301.70000 31.03122571286783702253
301.80000 31.03122571286783702253
301.90000 31.03122571286783702253
302.00000 31.03122571286783702253
302.10000 31.03122571286783702253
302.20000 31.03122571286783702253
302.30000 31.03122571286783702253
302.40000 31.03122571286783702253
302.50000 31.03122571286783702253
302.60000 31.03122571286783702253
302.70000 31.03122571286783702253
302.80000 31.03122571286783702253
302.90000 31.03122571286783702253
303.00000 31.03122571286783702253
303.10000 31.03122571286783702253
303.20000 31.03122571286783702253
303.30000 31.03122571286783702253
303.40000 31.03122571286783702253
303.50000 31.03122571286783702253
303.60000 31.03122571286783702253
303.70000 31.03122571286783702253
303.80000 31.03122571286783702253
303.90000 31.03122571286783702253
304.00000 31.03122571286783702253
304.10000 31.03122571286783702253
304.20000 31.03122571286783702253
304.30000 31.03122571286783702253
304.40000 31.03122571286783702253
304.50000 31.03122571286783702253
304.60000 31.03122571286783702253
304.70000 31.03122571286783702253
304.80000 31.03122571286783702253
304.90000 31.03122571286783702253
305.00000 31.03122571286783702253
305.10000 31.03122571286783702253
305.20000 31.03122571286783702253
305.30000 31.03122571286783702253
305.40000 31.03122571286783702253
305.50000 31.03122571286783702253
305.60000 31.03122571286783702253
305.70000 31.03122571286783702253
305.80000 31.03122571286783702253
305.90000 31.03122571286783702253
306.00000 31.03122571286783702253
306.10000 31.03122571286783702253
306.20000 31.03122571286783702253
306.30000 31.03122571286783702253
306.40000 31.03122571286783702253
306.50000 31.03122571286783702253
306.60000 31.03122571286783702253
306.70000 31.03122571286783702253
306.80000 31.03122571286783702253
306.90000 31.03122571286783702253
307.00000 31.03122571286783702253
307.10000 31.03122571286783702253
307.20000 31.03122571286783702253
307.30000 31.03122571286783702253
307.40000 31.03122571286783702253
307.50000 31.03122571286783702253
307.60000 31.03122571286783702253
307.70000 31.03122571286783702253
307.80000 31.03122571286783702253
307.90000 31.03122571286783702253
308.00000 31.03122571286783702253
308.10000 31.03122571286783702253
308.20000 31.03122571286783702253
308.30000 31.03122571286783702253
308.40000 31.03122571286783702253
308.50000 31.03122571286783702253
308.60000 31.03122571286783702253
308.70000 31.03122571286783702253
308.80000 31.03122571286783702253
308.90000 31.03122571286783702253
309.00000 31.03122571286783702253
309.10000 31.03122571286783702253
309.20000 31.03122571286783702253
309.30000 31.03122571286783702253
309.40000 31.03122571286783702253
309.50000 31.03122571286783702253
309.60000 31.03122571286783702253
309.70000 31.03122571286783702253
309.80000 31.03122571286783702253
309.90000 31.03122571286783702253
310.00000 31.03122571286783702253
310.10000 31.03122571286783702253
310.20000 31.03122571286783702253
310.30000 31.03122571286783702253
310.40000 31.03122571286783702253
310.50000 31.03122571286783702253
310.60000 31.03122571286783702253
310.70000 31.03122571286783702253
310.80000 31.03122571286783702253
310.90000 31.03122571286783702253
311.00000 31.03122571286783702253
311.10000 31.03122571286783702253
311.20000 31.03122571286783702253
311.30000 31.03122571286783702253
311.40000 31.03122571286783702253
311.50000 31.03122571286783702253
311.60000 31.03122571286783702253
311.70000 31.03122571286783702253
311.80000 31.03122571286783702253
311.90000 31.03122571286783702253
312.00000 31.03122571286783702253
312.10000 31.03122571286783702253
312.20000 31.03122571286783702253
312.30000 31.03122571286783702253
312.40000 31.03122571286783702253
312.50000 31.03122571286783702253
312.60000 31.03122571286783702253
312.70000 31.03122571286783702253
312.80000 31.03122571286783702253
312.90000 31.03122571286783702253
313.00000 31.03122571286783702253
313.10000 31.03122571286783702253
313.20000 31.03122571286783702253
313.30000 31.03122571286783702253
313.40000 31.03122571286783702253
313.50000 31.03122571286783702253
313.60000 31.03122571286783702253
313.70000 31.03122571286783702253
313.80000 31.03122571286783702253
313.90000 31.03122571286783702253
314.00000 31.03122571286783702253
314.10000 31.03122571286783702253
314.20000 31.03122571286783702253
314.30000 31.03122571286783702253
314.40000 31.03122571286783702253
314.50000 31.03122571286783702253
314.60000 31.03122571286783702253
314.70000 31.03122571286783702253
314.80000 31.03122571286783702253
314.90000 31.03122571286783702253
315.00000 31.03122571286783702253
315.10000 31.03122571286783702253
315.20000 31.03122571286783702253
315.30000 31.03122571286783702253
315.40000 31.03122571286783702253
315.50000 31.03122571286783702253
315.60000 31.03122571286783702253
315.70000 31.03122571286783702253
315.80000 31.03122571286783702253
315.90000 31.03122571286783702253
316.00000 31.03122571286783702253
316.10000 31.03122571286783702253
316.20000 31.03122571286783702253
316.30000 31.03122571286783702253
316.40000 31.03122571286783702253
316.50000 31.03122571286783702253
316.60000 31.03122571286783702253
316.70000 31.03122571286783702253
316.80000 31.03122571286783702253
316.90000 31.03122571286783702253
317.00000 31.03122571286783702253
317.10000 31.03122571286783702253
317.20000 31.03122571286783702253
317.30000 31.03122571286783702253
317.40000 31.03122571286783702253
317.50000 31.03122571286783702253
317.60000 31.03122571286783702253
317.70000 31.03122571286783702253
317.80000 31.03122571286783702253
317.90000 31.03122571286783702253
318.00000 31.03122571286783702253
318.10000 31.03122571286783702253
318.20000 31.03122571286783702253
318.30000 31.03122571286783702253
318.40000 31.03122571286783702253
318.50000 31.03122571286783702253
318.60000 31.03122571286783702253
318.70000 31.03122571286783702253
318.80000 31.03122571286783702253
318.90000 31.03122571286783702253
319.00000 31.03122571286783702253
319.10000 31.03122571286783702253
319.20000 31.03122571286783702253
319.30000 31.03122571286783702253
319.40000 31.03122571286783702253
319.50000 31.03122571286783702253
319.60000 31.03122571286783702253
319.70000 31.03122571286783702253
319.80000 31.03122571286783702253
319.90000 31.03122571286783702253
320.00000 31.03122571286783702253
320.10000 31.03122571286783702253
320.20000 31.03122571286783702253
320.30000 31.03122571286783702253
320.40000 31.03122571286783702253
320.50000 31.03122571286783702253
320.60000 31.03122571286783702253
320.70000 31.03122571286783702253
320.80000 31.03122571286783702253
320.90000 31.03122571286783702253
321.00000 31.03122571286783702253
321.10000 31.03122571286783702253
321.20000 31.03122571286783702253
321.30000 31.03122571286783702253
321.40000 31.03122571286783702253
321.50000 31.03122571286783702253
321.60000 31.03122571286783702253
321.70000 31.03122571286783702253
321.80000 31.03122571286783702253
321.90000 31.03122571286783702253
322.00000 31.03122571286783702253
322.10000 31.03122571286783702253
322.20000 31.03122571286783702253
322.30000 31.03122571286783702253
322.40000 31.03122571286783702253
322.50000 31.03122571286783702253
322.60000 31.03122571286783702253
322.70000 31.03122571286783702253
322.80000 31.03122571286783702253
322.90000 31.03122571286783702253
323.00000 31.03122571286783702253
323.10000 31.03122571286783702253
323.20000 31.03122571286783702253
323.30000 31.03122571286783702253
323.40000 31.03122571286783702253
323.50000 31.03122571286783702253
323.60000 31.03122571286783702253
323.70000 31.03122571286783702253
323.80000 31.03122571286783702253
323.90000 31.03122571286783702253
324.00000 31.03122571286783702253
324.10000 31.03122571286783702253
324.20000 31.03122571286783702253
324.30000 31.03122571286783702253
324.40000 31.03122571286783702253
324.50000 31.03122571286783702253
324.60000 31.03122571286783702253
324.70000 31.03122571286783702253
324.80000 31.03122571286783702253
324.90000 31.03122571286783702253
325.00000 31.03122571286783702253
325.10000 31.03122571286783702253
325.20000 31.03122571286783702253
325.30000 31.03122571286783702253
325.40000 31.03122571286783702253
325.50000 31.03122571286783702253
325.60000 31.03122571286783702253
325.70000 31.03122571286783702253
325.80000 31.03122571286783702253
325.90000 31.03122571286783702253
326.00000 31.03122571286783702253
326.10000 31.03122571286783702253
326.20000 31.03122571286783702253
326.30000 31.03122571286783702253
326.40000 31.03122571286783702253
326.50000 31.03122571286783702253
326.60000 31.03122571286783702253
326.70000 31.03122571286783702253
326.80000 31.03122571286783702253
326.90000 31.03122571286783702253
327.00000 31.03122571286783702253
327.10000 31.03122571286783702253
327.20000 31.03122571286783702253
327.30000 31.03122571286783702253
327.40000 31.03122571286783702253
327.50000 31.03122571286783702253
327.60000 31.03122571286783702253
327.70000 31.03122571286783702253
327.80000 31.03122571286783702253
327.90000 31.03122571286783702253
328.00000 31.03122571286783702253
328.10000 31.03122571286783702253
328.20000 31.03122571286783702253
328.30000 31.03122571286783702253
328.40000 31.03122571286783702253
328.50000 31.03122571286783702253
328.60000 31.03122571286783702253
328.70000 31.03122571286783702253
328.80000 31.03122571286783702253
328.90000 31.03122571286783702253
329.00000 31.03122571286783702253
329.10000 31.03122571286783702253
329.20000 31.03122571286783702253
329.30000 31.03122571286783702253
329.40000 31.03122571286783702253
329.50000 31.03122571286783702253
329.60000 31.03122571286783702253
329.70000 31.03122571286783702253
329.80000 31.03122571286783702253
329.90000 31.03122571286783702253
330.00000 31.03122571286783702253
330.10000 31.03122571286783702253
330.20000 31.03122571286783702253
330.30000 31.03122571286783702253
330.40000 31.03122571286783702253
330.50000 31.03122571286783702253
330.60000 31.03122571286783702253
330.70000 31.03122571286783702253
330.80000 31.03122571286783702253
330.90000 31.03122571286783702253
331.00000 31.03122571286783702253
331.10000 31.03122571286783702253
331.20000 31.03122571286783702253
331.30000 31.03122571286783702253
331.40000 31.03122571286783702253
331.50000 31.03122571286783702253
331.60000 31.03122571286783702253
331.70000 31.03122571286783702253
331.80000 31.03122571286783702253
331.90000 31.03122571286783702253
332.00000 31.03122571286783702253
332.10000 31.03122571286783702253
332.20000 31.03122571286783702253
332.30000 31.03122571286783702253
332.40000 31.03122571286783702253
332.50000 31.03122571286783702253
332.60000 31.03122571286783702253
332.70000 31.03122571286783702253
332.80000 31.03122571286783702253
332.90000 31.03122571286783702253
333.00000 31.03122571286783702253
333.10000 31.03122571286783702253
333.20000 31.03122571286783702253
333.30000 31.03122571286783702253
333.40000 31.03122571286783702253
333.50000 31.03122571286783702253
333.60000 31.03122571286783702253
333.70000 31.03122571286783702253
333.80000 31.03122571286783702253
333.90000 31.03122571286783702253
334.00000 31.03122571286783702253
334.10000 31.03122571286783702253
334.20000 31.03122571286783702253
334.30000 31.03122571286783702253
334.40000 31.03122571286783702253
334.50000 31.03122571286783702253
334.60000 31.03122571286783702253
334.70000 31.03122571286783702253
334.80000 31.03122571286783702253
334.90000 31.03122571286783702253
335.00000 31.03122571286783702253
335.10000 31.03122571286783702253
335.20000 31.03122571286783702253
335.30000 31.03122571286783702253
335.40000 31.03122571286783702253
335.50000 31.03122571286783702253
335.60000 31.03122571286783702253
335.70000 31.03122571286783702253
335.80000 31.03122571286783702253
335.90000 31.03122571286783702253
336.00000 31.03122571286783702253
336.10000 31.03122571286783702253
336.20000 31.03122571286783702253
336.30000 31.03122571286783702253
336.40000 31.03122571286783702253
336.50000 31.03122571286783702253
336.60000 31.03122571286783702253
336.70000 31.03122571286783702253
336.80000 31.03122571286783702253
336.90000 31.03122571286783702253
337.00000 31.03122571286783702253
337.10000 31.03122571286783702253
337.20000 31.03122571286783702253
337.30000 31.03122571286783702253
337.40000 31.03122571286783702253
337.50000 31.03122571286783702253
337.60000 31.03122571286783702253
337.70000 31.03122571286783702253
337.80000 31.03122571286783702253
337.90000 31.03122571286783702253
338.00000 31.03122571286783702253
338.10000 31.03122571286783702253
338.20000 31.03122571286783702253
338.30000 31.03122571286783702253
338.40000 31.03122571286783702253
338.50000 31.03122571286783702253
338.60000 31.03122571286783702253
338.70000 31.03122571286783702253
338.80000 31.03122571286783702253
338.90000 31.03122571286783702253
339.00000 31.03122571286783702253
339.10000 31.03122571286783702253
339.20000 31.03122571286783702253
339.30000 31.03122571286783702253
339.40000 31.03122571286783702253
339.50000 31.03122571286783702253
339.60000 31.03122571286783702253
339.70000 31.03122571286783702253
339.80000 31.03122571286783702253
339.90000 31.03122571286783702253
340.00000 31.03122571286783702253
340.10000 31.03122571286783702253
340.20000 31.03122571286783702253
340.30000 31.03122571286783702253
340.40000 31.03122571286783702253
340.50000 31.03122571286783702253
340.60000 31.03122571286783702253
340.70000 31.03122571286783702253
340.80000 31.03122571286783702253
340.90000 31.03122571286783702253
341.00000 31.03122571286783702253
341.10000 31.03122571286783702253
341.20000 31.03122571286783702253
341.30000 31.03122571286783702253
341.40000 31.03122571286783702253
341.50000 31.03122571286783702253
341.60000 31.03122571286783702253
341.70000 31.03122571286783702253
341.80000 31.03122571286783702253
341.90000 31.03122571286783702253
342.00000 31.03122571286783702253
342.10000 31.03122571286783702253
342.20000 31.03122571286783702253
342.30000 31.03122571286783702253
342.40000 31.03122571286783702253
342.50000 31.03122571286783702253
342.60000 31.03122571286783702253
342.70000 31.03122571286783702253
342.80000 31.03122571286783702253
342.90000 31.03122571286783702253
343.00000 31.03122571286783702253
343.10000 31.03122571286783702253
343.20000 31.03122571286783702253
343.30000 31.03122571286783702253
343.40000 31.03122571286783702253
343.50000 31.03122571286783702253
343.60000 31.03122571286783702253
343.70000 31.03122571286783702253
343.80000 31.03122571286783702253
343.90000 31.03122571286783702253
344.00000 31.03122571286783702253
344.10000 31.03122571286783702253
344.20000 31.03122571286783702253
344.30000 31.03122571286783702253
344.40000 31.03122571286783702253
344.50000 31.03122571286783702253
344.60000 31.03122571286783702253
344.70000 31.03122571286783702253
344.80000 31.03122571286783702253
344.90000 31.03122571286783702253
345.00000 31.03122571286783702253
345.10000 31.03122571286783702253
345.20000 31.03122571286783702253
345.30000 31.03122571286783702253
345.40000 31.03122571286783702253
345.50000 31.03122571286783702253
345.60000 31.03122571286783702253
345.70000 31.03122571286783702253
345.80000 31.03122571286783702253
345.90000 31.03122571286783702253
346.00000 31.03122571286783702253
346.10000 31.03122571286783702253
346.20000 31.03122571286783702253
346.30000 31.03122571286783702253
346.40000 31.03122571286783702253
346.50000 31.03122571286783702253
346.60000 31.03122571286783702253
346.70000 31.03122571286783702253
346.80000 31.03122571286783702253
346.90000 31.03122571286783702253
347.00000 31.03122571286783702253
347.10000 31.03122571286783702253
347.20000 31.03122571286783702253
347.30000 31.03122571286783702253
347.40000 31.03122571286783702253
347.50000 31.03122571286783702253
347.60000 31.03122571286783702253
347.70000 31.03122571286783702253
347.80000 31.03122571286783702253
347.90000 31.03122571286783702253
348.00000 31.03122571286783702253
348.10000 31.03122571286783702253
348.20000 31.03122571286783702253
348.30000 31.03122571286783702253
348.40000 31.03122571286783702253
348.50000 31.03122571286783702253
348.60000 31.03122571286783702253
348.70000 31.03122571286783702253
348.80000 31.03122571286783702253
348.90000 31.03122571286783702253
349.00000 31.03122571286783702253
349.10000 31.03122571286783702253
349.20000 31.03122571286783702253
349.30000 31.03122571286783702253
349.40000 31.03122571286783702253
349.50000 31.03122571286783702253
349.60000 31.03122571286783702253
349.70000 31.03122571286783702253
349.80000 31.03122571286783702253
349.90000 31.03122571286783702253
350.00000 31.03122571286783702253
350.10000 31.03122571286783702253
350.20000 31.03122571286783702253
350.30000 31.03122571286783702253
350.40000 31.03122571286783702253
350.50000 31.03122571286783702253
350.60000 31.03122571286783702253
350.70000 31.03122571286783702253
350.80000 31.03122571286783702253
350.90000 31.03122571286783702253
351.00000 31.03122571286783702253
351.10000 31.03122571286783702253
351.20000 31.03122571286783702253
351.30000 31.03122571286783702253
351.40000 31.03122571286783702253
351.50000 31.03122571286783702253
351.60000 31.03122571286783702253
351.70000 31.03122571286783702253
351.80000 31.03122571286783702253
351.90000 31.03122571286783702253
352.00000 31.03122571286783702253
352.10000 31.03122571286783702253
352.20000 31.03122571286783702253
352.30000 31.03122571286783702253
352.40000 31.03122571286783702253
352.50000 31.03122571286783702253
352.60000 31.03122571286783702253
352.70000 31.03122571286783702253
352.80000 31.03122571286783702253
352.90000 31.03122571286783702253
353.00000 31.03122571286783702253
353.10000 31.03122571286783702253
353.20000 31.03122571286783702253
353.30000 31.03122571286783702253
353.40000 31.03122571286783702253
353.50000 31.03122571286783702253
353.60000 31.03122571286783702253
353.70000 31.03122571286783702253
353.80000 31.03122571286783702253
353.90000 31.03122571286783702253
354.00000 31.03122571286783702253
354.10000 31.03122571286783702253
354.20000 31.03122571286783702253
354.30000 31.03122571286783702253
354.40000 31.03122571286783702253
354.50000 31.03122571286783702253
354.60000 31.03122571286783702253
354.70000 31.03122571286783702253
354.80000 31.03122571286783702253
354.90000 31.03122571286783702253
355.00000 31.03122571286783702253
355.10000 31.03122571286783702253
355.20000 31.03122571286783702253
355.30000 31.03122571286783702253
355.40000 31.03122571286783702253
355.50000 31.03122571286783702253
355.60000 31.03122571286783702253
355.70000 31.03122571286783702253
355.80000 31.03122571286783702253
355.90000 31.03122571286783702253
356.00000 31.03122571286783702253
356.10000 31.03122571286783702253
356.20000 31.03122571286783702253
356.30000 31.03122571286783702253
356.40000 31.03122571286783702253
356.50000 31.03122571286783702253
356.60000 31.03122571286783702253
356.70000 31.03122571286783702253
356.80000 31.03122571286783702253
356.90000 31.03122571286783702253
357.00000 31.03122571286783702253
357.10000 31.03122571286783702253
357.20000 31.03122571286783702253
357.30000 31.03122571286783702253
357.40000 31.03122571286783702253
357.50000 31.03122571286783702253
357.60000 31.03122571286783702253
357.70000 31.03122571286783702253
357.80000 31.03122571286783702253
357.90000 31.03122571286783702253
358.00000 31.03122571286783702253
358.10000 31.03122571286783702253
358.20000 31.03122571286783702253
358.30000 31.03122571286783702253
358.40000 31.03122571286783702253
358.50000 31.03122571286783702253
358.60000 31.03122571286783702253
358.70000 31.03122571286783702253
358.80000 31.03122571286783702253
358.90000 31.03122571286783702253
359.00000 31.03122571286783702253
359.10000 31.03122571286783702253
359.20000 31.03122571286783702253
359.30000 31.03122571286783702253
359.40000 31.03122571286783702253
359.50000 31.03122571286783702253
359.60000 31.03122571286783702253
359.70000 31.03122571286783702253
359.80000 31.03122571286783702253
359.90000 31.03122571286783702253
360.00000 31.03122571286783702253
360.10000 31.03122571286783702253
360.20000 31.03122571286783702253
360.30000 31.03122571286783702253
360.40000 31.03122571286783702253
360.50000 31.03122571286783702253
360.60000 31.03122571286783702253
360.70000 31.03122571286783702253
360.80000 31.03122571286783702253
360.90000 31.03122571286783702253
361.00000 31.03122571286783702253
361.10000 31.03122571286783702253
361.20000 31.03122571286783702253
361.30000 31.03122571286783702253
361.40000 31.03122571286783702253
361.50000 31.03122571286783702253
361.60000 31.03122571286783702253
361.70000 31.03122571286783702253
361.80000 31.03122571286783702253
361.90000 31.03122571286783702253
362.00000 31.03122571286783702253
362.10000 31.03122571286783702253
362.20000 31.03122571286783702253
362.30000 31.03122571286783702253
362.40000 31.03122571286783702253
362.50000 31.03122571286783702253
362.60000 31.03122571286783702253
362.70000 31.03122571286783702253
362.80000 31.03122571286783702253
362.90000 31.03122571286783702253
363.00000 31.03122571286783702253
363.10000 31.03122571286783702253
363.20000 31.03122571286783702253
363.30000 31.03122571286783702253
363.40000 31.03122571286783702253
363.50000 31.03122571286783702253
363.60000 31.03122571286783702253
363.70000 31.03122571286783702253
363.80000 31.03122571286783702253
363.90000 31.03122571286783702253
364.00000 31.03122571286783702253
364.10000 31.03122571286783702253
364.20000 31.03122571286783702253
364.30000 31.03122571286783702253
364.40000 31.03122571286783702253
364.50000 31.03122571286783702253
364.60000 31.03122571286783702253
364.70000 31.03122571286783702253
364.80000 31.03122571286783702253
364.90000 31.03122571286783702253
365.00000 31.03122571286783702253
365.10000 31.03122571286783702253
365.20000 31.03122571286783702253
365.30000 31.03122571286783702253
365.40000 31.03122571286783702253
365.50000 31.03122571286783702253
365.60000 31.03122571286783702253
365.70000 31.03122571286783702253
365.80000 31.03122571286783702253
365.90000 31.03122571286783702253
366.00000 31.03122571286783702253
366.10000 31.03122571286783702253
366.20000 31.03122571286783702253
366.30000 31.03122571286783702253
366.40000 31.03122571286783702253
366.50000 31.03122571286783702253
366.60000 31.03122571286783702253
366.70000 31.03122571286783702253
366.80000 31.03122571286783702253
366.90000 31.03122571286783702253
367.00000 31.03122571286783702253
367.10000 31.03122571286783702253
367.20000 31.03122571286783702253
367.30000 31.03122571286783702253
367.40000 31.03122571286783702253
367.50000 31.03122571286783702253
367.60000 31.03122571286783702253
367.70000 31.03122571286783702253
367.80000 31.03122571286783702253
367.90000 31.03122571286783702253
368.00000 31.03122571286783702253
368.10000 31.03122571286783702253
368.20000 31.03122571286783702253
368.30000 31.03122571286783702253
368.40000 31.03122571286783702253
368.50000 31.03122571286783702253
368.60000 31.03122571286783702253
368.70000 31.03122571286783702253
368.80000 31.03122571286783702253
368.90000 31.03122571286783702253
369.00000 31.03122571286783702253
369.10000 31.03122571286783702253
369.20000 31.03122571286783702253
369.30000 31.03122571286783702253
369.40000 31.03122571286783702253
369.50000 31.03122571286783702253
369.60000 31.03122571286783702253
369.70000 31.03122571286783702253
369.80000 31.03122571286783702253
369.90000 31.03122571286783702253
370.00000 31.03122571286783702253
370.10000 31.03122571286783702253
370.20000 31.03122571286783702253
370.30000 31.03122571286783702253
370.40000 31.03122571286783702253
370.50000 31.03122571286783702253
370.60000 31.03122571286783702253
370.70000 31.03122571286783702253
370.80000 31.03122571286783702253
370.90000 31.03122571286783702253
371.00000 31.03122571286783702253
371.10000 31.03122571286783702253
371.20000 31.03122571286783702253
371.30000 31.03122571286783702253
371.40000 31.03122571286783702253
371.50000 31.03122571286783702253
371.60000 31.03122571286783702253
371.70000 31.03122571286783702253
371.80000 31.03122571286783702253
371.90000 31.03122571286783702253
372.00000 31.03122571286783702253
372.10000 31.03122571286783702253
372.20000 31.03122571286783702253
372.30000 31.03122571286783702253
372.40000 31.03122571286783702253
372.50000 31.03122571286783702253
372.60000 31.03122571286783702253
372.70000 31.03122571286783702253
372.80000 31.03122571286783702253
372.90000 31.03122571286783702253
373.00000 31.03122571286783702253
373.10000 31.03122571286783702253
373.20000 31.03122571286783702253
373.30000 31.03122571286783702253
373.40000 31.03122571286783702253
373.50000 31.03122571286783702253
373.60000 31.03122571286783702253
373.70000 31.03122571286783702253
373.80000 31.03122571286783702253
373.90000 31.03122571286783702253
374.00000 31.03122571286783702253
374.10000 31.03122571286783702253
374.20000 31.03122571286783702253
374.30000 31.03122571286783702253
374.40000 31.03122571286783702253
374.50000 31.03122571286783702253
374.60000 31.03122571286783702253
374.70000 31.03122571286783702253
374.80000 31.03122571286783702253
374.90000 31.03122571286783702253
375.00000 31.03122571286783702253
375.10000 31.03122571286783702253
375.20000 31.03122571286783702253
375.30000 31.03122571286783702253
375.40000 31.03122571286783702253
375.50000 31.03122571286783702253
375.60000 31.03122571286783702253
375.70000 31.03122571286783702253
375.80000 31.03122571286783702253
375.90000 31.03122571286783702253
376.00000 31.03122571286783702253
376.10000 31.03122571286783702253
376.20000 31.03122571286783702253
376.30000 31.03122571286783702253
376.40000 31.03122571286783702253
376.50000 31.03122571286783702253
376.60000 31.03122571286783702253
376.70000 31.03122571286783702253
376.80000 31.03122571286783702253
376.90000 31.03122571286783702253
377.00000 31.03122571286783702253
377.10000 31.03122571286783702253
377.20000 31.03122571286783702253
377.30000 31.03122571286783702253
377.40000 31.03122571286783702253
377.50000 31.03122571286783702253
377.60000 31.03122571286783702253
377.70000 31.03122571286783702253
377.80000 31.03122571286783702253
377.90000 31.03122571286783702253
378.00000 31.03122571286783702253
378.10000 31.03122571286783702253
378.20000 31.03122571286783702253
378.30000 31.03122571286783702253
378.40000 31.03122571286783702253
378.50000 31.03122571286783702253
378.60000 31.03122571286783702253
378.70000 31.03122571286783702253
378.80000 31.03122571286783702253
378.90000 31.03122571286783702253
379.00000 31.03122571286783702253
379.10000 31.03122571286783702253
379.20000 31.03122571286783702253
379.30000 31.03122571286783702253
379.40000 31.03122571286783702253
379.50000 31.03122571286783702253
379.60000 31.03122571286783702253
379.70000 31.03122571286783702253
379.80000 31.03122571286783702253
379.90000 31.03122571286783702253
380.00000 31.03122571286783702253
380.10000 31.03122571286783702253
380.20000 31.03122571286783702253
380.30000 31.03122571286783702253
380.40000 31.03122571286783702253
380.50000 31.03122571286783702253
380.60000 31.03122571286783702253
380.70000 31.03122571286783702253
380.80000 31.03122571286783702253
380.90000 31.03122571286783702253
381.00000 31.03122571286783702253
381.10000 31.03122571286783702253
381.20000 31.03122571286783702253
381.30000 31.03122571286783702253
381.40000 31.03122571286783702253
381.50000 31.03122571286783702253
381.60000 31.03122571286783702253
381.70000 31.03122571286783702253
381.80000 31.03122571286783702253
381.90000 31.03122571286783702253
382.00000 31.03122571286783702253
382.10000 31.03122571286783702253
382.20000 31.03122571286783702253
382.30000 31.03122571286783702253
382.40000 31.03122571286783702253
382.50000 31.03122571286783702253
382.60000 31.03122571286783702253
382.70000 31.03122571286783702253
382.80000 31.03122571286783702253
382.90000 31.03122571286783702253
383.00000 31.03122571286783702253
383.10000 31.03122571286783702253
383.20000 31.03122571286783702253
383.30000 31.03122571286783702253
383.40000 31.03122571286783702253
383.50000 31.03122571286783702253
383.60000 31.03122571286783702253
383.70000 31.03122571286783702253
383.80000 31.03122571286783702253
383.90000 31.03122571286783702253
384.00000 31.03122571286783702253
384.10000 31.03122571286783702253
384.20000 31.03122571286783702253
384.30000 31.03122571286783702253
384.40000 31.03122571286783702253
384.50000 31.03122571286783702253
384.60000 31.03122571286783702253
384.70000 31.03122571286783702253
384.80000 31.03122571286783702253
384.90000 31.03122571286783702253
385.00000 31.03122571286783702253
385.10000 31.03122571286783702253
385.20000 31.03122571286783702253
385.30000 31.03122571286783702253
385.40000 31.03122571286783702253
385.50000 31.03122571286783702253
385.60000 31.03122571286783702253
385.70000 31.03122571286783702253
385.80000 31.03122571286783702253
385.90000 31.03122571286783702253
386.00000 31.03122571286783702253
386.10000 31.03122571286783702253
386.20000 31.03122571286783702253
386.30000 31.03122571286783702253
386.40000 31.03122571286783702253
386.50000 31.03122571286783702253
386.60000 31.03122571286783702253
386.70000 31.03122571286783702253
386.80000 31.03122571286783702253
386.90000 31.03122571286783702253
387.00000 31.03122571286783702253
387.10000 31.03122571286783702253
387.20000 31.03122571286783702253
387.30000 31.03122571286783702253
387.40000 31.03122571286783702253
387.50000 31.03122571286783702253
387.60000 31.03122571286783702253
387.70000 31.03122571286783702253
387.80000 31.03122571286783702253
387.90000 31.03122571286783702253
388.00000 31.03122571286783702253
388.10000 31.03122571286783702253
388.20000 31.03122571286783702253
388.30000 31.03122571286783702253
388.40000 31.03122571286783702253
388.50000 31.03122571286783702253
388.60000 31.03122571286783702253
388.70000 31.03122571286783702253
388.80000 31.03122571286783702253
388.90000 31.03122571286783702253
389.00000 31.03122571286783702253
389.10000 31.03122571286783702253
389.20000 31.03122571286783702253
389.30000 31.03122571286783702253
389.40000 31.03122571286783702253
389.50000 31.03122571286783702253
389.60000 31.03122571286783702253
389.70000 31.03122571286783702253
389.80000 31.03122571286783702253
389.90000 31.03122571286783702253
390.00000 31.03122571286783702253
390.10000 31.03122571286783702253
390.20000 31.03122571286783702253
390.30000 31.03122571286783702253
390.40000 31.03122571286783702253
390.50000 31.03122571286783702253
390.60000 31.03122571286783702253
390.70000 31.03122571286783702253
390.80000 31.03122571286783702253
390.90000 31.03122571286783702253
391.00000 31.03122571286783702253
391.10000 31.03122571286783702253
391.20000 31.03122571286783702253
391.30000 31.03122571286783702253
391.40000 31.03122571286783702253
391.50000 31.03122571286783702253
391.60000 31.03122571286783702253
391.70000 31.03122571286783702253
391.80000 31.03122571286783702253
391.90000 31.03122571286783702253
392.00000 31.03122571286783702253
392.10000 31.03122571286783702253
392.20000 31.03122571286783702253
392.30000 31.03122571286783702253
392.40000 31.03122571286783702253
392.50000 31.03122571286783702253
392.60000 31.03122571286783702253
392.70000 31.03122571286783702253
392.80000 31.03122571286783702253
392.90000 31.03122571286783702253
393.00000 31.03122571286783702253
393.10000 31.03122571286783702253
393.20000 31.03122571286783702253
393.30000 31.03122571286783702253
393.40000 31.03122571286783702253
393.50000 31.03122571286783702253
393.60000 31.03122571286783702253
393.70000 31.03122571286783702253
393.80000 31.03122571286783702253
393.90000 31.03122571286783702253
394.00000 31.03122571286783702253
394.10000 31.03122571286783702253
394.20000 31.03122571286783702253
394.30000 31.03122571286783702253
394.40000 31.03122571286783702253
394.50000 31.03122571286783702253
394.60000 31.03122571286783702253
394.70000 31.03122571286783702253
394.80000 31.03122571286783702253
394.90000 31.03122571286783702253
395.00000 31.03122571286783702253
395.10000 31.03122571286783702253
395.20000 31.03122571286783702253
395.30000 31.03122571286783702253
395.40000 31.03122571286783702253
395.50000 31.03122571286783702253
395.60000 31.03122571286783702253
395.70000 31.03122571286783702253
395.80000 31.03122571286783702253
395.90000 31.03122571286783702253
396.00000 31.03122571286783702253
396.10000 31.03122571286783702253
396.20000 31.03122571286783702253
396.30000 31.03122571286783702253
396.40000 31.03122571286783702253
396.50000 31.03122571286783702253
396.60000 31.03122571286783702253
396.70000 31.03122571286783702253
396.80000 31.03122571286783702253
396.90000 31.03122571286783702253
397.00000 31.03122571286783702253
397.10000 31.03122571286783702253
397.20000 31.03122571286783702253
397.30000 31.03122571286783702253
397.40000 31.03122571286783702253
397.50000 31.03122571286783702253
397.60000 31.03122571286783702253
397.70000 31.03122571286783702253
397.80000 31.03122571286783702253
397.90000 31.03122571286783702253
398.00000 31.03122571286783702253
398.10000 31.03122571286783702253
398.20000 31.03122571286783702253
398.30000 31.03122571286783702253
398.40000 31.03122571286783702253
398.50000 31.03122571286783702253
398.60000 31.03122571286783702253
398.70000 31.03122571286783702253
398.80000 31.03122571286783702253
398.90000 31.03122571286783702253
399.00000 31.03122571286783702253
399.10000 31.03122571286783702253
399.20000 31.03122571286783702253
399.30000 31.03122571286783702253
399.40000 31.03122571286783702253
399.50000 31.03122571286783702253
399.60000 31.03122571286783702253
399.70000 31.03122571286783702253
399.80000 31.03122571286783702253
399.90000 31.03122571286783702253
400.00000 31.03122571286783702253
400.10000 31.03122571286783702253
400.20000 31.03122571286783702253
400.30000 31.03122571286783702253
400.40000 31.03122571286783702253
400.50000 31.03122571286783702253
400.60000 31.03122571286783702253
400.70000 31.03122571286783702253
400.80000 31.03122571286783702253
400.90000 31.03122571286783702253
401.00000 31.03122571286783702253
401.10000 31.03122571286783702253
401.20000 31.03122571286783702253
401.30000 31.03122571286783702253
401.40000 31.03122571286783702253
401.50000 31.03122571286783702253
401.60000 31.03122571286783702253
401.70000 31.03122571286783702253
401.80000 31.03122571286783702253
401.90000 31.03122571286783702253
402.00000 31.03122571286783702253
402.10000 31.03122571286783702253
402.20000 31.03122571286783702253
402.30000 31.03122571286783702253
402.40000 31.03122571286783702253
402.50000 31.03122571286783702253
402.60000 31.03122571286783702253
402.70000 31.03122571286783702253
402.80000 31.03122571286783702253
402.90000 31.03122571286783702253
403.00000 31.03122571286783702253
403.10000 31.03122571286783702253
403.20000 31.03122571286783702253
403.30000 31.03122571286783702253
403.40000 31.03122571286783702253
403.50000 31.03122571286783702253
403.60000 31.03122571286783702253
403.70000 31.03122571286783702253
403.80000 31.03122571286783702253
403.90000 31.03122571286783702253
404.00000 31.03122571286783702253
404.10000 31.03122571286783702253
404.20000 31.03122571286783702253
404.30000 31.03122571286783702253
404.40000 31.03122571286783702253
404.50000 31.03122571286783702253
404.60000 31.03122571286783702253
404.70000 31.03122571286783702253
404.80000 31.03122571286783702253
404.90000 31.03122571286783702253
405.00000 31.03122571286783702253
405.10000 31.03122571286783702253
405.20000 31.03122571286783702253
405.30000 31.03122571286783702253
405.40000 31.03122571286783702253
405.50000 31.03122571286783702253
405.60000 31.03122571286783702253
405.70000 31.03122571286783702253
405.80000 31.03122571286783702253
405.90000 31.03122571286783702253
406.00000 31.03122571286783702253
406.10000 31.03122571286783702253
406.20000 31.03122571286783702253
406.30000 31.03122571286783702253
406.40000 31.03122571286783702253
406.50000 31.03122571286783702253
406.60000 31.03122571286783702253
406.70000 31.03122571286783702253
406.80000 31.03122571286783702253
406.90000 31.03122571286783702253
407.00000 31.03122571286783702253
407.10000 31.03122571286783702253
407.20000 31.03122571286783702253
407.30000 31.03122571286783702253
407.40000 31.03122571286783702253
407.50000 31.03122571286783702253
407.60000 31.03122571286783702253
407.70000 31.03122571286783702253
407.80000 31.03122571286783702253
407.90000 31.03122571286783702253
408.00000 31.03122571286783702253
408.10000 31.03122571286783702253
408.20000 31.03122571286783702253
408.30000 31.03122571286783702253
408.40000 31.03122571286783702253
408.50000 31.03122571286783702253
408.60000 31.03122571286783702253
408.70000 31.03122571286783702253
408.80000 31.03122571286783702253
408.90000 31.03122571286783702253
409.00000 31.03122571286783702253
409.10000 31.03122571286783702253
409.20000 31.03122571286783702253
409.30000 31.03122571286783702253
409.40000 31.03122571286783702253
409.50000 31.03122571286783702253
409.60000 31.03122571286783702253
409.70000 31.03122571286783702253
409.80000 31.03122571286783702253
409.90000 31.03122571286783702253
410.00000 31.03122571286783702253
410.10000 31.03122571286783702253
410.20000 31.03122571286783702253
410.30000 31.03122571286783702253
410.40000 31.03122571286783702253
410.50000 31.03122571286783702253
410.60000 31.03122571286783702253
410.70000 31.03122571286783702253
410.80000 31.03122571286783702253
410.90000 31.03122571286783702253
411.00000 31.03122571286783702253
411.10000 31.03122571286783702253
411.20000 31.03122571286783702253
411.30000 31.03122571286783702253
411.40000 31.03122571286783702253
411.50000 31.03122571286783702253
411.60000 31.03122571286783702253
411.70000 31.03122571286783702253
411.80000 31.03122571286783702253
411.90000 31.03122571286783702253
412.00000 31.03122571286783702253
412.10000 31.03122571286783702253
412.20000 31.03122571286783702253
412.30000 31.03122571286783702253
412.40000 31.03122571286783702253
412.50000 31.03122571286783702253
412.60000 31.03122571286783702253
412.70000 31.03122571286783702253
412.80000 31.03122571286783702253
412.90000 31.03122571286783702253
413.00000 31.03122571286783702253
413.10000 31.03122571286783702253
413.20000 31.03122571286783702253
413.30000 31.03122571286783702253
413.40000 31.03122571286783702253
413.50000 31.03122571286783702253
413.60000 31.03122571286783702253
413.70000 31.03122571286783702253
413.80000 31.03122571286783702253
413.90000 31.03122571286783702253
414.00000 31.03122571286783702253
414.10000 31.03122571286783702253
414.20000 31.03122571286783702253
414.30000 31.03122571286783702253
414.40000 31.03122571286783702253
414.50000 31.03122571286783702253
414.60000 31.03122571286783702253
414.70000 31.03122571286783702253
414.80000 31.03122571286783702253
414.90000 31.03122571286783702253
415.00000 31.03122571286783702253
415.10000 31.03122571286783702253
415.20000 31.03122571286783702253
415.30000 31.03122571286783702253
415.40000 31.03122571286783702253
415.50000 31.03122571286783702253
415.60000 31.03122571286783702253
415.70000 31.03122571286783702253
415.80000 31.03122571286783702253
415.90000 31.03122571286783702253
416.00000 31.03122571286783702253
416.10000 31.03122571286783702253
416.20000 31.03122571286783702253
416.30000 31.03122571286783702253
416.40000 31.03122571286783702253
416.50000 31.03122571286783702253
416.60000 31.03122571286783702253
416.70000 31.03122571286783702253
416.80000 31.03122571286783702253
416.90000 31.03122571286783702253
417.00000 31.03122571286783702253
417.10000 31.03122571286783702253
417.20000 31.03122571286783702253
417.30000 31.03122571286783702253
417.40000 31.03122571286783702253
417.50000 31.03122571286783702253
417.60000 31.03122571286783702253
417.70000 31.03122571286783702253
417.80000 31.03122571286783702253
417.90000 31.03122571286783702253
418.00000 31.03122571286783702253
418.10000 31.03122571286783702253
418.20000 31.03122571286783702253
418.30000 31.03122571286783702253
418.40000 31.03122571286783702253
418.50000 31.03122571286783702253
418.60000 31.03122571286783702253
418.70000 31.03122571286783702253
418.80000 31.03122571286783702253
418.90000 31.03122571286783702253
419.00000 31.03122571286783702253
419.10000 31.03122571286783702253
419.20000 31.03122571286783702253
419.30000 31.03122571286783702253
419.40000 31.03122571286783702253
419.50000 31.03122571286783702253
419.60000 31.03122571286783702253
419.70000 31.03122571286783702253
419.80000 31.03122571286783702253
419.90000 31.03122571286783702253
420.00000 31.03122571286783702253
420.10000 31.03122571286783702253
420.20000 31.03122571286783702253
420.30000 31.03122571286783702253
420.40000 31.03122571286783702253
420.50000 31.03122571286783702253
420.60000 31.03122571286783702253
420.70000 31.03122571286783702253
420.80000 31.03122571286783702253
420.90000 31.03122571286783702253
421.00000 31.03122571286783702253
421.10000 31.03122571286783702253
421.20000 31.03122571286783702253
421.30000 31.03122571286783702253
421.40000 31.03122571286783702253
421.50000 31.03122571286783702253
421.60000 31.03122571286783702253
421.70000 31.03122571286783702253
421.80000 31.03122571286783702253
421.90000 31.03122571286783702253
422.00000 31.03122571286783702253
422.10000 31.03122571286783702253
422.20000 31.03122571286783702253
422.30000 31.03122571286783702253
422.40000 31.03122571286783702253
422.50000 31.03122571286783702253
422.60000 31.03122571286783702253
422.70000 31.03122571286783702253
422.80000 31.03122571286783702253
422.90000 31.03122571286783702253
423.00000 31.03122571286783702253
423.10000 31.03122571286783702253
423.20000 31.03122571286783702253
423.30000 31.03122571286783702253
423.40000 31.03122571286783702253
423.50000 31.03122571286783702253
423.60000 31.03122571286783702253
423.70000 31.03122571286783702253
423.80000 31.03122571286783702253
423.90000 31.03122571286783702253
424.00000 31.03122571286783702253
424.10000 31.03122571286783702253
424.20000 31.03122571286783702253
424.30000 31.03122571286783702253
424.40000 31.03122571286783702253
424.50000 31.03122571286783702253
424.60000 31.03122571286783702253
424.70000 31.03122571286783702253
424.80000 31.03122571286783702253
424.90000 31.03122571286783702253
425.00000 31.03122571286783702253
425.10000 31.03122571286783702253
425.20000 31.03122571286783702253
425.30000 31.03122571286783702253
425.40000 31.03122571286783702253
425.50000 31.03122571286783702253
425.60000 31.03122571286783702253
425.70000 31.03122571286783702253
425.80000 31.03122571286783702253
425.90000 31.03122571286783702253
426.00000 31.03122571286783702253
426.10000 31.03122571286783702253
426.20000 31.03122571286783702253
426.30000 31.03122571286783702253
426.40000 31.03122571286783702253
426.50000 31.03122571286783702253
426.60000 31.03122571286783702253
426.70000 31.03122571286783702253
426.80000 31.03122571286783702253
426.90000 31.03122571286783702253
427.00000 31.03122571286783702253
427.10000 31.03122571286783702253
427.20000 31.03122571286783702253
427.30000 31.03122571286783702253
427.40000 31.03122571286783702253
427.50000 31.03122571286783702253
427.60000 31.03122571286783702253
427.70000 31.03122571286783702253
427.80000 31.03122571286783702253
427.90000 31.03122571286783702253
428.00000 31.03122571286783702253
428.10000 31.03122571286783702253
428.20000 31.03122571286783702253
428.30000 31.03122571286783702253
428.40000 31.03122571286783702253
428.50000 31.03122571286783702253
428.60000 31.03122571286783702253
428.70000 31.03122571286783702253
428.80000 31.03122571286783702253
428.90000 31.03122571286783702253
429.00000 31.03122571286783702253
429.10000 31.03122571286783702253
429.20000 31.03122571286783702253
429.30000 31.03122571286783702253
429.40000 31.03122571286783702253
429.50000 31.03122571286783702253
429.60000 31.03122571286783702253
429.70000 31.03122571286783702253
429.80000 31.03122571286783702253
429.90000 31.03122571286783702253
430.00000 31.03122571286783702253
430.10000 31.03122571286783702253
430.20000 31.03122571286783702253
430.30000 31.03122571286783702253
430.40000 31.03122571286783702253
430.50000 31.03122571286783702253
430.60000 31.03122571286783702253
430.70000 31.03122571286783702253
430.80000 31.03122571286783702253
430.90000 31.03122571286783702253
431.00000 31.03122571286783702253
431.10000 31.03122571286783702253
431.20000 31.03122571286783702253
431.30000 31.03122571286783702253
431.40000 31.03122571286783702253
431.50000 31.03122571286783702253
431.60000 31.03122571286783702253
431.70000 31.03122571286783702253
431.80000 31.03122571286783702253
431.90000 31.03122571286783702253
432.00000 31.03122571286783702253
432.10000 31.03122571286783702253
432.20000 31.03122571286783702253
432.30000 31.03122571286783702253
432.40000 31.03122571286783702253
432.50000 31.03122571286783702253
432.60000 31.03122571286783702253
432.70000 31.03122571286783702253
432.80000 31.03122571286783702253
432.90000 31.03122571286783702253
433.00000 31.03122571286783702253
433.10000 31.03122571286783702253
433.20000 31.03122571286783702253
433.30000 31.03122571286783702253
433.40000 31.03122571286783702253
433.50000 31.03122571286783702253
433.60000 31.03122571286783702253
433.70000 31.03122571286783702253
433.80000 31.03122571286783702253
433.90000 31.03122571286783702253
434.00000 31.03122571286783702253
434.10000 31.03122571286783702253
434.20000 31.03122571286783702253
434.30000 31.03122571286783702253
434.40000 31.03122571286783702253
434.50000 31.03122571286783702253
434.60000 31.03122571286783702253
434.70000 31.03122571286783702253
434.80000 31.03122571286783702253
434.90000 31.03122571286783702253
435.00000 31.03122571286783702253
435.10000 31.03122571286783702253
435.20000 31.03122571286783702253
435.30000 31.03122571286783702253
435.40000 31.03122571286783702253
435.50000 31.03122571286783702253
435.60000 31.03122571286783702253
435.70000 31.03122571286783702253
435.80000 31.03122571286783702253
435.90000 31.03122571286783702253
436.00000 31.03122571286783702253
436.10000 31.03122571286783702253
436.20000 31.03122571286783702253
436.30000 31.03122571286783702253
436.40000 31.03122571286783702253
436.50000 31.03122571286783702253
436.60000 31.03122571286783702253
436.70000 31.03122571286783702253
436.80000 31.03122571286783702253
436.90000 31.03122571286783702253
437.00000 31.03122571286783702253
437.10000 31.03122571286783702253
437.20000 31.03122571286783702253
437.30000 31.03122571286783702253
437.40000 31.03122571286783702253
437.50000 31.03122571286783702253
437.60000 31.03122571286783702253
437.70000 31.03122571286783702253
437.80000 31.03122571286783702253
437.90000 31.03122571286783702253
438.00000 31.03122571286783702253
438.10000 31.03122571286783702253
438.20000 31.03122571286783702253
438.30000 31.03122571286783702253
438.40000 31.03122571286783702253
438.50000 31.03122571286783702253
438.60000 31.03122571286783702253
438.70000 31.03122571286783702253
438.80000 31.03122571286783702253
438.90000 31.03122571286783702253
439.00000 31.03122571286783702253
439.10000 31.03122571286783702253
439.20000 31.03122571286783702253
439.30000 31.03122571286783702253
439.40000 31.03122571286783702253
439.50000 31.03122571286783702253
439.60000 31.03122571286783702253
439.70000 31.03122571286783702253
439.80000 31.03122571286783702253
439.90000 31.03122571286783702253
440.00000 31.03122571286783702253
440.10000 31.03122571286783702253
440.20000 31.03122571286783702253
440.30000 31.03122571286783702253
440.40000 31.03122571286783702253
440.50000 31.03122571286783702253
440.60000 31.03122571286783702253
440.70000 31.03122571286783702253
440.80000 31.03122571286783702253
440.90000 31.03122571286783702253
441.00000 31.03122571286783702253
441.10000 31.03122571286783702253
441.20000 31.03122571286783702253
441.30000 31.03122571286783702253
441.40000 31.03122571286783702253
441.50000 31.03122571286783702253
441.60000 31.03122571286783702253
441.70000 31.03122571286783702253
441.80000 31.03122571286783702253
441.90000 31.03122571286783702253
442.00000 31.03122571286783702253
442.10000 31.03122571286783702253
442.20000 31.03122571286783702253
442.30000 31.03122571286783702253
442.40000 31.03122571286783702253
442.50000 31.03122571286783702253
442.60000 31.03122571286783702253
442.70000 31.03122571286783702253
442.80000 31.03122571286783702253
442.90000 31.03122571286783702253
443.00000 31.03122571286783702253
443.10000 31.03122571286783702253
443.20000 31.03122571286783702253
443.30000 31.03122571286783702253
443.40000 31.03122571286783702253
443.50000 31.03122571286783702253
443.60000 31.03122571286783702253
443.70000 31.03122571286783702253
443.80000 31.03122571286783702253
443.90000 31.03122571286783702253
444.00000 31.03122571286783702253
444.10000 31.03122571286783702253
444.20000 31.03122571286783702253
444.30000 31.03122571286783702253
444.40000 31.03122571286783702253
444.50000 31.03122571286783702253
444.60000 31.03122571286783702253
444.70000 31.03122571286783702253
444.80000 31.03122571286783702253
444.90000 31.03122571286783702253
445.00000 31.03122571286783702253
445.10000 31.03122571286783702253
445.20000 31.03122571286783702253
445.30000 31.03122571286783702253
445.40000 31.03122571286783702253
445.50000 31.03122571286783702253
445.60000 31.03122571286783702253
445.70000 31.03122571286783702253
445.80000 31.03122571286783702253
445.90000 31.03122571286783702253
446.00000 31.03122571286783702253
446.10000 31.03122571286783702253
446.20000 31.03122571286783702253
446.30000 31.03122571286783702253
446.40000 31.03122571286783702253
446.50000 31.03122571286783702253
446.60000 31.03122571286783702253
446.70000 31.03122571286783702253
446.80000 31.03122571286783702253
446.90000 31.03122571286783702253
447.00000 31.03122571286783702253
447.10000 31.03122571286783702253
447.20000 31.03122571286783702253
447.30000 31.03122571286783702253
447.40000 31.03122571286783702253
447.50000 31.03122571286783702253
447.60000 31.03122571286783702253
447.70000 31.03122571286783702253
447.80000 31.03122571286783702253
447.90000 31.03122571286783702253
448.00000 31.03122571286783702253
448.10000 31.03122571286783702253
448.20000 31.03122571286783702253
448.30000 31.03122571286783702253
448.40000 31.03122571286783702253
448.50000 31.03122571286783702253
448.60000 31.03122571286783702253
448.70000 31.03122571286783702253
448.80000 31.03122571286783702253
448.90000 31.03122571286783702253
449.00000 31.03122571286783702253
449.10000 31.03122571286783702253
449.20000 31.03122571286783702253
449.30000 31.03122571286783702253
449.40000 31.03122571286783702253
449.50000 31.03122571286783702253
449.60000 31.03122571286783702253
449.70000 31.03122571286783702253
449.80000 31.03122571286783702253
449.90000 31.03122571286783702253
450.00000 31.03122571286783702253
450.10000 31.03122571286783702253
450.20000 31.03122571286783702253
450.30000 31.03122571286783702253
450.40000 31.03122571286783702253
450.50000 31.03122571286783702253
450.60000 31.03122571286783702253
450.70000 31.03122571286783702253
450.80000 31.03122571286783702253
450.90000 31.03122571286783702253
451.00000 31.03122571286783702253
451.10000 31.03122571286783702253
451.20000 31.03122571286783702253
451.30000 31.03122571286783702253
451.40000 31.03122571286783702253
451.50000 31.03122571286783702253
451.60000 31.03122571286783702253
451.70000 31.03122571286783702253
451.80000 31.03122571286783702253
451.90000 31.03122571286783702253
452.00000 31.03122571286783702253
452.10000 31.03122571286783702253
452.20000 31.03122571286783702253
452.30000 31.03122571286783702253
452.40000 31.03122571286783702253
452.50000 31.03122571286783702253
452.60000 31.03122571286783702253
452.70000 31.03122571286783702253
452.80000 31.03122571286783702253
452.90000 31.03122571286783702253
453.00000 31.03122571286783702253
453.10000 31.03122571286783702253
453.20000 31.03122571286783702253
453.30000 31.03122571286783702253
453.40000 31.03122571286783702253
453.50000 31.03122571286783702253
453.60000 31.03122571286783702253
453.70000 31.03122571286783702253
453.80000 31.03122571286783702253
453.90000 31.03122571286783702253
454.00000 31.03122571286783702253
454.10000 31.03122571286783702253
454.20000 31.03122571286783702253
454.30000 31.03122571286783702253
454.40000 31.03122571286783702253
454.50000 31.03122571286783702253
454.60000 31.03122571286783702253
454.70000 31.03122571286783702253
454.80000 31.03122571286783702253
454.90000 31.03122571286783702253
455.00000 31.03122571286783702253
455.10000 31.03122571286783702253
455.20000 31.03122571286783702253
455.30000 31.03122571286783702253
455.40000 31.03122571286783702253
455.50000 31.03122571286783702253
455.60000 31.03122571286783702253
455.70000 31.03122571286783702253
455.80000 31.03122571286783702253
455.90000 31.03122571286783702253
456.00000 31.03122571286783702253
456.10000 31.03122571286783702253
456.20000 31.03122571286783702253
456.30000 31.03122571286783702253
456.40000 31.03122571286783702253
456.50000 31.03122571286783702253
456.60000 31.03122571286783702253
456.70000 31.03122571286783702253
456.80000 31.03122571286783702253
456.90000 31.03122571286783702253
457.00000 31.03122571286783702253
457.10000 31.03122571286783702253
457.20000 31.03122571286783702253
457.30000 31.03122571286783702253
457.40000 31.03122571286783702253
457.50000 31.03122571286783702253
457.60000 31.03122571286783702253
457.70000 31.03122571286783702253
457.80000 31.03122571286783702253
457.90000 31.03122571286783702253
458.00000 31.03122571286783702253
458.10000 31.03122571286783702253
458.20000 31.03122571286783702253
458.30000 31.03122571286783702253
458.40000 31.03122571286783702253
458.50000 31.03122571286783702253
458.60000 31.03122571286783702253
458.70000 31.03122571286783702253
458.80000 31.03122571286783702253
458.90000 31.03122571286783702253
459.00000 31.03122571286783702253
459.10000 31.03122571286783702253
459.20000 31.03122571286783702253
459.30000 31.03122571286783702253
459.40000 31.03122571286783702253
459.50000 31.03122571286783702253
459.60000 31.03122571286783702253
459.70000 31.03122571286783702253
459.80000 31.03122571286783702253
459.90000 31.03122571286783702253
460.00000 31.03122571286783702253
460.10000 31.03122571286783702253
460.20000 31.03122571286783702253
460.30000 31.03122571286783702253
460.40000 31.03122571286783702253
460.50000 31.03122571286783702253
460.60000 31.03122571286783702253
460.70000 31.03122571286783702253
460.80000 31.03122571286783702253
460.90000 31.03122571286783702253
461.00000 31.03122571286783702253
461.10000 31.03122571286783702253
461.20000 31.03122571286783702253
461.30000 31.03122571286783702253
461.40000 31.03122571286783702253
461.50000 31.03122571286783702253
461.60000 31.03122571286783702253
461.70000 31.03122571286783702253
461.80000 31.03122571286783702253
461.90000 31.03122571286783702253
462.00000 31.03122571286783702253
462.10000 31.03122571286783702253
462.20000 31.03122571286783702253
462.30000 31.03122571286783702253
462.40000 31.03122571286783702253
462.50000 31.03122571286783702253
462.60000 31.03122571286783702253
462.70000 31.03122571286783702253
462.80000 31.03122571286783702253
462.90000 31.03122571286783702253
463.00000 31.03122571286783702253
463.10000 31.03122571286783702253
463.20000 31.03122571286783702253
463.30000 31.03122571286783702253
463.40000 31.03122571286783702253
463.50000 31.03122571286783702253
463.60000 31.03122571286783702253
463.70000 31.03122571286783702253
463.80000 31.03122571286783702253
463.90000 31.03122571286783702253
464.00000 31.03122571286783702253
464.10000 31.03122571286783702253
464.20000 31.03122571286783702253
464.30000 31.03122571286783702253
464.40000 31.03122571286783702253
464.50000 31.03122571286783702253
464.60000 31.03122571286783702253
464.70000 31.03122571286783702253
464.80000 31.03122571286783702253
464.90000 31.03122571286783702253
465.00000 31.03122571286783702253
465.10000 31.03122571286783702253
465.20000 31.03122571286783702253
465.30000 31.03122571286783702253
465.40000 31.03122571286783702253
465.50000 31.03122571286783702253
465.60000 31.03122571286783702253
465.70000 31.03122571286783702253
465.80000 31.03122571286783702253
465.90000 31.03122571286783702253
466.00000 31.03122571286783702253
466.10000 31.03122571286783702253
466.20000 31.03122571286783702253
466.30000 31.03122571286783702253
466.40000 31.03122571286783702253
466.50000 31.03122571286783702253
466.60000 31.03122571286783702253
466.70000 31.03122571286783702253
466.80000 31.03122571286783702253
466.90000 31.03122571286783702253
467.00000 31.03122571286783702253
467.10000 31.03122571286783702253
467.20000 31.03122571286783702253
467.30000 31.03122571286783702253
467.40000 31.03122571286783702253
467.50000 31.03122571286783702253
467.60000 31.03122571286783702253
467.70000 31.03122571286783702253
467.80000 31.03122571286783702253
467.90000 31.03122571286783702253
468.00000 31.03122571286783702253
468.10000 31.03122571286783702253
468.20000 31.03122571286783702253
468.30000 31.03122571286783702253
468.40000 31.03122571286783702253
468.50000 31.03122571286783702253
468.60000 31.03122571286783702253
468.70000 31.03122571286783702253
468.80000 31.03122571286783702253
468.90000 31.03122571286783702253
469.00000 31.03122571286783702253
469.10000 31.03122571286783702253
469.20000 31.03122571286783702253
469.30000 31.03122571286783702253
469.40000 31.03122571286783702253
469.50000 31.03122571286783702253
469.60000 31.03122571286783702253
469.70000 31.03122571286783702253
469.80000 31.03122571286783702253
469.90000 31.03122571286783702253
470.00000 31.03122571286783702253
470.10000 31.03122571286783702253
470.20000 31.03122571286783702253
470.30000 31.03122571286783702253
470.40000 31.03122571286783702253
470.50000 31.03122571286783702253
470.60000 31.03122571286783702253
470.70000 31.03122571286783702253
470.80000 31.03122571286783702253
470.90000 31.03122571286783702253
471.00000 31.03122571286783702253
471.10000 31.03122571286783702253
471.20000 31.03122571286783702253
471.30000 31.03122571286783702253
471.40000 31.03122571286783702253
471.50000 31.03122571286783702253
471.60000 31.03122571286783702253
471.70000 31.03122571286783702253
471.80000 31.03122571286783702253
471.90000 31.03122571286783702253
472.00000 31.03122571286783702253
472.10000 31.03122571286783702253
472.20000 31.03122571286783702253
472.30000 31.03122571286783702253
472.40000 31.03122571286783702253
472.50000 31.03122571286783702253
472.60000 31.03122571286783702253
472.70000 31.03122571286783702253
472.80000 31.03122571286783702253
472.90000 31.03122571286783702253
473.00000 31.03122571286783702253
473.10000 31.03122571286783702253
473.20000 31.03122571286783702253
473.30000 31.03122571286783702253
473.40000 31.03122571286783702253
473.50000 31.03122571286783702253
473.60000 31.03122571286783702253
473.70000 31.03122571286783702253
473.80000 31.03122571286783702253
473.90000 31.03122571286783702253
474.00000 31.03122571286783702253
474.10000 31.03122571286783702253
474.20000 31.03122571286783702253
474.30000 31.03122571286783702253
474.40000 31.03122571286783702253
474.50000 31.03122571286783702253
474.60000 31.03122571286783702253
474.70000 31.03122571286783702253
474.80000 31.03122571286783702253
474.90000 31.03122571286783702253
475.00000 31.03122571286783702253
475.10000 31.03122571286783702253
475.20000 31.03122571286783702253
475.30000 31.03122571286783702253
475.40000 31.03122571286783702253
475.50000 31.03122571286783702253
475.60000 31.03122571286783702253
475.70000 31.03122571286783702253
475.80000 31.03122571286783702253
475.90000 31.03122571286783702253
476.00000 31.03122571286783702253
476.10000 31.03122571286783702253
476.20000 31.03122571286783702253
476.30000 31.03122571286783702253
476.40000 31.03122571286783702253
476.50000 31.03122571286783702253
476.60000 31.03122571286783702253
476.70000 31.03122571286783702253
476.80000 31.03122571286783702253
476.90000 31.03122571286783702253
477.00000 31.03122571286783702253
477.10000 31.03122571286783702253
477.20000 31.03122571286783702253
477.30000 31.03122571286783702253
477.40000 31.03122571286783702253
477.50000 31.03122571286783702253
477.60000 31.03122571286783702253
477.70000 31.03122571286783702253
477.80000 31.03122571286783702253
477.90000 31.03122571286783702253
478.00000 31.03122571286783702253
478.10000 31.03122571286783702253
478.20000 31.03122571286783702253
478.30000 31.03122571286783702253
478.40000 31.03122571286783702253
478.50000 31.03122571286783702253
478.60000 31.03122571286783702253
478.70000 31.03122571286783702253
478.80000 31.03122571286783702253
478.90000 31.03122571286783702253
479.00000 31.03122571286783702253
479.10000 31.03122571286783702253
479.20000 31.03122571286783702253
479.30000 31.03122571286783702253
479.40000 31.03122571286783702253
479.50000 31.03122571286783702253
479.60000 31.03122571286783702253
479.70000 31.03122571286783702253
479.80000 31.03122571286783702253
479.90000 31.03122571286783702253
480.00000 31.03122571286783702253
480.10000 31.03122571286783702253
480.20000 31.03122571286783702253
480.30000 31.03122571286783702253
480.40000 31.03122571286783702253
480.50000 31.03122571286783702253
480.60000 31.03122571286783702253
480.70000 31.03122571286783702253
480.80000 31.03122571286783702253
480.90000 31.03122571286783702253
481.00000 31.03122571286783702253
481.10000 31.03122571286783702253
481.20000 31.03122571286783702253
481.30000 31.03122571286783702253
481.40000 31.03122571286783702253
481.50000 31.03122571286783702253
481.60000 31.03122571286783702253
481.70000 31.03122571286783702253
481.80000 31.03122571286783702253
481.90000 31.03122571286783702253
482.00000 31.03122571286783702253
482.10000 31.03122571286783702253
482.20000 31.03122571286783702253
482.30000 31.03122571286783702253
482.40000 31.03122571286783702253
482.50000 31.03122571286783702253
482.60000 31.03122571286783702253
482.70000 31.03122571286783702253
482.80000 31.03122571286783702253
482.90000 31.03122571286783702253
483.00000 31.03122571286783702253
483.10000 31.03122571286783702253
483.20000 31.03122571286783702253
483.30000 31.03122571286783702253
483.40000 31.03122571286783702253
483.50000 31.03122571286783702253
483.60000 31.03122571286783702253
483.70000 31.03122571286783702253
483.80000 31.03122571286783702253
483.90000 31.03122571286783702253
484.00000 31.03122571286783702253
484.10000 31.03122571286783702253
484.20000 31.03122571286783702253
484.30000 31.03122571286783702253
484.40000 31.03122571286783702253
484.50000 31.03122571286783702253
484.60000 31.03122571286783702253
484.70000 31.03122571286783702253
484.80000 31.03122571286783702253
484.90000 31.03122571286783702253
485.00000 31.03122571286783702253
485.10000 31.03122571286783702253
485.20000 31.03122571286783702253
485.30000 31.03122571286783702253
485.40000 31.03122571286783702253
485.50000 31.03122571286783702253
485.60000 31.03122571286783702253
485.70000 31.03122571286783702253
485.80000 31.03122571286783702253
485.90000 31.03122571286783702253
486.00000 31.03122571286783702253
486.10000 31.03122571286783702253
486.20000 31.03122571286783702253
486.30000 31.03122571286783702253
486.40000 31.03122571286783702253
486.50000 31.03122571286783702253
486.60000 31.03122571286783702253
486.70000 31.03122571286783702253
486.80000 31.03122571286783702253
486.90000 31.03122571286783702253
487.00000 31.03122571286783702253
487.10000 31.03122571286783702253
487.20000 31.03122571286783702253
487.30000 31.03122571286783702253
487.40000 31.03122571286783702253
487.50000 31.03122571286783702253
487.60000 31.03122571286783702253
487.70000 31.03122571286783702253
487.80000 31.03122571286783702253
487.90000 31.03122571286783702253
488.00000 31.03122571286783702253
488.10000 31.03122571286783702253
488.20000 31.03122571286783702253
488.30000 31.03122571286783702253
488.40000 31.03122571286783702253
488.50000 31.03122571286783702253
488.60000 31.03122571286783702253
488.70000 31.03122571286783702253
488.80000 31.03122571286783702253
488.90000 31.03122571286783702253
489.00000 31.03122571286783702253
489.10000 31.03122571286783702253
489.20000 31.03122571286783702253
489.30000 31.03122571286783702253
489.40000 31.03122571286783702253
489.50000 31.03122571286783702253
489.60000 31.03122571286783702253
489.70000 31.03122571286783702253
489.80000 31.03122571286783702253
489.90000 31.03122571286783702253
490.00000 31.03122571286783702253
490.10000 31.03122571286783702253
490.20000 31.03122571286783702253
490.30000 31.03122571286783702253
490.40000 31.03122571286783702253
490.50000 31.03122571286783702253
490.60000 31.03122571286783702253
490.70000 31.03122571286783702253
490.80000 31.03122571286783702253
490.90000 31.03122571286783702253
491.00000 31.03122571286783702253
491.10000 31.03122571286783702253
491.20000 31.03122571286783702253
491.30000 31.03122571286783702253
491.40000 31.03122571286783702253
491.50000 31.03122571286783702253
491.60000 31.03122571286783702253
491.70000 31.03122571286783702253
491.80000 31.03122571286783702253
491.90000 31.03122571286783702253
492.00000 31.03122571286783702253
492.10000 31.03122571286783702253
492.20000 31.03122571286783702253
492.30000 31.03122571286783702253
492.40000 31.03122571286783702253
492.50000 31.03122571286783702253
492.60000 31.03122571286783702253
492.70000 31.03122571286783702253
492.80000 31.03122571286783702253
492.90000 31.03122571286783702253
493.00000 31.03122571286783702253
493.10000 31.03122571286783702253
493.20000 31.03122571286783702253
493.30000 31.03122571286783702253
493.40000 31.03122571286783702253
493.50000 31.03122571286783702253
493.60000 31.03122571286783702253
493.70000 31.03122571286783702253
493.80000 31.03122571286783702253
493.90000 31.03122571286783702253
494.00000 31.03122571286783702253
494.10000 31.03122571286783702253
494.20000 31.03122571286783702253
494.30000 31.03122571286783702253
494.40000 31.03122571286783702253
494.50000 31.03122571286783702253
494.60000 31.03122571286783702253
494.70000 31.03122571286783702253
494.80000 31.03122571286783702253
494.90000 31.03122571286783702253
495.00000 31.03122571286783702253
495.10000 31.03122571286783702253
495.20000 31.03122571286783702253
495.30000 31.03122571286783702253
495.40000 31.03122571286783702253
495.50000 31.03122571286783702253
495.60000 31.03122571286783702253
495.70000 31.03122571286783702253
495.80000 31.03122571286783702253
495.90000 31.03122571286783702253
496.00000 31.03122571286783702253
496.10000 31.03122571286783702253
496.20000 31.03122571286783702253
496.30000 31.03122571286783702253
496.40000 31.03122571286783702253
496.50000 31.03122571286783702253
496.60000 31.03122571286783702253
496.70000 31.03122571286783702253
496.80000 31.03122571286783702253
496.90000 31.03122571286783702253
497.00000 31.03122571286783702253
497.10000 31.03122571286783702253
497.20000 31.03122571286783702253
497.30000 31.03122571286783702253
497.40000 31.03122571286783702253
497.50000 31.03122571286783702253
497.60000 31.03122571286783702253
497.70000 31.03122571286783702253
497.80000 31.03122571286783702253
497.90000 31.03122571286783702253
498.00000 31.03122571286783702253
498.10000 31.03122571286783702253
498.20000 31.03122571286783702253
498.30000 31.03122571286783702253
498.40000 31.03122571286783702253
498.50000 31.03122571286783702253
498.60000 31.03122571286783702253
498.70000 31.03122571286783702253
498.80000 31.03122571286783702253
498.90000 31.03122571286783702253
499.00000 31.03122571286783702253
499.10000 31.03122571286783702253
499.20000 31.03122571286783702253
499.30000 31.03122571286783702253
499.40000 31.03122571286783702253
499.50000 31.03122571286783702253
499.60000 31.03122571286783702253
499.70000 31.03122571286783702253
499.80000 31.03122571286783702253
499.90000 31.03122571286783702253
500.00000 31.03122571286783702253
500.10000 31.03122571286783702253
500.20000 31.03122571286783702253
500.30000 31.03122571286783702253
500.40000 31.03122571286783702253
500.50000 31.03122571286783702253
500.60000 31.03122571286783702253
500.70000 31.03122571286783702253
500.80000 31.03122571286783702253
500.90000 31.03122571286783702253
501.00000 31.03122571286783702253
501.10000 31.03122571286783702253
501.20000 31.03122571286783702253
501.30000 31.03122571286783702253
501.40000 31.03122571286783702253
501.50000 31.03122571286783702253
501.60000 31.03122571286783702253
501.70000 31.03122571286783702253
501.80000 31.03122571286783702253
501.90000 31.03122571286783702253
502.00000 31.03122571286783702253
502.10000 31.03122571286783702253
502.20000 31.03122571286783702253
502.30000 31.03122571286783702253
502.40000 31.03122571286783702253
502.50000 31.03122571286783702253
502.60000 31.03122571286783702253
502.70000 31.03122571286783702253
502.80000 31.03122571286783702253
502.90000 31.03122571286783702253
503.00000 31.03122571286783702253
503.10000 31.03122571286783702253
503.20000 31.03122571286783702253
503.30000 31.03122571286783702253
503.40000 31.03122571286783702253
503.50000 31.03122571286783702253
503.60000 31.03122571286783702253
503.70000 31.03122571286783702253
503.80000 31.03122571286783702253
503.90000 31.03122571286783702253
504.00000 31.03122571286783702253
504.10000 31.03122571286783702253
504.20000 31.03122571286783702253
504.30000 31.03122571286783702253
504.40000 31.03122571286783702253
504.50000 31.03122571286783702253
504.60000 31.03122571286783702253
504.70000 31.03122571286783702253
504.80000 31.03122571286783702253
504.90000 31.03122571286783702253
505.00000 31.03122571286783702253
505.10000 31.03122571286783702253
505.20000 31.03122571286783702253
505.30000 31.03122571286783702253
505.40000 31.03122571286783702253
505.50000 31.03122571286783702253
505.60000 31.03122571286783702253
505.70000 31.03122571286783702253
505.80000 31.03122571286783702253
505.90000 31.03122571286783702253
506.00000 31.03122571286783702253
506.10000 31.03122571286783702253
506.20000 31.03122571286783702253
506.30000 31.03122571286783702253
506.40000 31.03122571286783702253
506.50000 31.03122571286783702253
506.60000 31.03122571286783702253
506.70000 31.03122571286783702253
506.80000 31.03122571286783702253
506.90000 31.03122571286783702253
507.00000 31.03122571286783702253
507.10000 31.03122571286783702253
507.20000 31.03122571286783702253
507.30000 31.03122571286783702253
507.40000 31.03122571286783702253
507.50000 31.03122571286783702253
507.60000 31.03122571286783702253
507.70000 31.03122571286783702253
507.80000 31.03122571286783702253
507.90000 31.03122571286783702253
508.00000 31.03122571286783702253
508.10000 31.03122571286783702253
508.20000 31.03122571286783702253
508.30000 31.03122571286783702253
508.40000 31.03122571286783702253
508.50000 31.03122571286783702253
508.60000 31.03122571286783702253
508.70000 31.03122571286783702253
508.80000 31.03122571286783702253
508.90000 31.03122571286783702253
509.00000 31.03122571286783702253
509.10000 31.03122571286783702253
509.20000 31.03122571286783702253
509.30000 31.03122571286783702253
509.40000 31.03122571286783702253
509.50000 31.03122571286783702253
509.60000 31.03122571286783702253
509.70000 31.03122571286783702253
509.80000 31.03122571286783702253
509.90000 31.03122571286783702253
510.00000 31.03122571286783702253
510.10000 31.03122571286783702253
510.20000 31.03122571286783702253
510.30000 31.03122571286783702253
510.40000 31.03122571286783702253
510.50000 31.03122571286783702253
510.60000 31.03122571286783702253
510.70000 31.03122571286783702253
510.80000 31.03122571286783702253
510.90000 31.03122571286783702253
511.00000 31.03122571286783702253
511.10000 31.03122571286783702253
511.20000 31.03122571286783702253
511.30000 31.03122571286783702253
511.40000 31.03122571286783702253
511.50000 31.03122571286783702253
511.60000 31.03122571286783702253
511.70000 31.03122571286783702253
511.80000 31.03122571286783702253
511.90000 31.03122571286783702253
512.00000 31.03122571286783702253
512.10000 31.03122571286783702253
512.20000 31.03122571286783702253
512.30000 31.03122571286783702253
512.40000 31.03122571286783702253
512.50000 31.03122571286783702253
512.60000 31.03122571286783702253
512.70000 31.03122571286783702253
512.80000 31.03122571286783702253
512.90000 31.03122571286783702253
513.00000 31.03122571286783702253
513.10000 31.03122571286783702253
513.20000 31.03122571286783702253
513.30000 31.03122571286783702253
513.40000 31.03122571286783702253
513.50000 31.03122571286783702253
513.60000 31.03122571286783702253
513.70000 31.03122571286783702253
513.80000 31.03122571286783702253
513.90000 31.03122571286783702253
514.00000 31.03122571286783702253
514.10000 31.03122571286783702253
514.20000 31.03122571286783702253
514.30000 31.03122571286783702253
514.40000 31.03122571286783702253
514.50000 31.03122571286783702253
514.60000 31.03122571286783702253
514.70000 31.03122571286783702253
514.80000 31.03122571286783702253
514.90000 31.03122571286783702253
515.00000 31.03122571286783702253
515.10000 31.03122571286783702253
515.20000 31.03122571286783702253
515.30000 31.03122571286783702253
515.40000 31.03122571286783702253
515.50000 31.03122571286783702253
515.60000 31.03122571286783702253
515.70000 31.03122571286783702253
515.80000 31.03122571286783702253
515.90000 31.03122571286783702253
516.00000 31.03122571286783702253
516.10000 31.03122571286783702253
516.20000 31.03122571286783702253
516.30000 31.03122571286783702253
516.40000 31.03122571286783702253
516.50000 31.03122571286783702253
516.60000 31.03122571286783702253
516.70000 31.03122571286783702253
516.80000 31.03122571286783702253
516.90000 31.03122571286783702253
517.00000 31.03122571286783702253
517.10000 31.03122571286783702253
517.20000 31.03122571286783702253
517.30000 31.03122571286783702253
517.40000 31.03122571286783702253
517.50000 31.03122571286783702253
517.60000 31.03122571286783702253
517.70000 31.03122571286783702253
517.80000 31.03122571286783702253
517.90000 31.03122571286783702253
518.00000 31.03122571286783702253
518.10000 31.03122571286783702253
518.20000 31.03122571286783702253
518.30000 31.03122571286783702253
518.40000 31.03122571286783702253
518.50000 31.03122571286783702253
518.60000 31.03122571286783702253
518.70000 31.03122571286783702253
518.80000 31.03122571286783702253
518.90000 31.03122571286783702253
519.00000 31.03122571286783702253
519.10000 31.03122571286783702253
519.20000 31.03122571286783702253
519.30000 31.03122571286783702253
519.40000 31.03122571286783702253
519.50000 31.03122571286783702253
519.60000 31.03122571286783702253
519.70000 31.03122571286783702253
519.80000 31.03122571286783702253
519.90000 31.03122571286783702253
520.00000 31.03122571286783702253
520.10000 31.03122571286783702253
520.20000 31.03122571286783702253
520.30000 31.03122571286783702253
520.40000 31.03122571286783702253
520.50000 31.03122571286783702253
520.60000 31.03122571286783702253
520.70000 31.03122571286783702253
520.80000 31.03122571286783702253
520.90000 31.03122571286783702253
521.00000 31.03122571286783702253
521.10000 31.03122571286783702253
521.20000 31.03122571286783702253
521.30000 31.03122571286783702253
521.40000 31.03122571286783702253
521.50000 31.03122571286783702253
521.60000 31.03122571286783702253
521.70000 31.03122571286783702253
521.80000 31.03122571286783702253
521.90000 31.03122571286783702253
522.00000 31.03122571286783702253
522.10000 31.03122571286783702253
522.20000 31.03122571286783702253
522.30000 31.03122571286783702253
522.40000 31.03122571286783702253
522.50000 31.03122571286783702253
522.60000 31.03122571286783702253
522.70000 31.03122571286783702253
522.80000 31.03122571286783702253
522.90000 31.03122571286783702253
523.00000 31.03122571286783702253
523.10000 31.03122571286783702253
523.20000 31.03122571286783702253
523.30000 31.03122571286783702253
523.40000 31.03122571286783702253
523.50000 31.03122571286783702253
523.60000 31.03122571286783702253
523.70000 31.03122571286783702253
523.80000 31.03122571286783702253
523.90000 31.03122571286783702253
524.00000 31.03122571286783702253
524.10000 31.03122571286783702253
524.20000 31.03122571286783702253
524.30000 31.03122571286783702253
524.40000 31.03122571286783702253
524.50000 31.03122571286783702253
524.60000 31.03122571286783702253
524.70000 31.03122571286783702253
524.80000 31.03122571286783702253
524.90000 31.03122571286783702253
525.00000 31.03122571286783702253
525.10000 31.03122571286783702253
525.20000 31.03122571286783702253
525.30000 31.03122571286783702253
525.40000 31.03122571286783702253
525.50000 31.03122571286783702253
525.60000 31.03122571286783702253
525.70000 31.03122571286783702253
525.80000 31.03122571286783702253
525.90000 31.03122571286783702253
526.00000 31.03122571286783702253
526.10000 31.03122571286783702253
526.20000 31.03122571286783702253
526.30000 31.03122571286783702253
526.40000 31.03122571286783702253
526.50000 31.03122571286783702253
526.60000 31.03122571286783702253
526.70000 31.03122571286783702253
526.80000 31.03122571286783702253
526.90000 31.03122571286783702253
527.00000 31.03122571286783702253
527.10000 31.03122571286783702253
527.20000 31.03122571286783702253
527.30000 31.03122571286783702253
527.40000 31.03122571286783702253
527.50000 31.03122571286783702253
527.60000 31.03122571286783702253
527.70000 31.03122571286783702253
527.80000 31.03122571286783702253
527.90000 31.03122571286783702253
528.00000 31.03122571286783702253
528.10000 31.03122571286783702253
528.20000 31.03122571286783702253
528.30000 31.03122571286783702253
528.40000 31.03122571286783702253
528.50000 31.03122571286783702253
528.60000 31.03122571286783702253
528.70000 31.03122571286783702253
528.80000 31.03122571286783702253
528.90000 31.03122571286783702253
529.00000 31.03122571286783702253
529.10000 31.03122571286783702253
529.20000 31.03122571286783702253
529.30000 31.03122571286783702253
529.40000 31.03122571286783702253
529.50000 31.03122571286783702253
529.60000 31.03122571286783702253
529.70000 31.03122571286783702253
529.80000 31.03122571286783702253
529.90000 31.03122571286783702253
530.00000 31.03122571286783702253
530.10000 31.03122571286783702253
530.20000 31.03122571286783702253
530.30000 31.03122571286783702253
530.40000 31.03122571286783702253
530.50000 31.03122571286783702253
530.60000 31.03122571286783702253
530.70000 31.03122571286783702253
530.80000 31.03122571286783702253
530.90000 31.03122571286783702253
531.00000 31.03122571286783702253
531.10000 31.03122571286783702253
531.20000 31.03122571286783702253
531.30000 31.03122571286783702253
531.40000 31.03122571286783702253
531.50000 31.03122571286783702253
531.60000 31.03122571286783702253
531.70000 31.03122571286783702253
531.80000 31.03122571286783702253
531.90000 31.03122571286783702253
532.00000 31.03122571286783702253
532.10000 31.03122571286783702253
532.20000 31.03122571286783702253
532.30000 31.03122571286783702253
532.40000 31.03122571286783702253
532.50000 31.03122571286783702253
532.60000 31.03122571286783702253
532.70000 31.03122571286783702253
532.80000 31.03122571286783702253
532.90000 31.03122571286783702253
533.00000 31.03122571286783702253
533.10000 31.03122571286783702253
533.20000 31.03122571286783702253
533.30000 31.03122571286783702253
533.40000 31.03122571286783702253
533.50000 31.03122571286783702253
533.60000 31.03122571286783702253
533.70000 31.03122571286783702253
533.80000 31.03122571286783702253
533.90000 31.03122571286783702253
534.00000 31.03122571286783702253
534.10000 31.03122571286783702253
534.20000 31.03122571286783702253
534.30000 31.03122571286783702253
534.40000 31.03122571286783702253
534.50000 31.03122571286783702253
534.60000 31.03122571286783702253
534.70000 31.03122571286783702253
534.80000 31.03122571286783702253
534.90000 31.03122571286783702253
535.00000 31.03122571286783702253
535.10000 31.03122571286783702253
535.20000 31.03122571286783702253
535.30000 31.03122571286783702253
535.40000 31.03122571286783702253
535.50000 31.03122571286783702253
535.60000 31.03122571286783702253
535.70000 31.03122571286783702253
535.80000 31.03122571286783702253
535.90000 31.03122571286783702253
536.00000 31.03122571286783702253
536.10000 31.03122571286783702253
536.20000 31.03122571286783702253
536.30000 31.03122571286783702253
536.40000 31.03122571286783702253
536.50000 31.03122571286783702253
536.60000 31.03122571286783702253
536.70000 31.03122571286783702253
536.80000 31.03122571286783702253
536.90000 31.03122571286783702253
537.00000 31.03122571286783702253
537.10000 31.03122571286783702253
537.20000 31.03122571286783702253
537.30000 31.03122571286783702253
537.40000 31.03122571286783702253
537.50000 31.03122571286783702253
537.60000 31.03122571286783702253
537.70000 31.03122571286783702253
537.80000 31.03122571286783702253
537.90000 31.03122571286783702253
538.00000 31.03122571286783702253
538.10000 31.03122571286783702253
538.20000 31.03122571286783702253
538.30000 31.03122571286783702253
538.40000 31.03122571286783702253
538.50000 31.03122571286783702253
538.60000 31.03122571286783702253
538.70000 31.03122571286783702253
538.80000 31.03122571286783702253
538.90000 31.03122571286783702253
539.00000 31.03122571286783702253
539.10000 31.03122571286783702253
539.20000 31.03122571286783702253
539.30000 31.03122571286783702253
539.40000 31.03122571286783702253
539.50000 31.03122571286783702253
539.60000 31.03122571286783702253
539.70000 31.03122571286783702253
539.80000 31.03122571286783702253
539.90000 31.03122571286783702253
540.00000 31.03122571286783702253
540.10000 31.03122571286783702253
540.20000 31.03122571286783702253
540.30000 31.03122571286783702253
540.40000 31.03122571286783702253
540.50000 31.03122571286783702253
540.60000 31.03122571286783702253
540.70000 31.03122571286783702253
540.80000 31.03122571286783702253
540.90000 31.03122571286783702253
541.00000 31.03122571286783702253
541.10000 31.03122571286783702253
541.20000 31.03122571286783702253
541.30000 31.03122571286783702253
541.40000 31.03122571286783702253
541.50000 31.03122571286783702253
541.60000 31.03122571286783702253
541.70000 31.03122571286783702253
541.80000 31.03122571286783702253
541.90000 31.03122571286783702253
542.00000 31.03122571286783702253
542.10000 31.03122571286783702253
542.20000 31.03122571286783702253
542.30000 31.03122571286783702253
542.40000 31.03122571286783702253
542.50000 31.03122571286783702253
542.60000 31.03122571286783702253
542.70000 31.03122571286783702253
542.80000 31.03122571286783702253
542.90000 31.03122571286783702253
543.00000 31.03122571286783702253
543.10000 31.03122571286783702253
543.20000 31.03122571286783702253
543.30000 31.03122571286783702253
543.40000 31.03122571286783702253
543.50000 31.03122571286783702253
543.60000 31.03122571286783702253
543.70000 31.03122571286783702253
543.80000 31.03122571286783702253
543.90000 31.03122571286783702253
544.00000 31.03122571286783702253
544.10000 31.03122571286783702253
544.20000 31.03122571286783702253
544.30000 31.03122571286783702253
544.40000 31.03122571286783702253
544.50000 31.03122571286783702253
544.60000 31.03122571286783702253
544.70000 31.03122571286783702253
544.80000 31.03122571286783702253
544.90000 31.03122571286783702253
545.00000 31.03122571286783702253
545.10000 31.03122571286783702253
545.20000 31.03122571286783702253
545.30000 31.03122571286783702253
545.40000 31.03122571286783702253
545.50000 31.03122571286783702253
545.60000 31.03122571286783702253
545.70000 31.03122571286783702253
545.80000 31.03122571286783702253
545.90000 31.03122571286783702253
546.00000 31.03122571286783702253
546.10000 31.03122571286783702253
546.20000 31.03122571286783702253
546.30000 31.03122571286783702253
546.40000 31.03122571286783702253
546.50000 31.03122571286783702253
546.60000 31.03122571286783702253
546.70000 31.03122571286783702253
546.80000 31.03122571286783702253
546.90000 31.03122571286783702253
547.00000 31.03122571286783702253
547.10000 31.03122571286783702253
547.20000 31.03122571286783702253
547.30000 31.03122571286783702253
547.40000 31.03122571286783702253
547.50000 31.03122571286783702253
547.60000 31.03122571286783702253
547.70000 31.03122571286783702253
547.80000 31.03122571286783702253
547.90000 31.03122571286783702253
548.00000 31.03122571286783702253
548.10000 31.03122571286783702253
548.20000 31.03122571286783702253
548.30000 31.03122571286783702253
548.40000 31.03122571286783702253
548.50000 31.03122571286783702253
548.60000 31.03122571286783702253
548.70000 31.03122571286783702253
548.80000 31.03122571286783702253
548.90000 31.03122571286783702253
549.00000 31.03122571286783702253
549.10000 31.03122571286783702253
549.20000 31.03122571286783702253
549.30000 31.03122571286783702253
549.40000 31.03122571286783702253
549.50000 31.03122571286783702253
549.60000 31.03122571286783702253
549.70000 31.03122571286783702253
549.80000 31.03122571286783702253
549.90000 31.03122571286783702253
550.00000 31.03122571286783702253
550.10000 31.03122571286783702253
550.20000 31.03122571286783702253
550.30000 31.03122571286783702253
550.40000 31.03122571286783702253
550.50000 31.03122571286783702253
550.60000 31.03122571286783702253
550.70000 31.03122571286783702253
550.80000 31.03122571286783702253
550.90000 31.03122571286783702253
551.00000 31.03122571286783702253
551.10000 31.03122571286783702253
551.20000 31.03122571286783702253
551.30000 31.03122571286783702253
551.40000 31.03122571286783702253
551.50000 31.03122571286783702253
551.60000 31.03122571286783702253
551.70000 31.03122571286783702253
551.80000 31.03122571286783702253
551.90000 31.03122571286783702253
552.00000 31.03122571286783702253
552.10000 31.03122571286783702253
552.20000 31.03122571286783702253
552.30000 31.03122571286783702253
552.40000 31.03122571286783702253
552.50000 31.03122571286783702253
552.60000 31.03122571286783702253
552.70000 31.03122571286783702253
552.80000 31.03122571286783702253
552.90000 31.03122571286783702253
553.00000 31.03122571286783702253
553.10000 31.03122571286783702253
553.20000 31.03122571286783702253
553.30000 31.03122571286783702253
553.40000 31.03122571286783702253
553.50000 31.03122571286783702253
553.60000 31.03122571286783702253
553.70000 31.03122571286783702253
553.80000 31.03122571286783702253
553.90000 31.03122571286783702253
554.00000 31.03122571286783702253
554.10000 31.03122571286783702253
554.20000 31.03122571286783702253
554.30000 31.03122571286783702253
554.40000 31.03122571286783702253
554.50000 31.03122571286783702253
554.60000 31.03122571286783702253
554.70000 31.03122571286783702253
554.80000 31.03122571286783702253
554.90000 31.03122571286783702253
555.00000 31.03122571286783702253
555.10000 31.03122571286783702253
555.20000 31.03122571286783702253
555.30000 31.03122571286783702253
555.40000 31.03122571286783702253
555.50000 31.03122571286783702253
555.60000 31.03122571286783702253
555.70000 31.03122571286783702253
555.80000 31.03122571286783702253
555.90000 31.03122571286783702253
556.00000 31.03122571286783702253
556.10000 31.03122571286783702253
556.20000 31.03122571286783702253
556.30000 31.03122571286783702253
556.40000 31.03122571286783702253
556.50000 31.03122571286783702253
556.60000 31.03122571286783702253
556.70000 31.03122571286783702253
556.80000 31.03122571286783702253
556.90000 31.03122571286783702253
557.00000 31.03122571286783702253
557.10000 31.03122571286783702253
557.20000 31.03122571286783702253
557.30000 31.03122571286783702253
557.40000 31.03122571286783702253
557.50000 31.03122571286783702253
557.60000 31.03122571286783702253
557.70000 31.03122571286783702253
557.80000 31.03122571286783702253
557.90000 31.03122571286783702253
558.00000 31.03122571286783702253
558.10000 31.03122571286783702253
558.20000 31.03122571286783702253
558.30000 31.03122571286783702253
558.40000 31.03122571286783702253
558.50000 31.03122571286783702253
558.60000 31.03122571286783702253
558.70000 31.03122571286783702253
558.80000 31.03122571286783702253
558.90000 31.03122571286783702253
559.00000 31.03122571286783702253
559.10000 31.03122571286783702253
559.20000 31.03122571286783702253
559.30000 31.03122571286783702253
559.40000 31.03122571286783702253
559.50000 31.03122571286783702253
559.60000 31.03122571286783702253
559.70000 31.03122571286783702253
559.80000 31.03122571286783702253
559.90000 31.03122571286783702253
560.00000 31.03122571286783702253
560.10000 31.03122571286783702253
560.20000 31.03122571286783702253
560.30000 31.03122571286783702253
560.40000 31.03122571286783702253
560.50000 31.03122571286783702253
560.60000 31.03122571286783702253
560.70000 31.03122571286783702253
560.80000 31.03122571286783702253
560.90000 31.03122571286783702253
561.00000 31.03122571286783702253
561.10000 31.03122571286783702253
561.20000 31.03122571286783702253
561.30000 31.03122571286783702253
561.40000 31.03122571286783702253
561.50000 31.03122571286783702253
561.60000 31.03122571286783702253
561.70000 31.03122571286783702253
561.80000 31.03122571286783702253
561.90000 31.03122571286783702253
562.00000 31.03122571286783702253
562.10000 31.03122571286783702253
562.20000 31.03122571286783702253
562.30000 31.03122571286783702253
562.40000 31.03122571286783702253
562.50000 31.03122571286783702253
562.60000 31.03122571286783702253
562.70000 31.03122571286783702253
562.80000 31.03122571286783702253
562.90000 31.03122571286783702253
563.00000 31.03122571286783702253
563.10000 31.03122571286783702253
563.20000 31.03122571286783702253
563.30000 31.03122571286783702253
563.40000 31.03122571286783702253
563.50000 31.03122571286783702253
563.60000 31.03122571286783702253
563.70000 31.03122571286783702253
563.80000 31.03122571286783702253
563.90000 31.03122571286783702253
564.00000 31.03122571286783702253
564.10000 31.03122571286783702253
564.20000 31.03122571286783702253
564.30000 31.03122571286783702253
564.40000 31.03122571286783702253
564.50000 31.03122571286783702253
564.60000 31.03122571286783702253
564.70000 31.03122571286783702253
564.80000 31.03122571286783702253
564.90000 31.03122571286783702253
565.00000 31.03122571286783702253
565.10000 31.03122571286783702253
565.20000 31.03122571286783702253
565.30000 31.03122571286783702253
565.40000 31.03122571286783702253
565.50000 31.03122571286783702253
565.60000 31.03122571286783702253
565.70000 31.03122571286783702253
565.80000 31.03122571286783702253
565.90000 31.03122571286783702253
566.00000 31.03122571286783702253
566.10000 31.03122571286783702253
566.20000 31.03122571286783702253
566.30000 31.03122571286783702253
566.40000 31.03122571286783702253
566.50000 31.03122571286783702253
566.60000 31.03122571286783702253
566.70000 31.03122571286783702253
566.80000 31.03122571286783702253
566.90000 31.03122571286783702253
567.00000 31.03122571286783702253
567.10000 31.03122571286783702253
567.20000 31.03122571286783702253
567.30000 31.03122571286783702253
567.40000 31.03122571286783702253
567.50000 31.03122571286783702253
567.60000 31.03122571286783702253
567.70000 31.03122571286783702253
567.80000 31.03122571286783702253
567.90000 31.03122571286783702253
568.00000 31.03122571286783702253
568.10000 31.03122571286783702253
568.20000 31.03122571286783702253
568.30000 31.03122571286783702253
568.40000 31.03122571286783702253
568.50000 31.03122571286783702253
568.60000 31.03122571286783702253
568.70000 31.03122571286783702253
568.80000 31.03122571286783702253
568.90000 31.03122571286783702253
569.00000 31.03122571286783702253
569.10000 31.03122571286783702253
569.20000 31.03122571286783702253
569.30000 31.03122571286783702253
569.40000 31.03122571286783702253
569.50000 31.03122571286783702253
569.60000 31.03122571286783702253
569.70000 31.03122571286783702253
569.80000 31.03122571286783702253
569.90000 31.03122571286783702253
570.00000 31.03122571286783702253
570.10000 31.03122571286783702253
570.20000 31.03122571286783702253
570.30000 31.03122571286783702253
570.40000 31.03122571286783702253
570.50000 31.03122571286783702253
570.60000 31.03122571286783702253
570.70000 31.03122571286783702253
570.80000 31.03122571286783702253
570.90000 31.03122571286783702253
571.00000 31.03122571286783702253
571.10000 31.03122571286783702253
571.20000 31.03122571286783702253
571.30000 31.03122571286783702253
571.40000 31.03122571286783702253
571.50000 31.03122571286783702253
571.60000 31.03122571286783702253
571.70000 31.03122571286783702253
571.80000 31.03122571286783702253
571.90000 31.03122571286783702253
572.00000 31.03122571286783702253
572.10000 31.03122571286783702253
572.20000 31.03122571286783702253
572.30000 31.03122571286783702253
572.40000 31.03122571286783702253
572.50000 31.03122571286783702253
572.60000 31.03122571286783702253
572.70000 31.03122571286783702253
572.80000 31.03122571286783702253
572.90000 31.03122571286783702253
573.00000 31.03122571286783702253
573.10000 31.03122571286783702253
573.20000 31.03122571286783702253
573.30000 31.03122571286783702253
573.40000 31.03122571286783702253
573.50000 31.03122571286783702253
573.60000 31.03122571286783702253
573.70000 31.03122571286783702253
573.80000 31.03122571286783702253
573.90000 31.03122571286783702253
574.00000 31.03122571286783702253
574.10000 31.03122571286783702253
574.20000 31.03122571286783702253
574.30000 31.03122571286783702253
574.40000 31.03122571286783702253
574.50000 31.03122571286783702253
574.60000 31.03122571286783702253
574.70000 31.03122571286783702253
574.80000 31.03122571286783702253
574.90000 31.03122571286783702253
575.00000 31.03122571286783702253
575.10000 31.03122571286783702253
575.20000 31.03122571286783702253
575.30000 31.03122571286783702253
575.40000 31.03122571286783702253
575.50000 31.03122571286783702253
575.60000 31.03122571286783702253
575.70000 31.03122571286783702253
575.80000 31.03122571286783702253
575.90000 31.03122571286783702253
576.00000 31.03122571286783702253
576.10000 31.03122571286783702253
576.20000 31.03122571286783702253
576.30000 31.03122571286783702253
576.40000 31.03122571286783702253
576.50000 31.03122571286783702253
576.60000 31.03122571286783702253
576.70000 31.03122571286783702253
576.80000 31.03122571286783702253
576.90000 31.03122571286783702253
577.00000 31.03122571286783702253
577.10000 31.03122571286783702253
577.20000 31.03122571286783702253
577.30000 31.03122571286783702253
577.40000 31.03122571286783702253
577.50000 31.03122571286783702253
577.60000 31.03122571286783702253
577.70000 31.03122571286783702253
577.80000 31.03122571286783702253
577.90000 31.03122571286783702253
578.00000 31.03122571286783702253
578.10000 31.03122571286783702253
578.20000 31.03122571286783702253
578.30000 31.03122571286783702253
578.40000 31.03122571286783702253
578.50000 31.03122571286783702253
578.60000 31.03122571286783702253
578.70000 31.03122571286783702253
578.80000 31.03122571286783702253
578.90000 31.03122571286783702253
579.00000 31.03122571286783702253
579.10000 31.03122571286783702253
579.20000 31.03122571286783702253
579.30000 31.03122571286783702253
579.40000 31.03122571286783702253
579.50000 31.03122571286783702253
579.60000 31.03122571286783702253
579.70000 31.03122571286783702253
579.80000 31.03122571286783702253
579.90000 31.03122571286783702253
580.00000 31.03122571286783702253
580.10000 31.03122571286783702253
580.20000 31.03122571286783702253
580.30000 31.03122571286783702253
580.40000 31.03122571286783702253
580.50000 31.03122571286783702253
580.60000 31.03122571286783702253
580.70000 31.03122571286783702253
580.80000 31.03122571286783702253
580.90000 31.03122571286783702253
581.00000 31.03122571286783702253
581.10000 31.03122571286783702253
581.20000 31.03122571286783702253
581.30000 31.03122571286783702253
581.40000 31.03122571286783702253
581.50000 31.03122571286783702253
581.60000 31.03122571286783702253
581.70000 31.03122571286783702253
581.80000 31.03122571286783702253
581.90000 31.03122571286783702253
582.00000 31.03122571286783702253
582.10000 31.03122571286783702253
582.20000 31.03122571286783702253
582.30000 31.03122571286783702253
582.40000 31.03122571286783702253
582.50000 31.03122571286783702253
582.60000 31.03122571286783702253
582.70000 31.03122571286783702253
582.80000 31.03122571286783702253
582.90000 31.03122571286783702253
583.00000 31.03122571286783702253
583.10000 31.03122571286783702253
583.20000 31.03122571286783702253
583.30000 31.03122571286783702253
583.40000 31.03122571286783702253
583.50000 31.03122571286783702253
583.60000 31.03122571286783702253
583.70000 31.03122571286783702253
583.80000 31.03122571286783702253
583.90000 31.03122571286783702253
584.00000 31.03122571286783702253
584.10000 31.03122571286783702253
584.20000 31.03122571286783702253
584.30000 31.03122571286783702253
584.40000 31.03122571286783702253
584.50000 31.03122571286783702253
584.60000 31.03122571286783702253
584.70000 31.03122571286783702253
584.80000 31.03122571286783702253
584.90000 31.03122571286783702253
585.00000 31.03122571286783702253
585.10000 31.03122571286783702253
585.20000 31.03122571286783702253
585.30000 31.03122571286783702253
585.40000 31.03122571286783702253
585.50000 31.03122571286783702253
585.60000 31.03122571286783702253
585.70000 31.03122571286783702253
585.80000 31.03122571286783702253
585.90000 31.03122571286783702253
586.00000 31.03122571286783702253
586.10000 31.03122571286783702253
586.20000 31.03122571286783702253
586.30000 31.03122571286783702253
586.40000 31.03122571286783702253
586.50000 31.03122571286783702253
586.60000 31.03122571286783702253
586.70000 31.03122571286783702253
586.80000 31.03122571286783702253
586.90000 31.03122571286783702253
587.00000 31.03122571286783702253
587.10000 31.03122571286783702253
587.20000 31.03122571286783702253
587.30000 31.03122571286783702253
587.40000 31.03122571286783702253
587.50000 31.03122571286783702253
587.60000 31.03122571286783702253
587.70000 31.03122571286783702253
587.80000 31.03122571286783702253
587.90000 31.03122571286783702253
588.00000 31.03122571286783702253
588.10000 31.03122571286783702253
588.20000 31.03122571286783702253
588.30000 31.03122571286783702253
588.40000 31.03122571286783702253
588.50000 31.03122571286783702253
588.60000 31.03122571286783702253
588.70000 31.03122571286783702253
588.80000 31.03122571286783702253
588.90000 31.03122571286783702253
589.00000 31.03122571286783702253
589.10000 31.03122571286783702253
589.20000 31.03122571286783702253
589.30000 31.03122571286783702253
589.40000 31.03122571286783702253
589.50000 31.03122571286783702253
589.60000 31.03122571286783702253
589.70000 31.03122571286783702253
589.80000 31.03122571286783702253
589.90000 31.03122571286783702253
590.00000 31.03122571286783702253
590.10000 31.03122571286783702253
590.20000 31.03122571286783702253
590.30000 31.03122571286783702253
590.40000 31.03122571286783702253
590.50000 31.03122571286783702253
590.60000 31.03122571286783702253
590.70000 31.03122571286783702253
590.80000 31.03122571286783702253
590.90000 31.03122571286783702253
591.00000 31.03122571286783702253
591.10000 31.03122571286783702253
591.20000 31.03122571286783702253
591.30000 31.03122571286783702253
591.40000 31.03122571286783702253
591.50000 31.03122571286783702253
591.60000 31.03122571286783702253
591.70000 31.03122571286783702253
591.80000 31.03122571286783702253
591.90000 31.03122571286783702253
592.00000 31.03122571286783702253
592.10000 31.03122571286783702253
592.20000 31.03122571286783702253
592.30000 31.03122571286783702253
592.40000 31.03122571286783702253
592.50000 31.03122571286783702253
592.60000 31.03122571286783702253
592.70000 31.03122571286783702253
592.80000 31.03122571286783702253
592.90000 31.03122571286783702253
593.00000 31.03122571286783702253
593.10000 31.03122571286783702253
593.20000 31.03122571286783702253
593.30000 31.03122571286783702253
593.40000 31.03122571286783702253
593.50000 31.03122571286783702253
593.60000 31.03122571286783702253
593.70000 31.03122571286783702253
593.80000 31.03122571286783702253
593.90000 31.03122571286783702253
594.00000 31.03122571286783702253
594.10000 31.03122571286783702253
594.20000 31.03122571286783702253
594.30000 31.03122571286783702253
594.40000 31.03122571286783702253
594.50000 31.03122571286783702253
594.60000 31.03122571286783702253
594.70000 31.03122571286783702253
594.80000 31.03122571286783702253
594.90000 31.03122571286783702253
595.00000 31.03122571286783702253
595.10000 31.03122571286783702253
595.20000 31.03122571286783702253
595.30000 31.03122571286783702253
595.40000 31.03122571286783702253
595.50000 31.03122571286783702253
595.60000 31.03122571286783702253
595.70000 31.03122571286783702253
595.80000 31.03122571286783702253
595.90000 31.03122571286783702253
596.00000 31.03122571286783702253
596.10000 31.03122571286783702253
596.20000 31.03122571286783702253
596.30000 31.03122571286783702253
596.40000 31.03122571286783702253
596.50000 31.03122571286783702253
596.60000 31.03122571286783702253
596.70000 31.03122571286783702253
596.80000 31.03122571286783702253
596.90000 31.03122571286783702253
597.00000 31.03122571286783702253
597.10000 31.03122571286783702253
597.20000 31.03122571286783702253
597.30000 31.03122571286783702253
597.40000 31.03122571286783702253
597.50000 31.03122571286783702253
597.60000 31.03122571286783702253
597.70000 31.03122571286783702253
597.80000 31.03122571286783702253
597.90000 31.03122571286783702253
598.00000 31.03122571286783702253
598.10000 31.03122571286783702253
598.20000 31.03122571286783702253
598.30000 31.03122571286783702253
598.40000 31.03122571286783702253
598.50000 31.03122571286783702253
598.60000 31.03122571286783702253
598.70000 31.03122571286783702253
598.80000 31.03122571286783702253
598.90000 31.03122571286783702253
599.00000 31.03122571286783702253
599.10000 31.03122571286783702253
599.20000 31.03122571286783702253
599.30000 31.03122571286783702253
599.40000 31.03122571286783702253
599.50000 31.03122571286783702253
599.60000 31.03122571286783702253
599.70000 31.03122571286783702253
599.80000 31.03122571286783702253
599.90000 31.03122571286783702253
600.00000 31.03122571286783702253
600.10000 31.03122571286783702253
600.20000 31.03122571286783702253
600.30000 31.03122571286783702253
600.40000 31.03122571286783702253
600.50000 31.03122571286783702253
600.60000 31.03122571286783702253
600.70000 31.03122571286783702253
600.80000 31.03122571286783702253
600.90000 31.03122571286783702253
601.00000 31.03122571286783702253
601.10000 31.03122571286783702253
601.20000 31.03122571286783702253
601.30000 31.03122571286783702253
601.40000 31.03122571286783702253
601.50000 31.03122571286783702253
601.60000 31.03122571286783702253
601.70000 31.03122571286783702253
601.80000 31.03122571286783702253
601.90000 31.03122571286783702253
602.00000 31.03122571286783702253
602.10000 31.03122571286783702253
602.20000 31.03122571286783702253
602.30000 31.03122571286783702253
602.40000 31.03122571286783702253
602.50000 31.03122571286783702253
602.60000 31.03122571286783702253
602.70000 31.03122571286783702253
602.80000 31.03122571286783702253
602.90000 31.03122571286783702253
603.00000 31.03122571286783702253
603.10000 31.03122571286783702253
603.20000 31.03122571286783702253
603.30000 31.03122571286783702253
603.40000 31.03122571286783702253
603.50000 31.03122571286783702253
603.60000 31.03122571286783702253
603.70000 31.03122571286783702253
603.80000 31.03122571286783702253
603.90000 31.03122571286783702253
604.00000 31.03122571286783702253
604.10000 31.03122571286783702253
604.20000 31.03122571286783702253
604.30000 31.03122571286783702253
604.40000 31.03122571286783702253
604.50000 31.03122571286783702253
604.60000 31.03122571286783702253
604.70000 31.03122571286783702253
604.80000 31.03122571286783702253
604.90000 31.03122571286783702253
605.00000 31.03122571286783702253
605.10000 31.03122571286783702253
605.20000 31.03122571286783702253
605.30000 31.03122571286783702253
605.40000 31.03122571286783702253
605.50000 31.03122571286783702253
605.60000 31.03122571286783702253
605.70000 31.03122571286783702253
605.80000 31.03122571286783702253
605.90000 31.03122571286783702253
606.00000 31.03122571286783702253
606.10000 31.03122571286783702253
606.20000 31.03122571286783702253
606.30000 31.03122571286783702253
606.40000 31.03122571286783702253
606.50000 31.03122571286783702253
606.60000 31.03122571286783702253
606.70000 31.03122571286783702253
606.80000 31.03122571286783702253
606.90000 31.03122571286783702253
607.00000 31.03122571286783702253
607.10000 31.03122571286783702253
607.20000 31.03122571286783702253
607.30000 31.03122571286783702253
607.40000 31.03122571286783702253
607.50000 31.03122571286783702253
607.60000 31.03122571286783702253
607.70000 31.03122571286783702253
607.80000 31.03122571286783702253
607.90000 31.03122571286783702253
608.00000 31.03122571286783702253
608.10000 31.03122571286783702253
608.20000 31.03122571286783702253
608.30000 31.03122571286783702253
608.40000 31.03122571286783702253
608.50000 31.03122571286783702253
608.60000 31.03122571286783702253
608.70000 31.03122571286783702253
608.80000 31.03122571286783702253
608.90000 31.03122571286783702253
609.00000 31.03122571286783702253
609.10000 31.03122571286783702253
609.20000 31.03122571286783702253
609.30000 31.03122571286783702253
609.40000 31.03122571286783702253
609.50000 31.03122571286783702253
609.60000 31.03122571286783702253
609.70000 31.03122571286783702253
609.80000 31.03122571286783702253
609.90000 31.03122571286783702253
610.00000 31.03122571286783702253
610.10000 31.03122571286783702253
610.20000 31.03122571286783702253
610.30000 31.03122571286783702253
610.40000 31.03122571286783702253
610.50000 31.03122571286783702253
610.60000 31.03122571286783702253
610.70000 31.03122571286783702253
610.80000 31.03122571286783702253
610.90000 31.03122571286783702253
611.00000 31.03122571286783702253
611.10000 31.03122571286783702253
611.20000 31.03122571286783702253
611.30000 31.03122571286783702253
611.40000 31.03122571286783702253
611.50000 31.03122571286783702253
611.60000 31.03122571286783702253
611.70000 31.03122571286783702253
611.80000 31.03122571286783702253
611.90000 31.03122571286783702253
612.00000 31.03122571286783702253
612.10000 31.03122571286783702253
612.20000 31.03122571286783702253
612.30000 31.03122571286783702253
612.40000 31.03122571286783702253
612.50000 31.03122571286783702253
612.60000 31.03122571286783702253
612.70000 31.03122571286783702253
612.80000 31.03122571286783702253
612.90000 31.03122571286783702253
613.00000 31.03122571286783702253
613.10000 31.03122571286783702253
613.20000 31.03122571286783702253
613.30000 31.03122571286783702253
613.40000 31.03122571286783702253
613.50000 31.03122571286783702253
613.60000 31.03122571286783702253
613.70000 31.03122571286783702253
613.80000 31.03122571286783702253
613.90000 31.03122571286783702253
614.00000 31.03122571286783702253
614.10000 31.03122571286783702253
614.20000 31.03122571286783702253
614.30000 31.03122571286783702253
614.40000 31.03122571286783702253
614.50000 31.03122571286783702253
614.60000 31.03122571286783702253
614.70000 31.03122571286783702253
614.80000 31.03122571286783702253
614.90000 31.03122571286783702253
615.00000 31.03122571286783702253
615.10000 31.03122571286783702253
615.20000 31.03122571286783702253
615.30000 31.03122571286783702253
615.40000 31.03122571286783702253
615.50000 31.03122571286783702253
615.60000 31.03122571286783702253
615.70000 31.03122571286783702253
615.80000 31.03122571286783702253
615.90000 31.03122571286783702253
616.00000 31.03122571286783702253
616.10000 31.03122571286783702253
616.20000 31.03122571286783702253
616.30000 31.03122571286783702253
616.40000 31.03122571286783702253
616.50000 31.03122571286783702253
616.60000 31.03122571286783702253
616.70000 31.03122571286783702253
616.80000 31.03122571286783702253
616.90000 31.03122571286783702253
617.00000 31.03122571286783702253
617.10000 31.03122571286783702253
617.20000 31.03122571286783702253
617.30000 31.03122571286783702253
617.40000 31.03122571286783702253
617.50000 31.03122571286783702253
617.60000 31.03122571286783702253
617.70000 31.03122571286783702253
617.80000 31.03122571286783702253
617.90000 31.03122571286783702253
618.00000 31.03122571286783702253
618.10000 31.03122571286783702253
618.20000 31.03122571286783702253
618.30000 31.03122571286783702253
618.40000 31.03122571286783702253
618.50000 31.03122571286783702253
618.60000 31.03122571286783702253
618.70000 31.03122571286783702253
618.80000 31.03122571286783702253
618.90000 31.03122571286783702253
619.00000 31.03122571286783702253
619.10000 31.03122571286783702253
619.20000 31.03122571286783702253
619.30000 31.03122571286783702253
619.40000 31.03122571286783702253
619.50000 31.03122571286783702253
619.60000 31.03122571286783702253
619.70000 31.03122571286783702253
619.80000 31.03122571286783702253
619.90000 31.03122571286783702253
620.00000 31.03122571286783702253
620.10000 31.03122571286783702253
620.20000 31.03122571286783702253
620.30000 31.03122571286783702253
620.40000 31.03122571286783702253
620.50000 31.03122571286783702253
620.60000 31.03122571286783702253
620.70000 31.03122571286783702253
620.80000 31.03122571286783702253
620.90000 31.03122571286783702253
621.00000 31.03122571286783702253
621.10000 31.03122571286783702253
621.20000 31.03122571286783702253
621.30000 31.03122571286783702253
621.40000 31.03122571286783702253
621.50000 31.03122571286783702253
621.60000 31.03122571286783702253
621.70000 31.03122571286783702253
621.80000 31.03122571286783702253
621.90000 31.03122571286783702253
622.00000 31.03122571286783702253
622.10000 31.03122571286783702253
622.20000 31.03122571286783702253
622.30000 31.03122571286783702253
622.40000 31.03122571286783702253
622.50000 31.03122571286783702253
622.60000 31.03122571286783702253
622.70000 31.03122571286783702253
622.80000 31.03122571286783702253
622.90000 31.03122571286783702253
623.00000 31.03122571286783702253
623.10000 31.03122571286783702253
623.20000 31.03122571286783702253
623.30000 31.03122571286783702253
623.40000 31.03122571286783702253
623.50000 31.03122571286783702253
623.60000 31.03122571286783702253
623.70000 31.03122571286783702253
623.80000 31.03122571286783702253
623.90000 31.03122571286783702253
624.00000 31.03122571286783702253
624.10000 31.03122571286783702253
624.20000 31.03122571286783702253
624.30000 31.03122571286783702253
624.40000 31.03122571286783702253
624.50000 31.03122571286783702253
624.60000 31.03122571286783702253
624.70000 31.03122571286783702253
624.80000 31.03122571286783702253
624.90000 31.03122571286783702253
625.00000 31.03122571286783702253
625.10000 31.03122571286783702253
625.20000 31.03122571286783702253
625.30000 31.03122571286783702253
625.40000 31.03122571286783702253
625.50000 31.03122571286783702253
625.60000 31.03122571286783702253
625.70000 31.03122571286783702253
625.80000 31.03122571286783702253
625.90000 31.03122571286783702253
626.00000 31.03122571286783702253
626.10000 31.03122571286783702253
626.20000 31.03122571286783702253
626.30000 31.03122571286783702253
626.40000 31.03122571286783702253
626.50000 31.03122571286783702253
626.60000 31.03122571286783702253
626.70000 31.03122571286783702253
626.80000 31.03122571286783702253
626.90000 31.03122571286783702253
627.00000 31.03122571286783702253
627.10000 31.03122571286783702253
627.20000 31.03122571286783702253
627.30000 31.03122571286783702253
627.40000 31.03122571286783702253
627.50000 31.03122571286783702253
627.60000 31.03122571286783702253
627.70000 31.03122571286783702253
627.80000 31.03122571286783702253
627.90000 31.03122571286783702253
628.00000 31.03122571286783702253
628.10000 31.03122571286783702253
628.20000 31.03122571286783702253
628.30000 31.03122571286783702253
628.40000 31.03122571286783702253
628.50000 31.03122571286783702253
628.60000 31.03122571286783702253
628.70000 31.03122571286783702253
628.80000 31.03122571286783702253
628.90000 31.03122571286783702253
629.00000 31.03122571286783702253
629.10000 31.03122571286783702253
629.20000 31.03122571286783702253
629.30000 31.03122571286783702253
629.40000 31.03122571286783702253
629.50000 31.03122571286783702253
629.60000 31.03122571286783702253
629.70000 31.03122571286783702253
629.80000 31.03122571286783702253
629.90000 31.03122571286783702253
630.00000 31.03122571286783702253
630.10000 31.03122571286783702253
630.20000 31.03122571286783702253
630.30000 31.03122571286783702253
630.40000 31.03122571286783702253
630.50000 31.03122571286783702253
630.60000 31.03122571286783702253
630.70000 31.03122571286783702253
630.80000 31.03122571286783702253
630.90000 31.03122571286783702253
631.00000 31.03122571286783702253
631.10000 31.03122571286783702253
631.20000 31.03122571286783702253
631.30000 31.03122571286783702253
631.40000 31.03122571286783702253
631.50000 31.03122571286783702253
631.60000 31.03122571286783702253
631.70000 31.03122571286783702253
631.80000 31.03122571286783702253
631.90000 31.03122571286783702253
632.00000 31.03122571286783702253
632.10000 31.03122571286783702253
632.20000 31.03122571286783702253
632.30000 31.03122571286783702253
632.40000 31.03122571286783702253
632.50000 31.03122571286783702253
632.60000 31.03122571286783702253
632.70000 31.03122571286783702253
632.80000 31.03122571286783702253
632.90000 31.03122571286783702253
633.00000 31.03122571286783702253
633.10000 31.03122571286783702253
633.20000 31.03122571286783702253
633.30000 31.03122571286783702253
633.40000 31.03122571286783702253
633.50000 31.03122571286783702253
633.60000 31.03122571286783702253
633.70000 31.03122571286783702253
633.80000 31.03122571286783702253
633.90000 31.03122571286783702253
634.00000 31.03122571286783702253
634.10000 31.03122571286783702253
634.20000 31.03122571286783702253
634.30000 31.03122571286783702253
634.40000 31.03122571286783702253
634.50000 31.03122571286783702253
634.60000 31.03122571286783702253
634.70000 31.03122571286783702253
634.80000 31.03122571286783702253
634.90000 31.03122571286783702253
635.00000 31.03122571286783702253
635.10000 31.03122571286783702253
635.20000 31.03122571286783702253
635.30000 31.03122571286783702253
635.40000 31.03122571286783702253
635.50000 31.03122571286783702253
635.60000 31.03122571286783702253
635.70000 31.03122571286783702253
635.80000 31.03122571286783702253
635.90000 31.03122571286783702253
636.00000 31.03122571286783702253
636.10000 31.03122571286783702253
636.20000 31.03122571286783702253
636.30000 31.03122571286783702253
636.40000 31.03122571286783702253
636.50000 31.03122571286783702253
636.60000 31.03122571286783702253
636.70000 31.03122571286783702253
636.80000 31.03122571286783702253
636.90000 31.03122571286783702253
637.00000 31.03122571286783702253
637.10000 31.03122571286783702253
637.20000 31.03122571286783702253
637.30000 31.03122571286783702253
637.40000 31.03122571286783702253
637.50000 31.03122571286783702253
637.60000 31.03122571286783702253
637.70000 31.03122571286783702253
637.80000 31.03122571286783702253
637.90000 31.03122571286783702253
638.00000 31.03122571286783702253
638.10000 31.03122571286783702253
638.20000 31.03122571286783702253
638.30000 31.03122571286783702253
638.40000 31.03122571286783702253
638.50000 31.03122571286783702253
638.60000 31.03122571286783702253
638.70000 31.03122571286783702253
638.80000 31.03122571286783702253
638.90000 31.03122571286783702253
639.00000 31.03122571286783702253
639.10000 31.03122571286783702253
639.20000 31.03122571286783702253
639.30000 31.03122571286783702253
639.40000 31.03122571286783702253
639.50000 31.03122571286783702253
639.60000 31.03122571286783702253
639.70000 31.03122571286783702253
639.80000 31.03122571286783702253
639.90000 31.03122571286783702253
640.00000 31.03122571286783702253
640.10000 31.03122571286783702253
640.20000 31.03122571286783702253
640.30000 31.03122571286783702253
640.40000 31.03122571286783702253
640.50000 31.03122571286783702253
640.60000 31.03122571286783702253
640.70000 31.03122571286783702253
640.80000 31.03122571286783702253
640.90000 31.03122571286783702253
641.00000 31.03122571286783702253
641.10000 31.03122571286783702253
641.20000 31.03122571286783702253
641.30000 31.03122571286783702253
641.40000 31.03122571286783702253
641.50000 31.03122571286783702253
641.60000 31.03122571286783702253
641.70000 31.03122571286783702253
641.80000 31.03122571286783702253
641.90000 31.03122571286783702253
642.00000 31.03122571286783702253
642.10000 31.03122571286783702253
642.20000 31.03122571286783702253
642.30000 31.03122571286783702253
642.40000 31.03122571286783702253
642.50000 31.03122571286783702253
642.60000 31.03122571286783702253
642.70000 31.03122571286783702253
642.80000 31.03122571286783702253
642.90000 31.03122571286783702253
643.00000 31.03122571286783702253
643.10000 31.03122571286783702253
643.20000 31.03122571286783702253
643.30000 31.03122571286783702253
643.40000 31.03122571286783702253
643.50000 31.03122571286783702253
643.60000 31.03122571286783702253
643.70000 31.03122571286783702253
643.80000 31.03122571286783702253
643.90000 31.03122571286783702253
644.00000 31.03122571286783702253
644.10000 31.03122571286783702253
644.20000 31.03122571286783702253
644.30000 31.03122571286783702253
644.40000 31.03122571286783702253
644.50000 31.03122571286783702253
644.60000 31.03122571286783702253
644.70000 31.03122571286783702253
644.80000 31.03122571286783702253
644.90000 31.03122571286783702253
645.00000 31.03122571286783702253
645.10000 31.03122571286783702253
645.20000 31.03122571286783702253
645.30000 31.03122571286783702253
645.40000 31.03122571286783702253
645.50000 31.03122571286783702253
645.60000 31.03122571286783702253
645.70000 31.03122571286783702253
645.80000 31.03122571286783702253
645.90000 31.03122571286783702253
646.00000 31.03122571286783702253
646.10000 31.03122571286783702253
646.20000 31.03122571286783702253
646.30000 31.03122571286783702253
646.40000 31.03122571286783702253
646.50000 31.03122571286783702253
646.60000 31.03122571286783702253
646.70000 31.03122571286783702253
646.80000 31.03122571286783702253
646.90000 31.03122571286783702253
647.00000 31.03122571286783702253
647.10000 31.03122571286783702253
647.20000 31.03122571286783702253
647.30000 31.03122571286783702253
647.40000 31.03122571286783702253
647.50000 31.03122571286783702253
647.60000 31.03122571286783702253
647.70000 31.03122571286783702253
647.80000 31.03122571286783702253
647.90000 31.03122571286783702253
648.00000 31.03122571286783702253
648.10000 31.03122571286783702253
648.20000 31.03122571286783702253
648.30000 31.03122571286783702253
648.40000 31.03122571286783702253
648.50000 31.03122571286783702253
648.60000 31.03122571286783702253
648.70000 31.03122571286783702253
648.80000 31.03122571286783702253
648.90000 31.03122571286783702253
649.00000 31.03122571286783702253
649.10000 31.03122571286783702253
649.20000 31.03122571286783702253
649.30000 31.03122571286783702253
649.40000 31.03122571286783702253
649.50000 31.03122571286783702253
649.60000 31.03122571286783702253
649.70000 31.03122571286783702253
649.80000 31.03122571286783702253
649.90000 31.03122571286783702253
650.00000 31.03122571286783702253
650.10000 31.03122571286783702253
650.20000 31.03122571286783702253
650.30000 31.03122571286783702253
650.40000 31.03122571286783702253
650.50000 31.03122571286783702253
650.60000 31.03122571286783702253
650.70000 31.03122571286783702253
650.80000 31.03122571286783702253
650.90000 31.03122571286783702253
651.00000 31.03122571286783702253
651.10000 31.03122571286783702253
651.20000 31.03122571286783702253
651.30000 31.03122571286783702253
651.40000 31.03122571286783702253
651.50000 31.03122571286783702253
651.60000 31.03122571286783702253
651.70000 31.03122571286783702253
651.80000 31.03122571286783702253
651.90000 31.03122571286783702253
652.00000 31.03122571286783702253
652.10000 31.03122571286783702253
652.20000 31.03122571286783702253
652.30000 31.03122571286783702253
652.40000 31.03122571286783702253
652.50000 31.03122571286783702253
652.60000 31.03122571286783702253
652.70000 31.03122571286783702253
652.80000 31.03122571286783702253
652.90000 31.03122571286783702253
653.00000 31.03122571286783702253
653.10000 31.03122571286783702253
653.20000 31.03122571286783702253
653.30000 31.03122571286783702253
653.40000 31.03122571286783702253
653.50000 31.03122571286783702253
653.60000 31.03122571286783702253
653.70000 31.03122571286783702253
653.80000 31.03122571286783702253
653.90000 31.03122571286783702253
654.00000 31.03122571286783702253
654.10000 31.03122571286783702253
654.20000 31.03122571286783702253
654.30000 31.03122571286783702253
654.40000 31.03122571286783702253
654.50000 31.03122571286783702253
654.60000 31.03122571286783702253
654.70000 31.03122571286783702253
654.80000 31.03122571286783702253
654.90000 31.03122571286783702253
655.00000 31.03122571286783702253
655.10000 31.03122571286783702253
655.20000 31.03122571286783702253
655.30000 31.03122571286783702253
655.40000 31.03122571286783702253
655.50000 31.03122571286783702253
655.60000 31.03122571286783702253
655.70000 31.03122571286783702253
655.80000 31.03122571286783702253
655.90000 31.03122571286783702253
656.00000 31.03122571286783702253
656.10000 31.03122571286783702253
656.20000 31.03122571286783702253
656.30000 31.03122571286783702253
656.40000 31.03122571286783702253
656.50000 31.03122571286783702253
656.60000 31.03122571286783702253
656.70000 31.03122571286783702253
656.80000 31.03122571286783702253
656.90000 31.03122571286783702253
657.00000 31.03122571286783702253
657.10000 31.03122571286783702253
657.20000 31.03122571286783702253
657.30000 31.03122571286783702253
657.40000 31.03122571286783702253
657.50000 31.03122571286783702253
657.60000 31.03122571286783702253
657.70000 31.03122571286783702253
657.80000 31.03122571286783702253
657.90000 31.03122571286783702253
658.00000 31.03122571286783702253
658.10000 31.03122571286783702253
658.20000 31.03122571286783702253
658.30000 31.03122571286783702253
658.40000 31.03122571286783702253
658.50000 31.03122571286783702253
658.60000 31.03122571286783702253
658.70000 31.03122571286783702253
658.80000 31.03122571286783702253
658.90000 31.03122571286783702253
659.00000 31.03122571286783702253
659.10000 31.03122571286783702253
659.20000 31.03122571286783702253
659.30000 31.03122571286783702253
659.40000 31.03122571286783702253
659.50000 31.03122571286783702253
659.60000 31.03122571286783702253
659.70000 31.03122571286783702253
659.80000 31.03122571286783702253
659.90000 31.03122571286783702253
660.00000 31.03122571286783702253
660.10000 31.03122571286783702253
660.20000 31.03122571286783702253
660.30000 31.03122571286783702253
660.40000 31.03122571286783702253
660.50000 31.03122571286783702253
660.60000 31.03122571286783702253
660.70000 31.03122571286783702253
660.80000 31.03122571286783702253
660.90000 31.03122571286783702253
661.00000 31.03122571286783702253
661.10000 31.03122571286783702253
661.20000 31.03122571286783702253
661.30000 31.03122571286783702253
661.40000 31.03122571286783702253
661.50000 31.03122571286783702253
661.60000 31.03122571286783702253
661.70000 31.03122571286783702253
661.80000 31.03122571286783702253
661.90000 31.03122571286783702253
662.00000 31.03122571286783702253
662.10000 31.03122571286783702253
662.20000 31.03122571286783702253
662.30000 31.03122571286783702253
662.40000 31.03122571286783702253
662.50000 31.03122571286783702253
662.60000 31.03122571286783702253
662.70000 31.03122571286783702253
662.80000 31.03122571286783702253
662.90000 31.03122571286783702253
663.00000 31.03122571286783702253
663.10000 31.03122571286783702253
663.20000 31.03122571286783702253
663.30000 31.03122571286783702253
663.40000 31.03122571286783702253
663.50000 31.03122571286783702253
663.60000 31.03122571286783702253
663.70000 31.03122571286783702253
663.80000 31.03122571286783702253
663.90000 31.03122571286783702253
664.00000 31.03122571286783702253
664.10000 31.03122571286783702253
664.20000 31.03122571286783702253
664.30000 31.03122571286783702253
664.40000 31.03122571286783702253
664.50000 31.03122571286783702253
664.60000 31.03122571286783702253
664.70000 31.03122571286783702253
664.80000 31.03122571286783702253
664.90000 31.03122571286783702253
665.00000 31.03122571286783702253
665.10000 31.03122571286783702253
665.20000 31.03122571286783702253
665.30000 31.03122571286783702253
665.40000 31.03122571286783702253
665.50000 31.03122571286783702253
665.60000 31.03122571286783702253
665.70000 31.03122571286783702253
665.80000 31.03122571286783702253
665.90000 31.03122571286783702253
666.00000 31.03122571286783702253
666.10000 31.03122571286783702253
666.20000 31.03122571286783702253
666.30000 31.03122571286783702253
666.40000 31.03122571286783702253
666.50000 31.03122571286783702253
666.60000 31.03122571286783702253
666.70000 31.03122571286783702253
666.80000 31.03122571286783702253
666.90000 31.03122571286783702253
667.00000 31.03122571286783702253
667.10000 31.03122571286783702253
667.20000 31.03122571286783702253
667.30000 31.03122571286783702253
667.40000 31.03122571286783702253
667.50000 31.03122571286783702253
667.60000 31.03122571286783702253
667.70000 31.03122571286783702253
667.80000 31.03122571286783702253
667.90000 31.03122571286783702253
668.00000 31.03122571286783702253
668.10000 31.03122571286783702253
668.20000 31.03122571286783702253
668.30000 31.03122571286783702253
668.40000 31.03122571286783702253
668.50000 31.03122571286783702253
668.60000 31.03122571286783702253
668.70000 31.03122571286783702253
668.80000 31.03122571286783702253
668.90000 31.03122571286783702253
669.00000 31.03122571286783702253
669.10000 31.03122571286783702253
669.20000 31.03122571286783702253
669.30000 31.03122571286783702253
669.40000 31.03122571286783702253
669.50000 31.03122571286783702253
669.60000 31.03122571286783702253
669.70000 31.03122571286783702253
669.80000 31.03122571286783702253
669.90000 31.03122571286783702253
670.00000 31.03122571286783702253
670.10000 31.03122571286783702253
670.20000 31.03122571286783702253
670.30000 31.03122571286783702253
670.40000 31.03122571286783702253
670.50000 31.03122571286783702253
670.60000 31.03122571286783702253
670.70000 31.03122571286783702253
670.80000 31.03122571286783702253
670.90000 31.03122571286783702253
671.00000 31.03122571286783702253
671.10000 31.03122571286783702253
671.20000 31.03122571286783702253
671.30000 31.03122571286783702253
671.40000 31.03122571286783702253
671.50000 31.03122571286783702253
671.60000 31.03122571286783702253
671.70000 31.03122571286783702253
671.80000 31.03122571286783702253
671.90000 31.03122571286783702253
672.00000 31.03122571286783702253
672.10000 31.03122571286783702253
672.20000 31.03122571286783702253
672.30000 31.03122571286783702253
672.40000 31.03122571286783702253
672.50000 31.03122571286783702253
672.60000 31.03122571286783702253
672.70000 31.03122571286783702253
672.80000 31.03122571286783702253
672.90000 31.03122571286783702253
673.00000 31.03122571286783702253
673.10000 31.03122571286783702253
673.20000 31.03122571286783702253
673.30000 31.03122571286783702253
673.40000 31.03122571286783702253
673.50000 31.03122571286783702253
673.60000 31.03122571286783702253
673.70000 31.03122571286783702253
673.80000 31.03122571286783702253
673.90000 31.03122571286783702253
674.00000 31.03122571286783702253
674.10000 31.03122571286783702253
674.20000 31.03122571286783702253
674.30000 31.03122571286783702253
674.40000 31.03122571286783702253
674.50000 31.03122571286783702253
674.60000 31.03122571286783702253
674.70000 31.03122571286783702253
674.80000 31.03122571286783702253
674.90000 31.03122571286783702253
675.00000 31.03122571286783702253
675.10000 31.03122571286783702253
675.20000 31.03122571286783702253
675.30000 31.03122571286783702253
675.40000 31.03122571286783702253
675.50000 31.03122571286783702253
675.60000 31.03122571286783702253
675.70000 31.03122571286783702253
675.80000 31.03122571286783702253
675.90000 31.03122571286783702253
676.00000 31.03122571286783702253
676.10000 31.03122571286783702253
676.20000 31.03122571286783702253
676.30000 31.03122571286783702253
676.40000 31.03122571286783702253
676.50000 31.03122571286783702253
676.60000 31.03122571286783702253
676.70000 31.03122571286783702253
676.80000 31.03122571286783702253
676.90000 31.03122571286783702253
677.00000 31.03122571286783702253
677.10000 31.03122571286783702253
677.20000 31.03122571286783702253
677.30000 31.03122571286783702253
677.40000 31.03122571286783702253
677.50000 31.03122571286783702253
677.60000 31.03122571286783702253
677.70000 31.03122571286783702253
677.80000 31.03122571286783702253
677.90000 31.03122571286783702253
678.00000 31.03122571286783702253
678.10000 31.03122571286783702253
678.20000 31.03122571286783702253
678.30000 31.03122571286783702253
678.40000 31.03122571286783702253
678.50000 31.03122571286783702253
678.60000 31.03122571286783702253
678.70000 31.03122571286783702253
678.80000 31.03122571286783702253
678.90000 31.03122571286783702253
679.00000 31.03122571286783702253
679.10000 31.03122571286783702253
679.20000 31.03122571286783702253
679.30000 31.03122571286783702253
679.40000 31.03122571286783702253
679.50000 31.03122571286783702253
679.60000 31.03122571286783702253
679.70000 31.03122571286783702253
679.80000 31.03122571286783702253
679.90000 31.03122571286783702253
680.00000 31.03122571286783702253
680.10000 31.03122571286783702253
680.20000 31.03122571286783702253
680.30000 31.03122571286783702253
680.40000 31.03122571286783702253
680.50000 31.03122571286783702253
680.60000 31.03122571286783702253
680.70000 31.03122571286783702253
680.80000 31.03122571286783702253
680.90000 31.03122571286783702253
681.00000 31.03122571286783702253
681.10000 31.03122571286783702253
681.20000 31.03122571286783702253
681.30000 31.03122571286783702253
681.40000 31.03122571286783702253
681.50000 31.03122571286783702253
681.60000 31.03122571286783702253
681.70000 31.03122571286783702253
681.80000 31.03122571286783702253
681.90000 31.03122571286783702253
682.00000 31.03122571286783702253
682.10000 31.03122571286783702253
682.20000 31.03122571286783702253
682.30000 31.03122571286783702253
682.40000 31.03122571286783702253
682.50000 31.03122571286783702253
682.60000 31.03122571286783702253
682.70000 31.03122571286783702253
682.80000 31.03122571286783702253
682.90000 31.03122571286783702253
683.00000 31.03122571286783702253
683.10000 31.03122571286783702253
683.20000 31.03122571286783702253
683.30000 31.03122571286783702253
683.40000 31.03122571286783702253
683.50000 31.03122571286783702253
683.60000 31.03122571286783702253
683.70000 31.03122571286783702253
683.80000 31.03122571286783702253
683.90000 31.03122571286783702253
684.00000 31.03122571286783702253
684.10000 31.03122571286783702253
684.20000 31.03122571286783702253
684.30000 31.03122571286783702253
684.40000 31.03122571286783702253
684.50000 31.03122571286783702253
684.60000 31.03122571286783702253
684.70000 31.03122571286783702253
684.80000 31.03122571286783702253
684.90000 31.03122571286783702253
685.00000 31.03122571286783702253
685.10000 31.03122571286783702253
685.20000 31.03122571286783702253
685.30000 31.03122571286783702253
685.40000 31.03122571286783702253
685.50000 31.03122571286783702253
685.60000 31.03122571286783702253
685.70000 31.03122571286783702253
685.80000 31.03122571286783702253
685.90000 31.03122571286783702253
686.00000 31.03122571286783702253
686.10000 31.03122571286783702253
686.20000 31.03122571286783702253
686.30000 31.03122571286783702253
686.40000 31.03122571286783702253
686.50000 31.03122571286783702253
686.60000 31.03122571286783702253
686.70000 31.03122571286783702253
686.80000 31.03122571286783702253
686.90000 31.03122571286783702253
687.00000 31.03122571286783702253
687.10000 31.03122571286783702253
687.20000 31.03122571286783702253
687.30000 31.03122571286783702253
687.40000 31.03122571286783702253
687.50000 31.03122571286783702253
687.60000 31.03122571286783702253
687.70000 31.03122571286783702253
687.80000 31.03122571286783702253
687.90000 31.03122571286783702253
688.00000 31.03122571286783702253
688.10000 31.03122571286783702253
688.20000 31.03122571286783702253
688.30000 31.03122571286783702253
688.40000 31.03122571286783702253
688.50000 31.03122571286783702253
688.60000 31.03122571286783702253
688.70000 31.03122571286783702253
688.80000 31.03122571286783702253
688.90000 31.03122571286783702253
689.00000 31.03122571286783702253
689.10000 31.03122571286783702253
689.20000 31.03122571286783702253
689.30000 31.03122571286783702253
689.40000 31.03122571286783702253
689.50000 31.03122571286783702253
689.60000 31.03122571286783702253
689.70000 31.03122571286783702253
689.80000 31.03122571286783702253
689.90000 31.03122571286783702253
690.00000 31.03122571286783702253
690.10000 31.03122571286783702253
690.20000 31.03122571286783702253
690.30000 31.03122571286783702253
690.40000 31.03122571286783702253
690.50000 31.03122571286783702253
690.60000 31.03122571286783702253
690.70000 31.03122571286783702253
690.80000 31.03122571286783702253
690.90000 31.03122571286783702253
691.00000 31.03122571286783702253
691.10000 31.03122571286783702253
691.20000 31.03122571286783702253
691.30000 31.03122571286783702253
691.40000 31.03122571286783702253
691.50000 31.03122571286783702253
691.60000 31.03122571286783702253
691.70000 31.03122571286783702253
691.80000 31.03122571286783702253
691.90000 31.03122571286783702253
692.00000 31.03122571286783702253
692.10000 31.03122571286783702253
692.20000 31.03122571286783702253
692.30000 31.03122571286783702253
692.40000 31.03122571286783702253
692.50000 31.03122571286783702253
692.60000 31.03122571286783702253
692.70000 31.03122571286783702253
692.80000 31.03122571286783702253
692.90000 31.03122571286783702253
693.00000 31.03122571286783702253
693.10000 31.03122571286783702253
693.20000 31.03122571286783702253
693.30000 31.03122571286783702253
693.40000 31.03122571286783702253
693.50000 31.03122571286783702253
693.60000 31.03122571286783702253
693.70000 31.03122571286783702253
693.80000 31.03122571286783702253
693.90000 31.03122571286783702253
694.00000 31.03122571286783702253
694.10000 31.03122571286783702253
694.20000 31.03122571286783702253
694.30000 31.03122571286783702253
694.40000 31.03122571286783702253
694.50000 31.03122571286783702253
694.60000 31.03122571286783702253
694.70000 31.03122571286783702253
694.80000 31.03122571286783702253
694.90000 31.03122571286783702253
695.00000 31.03122571286783702253
695.10000 31.03122571286783702253
695.20000 31.03122571286783702253
695.30000 31.03122571286783702253
695.40000 31.03122571286783702253
695.50000 31.03122571286783702253
695.60000 31.03122571286783702253
695.70000 31.03122571286783702253
695.80000 31.03122571286783702253
695.90000 31.03122571286783702253
696.00000 31.03122571286783702253
696.10000 31.03122571286783702253
696.20000 31.03122571286783702253
696.30000 31.03122571286783702253
696.40000 31.03122571286783702253
696.50000 31.03122571286783702253
696.60000 31.03122571286783702253
696.70000 31.03122571286783702253
696.80000 31.03122571286783702253
696.90000 31.03122571286783702253
697.00000 31.03122571286783702253
697.10000 31.03122571286783702253
697.20000 31.03122571286783702253
697.30000 31.03122571286783702253
697.40000 31.03122571286783702253
697.50000 31.03122571286783702253
697.60000 31.03122571286783702253
697.70000 31.03122571286783702253
697.80000 31.03122571286783702253
697.90000 31.03122571286783702253
698.00000 31.03122571286783702253
698.10000 31.03122571286783702253
698.20000 31.03122571286783702253
698.30000 31.03122571286783702253
698.40000 31.03122571286783702253
698.50000 31.03122571286783702253
698.60000 31.03122571286783702253
698.70000 31.03122571286783702253
698.80000 31.03122571286783702253
698.90000 31.03122571286783702253
699.00000 31.03122571286783702253
699.10000 31.03122571286783702253
699.20000 31.03122571286783702253
699.30000 31.03122571286783702253
699.40000 31.03122571286783702253
699.50000 31.03122571286783702253
699.60000 31.03122571286783702253
699.70000 31.03122571286783702253
699.80000 31.03122571286783702253
699.90000 31.03122571286783702253
700.00000 31.03122571286783702253
700.10000 31.03122571286783702253
700.20000 31.03122571286783702253
700.30000 31.03122571286783702253
700.40000 31.03122571286783702253
700.50000 31.03122571286783702253
700.60000 31.03122571286783702253
700.70000 31.03122571286783702253
700.80000 31.03122571286783702253
700.90000 31.03122571286783702253
701.00000 31.03122571286783702253
701.10000 31.03122571286783702253
701.20000 31.03122571286783702253
701.30000 31.03122571286783702253
701.40000 31.03122571286783702253
701.50000 31.03122571286783702253
701.60000 31.03122571286783702253
701.70000 31.03122571286783702253
701.80000 31.03122571286783702253
701.90000 31.03122571286783702253
702.00000 31.03122571286783702253
702.10000 31.03122571286783702253
702.20000 31.03122571286783702253
702.30000 31.03122571286783702253
702.40000 31.03122571286783702253
702.50000 31.03122571286783702253
702.60000 31.03122571286783702253
702.70000 31.03122571286783702253
702.80000 31.03122571286783702253
702.90000 31.03122571286783702253
703.00000 31.03122571286783702253
703.10000 31.03122571286783702253
703.20000 31.03122571286783702253
703.30000 31.03122571286783702253
703.40000 31.03122571286783702253
703.50000 31.03122571286783702253
703.60000 31.03122571286783702253
703.70000 31.03122571286783702253
703.80000 31.03122571286783702253
703.90000 31.03122571286783702253
704.00000 31.03122571286783702253
704.10000 31.03122571286783702253
704.20000 31.03122571286783702253
704.30000 31.03122571286783702253
704.40000 31.03122571286783702253
704.50000 31.03122571286783702253
704.60000 31.03122571286783702253
704.70000 31.03122571286783702253
704.80000 31.03122571286783702253
704.90000 31.03122571286783702253
705.00000 31.03122571286783702253
705.10000 31.03122571286783702253
705.20000 31.03122571286783702253
705.30000 31.03122571286783702253
705.40000 31.03122571286783702253
705.50000 31.03122571286783702253
705.60000 31.03122571286783702253
705.70000 31.03122571286783702253
705.80000 31.03122571286783702253
705.90000 31.03122571286783702253
706.00000 31.03122571286783702253
706.10000 31.03122571286783702253
706.20000 31.03122571286783702253
706.30000 31.03122571286783702253
706.40000 31.03122571286783702253
706.50000 31.03122571286783702253
706.60000 31.03122571286783702253
706.70000 31.03122571286783702253
706.80000 31.03122571286783702253
706.90000 31.03122571286783702253
707.00000 31.03122571286783702253
707.10000 31.03122571286783702253
707.20000 31.03122571286783702253
707.30000 31.03122571286783702253
707.40000 31.03122571286783702253
707.50000 31.03122571286783702253
707.60000 31.03122571286783702253
707.70000 31.03122571286783702253
707.80000 31.03122571286783702253
707.90000 31.03122571286783702253
708.00000 31.03122571286783702253
708.10000 31.03122571286783702253
708.20000 31.03122571286783702253
708.30000 31.03122571286783702253
708.40000 31.03122571286783702253
708.50000 31.03122571286783702253
708.60000 31.03122571286783702253
708.70000 31.03122571286783702253
708.80000 31.03122571286783702253
708.90000 31.03122571286783702253
709.00000 31.03122571286783702253
709.10000 31.03122571286783702253
709.20000 31.03122571286783702253
709.30000 31.03122571286783702253
709.40000 31.03122571286783702253
709.50000 31.03122571286783702253
709.60000 31.03122571286783702253
709.70000 31.03122571286783702253
709.80000 31.03122571286783702253
709.90000 31.03122571286783702253
710.00000 31.03122571286783702253
710.10000 31.03122571286783702253
710.20000 31.03122571286783702253
710.30000 31.03122571286783702253
710.40000 31.03122571286783702253
710.50000 31.03122571286783702253
710.60000 31.03122571286783702253
710.70000 31.03122571286783702253
710.80000 31.03122571286783702253
710.90000 31.03122571286783702253
711.00000 31.03122571286783702253
711.10000 31.03122571286783702253
711.20000 31.03122571286783702253
711.30000 31.03122571286783702253
711.40000 31.03122571286783702253
711.50000 31.03122571286783702253
711.60000 31.03122571286783702253
711.70000 31.03122571286783702253
711.80000 31.03122571286783702253
711.90000 31.03122571286783702253
712.00000 31.03122571286783702253
712.10000 31.03122571286783702253
712.20000 31.03122571286783702253
712.30000 31.03122571286783702253
712.40000 31.03122571286783702253
712.50000 31.03122571286783702253
712.60000 31.03122571286783702253
712.70000 31.03122571286783702253
712.80000 31.03122571286783702253
712.90000 31.03122571286783702253
713.00000 31.03122571286783702253
713.10000 31.03122571286783702253
713.20000 31.03122571286783702253
713.30000 31.03122571286783702253
713.40000 31.03122571286783702253
713.50000 31.03122571286783702253
713.60000 31.03122571286783702253
713.70000 31.03122571286783702253
713.80000 31.03122571286783702253
713.90000 31.03122571286783702253
714.00000 31.03122571286783702253
714.10000 31.03122571286783702253
714.20000 31.03122571286783702253
714.30000 31.03122571286783702253
714.40000 31.03122571286783702253
714.50000 31.03122571286783702253
714.60000 31.03122571286783702253
714.70000 31.03122571286783702253
714.80000 31.03122571286783702253
714.90000 31.03122571286783702253
715.00000 31.03122571286783702253
715.10000 31.03122571286783702253
715.20000 31.03122571286783702253
715.30000 31.03122571286783702253
715.40000 31.03122571286783702253
715.50000 31.03122571286783702253
715.60000 31.03122571286783702253
715.70000 31.03122571286783702253
715.80000 31.03122571286783702253
715.90000 31.03122571286783702253
716.00000 31.03122571286783702253
716.10000 31.03122571286783702253
716.20000 31.03122571286783702253
716.30000 31.03122571286783702253
716.40000 31.03122571286783702253
716.50000 31.03122571286783702253
716.60000 31.03122571286783702253
716.70000 31.03122571286783702253
716.80000 31.03122571286783702253
716.90000 31.03122571286783702253
717.00000 31.03122571286783702253
717.10000 31.03122571286783702253
717.20000 31.03122571286783702253
717.30000 31.03122571286783702253
717.40000 31.03122571286783702253
717.50000 31.03122571286783702253
717.60000 31.03122571286783702253
717.70000 31.03122571286783702253
717.80000 31.03122571286783702253
717.90000 31.03122571286783702253
718.00000 31.03122571286783702253
718.10000 31.03122571286783702253
718.20000 31.03122571286783702253
718.30000 31.03122571286783702253
718.40000 31.03122571286783702253
718.50000 31.03122571286783702253
718.60000 31.03122571286783702253
718.70000 31.03122571286783702253
718.80000 31.03122571286783702253
718.90000 31.03122571286783702253
719.00000 31.03122571286783702253
719.10000 31.03122571286783702253
719.20000 31.03122571286783702253
719.30000 31.03122571286783702253
719.40000 31.03122571286783702253
719.50000 31.03122571286783702253
719.60000 31.03122571286783702253
719.70000 31.03122571286783702253
719.80000 31.03122571286783702253
719.90000 31.03122571286783702253
720.00000 31.03122571286783702253
720.10000 31.03122571286783702253
720.20000 31.03122571286783702253
720.30000 31.03122571286783702253
720.40000 31.03122571286783702253
720.50000 31.03122571286783702253
720.60000 31.03122571286783702253
720.70000 31.03122571286783702253
720.80000 31.03122571286783702253
720.90000 31.03122571286783702253
721.00000 31.03122571286783702253
721.10000 31.03122571286783702253
721.20000 31.03122571286783702253
721.30000 31.03122571286783702253
721.40000 31.03122571286783702253
721.50000 31.03122571286783702253
721.60000 31.03122571286783702253
721.70000 31.03122571286783702253
721.80000 31.03122571286783702253
721.90000 31.03122571286783702253
722.00000 31.03122571286783702253
722.10000 31.03122571286783702253
722.20000 31.03122571286783702253
722.30000 31.03122571286783702253
722.40000 31.03122571286783702253
722.50000 31.03122571286783702253
722.60000 31.03122571286783702253
722.70000 31.03122571286783702253
722.80000 31.03122571286783702253
722.90000 31.03122571286783702253
723.00000 31.03122571286783702253
723.10000 31.03122571286783702253
723.20000 31.03122571286783702253
723.30000 31.03122571286783702253
723.40000 31.03122571286783702253
723.50000 31.03122571286783702253
723.60000 31.03122571286783702253
723.70000 31.03122571286783702253
723.80000 31.03122571286783702253
723.90000 31.03122571286783702253
724.00000 31.03122571286783702253
724.10000 31.03122571286783702253
724.20000 31.03122571286783702253
724.30000 31.03122571286783702253
724.40000 31.03122571286783702253
724.50000 31.03122571286783702253
724.60000 31.03122571286783702253
724.70000 31.03122571286783702253
724.80000 31.03122571286783702253
724.90000 31.03122571286783702253
725.00000 31.03122571286783702253
725.10000 31.03122571286783702253
725.20000 31.03122571286783702253
725.30000 31.03122571286783702253
725.40000 31.03122571286783702253
725.50000 31.03122571286783702253
725.60000 31.03122571286783702253
725.70000 31.03122571286783702253
725.80000 31.03122571286783702253
725.90000 31.03122571286783702253
726.00000 31.03122571286783702253
726.10000 31.03122571286783702253
726.20000 31.03122571286783702253
726.30000 31.03122571286783702253
726.40000 31.03122571286783702253
726.50000 31.03122571286783702253
726.60000 31.03122571286783702253
726.70000 31.03122571286783702253
726.80000 31.03122571286783702253
726.90000 31.03122571286783702253
727.00000 31.03122571286783702253
727.10000 31.03122571286783702253
727.20000 31.03122571286783702253
727.30000 31.03122571286783702253
727.40000 31.03122571286783702253
727.50000 31.03122571286783702253
727.60000 31.03122571286783702253
727.70000 31.03122571286783702253
727.80000 31.03122571286783702253
727.90000 31.03122571286783702253
728.00000 31.03122571286783702253
728.10000 31.03122571286783702253
728.20000 31.03122571286783702253
728.30000 31.03122571286783702253
728.40000 31.03122571286783702253
728.50000 31.03122571286783702253
728.60000 31.03122571286783702253
728.70000 31.03122571286783702253
728.80000 31.03122571286783702253
728.90000 31.03122571286783702253
729.00000 31.03122571286783702253
729.10000 31.03122571286783702253
729.20000 31.03122571286783702253
729.30000 31.03122571286783702253
729.40000 31.03122571286783702253
729.50000 31.03122571286783702253
729.60000 31.03122571286783702253
729.70000 31.03122571286783702253
729.80000 31.03122571286783702253
729.90000 31.03122571286783702253
730.00000 31.03122571286783702253
730.10000 31.03122571286783702253
730.20000 31.03122571286783702253
730.30000 31.03122571286783702253
730.40000 31.03122571286783702253
730.50000 31.03122571286783702253
730.60000 31.03122571286783702253
730.70000 31.03122571286783702253
730.80000 31.03122571286783702253
730.90000 31.03122571286783702253
731.00000 31.03122571286783702253
731.10000 31.03122571286783702253
731.20000 31.03122571286783702253
731.30000 31.03122571286783702253
731.40000 31.03122571286783702253
731.50000 31.03122571286783702253
731.60000 31.03122571286783702253
731.70000 31.03122571286783702253
731.80000 31.03122571286783702253
731.90000 31.03122571286783702253
732.00000 31.03122571286783702253
732.10000 31.03122571286783702253
732.20000 31.03122571286783702253
732.30000 31.03122571286783702253
732.40000 31.03122571286783702253
732.50000 31.03122571286783702253
732.60000 31.03122571286783702253
732.70000 31.03122571286783702253
732.80000 31.03122571286783702253
732.90000 31.03122571286783702253
733.00000 31.03122571286783702253
733.10000 31.03122571286783702253
733.20000 31.03122571286783702253
733.30000 31.03122571286783702253
733.40000 31.03122571286783702253
733.50000 31.03122571286783702253
733.60000 31.03122571286783702253
733.70000 31.03122571286783702253
733.80000 31.03122571286783702253
733.90000 31.03122571286783702253
734.00000 31.03122571286783702253
734.10000 31.03122571286783702253
734.20000 31.03122571286783702253
734.30000 31.03122571286783702253
734.40000 31.03122571286783702253
734.50000 31.03122571286783702253
734.60000 31.03122571286783702253
734.70000 31.03122571286783702253
734.80000 31.03122571286783702253
734.90000 31.03122571286783702253
735.00000 31.03122571286783702253
735.10000 31.03122571286783702253
735.20000 31.03122571286783702253
735.30000 31.03122571286783702253
735.40000 31.03122571286783702253
735.50000 31.03122571286783702253
735.60000 31.03122571286783702253
735.70000 31.03122571286783702253
735.80000 31.03122571286783702253
735.90000 31.03122571286783702253
736.00000 31.03122571286783702253
736.10000 31.03122571286783702253
736.20000 31.03122571286783702253
736.30000 31.03122571286783702253
736.40000 31.03122571286783702253
736.50000 31.03122571286783702253
736.60000 31.03122571286783702253
736.70000 31.03122571286783702253
736.80000 31.03122571286783702253
736.90000 31.03122571286783702253
737.00000 31.03122571286783702253
737.10000 31.03122571286783702253
737.20000 31.03122571286783702253
737.30000 31.03122571286783702253
737.40000 31.03122571286783702253
737.50000 31.03122571286783702253
737.60000 31.03122571286783702253
737.70000 31.03122571286783702253
737.80000 31.03122571286783702253
737.90000 31.03122571286783702253
738.00000 31.03122571286783702253
738.10000 31.03122571286783702253
738.20000 31.03122571286783702253
738.30000 31.03122571286783702253
738.40000 31.03122571286783702253
738.50000 31.03122571286783702253
738.60000 31.03122571286783702253
738.70000 31.03122571286783702253
738.80000 31.03122571286783702253
738.90000 31.03122571286783702253
739.00000 31.03122571286783702253
739.10000 31.03122571286783702253
739.20000 31.03122571286783702253
739.30000 31.03122571286783702253
739.40000 31.03122571286783702253
739.50000 31.03122571286783702253
739.60000 31.03122571286783702253
739.70000 31.03122571286783702253
739.80000 31.03122571286783702253
739.90000 31.03122571286783702253
740.00000 31.03122571286783702253
740.10000 31.03122571286783702253
740.20000 31.03122571286783702253
740.30000 31.03122571286783702253
740.40000 31.03122571286783702253
740.50000 31.03122571286783702253
740.60000 31.03122571286783702253
740.70000 31.03122571286783702253
740.80000 31.03122571286783702253
740.90000 31.03122571286783702253
741.00000 31.03122571286783702253
741.10000 31.03122571286783702253
741.20000 31.03122571286783702253
741.30000 31.03122571286783702253
741.40000 31.03122571286783702253
741.50000 31.03122571286783702253
741.60000 31.03122571286783702253
741.70000 31.03122571286783702253
741.80000 31.03122571286783702253
741.90000 31.03122571286783702253
742.00000 31.03122571286783702253
742.10000 31.03122571286783702253
742.20000 31.03122571286783702253
742.30000 31.03122571286783702253
742.40000 31.03122571286783702253
742.50000 31.03122571286783702253
742.60000 31.03122571286783702253
742.70000 31.03122571286783702253
742.80000 31.03122571286783702253
742.90000 31.03122571286783702253
743.00000 31.03122571286783702253
743.10000 31.03122571286783702253
743.20000 31.03122571286783702253
743.30000 31.03122571286783702253
743.40000 31.03122571286783702253
743.50000 31.03122571286783702253
743.60000 31.03122571286783702253
743.70000 31.03122571286783702253
743.80000 31.03122571286783702253
743.90000 31.03122571286783702253
744.00000 31.03122571286783702253
744.10000 31.03122571286783702253
744.20000 31.03122571286783702253
744.30000 31.03122571286783702253
744.40000 31.03122571286783702253
744.50000 31.03122571286783702253
744.60000 31.03122571286783702253
744.70000 31.03122571286783702253
744.80000 31.03122571286783702253
744.90000 31.03122571286783702253
745.00000 31.03122571286783702253
745.10000 31.03122571286783702253
745.20000 31.03122571286783702253
745.30000 31.03122571286783702253
745.40000 31.03122571286783702253
745.50000 31.03122571286783702253
745.60000 31.03122571286783702253
745.70000 31.03122571286783702253
745.80000 31.03122571286783702253
745.90000 31.03122571286783702253
746.00000 31.03122571286783702253
746.10000 31.03122571286783702253
746.20000 31.03122571286783702253
746.30000 31.03122571286783702253
746.40000 31.03122571286783702253
746.50000 31.03122571286783702253
746.60000 31.03122571286783702253
746.70000 31.03122571286783702253
746.80000 31.03122571286783702253
746.90000 31.03122571286783702253
747.00000 31.03122571286783702253
747.10000 31.03122571286783702253
747.20000 31.03122571286783702253
747.30000 31.03122571286783702253
747.40000 31.03122571286783702253
747.50000 31.03122571286783702253
747.60000 31.03122571286783702253
747.70000 31.03122571286783702253
747.80000 31.03122571286783702253
747.90000 31.03122571286783702253
748.00000 31.03122571286783702253
748.10000 31.03122571286783702253
748.20000 31.03122571286783702253
748.30000 31.03122571286783702253
748.40000 31.03122571286783702253
748.50000 31.03122571286783702253
748.60000 31.03122571286783702253
748.70000 31.03122571286783702253
748.80000 31.03122571286783702253
748.90000 31.03122571286783702253
749.00000 31.03122571286783702253
749.10000 31.03122571286783702253
749.20000 31.03122571286783702253
749.30000 31.03122571286783702253
749.40000 31.03122571286783702253
749.50000 31.03122571286783702253
749.60000 31.03122571286783702253
749.70000 31.03122571286783702253
749.80000 31.03122571286783702253
749.90000 31.03122571286783702253
750.00000 31.03122571286783702253
750.10000 31.03122571286783702253
750.20000 31.03122571286783702253
750.30000 31.03122571286783702253
750.40000 31.03122571286783702253
750.50000 31.03122571286783702253
750.60000 31.03122571286783702253
750.70000 31.03122571286783702253
750.80000 31.03122571286783702253
750.90000 31.03122571286783702253
751.00000 31.03122571286783702253
751.10000 31.03122571286783702253
751.20000 31.03122571286783702253
751.30000 31.03122571286783702253
751.40000 31.03122571286783702253
751.50000 31.03122571286783702253
751.60000 31.03122571286783702253
751.70000 31.03122571286783702253
751.80000 31.03122571286783702253
751.90000 31.03122571286783702253
752.00000 31.03122571286783702253
752.10000 31.03122571286783702253
752.20000 31.03122571286783702253
752.30000 31.03122571286783702253
752.40000 31.03122571286783702253
752.50000 31.03122571286783702253
752.60000 31.03122571286783702253
752.70000 31.03122571286783702253
752.80000 31.03122571286783702253
752.90000 31.03122571286783702253
753.00000 31.03122571286783702253
753.10000 31.03122571286783702253
753.20000 31.03122571286783702253
753.30000 31.03122571286783702253
753.40000 31.03122571286783702253
753.50000 31.03122571286783702253
753.60000 31.03122571286783702253
753.70000 31.03122571286783702253
753.80000 31.03122571286783702253
753.90000 31.03122571286783702253
754.00000 31.03122571286783702253
754.10000 31.03122571286783702253
754.20000 31.03122571286783702253
754.30000 31.03122571286783702253
754.40000 31.03122571286783702253
754.50000 31.03122571286783702253
754.60000 31.03122571286783702253
754.70000 31.03122571286783702253
754.80000 31.03122571286783702253
754.90000 31.03122571286783702253
755.00000 31.03122571286783702253
755.10000 31.03122571286783702253
755.20000 31.03122571286783702253
755.30000 31.03122571286783702253
755.40000 31.03122571286783702253
755.50000 31.03122571286783702253
755.60000 31.03122571286783702253
755.70000 31.03122571286783702253
755.80000 31.03122571286783702253
755.90000 31.03122571286783702253
756.00000 31.03122571286783702253
756.10000 31.03122571286783702253
756.20000 31.03122571286783702253
756.30000 31.03122571286783702253
756.40000 31.03122571286783702253
756.50000 31.03122571286783702253
756.60000 31.03122571286783702253
756.70000 31.03122571286783702253
756.80000 31.03122571286783702253
756.90000 31.03122571286783702253
757.00000 31.03122571286783702253
757.10000 31.03122571286783702253
757.20000 31.03122571286783702253
757.30000 31.03122571286783702253
757.40000 31.03122571286783702253
757.50000 31.03122571286783702253
757.60000 31.03122571286783702253
757.70000 31.03122571286783702253
757.80000 31.03122571286783702253
757.90000 31.03122571286783702253
758.00000 31.03122571286783702253
758.10000 31.03122571286783702253
758.20000 31.03122571286783702253
758.30000 31.03122571286783702253
758.40000 31.03122571286783702253
758.50000 31.03122571286783702253
758.60000 31.03122571286783702253
758.70000 31.03122571286783702253
758.80000 31.03122571286783702253
758.90000 31.03122571286783702253
759.00000 31.03122571286783702253
759.10000 31.03122571286783702253
759.20000 31.03122571286783702253
759.30000 31.03122571286783702253
759.40000 31.03122571286783702253
759.50000 31.03122571286783702253
759.60000 31.03122571286783702253
759.70000 31.03122571286783702253
759.80000 31.03122571286783702253
759.90000 31.03122571286783702253
760.00000 31.03122571286783702253
760.10000 31.03122571286783702253
760.20000 31.03122571286783702253
760.30000 31.03122571286783702253
760.40000 31.03122571286783702253
760.50000 31.03122571286783702253
760.60000 31.03122571286783702253
760.70000 31.03122571286783702253
760.80000 31.03122571286783702253
760.90000 31.03122571286783702253
761.00000 31.03122571286783702253
761.10000 31.03122571286783702253
761.20000 31.03122571286783702253
761.30000 31.03122571286783702253
761.40000 31.03122571286783702253
761.50000 31.03122571286783702253
761.60000 31.03122571286783702253
761.70000 31.03122571286783702253
761.80000 31.03122571286783702253
761.90000 31.03122571286783702253
762.00000 31.03122571286783702253
762.10000 31.03122571286783702253
762.20000 31.03122571286783702253
762.30000 31.03122571286783702253
762.40000 31.03122571286783702253
762.50000 31.03122571286783702253
762.60000 31.03122571286783702253
762.70000 31.03122571286783702253
762.80000 31.03122571286783702253
762.90000 31.03122571286783702253
763.00000 31.03122571286783702253
763.10000 31.03122571286783702253
763.20000 31.03122571286783702253
763.30000 31.03122571286783702253
763.40000 31.03122571286783702253
763.50000 31.03122571286783702253
763.60000 31.03122571286783702253
763.70000 31.03122571286783702253
763.80000 31.03122571286783702253
763.90000 31.03122571286783702253
764.00000 31.03122571286783702253
764.10000 31.03122571286783702253
764.20000 31.03122571286783702253
764.30000 31.03122571286783702253
764.40000 31.03122571286783702253
764.50000 31.03122571286783702253
764.60000 31.03122571286783702253
764.70000 31.03122571286783702253
764.80000 31.03122571286783702253
764.90000 31.03122571286783702253
765.00000 31.03122571286783702253
765.10000 31.03122571286783702253
765.20000 31.03122571286783702253
765.30000 31.03122571286783702253
765.40000 31.03122571286783702253
765.50000 31.03122571286783702253
765.60000 31.03122571286783702253
765.70000 31.03122571286783702253
765.80000 31.03122571286783702253
765.90000 31.03122571286783702253
766.00000 31.03122571286783702253
766.10000 31.03122571286783702253
766.20000 31.03122571286783702253
766.30000 31.03122571286783702253
766.40000 31.03122571286783702253
766.50000 31.03122571286783702253
766.60000 31.03122571286783702253
766.70000 31.03122571286783702253
766.80000 31.03122571286783702253
766.90000 31.03122571286783702253
767.00000 31.03122571286783702253
767.10000 31.03122571286783702253
767.20000 31.03122571286783702253
767.30000 31.03122571286783702253
767.40000 31.03122571286783702253
767.50000 31.03122571286783702253
767.60000 31.03122571286783702253
767.70000 31.03122571286783702253
767.80000 31.03122571286783702253
767.90000 31.03122571286783702253
768.00000 31.03122571286783702253
768.10000 31.03122571286783702253
768.20000 31.03122571286783702253
768.30000 31.03122571286783702253
768.40000 31.03122571286783702253
768.50000 31.03122571286783702253
768.60000 31.03122571286783702253
768.70000 31.03122571286783702253
768.80000 31.03122571286783702253
768.90000 31.03122571286783702253
769.00000 31.03122571286783702253
769.10000 31.03122571286783702253
769.20000 31.03122571286783702253
769.30000 31.03122571286783702253
769.40000 31.03122571286783702253
769.50000 31.03122571286783702253
769.60000 31.03122571286783702253
769.70000 31.03122571286783702253
769.80000 31.03122571286783702253
769.90000 31.03122571286783702253
770.00000 31.03122571286783702253
770.10000 31.03122571286783702253
770.20000 31.03122571286783702253
770.30000 31.03122571286783702253
770.40000 31.03122571286783702253
770.50000 31.03122571286783702253
770.60000 31.03122571286783702253
770.70000 31.03122571286783702253
770.80000 31.03122571286783702253
770.90000 31.03122571286783702253
771.00000 31.03122571286783702253
771.10000 31.03122571286783702253
771.20000 31.03122571286783702253
771.30000 31.03122571286783702253
771.40000 31.03122571286783702253
771.50000 31.03122571286783702253
771.60000 31.03122571286783702253
771.70000 31.03122571286783702253
771.80000 31.03122571286783702253
771.90000 31.03122571286783702253
772.00000 31.03122571286783702253
772.10000 31.03122571286783702253
772.20000 31.03122571286783702253
772.30000 31.03122571286783702253
772.40000 31.03122571286783702253
772.50000 31.03122571286783702253
772.60000 31.03122571286783702253
772.70000 31.03122571286783702253
772.80000 31.03122571286783702253
772.90000 31.03122571286783702253
773.00000 31.03122571286783702253
773.10000 31.03122571286783702253
773.20000 31.03122571286783702253
773.30000 31.03122571286783702253
773.40000 31.03122571286783702253
773.50000 31.03122571286783702253
773.60000 31.03122571286783702253
773.70000 31.03122571286783702253
773.80000 31.03122571286783702253
773.90000 31.03122571286783702253
774.00000 31.03122571286783702253
774.10000 31.03122571286783702253
774.20000 31.03122571286783702253
774.30000 31.03122571286783702253
774.40000 31.03122571286783702253
774.50000 31.03122571286783702253
774.60000 31.03122571286783702253
774.70000 31.03122571286783702253
774.80000 31.03122571286783702253
774.90000 31.03122571286783702253
775.00000 31.03122571286783702253
775.10000 31.03122571286783702253
775.20000 31.03122571286783702253
775.30000 31.03122571286783702253
775.40000 31.03122571286783702253
775.50000 31.03122571286783702253
775.60000 31.03122571286783702253
775.70000 31.03122571286783702253
775.80000 31.03122571286783702253
775.90000 31.03122571286783702253
776.00000 31.03122571286783702253
776.10000 31.03122571286783702253
776.20000 31.03122571286783702253
776.30000 31.03122571286783702253
776.40000 31.03122571286783702253
776.50000 31.03122571286783702253
776.60000 31.03122571286783702253
776.70000 31.03122571286783702253
776.80000 31.03122571286783702253
776.90000 31.03122571286783702253
777.00000 31.03122571286783702253
777.10000 31.03122571286783702253
777.20000 31.03122571286783702253
777.30000 31.03122571286783702253
777.40000 31.03122571286783702253
777.50000 31.03122571286783702253
777.60000 31.03122571286783702253
777.70000 31.03122571286783702253
777.80000 31.03122571286783702253
777.90000 31.03122571286783702253
778.00000 31.03122571286783702253
778.10000 31.03122571286783702253
778.20000 31.03122571286783702253
778.30000 31.03122571286783702253
778.40000 31.03122571286783702253
778.50000 31.03122571286783702253
778.60000 31.03122571286783702253
778.70000 31.03122571286783702253
778.80000 31.03122571286783702253
778.90000 31.03122571286783702253
779.00000 31.03122571286783702253
779.10000 31.03122571286783702253
779.20000 31.03122571286783702253
779.30000 31.03122571286783702253
779.40000 31.03122571286783702253
779.50000 31.03122571286783702253
779.60000 31.03122571286783702253
779.70000 31.03122571286783702253
779.80000 31.03122571286783702253
779.90000 31.03122571286783702253
780.00000 31.03122571286783702253
780.10000 31.03122571286783702253
780.20000 31.03122571286783702253
780.30000 31.03122571286783702253
780.40000 31.03122571286783702253
780.50000 31.03122571286783702253
780.60000 31.03122571286783702253
780.70000 31.03122571286783702253
780.80000 31.03122571286783702253
780.90000 31.03122571286783702253
781.00000 31.03122571286783702253
781.10000 31.03122571286783702253
781.20000 31.03122571286783702253
781.30000 31.03122571286783702253
781.40000 31.03122571286783702253
781.50000 31.03122571286783702253
781.60000 31.03122571286783702253
781.70000 31.03122571286783702253
781.80000 31.03122571286783702253
781.90000 31.03122571286783702253
782.00000 31.03122571286783702253
782.10000 31.03122571286783702253
782.20000 31.03122571286783702253
782.30000 31.03122571286783702253
782.40000 31.03122571286783702253
782.50000 31.03122571286783702253
782.60000 31.03122571286783702253
782.70000 31.03122571286783702253
782.80000 31.03122571286783702253
782.90000 31.03122571286783702253
783.00000 31.03122571286783702253
783.10000 31.03122571286783702253
783.20000 31.03122571286783702253
783.30000 31.03122571286783702253
783.40000 31.03122571286783702253
783.50000 31.03122571286783702253
783.60000 31.03122571286783702253
783.70000 31.03122571286783702253
783.80000 31.03122571286783702253
783.90000 31.03122571286783702253
784.00000 31.03122571286783702253
784.10000 31.03122571286783702253
784.20000 31.03122571286783702253
784.30000 31.03122571286783702253
784.40000 31.03122571286783702253
784.50000 31.03122571286783702253
784.60000 31.03122571286783702253
784.70000 31.03122571286783702253
784.80000 31.03122571286783702253
784.90000 31.03122571286783702253
785.00000 31.03122571286783702253
785.10000 31.03122571286783702253
785.20000 31.03122571286783702253
785.30000 31.03122571286783702253
785.40000 31.03122571286783702253
785.50000 31.03122571286783702253
785.60000 31.03122571286783702253
785.70000 31.03122571286783702253
785.80000 31.03122571286783702253
785.90000 31.03122571286783702253
786.00000 31.03122571286783702253
786.10000 31.03122571286783702253
786.20000 31.03122571286783702253
786.30000 31.03122571286783702253
786.40000 31.03122571286783702253
786.50000 31.03122571286783702253
786.60000 31.03122571286783702253
786.70000 31.03122571286783702253
786.80000 31.03122571286783702253
786.90000 31.03122571286783702253
787.00000 31.03122571286783702253
787.10000 31.03122571286783702253
787.20000 31.03122571286783702253
787.30000 31.03122571286783702253
787.40000 31.03122571286783702253
787.50000 31.03122571286783702253
787.60000 31.03122571286783702253
787.70000 31.03122571286783702253
787.80000 31.03122571286783702253
787.90000 31.03122571286783702253
788.00000 31.03122571286783702253
788.10000 31.03122571286783702253
788.20000 31.03122571286783702253
788.30000 31.03122571286783702253
788.40000 31.03122571286783702253
788.50000 31.03122571286783702253
788.60000 31.03122571286783702253
788.70000 31.03122571286783702253
788.80000 31.03122571286783702253
788.90000 31.03122571286783702253
789.00000 31.03122571286783702253
789.10000 31.03122571286783702253
789.20000 31.03122571286783702253
789.30000 31.03122571286783702253
789.40000 31.03122571286783702253
789.50000 31.03122571286783702253
789.60000 31.03122571286783702253
789.70000 31.03122571286783702253
789.80000 31.03122571286783702253
789.90000 31.03122571286783702253
790.00000 31.03122571286783702253
790.10000 31.03122571286783702253
790.20000 31.03122571286783702253
790.30000 31.03122571286783702253
790.40000 31.03122571286783702253
790.50000 31.03122571286783702253
790.60000 31.03122571286783702253
790.70000 31.03122571286783702253
790.80000 31.03122571286783702253
790.90000 31.03122571286783702253
791.00000 31.03122571286783702253
791.10000 31.03122571286783702253
791.20000 31.03122571286783702253
791.30000 31.03122571286783702253
791.40000 31.03122571286783702253
791.50000 31.03122571286783702253
791.60000 31.03122571286783702253
791.70000 31.03122571286783702253
791.80000 31.03122571286783702253
791.90000 31.03122571286783702253
792.00000 31.03122571286783702253
792.10000 31.03122571286783702253
792.20000 31.03122571286783702253
792.30000 31.03122571286783702253
792.40000 31.03122571286783702253
792.50000 31.03122571286783702253
792.60000 31.03122571286783702253
792.70000 31.03122571286783702253
792.80000 31.03122571286783702253
792.90000 31.03122571286783702253
793.00000 31.03122571286783702253
793.10000 31.03122571286783702253
793.20000 31.03122571286783702253
793.30000 31.03122571286783702253
793.40000 31.03122571286783702253
793.50000 31.03122571286783702253
793.60000 31.03122571286783702253
793.70000 31.03122571286783702253
793.80000 31.03122571286783702253
793.90000 31.03122571286783702253
794.00000 31.03122571286783702253
794.10000 31.03122571286783702253
794.20000 31.03122571286783702253
794.30000 31.03122571286783702253
794.40000 31.03122571286783702253
794.50000 31.03122571286783702253
794.60000 31.03122571286783702253
794.70000 31.03122571286783702253
794.80000 31.03122571286783702253
794.90000 31.03122571286783702253
795.00000 31.03122571286783702253
795.10000 31.03122571286783702253
795.20000 31.03122571286783702253
795.30000 31.03122571286783702253
795.40000 31.03122571286783702253
795.50000 31.03122571286783702253
795.60000 31.03122571286783702253
795.70000 31.03122571286783702253
795.80000 31.03122571286783702253
795.90000 31.03122571286783702253
796.00000 31.03122571286783702253
796.10000 31.03122571286783702253
796.20000 31.03122571286783702253
796.30000 31.03122571286783702253
796.40000 31.03122571286783702253
796.50000 31.03122571286783702253
796.60000 31.03122571286783702253
796.70000 31.03122571286783702253
796.80000 31.03122571286783702253
796.90000 31.03122571286783702253
797.00000 31.03122571286783702253
797.10000 31.03122571286783702253
797.20000 31.03122571286783702253
797.30000 31.03122571286783702253
797.40000 31.03122571286783702253
797.50000 31.03122571286783702253
797.60000 31.03122571286783702253
797.70000 31.03122571286783702253
797.80000 31.03122571286783702253
797.90000 31.03122571286783702253
798.00000 31.03122571286783702253
798.10000 31.03122571286783702253
798.20000 31.03122571286783702253
798.30000 31.03122571286783702253
798.40000 31.03122571286783702253
798.50000 31.03122571286783702253
798.60000 31.03122571286783702253
798.70000 31.03122571286783702253
798.80000 31.03122571286783702253
798.90000 31.03122571286783702253
799.00000 31.03122571286783702253
799.10000 31.03122571286783702253
799.20000 31.03122571286783702253
799.30000 31.03122571286783702253
799.40000 31.03122571286783702253
799.50000 31.03122571286783702253
799.60000 31.03122571286783702253
799.70000 31.03122571286783702253
799.80000 31.03122571286783702253
799.90000 31.03122571286783702253
800.00000 31.03122571286783702253
800.10000 31.03122571286783702253
800.20000 31.03122571286783702253
800.30000 31.03122571286783702253
800.40000 31.03122571286783702253
800.50000 31.03122571286783702253
800.60000 31.03122571286783702253
800.70000 31.03122571286783702253
800.80000 31.03122571286783702253
800.90000 31.03122571286783702253
801.00000 31.03122571286783702253
801.10000 31.03122571286783702253
801.20000 31.03122571286783702253
801.30000 31.03122571286783702253
801.40000 31.03122571286783702253
801.50000 31.03122571286783702253
801.60000 31.03122571286783702253
801.70000 31.03122571286783702253
801.80000 31.03122571286783702253
801.90000 31.03122571286783702253
802.00000 31.03122571286783702253
802.10000 31.03122571286783702253
802.20000 31.03122571286783702253
802.30000 31.03122571286783702253
802.40000 31.03122571286783702253
802.50000 31.03122571286783702253
802.60000 31.03122571286783702253
802.70000 31.03122571286783702253
802.80000 31.03122571286783702253
802.90000 31.03122571286783702253
803.00000 31.03122571286783702253
803.10000 31.03122571286783702253
803.20000 31.03122571286783702253
803.30000 31.03122571286783702253
803.40000 31.03122571286783702253
803.50000 31.03122571286783702253
803.60000 31.03122571286783702253
803.70000 31.03122571286783702253
803.80000 31.03122571286783702253
803.90000 31.03122571286783702253
804.00000 31.03122571286783702253
804.10000 31.03122571286783702253
804.20000 31.03122571286783702253
804.30000 31.03122571286783702253
804.40000 31.03122571286783702253
804.50000 31.03122571286783702253
804.60000 31.03122571286783702253
804.70000 31.03122571286783702253
804.80000 31.03122571286783702253
804.90000 31.03122571286783702253
805.00000 31.03122571286783702253
805.10000 31.03122571286783702253
805.20000 31.03122571286783702253
805.30000 31.03122571286783702253
805.40000 31.03122571286783702253
805.50000 31.03122571286783702253
805.60000 31.03122571286783702253
805.70000 31.03122571286783702253
805.80000 31.03122571286783702253
805.90000 31.03122571286783702253
806.00000 31.03122571286783702253
806.10000 31.03122571286783702253
806.20000 31.03122571286783702253
806.30000 31.03122571286783702253
806.40000 31.03122571286783702253
806.50000 31.03122571286783702253
806.60000 31.03122571286783702253
806.70000 31.03122571286783702253
806.80000 31.03122571286783702253
806.90000 31.03122571286783702253
807.00000 31.03122571286783702253
807.10000 31.03122571286783702253
807.20000 31.03122571286783702253
807.30000 31.03122571286783702253
807.40000 31.03122571286783702253
807.50000 31.03122571286783702253
807.60000 31.03122571286783702253
807.70000 31.03122571286783702253
807.80000 31.03122571286783702253
807.90000 31.03122571286783702253
808.00000 31.03122571286783702253
808.10000 31.03122571286783702253
808.20000 31.03122571286783702253
808.30000 31.03122571286783702253
808.40000 31.03122571286783702253
808.50000 31.03122571286783702253
808.60000 31.03122571286783702253
808.70000 31.03122571286783702253
808.80000 31.03122571286783702253
808.90000 31.03122571286783702253
809.00000 31.03122571286783702253
809.10000 31.03122571286783702253
809.20000 31.03122571286783702253
809.30000 31.03122571286783702253
809.40000 31.03122571286783702253
809.50000 31.03122571286783702253
809.60000 31.03122571286783702253
809.70000 31.03122571286783702253
809.80000 31.03122571286783702253
809.90000 31.03122571286783702253
810.00000 31.03122571286783702253
810.10000 31.03122571286783702253
810.20000 31.03122571286783702253
810.30000 31.03122571286783702253
810.40000 31.03122571286783702253
810.50000 31.03122571286783702253
810.60000 31.03122571286783702253
810.70000 31.03122571286783702253
810.80000 31.03122571286783702253
810.90000 31.03122571286783702253
811.00000 31.03122571286783702253
811.10000 31.03122571286783702253
811.20000 31.03122571286783702253
811.30000 31.03122571286783702253
811.40000 31.03122571286783702253
811.50000 31.03122571286783702253
811.60000 31.03122571286783702253
811.70000 31.03122571286783702253
811.80000 31.03122571286783702253
811.90000 31.03122571286783702253
812.00000 31.03122571286783702253
812.10000 31.03122571286783702253
812.20000 31.03122571286783702253
812.30000 31.03122571286783702253
812.40000 31.03122571286783702253
812.50000 31.03122571286783702253
812.60000 31.03122571286783702253
812.70000 31.03122571286783702253
812.80000 31.03122571286783702253
812.90000 31.03122571286783702253
813.00000 31.03122571286783702253
813.10000 31.03122571286783702253
813.20000 31.03122571286783702253
813.30000 31.03122571286783702253
813.40000 31.03122571286783702253
813.50000 31.03122571286783702253
813.60000 31.03122571286783702253
813.70000 31.03122571286783702253
813.80000 31.03122571286783702253
813.90000 31.03122571286783702253
814.00000 31.03122571286783702253
814.10000 31.03122571286783702253
814.20000 31.03122571286783702253
814.30000 31.03122571286783702253
814.40000 31.03122571286783702253
814.50000 31.03122571286783702253
814.60000 31.03122571286783702253
814.70000 31.03122571286783702253
814.80000 31.03122571286783702253
814.90000 31.03122571286783702253
815.00000 31.03122571286783702253
815.10000 31.03122571286783702253
815.20000 31.03122571286783702253
815.30000 31.03122571286783702253
815.40000 31.03122571286783702253
815.50000 31.03122571286783702253
815.60000 31.03122571286783702253
815.70000 31.03122571286783702253
815.80000 31.03122571286783702253
815.90000 31.03122571286783702253
816.00000 31.03122571286783702253
816.10000 31.03122571286783702253
816.20000 31.03122571286783702253
816.30000 31.03122571286783702253
816.40000 31.03122571286783702253
816.50000 31.03122571286783702253
816.60000 31.03122571286783702253
816.70000 31.03122571286783702253
816.80000 31.03122571286783702253
816.90000 31.03122571286783702253
817.00000 31.03122571286783702253
817.10000 31.03122571286783702253
817.20000 31.03122571286783702253
817.30000 31.03122571286783702253
817.40000 31.03122571286783702253
817.50000 31.03122571286783702253
817.60000 31.03122571286783702253
817.70000 31.03122571286783702253
817.80000 31.03122571286783702253
817.90000 31.03122571286783702253
818.00000 31.03122571286783702253
818.10000 31.03122571286783702253
818.20000 31.03122571286783702253
818.30000 31.03122571286783702253
818.40000 31.03122571286783702253
818.50000 31.03122571286783702253
818.60000 31.03122571286783702253
818.70000 31.03122571286783702253
818.80000 31.03122571286783702253
818.90000 31.03122571286783702253
819.00000 31.03122571286783702253
819.10000 31.03122571286783702253
819.20000 31.03122571286783702253
819.30000 31.03122571286783702253
819.40000 31.03122571286783702253
819.50000 31.03122571286783702253
819.60000 31.03122571286783702253
819.70000 31.03122571286783702253
819.80000 31.03122571286783702253
819.90000 31.03122571286783702253
820.00000 31.03122571286783702253
820.10000 31.03122571286783702253
820.20000 31.03122571286783702253
820.30000 31.03122571286783702253
820.40000 31.03122571286783702253
820.50000 31.03122571286783702253
820.60000 31.03122571286783702253
820.70000 31.03122571286783702253
820.80000 31.03122571286783702253
820.90000 31.03122571286783702253
821.00000 31.03122571286783702253
821.10000 31.03122571286783702253
821.20000 31.03122571286783702253
821.30000 31.03122571286783702253
821.40000 31.03122571286783702253
821.50000 31.03122571286783702253
821.60000 31.03122571286783702253
821.70000 31.03122571286783702253
821.80000 31.03122571286783702253
821.90000 31.03122571286783702253
822.00000 31.03122571286783702253
822.10000 31.03122571286783702253
822.20000 31.03122571286783702253
822.30000 31.03122571286783702253
822.40000 31.03122571286783702253
822.50000 31.03122571286783702253
822.60000 31.03122571286783702253
822.70000 31.03122571286783702253
822.80000 31.03122571286783702253
822.90000 31.03122571286783702253
823.00000 31.03122571286783702253
823.10000 31.03122571286783702253
823.20000 31.03122571286783702253
823.30000 31.03122571286783702253
823.40000 31.03122571286783702253
823.50000 31.03122571286783702253
823.60000 31.03122571286783702253
823.70000 31.03122571286783702253
823.80000 31.03122571286783702253
823.90000 31.03122571286783702253
824.00000 31.03122571286783702253
824.10000 31.03122571286783702253
824.20000 31.03122571286783702253
824.30000 31.03122571286783702253
824.40000 31.03122571286783702253
824.50000 31.03122571286783702253
824.60000 31.03122571286783702253
824.70000 31.03122571286783702253
824.80000 31.03122571286783702253
824.90000 31.03122571286783702253
825.00000 31.03122571286783702253
825.10000 31.03122571286783702253
825.20000 31.03122571286783702253
825.30000 31.03122571286783702253
825.40000 31.03122571286783702253
825.50000 31.03122571286783702253
825.60000 31.03122571286783702253
825.70000 31.03122571286783702253
825.80000 31.03122571286783702253
825.90000 31.03122571286783702253
826.00000 31.03122571286783702253
826.10000 31.03122571286783702253
826.20000 31.03122571286783702253
826.30000 31.03122571286783702253
826.40000 31.03122571286783702253
826.50000 31.03122571286783702253
826.60000 31.03122571286783702253
826.70000 31.03122571286783702253
826.80000 31.03122571286783702253
826.90000 31.03122571286783702253
827.00000 31.03122571286783702253
827.10000 31.03122571286783702253
827.20000 31.03122571286783702253
827.30000 31.03122571286783702253
827.40000 31.03122571286783702253
827.50000 31.03122571286783702253
827.60000 31.03122571286783702253
827.70000 31.03122571286783702253
827.80000 31.03122571286783702253
827.90000 31.03122571286783702253
828.00000 31.03122571286783702253
828.10000 31.03122571286783702253
828.20000 31.03122571286783702253
828.30000 31.03122571286783702253
828.40000 31.03122571286783702253
828.50000 31.03122571286783702253
828.60000 31.03122571286783702253
828.70000 31.03122571286783702253
828.80000 31.03122571286783702253
828.90000 31.03122571286783702253
829.00000 31.03122571286783702253
829.10000 31.03122571286783702253
829.20000 31.03122571286783702253
829.30000 31.03122571286783702253
829.40000 31.03122571286783702253
829.50000 31.03122571286783702253
829.60000 31.03122571286783702253
829.70000 31.03122571286783702253
829.80000 31.03122571286783702253
829.90000 31.03122571286783702253
830.00000 31.03122571286783702253
830.10000 31.03122571286783702253
830.20000 31.03122571286783702253
830.30000 31.03122571286783702253
830.40000 31.03122571286783702253
830.50000 31.03122571286783702253
830.60000 31.03122571286783702253
830.70000 31.03122571286783702253
830.80000 31.03122571286783702253
830.90000 31.03122571286783702253
831.00000 31.03122571286783702253
831.10000 31.03122571286783702253
831.20000 31.03122571286783702253
831.30000 31.03122571286783702253
831.40000 31.03122571286783702253
831.50000 31.03122571286783702253
831.60000 31.03122571286783702253
831.70000 31.03122571286783702253
831.80000 31.03122571286783702253
831.90000 31.03122571286783702253
832.00000 31.03122571286783702253
832.10000 31.03122571286783702253
832.20000 31.03122571286783702253
832.30000 31.03122571286783702253
832.40000 31.03122571286783702253
832.50000 31.03122571286783702253
832.60000 31.03122571286783702253
832.70000 31.03122571286783702253
832.80000 31.03122571286783702253
832.90000 31.03122571286783702253
833.00000 31.03122571286783702253
833.10000 31.03122571286783702253
833.20000 31.03122571286783702253
833.30000 31.03122571286783702253
833.40000 31.03122571286783702253
833.50000 31.03122571286783702253
833.60000 31.03122571286783702253
833.70000 31.03122571286783702253
833.80000 31.03122571286783702253
833.90000 31.03122571286783702253
834.00000 31.03122571286783702253
834.10000 31.03122571286783702253
834.20000 31.03122571286783702253
834.30000 31.03122571286783702253
834.40000 31.03122571286783702253
834.50000 31.03122571286783702253
834.60000 31.03122571286783702253
834.70000 31.03122571286783702253
834.80000 31.03122571286783702253
834.90000 31.03122571286783702253
835.00000 31.03122571286783702253
835.10000 31.03122571286783702253
835.20000 31.03122571286783702253
835.30000 31.03122571286783702253
835.40000 31.03122571286783702253
835.50000 31.03122571286783702253
835.60000 31.03122571286783702253
835.70000 31.03122571286783702253
835.80000 31.03122571286783702253
835.90000 31.03122571286783702253
836.00000 31.03122571286783702253
836.10000 31.03122571286783702253
836.20000 31.03122571286783702253
836.30000 31.03122571286783702253
836.40000 31.03122571286783702253
836.50000 31.03122571286783702253
836.60000 31.03122571286783702253
836.70000 31.03122571286783702253
836.80000 31.03122571286783702253
836.90000 31.03122571286783702253
837.00000 31.03122571286783702253
837.10000 31.03122571286783702253
837.20000 31.03122571286783702253
837.30000 31.03122571286783702253
837.40000 31.03122571286783702253
837.50000 31.03122571286783702253
837.60000 31.03122571286783702253
837.70000 31.03122571286783702253
837.80000 31.03122571286783702253
837.90000 31.03122571286783702253
838.00000 31.03122571286783702253
838.10000 31.03122571286783702253
838.20000 31.03122571286783702253
838.30000 31.03122571286783702253
838.40000 31.03122571286783702253
838.50000 31.03122571286783702253
838.60000 31.03122571286783702253
838.70000 31.03122571286783702253
838.80000 31.03122571286783702253
838.90000 31.03122571286783702253
839.00000 31.03122571286783702253
839.10000 31.03122571286783702253
839.20000 31.03122571286783702253
839.30000 31.03122571286783702253
839.40000 31.03122571286783702253
839.50000 31.03122571286783702253
839.60000 31.03122571286783702253
839.70000 31.03122571286783702253
839.80000 31.03122571286783702253
839.90000 31.03122571286783702253
840.00000 31.03122571286783702253
840.10000 31.03122571286783702253
840.20000 31.03122571286783702253
840.30000 31.03122571286783702253
840.40000 31.03122571286783702253
840.50000 31.03122571286783702253
840.60000 31.03122571286783702253
840.70000 31.03122571286783702253
840.80000 31.03122571286783702253
840.90000 31.03122571286783702253
841.00000 31.03122571286783702253
841.10000 31.03122571286783702253
841.20000 31.03122571286783702253
841.30000 31.03122571286783702253
841.40000 31.03122571286783702253
841.50000 31.03122571286783702253
841.60000 31.03122571286783702253
841.70000 31.03122571286783702253
841.80000 31.03122571286783702253
841.90000 31.03122571286783702253
842.00000 31.03122571286783702253
842.10000 31.03122571286783702253
842.20000 31.03122571286783702253
842.30000 31.03122571286783702253
842.40000 31.03122571286783702253
842.50000 31.03122571286783702253
842.60000 31.03122571286783702253
842.70000 31.03122571286783702253
842.80000 31.03122571286783702253
842.90000 31.03122571286783702253
843.00000 31.03122571286783702253
843.10000 31.03122571286783702253
843.20000 31.03122571286783702253
843.30000 31.03122571286783702253
843.40000 31.03122571286783702253
843.50000 31.03122571286783702253
843.60000 31.03122571286783702253
843.70000 31.03122571286783702253
843.80000 31.03122571286783702253
843.90000 31.03122571286783702253
844.00000 31.03122571286783702253
844.10000 31.03122571286783702253
844.20000 31.03122571286783702253
844.30000 31.03122571286783702253
844.40000 31.03122571286783702253
844.50000 31.03122571286783702253
844.60000 31.03122571286783702253
844.70000 31.03122571286783702253
844.80000 31.03122571286783702253
844.90000 31.03122571286783702253
845.00000 31.03122571286783702253
845.10000 31.03122571286783702253
845.20000 31.03122571286783702253
845.30000 31.03122571286783702253
845.40000 31.03122571286783702253
845.50000 31.03122571286783702253
845.60000 31.03122571286783702253
845.70000 31.03122571286783702253
845.80000 31.03122571286783702253
845.90000 31.03122571286783702253
846.00000 31.03122571286783702253
846.10000 31.03122571286783702253
846.20000 31.03122571286783702253
846.30000 31.03122571286783702253
846.40000 31.03122571286783702253
846.50000 31.03122571286783702253
846.60000 31.03122571286783702253
846.70000 31.03122571286783702253
846.80000 31.03122571286783702253
846.90000 31.03122571286783702253
847.00000 31.03122571286783702253
847.10000 31.03122571286783702253
847.20000 31.03122571286783702253
847.30000 31.03122571286783702253
847.40000 31.03122571286783702253
847.50000 31.03122571286783702253
847.60000 31.03122571286783702253
847.70000 31.03122571286783702253
847.80000 31.03122571286783702253
847.90000 31.03122571286783702253
848.00000 31.03122571286783702253
848.10000 31.03122571286783702253
848.20000 31.03122571286783702253
848.30000 31.03122571286783702253
848.40000 31.03122571286783702253
848.50000 31.03122571286783702253
848.60000 31.03122571286783702253
848.70000 31.03122571286783702253
848.80000 31.03122571286783702253
848.90000 31.03122571286783702253
849.00000 31.03122571286783702253
849.10000 31.03122571286783702253
849.20000 31.03122571286783702253
849.30000 31.03122571286783702253
849.40000 31.03122571286783702253
849.50000 31.03122571286783702253
849.60000 31.03122571286783702253
849.70000 31.03122571286783702253
849.80000 31.03122571286783702253
849.90000 31.03122571286783702253
850.00000 31.03122571286783702253
850.10000 31.03122571286783702253
850.20000 31.03122571286783702253
850.30000 31.03122571286783702253
850.40000 31.03122571286783702253
850.50000 31.03122571286783702253
850.60000 31.03122571286783702253
850.70000 31.03122571286783702253
850.80000 31.03122571286783702253
850.90000 31.03122571286783702253
851.00000 31.03122571286783702253
851.10000 31.03122571286783702253
851.20000 31.03122571286783702253
851.30000 31.03122571286783702253
851.40000 31.03122571286783702253
851.50000 31.03122571286783702253
851.60000 31.03122571286783702253
851.70000 31.03122571286783702253
851.80000 31.03122571286783702253
851.90000 31.03122571286783702253
852.00000 31.03122571286783702253
852.10000 31.03122571286783702253
852.20000 31.03122571286783702253
852.30000 31.03122571286783702253
852.40000 31.03122571286783702253
852.50000 31.03122571286783702253
852.60000 31.03122571286783702253
852.70000 31.03122571286783702253
852.80000 31.03122571286783702253
852.90000 31.03122571286783702253
853.00000 31.03122571286783702253
853.10000 31.03122571286783702253
853.20000 31.03122571286783702253
853.30000 31.03122571286783702253
853.40000 31.03122571286783702253
853.50000 31.03122571286783702253
853.60000 31.03122571286783702253
853.70000 31.03122571286783702253
853.80000 31.03122571286783702253
853.90000 31.03122571286783702253
854.00000 31.03122571286783702253
854.10000 31.03122571286783702253
854.20000 31.03122571286783702253
854.30000 31.03122571286783702253
854.40000 31.03122571286783702253
854.50000 31.03122571286783702253
854.60000 31.03122571286783702253
854.70000 31.03122571286783702253
854.80000 31.03122571286783702253
854.90000 31.03122571286783702253
855.00000 31.03122571286783702253
855.10000 31.03122571286783702253
855.20000 31.03122571286783702253
855.30000 31.03122571286783702253
855.40000 31.03122571286783702253
855.50000 31.03122571286783702253
855.60000 31.03122571286783702253
855.70000 31.03122571286783702253
855.80000 31.03122571286783702253
855.90000 31.03122571286783702253
856.00000 31.03122571286783702253
856.10000 31.03122571286783702253
856.20000 31.03122571286783702253
856.30000 31.03122571286783702253
856.40000 31.03122571286783702253
856.50000 31.03122571286783702253
856.60000 31.03122571286783702253
856.70000 31.03122571286783702253
856.80000 31.03122571286783702253
856.90000 31.03122571286783702253
857.00000 31.03122571286783702253
857.10000 31.03122571286783702253
857.20000 31.03122571286783702253
857.30000 31.03122571286783702253
857.40000 31.03122571286783702253
857.50000 31.03122571286783702253
857.60000 31.03122571286783702253
857.70000 31.03122571286783702253
857.80000 31.03122571286783702253
857.90000 31.03122571286783702253
858.00000 31.03122571286783702253
858.10000 31.03122571286783702253
858.20000 31.03122571286783702253
858.30000 31.03122571286783702253
858.40000 31.03122571286783702253
858.50000 31.03122571286783702253
858.60000 31.03122571286783702253
858.70000 31.03122571286783702253
858.80000 31.03122571286783702253
858.90000 31.03122571286783702253
859.00000 31.03122571286783702253
859.10000 31.03122571286783702253
859.20000 31.03122571286783702253
859.30000 31.03122571286783702253
859.40000 31.03122571286783702253
859.50000 31.03122571286783702253
859.60000 31.03122571286783702253
859.70000 31.03122571286783702253
859.80000 31.03122571286783702253
859.90000 31.03122571286783702253
860.00000 31.03122571286783702253
860.10000 31.03122571286783702253
860.20000 31.03122571286783702253
860.30000 31.03122571286783702253
860.40000 31.03122571286783702253
860.50000 31.03122571286783702253
860.60000 31.03122571286783702253
860.70000 31.03122571286783702253
860.80000 31.03122571286783702253
860.90000 31.03122571286783702253
861.00000 31.03122571286783702253
861.10000 31.03122571286783702253
861.20000 31.03122571286783702253
861.30000 31.03122571286783702253
861.40000 31.03122571286783702253
861.50000 31.03122571286783702253
861.60000 31.03122571286783702253
861.70000 31.03122571286783702253
861.80000 31.03122571286783702253
861.90000 31.03122571286783702253
862.00000 31.03122571286783702253
862.10000 31.03122571286783702253
862.20000 31.03122571286783702253
862.30000 31.03122571286783702253
862.40000 31.03122571286783702253
862.50000 31.03122571286783702253
862.60000 31.03122571286783702253
862.70000 31.03122571286783702253
862.80000 31.03122571286783702253
862.90000 31.03122571286783702253
863.00000 31.03122571286783702253
863.10000 31.03122571286783702253
863.20000 31.03122571286783702253
863.30000 31.03122571286783702253
863.40000 31.03122571286783702253
863.50000 31.03122571286783702253
863.60000 31.03122571286783702253
863.70000 31.03122571286783702253
863.80000 31.03122571286783702253
863.90000 31.03122571286783702253
864.00000 31.03122571286783702253
864.10000 31.03122571286783702253
864.20000 31.03122571286783702253
864.30000 31.03122571286783702253
864.40000 31.03122571286783702253
864.50000 31.03122571286783702253
864.60000 31.03122571286783702253
864.70000 31.03122571286783702253
864.80000 31.03122571286783702253
864.90000 31.03122571286783702253
865.00000 31.03122571286783702253
865.10000 31.03122571286783702253
865.20000 31.03122571286783702253
865.30000 31.03122571286783702253
865.40000 31.03122571286783702253
865.50000 31.03122571286783702253
865.60000 31.03122571286783702253
865.70000 31.03122571286783702253
865.80000 31.03122571286783702253
865.90000 31.03122571286783702253
866.00000 31.03122571286783702253
866.10000 31.03122571286783702253
866.20000 31.03122571286783702253
866.30000 31.03122571286783702253
866.40000 31.03122571286783702253
866.50000 31.03122571286783702253
866.60000 31.03122571286783702253
866.70000 31.03122571286783702253
866.80000 31.03122571286783702253
866.90000 31.03122571286783702253
867.00000 31.03122571286783702253
867.10000 31.03122571286783702253
867.20000 31.03122571286783702253
867.30000 31.03122571286783702253
867.40000 31.03122571286783702253
867.50000 31.03122571286783702253
867.60000 31.03122571286783702253
867.70000 31.03122571286783702253
867.80000 31.03122571286783702253
867.90000 31.03122571286783702253
868.00000 31.03122571286783702253
868.10000 31.03122571286783702253
868.20000 31.03122571286783702253
868.30000 31.03122571286783702253
868.40000 31.03122571286783702253
868.50000 31.03122571286783702253
868.60000 31.03122571286783702253
868.70000 31.03122571286783702253
868.80000 31.03122571286783702253
868.90000 31.03122571286783702253
869.00000 31.03122571286783702253
869.10000 31.03122571286783702253
869.20000 31.03122571286783702253
869.30000 31.03122571286783702253
869.40000 31.03122571286783702253
869.50000 31.03122571286783702253
869.60000 31.03122571286783702253
869.70000 31.03122571286783702253
869.80000 31.03122571286783702253
869.90000 31.03122571286783702253
870.00000 31.03122571286783702253
870.10000 31.03122571286783702253
870.20000 31.03122571286783702253
870.30000 31.03122571286783702253
870.40000 31.03122571286783702253
870.50000 31.03122571286783702253
870.60000 31.03122571286783702253
870.70000 31.03122571286783702253
870.80000 31.03122571286783702253
870.90000 31.03122571286783702253
871.00000 31.03122571286783702253
871.10000 31.03122571286783702253
871.20000 31.03122571286783702253
871.30000 31.03122571286783702253
871.40000 31.03122571286783702253
871.50000 31.03122571286783702253
871.60000 31.03122571286783702253
871.70000 31.03122571286783702253
871.80000 31.03122571286783702253
871.90000 31.03122571286783702253
872.00000 31.03122571286783702253
872.10000 31.03122571286783702253
872.20000 31.03122571286783702253
872.30000 31.03122571286783702253
872.40000 31.03122571286783702253
872.50000 31.03122571286783702253
872.60000 31.03122571286783702253
872.70000 31.03122571286783702253
872.80000 31.03122571286783702253
872.90000 31.03122571286783702253
873.00000 31.03122571286783702253
873.10000 31.03122571286783702253
873.20000 31.03122571286783702253
873.30000 31.03122571286783702253
873.40000 31.03122571286783702253
873.50000 31.03122571286783702253
873.60000 31.03122571286783702253
873.70000 31.03122571286783702253
873.80000 31.03122571286783702253
873.90000 31.03122571286783702253
874.00000 31.03122571286783702253
874.10000 31.03122571286783702253
874.20000 31.03122571286783702253
874.30000 31.03122571286783702253
874.40000 31.03122571286783702253
874.50000 31.03122571286783702253
874.60000 31.03122571286783702253
874.70000 31.03122571286783702253
874.80000 31.03122571286783702253
874.90000 31.03122571286783702253
875.00000 31.03122571286783702253
875.10000 31.03122571286783702253
875.20000 31.03122571286783702253
875.30000 31.03122571286783702253
875.40000 31.03122571286783702253
875.50000 31.03122571286783702253
875.60000 31.03122571286783702253
875.70000 31.03122571286783702253
875.80000 31.03122571286783702253
875.90000 31.03122571286783702253
876.00000 31.03122571286783702253
876.10000 31.03122571286783702253
876.20000 31.03122571286783702253
876.30000 31.03122571286783702253
876.40000 31.03122571286783702253
876.50000 31.03122571286783702253
876.60000 31.03122571286783702253
876.70000 31.03122571286783702253
876.80000 31.03122571286783702253
876.90000 31.03122571286783702253
877.00000 31.03122571286783702253
877.10000 31.03122571286783702253
877.20000 31.03122571286783702253
877.30000 31.03122571286783702253
877.40000 31.03122571286783702253
877.50000 31.03122571286783702253
877.60000 31.03122571286783702253
877.70000 31.03122571286783702253
877.80000 31.03122571286783702253
877.90000 31.03122571286783702253
878.00000 31.03122571286783702253
878.10000 31.03122571286783702253
878.20000 31.03122571286783702253
878.30000 31.03122571286783702253
878.40000 31.03122571286783702253
878.50000 31.03122571286783702253
878.60000 31.03122571286783702253
878.70000 31.03122571286783702253
878.80000 31.03122571286783702253
878.90000 31.03122571286783702253
879.00000 31.03122571286783702253
879.10000 31.03122571286783702253
879.20000 31.03122571286783702253
879.30000 31.03122571286783702253
879.40000 31.03122571286783702253
879.50000 31.03122571286783702253
879.60000 31.03122571286783702253
879.70000 31.03122571286783702253
879.80000 31.03122571286783702253
879.90000 31.03122571286783702253
880.00000 31.03122571286783702253
880.10000 31.03122571286783702253
880.20000 31.03122571286783702253
880.30000 31.03122571286783702253
880.40000 31.03122571286783702253
880.50000 31.03122571286783702253
880.60000 31.03122571286783702253
880.70000 31.03122571286783702253
880.80000 31.03122571286783702253
880.90000 31.03122571286783702253
881.00000 31.03122571286783702253
881.10000 31.03122571286783702253
881.20000 31.03122571286783702253
881.30000 31.03122571286783702253
881.40000 31.03122571286783702253
881.50000 31.03122571286783702253
881.60000 31.03122571286783702253
881.70000 31.03122571286783702253
881.80000 31.03122571286783702253
881.90000 31.03122571286783702253
882.00000 31.03122571286783702253
882.10000 31.03122571286783702253
882.20000 31.03122571286783702253
882.30000 31.03122571286783702253
882.40000 31.03122571286783702253
882.50000 31.03122571286783702253
882.60000 31.03122571286783702253
882.70000 31.03122571286783702253
882.80000 31.03122571286783702253
882.90000 31.03122571286783702253
883.00000 31.03122571286783702253
883.10000 31.03122571286783702253
883.20000 31.03122571286783702253
883.30000 31.03122571286783702253
883.40000 31.03122571286783702253
883.50000 31.03122571286783702253
883.60000 31.03122571286783702253
883.70000 31.03122571286783702253
883.80000 31.03122571286783702253
883.90000 31.03122571286783702253
884.00000 31.03122571286783702253
884.10000 31.03122571286783702253
884.20000 31.03122571286783702253
884.30000 31.03122571286783702253
884.40000 31.03122571286783702253
884.50000 31.03122571286783702253
884.60000 31.03122571286783702253
884.70000 31.03122571286783702253
884.80000 31.03122571286783702253
884.90000 31.03122571286783702253
885.00000 31.03122571286783702253
885.10000 31.03122571286783702253
885.20000 31.03122571286783702253
885.30000 31.03122571286783702253
885.40000 31.03122571286783702253
885.50000 31.03122571286783702253
885.60000 31.03122571286783702253
885.70000 31.03122571286783702253
885.80000 31.03122571286783702253
885.90000 31.03122571286783702253
886.00000 31.03122571286783702253
886.10000 31.03122571286783702253
886.20000 31.03122571286783702253
886.30000 31.03122571286783702253
886.40000 31.03122571286783702253
886.50000 31.03122571286783702253
886.60000 31.03122571286783702253
886.70000 31.03122571286783702253
886.80000 31.03122571286783702253
886.90000 31.03122571286783702253
887.00000 31.03122571286783702253
887.10000 31.03122571286783702253
887.20000 31.03122571286783702253
887.30000 31.03122571286783702253
887.40000 31.03122571286783702253
887.50000 31.03122571286783702253
887.60000 31.03122571286783702253
887.70000 31.03122571286783702253
887.80000 31.03122571286783702253
887.90000 31.03122571286783702253
888.00000 31.03122571286783702253
888.10000 31.03122571286783702253
888.20000 31.03122571286783702253
888.30000 31.03122571286783702253
888.40000 31.03122571286783702253
888.50000 31.03122571286783702253
888.60000 31.03122571286783702253
888.70000 31.03122571286783702253
888.80000 31.03122571286783702253
888.90000 31.03122571286783702253
889.00000 31.03122571286783702253
889.10000 31.03122571286783702253
889.20000 31.03122571286783702253
889.30000 31.03122571286783702253
889.40000 31.03122571286783702253
889.50000 31.03122571286783702253
889.60000 31.03122571286783702253
889.70000 31.03122571286783702253
889.80000 31.03122571286783702253
889.90000 31.03122571286783702253
890.00000 31.03122571286783702253
890.10000 31.03122571286783702253
890.20000 31.03122571286783702253
890.30000 31.03122571286783702253
890.40000 31.03122571286783702253
890.50000 31.03122571286783702253
890.60000 31.03122571286783702253
890.70000 31.03122571286783702253
890.80000 31.03122571286783702253
890.90000 31.03122571286783702253
891.00000 31.03122571286783702253
891.10000 31.03122571286783702253
891.20000 31.03122571286783702253
891.30000 31.03122571286783702253
891.40000 31.03122571286783702253
891.50000 31.03122571286783702253
891.60000 31.03122571286783702253
891.70000 31.03122571286783702253
891.80000 31.03122571286783702253
891.90000 31.03122571286783702253
892.00000 31.03122571286783702253
892.10000 31.03122571286783702253
892.20000 31.03122571286783702253
892.30000 31.03122571286783702253
892.40000 31.03122571286783702253
892.50000 31.03122571286783702253
892.60000 31.03122571286783702253
892.70000 31.03122571286783702253
892.80000 31.03122571286783702253
892.90000 31.03122571286783702253
893.00000 31.03122571286783702253
893.10000 31.03122571286783702253
893.20000 31.03122571286783702253
893.30000 31.03122571286783702253
893.40000 31.03122571286783702253
893.50000 31.03122571286783702253
893.60000 31.03122571286783702253
893.70000 31.03122571286783702253
893.80000 31.03122571286783702253
893.90000 31.03122571286783702253
894.00000 31.03122571286783702253
894.10000 31.03122571286783702253
894.20000 31.03122571286783702253
894.30000 31.03122571286783702253
894.40000 31.03122571286783702253
894.50000 31.03122571286783702253
894.60000 31.03122571286783702253
894.70000 31.03122571286783702253
894.80000 31.03122571286783702253
894.90000 31.03122571286783702253
895.00000 31.03122571286783702253
895.10000 31.03122571286783702253
895.20000 31.03122571286783702253
895.30000 31.03122571286783702253
895.40000 31.03122571286783702253
895.50000 31.03122571286783702253
895.60000 31.03122571286783702253
895.70000 31.03122571286783702253
895.80000 31.03122571286783702253
895.90000 31.03122571286783702253
896.00000 31.03122571286783702253
896.10000 31.03122571286783702253
896.20000 31.03122571286783702253
896.30000 31.03122571286783702253
896.40000 31.03122571286783702253
896.50000 31.03122571286783702253
896.60000 31.03122571286783702253
896.70000 31.03122571286783702253
896.80000 31.03122571286783702253
896.90000 31.03122571286783702253
897.00000 31.03122571286783702253
897.10000 31.03122571286783702253
897.20000 31.03122571286783702253
897.30000 31.03122571286783702253
897.40000 31.03122571286783702253
897.50000 31.03122571286783702253
897.60000 31.03122571286783702253
897.70000 31.03122571286783702253
897.80000 31.03122571286783702253
897.90000 31.03122571286783702253
898.00000 31.03122571286783702253
898.10000 31.03122571286783702253
898.20000 31.03122571286783702253
898.30000 31.03122571286783702253
898.40000 31.03122571286783702253
898.50000 31.03122571286783702253
898.60000 31.03122571286783702253
898.70000 31.03122571286783702253
898.80000 31.03122571286783702253
898.90000 31.03122571286783702253
899.00000 31.03122571286783702253
899.10000 31.03122571286783702253
899.20000 31.03122571286783702253
899.30000 31.03122571286783702253
899.40000 31.03122571286783702253
899.50000 31.03122571286783702253
899.60000 31.03122571286783702253
899.70000 31.03122571286783702253
899.80000 31.03122571286783702253
899.90000 31.03122571286783702253
900.00000 31.03122571286783702253
900.10000 31.03122571286783702253
900.20000 31.03122571286783702253
900.30000 31.03122571286783702253
900.40000 31.03122571286783702253
900.50000 31.03122571286783702253
900.60000 31.03122571286783702253
900.70000 31.03122571286783702253
900.80000 31.03122571286783702253
900.90000 31.03122571286783702253
901.00000 31.03122571286783702253
901.10000 31.03122571286783702253
901.20000 31.03122571286783702253
901.30000 31.03122571286783702253
901.40000 31.03122571286783702253
901.50000 31.03122571286783702253
901.60000 31.03122571286783702253
901.70000 31.03122571286783702253
901.80000 31.03122571286783702253
901.90000 31.03122571286783702253
902.00000 31.03122571286783702253
902.10000 31.03122571286783702253
902.20000 31.03122571286783702253
902.30000 31.03122571286783702253
902.40000 31.03122571286783702253
902.50000 31.03122571286783702253
902.60000 31.03122571286783702253
902.70000 31.03122571286783702253
902.80000 31.03122571286783702253
902.90000 31.03122571286783702253
903.00000 31.03122571286783702253
903.10000 31.03122571286783702253
903.20000 31.03122571286783702253
903.30000 31.03122571286783702253
903.40000 31.03122571286783702253
903.50000 31.03122571286783702253
903.60000 31.03122571286783702253
903.70000 31.03122571286783702253
903.80000 31.03122571286783702253
903.90000 31.03122571286783702253
904.00000 31.03122571286783702253
904.10000 31.03122571286783702253
904.20000 31.03122571286783702253
904.30000 31.03122571286783702253
904.40000 31.03122571286783702253
904.50000 31.03122571286783702253
904.60000 31.03122571286783702253
904.70000 31.03122571286783702253
904.80000 31.03122571286783702253
904.90000 31.03122571286783702253
905.00000 31.03122571286783702253
905.10000 31.03122571286783702253
905.20000 31.03122571286783702253
905.30000 31.03122571286783702253
905.40000 31.03122571286783702253
905.50000 31.03122571286783702253
905.60000 31.03122571286783702253
905.70000 31.03122571286783702253
905.80000 31.03122571286783702253
905.90000 31.03122571286783702253
906.00000 31.03122571286783702253
906.10000 31.03122571286783702253
906.20000 31.03122571286783702253
906.30000 31.03122571286783702253
906.40000 31.03122571286783702253
906.50000 31.03122571286783702253
906.60000 31.03122571286783702253
906.70000 31.03122571286783702253
906.80000 31.03122571286783702253
906.90000 31.03122571286783702253
907.00000 31.03122571286783702253
907.10000 31.03122571286783702253
907.20000 31.03122571286783702253
907.30000 31.03122571286783702253
907.40000 31.03122571286783702253
907.50000 31.03122571286783702253
907.60000 31.03122571286783702253
907.70000 31.03122571286783702253
907.80000 31.03122571286783702253
907.90000 31.03122571286783702253
908.00000 31.03122571286783702253
908.10000 31.03122571286783702253
908.20000 31.03122571286783702253
908.30000 31.03122571286783702253
908.40000 31.03122571286783702253
908.50000 31.03122571286783702253
908.60000 31.03122571286783702253
908.70000 31.03122571286783702253
908.80000 31.03122571286783702253
908.90000 31.03122571286783702253
909.00000 31.03122571286783702253
909.10000 31.03122571286783702253
909.20000 31.03122571286783702253
909.30000 31.03122571286783702253
909.40000 31.03122571286783702253
909.50000 31.03122571286783702253
909.60000 31.03122571286783702253
909.70000 31.03122571286783702253
909.80000 31.03122571286783702253
909.90000 31.03122571286783702253
910.00000 31.03122571286783702253
910.10000 31.03122571286783702253
910.20000 31.03122571286783702253
910.30000 31.03122571286783702253
910.40000 31.03122571286783702253
910.50000 31.03122571286783702253
910.60000 31.03122571286783702253
910.70000 31.03122571286783702253
910.80000 31.03122571286783702253
910.90000 31.03122571286783702253
911.00000 31.03122571286783702253
911.10000 31.03122571286783702253
911.20000 31.03122571286783702253
911.30000 31.03122571286783702253
911.40000 31.03122571286783702253
911.50000 31.03122571286783702253
911.60000 31.03122571286783702253
911.70000 31.03122571286783702253
911.80000 31.03122571286783702253
911.90000 31.03122571286783702253
912.00000 31.03122571286783702253
912.10000 31.03122571286783702253
912.20000 31.03122571286783702253
912.30000 31.03122571286783702253
912.40000 31.03122571286783702253
912.50000 31.03122571286783702253
912.60000 31.03122571286783702253
912.70000 31.03122571286783702253
912.80000 31.03122571286783702253
912.90000 31.03122571286783702253
913.00000 31.03122571286783702253
913.10000 31.03122571286783702253
913.20000 31.03122571286783702253
913.30000 31.03122571286783702253
913.40000 31.03122571286783702253
913.50000 31.03122571286783702253
913.60000 31.03122571286783702253
913.70000 31.03122571286783702253
913.80000 31.03122571286783702253
913.90000 31.03122571286783702253
914.00000 31.03122571286783702253
914.10000 31.03122571286783702253
914.20000 31.03122571286783702253
914.30000 31.03122571286783702253
914.40000 31.03122571286783702253
914.50000 31.03122571286783702253
914.60000 31.03122571286783702253
914.70000 31.03122571286783702253
914.80000 31.03122571286783702253
914.90000 31.03122571286783702253
915.00000 31.03122571286783702253
915.10000 31.03122571286783702253
915.20000 31.03122571286783702253
915.30000 31.03122571286783702253
915.40000 31.03122571286783702253
915.50000 31.03122571286783702253
915.60000 31.03122571286783702253
915.70000 31.03122571286783702253
915.80000 31.03122571286783702253
915.90000 31.03122571286783702253
916.00000 31.03122571286783702253
916.10000 31.03122571286783702253
916.20000 31.03122571286783702253
916.30000 31.03122571286783702253
916.40000 31.03122571286783702253
916.50000 31.03122571286783702253
916.60000 31.03122571286783702253
916.70000 31.03122571286783702253
916.80000 31.03122571286783702253
916.90000 31.03122571286783702253
917.00000 31.03122571286783702253
917.10000 31.03122571286783702253
917.20000 31.03122571286783702253
917.30000 31.03122571286783702253
917.40000 31.03122571286783702253
917.50000 31.03122571286783702253
917.60000 31.03122571286783702253
917.70000 31.03122571286783702253
917.80000 31.03122571286783702253
917.90000 31.03122571286783702253
918.00000 31.03122571286783702253
918.10000 31.03122571286783702253
918.20000 31.03122571286783702253
918.30000 31.03122571286783702253
918.40000 31.03122571286783702253
918.50000 31.03122571286783702253
918.60000 31.03122571286783702253
918.70000 31.03122571286783702253
918.80000 31.03122571286783702253
918.90000 31.03122571286783702253
919.00000 31.03122571286783702253
919.10000 31.03122571286783702253
919.20000 31.03122571286783702253
919.30000 31.03122571286783702253
919.40000 31.03122571286783702253
919.50000 31.03122571286783702253
919.60000 31.03122571286783702253
919.70000 31.03122571286783702253
919.80000 31.03122571286783702253
919.90000 31.03122571286783702253
920.00000 31.03122571286783702253
920.10000 31.03122571286783702253
920.20000 31.03122571286783702253
920.30000 31.03122571286783702253
920.40000 31.03122571286783702253
920.50000 31.03122571286783702253
920.60000 31.03122571286783702253
920.70000 31.03122571286783702253
920.80000 31.03122571286783702253
920.90000 31.03122571286783702253
921.00000 31.03122571286783702253
921.10000 31.03122571286783702253
921.20000 31.03122571286783702253
921.30000 31.03122571286783702253
921.40000 31.03122571286783702253
921.50000 31.03122571286783702253
921.60000 31.03122571286783702253
921.70000 31.03122571286783702253
921.80000 31.03122571286783702253
921.90000 31.03122571286783702253
922.00000 31.03122571286783702253
922.10000 31.03122571286783702253
922.20000 31.03122571286783702253
922.30000 31.03122571286783702253
922.40000 31.03122571286783702253
922.50000 31.03122571286783702253
922.60000 31.03122571286783702253
922.70000 31.03122571286783702253
922.80000 31.03122571286783702253
922.90000 31.03122571286783702253
923.00000 31.03122571286783702253
923.10000 31.03122571286783702253
923.20000 31.03122571286783702253
923.30000 31.03122571286783702253
923.40000 31.03122571286783702253
923.50000 31.03122571286783702253
923.60000 31.03122571286783702253
923.70000 31.03122571286783702253
923.80000 31.03122571286783702253
923.90000 31.03122571286783702253
924.00000 31.03122571286783702253
924.10000 31.03122571286783702253
924.20000 31.03122571286783702253
924.30000 31.03122571286783702253
924.40000 31.03122571286783702253
924.50000 31.03122571286783702253
924.60000 31.03122571286783702253
924.70000 31.03122571286783702253
924.80000 31.03122571286783702253
924.90000 31.03122571286783702253
925.00000 31.03122571286783702253
925.10000 31.03122571286783702253
925.20000 31.03122571286783702253
925.30000 31.03122571286783702253
925.40000 31.03122571286783702253
925.50000 31.03122571286783702253
925.60000 31.03122571286783702253
925.70000 31.03122571286783702253
925.80000 31.03122571286783702253
925.90000 31.03122571286783702253
926.00000 31.03122571286783702253
926.10000 31.03122571286783702253
926.20000 31.03122571286783702253
926.30000 31.03122571286783702253
926.40000 31.03122571286783702253
926.50000 31.03122571286783702253
926.60000 31.03122571286783702253
926.70000 31.03122571286783702253
926.80000 31.03122571286783702253
926.90000 31.03122571286783702253
927.00000 31.03122571286783702253
927.10000 31.03122571286783702253
927.20000 31.03122571286783702253
927.30000 31.03122571286783702253
927.40000 31.03122571286783702253
927.50000 31.03122571286783702253
927.60000 31.03122571286783702253
927.70000 31.03122571286783702253
927.80000 31.03122571286783702253
927.90000 31.03122571286783702253
928.00000 31.03122571286783702253
928.10000 31.03122571286783702253
928.20000 31.03122571286783702253
928.30000 31.03122571286783702253
928.40000 31.03122571286783702253
928.50000 31.03122571286783702253
928.60000 31.03122571286783702253
928.70000 31.03122571286783702253
928.80000 31.03122571286783702253
928.90000 31.03122571286783702253
929.00000 31.03122571286783702253
929.10000 31.03122571286783702253
929.20000 31.03122571286783702253
929.30000 31.03122571286783702253
929.40000 31.03122571286783702253
929.50000 31.03122571286783702253
929.60000 31.03122571286783702253
929.70000 31.03122571286783702253
929.80000 31.03122571286783702253
929.90000 31.03122571286783702253
930.00000 31.03122571286783702253
930.10000 31.03122571286783702253
930.20000 31.03122571286783702253
930.30000 31.03122571286783702253
930.40000 31.03122571286783702253
930.50000 31.03122571286783702253
930.60000 31.03122571286783702253
930.70000 31.03122571286783702253
930.80000 31.03122571286783702253
930.90000 31.03122571286783702253
931.00000 31.03122571286783702253
931.10000 31.03122571286783702253
931.20000 31.03122571286783702253
931.30000 31.03122571286783702253
931.40000 31.03122571286783702253
931.50000 31.03122571286783702253
931.60000 31.03122571286783702253
931.70000 31.03122571286783702253
931.80000 31.03122571286783702253
931.90000 31.03122571286783702253
932.00000 31.03122571286783702253
932.10000 31.03122571286783702253
932.20000 31.03122571286783702253
932.30000 31.03122571286783702253
932.40000 31.03122571286783702253
932.50000 31.03122571286783702253
932.60000 31.03122571286783702253
932.70000 31.03122571286783702253
932.80000 31.03122571286783702253
932.90000 31.03122571286783702253
933.00000 31.03122571286783702253
933.10000 31.03122571286783702253
933.20000 31.03122571286783702253
933.30000 31.03122571286783702253
933.40000 31.03122571286783702253
933.50000 31.03122571286783702253
933.60000 31.03122571286783702253
933.70000 31.03122571286783702253
933.80000 31.03122571286783702253
933.90000 31.03122571286783702253
934.00000 31.03122571286783702253
934.10000 31.03122571286783702253
934.20000 31.03122571286783702253
934.30000 31.03122571286783702253
934.40000 31.03122571286783702253
934.50000 31.03122571286783702253
934.60000 31.03122571286783702253
934.70000 31.03122571286783702253
934.80000 31.03122571286783702253
934.90000 31.03122571286783702253
935.00000 31.03122571286783702253
935.10000 31.03122571286783702253
935.20000 31.03122571286783702253
935.30000 31.03122571286783702253
935.40000 31.03122571286783702253
935.50000 31.03122571286783702253
935.60000 31.03122571286783702253
935.70000 31.03122571286783702253
935.80000 31.03122571286783702253
935.90000 31.03122571286783702253
936.00000 31.03122571286783702253
936.10000 31.03122571286783702253
936.20000 31.03122571286783702253
936.30000 31.03122571286783702253
936.40000 31.03122571286783702253
936.50000 31.03122571286783702253
936.60000 31.03122571286783702253
936.70000 31.03122571286783702253
936.80000 31.03122571286783702253
936.90000 31.03122571286783702253
937.00000 31.03122571286783702253
937.10000 31.03122571286783702253
937.20000 31.03122571286783702253
937.30000 31.03122571286783702253
937.40000 31.03122571286783702253
937.50000 31.03122571286783702253
937.60000 31.03122571286783702253
937.70000 31.03122571286783702253
937.80000 31.03122571286783702253
937.90000 31.03122571286783702253
938.00000 31.03122571286783702253
938.10000 31.03122571286783702253
938.20000 31.03122571286783702253
938.30000 31.03122571286783702253
938.40000 31.03122571286783702253
938.50000 31.03122571286783702253
938.60000 31.03122571286783702253
938.70000 31.03122571286783702253
938.80000 31.03122571286783702253
938.90000 31.03122571286783702253
939.00000 31.03122571286783702253
939.10000 31.03122571286783702253
939.20000 31.03122571286783702253
939.30000 31.03122571286783702253
939.40000 31.03122571286783702253
939.50000 31.03122571286783702253
939.60000 31.03122571286783702253
939.70000 31.03122571286783702253
939.80000 31.03122571286783702253
939.90000 31.03122571286783702253
940.00000 31.03122571286783702253
940.10000 31.03122571286783702253
940.20000 31.03122571286783702253
940.30000 31.03122571286783702253
940.40000 31.03122571286783702253
940.50000 31.03122571286783702253
940.60000 31.03122571286783702253
940.70000 31.03122571286783702253
940.80000 31.03122571286783702253
940.90000 31.03122571286783702253
941.00000 31.03122571286783702253
941.10000 31.03122571286783702253
941.20000 31.03122571286783702253
941.30000 31.03122571286783702253
941.40000 31.03122571286783702253
941.50000 31.03122571286783702253
941.60000 31.03122571286783702253
941.70000 31.03122571286783702253
941.80000 31.03122571286783702253
941.90000 31.03122571286783702253
942.00000 31.03122571286783702253
942.10000 31.03122571286783702253
942.20000 31.03122571286783702253
942.30000 31.03122571286783702253
942.40000 31.03122571286783702253
942.50000 31.03122571286783702253
942.60000 31.03122571286783702253
942.70000 31.03122571286783702253
942.80000 31.03122571286783702253
942.90000 31.03122571286783702253
943.00000 31.03122571286783702253
943.10000 31.03122571286783702253
943.20000 31.03122571286783702253
943.30000 31.03122571286783702253
943.40000 31.03122571286783702253
943.50000 31.03122571286783702253
943.60000 31.03122571286783702253
943.70000 31.03122571286783702253
943.80000 31.03122571286783702253
943.90000 31.03122571286783702253
944.00000 31.03122571286783702253
944.10000 31.03122571286783702253
944.20000 31.03122571286783702253
944.30000 31.03122571286783702253
944.40000 31.03122571286783702253
944.50000 31.03122571286783702253
944.60000 31.03122571286783702253
944.70000 31.03122571286783702253
944.80000 31.03122571286783702253
944.90000 31.03122571286783702253
945.00000 31.03122571286783702253
945.10000 31.03122571286783702253
945.20000 31.03122571286783702253
945.30000 31.03122571286783702253
945.40000 31.03122571286783702253
945.50000 31.03122571286783702253
945.60000 31.03122571286783702253
945.70000 31.03122571286783702253
945.80000 31.03122571286783702253
945.90000 31.03122571286783702253
946.00000 31.03122571286783702253
946.10000 31.03122571286783702253
946.20000 31.03122571286783702253
946.30000 31.03122571286783702253
946.40000 31.03122571286783702253
946.50000 31.03122571286783702253
946.60000 31.03122571286783702253
946.70000 31.03122571286783702253
946.80000 31.03122571286783702253
946.90000 31.03122571286783702253
947.00000 31.03122571286783702253
947.10000 31.03122571286783702253
947.20000 31.03122571286783702253
947.30000 31.03122571286783702253
947.40000 31.03122571286783702253
947.50000 31.03122571286783702253
947.60000 31.03122571286783702253
947.70000 31.03122571286783702253
947.80000 31.03122571286783702253
947.90000 31.03122571286783702253
948.00000 31.03122571286783702253
948.10000 31.03122571286783702253
948.20000 31.03122571286783702253
948.30000 31.03122571286783702253
948.40000 31.03122571286783702253
948.50000 31.03122571286783702253
948.60000 31.03122571286783702253
948.70000 31.03122571286783702253
948.80000 31.03122571286783702253
948.90000 31.03122571286783702253
949.00000 31.03122571286783702253
949.10000 31.03122571286783702253
949.20000 31.03122571286783702253
949.30000 31.03122571286783702253
949.40000 31.03122571286783702253
949.50000 31.03122571286783702253
949.60000 31.03122571286783702253
949.70000 31.03122571286783702253
949.80000 31.03122571286783702253
949.90000 31.03122571286783702253
950.00000 31.03122571286783702253
950.10000 31.03122571286783702253
950.20000 31.03122571286783702253
950.30000 31.03122571286783702253
950.40000 31.03122571286783702253
950.50000 31.03122571286783702253
950.60000 31.03122571286783702253
950.70000 31.03122571286783702253
950.80000 31.03122571286783702253
950.90000 31.03122571286783702253
951.00000 31.03122571286783702253
951.10000 31.03122571286783702253
951.20000 31.03122571286783702253
951.30000 31.03122571286783702253
951.40000 31.03122571286783702253
951.50000 31.03122571286783702253
951.60000 31.03122571286783702253
951.70000 31.03122571286783702253
951.80000 31.03122571286783702253
951.90000 31.03122571286783702253
952.00000 31.03122571286783702253
952.10000 31.03122571286783702253
952.20000 31.03122571286783702253
952.30000 31.03122571286783702253
952.40000 31.03122571286783702253
952.50000 31.03122571286783702253
952.60000 31.03122571286783702253
952.70000 31.03122571286783702253
952.80000 31.03122571286783702253
952.90000 31.03122571286783702253
953.00000 31.03122571286783702253
953.10000 31.03122571286783702253
953.20000 31.03122571286783702253
953.30000 31.03122571286783702253
953.40000 31.03122571286783702253
953.50000 31.03122571286783702253
953.60000 31.03122571286783702253
953.70000 31.03122571286783702253
953.80000 31.03122571286783702253
953.90000 31.03122571286783702253
954.00000 31.03122571286783702253
954.10000 31.03122571286783702253
954.20000 31.03122571286783702253
954.30000 31.03122571286783702253
954.40000 31.03122571286783702253
954.50000 31.03122571286783702253
954.60000 31.03122571286783702253
954.70000 31.03122571286783702253
954.80000 31.03122571286783702253
954.90000 31.03122571286783702253
955.00000 31.03122571286783702253
955.10000 31.03122571286783702253
955.20000 31.03122571286783702253
955.30000 31.03122571286783702253
955.40000 31.03122571286783702253
955.50000 31.03122571286783702253
955.60000 31.03122571286783702253
955.70000 31.03122571286783702253
955.80000 31.03122571286783702253
955.90000 31.03122571286783702253
956.00000 31.03122571286783702253
956.10000 31.03122571286783702253
956.20000 31.03122571286783702253
956.30000 31.03122571286783702253
956.40000 31.03122571286783702253
956.50000 31.03122571286783702253
956.60000 31.03122571286783702253
956.70000 31.03122571286783702253
956.80000 31.03122571286783702253
956.90000 31.03122571286783702253
957.00000 31.03122571286783702253
957.10000 31.03122571286783702253
957.20000 31.03122571286783702253
957.30000 31.03122571286783702253
957.40000 31.03122571286783702253
957.50000 31.03122571286783702253
957.60000 31.03122571286783702253
957.70000 31.03122571286783702253
957.80000 31.03122571286783702253
957.90000 31.03122571286783702253
958.00000 31.03122571286783702253
958.10000 31.03122571286783702253
958.20000 31.03122571286783702253
958.30000 31.03122571286783702253
958.40000 31.03122571286783702253
958.50000 31.03122571286783702253
958.60000 31.03122571286783702253
958.70000 31.03122571286783702253
958.80000 31.03122571286783702253
958.90000 31.03122571286783702253
959.00000 31.03122571286783702253
959.10000 31.03122571286783702253
959.20000 31.03122571286783702253
959.30000 31.03122571286783702253
959.40000 31.03122571286783702253
959.50000 31.03122571286783702253
959.60000 31.03122571286783702253
959.70000 31.03122571286783702253
959.80000 31.03122571286783702253
959.90000 31.03122571286783702253
960.00000 31.03122571286783702253
960.10000 31.03122571286783702253
960.20000 31.03122571286783702253
960.30000 31.03122571286783702253
960.40000 31.03122571286783702253
960.50000 31.03122571286783702253
960.60000 31.03122571286783702253
960.70000 31.03122571286783702253
960.80000 31.03122571286783702253
960.90000 31.03122571286783702253
961.00000 31.03122571286783702253
961.10000 31.03122571286783702253
961.20000 31.03122571286783702253
961.30000 31.03122571286783702253
961.40000 31.03122571286783702253
961.50000 31.03122571286783702253
961.60000 31.03122571286783702253
961.70000 31.03122571286783702253
961.80000 31.03122571286783702253
961.90000 31.03122571286783702253
962.00000 31.03122571286783702253
962.10000 31.03122571286783702253
962.20000 31.03122571286783702253
962.30000 31.03122571286783702253
962.40000 31.03122571286783702253
962.50000 31.03122571286783702253
962.60000 31.03122571286783702253
962.70000 31.03122571286783702253
962.80000 31.03122571286783702253
962.90000 31.03122571286783702253
963.00000 31.03122571286783702253
963.10000 31.03122571286783702253
963.20000 31.03122571286783702253
963.30000 31.03122571286783702253
963.40000 31.03122571286783702253
963.50000 31.03122571286783702253
963.60000 31.03122571286783702253
963.70000 31.03122571286783702253
963.80000 31.03122571286783702253
963.90000 31.03122571286783702253
964.00000 31.03122571286783702253
964.10000 31.03122571286783702253
964.20000 31.03122571286783702253
964.30000 31.03122571286783702253
964.40000 31.03122571286783702253
964.50000 31.03122571286783702253
964.60000 31.03122571286783702253
964.70000 31.03122571286783702253
964.80000 31.03122571286783702253
964.90000 31.03122571286783702253
965.00000 31.03122571286783702253
965.10000 31.03122571286783702253
965.20000 31.03122571286783702253
965.30000 31.03122571286783702253
965.40000 31.03122571286783702253
965.50000 31.03122571286783702253
965.60000 31.03122571286783702253
965.70000 31.03122571286783702253
965.80000 31.03122571286783702253
965.90000 31.03122571286783702253
966.00000 31.03122571286783702253
966.10000 31.03122571286783702253
966.20000 31.03122571286783702253
966.30000 31.03122571286783702253
966.40000 31.03122571286783702253
966.50000 31.03122571286783702253
966.60000 31.03122571286783702253
966.70000 31.03122571286783702253
966.80000 31.03122571286783702253
966.90000 31.03122571286783702253
967.00000 31.03122571286783702253
967.10000 31.03122571286783702253
967.20000 31.03122571286783702253
967.30000 31.03122571286783702253
967.40000 31.03122571286783702253
967.50000 31.03122571286783702253
967.60000 31.03122571286783702253
967.70000 31.03122571286783702253
967.80000 31.03122571286783702253
967.90000 31.03122571286783702253
968.00000 31.03122571286783702253
968.10000 31.03122571286783702253
968.20000 31.03122571286783702253
968.30000 31.03122571286783702253
968.40000 31.03122571286783702253
968.50000 31.03122571286783702253
968.60000 31.03122571286783702253
968.70000 31.03122571286783702253
968.80000 31.03122571286783702253
968.90000 31.03122571286783702253
969.00000 31.03122571286783702253
969.10000 31.03122571286783702253
969.20000 31.03122571286783702253
969.30000 31.03122571286783702253
969.40000 31.03122571286783702253
969.50000 31.03122571286783702253
969.60000 31.03122571286783702253
969.70000 31.03122571286783702253
969.80000 31.03122571286783702253
969.90000 31.03122571286783702253
970.00000 31.03122571286783702253
970.10000 31.03122571286783702253
970.20000 31.03122571286783702253
970.30000 31.03122571286783702253
970.40000 31.03122571286783702253
970.50000 31.03122571286783702253
970.60000 31.03122571286783702253
970.70000 31.03122571286783702253
970.80000 31.03122571286783702253
970.90000 31.03122571286783702253
971.00000 31.03122571286783702253
971.10000 31.03122571286783702253
971.20000 31.03122571286783702253
971.30000 31.03122571286783702253
971.40000 31.03122571286783702253
971.50000 31.03122571286783702253
971.60000 31.03122571286783702253
971.70000 31.03122571286783702253
971.80000 31.03122571286783702253
971.90000 31.03122571286783702253
972.00000 31.03122571286783702253
972.10000 31.03122571286783702253
972.20000 31.03122571286783702253
972.30000 31.03122571286783702253
972.40000 31.03122571286783702253
972.50000 31.03122571286783702253
972.60000 31.03122571286783702253
972.70000 31.03122571286783702253
972.80000 31.03122571286783702253
972.90000 31.03122571286783702253
973.00000 31.03122571286783702253
973.10000 31.03122571286783702253
973.20000 31.03122571286783702253
973.30000 31.03122571286783702253
973.40000 31.03122571286783702253
973.50000 31.03122571286783702253
973.60000 31.03122571286783702253
973.70000 31.03122571286783702253
973.80000 31.03122571286783702253
973.90000 31.03122571286783702253
974.00000 31.03122571286783702253
974.10000 31.03122571286783702253
974.20000 31.03122571286783702253
974.30000 31.03122571286783702253
974.40000 31.03122571286783702253
974.50000 31.03122571286783702253
974.60000 31.03122571286783702253
974.70000 31.03122571286783702253
974.80000 31.03122571286783702253
974.90000 31.03122571286783702253
975.00000 31.03122571286783702253
975.10000 31.03122571286783702253
975.20000 31.03122571286783702253
975.30000 31.03122571286783702253
975.40000 31.03122571286783702253
975.50000 31.03122571286783702253
975.60000 31.03122571286783702253
975.70000 31.03122571286783702253
975.80000 31.03122571286783702253
975.90000 31.03122571286783702253
976.00000 31.03122571286783702253
976.10000 31.03122571286783702253
976.20000 31.03122571286783702253
976.30000 31.03122571286783702253
976.40000 31.03122571286783702253
976.50000 31.03122571286783702253
976.60000 31.03122571286783702253
976.70000 31.03122571286783702253
976.80000 31.03122571286783702253
976.90000 31.03122571286783702253
977.00000 31.03122571286783702253
977.10000 31.03122571286783702253
977.20000 31.03122571286783702253
977.30000 31.03122571286783702253
977.40000 31.03122571286783702253
977.50000 31.03122571286783702253
977.60000 31.03122571286783702253
977.70000 31.03122571286783702253
977.80000 31.03122571286783702253
977.90000 31.03122571286783702253
978.00000 31.03122571286783702253
978.10000 31.03122571286783702253
978.20000 31.03122571286783702253
978.30000 31.03122571286783702253
978.40000 31.03122571286783702253
978.50000 31.03122571286783702253
978.60000 31.03122571286783702253
978.70000 31.03122571286783702253
978.80000 31.03122571286783702253
978.90000 31.03122571286783702253
979.00000 31.03122571286783702253
979.10000 31.03122571286783702253
979.20000 31.03122571286783702253
979.30000 31.03122571286783702253
979.40000 31.03122571286783702253
979.50000 31.03122571286783702253
979.60000 31.03122571286783702253
979.70000 31.03122571286783702253
979.80000 31.03122571286783702253
979.90000 31.03122571286783702253
980.00000 31.03122571286783702253
980.10000 31.03122571286783702253
980.20000 31.03122571286783702253
980.30000 31.03122571286783702253
980.40000 31.03122571286783702253
980.50000 31.03122571286783702253
980.60000 31.03122571286783702253
980.70000 31.03122571286783702253
980.80000 31.03122571286783702253
980.90000 31.03122571286783702253
981.00000 31.03122571286783702253
981.10000 31.03122571286783702253
981.20000 31.03122571286783702253
981.30000 31.03122571286783702253
981.40000 31.03122571286783702253
981.50000 31.03122571286783702253
981.60000 31.03122571286783702253
981.70000 31.03122571286783702253
981.80000 31.03122571286783702253
981.90000 31.03122571286783702253
982.00000 31.03122571286783702253
982.10000 31.03122571286783702253
982.20000 31.03122571286783702253
982.30000 31.03122571286783702253
982.40000 31.03122571286783702253
982.50000 31.03122571286783702253
982.60000 31.03122571286783702253
982.70000 31.03122571286783702253
982.80000 31.03122571286783702253
982.90000 31.03122571286783702253
983.00000 31.03122571286783702253
983.10000 31.03122571286783702253
983.20000 31.03122571286783702253
983.30000 31.03122571286783702253
983.40000 31.03122571286783702253
983.50000 31.03122571286783702253
983.60000 31.03122571286783702253
983.70000 31.03122571286783702253
983.80000 31.03122571286783702253
983.90000 31.03122571286783702253
984.00000 31.03122571286783702253
984.10000 31.03122571286783702253
984.20000 31.03122571286783702253
984.30000 31.03122571286783702253
984.40000 31.03122571286783702253
984.50000 31.03122571286783702253
984.60000 31.03122571286783702253
984.70000 31.03122571286783702253
984.80000 31.03122571286783702253
984.90000 31.03122571286783702253
985.00000 31.03122571286783702253
985.10000 31.03122571286783702253
985.20000 31.03122571286783702253
985.30000 31.03122571286783702253
985.40000 31.03122571286783702253
985.50000 31.03122571286783702253
985.60000 31.03122571286783702253
985.70000 31.03122571286783702253
985.80000 31.03122571286783702253
985.90000 31.03122571286783702253
986.00000 31.03122571286783702253
986.10000 31.03122571286783702253
986.20000 31.03122571286783702253
986.30000 31.03122571286783702253
986.40000 31.03122571286783702253
986.50000 31.03122571286783702253
986.60000 31.03122571286783702253
986.70000 31.03122571286783702253
986.80000 31.03122571286783702253
986.90000 31.03122571286783702253
987.00000 31.03122571286783702253
987.10000 31.03122571286783702253
987.20000 31.03122571286783702253
987.30000 31.03122571286783702253
987.40000 31.03122571286783702253
987.50000 31.03122571286783702253
987.60000 31.03122571286783702253
987.70000 31.03122571286783702253
987.80000 31.03122571286783702253
987.90000 31.03122571286783702253
988.00000 31.03122571286783702253
988.10000 31.03122571286783702253
988.20000 31.03122571286783702253
988.30000 31.03122571286783702253
988.40000 31.03122571286783702253
988.50000 31.03122571286783702253
988.60000 31.03122571286783702253
988.70000 31.03122571286783702253
988.80000 31.03122571286783702253
988.90000 31.03122571286783702253
989.00000 31.03122571286783702253
989.10000 31.03122571286783702253
989.20000 31.03122571286783702253
989.30000 31.03122571286783702253
989.40000 31.03122571286783702253
989.50000 31.03122571286783702253
989.60000 31.03122571286783702253
989.70000 31.03122571286783702253
989.80000 31.03122571286783702253
989.90000 31.03122571286783702253
990.00000 31.03122571286783702253
990.10000 31.03122571286783702253
990.20000 31.03122571286783702253
990.30000 31.03122571286783702253
990.40000 31.03122571286783702253
990.50000 31.03122571286783702253
990.60000 31.03122571286783702253
990.70000 31.03122571286783702253
990.80000 31.03122571286783702253
990.90000 31.03122571286783702253
991.00000 31.03122571286783702253
991.10000 31.03122571286783702253
991.20000 31.03122571286783702253
991.30000 31.03122571286783702253
991.40000 31.03122571286783702253
991.50000 31.03122571286783702253
991.60000 31.03122571286783702253
991.70000 31.03122571286783702253
991.80000 31.03122571286783702253
991.90000 31.03122571286783702253
992.00000 31.03122571286783702253
992.10000 31.03122571286783702253
992.20000 31.03122571286783702253
992.30000 31.03122571286783702253
992.40000 31.03122571286783702253
992.50000 31.03122571286783702253
992.60000 31.03122571286783702253
992.70000 31.03122571286783702253
992.80000 31.03122571286783702253
992.90000 31.03122571286783702253
993.00000 31.03122571286783702253
993.10000 31.03122571286783702253
993.20000 31.03122571286783702253
993.30000 31.03122571286783702253
993.40000 31.03122571286783702253
993.50000 31.03122571286783702253
993.60000 31.03122571286783702253
993.70000 31.03122571286783702253
993.80000 31.03122571286783702253
993.90000 31.03122571286783702253
994.00000 31.03122571286783702253
994.10000 31.03122571286783702253
994.20000 31.03122571286783702253
994.30000 31.03122571286783702253
994.40000 31.03122571286783702253
994.50000 31.03122571286783702253
994.60000 31.03122571286783702253
994.70000 31.03122571286783702253
994.80000 31.03122571286783702253
994.90000 31.03122571286783702253
995.00000 31.03122571286783702253
995.10000 31.03122571286783702253
995.20000 31.03122571286783702253
995.30000 31.03122571286783702253
995.40000 31.03122571286783702253
995.50000 31.03122571286783702253
995.60000 31.03122571286783702253
995.70000 31.03122571286783702253
995.80000 31.03122571286783702253
995.90000 31.03122571286783702253
996.00000 31.03122571286783702253
996.10000 31.03122571286783702253
996.20000 31.03122571286783702253
996.30000 31.03122571286783702253
996.40000 31.03122571286783702253
996.50000 31.03122571286783702253
996.60000 31.03122571286783702253
996.70000 31.03122571286783702253
996.80000 31.03122571286783702253
996.90000 31.03122571286783702253
997.00000 31.03122571286783702253
997.10000 31.03122571286783702253
997.20000 31.03122571286783702253
997.30000 31.03122571286783702253
997.40000 31.03122571286783702253
997.50000 31.03122571286783702253
997.60000 31.03122571286783702253
997.70000 31.03122571286783702253
997.80000 31.03122571286783702253
997.90000 31.03122571286783702253
998.00000 31.03122571286783702253
998.10000 31.03122571286783702253
998.20000 31.03122571286783702253
998.30000 31.03122571286783702253
998.40000 31.03122571286783702253
998.50000 31.03122571286783702253
998.60000 31.03122571286783702253
998.70000 31.03122571286783702253
998.80000 31.03122571286783702253
998.90000 31.03122571286783702253
999.00000 31.03122571286783702253
999.10000 31.03122571286783702253
999.20000 31.03122571286783702253
999.30000 31.03122571286783702253
999.40000 31.03122571286783702253
999.50000 31.03122571286783702253
999.60000 31.03122571286783702253
999.70000 31.03122571286783702253
999.80000 31.03122571286783702253
999.90000 31.03122571286783702253
1000.00000 31.03122571286783702253
