# Supplementary material for: Direct tracking of H2 roaming reaction in real time
Source: Nat Commun. 2024 Aug 6;15:6656. doi: 10.1038/s41467-024-49671-6 (PMC11303762; doi:10.1038/s41467-024-49671-6)
Supplement: Supplementary file 8 — Source Data [file 41467_2024_49671_MOESM8_ESM.zip › SourceData/Data-Fig11-SuppInfo/FigS11.traj3.R2.dat]

# Bond Length
# X-Axis:  Time in Trajectory (femtosec)
# Y-Axis:  Bond Length (Angstroms)
#                  X                   Y
0 1.09375625150213427248
.10000 1.09112173331301581218
.20000 1.08871107906643441119
.30000 1.08654673092739089976
.40000 1.08464000818197739943
.50000 1.08298647504481790735
.60000 1.08157913824694307479
.70000 1.08040207757945375028
.80000 1.07943967414997305165
.90000 1.07867870524127804346
1.00000 1.07811652500506641663
1.10000 1.07775767730691670540
1.20000 1.07761296209446181661
1.30000 1.07770391410025044967
1.40000 1.07804515042413692034
1.50000 1.07865768959851206356
1.60000 1.07955048100818333153
1.70000 1.08073366695870079200
1.80000 1.08220261802908238944
1.90000 1.08395488970620913012
2.00000 1.08597692974528699239
2.10000 1.08825788875155874056
2.20000 1.09078582535573865972
2.30000 1.09355309387839052466
2.40000 1.09655228060453186948
2.50000 1.09978248454910391885
2.60000 1.10324020187174107528
2.70000 1.10692592502840947780
2.80000 1.11083430838041728175
2.90000 1.11496177243930654862
3.00000 1.11929692202828825611
3.10000 1.12382715204118466787
3.20000 1.12853738652514299412
3.30000 1.13340870140342578896
3.40000 1.13842575936509799268
3.50000 1.14357062295120190797
3.60000 1.14883007451319797001
3.70000 1.15419355059495978800
3.80000 1.15965175480313916524
3.90000 1.16520130527947830650
4.00000 1.17083067308214982551
4.10000 1.17653383619044293085
4.20000 1.18230017712296736338
4.30000 1.18811854328598036573
4.40000 1.19397346039767567356
4.50000 1.19984809095568427295
4.60000 1.20572921579681397384
4.70000 1.21159707932794225599
4.80000 1.21744175840735806428
4.90000 1.22325248530996249106
5.00000 1.22901818150302398201
5.10000 1.23473312706592593469
5.20000 1.24039045565902352278
5.30000 1.24598365982142799527
5.40000 1.25150338766461195704
5.50000 1.25693767065077654151
5.60000 1.26227851341532388455
5.70000 1.26751665468269094456
5.80000 1.27264227023700576122
5.90000 1.27765270271932661849
6.00000 1.28254285039604037395
6.10000 1.28731322699527949812
6.20000 1.29196627429975895636
6.30000 1.29650562926120764298
6.40000 1.30093291183942302474
6.50000 1.30524953299436196350
6.60000 1.30945544416982741413
6.70000 1.31354861185644743537
6.80000 1.31752394442340212066
6.90000 1.32137746204368114309
7.00000 1.32510751437987098904
7.10000 1.32870804241639178843
7.20000 1.33217870653339899418
7.30000 1.33551804520979797953
7.40000 1.33872800198023795576
7.50000 1.34181140831824797836
7.60000 1.34476840134686389053
7.70000 1.34760314341648817630
7.80000 1.35031827200627037949
7.90000 1.35291210685727844143
8.00000 1.35538161884614622362
8.10000 1.35772315063565149478
8.20000 1.35992805525586536448
8.30000 1.36198867307698267803
8.40000 1.36389806220772965800
8.50000 1.36565015466956250771
8.60000 1.36724340862261976384
8.70000 1.36867735992563272910
8.80000 1.36995705086327432646
8.90000 1.37108453065483894693
9.00000 1.37206681283420014072
9.10000 1.37290388935314769178
9.20000 1.37359790950117567511
9.30000 1.37414578624613189183
9.40000 1.37454133717869685608
9.50000 1.37478115543602066061
9.60000 1.37485902347295229875
9.70000 1.37477292170198057039
9.80000 1.37452212641666849232
9.90000 1.37410952558811701150
10.00000 1.37353900757204562180
10.10000 1.37282084513493602473
10.20000 1.37196065354732385634
10.30000 1.37096648127370349652
10.40000 1.36984698843739478434
10.50000 1.36860805780508248474
10.60000 1.36725368770320016277
10.70000 1.36578393640062995141
10.80000 1.36419965144585783243
10.90000 1.36249904126241498063
11.00000 1.36067903333739952208
11.10000 1.35874001609137868211
11.20000 1.35667909550084835085
11.30000 1.35450145215536775370
11.40000 1.35220873040703298071
11.50000 1.34980840120700093381
11.60000 1.34730684329925378732
11.70000 1.34470844733867869013
11.80000 1.34201869124166821345
11.90000 1.33924199494564834975
12.00000 1.33637982620398756152
12.10000 1.33343058135135028858
12.20000 1.33039555273196850836
12.30000 1.32727287643121826887
12.40000 1.32406259620230946239
12.50000 1.32076052487458906488
12.60000 1.31736882389177557157
12.70000 1.31388221968371274553
12.80000 1.31030407567480305078
12.90000 1.30663344182329881159
13.00000 1.30287250446887549627
13.10000 1.29902706942773136347
13.20000 1.29510181795911320541
13.30000 1.29110600349506546626
13.40000 1.28705021207643643354
13.50000 1.28294483470022981343
13.60000 1.27880111212572848622
13.70000 1.27463120051644742406
13.80000 1.27044195351106065400
13.90000 1.26624616458135816933
14.00000 1.26205155992376159338
14.10000 1.25786628962262916667
14.20000 1.25370047526911307301
14.30000 1.24956610369599894969
14.40000 1.24547457198210192925
14.50000 1.24144397439473683241
14.60000 1.23748995750834277224
14.70000 1.23363520669321042201
14.80000 1.22990018447270752492
14.90000 1.22630904806618792231
15.00000 1.22288087332904180965
15.10000 1.21963536770667650231
15.20000 1.21658545731321316004
15.30000 1.21374569887023698568
15.40000 1.21112245606709811348
15.50000 1.20872526859042704468
15.60000 1.20655910080608981331
15.70000 1.20463011859200996817
15.80000 1.20294729810411894037
15.90000 1.20151795889116863420
16.00000 1.20035047698911670820
16.10000 1.19944956845046219725
16.20000 1.19882437046216240156
16.30000 1.19848276171165682728
16.40000 1.19842703846834163457
16.50000 1.19866635450070091637
16.60000 1.19920665467341365983
16.70000 1.20005077752485123749
16.80000 1.20120763869907187666
16.90000 1.20267582794783067012
17.00000 1.20445723730193094805
17.10000 1.20655140071527827139
17.20000 1.20895543449086658216
17.30000 1.21166502006907833321
17.40000 1.21467696670555171929
17.50000 1.21798543801229413549
17.60000 1.22158392123382174123
17.70000 1.22546926685453846186
17.80000 1.22963093965018625827
17.90000 1.23405905154494126420
18.00000 1.23873831293336527688
18.10000 1.24365567243912010389
18.20000 1.24879271999559638688
18.30000 1.25413555258791702910
18.40000 1.25966964792004097886
18.50000 1.26538256765138028354
18.60000 1.27126340516904678183
18.70000 1.27730281100019505124
18.80000 1.28348757684794129058
18.90000 1.28980798378440812006
19.00000 1.29625014881156329994
19.10000 1.30280380788282930164
19.20000 1.30945436353696572803
19.30000 1.31619436824277591193
19.40000 1.32301620946872755992
19.50000 1.32991192388857090057
19.60000 1.33688291355750373357
19.70000 1.34392406443816608964
19.80000 1.35103224090544930266
19.90000 1.35820627753887222268
20.00000 1.36543971204334027162
20.10000 1.37272759910551809375
20.20000 1.38006213398491591248
20.30000 1.38743434372549679940
20.40000 1.39483568650862958912
20.50000 1.40225548132321451089
20.60000 1.40968657810096212889
20.70000 1.41711874936823837084
20.80000 1.42454703066202766909
20.90000 1.43196545424147715365
21.00000 1.43936837012072764249
21.10000 1.44675193318205039127
21.20000 1.45411079679266531467
21.30000 1.46144086145728113756
21.40000 1.46873700930901853542
21.50000 1.47599328469779970066
21.60000 1.48320483982287490376
21.70000 1.49036472998424113941
21.80000 1.49747079780341626533
21.90000 1.50452023541758985542
22.00000 1.51151130527727115640
22.10000 1.51844628883540032839
22.20000 1.52532539542387479388
22.30000 1.53215230360072232604
22.40000 1.53893142666884283756
22.50000 1.54566264936596045055
22.60000 1.55235032356520607645
22.70000 1.55899649184659809483
22.80000 1.56560165786735164660
22.90000 1.57216807495795436025
23.00000 1.57869442800467247357
23.10000 1.58518530598097584056
23.20000 1.59163745504244778689
23.30000 1.59805467932827630139
23.40000 1.60443877407210525192
23.50000 1.61079342565519555202
23.60000 1.61711813797879343432
23.70000 1.62341990663568000982
23.80000 1.62969889221475511193
23.90000 1.63595793200069787124
24.00000 1.64220074784327144392
24.10000 1.64842732872122694615
24.20000 1.65464200321247737869
24.30000 1.66084487560849583397
24.40000 1.66704106868847115394
24.50000 1.67323270512054001029
24.60000 1.67942690641331574445
24.70000 1.68562735366687734585
24.80000 1.69183994555808972363
24.90000 1.69807051840081129181
25.00000 1.70432056022275340031
25.10000 1.71059781201339083204
25.20000 1.71690172058915474778
25.30000 1.72323595216818755878
25.40000 1.72960083937248365339
25.50000 1.73599859859448043276
25.60000 1.74242739894148817875
25.70000 1.74888599725739699227
25.80000 1.75537366960114791394
25.90000 1.76188638568382155485
26.00000 1.76842361086477241141
26.10000 1.77498253176474950907
26.20000 1.78156432498212087430
26.30000 1.78816485332253413016
26.40000 1.79478572094553950404
26.50000 1.80142477395005312500
26.60000 1.80807912455788283734
26.70000 1.81474742916831266687
26.80000 1.82142382268076201858
26.90000 1.82810510597175456825
27.00000 1.83478705010418034615
27.10000 1.84146470804791694764
27.20000 1.84813551738069251359
27.30000 1.85479793154402671174
27.40000 1.86145004652770631367
27.50000 1.86808724434754384947
27.60000 1.87470699350111776340
27.70000 1.88130125898990457248
27.80000 1.88786234815412323271
27.90000 1.89437688779978520936
28.00000 1.90083572075968732306
28.10000 1.90722138457652576730
28.20000 1.91352148824020264776
28.30000 1.91971889902063526046
28.40000 1.92580039731587967080
28.50000 1.93174931632782000578
28.60000 1.93755455985347674544
28.70000 1.94320275821618779422
28.80000 1.94868416081878183874
28.90000 1.95399389049863715278
29.00000 1.95912613744317137064
29.10000 1.96407777832778302629
29.20000 1.96884757762047186871
29.30000 1.97343525642621475893
29.40000 1.97783939934212049764
29.50000 1.98205907477047716777
29.60000 1.98609244049943455797
29.70000 1.98993897796515358371
29.80000 1.99359758541110798567
29.90000 1.99707047213787626017
30.00000 2.00036154161841453854
30.10000 2.00347905858034862565
30.20000 2.00643476067725660801
30.30000 2.00923838447830774065
30.40000 2.01190409161818645574
30.50000 2.01444225834497425537
30.60000 2.01686595524367954957
30.70000 2.01918481684985933830
30.80000 2.02141265701637477403
30.90000 2.02356042136304889728
31.00000 2.02564046468296046428
31.10000 2.02766892875612215906
31.20000 2.02966081903849146555
31.30000 2.03162829191611721855
31.40000 2.03358796464819785282
31.50000 2.03555023432830072713
31.60000 2.03752074046376273936
31.70000 2.03950767716966439469
31.80000 2.04151183328066947553
31.90000 2.04353220943370501110
32.00000 2.04556667790370500061
32.10000 2.04761032412273209850
32.20000 2.04966152643259613875
32.30000 2.05171452640322259819
32.40000 2.05376858606173056831
32.50000 2.05582356014250405807
32.60000 2.05787927041092476232
32.70000 2.05993778184633528023
32.80000 2.06200219694572585583
32.90000 2.06407441748232517548
33.00000 2.06615839634549799924
33.10000 2.06825500721066791764
33.20000 2.07036607188801275526
33.30000 2.07249357987811388057
33.40000 2.07463826462422118317
33.50000 2.07680187254273246911
33.60000 2.07898534629708248937
33.70000 2.08118756350526945964
33.80000 2.08341197108637157796
33.90000 2.08565712752743709458
34.00000 2.08792626597348978318
34.10000 2.09022253193194719230
34.20000 2.09254940171886981426
34.30000 2.09491088551685176449
34.40000 2.09731136821431452422
34.50000 2.09975556731230028187
34.60000 2.10224564625640264399
34.70000 2.10478309528084152180
34.80000 2.10736764053878363618
34.90000 2.11000123553470934928
35.00000 2.11268086594946942544
35.10000 2.11541030903888714125
35.20000 2.11819080370725809645
35.30000 2.12102598574982102928
35.40000 2.12391832337545409670
35.50000 2.12687122077430912798
35.60000 2.12988377986076977401
35.70000 2.13295759049166282292
35.80000 2.13608675350745059574
35.90000 2.13926634622503235414
36.00000 2.14248830624603409992
36.10000 2.14574185988785706030
36.20000 2.14902097955534161416
36.30000 2.15231459931000793274
36.40000 2.15561874715405089418
36.50000 2.15892790577036175379
36.60000 2.16224342822911592726
36.70000 2.16556609680101890904
36.80000 2.16889940052414602533
36.90000 2.17224950286241290234
37.00000 2.17562083266133485514
37.10000 2.17901816434214242187
37.20000 2.18244452227885966943
37.30000 2.18590291808762632430
37.40000 2.18939315415253822337
37.50000 2.19292135736829377070
37.60000 2.19649168462732860854
37.70000 2.20011001685847519346
37.80000 2.20378416545223411767
37.90000 2.20752447611368513224
38.00000 2.21133915255665836998
38.10000 2.21523400299923168184
38.20000 2.21921710037458930896
38.30000 2.22328837570770382508
38.40000 2.22745064070295393829
38.50000 2.23170070324898181674
38.60000 2.23603365720666199456
38.70000 2.24044308632087327120
38.80000 2.24492253103509119731
38.90000 2.24946113827156391708
39.00000 2.25404868687191404241
39.10000 2.25867023975723379609
39.20000 2.26331430538955415316
39.30000 2.26796593661787610191
39.40000 2.27261390693117954439
39.50000 2.27724819728921950463
39.60000 2.28185940694732549072
39.70000 2.28644594556726838007
39.80000 2.29100466875670072258
39.90000 2.29553994547709842286
40.00000 2.30005210537109354417
40.10000 2.30454490401402246141
40.20000 2.30902364670827916577
40.30000 2.31349091614144878189
40.40000 2.31795499263876993854
40.50000 2.32242143630069863338
40.60000 2.32689357276412622781
40.70000 2.33138304594333017981
40.80000 2.33589670162252680038
40.90000 2.34044092318584277484
41.00000 2.34502049386076794687
41.10000 2.34964036080481899777
41.20000 2.35429443582997918956
41.30000 2.35897932292103823772
41.40000 2.36368343576038117482
41.50000 2.36839233608749882730
41.60000 2.37309246450638749652
41.70000 2.37776729841483857513
41.80000 2.38240225215558424177
41.90000 2.38699007597371464228
42.00000 2.39151970722634857404
42.10000 2.39598378472184155973
42.20000 2.40037694841664399782
42.30000 2.40468954389542767854
42.40000 2.40891051992160970761
42.50000 2.41302595976628481857
42.60000 2.41702130114630971574
42.70000 2.42087931575822259120
42.80000 2.42458729972051119791
42.90000 2.42813275278453422537
43.00000 2.43150627152368249860
43.10000 2.43470230560000907885
43.20000 2.43771709107312122483
43.30000 2.44055366997572909347
43.40000 2.44321556771583296982
43.50000 2.44571147133528406321
43.60000 2.44804996841261391765
43.70000 2.45024832537316511069
43.80000 2.45231754767383255373
43.90000 2.45427004770053778204
44.00000 2.45611461096342163346
44.10000 2.45785657077889717938
44.20000 2.45949424230185991301
44.30000 2.46102821975470244708
44.40000 2.46245526541965833942
44.50000 2.46377959462773374110
44.60000 2.46501059243200819151
44.70000 2.46616021526542350471
44.80000 2.46724730839573518420
44.90000 2.46828985402788543731
45.00000 2.46931018028881904174
45.10000 2.47031930211986968557
45.20000 2.47133163004785741766
45.30000 2.47235206707196133506
45.40000 2.47338673172716765101
45.50000 2.47443897675271030313
45.60000 2.47551652950692292484
45.70000 2.47662434442246408279
45.80000 2.47777284715629249305
45.90000 2.47896981989373965028
46.00000 2.48022413964081076960
46.10000 2.48153780905187902397
46.20000 2.48291163208963198090
46.30000 2.48434213501341235855
46.40000 2.48582209524354336888
46.50000 2.48734222072898525388
46.60000 2.48889566877962966171
46.70000 2.49047650412385942669
46.80000 2.49208061114984801769
46.90000 2.49371142510074729777
47.00000 2.49536947844061761899
47.10000 2.49706213855122155628
47.20000 2.49879426762848965840
47.30000 2.50057298741988333108
47.40000 2.50240416838008004465
47.50000 2.50429154271901816842
47.60000 2.50623909588151624939
47.70000 2.50824883527631683818
47.80000 2.51032128841827734678
47.90000 2.51245787702003075791
48.00000 2.51466054834325501651
48.10000 2.51693018961472191246
48.20000 2.51926972183706443243
48.30000 2.52168122392125527758
48.40000 2.52416972414019735227
48.50000 2.52673803414501203411
48.60000 2.52939209354520597228
48.70000 2.53213478431184622435
48.80000 2.53496929882493843192
48.90000 2.53789753113891499368
49.00000 2.54092020990132627973
49.10000 2.54403545718392061879
49.20000 2.54723996915779413183
49.30000 2.55053148686974652687
49.40000 2.55390217373434255041
49.50000 2.55734724846861576926
49.60000 2.56085994294670476810
49.70000 2.56443464630335237560
49.80000 2.56806691055626508183
49.90000 2.57175366920006551392
50.00000 2.57549461722539812416
50.10000 2.57928780700816712871
50.20000 2.58313212524427406610
50.30000 2.58703073419663880111
50.40000 2.59097865279299435605
50.50000 2.59497548723297191765
50.60000 2.59901871885794620184
50.70000 2.60310413076561345615
50.80000 2.60723053324960123289
50.90000 2.61139537582151661433
51.00000 2.61559994752312992165
51.10000 2.61984646097228377251
51.20000 2.62413494824218215166
51.30000 2.62846986327654135422
51.40000 2.63285263749056035162
51.50000 2.63728452695836366407
51.60000 2.64176537050094590719
51.70000 2.64629486895432724375
51.80000 2.65086995732608505489
51.90000 2.65548899738955800479
52.00000 2.66015045516997026864
52.10000 2.66485424627089126658
52.20000 2.66959669821510679811
52.30000 2.67437868888252248576
52.40000 2.67919777833981491229
52.50000 2.68404989241370101622
52.60000 2.68893500005057764505
52.70000 2.69384705207051426615
52.80000 2.69878613993680499633
52.90000 2.70374787999066214709
53.00000 2.70873097176869892266
53.10000 2.71373294685272964867
53.20000 2.71875291250473881676
53.30000 2.72378837444798563410
53.40000 2.72883553220068578027
53.50000 2.73389170491736925347
53.60000 2.73895728942402458923
53.70000 2.74402678473607469267
53.80000 2.74910428314733088082
53.90000 2.75418775924118869793
54.00000 2.75927723726630992551
54.10000 2.76437664762329375310
54.20000 2.76948874869153422238
54.30000 2.77461663385935174855
54.40000 2.77976448769675449999
54.50000 2.78493215210873674167
54.60000 2.79012358006468953608
54.70000 2.79533775832152347793
54.80000 2.80057466674288118327
54.90000 2.80583413646245312053
55.00000 2.81111447868865703368
55.10000 2.81641401674221185516
55.20000 2.82173051217067856974
55.30000 2.82705949497530030315
55.40000 2.83240025198646668952
55.50000 2.83774666638303004103
55.60000 2.84309975393952718058
55.70000 2.84845645302942976200
55.80000 2.85381617198235107345
55.90000 2.85917672436979662818
56.00000 2.86453983027832936432
56.10000 2.86990482020327635812
56.20000 2.87527350362674194069
56.30000 2.88064637019593225876
56.40000 2.88602603832536479767
56.50000 2.89141044622671998812
56.60000 2.89680299874603140055
56.70000 2.90220189425425742554
56.80000 2.90760540043830569302
56.90000 2.91301332392507260910
57.00000 2.91841868661403687908
57.10000 2.92381589213240305897
57.20000 2.92919822226219439578
57.30000 2.93455553626200777001
57.40000 2.93987947700037526555
57.50000 2.94516309021860451537
57.60000 2.95039545545609868504
57.70000 2.95557429860475678078
57.80000 2.96069011656421077735
57.90000 2.96574053693339802250
58.00000 2.97072046357259942041
58.10000 2.97562576950008953910
58.20000 2.98045067795375536893
58.30000 2.98519187951160017220
58.40000 2.98984538744731748377
58.50000 2.99440455355300981081
58.60000 2.99886587864745961866
58.70000 3.00322581210570977604
58.80000 3.00748173097975775550
58.90000 3.01163178162487188213
59.00000 3.01567673226342348950
59.10000 3.01961861515837791074
59.20000 3.02345850688181265802
59.30000 3.02719942011440666832
59.40000 3.03084368274478979273
59.50000 3.03439147060147794635
59.60000 3.03784014718928224253
59.70000 3.04118500505921211212
59.80000 3.04442227492885749973
59.90000 3.04754026377093170637
60.00000 3.05053221436751918133
60.10000 3.05338844900038881377
60.20000 3.05610049396858021580
60.30000 3.05866326091415300145
60.40000 3.06107275608241628086
60.50000 3.06332428863824340617
60.60000 3.06541755980437353532
60.70000 3.06735293977559745699
60.80000 3.06912857855206190121
60.90000 3.07074781520234904489
61.00000 3.07220935252889300880
61.10000 3.07351804256766971724
61.20000 3.07467640673112135551
61.30000 3.07568656540519420983
61.40000 3.07655554742572460513
61.50000 3.07728919266584368251
61.60000 3.07789412848216726962
61.70000 3.07837863326605747801
61.80000 3.07875334086526002749
61.90000 3.07902733112812754713
62.00000 3.07921311529893948651
62.10000 3.07932527451631845303
62.20000 3.07937572247769076939
62.30000 3.07937958046275938476
62.40000 3.07935299391885242825
62.50000 3.07930545902172556779
62.60000 3.07925262878478354965
62.70000 3.07920349151481055539
62.80000 3.07916589641870384235
62.90000 3.07914780928782306483
63.00000 3.07915080517616090339
63.10000 3.07917753466165052170
63.20000 3.07923238249600122641
63.30000 3.07932077747057719553
63.40000 3.07945107332881650379
63.50000 3.07963186048852274176
63.60000 3.07987737876916132266
63.70000 3.08020404721992403267
63.80000 3.08062195711482910932
63.90000 3.08114360223148314071
64.00000 3.08177945285008998484
64.10000 3.08253274235878960922
64.20000 3.08341523599336195535
64.30000 3.08442824357724360402
64.40000 3.08558358060918518363
64.50000 3.08688747018708150381
64.60000 3.08835108676685267825
64.70000 3.08998133946566091556
64.80000 3.09178513195872005765
64.90000 3.09376234590538644366
65.00000 3.09591024626958460538
65.10000 3.09822118143443722729
65.20000 3.10068274693590669516
65.30000 3.10328671675515667296
65.40000 3.10602123842078710278
65.50000 3.10888017170475710183
65.60000 3.11185709374659427016
65.70000 3.11494999500826658133
65.80000 3.11815536467075354099
65.90000 3.12146966980395310071
66.00000 3.12488765540571074143
66.10000 3.12839958378481440431
66.20000 3.13199330391765045995
66.30000 3.13565213454394523019
66.40000 3.13936036463241983130
66.50000 3.14310158503984722864
66.60000 3.14686267417661554365
66.70000 3.15063513104818279908
66.80000 3.15441038067116435236
66.90000 3.15818577680841948281
67.00000 3.16195795867655394100
67.10000 3.16572585294905155658
67.20000 3.16948765135108232685
67.30000 3.17323581715352507143
67.40000 3.17696508565848107590
67.50000 3.18066655416879560710
67.60000 3.18432917361710581053
67.70000 3.18794211603112392521
67.80000 3.19149058232497374229
67.90000 3.19496084674366549583
68.00000 3.19833668532598362528
68.10000 3.20160240121442937426
68.20000 3.20474333844334560620
68.30000 3.20774702887338047020
68.40000 3.21060342913991792802
68.50000 3.21330683668351223952
68.60000 3.21585413986797603948
68.70000 3.21824586874076480962
68.80000 3.22047927554176320925
68.90000 3.22255724402313759736
69.00000 3.22447418731814319357
69.10000 3.22622796844705318477
69.20000 3.22781272474612442469
69.30000 3.22922112783764004655
69.40000 3.23044917585341373220
69.50000 3.23149350700337938958
69.60000 3.23235369363580012290
69.70000 3.23302855440653353967
69.80000 3.23352166473908134846
69.90000 3.23383553514321442215
70.00000 3.23397195356437808424
70.10000 3.23393156158320703569
70.20000 3.23371274160306329458
70.30000 3.23331543155118102683
70.40000 3.23273840597503342124
70.50000 3.23197950943040478924
70.60000 3.23104097327997374314
70.70000 3.22992523616522740094
70.80000 3.22864040696157428240
70.90000 3.22719049163107196956
71.00000 3.22558278190220999325
71.10000 3.22382396375624083175
71.20000 3.22191682844731421847
71.30000 3.21986632035850208835
71.40000 3.21767083464266120696
71.50000 3.21533203925488852458
71.60000 3.21285054798398613591
71.70000 3.21022921650230452823
71.80000 3.20747266300493978192
71.90000 3.20458659662381412763
72.00000 3.20158123278263861077
72.10000 3.19846316933023319751
72.20000 3.19524149749921093503
72.30000 3.19192387867004121636
72.40000 3.18851818837340176775
72.50000 3.18503224227652050310
72.60000 3.18147323458079716091
72.70000 3.17785113771586223431
72.80000 3.17417430835705681476
72.90000 3.17045122742189491010
73.00000 3.16668745654919345720
73.10000 3.16288903991983253386
73.20000 3.15905680854111897054
73.30000 3.15519666377913755552
73.40000 3.15131119588164443788
73.50000 3.14741145436992397052
73.60000 3.14350910702068747800
73.70000 3.13962009112328748328
73.80000 3.13576662217598712675
73.90000 3.13196902327353806157
74.00000 3.12824202897074445658
74.10000 3.12459875211362138827
74.20000 3.12104439978366856939
74.30000 3.11757783061113006754
74.40000 3.11419878279550420865
74.50000 3.11090415705145117542
74.60000 3.10769247839454024701
74.70000 3.10457102962615432571
74.80000 3.10154556716502232336
74.90000 3.09862926931457871685
75.00000 3.09582672262789927614
75.10000 3.09314737745778935265
75.20000 3.09058994376462048307
75.30000 3.08814962893736740646
75.40000 3.08582219851322606950
75.50000 3.08359500382135137483
75.60000 3.08146000874082414238
75.70000 3.07941095272504997953
75.80000 3.07744308632231247637
75.90000 3.07555201533139413102
76.00000 3.07373517300336074349
76.10000 3.07198857101731418534
76.20000 3.07030720524591805870
76.30000 3.06868800585347874494
76.40000 3.06712316146140437312
76.50000 3.06560863179336706407
76.60000 3.06413677986149959010
76.70000 3.06270217211533645394
76.80000 3.06129331071134051174
76.90000 3.05990140839161679026
77.00000 3.05851062332534656834
77.10000 3.05710844370395208916
77.20000 3.05568115803203525267
77.30000 3.05421737953112957529
77.40000 3.05270928296226727348
77.50000 3.05115207282593503968
77.60000 3.04954203100088456544
77.70000 3.04788063824110408682
77.80000 3.04616812750724578255
77.90000 3.04440052828582330082
78.00000 3.04257383898057599794
78.10000 3.04068024766860351307
78.20000 3.03871014462468927335
78.30000 3.03665386328751667290
78.40000 3.03450127940803478580
78.50000 3.03224240505108694055
78.60000 3.02987032837727231999
78.70000 3.02737894268193653894
78.80000 3.02476488579244783588
78.90000 3.02202758294129406842
79.00000 3.01916172987321101542
79.10000 3.01616404130627484012
79.20000 3.01303526699522719011
79.30000 3.00976911206075739407
79.40000 3.00636487237261339046
79.50000 3.00281661225140420662
79.60000 2.99912575902061832829
79.70000 2.99528780815099636394
79.80000 2.99129999498378630943
79.90000 2.98716236617613405550
80.00000 2.98287230085935794154
80.10000 2.97842739497507308298
80.20000 2.97382700408850279173
80.30000 2.96906747007019023720
80.40000 2.96414713071078845190
80.50000 2.95906464736595438917
80.60000 2.95381693640973627619
80.70000 2.94840498236351513597
80.80000 2.94282739790987402041
80.90000 2.93708515592398171787
81.00000 2.93117833250350020391
81.10000 2.92511128052284533936
81.20000 2.91888807319396884064
81.30000 2.91251071258750909336
81.40000 2.90598670453686005848
81.50000 2.89932100656567519720
81.60000 2.89251951680986934010
81.70000 2.88558997270818086685
81.80000 2.87853721271985643232
81.90000 2.87136946797516811653
82.00000 2.86409230477895038109
82.10000 2.85671537423261682561
82.20000 2.84924440031001903520
82.30000 2.84169176270931960485
82.40000 2.83406804282518947428
82.50000 2.82638163694342593993
82.60000 2.81864298570092058404
82.70000 2.81085976262157198357
82.80000 2.80303713474688023084
82.90000 2.79517871374872916192
83.00000 2.78728754871434102634
83.10000 2.77936465586165933024
83.20000 2.77141330572796377342
83.30000 2.76344218108575595361
83.40000 2.75545862584434390196
83.50000 2.74747645764126612288
83.60000 2.73950822672154061921
83.70000 2.73156622723649151504
83.80000 2.72366097793282635266
83.90000 2.71579632226719093478
84.00000 2.70797689047266428107
84.10000 2.70020043403188867793
84.20000 2.69246910851638184584
84.30000 2.68478392264517257556
84.40000 2.67715088491515546853
84.50000 2.66957997719285420924
84.60000 2.66208343574971368702
84.70000 2.65467472384640751489
84.80000 2.64736595061770785780
84.90000 2.64016347708451568906
85.00000 2.63307441301171737317
85.10000 2.62609851943029738268
85.20000 2.61923493082808438632
85.30000 2.61247987646584562165
85.40000 2.60583120436186349694
85.50000 2.59928235535984047121
85.60000 2.59283044084529368593
85.70000 2.58646882131043675181
85.80000 2.58019151627858818521
85.90000 2.57399778696058711277
86.00000 2.56788082836061533613
86.10000 2.56184125435535134759
86.20000 2.55587797753492136465
86.30000 2.54999105795824311553
86.40000 2.54418107926008285531
86.50000 2.53844671354905537634
86.60000 2.53278591456403989533
86.70000 2.52719233178838210877
86.80000 2.52166136854435710729
86.90000 2.51618629529234182259
87.00000 2.51075979352087761601
87.10000 2.50537783285854910191
87.20000 2.50003364171324702596
87.30000 2.49472662350907699611
87.40000 2.48945245747112029478
87.50000 2.48420942516306382360
87.60000 2.47899502081004591920
87.70000 2.47380739719020971319
87.80000 2.46864171526448932767
87.90000 2.46349737164483291031
88.00000 2.45836601906550929286
88.10000 2.45324618333240253713
88.20000 2.44813560301589503271
88.30000 2.44302895327439785133
88.40000 2.43792640338403160746
88.50000 2.43282936655820561886
88.60000 2.42773982825878605306
88.70000 2.42266017007359082062
88.80000 2.41759429154810836718
88.90000 2.41254413490447879930
89.00000 2.40751599525216031325
89.10000 2.40251050372272045973
89.20000 2.39752775396323618867
89.30000 2.39257082304119056144
89.40000 2.38763869728126998289
89.50000 2.38272947684394083839
89.60000 2.37784070851897057852
89.70000 2.37297174811458722516
89.80000 2.36812118513242476334
89.90000 2.36329025162737892591
90.00000 2.35848259795360796721
90.10000 2.35370192066582636758
90.20000 2.34895582322890866239
90.30000 2.34425022829816527246
90.40000 2.33959113302324686340
90.50000 2.33498358225834213251
90.60000 2.33042975152352532782
90.70000 2.32593317186049006226
90.80000 2.32149450484402396312
90.90000 2.31711416828109702014
91.00000 2.31279850762512383630
91.10000 2.30854981756946280546
91.20000 2.30437441887098720674
91.30000 2.30027757134416280427
91.40000 2.29626932941107759769
91.50000 2.29235317956047078221
91.60000 2.28853795360531436391
91.70000 2.28483112923034204707
91.80000 2.28123802972530685452
91.90000 2.27776753424005058190
92.00000 2.27443001487845301430
92.10000 2.27123387957559315727
92.20000 2.26819091669175855554
92.30000 2.26531078992066781706
92.40000 2.26260294855372271522
92.50000 2.26007580708745254246
92.60000 2.25774195879555730951
92.70000 2.25560925776141466873
92.80000 2.25369145726960592745
92.90000 2.25200070334225251102
93.00000 2.25055282454556040576
93.10000 2.24936220484163021334
93.20000 2.24844309554344737034
93.30000 2.24781101243698866259
93.40000 2.24747548463359217127
93.50000 2.24744819911360804649
93.60000 2.24773559272571025415
93.70000 2.24834973066158014917
93.80000 2.24929638044189276644
93.90000 2.25058102200076325090
94.00000 2.25221203828347387687
94.10000 2.25418950002234727825
94.20000 2.25650911877040727371
94.30000 2.25916364078612065467
94.40000 2.26213987018619164781
94.50000 2.26541904535871685162
94.60000 2.26898371809319072513
94.70000 2.27281190875157990932
94.80000 2.27688539610780586165
94.90000 2.28118762052006585931
95.00000 2.28570324657729792532
95.10000 2.29042118144196352522
95.20000 2.29532436988718437646
95.30000 2.30039803234701102888
95.40000 2.30562450004223367681
95.50000 2.31098303055236647490
95.60000 2.31645724514440369586
95.70000 2.32202961564102364486
95.80000 2.32768815561148568559
95.90000 2.33342444147758939171
96.00000 2.33923150222054764461
96.10000 2.34510450507456063775
96.20000 2.35103607954301713646
96.30000 2.35702015864629380135
96.40000 2.36304857077399067159
96.50000 2.36911451418393872453
96.60000 2.37521167672315050026
96.70000 2.38134050031594599762
96.80000 2.38750071657915947943
96.90000 2.39369368196392246733
97.00000 2.39992585283399953627
97.10000 2.40619702885964847581
97.20000 2.41250817486490602772
97.30000 2.41885615390374133756
97.40000 2.42523262896448760441
97.50000 2.43163211894932823944
97.60000 2.43804530750722514131
97.70000 2.44446643983303644781
97.80000 2.45088936627278221172
97.90000 2.45731133165111986385
98.00000 2.46372678968854012012
98.10000 2.47013683330235776637
98.20000 2.47653800537988917817
98.30000 2.48293046743037087409
98.40000 2.48931419311142802956
98.50000 2.49568861609055707933
98.60000 2.50205609832673416019
98.70000 2.50841614295335772940
98.80000 2.51476884050761214294
98.90000 2.52111594758452154772
99.00000 2.52745777929543266188
99.10000 2.53379419483923358364
99.20000 2.54012283197761914845
99.30000 2.54644554875791522392
99.40000 2.55276082430395347055
99.50000 2.55907171792624834987
99.60000 2.56537708854215036625
99.70000 2.57168154463222759271
99.80000 2.57798615987692998320
99.90000 2.58429061248556177159
100.00000 2.59059572469210255199
100.10000 2.59690005671589140577
100.20000 2.60320422270650905611
100.30000 2.60950006882046278285
100.40000 2.61578975483848854377
100.50000 2.62206919337629227255
100.60000 2.62833998830041011876
100.70000 2.63460292057418018797
100.80000 2.64086239103233093848
100.90000 2.64712277098437578303
101.00000 2.65338904391138993788
101.10000 2.65966596871618447980
101.20000 2.66595497419930181385
101.30000 2.67225749146522180724
101.40000 2.67857530701565305085
101.50000 2.68490912633630861216
101.60000 2.69125722890808042507
101.70000 2.69762327079041931962
101.80000 2.70400571724025761165
101.90000 2.71040976415209218822
102.00000 2.71683599525367007384
102.10000 2.72328600853344083713
102.20000 2.72976237045296673567
102.30000 2.73625920171554653832
102.40000 2.74277239884865401129
102.50000 2.74929967043500007036
102.60000 2.75583420651914399594
102.70000 2.76236986635026845385
102.80000 2.76890858111892166529
102.90000 2.77544928346583195135
103.00000 2.78199825761447952780
103.10000 2.78856439897629045234
103.20000 2.79515418914842692439
103.30000 2.80177511624523498265
103.40000 2.80843512732001698269
103.50000 2.81513958988129041586
103.60000 2.82189145803749864924
103.70000 2.82869284663393596951
103.80000 2.83554765260610635360
103.90000 2.84246200550262412825
104.00000 2.84944489111493433704
104.10000 2.85650397534766263101
104.20000 2.86365477321010187441
104.30000 2.87090732441052509848
104.40000 2.87827524472886366100
104.50000 2.88576772618674214737
104.60000 2.89339332669186198909
104.70000 2.90115746554422653937
104.80000 2.90906790481315509631
104.90000 2.91712888504793356516
105.00000 2.92534722522575087218
105.10000 2.93373288047668034449
105.20000 2.94229161462999788769
105.30000 2.95103647323749626339
105.40000 2.95998107116413837380
105.50000 2.96913731477511831158
105.60000 2.97852259316275793127
105.70000 2.98815168258741510626
105.80000 2.99804294731129560581
105.90000 3.00820797897452562421
106.00000 3.01865789341654282134
106.10000 3.02939934649643047023
106.20000 3.04043675825135359778
106.30000 3.05176855526987825997
106.40000 3.06339803195683338873
106.50000 3.07532272916664796661
106.60000 3.08754181879938267501
106.70000 3.10005548856032575370
106.80000 3.11285882615659266585
106.90000 3.12594423794955114039
107.00000 3.13929932770403402321
107.10000 3.15290843141075062843
107.20000 3.16675442857841441434
107.30000 3.18081951588910495354
107.40000 3.19508711169961686852
107.50000 3.20954705563277261635
107.60000 3.22418980905188024570
107.70000 3.23900890430205517210
107.80000 3.25399959197815511957
107.90000 3.26915523147280358691
108.00000 3.28447040356204153755
108.10000 3.29993304519122023958
108.20000 3.31552981109776782534
108.30000 3.33124936607963949643
108.40000 3.34707328321863905974
108.50000 3.36298574988283291119
108.60000 3.37897204222733988574
108.70000 3.39501750543439760921
108.80000 3.41110974454150331431
108.90000 3.42723304715013507643
109.00000 3.44338242683716442294
109.10000 3.45954525232724770612
109.20000 3.47571718122260344532
109.30000 3.49188900857329656333
109.40000 3.50805655836846507362
109.50000 3.52421408139999349841
109.60000 3.54035674352995110706
109.70000 3.55647704147489190564
109.80000 3.57257021221556959899
109.90000 3.58863100178173793806
110.00000 3.60465693441872495761
110.10000 3.62064186011831333132
110.20000 3.63658748366844599961
110.30000 3.65249171584700517579
110.40000 3.66835886712314448282
110.50000 3.68418538113895674797
110.60000 3.69997275458698479319
110.70000 3.71572127216856781285
110.80000 3.73142663323681067387
110.90000 3.74708514588099532286
111.00000 3.76269180456451947235
111.10000 3.77824322411792330074
111.20000 3.79373451279422029089
111.30000 3.80916333968051309659
111.40000 3.82452551711215544348
111.50000 3.83982091228979063176
111.60000 3.85504553924917986824
111.70000 3.87019638321481045745
111.80000 3.88527220947271595414
111.90000 3.90026792407047339243
112.00000 3.91517735114170785886
112.10000 3.92999976698637986064
112.20000 3.94473112471623343212
112.30000 3.95936910639902326346
112.40000 3.97391528993837512072
112.50000 3.98836869840214245957
112.60000 4.00273075556400620614
112.70000 4.01700684600972518681
112.80000 4.03119676308301775754
112.90000 4.04530479077473221732
113.00000 4.05933502980980864000
113.10000 4.07329028143121663280
113.20000 4.08716886770610445742
113.30000 4.10097354215532582969
113.40000 4.11470032959509701400
113.50000 4.12834817060601127782
113.60000 4.14191279528444442115
113.70000 4.15539378598298430867
113.80000 4.16878748707558850540
113.90000 4.18209840841592344278
114.00000 4.19532860296055951269
114.10000 4.20848282130401478011
114.20000 4.22157373033516968799
114.30000 4.23460921285730922167
114.40000 4.24759867344573880000
114.50000 4.26055118796488584096
114.60000 4.27347407789880012511
114.70000 4.28637327530407692093
114.80000 4.29925706574182418939
114.90000 4.31213112775029140810
115.00000 4.32500725858570091718
115.10000 4.33789530853604165217
115.20000 4.35081107103928382012
115.30000 4.36376789914805161833
115.40000 4.37677940191757893901
115.50000 4.38985645348341658049
115.60000 4.40300571934672826175
115.70000 4.41622897723770659106
115.80000 4.42952741743416687026
115.90000 4.44290065256167977708
116.00000 4.45635003997239875707
116.10000 4.46987970618035760132
116.20000 4.48349212518166468564
116.30000 4.49719293039224635842
116.40000 4.51098584597657544013
116.50000 4.52487189291597514062
116.60000 4.53884964671688590623
116.70000 4.55291546390310216574
116.80000 4.56706378680230390320
116.90000 4.58128559693553704560
117.00000 4.59557975004035807451
117.10000 4.60993866916307249910
117.20000 4.62435806684657584161
117.30000 4.63883497093936291714
117.40000 4.65336292839189580441
117.50000 4.66793743122441605847
117.60000 4.68254956168805542734
117.70000 4.69719168602495931821
117.80000 4.71185298758885303148
117.90000 4.72652511875479193459
118.00000 4.74119935874890204980
118.10000 4.75586788359874437755
118.20000 4.77052334063098364377
118.30000 4.78516143946878766118
118.40000 4.79977736332311563602
118.50000 4.81436650315802193186
118.60000 4.82892473352588091464
118.70000 4.84344717298186292502
118.80000 4.85792991844159892672
118.90000 4.87236735020421053637
119.00000 4.88675079079852403311
119.10000 4.90107576708032539675
119.20000 4.91533243006706515880
119.30000 4.92951660614973484034
119.40000 4.94362455753488626510
119.50000 4.95764899216735593208
119.60000 4.97159349018571710495
119.70000 4.98545606583881150142
119.80000 4.99924150688741981684
119.90000 5.01294910462753451641
120.00000 5.02658560068581742639
120.10000 5.04015117079220154614
120.20000 5.05364582886790751803
120.30000 5.06706652061782192664
120.40000 5.08040858537125929064
120.50000 5.09366642921167345653
120.60000 5.10683276662668874593
120.70000 5.11990652406896975762
120.80000 5.13288008090448183616
120.90000 5.14575420418484427243
121.00000 5.15852963789382526408
121.10000 5.17120942430346752244
121.20000 5.18379506355363165026
121.30000 5.19628979519714623854
121.40000 5.20869215443195490833
121.50000 5.22100196316933020170
121.60000 5.23321535231954695831
121.70000 5.24532584092780646007
121.80000 5.25733203371329781564
121.90000 5.26922766524022949243
122.00000 5.28101017810475347317
122.10000 5.29267701847089853195
122.20000 5.30422749087951543526
122.30000 5.31566424676784867380
122.40000 5.32698853942309509827
122.50000 5.33820091313225115108
122.60000 5.34930356261859568062
122.70000 5.36029516174305461165
122.80000 5.37117573270741161290
122.90000 5.38194600826076663829
123.00000 5.39260400578607292196
123.10000 5.40315182700810286975
123.20000 5.41358983831847017035
123.30000 5.42392369451055238570
123.40000 5.43415430979733956983
123.50000 5.44428886030746902726
123.60000 5.45432980248114442894
123.70000 5.46428192822094420161
123.80000 5.47414924886379034136
123.90000 5.48393417396215652277
124.00000 5.49363807659032085240
124.10000 5.50326616075272158010
124.20000 5.51281832770870475018
124.30000 5.52229846737434140291
124.40000 5.53170812347632817509
124.50000 5.54104673853722334761
124.60000 5.55032068905004803417
124.70000 5.55952844855271875602
124.80000 5.56867580106410935243
124.90000 5.57776846620196310206
125.00000 5.58681702986056274157
125.10000 5.59583109722407543647
125.20000 5.60482419538356260832
125.30000 5.61380904511606985244
125.40000 5.62279911604149343897
125.50000 5.63180147048357875617
125.60000 5.64082797641170759360
125.70000 5.64988220518596298991
125.80000 5.65897265429980673978
125.90000 5.66810771871821433894
126.00000 5.67730203207104351428
126.10000 5.68657436336877599439
126.20000 5.69594863864914076877
126.30000 5.70545471897131087905
126.40000 5.71511850837154557074
126.50000 5.72497153536338554256
126.60000 5.73503787909879458365
126.70000 5.74534022106898383111
126.80000 5.75589670987840086692
126.90000 5.76672666189910547939
127.00000 5.77784896653287398822
127.10000 5.78928303972573101210
127.20000 5.80105449600673894582
127.30000 5.81318799709333329590
127.40000 5.82571109744046610837
127.50000 5.83864793584516448706
127.60000 5.85202016712664789839
127.70000 5.86584572532801956915
127.80000 5.88013722774375394083
127.90000 5.89490435436852529090
128.00000 5.91014777255078453761
128.10000 5.92586841718249764918
128.20000 5.94205807480514279767
128.30000 5.95870402385778849149
128.40000 5.97579297977306104736
128.50000 5.99330567016617299447
128.60000 6.01122215168271750671
128.70000 6.02952253151350285258
128.80000 6.04818250380773480177
128.90000 6.06717799554735331485
129.00000 6.08647910726226020781
129.10000 6.10605511584509037176
129.20000 6.12587686507335862234
129.30000 6.14591010099326135595
129.40000 6.16612783106456527182
129.50000 6.18650313151799835084
129.60000 6.20701700464989865328
129.70000 6.22765183099777985653
129.80000 6.24839282849710082150
129.90000 6.26922511324541607419
130.00000 6.29013089544009409877
130.10000 6.31109322629455379525
130.20000 6.33209128085508571500
130.30000 6.35310047667373194048
130.40000 6.37410383519110865135
130.50000 6.39507975147308073037
130.60000 6.41601649529495832639
130.70000 6.43690212498885211999
130.80000 6.45772869229530267667
130.90000 6.47849029118551662586
131.00000 6.49918150748984698641
131.10000 6.51979531771611676873
131.20000 6.54032787762800160978
131.30000 6.56076749422458957482
131.40000 6.58110612345326034554
131.50000 6.60133589387405736787
131.60000 6.62144861789812577263
131.70000 6.64143901061915948390
131.80000 6.66130540664883492324
131.90000 6.68104645361256263133
132.00000 6.70065952556395749899
132.10000 6.72014840678098417841
132.20000 6.73951018112214146093
132.30000 6.75874237256991472611
132.40000 6.77784462402657914455
132.50000 6.79681238513356347594
132.60000 6.81564166582171483807
132.70000 6.83433291209763939459
132.80000 6.85288027653679354719
132.90000 6.87128799571674189625
133.00000 6.88955275202832016170
133.10000 6.90767796587543591605
133.20000 6.92566043058746852967
133.30000 6.94350071872610955806
133.40000 6.96119502783904194789
133.50000 6.97873845381770988174
133.60000 6.99612805017139462591
133.70000 7.01335696793896268021
133.80000 7.03042285430229296104
133.90000 7.04732372091157736678
134.00000 7.06406140244625846499
134.10000 7.08063952289494822295
134.20000 7.09706388119657550543
134.30000 7.11334155175765477596
134.40000 7.12948064547713040497
134.50000 7.14548683031730176038
134.60000 7.16136347284712256700
134.70000 7.17711173736183377249
134.80000 7.19273122850152103471
134.90000 7.20822389824351946093
135.00000 7.22358681116043624445
135.10000 7.23882514099194138007
135.20000 7.25394063090159292489
135.30000 7.26894239356125314451
135.40000 7.28383258912291311319
135.50000 7.29861867806292507914
135.60000 7.31330617882534711534
135.70000 7.32789260698039979129
135.80000 7.34238058430261431514
135.90000 7.35676514378119861970
136.00000 7.37104509296300533763
136.10000 7.38522156700156153141
136.20000 7.39929747392446710786
136.30000 7.41328477708188409777
136.40000 7.42719051219248044407
136.50000 7.44102981539954589100
136.60000 7.45481056275375786292
136.70000 7.46854580063923823025
136.80000 7.48223733445571746386
136.90000 7.49588882903928878698
137.00000 7.50950275877397890446
137.10000 7.52307826735824941065
137.20000 7.53662273685806831231
137.30000 7.55013961746178571950
137.40000 7.56363936101094127252
137.50000 7.57713181636099029795
137.60000 7.59062708087269954508
137.70000 7.60413166650775451970
137.80000 7.61764851499903479236
137.90000 7.63117861360157131003
138.00000 7.64472364289050019809
138.10000 7.65828285419133627863
138.20000 7.67186195244746306299
138.30000 7.68547034424920541570
138.40000 7.69912081954387828400
138.50000 7.71283251778547308551
138.60000 7.72662151595948175701
138.70000 7.74050817864524964549
138.80000 7.75450882078097838822
138.90000 7.76863800761311055696
139.00000 7.78290849820624577539
139.10000 7.79733075586620219140
139.20000 7.81192174110704977433
139.30000 7.82669204807631357466
139.40000 7.84165882318843300490
139.50000 7.85683310338714016901
139.60000 7.87222673920771923798
139.70000 7.88784329453349370987
139.80000 7.90368376637444927068
139.90000 7.91974577079220390804
140.00000 7.93602238567539576216
140.10000 7.95250546442094562110
140.20000 7.96919022889007211581
140.30000 7.98607158648330674979
140.40000 8.00314841138979503805
140.50000 8.02042079305998757271
140.60000 8.03788738038385307656
140.70000 8.05554557902206894340
140.80000 8.07339041910485089603
140.90000 8.09140914555839278503
141.00000 8.10959167598208979023
141.10000 8.12792317007770441929
141.20000 8.14638471814638766511
141.30000 8.16496298265178909561
141.40000 8.18364220210310758671
141.50000 8.20240822735695105076
141.60000 8.22124581456198766055
141.70000 8.24014325385869732817
141.80000 8.25908823434754207009
141.90000 8.27806592989370917585
142.00000 8.29706483014288613796
142.10000 8.31607041774737499125
142.20000 8.33506685578670088689
142.30000 8.35404538311242357593
142.40000 8.37298543862247499609
142.50000 8.39187747178764520836
142.60000 8.41070244967434334214
142.70000 8.42944771100894842012
142.80000 8.44809971488061923432
142.90000 8.46664571658469715609
143.00000 8.48507765430051912851
143.10000 8.50339090227428036942
143.20000 8.52157894818677367864
143.30000 8.53964478501243048044
143.40000 8.55758435237474010375
143.50000 8.57540342515097070345
143.60000 8.59309879506770246698
143.70000 8.61067142902032930659
143.80000 8.62812197525324742670
143.90000 8.64544636173454030874
144.00000 8.66264174608929559419
144.10000 8.67970578960105075749
144.20000 8.69663412862033652656
144.30000 8.71342446132982781365
144.40000 8.73007336771295410629
144.50000 8.74658038110860786480
144.60000 8.76293981725391059415
144.70000 8.77915166103957905648
144.80000 8.79521097105635095975
144.90000 8.81111857411838488532
145.00000 8.82687198021501838978
145.10000 8.84247404584101677305
145.20000 8.85792674057863271511
145.30000 8.87323381176028743104
145.40000 8.88840102084745048999
145.50000 8.90343239795984523877
145.60000 8.91833075513775728006
145.70000 8.93310048131134591235
145.80000 8.94773997051367156011
145.90000 8.96224784733991832712
146.00000 8.97662676182278395167
146.10000 8.99087882222944877790
146.20000 9.00500744573712165456
146.30000 9.01902301498482705806
146.40000 9.03293438162931636382
146.50000 9.04675250187828450023
146.60000 9.06049012263249476359
146.70000 9.07415479365301548303
146.80000 9.08775352359481633405
146.90000 9.10128982314671704356
147.00000 9.11476600638052583902
147.10000 9.12818477793641072610
147.20000 9.14154782372514857041
147.30000 9.15486463918090926570
147.40000 9.16814531698609148959
147.50000 9.18140521458905003926
147.60000 9.19465731785823543858
147.70000 9.20791813669615548890
147.80000 9.22120364145364702074
147.90000 9.23452682515341443198
148.00000 9.24790114818086709851
148.10000 9.26134299956037693452
148.20000 9.27486773514970400949
148.30000 9.28849516968356936228
148.40000 9.30224657327599546145
148.50000 9.31614631216905051458
148.60000 9.33021232907944062293
148.70000 9.34446495583337291376
148.80000 9.35891599225396402425
148.90000 9.37357368106620261819
149.00000 9.38844236660384468485
149.10000 9.40352129786230664439
149.20000 9.41880592897167618459
149.30000 9.43429064463492135846
149.40000 9.44996686279470505953
149.50000 9.46582573045722197654
149.60000 9.48185308602416598315
149.70000 9.49803760384012166814
149.80000 9.51436385968126615245
149.90000 9.53082176435411050961
150.00000 9.54740002413981813987
150.10000 9.56409243350198911072
150.20000 9.58089129722391746539
150.30000 9.59779233834812660664
150.40000 9.61478846426675161513
150.50000 9.63186893291847072982
150.60000 9.64902252621735773300
150.70000 9.66623201251501101170
150.80000 9.68348384692725141946
150.90000 9.70075787760734702484
151.00000 9.71804196885221318398
151.10000 9.73532497676939390623
151.20000 9.75259668433930471844
151.30000 9.76985467138268131976
151.40000 9.78709509244591942010
151.50000 9.80431687918082337620
151.60000 9.82151322594929869496
151.70000 9.83868370233112026939
151.80000 9.85581557316181723609
151.90000 9.87290095672523193169
152.00000 9.88992702733457988379
152.10000 9.90688537181060756013
152.20000 9.92376641516329726232
152.30000 9.94056524507404458090
152.40000 9.95727854729358266735
152.50000 9.97391209948463502098
152.60000 9.99046825813755338413
152.70000 10.00695471487435082416
152.80000 10.02337756302589850715
152.90000 10.03974174486993465114
153.00000 10.05605230827276474743
153.10000 10.07230760015801939964
153.20000 10.08850827890233730366
153.30000 10.10465295966689793173
153.40000 10.12073867921156237181
153.50000 10.13676324257393317560
153.60000 10.15272826667201804707
153.70000 10.16862920427104569718
153.80000 10.18447152532530771766
153.90000 10.20025385659538377353
154.00000 10.21597663566048882337
154.10000 10.23164519416427965885
154.20000 10.24726096753532475390
154.30000 10.26282475857056617996
154.40000 10.27834032891706694921
154.50000 10.29380630669637187340
154.60000 10.30922908363035649930
154.70000 10.32460996875276640103
154.80000 10.33995534598317305518
154.90000 10.35527200243832320358
155.00000 10.37057177430950525505
155.10000 10.38586418333308458443
155.20000 10.40116592787688393773
155.30000 10.41648904203724490242
155.40000 10.43184757482824803567
155.50000 10.44725262670310849413
155.60000 10.46271182481391867184
155.70000 10.47823005517262920149
155.80000 10.49380760536932085409
155.90000 10.50944320691229578900
156.00000 10.52513899287311074700
156.10000 10.54089970805172778255
156.20000 10.55673342752657556182
156.30000 10.57265159009465326096
156.40000 10.58866967993793826610
156.50000 10.60480476418203561451
156.60000 10.62107146983142186218
156.70000 10.63747931417147339591
156.80000 10.65403701395550812359
156.90000 10.67074570506363439878
157.00000 10.68760330681645387949
157.10000 10.70461094139614211883
157.20000 10.72176866853906711353
157.30000 10.73908219588559625621
157.40000 10.75656125137680792261
157.50000 10.77421835770859992087
157.60000 10.79206812611424353956
157.70000 10.81012306237126053560
157.80000 10.82839533262519003788
157.90000 10.84688726008111508665
158.00000 10.86560104215505420376
158.10000 10.88453371781382282286
158.20000 10.90367937544854626765
158.30000 10.92302959627089905469
158.40000 10.94257708351922006235
158.50000 10.96231870911920713985
158.60000 10.98224848329357370309
158.70000 11.00236202055840371264
158.80000 11.02265493402614867504
158.90000 11.04311932896910246911
159.00000 11.06374926280914954466
159.10000 11.08454156422154429552
159.20000 11.10548888682627965286
159.30000 11.12658856440930865069
159.40000 11.14783902702250181715
159.50000 11.16923733932970913122
159.60000 11.19078054864744454747
159.70000 11.21246621433259882623
159.80000 11.23428713855138206828
159.90000 11.25623826257555726229
160.00000 11.27831267970954066508
160.10000 11.30050400967682502950
160.20000 11.32280510659637733923
160.30000 11.34520940802773371179
160.40000 11.36770899990706130848
160.50000 11.39029603887708442733
160.60000 11.41296112837685082422
160.70000 11.43569089757505643992
160.80000 11.45847384257122611685
160.90000 11.48129640309777909707
161.00000 11.50414607439491790461
161.10000 11.52701115835709599492
161.20000 11.54987998298705266680
161.30000 11.57273932161651172478
161.40000 11.59557968449783885145
161.50000 11.61838977159619137555
161.60000 11.64115562901011988699
161.70000 11.66386731782237824680
161.80000 11.68651145093577529927
161.90000 11.70907564266172122844
162.00000 11.73154618602015307260
162.10000 11.75391407314776144565
162.20000 11.77616577707128747602
162.30000 11.79828985306849460435
162.40000 11.82027622618887870463
162.50000 11.84211264860425992054
162.60000 11.86378961692936461522
162.70000 11.88529628592009480662
162.80000 11.90662288040089056721
162.90000 11.92776151264435702542
163.00000 11.94870397105481059544
163.10000 11.96944231854500395795
163.20000 11.98997015865085462390
163.30000 12.01028290684037134350
163.40000 12.03037548151000148158
163.50000 12.05024223321759619473
163.60000 12.06988155131722906171
163.70000 12.08929208798517697556
163.80000 12.10846745752553938786
163.90000 12.12740903811799365169
164.00000 12.14611367381213010191
164.10000 12.16457845404767817842
164.20000 12.18279885951122481224
164.30000 12.20077275768461315046
164.40000 12.21849263065137671157
164.50000 12.23595469105937806062
164.60000 12.25315462586349638202
164.70000 12.27008781003595752180
164.80000 12.28675630069002385924
164.90000 12.30315975801155725202
165.00000 12.31930341979874282534
165.10000 12.33519204654880920512
165.20000 12.35082795235598770098
165.30000 12.36621479450365199744
165.40000 12.38135387031555608465
165.50000 12.39624407400866724318
165.60000 12.41088326052779371642
165.70000 12.42527278873904643257
165.80000 12.43941052033889586593
165.90000 12.45330156603175654423
166.00000 12.46694994988545704797
166.10000 12.48036475829845287298
166.20000 12.49355372930812668380
166.30000 12.50652590516734987025
166.40000 12.51928709325531043834
166.50000 12.53184234460831381552
166.60000 12.54419617653945174460
166.70000 12.55635206025894289873
166.80000 12.56831539757850761742
166.90000 12.58009506809094030544
167.00000 12.59170535705418259530
167.10000 12.60316184866230304335
167.20000 12.61448812533271204870
167.30000 12.62570456316561368952
167.40000 12.63683167239260966171
167.50000 12.64788890713659771114
167.60000 12.65889306200779152470
167.70000 12.66985578410133285602
167.80000 12.68078964674341563931
167.90000 12.69170988090154856262
168.00000 12.70263531819224510322
168.10000 12.71359173090692731011
168.20000 12.72460766670029791531
168.30000 12.73572101650475853418
168.40000 12.74696697405170968618
168.50000 12.75838633262757097014
168.60000 12.77001316338009888114
168.70000 12.78188554059384463865
168.80000 12.79404210683105419644
168.90000 12.80651992816100684804
169.00000 12.81935802010915833677
169.10000 12.83259545003340312189
169.20000 12.84627327489910592864
169.30000 12.86042604530059882728
169.40000 12.87508324805358297377
169.50000 12.89026931404192966716
169.60000 12.90600289712914949026
169.70000 12.92229633077488282995
169.80000 12.93915994576919974167
169.90000 12.95659798596151550750
170.00000 12.97461417635595821573
170.10000 12.99320576111811599598
170.20000 13.01236769871267509595
170.30000 13.03208836486006182881
170.40000 13.05235467394328049179
170.50000 13.07314642574640483400
170.60000 13.09444599060574994588
170.70000 13.11622570383580277919
170.80000 13.13846053303635722421
170.90000 13.16111760754724051485
171.00000 13.18416232591528736446
171.10000 13.20755389593841483332
171.20000 13.23124864860403112816
171.30000 13.25520252739802538849
171.40000 13.27936926640358171495
171.50000 13.30370833354459857161
171.60000 13.32818060232213390005
171.70000 13.35275218021086467883
171.80000 13.37739121114210369641
171.90000 13.40206848032981810282
172.00000 13.42675669568917153244
172.10000 13.45142972889818876148
172.20000 13.47606027807033074492
172.30000 13.50062459211309971309
172.40000 13.52510074456600859222
172.50000 13.54946672476769470884
172.60000 13.57370503434983296086
172.70000 13.59779884531882608625
172.80000 13.62173356533873775062
172.90000 13.64549635687573660348
173.00000 13.66907575063979956726
173.10000 13.69246157247885067074
173.20000 13.71564538514352958480
173.30000 13.73861967281506049916
173.40000 13.76138025560906444935
173.50000 13.78392302395225217908
173.60000 13.80624448823824791244
173.70000 13.82834290579026681376
173.80000 13.85021337848254957345
173.90000 13.87185225320548171531
174.00000 13.89325150342924584602
174.10000 13.91440731599535287946
174.20000 13.93531221304851138640
174.30000 13.95595956745669280029
174.40000 13.97634234021766511766
174.50000 13.99645641027653113306
174.60000 14.01630060510440108476
174.70000 14.03587110890357243024
174.80000 14.05517051472467907035
174.90000 14.07419966144796455153
175.00000 14.09295870905449719078
175.10000 14.11145096151001759204
175.20000 14.12967808042610714595
175.30000 14.14763971269197256412
175.40000 14.16533856626325045494
175.50000 14.18277319597577855873
175.60000 14.19994279445135652128
175.70000 14.21684898716600281241
175.80000 14.23348923674602706164
175.90000 14.24986791706926664592
176.00000 14.26598361010442209879
176.10000 14.28184120337850556651
176.20000 14.29744085839441407549
176.30000 14.31278611690910443055
176.40000 14.32787504886795835432
176.50000 14.34270994402333997084
176.60000 14.35728823353271681471
176.70000 14.37161106714167240861
176.80000 14.38567650976074187073
176.90000 14.39948526557373161160
177.00000 14.41304000815320709349
177.10000 14.42634459155090333585
177.20000 14.43940070953895233023
177.30000 14.45221838344691634766
177.40000 14.46480186613152333779
177.50000 14.47715638776517465302
177.60000 14.48928926168381800934
177.70000 14.50120577368233886134
177.80000 14.51291246185527021350
177.90000 14.52441402453382970900
178.00000 14.53572288331849700167
178.10000 14.54684340414823466040
178.20000 14.55778879947737804795
178.30000 14.56856761974302674788
178.40000 14.57919013075136488735
178.50000 14.58966482003863582933
178.60000 14.60000112999820969534
178.70000 14.61020688627707283911
178.80000 14.62029240015964933779
178.90000 14.63026876998758351928
179.00000 14.64015091116956348705
179.10000 14.64995461164794872007
179.20000 14.65969964312785639004
179.30000 14.66940440849873086625
179.40000 14.67909034685453525020
179.50000 14.68877560660724369553
179.60000 14.69847478101700863682
179.70000 14.70820747746226892339
179.80000 14.71798679632465902152
179.90000 14.72783403552097337389
180.00000 14.73776945003283052782
180.10000 14.74782035988169337858
180.20000 14.75801315474766067942
180.30000 14.76837697788991977626
180.40000 14.77893687721244717814
180.50000 14.78971541924390781818
180.60000 14.80072786512467433387
180.70000 14.81198670198191205491
180.80000 14.82349978110837359889
180.90000 14.83527820970543848331
181.00000 14.84733033494297923644
181.10000 14.85966578164546068267
181.20000 14.87229872005390429651
181.30000 14.88524189232479352388
181.40000 14.89850385867322584961
181.50000 14.91209352048641760395
181.60000 14.92601300979179771262
181.70000 14.94026609480560757793
181.80000 14.95485194797895683935
181.90000 14.96977297289371052137
182.00000 14.98502405271039263005
182.10000 15.00060635530394151273
182.20000 15.01651186306810067643
182.30000 15.03273465095146951519
182.40000 15.04925934870081903726
182.50000 15.06607323474474552509
182.60000 15.08315776642189074202
182.70000 15.10049431083645023072
182.80000 15.11806865816493770298
182.90000 15.13586379485799284126
183.00000 15.15386309604056044244
183.10000 15.17205173012763623433
183.20000 15.19040966370999488851
183.30000 15.20891827278965293868
183.40000 15.22755900757517997279
183.50000 15.24630970160773036105
183.60000 15.26515215705369246680
183.70000 15.28406849290338661952
183.80000 15.30304092609805445004
183.90000 15.32205510496379202993
184.00000 15.34109527151154876107
184.10000 15.36014785795439535553
184.20000 15.37920081505966941315
184.30000 15.39824374069942432277
184.40000 15.41726748167861943318
184.50000 15.43626237322043577345
184.60000 15.45522230021816929802
184.70000 15.47413968591019925332
184.80000 15.49301074637815514608
184.90000 15.51182516560801106813
185.00000 15.53057845511843773191
185.10000 15.54925989236130813987
185.20000 15.56786246174756645418
185.30000 15.58637873100705197925
185.40000 15.60480087437459100626
185.50000 15.62312308379733018097
185.60000 15.64134090744991083035
185.70000 15.65945258048961940148
185.80000 15.67745512747346376534
185.90000 15.69534583720935408175
186.00000 15.71312295640516522716
186.10000 15.73078516792486744308
186.20000 15.74832749487163795564
186.30000 15.76574963222250336139
186.40000 15.78304772095114081043
186.50000 15.80022060527618076332
186.60000 15.81726727950419379901
186.70000 15.83419162818699121985
186.80000 15.85099278358693216145
186.90000 15.86767438798127720138
187.00000 15.88423921213616072505
187.10000 15.90068841180434552319
187.20000 15.91702546577528724913
187.30000 15.93324797760773570770
187.40000 15.94935613813579623272
187.50000 15.96534779094417347794
187.60000 15.98122393735789561788
187.70000 15.99698231313703115828
187.80000 16.01262506494437969359
187.90000 16.02815244980986571848
188.00000 16.04356840117833636058
188.10000 16.05887329088594558862
188.20000 16.07407288807821102571
188.30000 16.08916758221375479001
188.40000 16.10415824820400229539
188.50000 16.11904434646576682716
188.60000 16.13382523986357675459
188.70000 16.14849624471235402095
188.80000 16.16306204223051913729
188.90000 16.17751872750163129910
189.00000 16.19187160551691751216
189.10000 16.20612818311017802866
189.20000 16.22029027938976189517
189.30000 16.23436853258204188658
189.40000 16.24836918044204828929
189.50000 16.26229488486917088716
189.60000 16.27615194123724687957
189.70000 16.28993719426204540454
189.80000 16.30365229438532892315
189.90000 16.31729625951916091519
190.00000 16.33086969212301320173
190.10000 16.34437556478548984030
190.20000 16.35781753118682394602
190.30000 16.37120359978728014841
190.40000 16.38454269051342793686
190.50000 16.39784027255717599734
190.60000 16.41110425580783396907
190.70000 16.42434236814947790498
190.80000 16.43755421560756404247
190.90000 16.45074590554914625388
191.00000 16.46392007724129472306
191.10000 16.47707922121824356921
191.20000 16.49022875695052327432
191.30000 16.50337325434279208588
191.40000 16.51652083050268186837
191.50000 16.52967625292125919560
191.60000 16.54284712118606263220
191.70000 16.55603489581965093533
191.80000 16.56924524817618239118
191.90000 16.58247998250397406461
192.00000 16.59573916800360537650
192.10000 16.60902026194374898053
192.20000 16.62232087928559992999
192.30000 16.63563920963622004699
192.40000 16.64896865958924796245
192.50000 16.66230607203879807544
192.60000 16.67564773623840376187
192.70000 16.68899425992950600966
192.80000 16.70234367143318003879
192.90000 16.71570015662263547052
193.00000 16.72906433574543941236
193.10000 16.74243235003809116481
193.20000 16.75580207403516091079
193.30000 16.76916677178708244478
193.40000 16.78252042792205273352
193.50000 16.79585601191770160026
193.60000 16.80916984338503850790
193.70000 16.82246308508040685722
193.80000 16.83573551180862427603
193.90000 16.84899294661384206017
194.00000 16.86224153063438360379
194.10000 16.87548384897114587025
194.20000 16.88872771001584358245
194.30000 16.90197361238852484796
194.40000 16.91522457471573151209
194.50000 16.92848033111079347837
194.60000 16.94174212185311242349
194.70000 16.95501139333436130734
194.80000 16.96828865685034249028
194.90000 16.98157869480364301974
195.00000 16.99488486646617444509
195.10000 17.00820957014411908201
195.20000 17.02156101286371443355
195.30000 17.03494357322374578578
195.40000 17.04835922592552599806
195.50000 17.06181429275412668005
195.60000 17.07530956118933733692
195.70000 17.08884567160924418651
195.80000 17.10242362713299766659
195.90000 17.11604380853253717214
196.00000 17.12970538419893548637
196.10000 17.14340887510818252081
196.20000 17.15715508487272490097
196.30000 17.17094735769858447678
196.40000 17.18478847933977335750
196.50000 17.19868436044667342216
196.60000 17.21263911706060837901
196.70000 17.22665782042277056153
196.80000 17.24074242827581946820
196.90000 17.25489449769305312167
197.00000 17.26911646423965142400
197.10000 17.28340576527641440885
197.20000 17.29776270574437612001
197.30000 17.31218603646578770209
197.40000 17.32667638220042476476
197.50000 17.34123640405908312234
197.60000 17.35586970210162069825
197.70000 17.37058082728899425329
197.80000 17.38537273146920482785
197.90000 17.40024997542420365787
198.00000 17.41521768772558294948
198.10000 17.43027208488513526336
198.20000 17.44541302298380667375
198.30000 17.46063591748419110252
198.40000 17.47593740243200802476
198.50000 17.49131220292162642867
198.60000 17.50675800015079890862
198.70000 17.52227498576600355254
198.80000 17.53786402376711894433
198.90000 17.55353166002103976607
199.00000 17.56927986209830399945
199.10000 17.58511501236818752243
199.20000 17.60103659840093054512
199.30000 17.61704538015160475223
199.40000 17.63313615262835200456
199.50000 17.64930607604463297925
199.60000 17.66554781114797470010
199.70000 17.68185658540372281344
199.80000 17.69823117188729117771
199.90000 17.71467240210907767042
200.00000 17.73118605560039799110
200.10000 17.74777506474749639906
200.20000 17.76444561379462243982
200.30000 17.78119923234498826585
200.40000 17.79803270646334664724
200.50000 17.81494176901005197332
200.60000 17.83191626406820025026
200.70000 17.84894213168007332480
200.80000 17.86600749252398024416
200.90000 17.88310209044350895666
201.00000 17.90021747209441028359
201.10000 17.91734858327227499832
201.20000 17.93449253023374508885
201.30000 17.95164991201145834110
201.40000 17.96881836783072945311
201.50000 17.98599346003269845512
201.60000 18.00317069492887966602
201.70000 18.02034022316562701361
201.80000 18.03749504496004012692
201.90000 18.05462440663335981544
202.00000 18.07171966557673780251
202.10000 18.08877293545280809908
202.20000 18.10577869426868919940
202.30000 18.12273074097273012839
202.40000 18.13962449491479964136
202.50000 18.15645206148750857874
202.60000 18.17320654077141665499
202.70000 18.18988076768138136879
202.80000 18.20646802559760628323
202.90000 18.22296033116749118496
203.00000 18.23935178475117848671
203.10000 18.25563610835894701938
203.20000 18.27181175037631565189
203.30000 18.28787667163107265468
203.40000 18.30383462514786817860
203.50000 18.31968832363514856967
203.60000 18.33544578175952066753
203.70000 18.35111394683104789096
203.80000 18.36669900922552822134
203.90000 18.38220764213167079630
204.00000 18.39764204619021279646
204.10000 18.41300736117055377092
204.20000 18.42830281700384909322
204.30000 18.44353266881586327080
204.40000 18.45870277972861775501
204.50000 18.47382126475678555897
204.60000 18.48889792681694697661
204.70000 18.50394617427820448749
204.80000 18.51897794629360748513
204.90000 18.53400146882286183660
205.00000 18.54902880880732256781
205.10000 18.56406191528917520379
205.20000 18.57910515127539720335
205.30000 18.59416028095038767728
205.40000 18.60922881740629788207
205.50000 18.62431417415465529818
205.60000 18.63942364177454924772
205.70000 18.65456431343120379980
205.80000 18.66974344731083871676
205.90000 18.68497192469119018023
206.00000 18.70025458573762305344
206.10000 18.71559928851101470921
206.20000 18.73101080165056121790
206.30000 18.74649196723072239131
206.40000 18.76204624278220885549
206.50000 18.77767462323655239664
206.60000 18.79338425013004410049
206.70000 18.80917766069662600016
206.80000 18.82506246228795385348
206.90000 18.84104508418399809864
207.00000 18.85713048048432526940
207.10000 18.87332203971672285415
207.20000 18.88962532541932129680
207.30000 18.90603982424087670153
207.40000 18.92256838629854179341
207.50000 18.93921139104965478974
207.60000 18.95596663454950270925
207.70000 18.97283185395300972122
207.80000 18.98980727030556252980
207.90000 19.00688812545896477792
208.00000 19.02407242347710365759
208.10000 19.04135563786775135290
208.20000 19.05873839000047767852
208.30000 19.07621934517073013413
208.40000 19.09379824755365429961
208.50000 19.11148109616902506800
208.60000 19.12926843031638259309
208.70000 19.14716707652792692891
208.80000 19.16517922782236858045
208.90000 19.18330774589119184836
209.00000 19.20155092621710596597
209.10000 19.21990299717532393352
209.20000 19.23836044424685375065
209.30000 19.25691093519604457330
209.40000 19.27554983185073763720
209.50000 19.29426538823896243962
209.60000 19.31305381279641130177
209.70000 19.33190812676149151784
209.80000 19.35082725212880918296
209.90000 19.36980742649895319294
210.00000 19.38884436425175392923
210.10000 19.40793268066872185790
210.20000 19.42705900172398714589
210.30000 19.44620990695343697672
210.40000 19.46536898822822212775
210.50000 19.48451877679923610589
210.60000 19.50364228067026971742
210.70000 19.52272752368054743988
210.80000 19.54176415558869137382
210.90000 19.56074583260070888854
211.00000 19.57966410604364785715
211.10000 19.59851184451602692655
211.20000 19.61727983477485086364
211.30000 19.63594815870081685931
211.40000 19.65449875615018069240
211.50000 19.67290523697140671000
211.60000 19.69113878289678806457
211.70000 19.70917639276715185185
211.80000 19.72698915666133781129
211.90000 19.74456051279898708903
212.00000 19.76186930223907234309
212.10000 19.77890564182078300254
212.20000 19.79565485639444563409
212.30000 19.81210441362050262097
212.40000 19.82824256249910313770
212.50000 19.84404896470327196718
212.60000 19.85951206261523435418
212.70000 19.87461277598368707397
212.80000 19.88933737618913235975
212.90000 19.90367747707556177682
213.00000 19.91762815332370341719
213.10000 19.93119009866367713782
213.20000 19.94436939659868012644
213.30000 19.95717927075093946629
213.40000 19.96963000378254379239
213.50000 19.98173693184719114647
213.60000 19.99351672334454522087
213.70000 20.00498791081946642624
213.80000 20.01616475718005774429
213.90000 20.02706879316853497685
214.00000 20.03771814587763882892
214.10000 20.04813575103735175224
214.20000 20.05834591196268107673
214.30000 20.06837533252320851659
214.40000 20.07825228502234454379
214.50000 20.08800585864560126124
214.60000 20.09766721681344787412
214.70000 20.10726460602197376871
214.80000 20.11682868161251702814
214.90000 20.12638581336115100758
215.00000 20.13596293943326664663
215.10000 20.14558781546284392260
215.20000 20.15528608130016099474
215.30000 20.16508336321303185502
215.40000 20.17500156396625908325
215.50000 20.18506229688717111342
215.60000 20.19528451142719108189
215.70000 20.20568021938816094951
215.80000 20.21626249514753901658
215.90000 20.22704257679312840972
216.00000 20.23802609053069187192
216.10000 20.24922321988428769960
216.20000 20.26064018090556288629
216.30000 20.27228449386358626632
216.40000 20.28416182186520617090
216.50000 20.29627915610989520861
216.60000 20.30864161234830102687
216.70000 20.32125616834926373789
216.80000 20.33412553490596998581
216.90000 20.34725804632432531828
217.00000 20.36065749611578727221
217.10000 20.37433679302963225658
217.20000 20.38829761507961213428
217.30000 20.40255098306596561658
217.40000 20.41710285788561628462
217.50000 20.43195596541987949671
217.60000 20.44711461573216691788
217.70000 20.46257672443961784643
217.80000 20.47833802238370124321
217.90000 20.49439615240851637617
218.00000 20.51074421529335926694
218.10000 20.52738066702532313128
218.20000 20.54430451383879288316
218.30000 20.56151663629582553950
218.40000 20.57901766265894918311
218.50000 20.59681219717230902343
218.60000 20.61490299056219182576
218.70000 20.63329382027447890042
218.80000 20.65198420038081958245
218.90000 20.67097229914045431716
219.00000 20.69025761790795102713
219.10000 20.70983538448555606963
219.20000 20.72970193512470646686
219.30000 20.74985384493958309191
219.40000 20.77029066153545671174
219.50000 20.79100872056959625958
219.60000 20.81200969022422399467
219.70000 20.83329361655544852797
219.80000 20.85485439185481342736
219.90000 20.87669176940553960431
220.00000 20.89879827300809179232
220.10000 20.92116694889797489281
220.20000 20.94378817346436971931
220.30000 20.96665446991973013852
220.40000 20.98975568707215801070
220.50000 21.01308570735350139332
220.60000 21.03663384416929475782
220.70000 21.06039103891145702104
220.80000 21.08434471876980102795
220.90000 21.10848258541548978483
221.00000 21.13278429138756434299
221.10000 21.15722921303170076330
221.20000 21.18179511081723687061
221.30000 21.20646005588705038173
221.40000 21.23120313974285819960
221.50000 21.25600404565399493516
221.60000 21.28084698550555811500
221.70000 21.30571404617223806412
221.80000 21.33058542186906317915
221.90000 21.35543806681981880997
222.00000 21.38024303337426985479
222.10000 21.40496679183448301198
222.20000 21.42957074867574196506
222.30000 21.45401147134444411896
222.40000 21.47824850943204819310
222.50000 21.50224115643269405102
222.60000 21.52595113568450428949
222.70000 21.54934605886461697108
222.80000 21.57239059482794085819
222.90000 21.59505015092488735200
223.00000 21.61728802610905677248
223.10000 21.63906741841380741900
223.20000 21.66034753644236891102
223.30000 21.68109298182840689050
223.40000 21.70127208981457381699
223.50000 21.72086186895253012579
223.60000 21.73984818110423235712
223.70000 21.75822151053024370326
223.80000 21.77598194559558776821
223.90000 21.79313197589272619049
224.00000 21.80967296388237913277
224.10000 21.82561237662863378472
224.20000 21.84095650554647755397
224.30000 21.85571460559402527997
224.40000 21.86989693332426292529
224.50000 21.88352106380476880134
224.60000 21.89660648159239308751
224.70000 21.90917834067259127526
224.80000 21.92126449469895429554
224.90000 21.93289875477461825416
225.00000 21.94411726738501094633
225.10000 21.95495936272089755288
225.20000 21.96546539118534132953
225.30000 21.97567728103748341900
225.40000 21.98563421919342767086
225.50000 21.99537535519078155838
225.60000 22.00493962203584415915
225.70000 22.01435901160667453150
225.80000 22.02366899751383386650
225.90000 22.03289844546767750566
226.00000 22.04208156608275052501
226.10000 22.05124830621978643180
226.20000 22.06043183011073788440
226.30000 22.06966736639716552481
226.40000 22.07898425254223510063
226.50000 22.08841473544097505431
226.60000 22.09798350879523124638
226.70000 22.10771231226173252330
226.80000 22.11761868446402165705
226.90000 22.12771661909517947358
227.00000 22.13801863407547590638
227.10000 22.14853511058988749752
227.20000 22.15927889642679685725
227.30000 22.17026130014883248128
227.40000 22.18149359239857409652
227.50000 22.19298710813461000781
227.60000 22.20475283574626957167
227.70000 22.21679749931011096445
227.80000 22.22912481225605966839
227.90000 22.24173950479543764949
228.00000 22.25464235068478920083
228.10000 22.26783699014497905438
228.20000 22.28132704174394546288
228.30000 22.29511723514254140734
228.40000 22.30921664047110821368
228.50000 22.32363159220804288714
228.60000 22.33836936751447397375
228.70000 22.35343801470626128704
228.80000 22.36883888053121544947
228.90000 22.38457657448096559817
229.00000 22.40064763503872447804
229.10000 22.41705173172114531443
229.20000 22.43378779891039711088
229.30000 22.45085090841834885485
229.40000 22.46824313694800214785
229.50000 22.48596172871434022711
229.60000 22.50401073272517793748
229.70000 22.52238932111095978512
229.80000 22.54109650148035722214
229.90000 22.56013050030327284675
230.00000 22.57949028238223981720
230.10000 22.59917250466742200357
230.20000 22.61917344825760869031
230.30000 22.63949171214075645197
230.40000 22.66012599548424841017
230.50000 22.68107591300959426335
230.60000 22.70234092438341478268
230.70000 22.72392338563264035192
230.80000 22.74582096453135278656
230.90000 22.76803312382738519104
231.00000 22.79055731736830519932
231.10000 22.81338960923612946834
231.20000 22.83652528397444268246
231.30000 22.85996116543737700669
231.40000 22.88369426773262499313
231.50000 22.90772009276586651562
231.60000 22.93203242042926730695
231.70000 22.95662530675809065791
231.80000 22.98149343611789734028
231.90000 23.00662585786340378196
232.00000 23.03201359763980774990
232.10000 23.05764636507032996177
232.20000 23.08351654928563955086
232.30000 23.10961520006529663029
232.40000 23.13593498489200889810
232.50000 23.16246842063025889706
232.60000 23.18920299651846594270
232.70000 23.21612667472044097176
232.80000 23.24322121670772207169
232.90000 23.27046602692008830582
233.00000 23.29784060924166422347
233.10000 23.32531988137676108899
233.20000 23.35288154484987747632
233.30000 23.38050654187331759144
233.40000 23.40817362967732687866
233.50000 23.43586320190289043836
233.60000 23.46355190491352270446
233.70000 23.49121312460554898705
233.80000 23.51881196569830990662
233.90000 23.54631082778111123947
234.00000 23.57366924002500294688
234.10000 23.60084300285369043791
234.20000 23.62779057333461299781
234.30000 23.65447045150317881028
234.40000 23.68084571852219554931
234.50000 23.70687841742615425268
234.60000 23.73253458853042523044
234.70000 23.75778222481980745206
234.80000 23.78258655617397306311
234.90000 23.80691311622861364871
235.00000 23.83072516030515173798
235.10000 23.85398617544239711593
235.20000 23.87666246659999589315
235.30000 23.89872488207839510464
235.40000 23.92015392132552728988
235.50000 23.94093938784932056284
235.60000 23.96108617324475547532
235.70000 23.98060349912608016723
235.80000 23.99951151551360221976
235.90000 24.01783037842134066227
236.00000 24.03558119517031774494
236.10000 24.05278291384863848349
236.20000 24.06945162940514521600
236.30000 24.08560424577853516965
236.40000 24.10125553182607538821
236.50000 24.11642800519732855904
236.60000 24.13114669294778871719
236.70000 24.14544421184627947038
236.80000 24.15935507347727194292
236.90000 24.17292078101239713736
237.00000 24.18618092985523417441
237.10000 24.19917610241664818485
237.20000 24.21194300932938343512
237.30000 24.22451540971143967457
237.40000 24.23692050755565769881
237.50000 24.24918605379910478449
237.60000 24.26133577527628629971
237.70000 24.27339565687477109229
237.80000 24.28538974497055503246
237.90000 24.29734333431764304911
238.00000 24.30928168177597550461
238.10000 24.32122976885556253882
238.20000 24.33320539732478401700
238.30000 24.34523005218568477842
238.40000 24.35731989998903799756
238.50000 24.36949025303048886077
238.60000 24.38175083448087819048
238.70000 24.39411297174681037186
238.80000 24.40658480895917973578
238.90000 24.41917365477736636016
239.00000 24.43188766602521443412
239.10000 24.44473582945945848864
239.20000 24.45772550223615949068
239.30000 24.47086642292705989916
239.40000 24.48416762893404959298
239.50000 24.49763941708584296714
239.60000 24.51129084413831926900
239.70000 24.52512827391290118795
239.80000 24.53915946845488430451
239.90000 24.55338941798425108014
240.00000 24.56781817516844534821
240.10000 24.58245121466828010594
240.20000 24.59728786239997232756
240.30000 24.61232800802260558074
240.40000 24.62757511275604657149
240.50000 24.64303303050592431275
240.60000 24.65870502838599997838
240.70000 24.67459740225369918284
240.80000 24.69071362793955374419
240.90000 24.70706040447819037144
241.00000 24.72364023527508377903
241.10000 24.74045318176007058082
241.20000 24.75749613477023245478
241.30000 24.77476644524476642397
241.40000 24.79225682554297032264
241.50000 24.80996102936320615614
241.60000 24.82787260595740208455
241.70000 24.84598621169681000352
241.80000 24.86429731985243535528
241.90000 24.88280418833241150255
242.00000 24.90150643770271983582
242.10000 24.92040346335831297148
242.20000 24.93949620811240445053
242.30000 24.95878371110267063768
242.40000 24.97826749915413969362
242.50000 24.99794435139757646708
242.60000 25.01781386685025682641
242.70000 25.03787348792860244010
242.80000 25.05811888563914128833
242.90000 25.07854579410309428637
243.00000 25.09914737982125160938
243.10000 25.11991669374954356359
243.20000 25.14084245812962012404
243.30000 25.16191513203621390833
243.40000 25.18312241983783471596
243.50000 25.20445468107909689555
243.60000 25.22590112210005868752
243.70000 25.24745342768832596861
243.80000 25.26910214866535379647
243.90000 25.29084024731620102050
244.00000 25.31266082856430958818
244.10000 25.33455444645618787441
244.20000 25.35650995668341183632
244.30000 25.37851474836669790727
244.40000 25.40055247180708469245
244.50000 25.42260677382691218185
244.60000 25.44465754395387809932
244.70000 25.46668707416261083547
244.80000 25.48867830814530484959
244.90000 25.51061386192551031769
245.00000 25.53248019100232260082
245.10000 25.55426392748235665760
245.20000 25.57595013528297055824
245.30000 25.59752374067229964798
245.40000 25.61897134730902891018
245.50000 25.64027250248308105917
245.60000 25.66141191871096168426
245.70000 25.68237587810609861684
245.80000 25.70315246722845084714
245.90000 25.72373493298335166935
246.00000 25.74411635512275647545
246.10000 25.76429702716124952414
246.20000 25.78428056010213754825
246.30000 25.80406751179437601961
246.40000 25.82366539083832305068
246.50000 25.84308173807075199840
246.60000 25.86232108359506853642
246.70000 25.88138695838746969527
246.80000 25.90028146174386653937
246.90000 25.91900280771852920090
247.00000 25.93754980028057700345
247.10000 25.95592231305934541631
247.20000 25.97412257723222880840
247.30000 25.99216288094738375229
247.40000 26.01005510852270378172
247.50000 26.02781959069650920573
247.60000 26.04547834985356916088
247.70000 26.06304844342077341410
247.80000 26.08054621205412944638
247.90000 26.09797792217370238305
248.00000 26.11534641856163469567
248.10000 26.13264565903154016130
248.20000 26.14987368387162974595
248.30000 26.16702608752859404692
248.40000 26.18410554161233898687
248.50000 26.20112117544279821500
248.60000 26.21808460045872611151
248.70000 26.23501467747555882811
248.80000 26.25192506861759652466
248.90000 26.26883526194155415317
249.00000 26.28575212175822447794
249.10000 26.30268345401580884105
249.20000 26.31963147647667957369
249.30000 26.33659684744593192368
249.40000 26.35357944182899796621
249.50000 26.37057905411267225250
249.60000 26.38760259061004579309
249.70000 26.40465732549089530031
249.80000 26.42175158742012698056
249.90000 26.43889465484270202794
250.00000 26.45609767584108387640
250.10000 26.47336398962160607719
250.20000 26.49069909339844130343
250.30000 26.50810402016096661597
250.40000 26.52557748512082818514
250.50000 26.54311898271949501679
250.60000 26.56072953551837212788
250.70000 26.57840686346264058183
250.80000 26.59615321132129438688
250.90000 26.61397075938233610653
251.00000 26.63186269290689325215
251.10000 26.64982959890102186617
251.20000 26.66787328156251757915
251.30000 26.68599445791792110706
251.40000 26.70419098078882074410
251.50000 26.72246243072570960107
251.60000 26.74080922530402781079
251.70000 26.75922985983242007249
251.80000 26.77772521926761799073
251.90000 26.79629334090465206855
252.00000 26.81493025835644421320
252.10000 26.83363149555417517715
252.20000 26.85238942887999306247
252.30000 26.87119542666810720465
252.40000 26.89004043282545902985
252.50000 26.90891809492609459416
252.60000 26.92782104503910654284
252.70000 26.94674998246051935191
252.80000 26.96570391599067825083
252.90000 26.98468617947816713130
253.00000 27.00369976136434901611
253.10000 27.02274086983772266214
253.20000 27.04180787311815437601
253.30000 27.06089092077125239007
253.40000 27.07997837399073699636
253.50000 27.09905673852023580799
253.60000 27.11811301653780260681
253.70000 27.13714013526902580195
253.80000 27.15613295030571910828
253.90000 27.17508881335862350193
254.00000 27.19401085336302501491
254.10000 27.21289731824737180166
254.20000 27.23174603683355445962
254.30000 27.25054962811023743920
254.40000 27.26929706865560185299
254.50000 27.28797556893165719179
254.60000 27.30656657545484973928
254.70000 27.32505814298042806636
254.80000 27.34343977407295769948
254.90000 27.36170511516800555258
255.00000 27.37984663390007011308
255.10000 27.39785775329782969051
255.20000 27.41573140030048514408
255.30000 27.43345458937763820468
255.40000 27.45101627503626686085
255.50000 27.46840708417037058092
255.60000 27.48562169218577089596
255.70000 27.50266037002147906937
255.80000 27.51952655280411978039
255.90000 27.53622726144251591998
256.00000 27.55276479596779049890
256.10000 27.56913960521267337579
256.20000 27.58534663643763241083
256.30000 27.60137837160225953051
256.40000 27.61722978161417622816
256.50000 27.63290288234064633303
256.60000 27.64840141762016952794
256.70000 27.66374184433018815326
256.80000 27.67893675693258994950
256.90000 27.69399946206536994703
257.00000 27.70894035412834043079
257.10000 27.72376850342321336993
257.20000 27.73849097042629318093
257.30000 27.75311706108130117905
257.40000 27.76766057967037308837
257.50000 27.78213830769535997056
257.60000 27.79657260237705996879
257.70000 27.81098403866907403392
257.80000 27.82539350190816259249
257.90000 27.83981966907073915143
258.00000 27.85427677923686461622
258.10000 27.86878189743904110128
258.20000 27.88334510692662570732
258.30000 27.89798181562802581934
258.40000 27.91270392879724219714
258.50000 27.92752328303204548238
258.60000 27.94245178091439419850
258.70000 27.95749839491954616322
258.80000 27.97267106347123583535
258.90000 27.98797240181494462236
259.00000 28.00340581844469146070
259.10000 28.01897358371039615338
259.20000 28.03467778823296909553
259.30000 28.05052428692474546418
259.40000 28.06652113348029458626
259.50000 28.08267409317944564890
259.60000 28.09899500030408560875
259.70000 28.11549266162448023767
259.80000 28.13217245145340708477
259.90000 28.14903894282881196639
260.00000 28.16609171443077581458
260.10000 28.18332905913430234773
260.20000 28.20074912430253154887
260.30000 28.21835121787086269733
260.40000 28.23613708093013915909
260.50000 28.25410961697481982783
260.60000 28.27227762828210839299
260.70000 28.29064409812058344045
260.80000 28.30921870375699718597
260.90000 28.32800082581822433677
261.00000 28.34699148358966505723
261.10000 28.36618836028875064552
261.20000 28.38558087206978401523
261.30000 28.40516458291298124898
261.40000 28.42492790152157976094
261.50000 28.44486976510279260941
261.60000 28.46498428723488686127
261.70000 28.48527035740786154141
261.80000 28.50572892907806348278
261.90000 28.52636152753121440394
262.00000 28.54716809494766680507
262.10000 28.56814820898248210430
262.20000 28.58929870539436649369
262.30000 28.61061671969950737922
262.40000 28.63209714184236976915
262.50000 28.65373466532628098908
262.60000 28.67552725430100962627
262.70000 28.69747258117294551655
262.80000 28.71956950283456111680
262.90000 28.74181560901894381228
263.00000 28.76420715212426987572
263.10000 28.78673990732474381279
263.20000 28.80940268760992552349
263.30000 28.83218781573358161451
263.40000 28.85508384727580374874
263.50000 28.87807790788474550686
263.60000 28.90115967681705328700
263.70000 28.92432141537323948702
263.80000 28.94755216136150258858
263.90000 28.97084502386518238302
264.00000 28.99418556069904509501
264.10000 29.01756020056968883275
264.20000 29.04095141380455875507
264.30000 29.06433936267014137961
264.40000 29.08770526344644465068
264.50000 29.11103099089113332875
264.60000 29.13430204000504282545
264.70000 29.15750681640619971888
264.80000 29.18063239470779529733
264.90000 29.20366323584743366570
265.00000 29.22658267950336338123
265.10000 29.24936092494319780809
265.20000 29.27196738096129404061
265.30000 29.29435944220822180222
265.40000 29.31650041801466452788
265.50000 29.33835315338819422603
265.60000 29.35988821411067634448
265.70000 29.38108408866345762019
265.80000 29.40192799678706443995
265.90000 29.42240631630047352269
266.00000 29.44251011716154611602
266.10000 29.46221942692181158754
266.20000 29.48151596114233064693
266.30000 29.50037828231180495890
266.40000 29.51878513033234570822
266.50000 29.53672622966108273570
266.60000 29.55419540283561839061
266.70000 29.57119561330515428708
266.80000 29.58773744595571471254
266.90000 29.60383666047075054358
267.00000 29.61950925793871082514
267.10000 29.63477112047138790926
267.20000 29.64964278395409269049
267.30000 29.66414679670116519227
267.40000 29.67830857758428591003
267.50000 29.69215831317193081626
267.60000 29.70572489397791147597
267.70000 29.71903982155579332572
267.80000 29.73212663973882309550
267.90000 29.74500622247245387185
268.00000 29.75769561966468867994
268.10000 29.77021316300904487025
268.20000 29.78257725366928348161
268.30000 29.79481146032156049092
268.40000 29.80694209623068664238
268.50000 29.81899809335950844632
268.60000 29.83100255056473961012
268.70000 29.84297873855907501138
268.80000 29.85494329292268141654
268.90000 29.86690665983695406238
269.00000 29.87888133544877211891
269.10000 29.89087612513927300658
269.20000 29.90290515963265064911
269.30000 29.91498483345182978132
269.40000 29.92713438137940062268
269.50000 29.93937321260693994490
269.60000 29.95171775419237954194
269.70000 29.96418415663715346736
269.80000 29.97678158762181060569
269.90000 29.98952135268735828777
270.00000 30.00240373966096070540
270.10000 30.01543730235221810335
270.20000 30.02862190040793397181
270.30000 30.04196375273563903578
270.40000 30.05546503980449143634
270.50000 30.06913301779007062963
270.60000 30.08296865800769004949
270.70000 30.09697582246517006362
270.80000 30.11115439597897581741
270.90000 30.12550418882774482949
271.00000 30.14002649754322959858
271.10000 30.15472292191767097152
271.20000 30.16959518442766576724
271.30000 30.18464530388670974352
271.40000 30.19988101354881166280
271.50000 30.21530552038853702115
271.60000 30.23092565772196132605
271.70000 30.24674346811294328236
271.80000 30.26276141619758069628
271.90000 30.27897976504482556539
272.00000 30.29539582956916904062
272.10000 30.31200746253198915637
272.20000 30.32881262096979951599
272.30000 30.34580980166714878700
272.40000 30.36299989448618365884
272.50000 30.38038527694907295116
272.60000 30.39796658035339705278
272.70000 30.41574657617876063302
272.80000 30.43372657405573130381
272.90000 30.45190631865223638974
273.00000 30.47028370687094537870
273.10000 30.48885562321467322409
273.20000 30.50761856101609908156
273.30000 30.52656734216223663350
273.40000 30.54569733527409585041
273.50000 30.56500746659071241654
273.60000 30.58449534868772360663
273.70000 30.60416043373152231391
273.80000 30.60416043373152231391
273.90000 30.60416043373152231391
274.00000 30.60416043373152231391
274.10000 30.60416043373152231391
274.20000 30.60416043373152231391
274.30000 30.60416043373152231391
274.40000 30.60416043373152231391
274.50000 30.60416043373152231391
274.60000 30.60416043373152231391
274.70000 30.60416043373152231391
274.80000 30.60416043373152231391
274.90000 30.60416043373152231391
275.00000 30.60416043373152231391
275.10000 30.60416043373152231391
275.20000 30.60416043373152231391
275.30000 30.60416043373152231391
275.40000 30.60416043373152231391
275.50000 30.60416043373152231391
275.60000 30.60416043373152231391
275.70000 30.60416043373152231391
275.80000 30.60416043373152231391
275.90000 30.60416043373152231391
276.00000 30.60416043373152231391
276.10000 30.60416043373152231391
276.20000 30.60416043373152231391
276.30000 30.60416043373152231391
276.40000 30.60416043373152231391
276.50000 30.60416043373152231391
276.60000 30.60416043373152231391
276.70000 30.60416043373152231391
276.80000 30.60416043373152231391
276.90000 30.60416043373152231391
277.00000 30.60416043373152231391
277.10000 30.60416043373152231391
277.20000 30.60416043373152231391
277.30000 30.60416043373152231391
277.40000 30.60416043373152231391
277.50000 30.60416043373152231391
277.60000 30.60416043373152231391
277.70000 30.60416043373152231391
277.80000 30.60416043373152231391
277.90000 30.60416043373152231391
278.00000 30.60416043373152231391
278.10000 30.60416043373152231391
278.20000 30.60416043373152231391
278.30000 30.60416043373152231391
278.40000 30.60416043373152231391
278.50000 30.60416043373152231391
278.60000 30.60416043373152231391
278.70000 30.60416043373152231391
278.80000 30.60416043373152231391
278.90000 30.60416043373152231391
279.00000 30.60416043373152231391
279.10000 30.60416043373152231391
279.20000 30.60416043373152231391
279.30000 30.60416043373152231391
279.40000 30.60416043373152231391
279.50000 30.60416043373152231391
279.60000 30.60416043373152231391
279.70000 30.60416043373152231391
279.80000 30.60416043373152231391
279.90000 30.60416043373152231391
280.00000 30.60416043373152231391
280.10000 30.60416043373152231391
280.20000 30.60416043373152231391
280.30000 30.60416043373152231391
280.40000 30.60416043373152231391
280.50000 30.60416043373152231391
280.60000 30.60416043373152231391
280.70000 30.60416043373152231391
280.80000 30.60416043373152231391
280.90000 30.60416043373152231391
281.00000 30.60416043373152231391
281.10000 30.60416043373152231391
281.20000 30.60416043373152231391
281.30000 30.60416043373152231391
281.40000 30.60416043373152231391
281.50000 30.60416043373152231391
281.60000 30.60416043373152231391
281.70000 30.60416043373152231391
281.80000 30.60416043373152231391
281.90000 30.60416043373152231391
282.00000 30.60416043373152231391
282.10000 30.60416043373152231391
282.20000 30.60416043373152231391
282.30000 30.60416043373152231391
282.40000 30.60416043373152231391
282.50000 30.60416043373152231391
282.60000 30.60416043373152231391
282.70000 30.60416043373152231391
282.80000 30.60416043373152231391
282.90000 30.60416043373152231391
283.00000 30.60416043373152231391
283.10000 30.60416043373152231391
283.20000 30.60416043373152231391
283.30000 30.60416043373152231391
283.40000 30.60416043373152231391
283.50000 30.60416043373152231391
283.60000 30.60416043373152231391
283.70000 30.60416043373152231391
283.80000 30.60416043373152231391
283.90000 30.60416043373152231391
284.00000 30.60416043373152231391
284.10000 30.60416043373152231391
284.20000 30.60416043373152231391
284.30000 30.60416043373152231391
284.40000 30.60416043373152231391
284.50000 30.60416043373152231391
284.60000 30.60416043373152231391
284.70000 30.60416043373152231391
284.80000 30.60416043373152231391
284.90000 30.60416043373152231391
285.00000 30.60416043373152231391
285.10000 30.60416043373152231391
285.20000 30.60416043373152231391
285.30000 30.60416043373152231391
285.40000 30.60416043373152231391
285.50000 30.60416043373152231391
285.60000 30.60416043373152231391
285.70000 30.60416043373152231391
285.80000 30.60416043373152231391
285.90000 30.60416043373152231391
286.00000 30.60416043373152231391
286.10000 30.60416043373152231391
286.20000 30.60416043373152231391
286.30000 30.60416043373152231391
286.40000 30.60416043373152231391
286.50000 30.60416043373152231391
286.60000 30.60416043373152231391
286.70000 30.60416043373152231391
286.80000 30.60416043373152231391
286.90000 30.60416043373152231391
287.00000 30.60416043373152231391
287.10000 30.60416043373152231391
287.20000 30.60416043373152231391
287.30000 30.60416043373152231391
287.40000 30.60416043373152231391
287.50000 30.60416043373152231391
287.60000 30.60416043373152231391
287.70000 30.60416043373152231391
287.80000 30.60416043373152231391
287.90000 30.60416043373152231391
288.00000 30.60416043373152231391
288.10000 30.60416043373152231391
288.20000 30.60416043373152231391
288.30000 30.60416043373152231391
288.40000 30.60416043373152231391
288.50000 30.60416043373152231391
288.60000 30.60416043373152231391
288.70000 30.60416043373152231391
288.80000 30.60416043373152231391
288.90000 30.60416043373152231391
289.00000 30.60416043373152231391
289.10000 30.60416043373152231391
289.20000 30.60416043373152231391
289.30000 30.60416043373152231391
289.40000 30.60416043373152231391
289.50000 30.60416043373152231391
289.60000 30.60416043373152231391
289.70000 30.60416043373152231391
289.80000 30.60416043373152231391
289.90000 30.60416043373152231391
290.00000 30.60416043373152231391
290.10000 30.60416043373152231391
290.20000 30.60416043373152231391
290.30000 30.60416043373152231391
290.40000 30.60416043373152231391
290.50000 30.60416043373152231391
290.60000 30.60416043373152231391
290.70000 30.60416043373152231391
290.80000 30.60416043373152231391
290.90000 30.60416043373152231391
291.00000 30.60416043373152231391
291.10000 30.60416043373152231391
291.20000 30.60416043373152231391
291.30000 30.60416043373152231391
291.40000 30.60416043373152231391
291.50000 30.60416043373152231391
291.60000 30.60416043373152231391
291.70000 30.60416043373152231391
291.80000 30.60416043373152231391
291.90000 30.60416043373152231391
292.00000 30.60416043373152231391
292.10000 30.60416043373152231391
292.20000 30.60416043373152231391
292.30000 30.60416043373152231391
292.40000 30.60416043373152231391
292.50000 30.60416043373152231391
292.60000 30.60416043373152231391
292.70000 30.60416043373152231391
292.80000 30.60416043373152231391
292.90000 30.60416043373152231391
293.00000 30.60416043373152231391
293.10000 30.60416043373152231391
293.20000 30.60416043373152231391
293.30000 30.60416043373152231391
293.40000 30.60416043373152231391
293.50000 30.60416043373152231391
293.60000 30.60416043373152231391
293.70000 30.60416043373152231391
293.80000 30.60416043373152231391
293.90000 30.60416043373152231391
294.00000 30.60416043373152231391
294.10000 30.60416043373152231391
294.20000 30.60416043373152231391
294.30000 30.60416043373152231391
294.40000 30.60416043373152231391
294.50000 30.60416043373152231391
294.60000 30.60416043373152231391
294.70000 30.60416043373152231391
294.80000 30.60416043373152231391
294.90000 30.60416043373152231391
295.00000 30.60416043373152231391
295.10000 30.60416043373152231391
295.20000 30.60416043373152231391
295.30000 30.60416043373152231391
295.40000 30.60416043373152231391
295.50000 30.60416043373152231391
295.60000 30.60416043373152231391
295.70000 30.60416043373152231391
295.80000 30.60416043373152231391
295.90000 30.60416043373152231391
296.00000 30.60416043373152231391
296.10000 30.60416043373152231391
296.20000 30.60416043373152231391
296.30000 30.60416043373152231391
296.40000 30.60416043373152231391
296.50000 30.60416043373152231391
296.60000 30.60416043373152231391
296.70000 30.60416043373152231391
296.80000 30.60416043373152231391
296.90000 30.60416043373152231391
297.00000 30.60416043373152231391
297.10000 30.60416043373152231391
297.20000 30.60416043373152231391
297.30000 30.60416043373152231391
297.40000 30.60416043373152231391
297.50000 30.60416043373152231391
297.60000 30.60416043373152231391
297.70000 30.60416043373152231391
297.80000 30.60416043373152231391
297.90000 30.60416043373152231391
298.00000 30.60416043373152231391
298.10000 30.60416043373152231391
298.20000 30.60416043373152231391
298.30000 30.60416043373152231391
298.40000 30.60416043373152231391
298.50000 30.60416043373152231391
298.60000 30.60416043373152231391
298.70000 30.60416043373152231391
298.80000 30.60416043373152231391
298.90000 30.60416043373152231391
299.00000 30.60416043373152231391
299.10000 30.60416043373152231391
299.20000 30.60416043373152231391
299.30000 30.60416043373152231391
299.40000 30.60416043373152231391
299.50000 30.60416043373152231391
299.60000 30.60416043373152231391
299.70000 30.60416043373152231391
299.80000 30.60416043373152231391
299.90000 30.60416043373152231391
300.00000 30.60416043373152231391
300.10000 30.60416043373152231391
300.20000 30.60416043373152231391
300.30000 30.60416043373152231391
300.40000 30.60416043373152231391
300.50000 30.60416043373152231391
300.60000 30.60416043373152231391
300.70000 30.60416043373152231391
300.80000 30.60416043373152231391
300.90000 30.60416043373152231391
301.00000 30.60416043373152231391
301.10000 30.60416043373152231391
301.20000 30.60416043373152231391
301.30000 30.60416043373152231391
301.40000 30.60416043373152231391
301.50000 30.60416043373152231391
301.60000 30.60416043373152231391
301.70000 30.60416043373152231391
301.80000 30.60416043373152231391
301.90000 30.60416043373152231391
302.00000 30.60416043373152231391
302.10000 30.60416043373152231391
302.20000 30.60416043373152231391
302.30000 30.60416043373152231391
302.40000 30.60416043373152231391
302.50000 30.60416043373152231391
302.60000 30.60416043373152231391
302.70000 30.60416043373152231391
302.80000 30.60416043373152231391
302.90000 30.60416043373152231391
303.00000 30.60416043373152231391
303.10000 30.60416043373152231391
303.20000 30.60416043373152231391
303.30000 30.60416043373152231391
303.40000 30.60416043373152231391
303.50000 30.60416043373152231391
303.60000 30.60416043373152231391
303.70000 30.60416043373152231391
303.80000 30.60416043373152231391
303.90000 30.60416043373152231391
304.00000 30.60416043373152231391
304.10000 30.60416043373152231391
304.20000 30.60416043373152231391
304.30000 30.60416043373152231391
304.40000 30.60416043373152231391
304.50000 30.60416043373152231391
304.60000 30.60416043373152231391
304.70000 30.60416043373152231391
304.80000 30.60416043373152231391
304.90000 30.60416043373152231391
305.00000 30.60416043373152231391
305.10000 30.60416043373152231391
305.20000 30.60416043373152231391
305.30000 30.60416043373152231391
305.40000 30.60416043373152231391
305.50000 30.60416043373152231391
305.60000 30.60416043373152231391
305.70000 30.60416043373152231391
305.80000 30.60416043373152231391
305.90000 30.60416043373152231391
306.00000 30.60416043373152231391
306.10000 30.60416043373152231391
306.20000 30.60416043373152231391
306.30000 30.60416043373152231391
306.40000 30.60416043373152231391
306.50000 30.60416043373152231391
306.60000 30.60416043373152231391
306.70000 30.60416043373152231391
306.80000 30.60416043373152231391
306.90000 30.60416043373152231391
307.00000 30.60416043373152231391
307.10000 30.60416043373152231391
307.20000 30.60416043373152231391
307.30000 30.60416043373152231391
307.40000 30.60416043373152231391
307.50000 30.60416043373152231391
307.60000 30.60416043373152231391
307.70000 30.60416043373152231391
307.80000 30.60416043373152231391
307.90000 30.60416043373152231391
308.00000 30.60416043373152231391
308.10000 30.60416043373152231391
308.20000 30.60416043373152231391
308.30000 30.60416043373152231391
308.40000 30.60416043373152231391
308.50000 30.60416043373152231391
308.60000 30.60416043373152231391
308.70000 30.60416043373152231391
308.80000 30.60416043373152231391
308.90000 30.60416043373152231391
309.00000 30.60416043373152231391
309.10000 30.60416043373152231391
309.20000 30.60416043373152231391
309.30000 30.60416043373152231391
309.40000 30.60416043373152231391
309.50000 30.60416043373152231391
309.60000 30.60416043373152231391
309.70000 30.60416043373152231391
309.80000 30.60416043373152231391
309.90000 30.60416043373152231391
310.00000 30.60416043373152231391
310.10000 30.60416043373152231391
310.20000 30.60416043373152231391
310.30000 30.60416043373152231391
310.40000 30.60416043373152231391
310.50000 30.60416043373152231391
310.60000 30.60416043373152231391
310.70000 30.60416043373152231391
310.80000 30.60416043373152231391
310.90000 30.60416043373152231391
311.00000 30.60416043373152231391
311.10000 30.60416043373152231391
311.20000 30.60416043373152231391
311.30000 30.60416043373152231391
311.40000 30.60416043373152231391
311.50000 30.60416043373152231391
311.60000 30.60416043373152231391
311.70000 30.60416043373152231391
311.80000 30.60416043373152231391
311.90000 30.60416043373152231391
312.00000 30.60416043373152231391
312.10000 30.60416043373152231391
312.20000 30.60416043373152231391
312.30000 30.60416043373152231391
312.40000 30.60416043373152231391
312.50000 30.60416043373152231391
312.60000 30.60416043373152231391
312.70000 30.60416043373152231391
312.80000 30.60416043373152231391
312.90000 30.60416043373152231391
313.00000 30.60416043373152231391
313.10000 30.60416043373152231391
313.20000 30.60416043373152231391
313.30000 30.60416043373152231391
313.40000 30.60416043373152231391
313.50000 30.60416043373152231391
313.60000 30.60416043373152231391
313.70000 30.60416043373152231391
313.80000 30.60416043373152231391
313.90000 30.60416043373152231391
314.00000 30.60416043373152231391
314.10000 30.60416043373152231391
314.20000 30.60416043373152231391
314.30000 30.60416043373152231391
314.40000 30.60416043373152231391
314.50000 30.60416043373152231391
314.60000 30.60416043373152231391
314.70000 30.60416043373152231391
314.80000 30.60416043373152231391
314.90000 30.60416043373152231391
315.00000 30.60416043373152231391
315.10000 30.60416043373152231391
315.20000 30.60416043373152231391
315.30000 30.60416043373152231391
315.40000 30.60416043373152231391
315.50000 30.60416043373152231391
315.60000 30.60416043373152231391
315.70000 30.60416043373152231391
315.80000 30.60416043373152231391
315.90000 30.60416043373152231391
316.00000 30.60416043373152231391
316.10000 30.60416043373152231391
316.20000 30.60416043373152231391
316.30000 30.60416043373152231391
316.40000 30.60416043373152231391
316.50000 30.60416043373152231391
316.60000 30.60416043373152231391
316.70000 30.60416043373152231391
316.80000 30.60416043373152231391
316.90000 30.60416043373152231391
317.00000 30.60416043373152231391
317.10000 30.60416043373152231391
317.20000 30.60416043373152231391
317.30000 30.60416043373152231391
317.40000 30.60416043373152231391
317.50000 30.60416043373152231391
317.60000 30.60416043373152231391
317.70000 30.60416043373152231391
317.80000 30.60416043373152231391
317.90000 30.60416043373152231391
318.00000 30.60416043373152231391
318.10000 30.60416043373152231391
318.20000 30.60416043373152231391
318.30000 30.60416043373152231391
318.40000 30.60416043373152231391
318.50000 30.60416043373152231391
318.60000 30.60416043373152231391
318.70000 30.60416043373152231391
318.80000 30.60416043373152231391
318.90000 30.60416043373152231391
319.00000 30.60416043373152231391
319.10000 30.60416043373152231391
319.20000 30.60416043373152231391
319.30000 30.60416043373152231391
319.40000 30.60416043373152231391
319.50000 30.60416043373152231391
319.60000 30.60416043373152231391
319.70000 30.60416043373152231391
319.80000 30.60416043373152231391
319.90000 30.60416043373152231391
320.00000 30.60416043373152231391
320.10000 30.60416043373152231391
320.20000 30.60416043373152231391
320.30000 30.60416043373152231391
320.40000 30.60416043373152231391
320.50000 30.60416043373152231391
320.60000 30.60416043373152231391
320.70000 30.60416043373152231391
320.80000 30.60416043373152231391
320.90000 30.60416043373152231391
321.00000 30.60416043373152231391
321.10000 30.60416043373152231391
321.20000 30.60416043373152231391
321.30000 30.60416043373152231391
321.40000 30.60416043373152231391
321.50000 30.60416043373152231391
321.60000 30.60416043373152231391
321.70000 30.60416043373152231391
321.80000 30.60416043373152231391
321.90000 30.60416043373152231391
322.00000 30.60416043373152231391
322.10000 30.60416043373152231391
322.20000 30.60416043373152231391
322.30000 30.60416043373152231391
322.40000 30.60416043373152231391
322.50000 30.60416043373152231391
322.60000 30.60416043373152231391
322.70000 30.60416043373152231391
322.80000 30.60416043373152231391
322.90000 30.60416043373152231391
323.00000 30.60416043373152231391
323.10000 30.60416043373152231391
323.20000 30.60416043373152231391
323.30000 30.60416043373152231391
323.40000 30.60416043373152231391
323.50000 30.60416043373152231391
323.60000 30.60416043373152231391
323.70000 30.60416043373152231391
323.80000 30.60416043373152231391
323.90000 30.60416043373152231391
324.00000 30.60416043373152231391
324.10000 30.60416043373152231391
324.20000 30.60416043373152231391
324.30000 30.60416043373152231391
324.40000 30.60416043373152231391
324.50000 30.60416043373152231391
324.60000 30.60416043373152231391
324.70000 30.60416043373152231391
324.80000 30.60416043373152231391
324.90000 30.60416043373152231391
325.00000 30.60416043373152231391
325.10000 30.60416043373152231391
325.20000 30.60416043373152231391
325.30000 30.60416043373152231391
325.40000 30.60416043373152231391
325.50000 30.60416043373152231391
325.60000 30.60416043373152231391
325.70000 30.60416043373152231391
325.80000 30.60416043373152231391
325.90000 30.60416043373152231391
326.00000 30.60416043373152231391
326.10000 30.60416043373152231391
326.20000 30.60416043373152231391
326.30000 30.60416043373152231391
326.40000 30.60416043373152231391
326.50000 30.60416043373152231391
326.60000 30.60416043373152231391
326.70000 30.60416043373152231391
326.80000 30.60416043373152231391
326.90000 30.60416043373152231391
327.00000 30.60416043373152231391
327.10000 30.60416043373152231391
327.20000 30.60416043373152231391
327.30000 30.60416043373152231391
327.40000 30.60416043373152231391
327.50000 30.60416043373152231391
327.60000 30.60416043373152231391
327.70000 30.60416043373152231391
327.80000 30.60416043373152231391
327.90000 30.60416043373152231391
328.00000 30.60416043373152231391
328.10000 30.60416043373152231391
328.20000 30.60416043373152231391
328.30000 30.60416043373152231391
328.40000 30.60416043373152231391
328.50000 30.60416043373152231391
328.60000 30.60416043373152231391
328.70000 30.60416043373152231391
328.80000 30.60416043373152231391
328.90000 30.60416043373152231391
329.00000 30.60416043373152231391
329.10000 30.60416043373152231391
329.20000 30.60416043373152231391
329.30000 30.60416043373152231391
329.40000 30.60416043373152231391
329.50000 30.60416043373152231391
329.60000 30.60416043373152231391
329.70000 30.60416043373152231391
329.80000 30.60416043373152231391
329.90000 30.60416043373152231391
330.00000 30.60416043373152231391
330.10000 30.60416043373152231391
330.20000 30.60416043373152231391
330.30000 30.60416043373152231391
330.40000 30.60416043373152231391
330.50000 30.60416043373152231391
330.60000 30.60416043373152231391
330.70000 30.60416043373152231391
330.80000 30.60416043373152231391
330.90000 30.60416043373152231391
331.00000 30.60416043373152231391
331.10000 30.60416043373152231391
331.20000 30.60416043373152231391
331.30000 30.60416043373152231391
331.40000 30.60416043373152231391
331.50000 30.60416043373152231391
331.60000 30.60416043373152231391
331.70000 30.60416043373152231391
331.80000 30.60416043373152231391
331.90000 30.60416043373152231391
332.00000 30.60416043373152231391
332.10000 30.60416043373152231391
332.20000 30.60416043373152231391
332.30000 30.60416043373152231391
332.40000 30.60416043373152231391
332.50000 30.60416043373152231391
332.60000 30.60416043373152231391
332.70000 30.60416043373152231391
332.80000 30.60416043373152231391
332.90000 30.60416043373152231391
333.00000 30.60416043373152231391
333.10000 30.60416043373152231391
333.20000 30.60416043373152231391
333.30000 30.60416043373152231391
333.40000 30.60416043373152231391
333.50000 30.60416043373152231391
333.60000 30.60416043373152231391
333.70000 30.60416043373152231391
333.80000 30.60416043373152231391
333.90000 30.60416043373152231391
334.00000 30.60416043373152231391
334.10000 30.60416043373152231391
334.20000 30.60416043373152231391
334.30000 30.60416043373152231391
334.40000 30.60416043373152231391
334.50000 30.60416043373152231391
334.60000 30.60416043373152231391
334.70000 30.60416043373152231391
334.80000 30.60416043373152231391
334.90000 30.60416043373152231391
335.00000 30.60416043373152231391
335.10000 30.60416043373152231391
335.20000 30.60416043373152231391
335.30000 30.60416043373152231391
335.40000 30.60416043373152231391
335.50000 30.60416043373152231391
335.60000 30.60416043373152231391
335.70000 30.60416043373152231391
335.80000 30.60416043373152231391
335.90000 30.60416043373152231391
336.00000 30.60416043373152231391
336.10000 30.60416043373152231391
336.20000 30.60416043373152231391
336.30000 30.60416043373152231391
336.40000 30.60416043373152231391
336.50000 30.60416043373152231391
336.60000 30.60416043373152231391
336.70000 30.60416043373152231391
336.80000 30.60416043373152231391
336.90000 30.60416043373152231391
337.00000 30.60416043373152231391
337.10000 30.60416043373152231391
337.20000 30.60416043373152231391
337.30000 30.60416043373152231391
337.40000 30.60416043373152231391
337.50000 30.60416043373152231391
337.60000 30.60416043373152231391
337.70000 30.60416043373152231391
337.80000 30.60416043373152231391
337.90000 30.60416043373152231391
338.00000 30.60416043373152231391
338.10000 30.60416043373152231391
338.20000 30.60416043373152231391
338.30000 30.60416043373152231391
338.40000 30.60416043373152231391
338.50000 30.60416043373152231391
338.60000 30.60416043373152231391
338.70000 30.60416043373152231391
338.80000 30.60416043373152231391
338.90000 30.60416043373152231391
339.00000 30.60416043373152231391
339.10000 30.60416043373152231391
339.20000 30.60416043373152231391
339.30000 30.60416043373152231391
339.40000 30.60416043373152231391
339.50000 30.60416043373152231391
339.60000 30.60416043373152231391
339.70000 30.60416043373152231391
339.80000 30.60416043373152231391
339.90000 30.60416043373152231391
340.00000 30.60416043373152231391
340.10000 30.60416043373152231391
340.20000 30.60416043373152231391
340.30000 30.60416043373152231391
340.40000 30.60416043373152231391
340.50000 30.60416043373152231391
340.60000 30.60416043373152231391
340.70000 30.60416043373152231391
340.80000 30.60416043373152231391
340.90000 30.60416043373152231391
341.00000 30.60416043373152231391
341.10000 30.60416043373152231391
341.20000 30.60416043373152231391
341.30000 30.60416043373152231391
341.40000 30.60416043373152231391
341.50000 30.60416043373152231391
341.60000 30.60416043373152231391
341.70000 30.60416043373152231391
341.80000 30.60416043373152231391
341.90000 30.60416043373152231391
342.00000 30.60416043373152231391
342.10000 30.60416043373152231391
342.20000 30.60416043373152231391
342.30000 30.60416043373152231391
342.40000 30.60416043373152231391
342.50000 30.60416043373152231391
342.60000 30.60416043373152231391
342.70000 30.60416043373152231391
342.80000 30.60416043373152231391
342.90000 30.60416043373152231391
343.00000 30.60416043373152231391
343.10000 30.60416043373152231391
343.20000 30.60416043373152231391
343.30000 30.60416043373152231391
343.40000 30.60416043373152231391
343.50000 30.60416043373152231391
343.60000 30.60416043373152231391
343.70000 30.60416043373152231391
343.80000 30.60416043373152231391
343.90000 30.60416043373152231391
344.00000 30.60416043373152231391
344.10000 30.60416043373152231391
344.20000 30.60416043373152231391
344.30000 30.60416043373152231391
344.40000 30.60416043373152231391
344.50000 30.60416043373152231391
344.60000 30.60416043373152231391
344.70000 30.60416043373152231391
344.80000 30.60416043373152231391
344.90000 30.60416043373152231391
345.00000 30.60416043373152231391
345.10000 30.60416043373152231391
345.20000 30.60416043373152231391
345.30000 30.60416043373152231391
345.40000 30.60416043373152231391
345.50000 30.60416043373152231391
345.60000 30.60416043373152231391
345.70000 30.60416043373152231391
345.80000 30.60416043373152231391
345.90000 30.60416043373152231391
346.00000 30.60416043373152231391
346.10000 30.60416043373152231391
346.20000 30.60416043373152231391
346.30000 30.60416043373152231391
346.40000 30.60416043373152231391
346.50000 30.60416043373152231391
346.60000 30.60416043373152231391
346.70000 30.60416043373152231391
346.80000 30.60416043373152231391
346.90000 30.60416043373152231391
347.00000 30.60416043373152231391
347.10000 30.60416043373152231391
347.20000 30.60416043373152231391
347.30000 30.60416043373152231391
347.40000 30.60416043373152231391
347.50000 30.60416043373152231391
347.60000 30.60416043373152231391
347.70000 30.60416043373152231391
347.80000 30.60416043373152231391
347.90000 30.60416043373152231391
348.00000 30.60416043373152231391
348.10000 30.60416043373152231391
348.20000 30.60416043373152231391
348.30000 30.60416043373152231391
348.40000 30.60416043373152231391
348.50000 30.60416043373152231391
348.60000 30.60416043373152231391
348.70000 30.60416043373152231391
348.80000 30.60416043373152231391
348.90000 30.60416043373152231391
349.00000 30.60416043373152231391
349.10000 30.60416043373152231391
349.20000 30.60416043373152231391
349.30000 30.60416043373152231391
349.40000 30.60416043373152231391
349.50000 30.60416043373152231391
349.60000 30.60416043373152231391
349.70000 30.60416043373152231391
349.80000 30.60416043373152231391
349.90000 30.60416043373152231391
350.00000 30.60416043373152231391
350.10000 30.60416043373152231391
350.20000 30.60416043373152231391
350.30000 30.60416043373152231391
350.40000 30.60416043373152231391
350.50000 30.60416043373152231391
350.60000 30.60416043373152231391
350.70000 30.60416043373152231391
350.80000 30.60416043373152231391
350.90000 30.60416043373152231391
351.00000 30.60416043373152231391
351.10000 30.60416043373152231391
351.20000 30.60416043373152231391
351.30000 30.60416043373152231391
351.40000 30.60416043373152231391
351.50000 30.60416043373152231391
351.60000 30.60416043373152231391
351.70000 30.60416043373152231391
351.80000 30.60416043373152231391
351.90000 30.60416043373152231391
352.00000 30.60416043373152231391
352.10000 30.60416043373152231391
352.20000 30.60416043373152231391
352.30000 30.60416043373152231391
352.40000 30.60416043373152231391
352.50000 30.60416043373152231391
352.60000 30.60416043373152231391
352.70000 30.60416043373152231391
352.80000 30.60416043373152231391
352.90000 30.60416043373152231391
353.00000 30.60416043373152231391
353.10000 30.60416043373152231391
353.20000 30.60416043373152231391
353.30000 30.60416043373152231391
353.40000 30.60416043373152231391
353.50000 30.60416043373152231391
353.60000 30.60416043373152231391
353.70000 30.60416043373152231391
353.80000 30.60416043373152231391
353.90000 30.60416043373152231391
354.00000 30.60416043373152231391
354.10000 30.60416043373152231391
354.20000 30.60416043373152231391
354.30000 30.60416043373152231391
354.40000 30.60416043373152231391
354.50000 30.60416043373152231391
354.60000 30.60416043373152231391
354.70000 30.60416043373152231391
354.80000 30.60416043373152231391
354.90000 30.60416043373152231391
355.00000 30.60416043373152231391
355.10000 30.60416043373152231391
355.20000 30.60416043373152231391
355.30000 30.60416043373152231391
355.40000 30.60416043373152231391
355.50000 30.60416043373152231391
355.60000 30.60416043373152231391
355.70000 30.60416043373152231391
355.80000 30.60416043373152231391
355.90000 30.60416043373152231391
356.00000 30.60416043373152231391
356.10000 30.60416043373152231391
356.20000 30.60416043373152231391
356.30000 30.60416043373152231391
356.40000 30.60416043373152231391
356.50000 30.60416043373152231391
356.60000 30.60416043373152231391
356.70000 30.60416043373152231391
356.80000 30.60416043373152231391
356.90000 30.60416043373152231391
357.00000 30.60416043373152231391
357.10000 30.60416043373152231391
357.20000 30.60416043373152231391
357.30000 30.60416043373152231391
357.40000 30.60416043373152231391
357.50000 30.60416043373152231391
357.60000 30.60416043373152231391
357.70000 30.60416043373152231391
357.80000 30.60416043373152231391
357.90000 30.60416043373152231391
358.00000 30.60416043373152231391
358.10000 30.60416043373152231391
358.20000 30.60416043373152231391
358.30000 30.60416043373152231391
358.40000 30.60416043373152231391
358.50000 30.60416043373152231391
358.60000 30.60416043373152231391
358.70000 30.60416043373152231391
358.80000 30.60416043373152231391
358.90000 30.60416043373152231391
359.00000 30.60416043373152231391
359.10000 30.60416043373152231391
359.20000 30.60416043373152231391
359.30000 30.60416043373152231391
359.40000 30.60416043373152231391
359.50000 30.60416043373152231391
359.60000 30.60416043373152231391
359.70000 30.60416043373152231391
359.80000 30.60416043373152231391
359.90000 30.60416043373152231391
360.00000 30.60416043373152231391
360.10000 30.60416043373152231391
360.20000 30.60416043373152231391
360.30000 30.60416043373152231391
360.40000 30.60416043373152231391
360.50000 30.60416043373152231391
360.60000 30.60416043373152231391
360.70000 30.60416043373152231391
360.80000 30.60416043373152231391
360.90000 30.60416043373152231391
361.00000 30.60416043373152231391
361.10000 30.60416043373152231391
361.20000 30.60416043373152231391
361.30000 30.60416043373152231391
361.40000 30.60416043373152231391
361.50000 30.60416043373152231391
361.60000 30.60416043373152231391
361.70000 30.60416043373152231391
361.80000 30.60416043373152231391
361.90000 30.60416043373152231391
362.00000 30.60416043373152231391
362.10000 30.60416043373152231391
362.20000 30.60416043373152231391
362.30000 30.60416043373152231391
362.40000 30.60416043373152231391
362.50000 30.60416043373152231391
362.60000 30.60416043373152231391
362.70000 30.60416043373152231391
362.80000 30.60416043373152231391
362.90000 30.60416043373152231391
363.00000 30.60416043373152231391
363.10000 30.60416043373152231391
363.20000 30.60416043373152231391
363.30000 30.60416043373152231391
363.40000 30.60416043373152231391
363.50000 30.60416043373152231391
363.60000 30.60416043373152231391
363.70000 30.60416043373152231391
363.80000 30.60416043373152231391
363.90000 30.60416043373152231391
364.00000 30.60416043373152231391
364.10000 30.60416043373152231391
364.20000 30.60416043373152231391
364.30000 30.60416043373152231391
364.40000 30.60416043373152231391
364.50000 30.60416043373152231391
364.60000 30.60416043373152231391
364.70000 30.60416043373152231391
364.80000 30.60416043373152231391
364.90000 30.60416043373152231391
365.00000 30.60416043373152231391
365.10000 30.60416043373152231391
365.20000 30.60416043373152231391
365.30000 30.60416043373152231391
365.40000 30.60416043373152231391
365.50000 30.60416043373152231391
365.60000 30.60416043373152231391
365.70000 30.60416043373152231391
365.80000 30.60416043373152231391
365.90000 30.60416043373152231391
366.00000 30.60416043373152231391
366.10000 30.60416043373152231391
366.20000 30.60416043373152231391
366.30000 30.60416043373152231391
366.40000 30.60416043373152231391
366.50000 30.60416043373152231391
366.60000 30.60416043373152231391
366.70000 30.60416043373152231391
366.80000 30.60416043373152231391
366.90000 30.60416043373152231391
367.00000 30.60416043373152231391
367.10000 30.60416043373152231391
367.20000 30.60416043373152231391
367.30000 30.60416043373152231391
367.40000 30.60416043373152231391
367.50000 30.60416043373152231391
367.60000 30.60416043373152231391
367.70000 30.60416043373152231391
367.80000 30.60416043373152231391
367.90000 30.60416043373152231391
368.00000 30.60416043373152231391
368.10000 30.60416043373152231391
368.20000 30.60416043373152231391
368.30000 30.60416043373152231391
368.40000 30.60416043373152231391
368.50000 30.60416043373152231391
368.60000 30.60416043373152231391
368.70000 30.60416043373152231391
368.80000 30.60416043373152231391
368.90000 30.60416043373152231391
369.00000 30.60416043373152231391
369.10000 30.60416043373152231391
369.20000 30.60416043373152231391
369.30000 30.60416043373152231391
369.40000 30.60416043373152231391
369.50000 30.60416043373152231391
369.60000 30.60416043373152231391
369.70000 30.60416043373152231391
369.80000 30.60416043373152231391
369.90000 30.60416043373152231391
370.00000 30.60416043373152231391
370.10000 30.60416043373152231391
370.20000 30.60416043373152231391
370.30000 30.60416043373152231391
370.40000 30.60416043373152231391
370.50000 30.60416043373152231391
370.60000 30.60416043373152231391
370.70000 30.60416043373152231391
370.80000 30.60416043373152231391
370.90000 30.60416043373152231391
371.00000 30.60416043373152231391
371.10000 30.60416043373152231391
371.20000 30.60416043373152231391
371.30000 30.60416043373152231391
371.40000 30.60416043373152231391
371.50000 30.60416043373152231391
371.60000 30.60416043373152231391
371.70000 30.60416043373152231391
371.80000 30.60416043373152231391
371.90000 30.60416043373152231391
372.00000 30.60416043373152231391
372.10000 30.60416043373152231391
372.20000 30.60416043373152231391
372.30000 30.60416043373152231391
372.40000 30.60416043373152231391
372.50000 30.60416043373152231391
372.60000 30.60416043373152231391
372.70000 30.60416043373152231391
372.80000 30.60416043373152231391
372.90000 30.60416043373152231391
373.00000 30.60416043373152231391
373.10000 30.60416043373152231391
373.20000 30.60416043373152231391
373.30000 30.60416043373152231391
373.40000 30.60416043373152231391
373.50000 30.60416043373152231391
373.60000 30.60416043373152231391
373.70000 30.60416043373152231391
373.80000 30.60416043373152231391
373.90000 30.60416043373152231391
374.00000 30.60416043373152231391
374.10000 30.60416043373152231391
374.20000 30.60416043373152231391
374.30000 30.60416043373152231391
374.40000 30.60416043373152231391
374.50000 30.60416043373152231391
374.60000 30.60416043373152231391
374.70000 30.60416043373152231391
374.80000 30.60416043373152231391
374.90000 30.60416043373152231391
375.00000 30.60416043373152231391
375.10000 30.60416043373152231391
375.20000 30.60416043373152231391
375.30000 30.60416043373152231391
375.40000 30.60416043373152231391
375.50000 30.60416043373152231391
375.60000 30.60416043373152231391
375.70000 30.60416043373152231391
375.80000 30.60416043373152231391
375.90000 30.60416043373152231391
376.00000 30.60416043373152231391
376.10000 30.60416043373152231391
376.20000 30.60416043373152231391
376.30000 30.60416043373152231391
376.40000 30.60416043373152231391
376.50000 30.60416043373152231391
376.60000 30.60416043373152231391
376.70000 30.60416043373152231391
376.80000 30.60416043373152231391
376.90000 30.60416043373152231391
377.00000 30.60416043373152231391
377.10000 30.60416043373152231391
377.20000 30.60416043373152231391
377.30000 30.60416043373152231391
377.40000 30.60416043373152231391
377.50000 30.60416043373152231391
377.60000 30.60416043373152231391
377.70000 30.60416043373152231391
377.80000 30.60416043373152231391
377.90000 30.60416043373152231391
378.00000 30.60416043373152231391
378.10000 30.60416043373152231391
378.20000 30.60416043373152231391
378.30000 30.60416043373152231391
378.40000 30.60416043373152231391
378.50000 30.60416043373152231391
378.60000 30.60416043373152231391
378.70000 30.60416043373152231391
378.80000 30.60416043373152231391
378.90000 30.60416043373152231391
379.00000 30.60416043373152231391
379.10000 30.60416043373152231391
379.20000 30.60416043373152231391
379.30000 30.60416043373152231391
379.40000 30.60416043373152231391
379.50000 30.60416043373152231391
379.60000 30.60416043373152231391
379.70000 30.60416043373152231391
379.80000 30.60416043373152231391
379.90000 30.60416043373152231391
380.00000 30.60416043373152231391
380.10000 30.60416043373152231391
380.20000 30.60416043373152231391
380.30000 30.60416043373152231391
380.40000 30.60416043373152231391
380.50000 30.60416043373152231391
380.60000 30.60416043373152231391
380.70000 30.60416043373152231391
380.80000 30.60416043373152231391
380.90000 30.60416043373152231391
381.00000 30.60416043373152231391
381.10000 30.60416043373152231391
381.20000 30.60416043373152231391
381.30000 30.60416043373152231391
381.40000 30.60416043373152231391
381.50000 30.60416043373152231391
381.60000 30.60416043373152231391
381.70000 30.60416043373152231391
381.80000 30.60416043373152231391
381.90000 30.60416043373152231391
382.00000 30.60416043373152231391
382.10000 30.60416043373152231391
382.20000 30.60416043373152231391
382.30000 30.60416043373152231391
382.40000 30.60416043373152231391
382.50000 30.60416043373152231391
382.60000 30.60416043373152231391
382.70000 30.60416043373152231391
382.80000 30.60416043373152231391
382.90000 30.60416043373152231391
383.00000 30.60416043373152231391
383.10000 30.60416043373152231391
383.20000 30.60416043373152231391
383.30000 30.60416043373152231391
383.40000 30.60416043373152231391
383.50000 30.60416043373152231391
383.60000 30.60416043373152231391
383.70000 30.60416043373152231391
383.80000 30.60416043373152231391
383.90000 30.60416043373152231391
384.00000 30.60416043373152231391
384.10000 30.60416043373152231391
384.20000 30.60416043373152231391
384.30000 30.60416043373152231391
384.40000 30.60416043373152231391
384.50000 30.60416043373152231391
384.60000 30.60416043373152231391
384.70000 30.60416043373152231391
384.80000 30.60416043373152231391
384.90000 30.60416043373152231391
385.00000 30.60416043373152231391
385.10000 30.60416043373152231391
385.20000 30.60416043373152231391
385.30000 30.60416043373152231391
385.40000 30.60416043373152231391
385.50000 30.60416043373152231391
385.60000 30.60416043373152231391
385.70000 30.60416043373152231391
385.80000 30.60416043373152231391
385.90000 30.60416043373152231391
386.00000 30.60416043373152231391
386.10000 30.60416043373152231391
386.20000 30.60416043373152231391
386.30000 30.60416043373152231391
386.40000 30.60416043373152231391
386.50000 30.60416043373152231391
386.60000 30.60416043373152231391
386.70000 30.60416043373152231391
386.80000 30.60416043373152231391
386.90000 30.60416043373152231391
387.00000 30.60416043373152231391
387.10000 30.60416043373152231391
387.20000 30.60416043373152231391
387.30000 30.60416043373152231391
387.40000 30.60416043373152231391
387.50000 30.60416043373152231391
387.60000 30.60416043373152231391
387.70000 30.60416043373152231391
387.80000 30.60416043373152231391
387.90000 30.60416043373152231391
388.00000 30.60416043373152231391
388.10000 30.60416043373152231391
388.20000 30.60416043373152231391
388.30000 30.60416043373152231391
388.40000 30.60416043373152231391
388.50000 30.60416043373152231391
388.60000 30.60416043373152231391
388.70000 30.60416043373152231391
388.80000 30.60416043373152231391
388.90000 30.60416043373152231391
389.00000 30.60416043373152231391
389.10000 30.60416043373152231391
389.20000 30.60416043373152231391
389.30000 30.60416043373152231391
389.40000 30.60416043373152231391
389.50000 30.60416043373152231391
389.60000 30.60416043373152231391
389.70000 30.60416043373152231391
389.80000 30.60416043373152231391
389.90000 30.60416043373152231391
390.00000 30.60416043373152231391
390.10000 30.60416043373152231391
390.20000 30.60416043373152231391
390.30000 30.60416043373152231391
390.40000 30.60416043373152231391
390.50000 30.60416043373152231391
390.60000 30.60416043373152231391
390.70000 30.60416043373152231391
390.80000 30.60416043373152231391
390.90000 30.60416043373152231391
391.00000 30.60416043373152231391
391.10000 30.60416043373152231391
391.20000 30.60416043373152231391
391.30000 30.60416043373152231391
391.40000 30.60416043373152231391
391.50000 30.60416043373152231391
391.60000 30.60416043373152231391
391.70000 30.60416043373152231391
391.80000 30.60416043373152231391
391.90000 30.60416043373152231391
392.00000 30.60416043373152231391
392.10000 30.60416043373152231391
392.20000 30.60416043373152231391
392.30000 30.60416043373152231391
392.40000 30.60416043373152231391
392.50000 30.60416043373152231391
392.60000 30.60416043373152231391
392.70000 30.60416043373152231391
392.80000 30.60416043373152231391
392.90000 30.60416043373152231391
393.00000 30.60416043373152231391
393.10000 30.60416043373152231391
393.20000 30.60416043373152231391
393.30000 30.60416043373152231391
393.40000 30.60416043373152231391
393.50000 30.60416043373152231391
393.60000 30.60416043373152231391
393.70000 30.60416043373152231391
393.80000 30.60416043373152231391
393.90000 30.60416043373152231391
394.00000 30.60416043373152231391
394.10000 30.60416043373152231391
394.20000 30.60416043373152231391
394.30000 30.60416043373152231391
394.40000 30.60416043373152231391
394.50000 30.60416043373152231391
394.60000 30.60416043373152231391
394.70000 30.60416043373152231391
394.80000 30.60416043373152231391
394.90000 30.60416043373152231391
395.00000 30.60416043373152231391
395.10000 30.60416043373152231391
395.20000 30.60416043373152231391
395.30000 30.60416043373152231391
395.40000 30.60416043373152231391
395.50000 30.60416043373152231391
395.60000 30.60416043373152231391
395.70000 30.60416043373152231391
395.80000 30.60416043373152231391
395.90000 30.60416043373152231391
396.00000 30.60416043373152231391
396.10000 30.60416043373152231391
396.20000 30.60416043373152231391
396.30000 30.60416043373152231391
396.40000 30.60416043373152231391
396.50000 30.60416043373152231391
396.60000 30.60416043373152231391
396.70000 30.60416043373152231391
396.80000 30.60416043373152231391
396.90000 30.60416043373152231391
397.00000 30.60416043373152231391
397.10000 30.60416043373152231391
397.20000 30.60416043373152231391
397.30000 30.60416043373152231391
397.40000 30.60416043373152231391
397.50000 30.60416043373152231391
397.60000 30.60416043373152231391
397.70000 30.60416043373152231391
397.80000 30.60416043373152231391
397.90000 30.60416043373152231391
398.00000 30.60416043373152231391
398.10000 30.60416043373152231391
398.20000 30.60416043373152231391
398.30000 30.60416043373152231391
398.40000 30.60416043373152231391
398.50000 30.60416043373152231391
398.60000 30.60416043373152231391
398.70000 30.60416043373152231391
398.80000 30.60416043373152231391
398.90000 30.60416043373152231391
399.00000 30.60416043373152231391
399.10000 30.60416043373152231391
399.20000 30.60416043373152231391
399.30000 30.60416043373152231391
399.40000 30.60416043373152231391
399.50000 30.60416043373152231391
399.60000 30.60416043373152231391
399.70000 30.60416043373152231391
399.80000 30.60416043373152231391
399.90000 30.60416043373152231391
400.00000 30.60416043373152231391
400.10000 30.60416043373152231391
400.20000 30.60416043373152231391
400.30000 30.60416043373152231391
400.40000 30.60416043373152231391
400.50000 30.60416043373152231391
400.60000 30.60416043373152231391
400.70000 30.60416043373152231391
400.80000 30.60416043373152231391
400.90000 30.60416043373152231391
401.00000 30.60416043373152231391
401.10000 30.60416043373152231391
401.20000 30.60416043373152231391
401.30000 30.60416043373152231391
401.40000 30.60416043373152231391
401.50000 30.60416043373152231391
401.60000 30.60416043373152231391
401.70000 30.60416043373152231391
401.80000 30.60416043373152231391
401.90000 30.60416043373152231391
402.00000 30.60416043373152231391
402.10000 30.60416043373152231391
402.20000 30.60416043373152231391
402.30000 30.60416043373152231391
402.40000 30.60416043373152231391
402.50000 30.60416043373152231391
402.60000 30.60416043373152231391
402.70000 30.60416043373152231391
402.80000 30.60416043373152231391
402.90000 30.60416043373152231391
403.00000 30.60416043373152231391
403.10000 30.60416043373152231391
403.20000 30.60416043373152231391
403.30000 30.60416043373152231391
403.40000 30.60416043373152231391
403.50000 30.60416043373152231391
403.60000 30.60416043373152231391
403.70000 30.60416043373152231391
403.80000 30.60416043373152231391
403.90000 30.60416043373152231391
404.00000 30.60416043373152231391
404.10000 30.60416043373152231391
404.20000 30.60416043373152231391
404.30000 30.60416043373152231391
404.40000 30.60416043373152231391
404.50000 30.60416043373152231391
404.60000 30.60416043373152231391
404.70000 30.60416043373152231391
404.80000 30.60416043373152231391
404.90000 30.60416043373152231391
405.00000 30.60416043373152231391
405.10000 30.60416043373152231391
405.20000 30.60416043373152231391
405.30000 30.60416043373152231391
405.40000 30.60416043373152231391
405.50000 30.60416043373152231391
405.60000 30.60416043373152231391
405.70000 30.60416043373152231391
405.80000 30.60416043373152231391
405.90000 30.60416043373152231391
406.00000 30.60416043373152231391
406.10000 30.60416043373152231391
406.20000 30.60416043373152231391
406.30000 30.60416043373152231391
406.40000 30.60416043373152231391
406.50000 30.60416043373152231391
406.60000 30.60416043373152231391
406.70000 30.60416043373152231391
406.80000 30.60416043373152231391
406.90000 30.60416043373152231391
407.00000 30.60416043373152231391
407.10000 30.60416043373152231391
407.20000 30.60416043373152231391
407.30000 30.60416043373152231391
407.40000 30.60416043373152231391
407.50000 30.60416043373152231391
407.60000 30.60416043373152231391
407.70000 30.60416043373152231391
407.80000 30.60416043373152231391
407.90000 30.60416043373152231391
408.00000 30.60416043373152231391
408.10000 30.60416043373152231391
408.20000 30.60416043373152231391
408.30000 30.60416043373152231391
408.40000 30.60416043373152231391
408.50000 30.60416043373152231391
408.60000 30.60416043373152231391
408.70000 30.60416043373152231391
408.80000 30.60416043373152231391
408.90000 30.60416043373152231391
409.00000 30.60416043373152231391
409.10000 30.60416043373152231391
409.20000 30.60416043373152231391
409.30000 30.60416043373152231391
409.40000 30.60416043373152231391
409.50000 30.60416043373152231391
409.60000 30.60416043373152231391
409.70000 30.60416043373152231391
409.80000 30.60416043373152231391
409.90000 30.60416043373152231391
410.00000 30.60416043373152231391
410.10000 30.60416043373152231391
410.20000 30.60416043373152231391
410.30000 30.60416043373152231391
410.40000 30.60416043373152231391
410.50000 30.60416043373152231391
410.60000 30.60416043373152231391
410.70000 30.60416043373152231391
410.80000 30.60416043373152231391
410.90000 30.60416043373152231391
411.00000 30.60416043373152231391
411.10000 30.60416043373152231391
411.20000 30.60416043373152231391
411.30000 30.60416043373152231391
411.40000 30.60416043373152231391
411.50000 30.60416043373152231391
411.60000 30.60416043373152231391
411.70000 30.60416043373152231391
411.80000 30.60416043373152231391
411.90000 30.60416043373152231391
412.00000 30.60416043373152231391
412.10000 30.60416043373152231391
412.20000 30.60416043373152231391
412.30000 30.60416043373152231391
412.40000 30.60416043373152231391
412.50000 30.60416043373152231391
412.60000 30.60416043373152231391
412.70000 30.60416043373152231391
412.80000 30.60416043373152231391
412.90000 30.60416043373152231391
413.00000 30.60416043373152231391
413.10000 30.60416043373152231391
413.20000 30.60416043373152231391
413.30000 30.60416043373152231391
413.40000 30.60416043373152231391
413.50000 30.60416043373152231391
413.60000 30.60416043373152231391
413.70000 30.60416043373152231391
413.80000 30.60416043373152231391
413.90000 30.60416043373152231391
414.00000 30.60416043373152231391
414.10000 30.60416043373152231391
414.20000 30.60416043373152231391
414.30000 30.60416043373152231391
414.40000 30.60416043373152231391
414.50000 30.60416043373152231391
414.60000 30.60416043373152231391
414.70000 30.60416043373152231391
414.80000 30.60416043373152231391
414.90000 30.60416043373152231391
415.00000 30.60416043373152231391
415.10000 30.60416043373152231391
415.20000 30.60416043373152231391
415.30000 30.60416043373152231391
415.40000 30.60416043373152231391
415.50000 30.60416043373152231391
415.60000 30.60416043373152231391
415.70000 30.60416043373152231391
415.80000 30.60416043373152231391
415.90000 30.60416043373152231391
416.00000 30.60416043373152231391
416.10000 30.60416043373152231391
416.20000 30.60416043373152231391
416.30000 30.60416043373152231391
416.40000 30.60416043373152231391
416.50000 30.60416043373152231391
416.60000 30.60416043373152231391
416.70000 30.60416043373152231391
416.80000 30.60416043373152231391
416.90000 30.60416043373152231391
417.00000 30.60416043373152231391
417.10000 30.60416043373152231391
417.20000 30.60416043373152231391
417.30000 30.60416043373152231391
417.40000 30.60416043373152231391
417.50000 30.60416043373152231391
417.60000 30.60416043373152231391
417.70000 30.60416043373152231391
417.80000 30.60416043373152231391
417.90000 30.60416043373152231391
418.00000 30.60416043373152231391
418.10000 30.60416043373152231391
418.20000 30.60416043373152231391
418.30000 30.60416043373152231391
418.40000 30.60416043373152231391
418.50000 30.60416043373152231391
418.60000 30.60416043373152231391
418.70000 30.60416043373152231391
418.80000 30.60416043373152231391
418.90000 30.60416043373152231391
419.00000 30.60416043373152231391
419.10000 30.60416043373152231391
419.20000 30.60416043373152231391
419.30000 30.60416043373152231391
419.40000 30.60416043373152231391
419.50000 30.60416043373152231391
419.60000 30.60416043373152231391
419.70000 30.60416043373152231391
419.80000 30.60416043373152231391
419.90000 30.60416043373152231391
420.00000 30.60416043373152231391
420.10000 30.60416043373152231391
420.20000 30.60416043373152231391
420.30000 30.60416043373152231391
420.40000 30.60416043373152231391
420.50000 30.60416043373152231391
420.60000 30.60416043373152231391
420.70000 30.60416043373152231391
420.80000 30.60416043373152231391
420.90000 30.60416043373152231391
421.00000 30.60416043373152231391
421.10000 30.60416043373152231391
421.20000 30.60416043373152231391
421.30000 30.60416043373152231391
421.40000 30.60416043373152231391
421.50000 30.60416043373152231391
421.60000 30.60416043373152231391
421.70000 30.60416043373152231391
421.80000 30.60416043373152231391
421.90000 30.60416043373152231391
422.00000 30.60416043373152231391
422.10000 30.60416043373152231391
422.20000 30.60416043373152231391
422.30000 30.60416043373152231391
422.40000 30.60416043373152231391
422.50000 30.60416043373152231391
422.60000 30.60416043373152231391
422.70000 30.60416043373152231391
422.80000 30.60416043373152231391
422.90000 30.60416043373152231391
423.00000 30.60416043373152231391
423.10000 30.60416043373152231391
423.20000 30.60416043373152231391
423.30000 30.60416043373152231391
423.40000 30.60416043373152231391
423.50000 30.60416043373152231391
423.60000 30.60416043373152231391
423.70000 30.60416043373152231391
423.80000 30.60416043373152231391
423.90000 30.60416043373152231391
424.00000 30.60416043373152231391
424.10000 30.60416043373152231391
424.20000 30.60416043373152231391
424.30000 30.60416043373152231391
424.40000 30.60416043373152231391
424.50000 30.60416043373152231391
424.60000 30.60416043373152231391
424.70000 30.60416043373152231391
424.80000 30.60416043373152231391
424.90000 30.60416043373152231391
425.00000 30.60416043373152231391
425.10000 30.60416043373152231391
425.20000 30.60416043373152231391
425.30000 30.60416043373152231391
425.40000 30.60416043373152231391
425.50000 30.60416043373152231391
425.60000 30.60416043373152231391
425.70000 30.60416043373152231391
425.80000 30.60416043373152231391
425.90000 30.60416043373152231391
426.00000 30.60416043373152231391
426.10000 30.60416043373152231391
426.20000 30.60416043373152231391
426.30000 30.60416043373152231391
426.40000 30.60416043373152231391
426.50000 30.60416043373152231391
426.60000 30.60416043373152231391
426.70000 30.60416043373152231391
426.80000 30.60416043373152231391
426.90000 30.60416043373152231391
427.00000 30.60416043373152231391
427.10000 30.60416043373152231391
427.20000 30.60416043373152231391
427.30000 30.60416043373152231391
427.40000 30.60416043373152231391
427.50000 30.60416043373152231391
427.60000 30.60416043373152231391
427.70000 30.60416043373152231391
427.80000 30.60416043373152231391
427.90000 30.60416043373152231391
428.00000 30.60416043373152231391
428.10000 30.60416043373152231391
428.20000 30.60416043373152231391
428.30000 30.60416043373152231391
428.40000 30.60416043373152231391
428.50000 30.60416043373152231391
428.60000 30.60416043373152231391
428.70000 30.60416043373152231391
428.80000 30.60416043373152231391
428.90000 30.60416043373152231391
429.00000 30.60416043373152231391
429.10000 30.60416043373152231391
429.20000 30.60416043373152231391
429.30000 30.60416043373152231391
429.40000 30.60416043373152231391
429.50000 30.60416043373152231391
429.60000 30.60416043373152231391
429.70000 30.60416043373152231391
429.80000 30.60416043373152231391
429.90000 30.60416043373152231391
430.00000 30.60416043373152231391
430.10000 30.60416043373152231391
430.20000 30.60416043373152231391
430.30000 30.60416043373152231391
430.40000 30.60416043373152231391
430.50000 30.60416043373152231391
430.60000 30.60416043373152231391
430.70000 30.60416043373152231391
430.80000 30.60416043373152231391
430.90000 30.60416043373152231391
431.00000 30.60416043373152231391
431.10000 30.60416043373152231391
431.20000 30.60416043373152231391
431.30000 30.60416043373152231391
431.40000 30.60416043373152231391
431.50000 30.60416043373152231391
431.60000 30.60416043373152231391
431.70000 30.60416043373152231391
431.80000 30.60416043373152231391
431.90000 30.60416043373152231391
432.00000 30.60416043373152231391
432.10000 30.60416043373152231391
432.20000 30.60416043373152231391
432.30000 30.60416043373152231391
432.40000 30.60416043373152231391
432.50000 30.60416043373152231391
432.60000 30.60416043373152231391
432.70000 30.60416043373152231391
432.80000 30.60416043373152231391
432.90000 30.60416043373152231391
433.00000 30.60416043373152231391
433.10000 30.60416043373152231391
433.20000 30.60416043373152231391
433.30000 30.60416043373152231391
433.40000 30.60416043373152231391
433.50000 30.60416043373152231391
433.60000 30.60416043373152231391
433.70000 30.60416043373152231391
433.80000 30.60416043373152231391
433.90000 30.60416043373152231391
434.00000 30.60416043373152231391
434.10000 30.60416043373152231391
434.20000 30.60416043373152231391
434.30000 30.60416043373152231391
434.40000 30.60416043373152231391
434.50000 30.60416043373152231391
434.60000 30.60416043373152231391
434.70000 30.60416043373152231391
434.80000 30.60416043373152231391
434.90000 30.60416043373152231391
435.00000 30.60416043373152231391
435.10000 30.60416043373152231391
435.20000 30.60416043373152231391
435.30000 30.60416043373152231391
435.40000 30.60416043373152231391
435.50000 30.60416043373152231391
435.60000 30.60416043373152231391
435.70000 30.60416043373152231391
435.80000 30.60416043373152231391
435.90000 30.60416043373152231391
436.00000 30.60416043373152231391
436.10000 30.60416043373152231391
436.20000 30.60416043373152231391
436.30000 30.60416043373152231391
436.40000 30.60416043373152231391
436.50000 30.60416043373152231391
436.60000 30.60416043373152231391
436.70000 30.60416043373152231391
436.80000 30.60416043373152231391
436.90000 30.60416043373152231391
437.00000 30.60416043373152231391
437.10000 30.60416043373152231391
437.20000 30.60416043373152231391
437.30000 30.60416043373152231391
437.40000 30.60416043373152231391
437.50000 30.60416043373152231391
437.60000 30.60416043373152231391
437.70000 30.60416043373152231391
437.80000 30.60416043373152231391
437.90000 30.60416043373152231391
438.00000 30.60416043373152231391
438.10000 30.60416043373152231391
438.20000 30.60416043373152231391
438.30000 30.60416043373152231391
438.40000 30.60416043373152231391
438.50000 30.60416043373152231391
438.60000 30.60416043373152231391
438.70000 30.60416043373152231391
438.80000 30.60416043373152231391
438.90000 30.60416043373152231391
439.00000 30.60416043373152231391
439.10000 30.60416043373152231391
439.20000 30.60416043373152231391
439.30000 30.60416043373152231391
439.40000 30.60416043373152231391
439.50000 30.60416043373152231391
439.60000 30.60416043373152231391
439.70000 30.60416043373152231391
439.80000 30.60416043373152231391
439.90000 30.60416043373152231391
440.00000 30.60416043373152231391
440.10000 30.60416043373152231391
440.20000 30.60416043373152231391
440.30000 30.60416043373152231391
440.40000 30.60416043373152231391
440.50000 30.60416043373152231391
440.60000 30.60416043373152231391
440.70000 30.60416043373152231391
440.80000 30.60416043373152231391
440.90000 30.60416043373152231391
441.00000 30.60416043373152231391
441.10000 30.60416043373152231391
441.20000 30.60416043373152231391
441.30000 30.60416043373152231391
441.40000 30.60416043373152231391
441.50000 30.60416043373152231391
441.60000 30.60416043373152231391
441.70000 30.60416043373152231391
441.80000 30.60416043373152231391
441.90000 30.60416043373152231391
442.00000 30.60416043373152231391
442.10000 30.60416043373152231391
442.20000 30.60416043373152231391
442.30000 30.60416043373152231391
442.40000 30.60416043373152231391
442.50000 30.60416043373152231391
442.60000 30.60416043373152231391
442.70000 30.60416043373152231391
442.80000 30.60416043373152231391
442.90000 30.60416043373152231391
443.00000 30.60416043373152231391
443.10000 30.60416043373152231391
443.20000 30.60416043373152231391
443.30000 30.60416043373152231391
443.40000 30.60416043373152231391
443.50000 30.60416043373152231391
443.60000 30.60416043373152231391
443.70000 30.60416043373152231391
443.80000 30.60416043373152231391
443.90000 30.60416043373152231391
444.00000 30.60416043373152231391
444.10000 30.60416043373152231391
444.20000 30.60416043373152231391
444.30000 30.60416043373152231391
444.40000 30.60416043373152231391
444.50000 30.60416043373152231391
444.60000 30.60416043373152231391
444.70000 30.60416043373152231391
444.80000 30.60416043373152231391
444.90000 30.60416043373152231391
445.00000 30.60416043373152231391
445.10000 30.60416043373152231391
445.20000 30.60416043373152231391
445.30000 30.60416043373152231391
445.40000 30.60416043373152231391
445.50000 30.60416043373152231391
445.60000 30.60416043373152231391
445.70000 30.60416043373152231391
445.80000 30.60416043373152231391
445.90000 30.60416043373152231391
446.00000 30.60416043373152231391
446.10000 30.60416043373152231391
446.20000 30.60416043373152231391
446.30000 30.60416043373152231391
446.40000 30.60416043373152231391
446.50000 30.60416043373152231391
446.60000 30.60416043373152231391
446.70000 30.60416043373152231391
446.80000 30.60416043373152231391
446.90000 30.60416043373152231391
447.00000 30.60416043373152231391
447.10000 30.60416043373152231391
447.20000 30.60416043373152231391
447.30000 30.60416043373152231391
447.40000 30.60416043373152231391
447.50000 30.60416043373152231391
447.60000 30.60416043373152231391
447.70000 30.60416043373152231391
447.80000 30.60416043373152231391
447.90000 30.60416043373152231391
448.00000 30.60416043373152231391
448.10000 30.60416043373152231391
448.20000 30.60416043373152231391
448.30000 30.60416043373152231391
448.40000 30.60416043373152231391
448.50000 30.60416043373152231391
448.60000 30.60416043373152231391
448.70000 30.60416043373152231391
448.80000 30.60416043373152231391
448.90000 30.60416043373152231391
449.00000 30.60416043373152231391
449.10000 30.60416043373152231391
449.20000 30.60416043373152231391
449.30000 30.60416043373152231391
449.40000 30.60416043373152231391
449.50000 30.60416043373152231391
449.60000 30.60416043373152231391
449.70000 30.60416043373152231391
449.80000 30.60416043373152231391
449.90000 30.60416043373152231391
450.00000 30.60416043373152231391
450.10000 30.60416043373152231391
450.20000 30.60416043373152231391
450.30000 30.60416043373152231391
450.40000 30.60416043373152231391
450.50000 30.60416043373152231391
450.60000 30.60416043373152231391
450.70000 30.60416043373152231391
450.80000 30.60416043373152231391
450.90000 30.60416043373152231391
451.00000 30.60416043373152231391
451.10000 30.60416043373152231391
451.20000 30.60416043373152231391
451.30000 30.60416043373152231391
451.40000 30.60416043373152231391
451.50000 30.60416043373152231391
451.60000 30.60416043373152231391
451.70000 30.60416043373152231391
451.80000 30.60416043373152231391
451.90000 30.60416043373152231391
452.00000 30.60416043373152231391
452.10000 30.60416043373152231391
452.20000 30.60416043373152231391
452.30000 30.60416043373152231391
452.40000 30.60416043373152231391
452.50000 30.60416043373152231391
452.60000 30.60416043373152231391
452.70000 30.60416043373152231391
452.80000 30.60416043373152231391
452.90000 30.60416043373152231391
453.00000 30.60416043373152231391
453.10000 30.60416043373152231391
453.20000 30.60416043373152231391
453.30000 30.60416043373152231391
453.40000 30.60416043373152231391
453.50000 30.60416043373152231391
453.60000 30.60416043373152231391
453.70000 30.60416043373152231391
453.80000 30.60416043373152231391
453.90000 30.60416043373152231391
454.00000 30.60416043373152231391
454.10000 30.60416043373152231391
454.20000 30.60416043373152231391
454.30000 30.60416043373152231391
454.40000 30.60416043373152231391
454.50000 30.60416043373152231391
454.60000 30.60416043373152231391
454.70000 30.60416043373152231391
454.80000 30.60416043373152231391
454.90000 30.60416043373152231391
455.00000 30.60416043373152231391
455.10000 30.60416043373152231391
455.20000 30.60416043373152231391
455.30000 30.60416043373152231391
455.40000 30.60416043373152231391
455.50000 30.60416043373152231391
455.60000 30.60416043373152231391
455.70000 30.60416043373152231391
455.80000 30.60416043373152231391
455.90000 30.60416043373152231391
456.00000 30.60416043373152231391
456.10000 30.60416043373152231391
456.20000 30.60416043373152231391
456.30000 30.60416043373152231391
456.40000 30.60416043373152231391
456.50000 30.60416043373152231391
456.60000 30.60416043373152231391
456.70000 30.60416043373152231391
456.80000 30.60416043373152231391
456.90000 30.60416043373152231391
457.00000 30.60416043373152231391
457.10000 30.60416043373152231391
457.20000 30.60416043373152231391
457.30000 30.60416043373152231391
457.40000 30.60416043373152231391
457.50000 30.60416043373152231391
457.60000 30.60416043373152231391
457.70000 30.60416043373152231391
457.80000 30.60416043373152231391
457.90000 30.60416043373152231391
458.00000 30.60416043373152231391
458.10000 30.60416043373152231391
458.20000 30.60416043373152231391
458.30000 30.60416043373152231391
458.40000 30.60416043373152231391
458.50000 30.60416043373152231391
458.60000 30.60416043373152231391
458.70000 30.60416043373152231391
458.80000 30.60416043373152231391
458.90000 30.60416043373152231391
459.00000 30.60416043373152231391
459.10000 30.60416043373152231391
459.20000 30.60416043373152231391
459.30000 30.60416043373152231391
459.40000 30.60416043373152231391
459.50000 30.60416043373152231391
459.60000 30.60416043373152231391
459.70000 30.60416043373152231391
459.80000 30.60416043373152231391
459.90000 30.60416043373152231391
460.00000 30.60416043373152231391
460.10000 30.60416043373152231391
460.20000 30.60416043373152231391
460.30000 30.60416043373152231391
460.40000 30.60416043373152231391
460.50000 30.60416043373152231391
460.60000 30.60416043373152231391
460.70000 30.60416043373152231391
460.80000 30.60416043373152231391
460.90000 30.60416043373152231391
461.00000 30.60416043373152231391
461.10000 30.60416043373152231391
461.20000 30.60416043373152231391
461.30000 30.60416043373152231391
461.40000 30.60416043373152231391
461.50000 30.60416043373152231391
461.60000 30.60416043373152231391
461.70000 30.60416043373152231391
461.80000 30.60416043373152231391
461.90000 30.60416043373152231391
462.00000 30.60416043373152231391
462.10000 30.60416043373152231391
462.20000 30.60416043373152231391
462.30000 30.60416043373152231391
462.40000 30.60416043373152231391
462.50000 30.60416043373152231391
462.60000 30.60416043373152231391
462.70000 30.60416043373152231391
462.80000 30.60416043373152231391
462.90000 30.60416043373152231391
463.00000 30.60416043373152231391
463.10000 30.60416043373152231391
463.20000 30.60416043373152231391
463.30000 30.60416043373152231391
463.40000 30.60416043373152231391
463.50000 30.60416043373152231391
463.60000 30.60416043373152231391
463.70000 30.60416043373152231391
463.80000 30.60416043373152231391
463.90000 30.60416043373152231391
464.00000 30.60416043373152231391
464.10000 30.60416043373152231391
464.20000 30.60416043373152231391
464.30000 30.60416043373152231391
464.40000 30.60416043373152231391
464.50000 30.60416043373152231391
464.60000 30.60416043373152231391
464.70000 30.60416043373152231391
464.80000 30.60416043373152231391
464.90000 30.60416043373152231391
465.00000 30.60416043373152231391
465.10000 30.60416043373152231391
465.20000 30.60416043373152231391
465.30000 30.60416043373152231391
465.40000 30.60416043373152231391
465.50000 30.60416043373152231391
465.60000 30.60416043373152231391
465.70000 30.60416043373152231391
465.80000 30.60416043373152231391
465.90000 30.60416043373152231391
466.00000 30.60416043373152231391
466.10000 30.60416043373152231391
466.20000 30.60416043373152231391
466.30000 30.60416043373152231391
466.40000 30.60416043373152231391
466.50000 30.60416043373152231391
466.60000 30.60416043373152231391
466.70000 30.60416043373152231391
466.80000 30.60416043373152231391
466.90000 30.60416043373152231391
467.00000 30.60416043373152231391
467.10000 30.60416043373152231391
467.20000 30.60416043373152231391
467.30000 30.60416043373152231391
467.40000 30.60416043373152231391
467.50000 30.60416043373152231391
467.60000 30.60416043373152231391
467.70000 30.60416043373152231391
467.80000 30.60416043373152231391
467.90000 30.60416043373152231391
468.00000 30.60416043373152231391
468.10000 30.60416043373152231391
468.20000 30.60416043373152231391
468.30000 30.60416043373152231391
468.40000 30.60416043373152231391
468.50000 30.60416043373152231391
468.60000 30.60416043373152231391
468.70000 30.60416043373152231391
468.80000 30.60416043373152231391
468.90000 30.60416043373152231391
469.00000 30.60416043373152231391
469.10000 30.60416043373152231391
469.20000 30.60416043373152231391
469.30000 30.60416043373152231391
469.40000 30.60416043373152231391
469.50000 30.60416043373152231391
469.60000 30.60416043373152231391
469.70000 30.60416043373152231391
469.80000 30.60416043373152231391
469.90000 30.60416043373152231391
470.00000 30.60416043373152231391
470.10000 30.60416043373152231391
470.20000 30.60416043373152231391
470.30000 30.60416043373152231391
470.40000 30.60416043373152231391
470.50000 30.60416043373152231391
470.60000 30.60416043373152231391
470.70000 30.60416043373152231391
470.80000 30.60416043373152231391
470.90000 30.60416043373152231391
471.00000 30.60416043373152231391
471.10000 30.60416043373152231391
471.20000 30.60416043373152231391
471.30000 30.60416043373152231391
471.40000 30.60416043373152231391
471.50000 30.60416043373152231391
471.60000 30.60416043373152231391
471.70000 30.60416043373152231391
471.80000 30.60416043373152231391
471.90000 30.60416043373152231391
472.00000 30.60416043373152231391
472.10000 30.60416043373152231391
472.20000 30.60416043373152231391
472.30000 30.60416043373152231391
472.40000 30.60416043373152231391
472.50000 30.60416043373152231391
472.60000 30.60416043373152231391
472.70000 30.60416043373152231391
472.80000 30.60416043373152231391
472.90000 30.60416043373152231391
473.00000 30.60416043373152231391
473.10000 30.60416043373152231391
473.20000 30.60416043373152231391
473.30000 30.60416043373152231391
473.40000 30.60416043373152231391
473.50000 30.60416043373152231391
473.60000 30.60416043373152231391
473.70000 30.60416043373152231391
473.80000 30.60416043373152231391
473.90000 30.60416043373152231391
474.00000 30.60416043373152231391
474.10000 30.60416043373152231391
474.20000 30.60416043373152231391
474.30000 30.60416043373152231391
474.40000 30.60416043373152231391
474.50000 30.60416043373152231391
474.60000 30.60416043373152231391
474.70000 30.60416043373152231391
474.80000 30.60416043373152231391
474.90000 30.60416043373152231391
475.00000 30.60416043373152231391
475.10000 30.60416043373152231391
475.20000 30.60416043373152231391
475.30000 30.60416043373152231391
475.40000 30.60416043373152231391
475.50000 30.60416043373152231391
475.60000 30.60416043373152231391
475.70000 30.60416043373152231391
475.80000 30.60416043373152231391
475.90000 30.60416043373152231391
476.00000 30.60416043373152231391
476.10000 30.60416043373152231391
476.20000 30.60416043373152231391
476.30000 30.60416043373152231391
476.40000 30.60416043373152231391
476.50000 30.60416043373152231391
476.60000 30.60416043373152231391
476.70000 30.60416043373152231391
476.80000 30.60416043373152231391
476.90000 30.60416043373152231391
477.00000 30.60416043373152231391
477.10000 30.60416043373152231391
477.20000 30.60416043373152231391
477.30000 30.60416043373152231391
477.40000 30.60416043373152231391
477.50000 30.60416043373152231391
477.60000 30.60416043373152231391
477.70000 30.60416043373152231391
477.80000 30.60416043373152231391
477.90000 30.60416043373152231391
478.00000 30.60416043373152231391
478.10000 30.60416043373152231391
478.20000 30.60416043373152231391
478.30000 30.60416043373152231391
478.40000 30.60416043373152231391
478.50000 30.60416043373152231391
478.60000 30.60416043373152231391
478.70000 30.60416043373152231391
478.80000 30.60416043373152231391
478.90000 30.60416043373152231391
479.00000 30.60416043373152231391
479.10000 30.60416043373152231391
479.20000 30.60416043373152231391
479.30000 30.60416043373152231391
479.40000 30.60416043373152231391
479.50000 30.60416043373152231391
479.60000 30.60416043373152231391
479.70000 30.60416043373152231391
479.80000 30.60416043373152231391
479.90000 30.60416043373152231391
480.00000 30.60416043373152231391
480.10000 30.60416043373152231391
480.20000 30.60416043373152231391
480.30000 30.60416043373152231391
480.40000 30.60416043373152231391
480.50000 30.60416043373152231391
480.60000 30.60416043373152231391
480.70000 30.60416043373152231391
480.80000 30.60416043373152231391
480.90000 30.60416043373152231391
481.00000 30.60416043373152231391
481.10000 30.60416043373152231391
481.20000 30.60416043373152231391
481.30000 30.60416043373152231391
481.40000 30.60416043373152231391
481.50000 30.60416043373152231391
481.60000 30.60416043373152231391
481.70000 30.60416043373152231391
481.80000 30.60416043373152231391
481.90000 30.60416043373152231391
482.00000 30.60416043373152231391
482.10000 30.60416043373152231391
482.20000 30.60416043373152231391
482.30000 30.60416043373152231391
482.40000 30.60416043373152231391
482.50000 30.60416043373152231391
482.60000 30.60416043373152231391
482.70000 30.60416043373152231391
482.80000 30.60416043373152231391
482.90000 30.60416043373152231391
483.00000 30.60416043373152231391
483.10000 30.60416043373152231391
483.20000 30.60416043373152231391
483.30000 30.60416043373152231391
483.40000 30.60416043373152231391
483.50000 30.60416043373152231391
483.60000 30.60416043373152231391
483.70000 30.60416043373152231391
483.80000 30.60416043373152231391
483.90000 30.60416043373152231391
484.00000 30.60416043373152231391
484.10000 30.60416043373152231391
484.20000 30.60416043373152231391
484.30000 30.60416043373152231391
484.40000 30.60416043373152231391
484.50000 30.60416043373152231391
484.60000 30.60416043373152231391
484.70000 30.60416043373152231391
484.80000 30.60416043373152231391
484.90000 30.60416043373152231391
485.00000 30.60416043373152231391
485.10000 30.60416043373152231391
485.20000 30.60416043373152231391
485.30000 30.60416043373152231391
485.40000 30.60416043373152231391
485.50000 30.60416043373152231391
485.60000 30.60416043373152231391
485.70000 30.60416043373152231391
485.80000 30.60416043373152231391
485.90000 30.60416043373152231391
486.00000 30.60416043373152231391
486.10000 30.60416043373152231391
486.20000 30.60416043373152231391
486.30000 30.60416043373152231391
486.40000 30.60416043373152231391
486.50000 30.60416043373152231391
486.60000 30.60416043373152231391
486.70000 30.60416043373152231391
486.80000 30.60416043373152231391
486.90000 30.60416043373152231391
487.00000 30.60416043373152231391
487.10000 30.60416043373152231391
487.20000 30.60416043373152231391
487.30000 30.60416043373152231391
487.40000 30.60416043373152231391
487.50000 30.60416043373152231391
487.60000 30.60416043373152231391
487.70000 30.60416043373152231391
487.80000 30.60416043373152231391
487.90000 30.60416043373152231391
488.00000 30.60416043373152231391
488.10000 30.60416043373152231391
488.20000 30.60416043373152231391
488.30000 30.60416043373152231391
488.40000 30.60416043373152231391
488.50000 30.60416043373152231391
488.60000 30.60416043373152231391
488.70000 30.60416043373152231391
488.80000 30.60416043373152231391
488.90000 30.60416043373152231391
489.00000 30.60416043373152231391
489.10000 30.60416043373152231391
489.20000 30.60416043373152231391
489.30000 30.60416043373152231391
489.40000 30.60416043373152231391
489.50000 30.60416043373152231391
489.60000 30.60416043373152231391
489.70000 30.60416043373152231391
489.80000 30.60416043373152231391
489.90000 30.60416043373152231391
490.00000 30.60416043373152231391
490.10000 30.60416043373152231391
490.20000 30.60416043373152231391
490.30000 30.60416043373152231391
490.40000 30.60416043373152231391
490.50000 30.60416043373152231391
490.60000 30.60416043373152231391
490.70000 30.60416043373152231391
490.80000 30.60416043373152231391
490.90000 30.60416043373152231391
491.00000 30.60416043373152231391
491.10000 30.60416043373152231391
491.20000 30.60416043373152231391
491.30000 30.60416043373152231391
491.40000 30.60416043373152231391
491.50000 30.60416043373152231391
491.60000 30.60416043373152231391
491.70000 30.60416043373152231391
491.80000 30.60416043373152231391
491.90000 30.60416043373152231391
492.00000 30.60416043373152231391
492.10000 30.60416043373152231391
492.20000 30.60416043373152231391
492.30000 30.60416043373152231391
492.40000 30.60416043373152231391
492.50000 30.60416043373152231391
492.60000 30.60416043373152231391
492.70000 30.60416043373152231391
492.80000 30.60416043373152231391
492.90000 30.60416043373152231391
493.00000 30.60416043373152231391
493.10000 30.60416043373152231391
493.20000 30.60416043373152231391
493.30000 30.60416043373152231391
493.40000 30.60416043373152231391
493.50000 30.60416043373152231391
493.60000 30.60416043373152231391
493.70000 30.60416043373152231391
493.80000 30.60416043373152231391
493.90000 30.60416043373152231391
494.00000 30.60416043373152231391
494.10000 30.60416043373152231391
494.20000 30.60416043373152231391
494.30000 30.60416043373152231391
494.40000 30.60416043373152231391
494.50000 30.60416043373152231391
494.60000 30.60416043373152231391
494.70000 30.60416043373152231391
494.80000 30.60416043373152231391
494.90000 30.60416043373152231391
495.00000 30.60416043373152231391
495.10000 30.60416043373152231391
495.20000 30.60416043373152231391
495.30000 30.60416043373152231391
495.40000 30.60416043373152231391
495.50000 30.60416043373152231391
495.60000 30.60416043373152231391
495.70000 30.60416043373152231391
495.80000 30.60416043373152231391
495.90000 30.60416043373152231391
496.00000 30.60416043373152231391
496.10000 30.60416043373152231391
496.20000 30.60416043373152231391
496.30000 30.60416043373152231391
496.40000 30.60416043373152231391
496.50000 30.60416043373152231391
496.60000 30.60416043373152231391
496.70000 30.60416043373152231391
496.80000 30.60416043373152231391
496.90000 30.60416043373152231391
497.00000 30.60416043373152231391
497.10000 30.60416043373152231391
497.20000 30.60416043373152231391
497.30000 30.60416043373152231391
497.40000 30.60416043373152231391
497.50000 30.60416043373152231391
497.60000 30.60416043373152231391
497.70000 30.60416043373152231391
497.80000 30.60416043373152231391
497.90000 30.60416043373152231391
498.00000 30.60416043373152231391
498.10000 30.60416043373152231391
498.20000 30.60416043373152231391
498.30000 30.60416043373152231391
498.40000 30.60416043373152231391
498.50000 30.60416043373152231391
498.60000 30.60416043373152231391
498.70000 30.60416043373152231391
498.80000 30.60416043373152231391
498.90000 30.60416043373152231391
499.00000 30.60416043373152231391
499.10000 30.60416043373152231391
499.20000 30.60416043373152231391
499.30000 30.60416043373152231391
499.40000 30.60416043373152231391
499.50000 30.60416043373152231391
499.60000 30.60416043373152231391
499.70000 30.60416043373152231391
499.80000 30.60416043373152231391
499.90000 30.60416043373152231391
500.00000 30.60416043373152231391
500.10000 30.60416043373152231391
500.20000 30.60416043373152231391
500.30000 30.60416043373152231391
500.40000 30.60416043373152231391
500.50000 30.60416043373152231391
500.60000 30.60416043373152231391
500.70000 30.60416043373152231391
500.80000 30.60416043373152231391
500.90000 30.60416043373152231391
501.00000 30.60416043373152231391
501.10000 30.60416043373152231391
501.20000 30.60416043373152231391
501.30000 30.60416043373152231391
501.40000 30.60416043373152231391
501.50000 30.60416043373152231391
501.60000 30.60416043373152231391
501.70000 30.60416043373152231391
501.80000 30.60416043373152231391
501.90000 30.60416043373152231391
502.00000 30.60416043373152231391
502.10000 30.60416043373152231391
502.20000 30.60416043373152231391
502.30000 30.60416043373152231391
502.40000 30.60416043373152231391
502.50000 30.60416043373152231391
502.60000 30.60416043373152231391
502.70000 30.60416043373152231391
502.80000 30.60416043373152231391
502.90000 30.60416043373152231391
503.00000 30.60416043373152231391
503.10000 30.60416043373152231391
503.20000 30.60416043373152231391
503.30000 30.60416043373152231391
503.40000 30.60416043373152231391
503.50000 30.60416043373152231391
503.60000 30.60416043373152231391
503.70000 30.60416043373152231391
503.80000 30.60416043373152231391
503.90000 30.60416043373152231391
504.00000 30.60416043373152231391
504.10000 30.60416043373152231391
504.20000 30.60416043373152231391
504.30000 30.60416043373152231391
504.40000 30.60416043373152231391
504.50000 30.60416043373152231391
504.60000 30.60416043373152231391
504.70000 30.60416043373152231391
504.80000 30.60416043373152231391
504.90000 30.60416043373152231391
505.00000 30.60416043373152231391
505.10000 30.60416043373152231391
505.20000 30.60416043373152231391
505.30000 30.60416043373152231391
505.40000 30.60416043373152231391
505.50000 30.60416043373152231391
505.60000 30.60416043373152231391
505.70000 30.60416043373152231391
505.80000 30.60416043373152231391
505.90000 30.60416043373152231391
506.00000 30.60416043373152231391
506.10000 30.60416043373152231391
506.20000 30.60416043373152231391
506.30000 30.60416043373152231391
506.40000 30.60416043373152231391
506.50000 30.60416043373152231391
506.60000 30.60416043373152231391
506.70000 30.60416043373152231391
506.80000 30.60416043373152231391
506.90000 30.60416043373152231391
507.00000 30.60416043373152231391
507.10000 30.60416043373152231391
507.20000 30.60416043373152231391
507.30000 30.60416043373152231391
507.40000 30.60416043373152231391
507.50000 30.60416043373152231391
507.60000 30.60416043373152231391
507.70000 30.60416043373152231391
507.80000 30.60416043373152231391
507.90000 30.60416043373152231391
508.00000 30.60416043373152231391
508.10000 30.60416043373152231391
508.20000 30.60416043373152231391
508.30000 30.60416043373152231391
508.40000 30.60416043373152231391
508.50000 30.60416043373152231391
508.60000 30.60416043373152231391
508.70000 30.60416043373152231391
508.80000 30.60416043373152231391
508.90000 30.60416043373152231391
509.00000 30.60416043373152231391
509.10000 30.60416043373152231391
509.20000 30.60416043373152231391
509.30000 30.60416043373152231391
509.40000 30.60416043373152231391
509.50000 30.60416043373152231391
509.60000 30.60416043373152231391
509.70000 30.60416043373152231391
509.80000 30.60416043373152231391
509.90000 30.60416043373152231391
510.00000 30.60416043373152231391
510.10000 30.60416043373152231391
510.20000 30.60416043373152231391
510.30000 30.60416043373152231391
510.40000 30.60416043373152231391
510.50000 30.60416043373152231391
510.60000 30.60416043373152231391
510.70000 30.60416043373152231391
510.80000 30.60416043373152231391
510.90000 30.60416043373152231391
511.00000 30.60416043373152231391
511.10000 30.60416043373152231391
511.20000 30.60416043373152231391
511.30000 30.60416043373152231391
511.40000 30.60416043373152231391
511.50000 30.60416043373152231391
511.60000 30.60416043373152231391
511.70000 30.60416043373152231391
511.80000 30.60416043373152231391
511.90000 30.60416043373152231391
512.00000 30.60416043373152231391
512.10000 30.60416043373152231391
512.20000 30.60416043373152231391
512.30000 30.60416043373152231391
512.40000 30.60416043373152231391
512.50000 30.60416043373152231391
512.60000 30.60416043373152231391
512.70000 30.60416043373152231391
512.80000 30.60416043373152231391
512.90000 30.60416043373152231391
513.00000 30.60416043373152231391
513.10000 30.60416043373152231391
513.20000 30.60416043373152231391
513.30000 30.60416043373152231391
513.40000 30.60416043373152231391
513.50000 30.60416043373152231391
513.60000 30.60416043373152231391
513.70000 30.60416043373152231391
513.80000 30.60416043373152231391
513.90000 30.60416043373152231391
514.00000 30.60416043373152231391
514.10000 30.60416043373152231391
514.20000 30.60416043373152231391
514.30000 30.60416043373152231391
514.40000 30.60416043373152231391
514.50000 30.60416043373152231391
514.60000 30.60416043373152231391
514.70000 30.60416043373152231391
514.80000 30.60416043373152231391
514.90000 30.60416043373152231391
515.00000 30.60416043373152231391
515.10000 30.60416043373152231391
515.20000 30.60416043373152231391
515.30000 30.60416043373152231391
515.40000 30.60416043373152231391
515.50000 30.60416043373152231391
515.60000 30.60416043373152231391
515.70000 30.60416043373152231391
515.80000 30.60416043373152231391
515.90000 30.60416043373152231391
516.00000 30.60416043373152231391
516.10000 30.60416043373152231391
516.20000 30.60416043373152231391
516.30000 30.60416043373152231391
516.40000 30.60416043373152231391
516.50000 30.60416043373152231391
516.60000 30.60416043373152231391
516.70000 30.60416043373152231391
516.80000 30.60416043373152231391
516.90000 30.60416043373152231391
517.00000 30.60416043373152231391
517.10000 30.60416043373152231391
517.20000 30.60416043373152231391
517.30000 30.60416043373152231391
517.40000 30.60416043373152231391
517.50000 30.60416043373152231391
517.60000 30.60416043373152231391
517.70000 30.60416043373152231391
517.80000 30.60416043373152231391
517.90000 30.60416043373152231391
518.00000 30.60416043373152231391
518.10000 30.60416043373152231391
518.20000 30.60416043373152231391
518.30000 30.60416043373152231391
518.40000 30.60416043373152231391
518.50000 30.60416043373152231391
518.60000 30.60416043373152231391
518.70000 30.60416043373152231391
518.80000 30.60416043373152231391
518.90000 30.60416043373152231391
519.00000 30.60416043373152231391
519.10000 30.60416043373152231391
519.20000 30.60416043373152231391
519.30000 30.60416043373152231391
519.40000 30.60416043373152231391
519.50000 30.60416043373152231391
519.60000 30.60416043373152231391
519.70000 30.60416043373152231391
519.80000 30.60416043373152231391
519.90000 30.60416043373152231391
520.00000 30.60416043373152231391
520.10000 30.60416043373152231391
520.20000 30.60416043373152231391
520.30000 30.60416043373152231391
520.40000 30.60416043373152231391
520.50000 30.60416043373152231391
520.60000 30.60416043373152231391
520.70000 30.60416043373152231391
520.80000 30.60416043373152231391
520.90000 30.60416043373152231391
521.00000 30.60416043373152231391
521.10000 30.60416043373152231391
521.20000 30.60416043373152231391
521.30000 30.60416043373152231391
521.40000 30.60416043373152231391
521.50000 30.60416043373152231391
521.60000 30.60416043373152231391
521.70000 30.60416043373152231391
521.80000 30.60416043373152231391
521.90000 30.60416043373152231391
522.00000 30.60416043373152231391
522.10000 30.60416043373152231391
522.20000 30.60416043373152231391
522.30000 30.60416043373152231391
522.40000 30.60416043373152231391
522.50000 30.60416043373152231391
522.60000 30.60416043373152231391
522.70000 30.60416043373152231391
522.80000 30.60416043373152231391
522.90000 30.60416043373152231391
523.00000 30.60416043373152231391
523.10000 30.60416043373152231391
523.20000 30.60416043373152231391
523.30000 30.60416043373152231391
523.40000 30.60416043373152231391
523.50000 30.60416043373152231391
523.60000 30.60416043373152231391
523.70000 30.60416043373152231391
523.80000 30.60416043373152231391
523.90000 30.60416043373152231391
524.00000 30.60416043373152231391
524.10000 30.60416043373152231391
524.20000 30.60416043373152231391
524.30000 30.60416043373152231391
524.40000 30.60416043373152231391
524.50000 30.60416043373152231391
524.60000 30.60416043373152231391
524.70000 30.60416043373152231391
524.80000 30.60416043373152231391
524.90000 30.60416043373152231391
525.00000 30.60416043373152231391
525.10000 30.60416043373152231391
525.20000 30.60416043373152231391
525.30000 30.60416043373152231391
525.40000 30.60416043373152231391
525.50000 30.60416043373152231391
525.60000 30.60416043373152231391
525.70000 30.60416043373152231391
525.80000 30.60416043373152231391
525.90000 30.60416043373152231391
526.00000 30.60416043373152231391
526.10000 30.60416043373152231391
526.20000 30.60416043373152231391
526.30000 30.60416043373152231391
526.40000 30.60416043373152231391
526.50000 30.60416043373152231391
526.60000 30.60416043373152231391
526.70000 30.60416043373152231391
526.80000 30.60416043373152231391
526.90000 30.60416043373152231391
527.00000 30.60416043373152231391
527.10000 30.60416043373152231391
527.20000 30.60416043373152231391
527.30000 30.60416043373152231391
527.40000 30.60416043373152231391
527.50000 30.60416043373152231391
527.60000 30.60416043373152231391
527.70000 30.60416043373152231391
527.80000 30.60416043373152231391
527.90000 30.60416043373152231391
528.00000 30.60416043373152231391
528.10000 30.60416043373152231391
528.20000 30.60416043373152231391
528.30000 30.60416043373152231391
528.40000 30.60416043373152231391
528.50000 30.60416043373152231391
528.60000 30.60416043373152231391
528.70000 30.60416043373152231391
528.80000 30.60416043373152231391
528.90000 30.60416043373152231391
529.00000 30.60416043373152231391
529.10000 30.60416043373152231391
529.20000 30.60416043373152231391
529.30000 30.60416043373152231391
529.40000 30.60416043373152231391
529.50000 30.60416043373152231391
529.60000 30.60416043373152231391
529.70000 30.60416043373152231391
529.80000 30.60416043373152231391
529.90000 30.60416043373152231391
530.00000 30.60416043373152231391
530.10000 30.60416043373152231391
530.20000 30.60416043373152231391
530.30000 30.60416043373152231391
530.40000 30.60416043373152231391
530.50000 30.60416043373152231391
530.60000 30.60416043373152231391
530.70000 30.60416043373152231391
530.80000 30.60416043373152231391
530.90000 30.60416043373152231391
531.00000 30.60416043373152231391
531.10000 30.60416043373152231391
531.20000 30.60416043373152231391
531.30000 30.60416043373152231391
531.40000 30.60416043373152231391
531.50000 30.60416043373152231391
531.60000 30.60416043373152231391
531.70000 30.60416043373152231391
531.80000 30.60416043373152231391
531.90000 30.60416043373152231391
532.00000 30.60416043373152231391
532.10000 30.60416043373152231391
532.20000 30.60416043373152231391
532.30000 30.60416043373152231391
532.40000 30.60416043373152231391
532.50000 30.60416043373152231391
532.60000 30.60416043373152231391
532.70000 30.60416043373152231391
532.80000 30.60416043373152231391
532.90000 30.60416043373152231391
533.00000 30.60416043373152231391
533.10000 30.60416043373152231391
533.20000 30.60416043373152231391
533.30000 30.60416043373152231391
533.40000 30.60416043373152231391
533.50000 30.60416043373152231391
533.60000 30.60416043373152231391
533.70000 30.60416043373152231391
533.80000 30.60416043373152231391
533.90000 30.60416043373152231391
534.00000 30.60416043373152231391
534.10000 30.60416043373152231391
534.20000 30.60416043373152231391
534.30000 30.60416043373152231391
534.40000 30.60416043373152231391
534.50000 30.60416043373152231391
534.60000 30.60416043373152231391
534.70000 30.60416043373152231391
534.80000 30.60416043373152231391
534.90000 30.60416043373152231391
535.00000 30.60416043373152231391
535.10000 30.60416043373152231391
535.20000 30.60416043373152231391
535.30000 30.60416043373152231391
535.40000 30.60416043373152231391
535.50000 30.60416043373152231391
535.60000 30.60416043373152231391
535.70000 30.60416043373152231391
535.80000 30.60416043373152231391
535.90000 30.60416043373152231391
536.00000 30.60416043373152231391
536.10000 30.60416043373152231391
536.20000 30.60416043373152231391
536.30000 30.60416043373152231391
536.40000 30.60416043373152231391
536.50000 30.60416043373152231391
536.60000 30.60416043373152231391
536.70000 30.60416043373152231391
536.80000 30.60416043373152231391
536.90000 30.60416043373152231391
537.00000 30.60416043373152231391
537.10000 30.60416043373152231391
537.20000 30.60416043373152231391
537.30000 30.60416043373152231391
537.40000 30.60416043373152231391
537.50000 30.60416043373152231391
537.60000 30.60416043373152231391
537.70000 30.60416043373152231391
537.80000 30.60416043373152231391
537.90000 30.60416043373152231391
538.00000 30.60416043373152231391
538.10000 30.60416043373152231391
538.20000 30.60416043373152231391
538.30000 30.60416043373152231391
538.40000 30.60416043373152231391
538.50000 30.60416043373152231391
538.60000 30.60416043373152231391
538.70000 30.60416043373152231391
538.80000 30.60416043373152231391
538.90000 30.60416043373152231391
539.00000 30.60416043373152231391
539.10000 30.60416043373152231391
539.20000 30.60416043373152231391
539.30000 30.60416043373152231391
539.40000 30.60416043373152231391
539.50000 30.60416043373152231391
539.60000 30.60416043373152231391
539.70000 30.60416043373152231391
539.80000 30.60416043373152231391
539.90000 30.60416043373152231391
540.00000 30.60416043373152231391
540.10000 30.60416043373152231391
540.20000 30.60416043373152231391
540.30000 30.60416043373152231391
540.40000 30.60416043373152231391
540.50000 30.60416043373152231391
540.60000 30.60416043373152231391
540.70000 30.60416043373152231391
540.80000 30.60416043373152231391
540.90000 30.60416043373152231391
541.00000 30.60416043373152231391
541.10000 30.60416043373152231391
541.20000 30.60416043373152231391
541.30000 30.60416043373152231391
541.40000 30.60416043373152231391
541.50000 30.60416043373152231391
541.60000 30.60416043373152231391
541.70000 30.60416043373152231391
541.80000 30.60416043373152231391
541.90000 30.60416043373152231391
542.00000 30.60416043373152231391
542.10000 30.60416043373152231391
542.20000 30.60416043373152231391
542.30000 30.60416043373152231391
542.40000 30.60416043373152231391
542.50000 30.60416043373152231391
542.60000 30.60416043373152231391
542.70000 30.60416043373152231391
542.80000 30.60416043373152231391
542.90000 30.60416043373152231391
543.00000 30.60416043373152231391
543.10000 30.60416043373152231391
543.20000 30.60416043373152231391
543.30000 30.60416043373152231391
543.40000 30.60416043373152231391
543.50000 30.60416043373152231391
543.60000 30.60416043373152231391
543.70000 30.60416043373152231391
543.80000 30.60416043373152231391
543.90000 30.60416043373152231391
544.00000 30.60416043373152231391
544.10000 30.60416043373152231391
544.20000 30.60416043373152231391
544.30000 30.60416043373152231391
544.40000 30.60416043373152231391
544.50000 30.60416043373152231391
544.60000 30.60416043373152231391
544.70000 30.60416043373152231391
544.80000 30.60416043373152231391
544.90000 30.60416043373152231391
545.00000 30.60416043373152231391
545.10000 30.60416043373152231391
545.20000 30.60416043373152231391
545.30000 30.60416043373152231391
545.40000 30.60416043373152231391
545.50000 30.60416043373152231391
545.60000 30.60416043373152231391
545.70000 30.60416043373152231391
545.80000 30.60416043373152231391
545.90000 30.60416043373152231391
546.00000 30.60416043373152231391
546.10000 30.60416043373152231391
546.20000 30.60416043373152231391
546.30000 30.60416043373152231391
546.40000 30.60416043373152231391
546.50000 30.60416043373152231391
546.60000 30.60416043373152231391
546.70000 30.60416043373152231391
546.80000 30.60416043373152231391
546.90000 30.60416043373152231391
547.00000 30.60416043373152231391
547.10000 30.60416043373152231391
547.20000 30.60416043373152231391
547.30000 30.60416043373152231391
547.40000 30.60416043373152231391
547.50000 30.60416043373152231391
547.60000 30.60416043373152231391
547.70000 30.60416043373152231391
547.80000 30.60416043373152231391
547.90000 30.60416043373152231391
548.00000 30.60416043373152231391
548.10000 30.60416043373152231391
548.20000 30.60416043373152231391
548.30000 30.60416043373152231391
548.40000 30.60416043373152231391
548.50000 30.60416043373152231391
548.60000 30.60416043373152231391
548.70000 30.60416043373152231391
548.80000 30.60416043373152231391
548.90000 30.60416043373152231391
549.00000 30.60416043373152231391
549.10000 30.60416043373152231391
549.20000 30.60416043373152231391
549.30000 30.60416043373152231391
549.40000 30.60416043373152231391
549.50000 30.60416043373152231391
549.60000 30.60416043373152231391
549.70000 30.60416043373152231391
549.80000 30.60416043373152231391
549.90000 30.60416043373152231391
550.00000 30.60416043373152231391
550.10000 30.60416043373152231391
550.20000 30.60416043373152231391
550.30000 30.60416043373152231391
550.40000 30.60416043373152231391
550.50000 30.60416043373152231391
550.60000 30.60416043373152231391
550.70000 30.60416043373152231391
550.80000 30.60416043373152231391
550.90000 30.60416043373152231391
551.00000 30.60416043373152231391
551.10000 30.60416043373152231391
551.20000 30.60416043373152231391
551.30000 30.60416043373152231391
551.40000 30.60416043373152231391
551.50000 30.60416043373152231391
551.60000 30.60416043373152231391
551.70000 30.60416043373152231391
551.80000 30.60416043373152231391
551.90000 30.60416043373152231391
552.00000 30.60416043373152231391
552.10000 30.60416043373152231391
552.20000 30.60416043373152231391
552.30000 30.60416043373152231391
552.40000 30.60416043373152231391
552.50000 30.60416043373152231391
552.60000 30.60416043373152231391
552.70000 30.60416043373152231391
552.80000 30.60416043373152231391
552.90000 30.60416043373152231391
553.00000 30.60416043373152231391
553.10000 30.60416043373152231391
553.20000 30.60416043373152231391
553.30000 30.60416043373152231391
553.40000 30.60416043373152231391
553.50000 30.60416043373152231391
553.60000 30.60416043373152231391
553.70000 30.60416043373152231391
553.80000 30.60416043373152231391
553.90000 30.60416043373152231391
554.00000 30.60416043373152231391
554.10000 30.60416043373152231391
554.20000 30.60416043373152231391
554.30000 30.60416043373152231391
554.40000 30.60416043373152231391
554.50000 30.60416043373152231391
554.60000 30.60416043373152231391
554.70000 30.60416043373152231391
554.80000 30.60416043373152231391
554.90000 30.60416043373152231391
555.00000 30.60416043373152231391
555.10000 30.60416043373152231391
555.20000 30.60416043373152231391
555.30000 30.60416043373152231391
555.40000 30.60416043373152231391
555.50000 30.60416043373152231391
555.60000 30.60416043373152231391
555.70000 30.60416043373152231391
555.80000 30.60416043373152231391
555.90000 30.60416043373152231391
556.00000 30.60416043373152231391
556.10000 30.60416043373152231391
556.20000 30.60416043373152231391
556.30000 30.60416043373152231391
556.40000 30.60416043373152231391
556.50000 30.60416043373152231391
556.60000 30.60416043373152231391
556.70000 30.60416043373152231391
556.80000 30.60416043373152231391
556.90000 30.60416043373152231391
557.00000 30.60416043373152231391
557.10000 30.60416043373152231391
557.20000 30.60416043373152231391
557.30000 30.60416043373152231391
557.40000 30.60416043373152231391
557.50000 30.60416043373152231391
557.60000 30.60416043373152231391
557.70000 30.60416043373152231391
557.80000 30.60416043373152231391
557.90000 30.60416043373152231391
558.00000 30.60416043373152231391
558.10000 30.60416043373152231391
558.20000 30.60416043373152231391
558.30000 30.60416043373152231391
558.40000 30.60416043373152231391
558.50000 30.60416043373152231391
558.60000 30.60416043373152231391
558.70000 30.60416043373152231391
558.80000 30.60416043373152231391
558.90000 30.60416043373152231391
559.00000 30.60416043373152231391
559.10000 30.60416043373152231391
559.20000 30.60416043373152231391
559.30000 30.60416043373152231391
559.40000 30.60416043373152231391
559.50000 30.60416043373152231391
559.60000 30.60416043373152231391
559.70000 30.60416043373152231391
559.80000 30.60416043373152231391
559.90000 30.60416043373152231391
560.00000 30.60416043373152231391
560.10000 30.60416043373152231391
560.20000 30.60416043373152231391
560.30000 30.60416043373152231391
560.40000 30.60416043373152231391
560.50000 30.60416043373152231391
560.60000 30.60416043373152231391
560.70000 30.60416043373152231391
560.80000 30.60416043373152231391
560.90000 30.60416043373152231391
561.00000 30.60416043373152231391
561.10000 30.60416043373152231391
561.20000 30.60416043373152231391
561.30000 30.60416043373152231391
561.40000 30.60416043373152231391
561.50000 30.60416043373152231391
561.60000 30.60416043373152231391
561.70000 30.60416043373152231391
561.80000 30.60416043373152231391
561.90000 30.60416043373152231391
562.00000 30.60416043373152231391
562.10000 30.60416043373152231391
562.20000 30.60416043373152231391
562.30000 30.60416043373152231391
562.40000 30.60416043373152231391
562.50000 30.60416043373152231391
562.60000 30.60416043373152231391
562.70000 30.60416043373152231391
562.80000 30.60416043373152231391
562.90000 30.60416043373152231391
563.00000 30.60416043373152231391
563.10000 30.60416043373152231391
563.20000 30.60416043373152231391
563.30000 30.60416043373152231391
563.40000 30.60416043373152231391
563.50000 30.60416043373152231391
563.60000 30.60416043373152231391
563.70000 30.60416043373152231391
563.80000 30.60416043373152231391
563.90000 30.60416043373152231391
564.00000 30.60416043373152231391
564.10000 30.60416043373152231391
564.20000 30.60416043373152231391
564.30000 30.60416043373152231391
564.40000 30.60416043373152231391
564.50000 30.60416043373152231391
564.60000 30.60416043373152231391
564.70000 30.60416043373152231391
564.80000 30.60416043373152231391
564.90000 30.60416043373152231391
565.00000 30.60416043373152231391
565.10000 30.60416043373152231391
565.20000 30.60416043373152231391
565.30000 30.60416043373152231391
565.40000 30.60416043373152231391
565.50000 30.60416043373152231391
565.60000 30.60416043373152231391
565.70000 30.60416043373152231391
565.80000 30.60416043373152231391
565.90000 30.60416043373152231391
566.00000 30.60416043373152231391
566.10000 30.60416043373152231391
566.20000 30.60416043373152231391
566.30000 30.60416043373152231391
566.40000 30.60416043373152231391
566.50000 30.60416043373152231391
566.60000 30.60416043373152231391
566.70000 30.60416043373152231391
566.80000 30.60416043373152231391
566.90000 30.60416043373152231391
567.00000 30.60416043373152231391
567.10000 30.60416043373152231391
567.20000 30.60416043373152231391
567.30000 30.60416043373152231391
567.40000 30.60416043373152231391
567.50000 30.60416043373152231391
567.60000 30.60416043373152231391
567.70000 30.60416043373152231391
567.80000 30.60416043373152231391
567.90000 30.60416043373152231391
568.00000 30.60416043373152231391
568.10000 30.60416043373152231391
568.20000 30.60416043373152231391
568.30000 30.60416043373152231391
568.40000 30.60416043373152231391
568.50000 30.60416043373152231391
568.60000 30.60416043373152231391
568.70000 30.60416043373152231391
568.80000 30.60416043373152231391
568.90000 30.60416043373152231391
569.00000 30.60416043373152231391
569.10000 30.60416043373152231391
569.20000 30.60416043373152231391
569.30000 30.60416043373152231391
569.40000 30.60416043373152231391
569.50000 30.60416043373152231391
569.60000 30.60416043373152231391
569.70000 30.60416043373152231391
569.80000 30.60416043373152231391
569.90000 30.60416043373152231391
570.00000 30.60416043373152231391
570.10000 30.60416043373152231391
570.20000 30.60416043373152231391
570.30000 30.60416043373152231391
570.40000 30.60416043373152231391
570.50000 30.60416043373152231391
570.60000 30.60416043373152231391
570.70000 30.60416043373152231391
570.80000 30.60416043373152231391
570.90000 30.60416043373152231391
571.00000 30.60416043373152231391
571.10000 30.60416043373152231391
571.20000 30.60416043373152231391
571.30000 30.60416043373152231391
571.40000 30.60416043373152231391
571.50000 30.60416043373152231391
571.60000 30.60416043373152231391
571.70000 30.60416043373152231391
571.80000 30.60416043373152231391
571.90000 30.60416043373152231391
572.00000 30.60416043373152231391
572.10000 30.60416043373152231391
572.20000 30.60416043373152231391
572.30000 30.60416043373152231391
572.40000 30.60416043373152231391
572.50000 30.60416043373152231391
572.60000 30.60416043373152231391
572.70000 30.60416043373152231391
572.80000 30.60416043373152231391
572.90000 30.60416043373152231391
573.00000 30.60416043373152231391
573.10000 30.60416043373152231391
573.20000 30.60416043373152231391
573.30000 30.60416043373152231391
573.40000 30.60416043373152231391
573.50000 30.60416043373152231391
573.60000 30.60416043373152231391
573.70000 30.60416043373152231391
573.80000 30.60416043373152231391
573.90000 30.60416043373152231391
574.00000 30.60416043373152231391
574.10000 30.60416043373152231391
574.20000 30.60416043373152231391
574.30000 30.60416043373152231391
574.40000 30.60416043373152231391
574.50000 30.60416043373152231391
574.60000 30.60416043373152231391
574.70000 30.60416043373152231391
574.80000 30.60416043373152231391
574.90000 30.60416043373152231391
575.00000 30.60416043373152231391
575.10000 30.60416043373152231391
575.20000 30.60416043373152231391
575.30000 30.60416043373152231391
575.40000 30.60416043373152231391
575.50000 30.60416043373152231391
575.60000 30.60416043373152231391
575.70000 30.60416043373152231391
575.80000 30.60416043373152231391
575.90000 30.60416043373152231391
576.00000 30.60416043373152231391
576.10000 30.60416043373152231391
576.20000 30.60416043373152231391
576.30000 30.60416043373152231391
576.40000 30.60416043373152231391
576.50000 30.60416043373152231391
576.60000 30.60416043373152231391
576.70000 30.60416043373152231391
576.80000 30.60416043373152231391
576.90000 30.60416043373152231391
577.00000 30.60416043373152231391
577.10000 30.60416043373152231391
577.20000 30.60416043373152231391
577.30000 30.60416043373152231391
577.40000 30.60416043373152231391
577.50000 30.60416043373152231391
577.60000 30.60416043373152231391
577.70000 30.60416043373152231391
577.80000 30.60416043373152231391
577.90000 30.60416043373152231391
578.00000 30.60416043373152231391
578.10000 30.60416043373152231391
578.20000 30.60416043373152231391
578.30000 30.60416043373152231391
578.40000 30.60416043373152231391
578.50000 30.60416043373152231391
578.60000 30.60416043373152231391
578.70000 30.60416043373152231391
578.80000 30.60416043373152231391
578.90000 30.60416043373152231391
579.00000 30.60416043373152231391
579.10000 30.60416043373152231391
579.20000 30.60416043373152231391
579.30000 30.60416043373152231391
579.40000 30.60416043373152231391
579.50000 30.60416043373152231391
579.60000 30.60416043373152231391
579.70000 30.60416043373152231391
579.80000 30.60416043373152231391
579.90000 30.60416043373152231391
580.00000 30.60416043373152231391
580.10000 30.60416043373152231391
580.20000 30.60416043373152231391
580.30000 30.60416043373152231391
580.40000 30.60416043373152231391
580.50000 30.60416043373152231391
580.60000 30.60416043373152231391
580.70000 30.60416043373152231391
580.80000 30.60416043373152231391
580.90000 30.60416043373152231391
581.00000 30.60416043373152231391
581.10000 30.60416043373152231391
581.20000 30.60416043373152231391
581.30000 30.60416043373152231391
581.40000 30.60416043373152231391
581.50000 30.60416043373152231391
581.60000 30.60416043373152231391
581.70000 30.60416043373152231391
581.80000 30.60416043373152231391
581.90000 30.60416043373152231391
582.00000 30.60416043373152231391
582.10000 30.60416043373152231391
582.20000 30.60416043373152231391
582.30000 30.60416043373152231391
582.40000 30.60416043373152231391
582.50000 30.60416043373152231391
582.60000 30.60416043373152231391
582.70000 30.60416043373152231391
582.80000 30.60416043373152231391
582.90000 30.60416043373152231391
583.00000 30.60416043373152231391
583.10000 30.60416043373152231391
583.20000 30.60416043373152231391
583.30000 30.60416043373152231391
583.40000 30.60416043373152231391
583.50000 30.60416043373152231391
583.60000 30.60416043373152231391
583.70000 30.60416043373152231391
583.80000 30.60416043373152231391
583.90000 30.60416043373152231391
584.00000 30.60416043373152231391
584.10000 30.60416043373152231391
584.20000 30.60416043373152231391
584.30000 30.60416043373152231391
584.40000 30.60416043373152231391
584.50000 30.60416043373152231391
584.60000 30.60416043373152231391
584.70000 30.60416043373152231391
584.80000 30.60416043373152231391
584.90000 30.60416043373152231391
585.00000 30.60416043373152231391
585.10000 30.60416043373152231391
585.20000 30.60416043373152231391
585.30000 30.60416043373152231391
585.40000 30.60416043373152231391
585.50000 30.60416043373152231391
585.60000 30.60416043373152231391
585.70000 30.60416043373152231391
585.80000 30.60416043373152231391
585.90000 30.60416043373152231391
586.00000 30.60416043373152231391
586.10000 30.60416043373152231391
586.20000 30.60416043373152231391
586.30000 30.60416043373152231391
586.40000 30.60416043373152231391
586.50000 30.60416043373152231391
586.60000 30.60416043373152231391
586.70000 30.60416043373152231391
586.80000 30.60416043373152231391
586.90000 30.60416043373152231391
587.00000 30.60416043373152231391
587.10000 30.60416043373152231391
587.20000 30.60416043373152231391
587.30000 30.60416043373152231391
587.40000 30.60416043373152231391
587.50000 30.60416043373152231391
587.60000 30.60416043373152231391
587.70000 30.60416043373152231391
587.80000 30.60416043373152231391
587.90000 30.60416043373152231391
588.00000 30.60416043373152231391
588.10000 30.60416043373152231391
588.20000 30.60416043373152231391
588.30000 30.60416043373152231391
588.40000 30.60416043373152231391
588.50000 30.60416043373152231391
588.60000 30.60416043373152231391
588.70000 30.60416043373152231391
588.80000 30.60416043373152231391
588.90000 30.60416043373152231391
589.00000 30.60416043373152231391
589.10000 30.60416043373152231391
589.20000 30.60416043373152231391
589.30000 30.60416043373152231391
589.40000 30.60416043373152231391
589.50000 30.60416043373152231391
589.60000 30.60416043373152231391
589.70000 30.60416043373152231391
589.80000 30.60416043373152231391
589.90000 30.60416043373152231391
590.00000 30.60416043373152231391
590.10000 30.60416043373152231391
590.20000 30.60416043373152231391
590.30000 30.60416043373152231391
590.40000 30.60416043373152231391
590.50000 30.60416043373152231391
590.60000 30.60416043373152231391
590.70000 30.60416043373152231391
590.80000 30.60416043373152231391
590.90000 30.60416043373152231391
591.00000 30.60416043373152231391
591.10000 30.60416043373152231391
591.20000 30.60416043373152231391
591.30000 30.60416043373152231391
591.40000 30.60416043373152231391
591.50000 30.60416043373152231391
591.60000 30.60416043373152231391
591.70000 30.60416043373152231391
591.80000 30.60416043373152231391
591.90000 30.60416043373152231391
592.00000 30.60416043373152231391
592.10000 30.60416043373152231391
592.20000 30.60416043373152231391
592.30000 30.60416043373152231391
592.40000 30.60416043373152231391
592.50000 30.60416043373152231391
592.60000 30.60416043373152231391
592.70000 30.60416043373152231391
592.80000 30.60416043373152231391
592.90000 30.60416043373152231391
593.00000 30.60416043373152231391
593.10000 30.60416043373152231391
593.20000 30.60416043373152231391
593.30000 30.60416043373152231391
593.40000 30.60416043373152231391
593.50000 30.60416043373152231391
593.60000 30.60416043373152231391
593.70000 30.60416043373152231391
593.80000 30.60416043373152231391
593.90000 30.60416043373152231391
594.00000 30.60416043373152231391
594.10000 30.60416043373152231391
594.20000 30.60416043373152231391
594.30000 30.60416043373152231391
594.40000 30.60416043373152231391
594.50000 30.60416043373152231391
594.60000 30.60416043373152231391
594.70000 30.60416043373152231391
594.80000 30.60416043373152231391
594.90000 30.60416043373152231391
595.00000 30.60416043373152231391
595.10000 30.60416043373152231391
595.20000 30.60416043373152231391
595.30000 30.60416043373152231391
595.40000 30.60416043373152231391
595.50000 30.60416043373152231391
595.60000 30.60416043373152231391
595.70000 30.60416043373152231391
595.80000 30.60416043373152231391
595.90000 30.60416043373152231391
596.00000 30.60416043373152231391
596.10000 30.60416043373152231391
596.20000 30.60416043373152231391
596.30000 30.60416043373152231391
596.40000 30.60416043373152231391
596.50000 30.60416043373152231391
596.60000 30.60416043373152231391
596.70000 30.60416043373152231391
596.80000 30.60416043373152231391
596.90000 30.60416043373152231391
597.00000 30.60416043373152231391
597.10000 30.60416043373152231391
597.20000 30.60416043373152231391
597.30000 30.60416043373152231391
597.40000 30.60416043373152231391
597.50000 30.60416043373152231391
597.60000 30.60416043373152231391
597.70000 30.60416043373152231391
597.80000 30.60416043373152231391
597.90000 30.60416043373152231391
598.00000 30.60416043373152231391
598.10000 30.60416043373152231391
598.20000 30.60416043373152231391
598.30000 30.60416043373152231391
598.40000 30.60416043373152231391
598.50000 30.60416043373152231391
598.60000 30.60416043373152231391
598.70000 30.60416043373152231391
598.80000 30.60416043373152231391
598.90000 30.60416043373152231391
599.00000 30.60416043373152231391
599.10000 30.60416043373152231391
599.20000 30.60416043373152231391
599.30000 30.60416043373152231391
599.40000 30.60416043373152231391
599.50000 30.60416043373152231391
599.60000 30.60416043373152231391
599.70000 30.60416043373152231391
599.80000 30.60416043373152231391
599.90000 30.60416043373152231391
600.00000 30.60416043373152231391
600.10000 30.60416043373152231391
600.20000 30.60416043373152231391
600.30000 30.60416043373152231391
600.40000 30.60416043373152231391
600.50000 30.60416043373152231391
600.60000 30.60416043373152231391
600.70000 30.60416043373152231391
600.80000 30.60416043373152231391
600.90000 30.60416043373152231391
601.00000 30.60416043373152231391
601.10000 30.60416043373152231391
601.20000 30.60416043373152231391
601.30000 30.60416043373152231391
601.40000 30.60416043373152231391
601.50000 30.60416043373152231391
601.60000 30.60416043373152231391
601.70000 30.60416043373152231391
601.80000 30.60416043373152231391
601.90000 30.60416043373152231391
602.00000 30.60416043373152231391
602.10000 30.60416043373152231391
602.20000 30.60416043373152231391
602.30000 30.60416043373152231391
602.40000 30.60416043373152231391
602.50000 30.60416043373152231391
602.60000 30.60416043373152231391
602.70000 30.60416043373152231391
602.80000 30.60416043373152231391
602.90000 30.60416043373152231391
603.00000 30.60416043373152231391
603.10000 30.60416043373152231391
603.20000 30.60416043373152231391
603.30000 30.60416043373152231391
603.40000 30.60416043373152231391
603.50000 30.60416043373152231391
603.60000 30.60416043373152231391
603.70000 30.60416043373152231391
603.80000 30.60416043373152231391
603.90000 30.60416043373152231391
604.00000 30.60416043373152231391
604.10000 30.60416043373152231391
604.20000 30.60416043373152231391
604.30000 30.60416043373152231391
604.40000 30.60416043373152231391
604.50000 30.60416043373152231391
604.60000 30.60416043373152231391
604.70000 30.60416043373152231391
604.80000 30.60416043373152231391
604.90000 30.60416043373152231391
605.00000 30.60416043373152231391
605.10000 30.60416043373152231391
605.20000 30.60416043373152231391
605.30000 30.60416043373152231391
605.40000 30.60416043373152231391
605.50000 30.60416043373152231391
605.60000 30.60416043373152231391
605.70000 30.60416043373152231391
605.80000 30.60416043373152231391
605.90000 30.60416043373152231391
606.00000 30.60416043373152231391
606.10000 30.60416043373152231391
606.20000 30.60416043373152231391
606.30000 30.60416043373152231391
606.40000 30.60416043373152231391
606.50000 30.60416043373152231391
606.60000 30.60416043373152231391
606.70000 30.60416043373152231391
606.80000 30.60416043373152231391
606.90000 30.60416043373152231391
607.00000 30.60416043373152231391
607.10000 30.60416043373152231391
607.20000 30.60416043373152231391
607.30000 30.60416043373152231391
607.40000 30.60416043373152231391
607.50000 30.60416043373152231391
607.60000 30.60416043373152231391
607.70000 30.60416043373152231391
607.80000 30.60416043373152231391
607.90000 30.60416043373152231391
608.00000 30.60416043373152231391
608.10000 30.60416043373152231391
608.20000 30.60416043373152231391
608.30000 30.60416043373152231391
608.40000 30.60416043373152231391
608.50000 30.60416043373152231391
608.60000 30.60416043373152231391
608.70000 30.60416043373152231391
608.80000 30.60416043373152231391
608.90000 30.60416043373152231391
609.00000 30.60416043373152231391
609.10000 30.60416043373152231391
609.20000 30.60416043373152231391
609.30000 30.60416043373152231391
609.40000 30.60416043373152231391
609.50000 30.60416043373152231391
609.60000 30.60416043373152231391
609.70000 30.60416043373152231391
609.80000 30.60416043373152231391
609.90000 30.60416043373152231391
610.00000 30.60416043373152231391
610.10000 30.60416043373152231391
610.20000 30.60416043373152231391
610.30000 30.60416043373152231391
610.40000 30.60416043373152231391
610.50000 30.60416043373152231391
610.60000 30.60416043373152231391
610.70000 30.60416043373152231391
610.80000 30.60416043373152231391
610.90000 30.60416043373152231391
611.00000 30.60416043373152231391
611.10000 30.60416043373152231391
611.20000 30.60416043373152231391
611.30000 30.60416043373152231391
611.40000 30.60416043373152231391
611.50000 30.60416043373152231391
611.60000 30.60416043373152231391
611.70000 30.60416043373152231391
611.80000 30.60416043373152231391
611.90000 30.60416043373152231391
612.00000 30.60416043373152231391
612.10000 30.60416043373152231391
612.20000 30.60416043373152231391
612.30000 30.60416043373152231391
612.40000 30.60416043373152231391
612.50000 30.60416043373152231391
612.60000 30.60416043373152231391
612.70000 30.60416043373152231391
612.80000 30.60416043373152231391
612.90000 30.60416043373152231391
613.00000 30.60416043373152231391
613.10000 30.60416043373152231391
613.20000 30.60416043373152231391
613.30000 30.60416043373152231391
613.40000 30.60416043373152231391
613.50000 30.60416043373152231391
613.60000 30.60416043373152231391
613.70000 30.60416043373152231391
613.80000 30.60416043373152231391
613.90000 30.60416043373152231391
614.00000 30.60416043373152231391
614.10000 30.60416043373152231391
614.20000 30.60416043373152231391
614.30000 30.60416043373152231391
614.40000 30.60416043373152231391
614.50000 30.60416043373152231391
614.60000 30.60416043373152231391
614.70000 30.60416043373152231391
614.80000 30.60416043373152231391
614.90000 30.60416043373152231391
615.00000 30.60416043373152231391
615.10000 30.60416043373152231391
615.20000 30.60416043373152231391
615.30000 30.60416043373152231391
615.40000 30.60416043373152231391
615.50000 30.60416043373152231391
615.60000 30.60416043373152231391
615.70000 30.60416043373152231391
615.80000 30.60416043373152231391
615.90000 30.60416043373152231391
616.00000 30.60416043373152231391
616.10000 30.60416043373152231391
616.20000 30.60416043373152231391
616.30000 30.60416043373152231391
616.40000 30.60416043373152231391
616.50000 30.60416043373152231391
616.60000 30.60416043373152231391
616.70000 30.60416043373152231391
616.80000 30.60416043373152231391
616.90000 30.60416043373152231391
617.00000 30.60416043373152231391
617.10000 30.60416043373152231391
617.20000 30.60416043373152231391
617.30000 30.60416043373152231391
617.40000 30.60416043373152231391
617.50000 30.60416043373152231391
617.60000 30.60416043373152231391
617.70000 30.60416043373152231391
617.80000 30.60416043373152231391
617.90000 30.60416043373152231391
618.00000 30.60416043373152231391
618.10000 30.60416043373152231391
618.20000 30.60416043373152231391
618.30000 30.60416043373152231391
618.40000 30.60416043373152231391
618.50000 30.60416043373152231391
618.60000 30.60416043373152231391
618.70000 30.60416043373152231391
618.80000 30.60416043373152231391
618.90000 30.60416043373152231391
619.00000 30.60416043373152231391
619.10000 30.60416043373152231391
619.20000 30.60416043373152231391
619.30000 30.60416043373152231391
619.40000 30.60416043373152231391
619.50000 30.60416043373152231391
619.60000 30.60416043373152231391
619.70000 30.60416043373152231391
619.80000 30.60416043373152231391
619.90000 30.60416043373152231391
620.00000 30.60416043373152231391
620.10000 30.60416043373152231391
620.20000 30.60416043373152231391
620.30000 30.60416043373152231391
620.40000 30.60416043373152231391
620.50000 30.60416043373152231391
620.60000 30.60416043373152231391
620.70000 30.60416043373152231391
620.80000 30.60416043373152231391
620.90000 30.60416043373152231391
621.00000 30.60416043373152231391
621.10000 30.60416043373152231391
621.20000 30.60416043373152231391
621.30000 30.60416043373152231391
621.40000 30.60416043373152231391
621.50000 30.60416043373152231391
621.60000 30.60416043373152231391
621.70000 30.60416043373152231391
621.80000 30.60416043373152231391
621.90000 30.60416043373152231391
622.00000 30.60416043373152231391
622.10000 30.60416043373152231391
622.20000 30.60416043373152231391
622.30000 30.60416043373152231391
622.40000 30.60416043373152231391
622.50000 30.60416043373152231391
622.60000 30.60416043373152231391
622.70000 30.60416043373152231391
622.80000 30.60416043373152231391
622.90000 30.60416043373152231391
623.00000 30.60416043373152231391
623.10000 30.60416043373152231391
623.20000 30.60416043373152231391
623.30000 30.60416043373152231391
623.40000 30.60416043373152231391
623.50000 30.60416043373152231391
623.60000 30.60416043373152231391
623.70000 30.60416043373152231391
623.80000 30.60416043373152231391
623.90000 30.60416043373152231391
624.00000 30.60416043373152231391
624.10000 30.60416043373152231391
624.20000 30.60416043373152231391
624.30000 30.60416043373152231391
624.40000 30.60416043373152231391
624.50000 30.60416043373152231391
624.60000 30.60416043373152231391
624.70000 30.60416043373152231391
624.80000 30.60416043373152231391
624.90000 30.60416043373152231391
625.00000 30.60416043373152231391
625.10000 30.60416043373152231391
625.20000 30.60416043373152231391
625.30000 30.60416043373152231391
625.40000 30.60416043373152231391
625.50000 30.60416043373152231391
625.60000 30.60416043373152231391
625.70000 30.60416043373152231391
625.80000 30.60416043373152231391
625.90000 30.60416043373152231391
626.00000 30.60416043373152231391
626.10000 30.60416043373152231391
626.20000 30.60416043373152231391
626.30000 30.60416043373152231391
626.40000 30.60416043373152231391
626.50000 30.60416043373152231391
626.60000 30.60416043373152231391
626.70000 30.60416043373152231391
626.80000 30.60416043373152231391
626.90000 30.60416043373152231391
627.00000 30.60416043373152231391
627.10000 30.60416043373152231391
627.20000 30.60416043373152231391
627.30000 30.60416043373152231391
627.40000 30.60416043373152231391
627.50000 30.60416043373152231391
627.60000 30.60416043373152231391
627.70000 30.60416043373152231391
627.80000 30.60416043373152231391
627.90000 30.60416043373152231391
628.00000 30.60416043373152231391
628.10000 30.60416043373152231391
628.20000 30.60416043373152231391
628.30000 30.60416043373152231391
628.40000 30.60416043373152231391
628.50000 30.60416043373152231391
628.60000 30.60416043373152231391
628.70000 30.60416043373152231391
628.80000 30.60416043373152231391
628.90000 30.60416043373152231391
629.00000 30.60416043373152231391
629.10000 30.60416043373152231391
629.20000 30.60416043373152231391
629.30000 30.60416043373152231391
629.40000 30.60416043373152231391
629.50000 30.60416043373152231391
629.60000 30.60416043373152231391
629.70000 30.60416043373152231391
629.80000 30.60416043373152231391
629.90000 30.60416043373152231391
630.00000 30.60416043373152231391
630.10000 30.60416043373152231391
630.20000 30.60416043373152231391
630.30000 30.60416043373152231391
630.40000 30.60416043373152231391
630.50000 30.60416043373152231391
630.60000 30.60416043373152231391
630.70000 30.60416043373152231391
630.80000 30.60416043373152231391
630.90000 30.60416043373152231391
631.00000 30.60416043373152231391
631.10000 30.60416043373152231391
631.20000 30.60416043373152231391
631.30000 30.60416043373152231391
631.40000 30.60416043373152231391
631.50000 30.60416043373152231391
631.60000 30.60416043373152231391
631.70000 30.60416043373152231391
631.80000 30.60416043373152231391
631.90000 30.60416043373152231391
632.00000 30.60416043373152231391
632.10000 30.60416043373152231391
632.20000 30.60416043373152231391
632.30000 30.60416043373152231391
632.40000 30.60416043373152231391
632.50000 30.60416043373152231391
632.60000 30.60416043373152231391
632.70000 30.60416043373152231391
632.80000 30.60416043373152231391
632.90000 30.60416043373152231391
633.00000 30.60416043373152231391
633.10000 30.60416043373152231391
633.20000 30.60416043373152231391
633.30000 30.60416043373152231391
633.40000 30.60416043373152231391
633.50000 30.60416043373152231391
633.60000 30.60416043373152231391
633.70000 30.60416043373152231391
633.80000 30.60416043373152231391
633.90000 30.60416043373152231391
634.00000 30.60416043373152231391
634.10000 30.60416043373152231391
634.20000 30.60416043373152231391
634.30000 30.60416043373152231391
634.40000 30.60416043373152231391
634.50000 30.60416043373152231391
634.60000 30.60416043373152231391
634.70000 30.60416043373152231391
634.80000 30.60416043373152231391
634.90000 30.60416043373152231391
635.00000 30.60416043373152231391
635.10000 30.60416043373152231391
635.20000 30.60416043373152231391
635.30000 30.60416043373152231391
635.40000 30.60416043373152231391
635.50000 30.60416043373152231391
635.60000 30.60416043373152231391
635.70000 30.60416043373152231391
635.80000 30.60416043373152231391
635.90000 30.60416043373152231391
636.00000 30.60416043373152231391
636.10000 30.60416043373152231391
636.20000 30.60416043373152231391
636.30000 30.60416043373152231391
636.40000 30.60416043373152231391
636.50000 30.60416043373152231391
636.60000 30.60416043373152231391
636.70000 30.60416043373152231391
636.80000 30.60416043373152231391
636.90000 30.60416043373152231391
637.00000 30.60416043373152231391
637.10000 30.60416043373152231391
637.20000 30.60416043373152231391
637.30000 30.60416043373152231391
637.40000 30.60416043373152231391
637.50000 30.60416043373152231391
637.60000 30.60416043373152231391
637.70000 30.60416043373152231391
637.80000 30.60416043373152231391
637.90000 30.60416043373152231391
638.00000 30.60416043373152231391
638.10000 30.60416043373152231391
638.20000 30.60416043373152231391
638.30000 30.60416043373152231391
638.40000 30.60416043373152231391
638.50000 30.60416043373152231391
638.60000 30.60416043373152231391
638.70000 30.60416043373152231391
638.80000 30.60416043373152231391
638.90000 30.60416043373152231391
639.00000 30.60416043373152231391
639.10000 30.60416043373152231391
639.20000 30.60416043373152231391
639.30000 30.60416043373152231391
639.40000 30.60416043373152231391
639.50000 30.60416043373152231391
639.60000 30.60416043373152231391
639.70000 30.60416043373152231391
639.80000 30.60416043373152231391
639.90000 30.60416043373152231391
640.00000 30.60416043373152231391
640.10000 30.60416043373152231391
640.20000 30.60416043373152231391
640.30000 30.60416043373152231391
640.40000 30.60416043373152231391
640.50000 30.60416043373152231391
640.60000 30.60416043373152231391
640.70000 30.60416043373152231391
640.80000 30.60416043373152231391
640.90000 30.60416043373152231391
641.00000 30.60416043373152231391
641.10000 30.60416043373152231391
641.20000 30.60416043373152231391
641.30000 30.60416043373152231391
641.40000 30.60416043373152231391
641.50000 30.60416043373152231391
641.60000 30.60416043373152231391
641.70000 30.60416043373152231391
641.80000 30.60416043373152231391
641.90000 30.60416043373152231391
642.00000 30.60416043373152231391
642.10000 30.60416043373152231391
642.20000 30.60416043373152231391
642.30000 30.60416043373152231391
642.40000 30.60416043373152231391
642.50000 30.60416043373152231391
642.60000 30.60416043373152231391
642.70000 30.60416043373152231391
642.80000 30.60416043373152231391
642.90000 30.60416043373152231391
643.00000 30.60416043373152231391
643.10000 30.60416043373152231391
643.20000 30.60416043373152231391
643.30000 30.60416043373152231391
643.40000 30.60416043373152231391
643.50000 30.60416043373152231391
643.60000 30.60416043373152231391
643.70000 30.60416043373152231391
643.80000 30.60416043373152231391
643.90000 30.60416043373152231391
644.00000 30.60416043373152231391
644.10000 30.60416043373152231391
644.20000 30.60416043373152231391
644.30000 30.60416043373152231391
644.40000 30.60416043373152231391
644.50000 30.60416043373152231391
644.60000 30.60416043373152231391
644.70000 30.60416043373152231391
644.80000 30.60416043373152231391
644.90000 30.60416043373152231391
645.00000 30.60416043373152231391
645.10000 30.60416043373152231391
645.20000 30.60416043373152231391
645.30000 30.60416043373152231391
645.40000 30.60416043373152231391
645.50000 30.60416043373152231391
645.60000 30.60416043373152231391
645.70000 30.60416043373152231391
645.80000 30.60416043373152231391
645.90000 30.60416043373152231391
646.00000 30.60416043373152231391
646.10000 30.60416043373152231391
646.20000 30.60416043373152231391
646.30000 30.60416043373152231391
646.40000 30.60416043373152231391
646.50000 30.60416043373152231391
646.60000 30.60416043373152231391
646.70000 30.60416043373152231391
646.80000 30.60416043373152231391
646.90000 30.60416043373152231391
647.00000 30.60416043373152231391
647.10000 30.60416043373152231391
647.20000 30.60416043373152231391
647.30000 30.60416043373152231391
647.40000 30.60416043373152231391
647.50000 30.60416043373152231391
647.60000 30.60416043373152231391
647.70000 30.60416043373152231391
647.80000 30.60416043373152231391
647.90000 30.60416043373152231391
648.00000 30.60416043373152231391
648.10000 30.60416043373152231391
648.20000 30.60416043373152231391
648.30000 30.60416043373152231391
648.40000 30.60416043373152231391
648.50000 30.60416043373152231391
648.60000 30.60416043373152231391
648.70000 30.60416043373152231391
648.80000 30.60416043373152231391
648.90000 30.60416043373152231391
649.00000 30.60416043373152231391
649.10000 30.60416043373152231391
649.20000 30.60416043373152231391
649.30000 30.60416043373152231391
649.40000 30.60416043373152231391
649.50000 30.60416043373152231391
649.60000 30.60416043373152231391
649.70000 30.60416043373152231391
649.80000 30.60416043373152231391
649.90000 30.60416043373152231391
650.00000 30.60416043373152231391
650.10000 30.60416043373152231391
650.20000 30.60416043373152231391
650.30000 30.60416043373152231391
650.40000 30.60416043373152231391
650.50000 30.60416043373152231391
650.60000 30.60416043373152231391
650.70000 30.60416043373152231391
650.80000 30.60416043373152231391
650.90000 30.60416043373152231391
651.00000 30.60416043373152231391
651.10000 30.60416043373152231391
651.20000 30.60416043373152231391
651.30000 30.60416043373152231391
651.40000 30.60416043373152231391
651.50000 30.60416043373152231391
651.60000 30.60416043373152231391
651.70000 30.60416043373152231391
651.80000 30.60416043373152231391
651.90000 30.60416043373152231391
652.00000 30.60416043373152231391
652.10000 30.60416043373152231391
652.20000 30.60416043373152231391
652.30000 30.60416043373152231391
652.40000 30.60416043373152231391
652.50000 30.60416043373152231391
652.60000 30.60416043373152231391
652.70000 30.60416043373152231391
652.80000 30.60416043373152231391
652.90000 30.60416043373152231391
653.00000 30.60416043373152231391
653.10000 30.60416043373152231391
653.20000 30.60416043373152231391
653.30000 30.60416043373152231391
653.40000 30.60416043373152231391
653.50000 30.60416043373152231391
653.60000 30.60416043373152231391
653.70000 30.60416043373152231391
653.80000 30.60416043373152231391
653.90000 30.60416043373152231391
654.00000 30.60416043373152231391
654.10000 30.60416043373152231391
654.20000 30.60416043373152231391
654.30000 30.60416043373152231391
654.40000 30.60416043373152231391
654.50000 30.60416043373152231391
654.60000 30.60416043373152231391
654.70000 30.60416043373152231391
654.80000 30.60416043373152231391
654.90000 30.60416043373152231391
655.00000 30.60416043373152231391
655.10000 30.60416043373152231391
655.20000 30.60416043373152231391
655.30000 30.60416043373152231391
655.40000 30.60416043373152231391
655.50000 30.60416043373152231391
655.60000 30.60416043373152231391
655.70000 30.60416043373152231391
655.80000 30.60416043373152231391
655.90000 30.60416043373152231391
656.00000 30.60416043373152231391
656.10000 30.60416043373152231391
656.20000 30.60416043373152231391
656.30000 30.60416043373152231391
656.40000 30.60416043373152231391
656.50000 30.60416043373152231391
656.60000 30.60416043373152231391
656.70000 30.60416043373152231391
656.80000 30.60416043373152231391
656.90000 30.60416043373152231391
657.00000 30.60416043373152231391
657.10000 30.60416043373152231391
657.20000 30.60416043373152231391
657.30000 30.60416043373152231391
657.40000 30.60416043373152231391
657.50000 30.60416043373152231391
657.60000 30.60416043373152231391
657.70000 30.60416043373152231391
657.80000 30.60416043373152231391
657.90000 30.60416043373152231391
658.00000 30.60416043373152231391
658.10000 30.60416043373152231391
658.20000 30.60416043373152231391
658.30000 30.60416043373152231391
658.40000 30.60416043373152231391
658.50000 30.60416043373152231391
658.60000 30.60416043373152231391
658.70000 30.60416043373152231391
658.80000 30.60416043373152231391
658.90000 30.60416043373152231391
659.00000 30.60416043373152231391
659.10000 30.60416043373152231391
659.20000 30.60416043373152231391
659.30000 30.60416043373152231391
659.40000 30.60416043373152231391
659.50000 30.60416043373152231391
659.60000 30.60416043373152231391
659.70000 30.60416043373152231391
659.80000 30.60416043373152231391
659.90000 30.60416043373152231391
660.00000 30.60416043373152231391
660.10000 30.60416043373152231391
660.20000 30.60416043373152231391
660.30000 30.60416043373152231391
660.40000 30.60416043373152231391
660.50000 30.60416043373152231391
660.60000 30.60416043373152231391
660.70000 30.60416043373152231391
660.80000 30.60416043373152231391
660.90000 30.60416043373152231391
661.00000 30.60416043373152231391
661.10000 30.60416043373152231391
661.20000 30.60416043373152231391
661.30000 30.60416043373152231391
661.40000 30.60416043373152231391
661.50000 30.60416043373152231391
661.60000 30.60416043373152231391
661.70000 30.60416043373152231391
661.80000 30.60416043373152231391
661.90000 30.60416043373152231391
662.00000 30.60416043373152231391
662.10000 30.60416043373152231391
662.20000 30.60416043373152231391
662.30000 30.60416043373152231391
662.40000 30.60416043373152231391
662.50000 30.60416043373152231391
662.60000 30.60416043373152231391
662.70000 30.60416043373152231391
662.80000 30.60416043373152231391
662.90000 30.60416043373152231391
663.00000 30.60416043373152231391
663.10000 30.60416043373152231391
663.20000 30.60416043373152231391
663.30000 30.60416043373152231391
663.40000 30.60416043373152231391
663.50000 30.60416043373152231391
663.60000 30.60416043373152231391
663.70000 30.60416043373152231391
663.80000 30.60416043373152231391
663.90000 30.60416043373152231391
664.00000 30.60416043373152231391
664.10000 30.60416043373152231391
664.20000 30.60416043373152231391
664.30000 30.60416043373152231391
664.40000 30.60416043373152231391
664.50000 30.60416043373152231391
664.60000 30.60416043373152231391
664.70000 30.60416043373152231391
664.80000 30.60416043373152231391
664.90000 30.60416043373152231391
665.00000 30.60416043373152231391
665.10000 30.60416043373152231391
665.20000 30.60416043373152231391
665.30000 30.60416043373152231391
665.40000 30.60416043373152231391
665.50000 30.60416043373152231391
665.60000 30.60416043373152231391
665.70000 30.60416043373152231391
665.80000 30.60416043373152231391
665.90000 30.60416043373152231391
666.00000 30.60416043373152231391
666.10000 30.60416043373152231391
666.20000 30.60416043373152231391
666.30000 30.60416043373152231391
666.40000 30.60416043373152231391
666.50000 30.60416043373152231391
666.60000 30.60416043373152231391
666.70000 30.60416043373152231391
666.80000 30.60416043373152231391
666.90000 30.60416043373152231391
667.00000 30.60416043373152231391
667.10000 30.60416043373152231391
667.20000 30.60416043373152231391
667.30000 30.60416043373152231391
667.40000 30.60416043373152231391
667.50000 30.60416043373152231391
667.60000 30.60416043373152231391
667.70000 30.60416043373152231391
667.80000 30.60416043373152231391
667.90000 30.60416043373152231391
668.00000 30.60416043373152231391
668.10000 30.60416043373152231391
668.20000 30.60416043373152231391
668.30000 30.60416043373152231391
668.40000 30.60416043373152231391
668.50000 30.60416043373152231391
668.60000 30.60416043373152231391
668.70000 30.60416043373152231391
668.80000 30.60416043373152231391
668.90000 30.60416043373152231391
669.00000 30.60416043373152231391
669.10000 30.60416043373152231391
669.20000 30.60416043373152231391
669.30000 30.60416043373152231391
669.40000 30.60416043373152231391
669.50000 30.60416043373152231391
669.60000 30.60416043373152231391
669.70000 30.60416043373152231391
669.80000 30.60416043373152231391
669.90000 30.60416043373152231391
670.00000 30.60416043373152231391
670.10000 30.60416043373152231391
670.20000 30.60416043373152231391
670.30000 30.60416043373152231391
670.40000 30.60416043373152231391
670.50000 30.60416043373152231391
670.60000 30.60416043373152231391
670.70000 30.60416043373152231391
670.80000 30.60416043373152231391
670.90000 30.60416043373152231391
671.00000 30.60416043373152231391
671.10000 30.60416043373152231391
671.20000 30.60416043373152231391
671.30000 30.60416043373152231391
671.40000 30.60416043373152231391
671.50000 30.60416043373152231391
671.60000 30.60416043373152231391
671.70000 30.60416043373152231391
671.80000 30.60416043373152231391
671.90000 30.60416043373152231391
672.00000 30.60416043373152231391
672.10000 30.60416043373152231391
672.20000 30.60416043373152231391
672.30000 30.60416043373152231391
672.40000 30.60416043373152231391
672.50000 30.60416043373152231391
672.60000 30.60416043373152231391
672.70000 30.60416043373152231391
672.80000 30.60416043373152231391
672.90000 30.60416043373152231391
673.00000 30.60416043373152231391
673.10000 30.60416043373152231391
673.20000 30.60416043373152231391
673.30000 30.60416043373152231391
673.40000 30.60416043373152231391
673.50000 30.60416043373152231391
673.60000 30.60416043373152231391
673.70000 30.60416043373152231391
673.80000 30.60416043373152231391
673.90000 30.60416043373152231391
674.00000 30.60416043373152231391
674.10000 30.60416043373152231391
674.20000 30.60416043373152231391
674.30000 30.60416043373152231391
674.40000 30.60416043373152231391
674.50000 30.60416043373152231391
674.60000 30.60416043373152231391
674.70000 30.60416043373152231391
674.80000 30.60416043373152231391
674.90000 30.60416043373152231391
675.00000 30.60416043373152231391
675.10000 30.60416043373152231391
675.20000 30.60416043373152231391
675.30000 30.60416043373152231391
675.40000 30.60416043373152231391
675.50000 30.60416043373152231391
675.60000 30.60416043373152231391
675.70000 30.60416043373152231391
675.80000 30.60416043373152231391
675.90000 30.60416043373152231391
676.00000 30.60416043373152231391
676.10000 30.60416043373152231391
676.20000 30.60416043373152231391
676.30000 30.60416043373152231391
676.40000 30.60416043373152231391
676.50000 30.60416043373152231391
676.60000 30.60416043373152231391
676.70000 30.60416043373152231391
676.80000 30.60416043373152231391
676.90000 30.60416043373152231391
677.00000 30.60416043373152231391
677.10000 30.60416043373152231391
677.20000 30.60416043373152231391
677.30000 30.60416043373152231391
677.40000 30.60416043373152231391
677.50000 30.60416043373152231391
677.60000 30.60416043373152231391
677.70000 30.60416043373152231391
677.80000 30.60416043373152231391
677.90000 30.60416043373152231391
678.00000 30.60416043373152231391
678.10000 30.60416043373152231391
678.20000 30.60416043373152231391
678.30000 30.60416043373152231391
678.40000 30.60416043373152231391
678.50000 30.60416043373152231391
678.60000 30.60416043373152231391
678.70000 30.60416043373152231391
678.80000 30.60416043373152231391
678.90000 30.60416043373152231391
679.00000 30.60416043373152231391
679.10000 30.60416043373152231391
679.20000 30.60416043373152231391
679.30000 30.60416043373152231391
679.40000 30.60416043373152231391
679.50000 30.60416043373152231391
679.60000 30.60416043373152231391
679.70000 30.60416043373152231391
679.80000 30.60416043373152231391
679.90000 30.60416043373152231391
680.00000 30.60416043373152231391
680.10000 30.60416043373152231391
680.20000 30.60416043373152231391
680.30000 30.60416043373152231391
680.40000 30.60416043373152231391
680.50000 30.60416043373152231391
680.60000 30.60416043373152231391
680.70000 30.60416043373152231391
680.80000 30.60416043373152231391
680.90000 30.60416043373152231391
681.00000 30.60416043373152231391
681.10000 30.60416043373152231391
681.20000 30.60416043373152231391
681.30000 30.60416043373152231391
681.40000 30.60416043373152231391
681.50000 30.60416043373152231391
681.60000 30.60416043373152231391
681.70000 30.60416043373152231391
681.80000 30.60416043373152231391
681.90000 30.60416043373152231391
682.00000 30.60416043373152231391
682.10000 30.60416043373152231391
682.20000 30.60416043373152231391
682.30000 30.60416043373152231391
682.40000 30.60416043373152231391
682.50000 30.60416043373152231391
682.60000 30.60416043373152231391
682.70000 30.60416043373152231391
682.80000 30.60416043373152231391
682.90000 30.60416043373152231391
683.00000 30.60416043373152231391
683.10000 30.60416043373152231391
683.20000 30.60416043373152231391
683.30000 30.60416043373152231391
683.40000 30.60416043373152231391
683.50000 30.60416043373152231391
683.60000 30.60416043373152231391
683.70000 30.60416043373152231391
683.80000 30.60416043373152231391
683.90000 30.60416043373152231391
684.00000 30.60416043373152231391
684.10000 30.60416043373152231391
684.20000 30.60416043373152231391
684.30000 30.60416043373152231391
684.40000 30.60416043373152231391
684.50000 30.60416043373152231391
684.60000 30.60416043373152231391
684.70000 30.60416043373152231391
684.80000 30.60416043373152231391
684.90000 30.60416043373152231391
685.00000 30.60416043373152231391
685.10000 30.60416043373152231391
685.20000 30.60416043373152231391
685.30000 30.60416043373152231391
685.40000 30.60416043373152231391
685.50000 30.60416043373152231391
685.60000 30.60416043373152231391
685.70000 30.60416043373152231391
685.80000 30.60416043373152231391
685.90000 30.60416043373152231391
686.00000 30.60416043373152231391
686.10000 30.60416043373152231391
686.20000 30.60416043373152231391
686.30000 30.60416043373152231391
686.40000 30.60416043373152231391
686.50000 30.60416043373152231391
686.60000 30.60416043373152231391
686.70000 30.60416043373152231391
686.80000 30.60416043373152231391
686.90000 30.60416043373152231391
687.00000 30.60416043373152231391
687.10000 30.60416043373152231391
687.20000 30.60416043373152231391
687.30000 30.60416043373152231391
687.40000 30.60416043373152231391
687.50000 30.60416043373152231391
687.60000 30.60416043373152231391
687.70000 30.60416043373152231391
687.80000 30.60416043373152231391
687.90000 30.60416043373152231391
688.00000 30.60416043373152231391
688.10000 30.60416043373152231391
688.20000 30.60416043373152231391
688.30000 30.60416043373152231391
688.40000 30.60416043373152231391
688.50000 30.60416043373152231391
688.60000 30.60416043373152231391
688.70000 30.60416043373152231391
688.80000 30.60416043373152231391
688.90000 30.60416043373152231391
689.00000 30.60416043373152231391
689.10000 30.60416043373152231391
689.20000 30.60416043373152231391
689.30000 30.60416043373152231391
689.40000 30.60416043373152231391
689.50000 30.60416043373152231391
689.60000 30.60416043373152231391
689.70000 30.60416043373152231391
689.80000 30.60416043373152231391
689.90000 30.60416043373152231391
690.00000 30.60416043373152231391
690.10000 30.60416043373152231391
690.20000 30.60416043373152231391
690.30000 30.60416043373152231391
690.40000 30.60416043373152231391
690.50000 30.60416043373152231391
690.60000 30.60416043373152231391
690.70000 30.60416043373152231391
690.80000 30.60416043373152231391
690.90000 30.60416043373152231391
691.00000 30.60416043373152231391
691.10000 30.60416043373152231391
691.20000 30.60416043373152231391
691.30000 30.60416043373152231391
691.40000 30.60416043373152231391
691.50000 30.60416043373152231391
691.60000 30.60416043373152231391
691.70000 30.60416043373152231391
691.80000 30.60416043373152231391
691.90000 30.60416043373152231391
692.00000 30.60416043373152231391
692.10000 30.60416043373152231391
692.20000 30.60416043373152231391
692.30000 30.60416043373152231391
692.40000 30.60416043373152231391
692.50000 30.60416043373152231391
692.60000 30.60416043373152231391
692.70000 30.60416043373152231391
692.80000 30.60416043373152231391
692.90000 30.60416043373152231391
693.00000 30.60416043373152231391
693.10000 30.60416043373152231391
693.20000 30.60416043373152231391
693.30000 30.60416043373152231391
693.40000 30.60416043373152231391
693.50000 30.60416043373152231391
693.60000 30.60416043373152231391
693.70000 30.60416043373152231391
693.80000 30.60416043373152231391
693.90000 30.60416043373152231391
694.00000 30.60416043373152231391
694.10000 30.60416043373152231391
694.20000 30.60416043373152231391
694.30000 30.60416043373152231391
694.40000 30.60416043373152231391
694.50000 30.60416043373152231391
694.60000 30.60416043373152231391
694.70000 30.60416043373152231391
694.80000 30.60416043373152231391
694.90000 30.60416043373152231391
695.00000 30.60416043373152231391
695.10000 30.60416043373152231391
695.20000 30.60416043373152231391
695.30000 30.60416043373152231391
695.40000 30.60416043373152231391
695.50000 30.60416043373152231391
695.60000 30.60416043373152231391
695.70000 30.60416043373152231391
695.80000 30.60416043373152231391
695.90000 30.60416043373152231391
696.00000 30.60416043373152231391
696.10000 30.60416043373152231391
696.20000 30.60416043373152231391
696.30000 30.60416043373152231391
696.40000 30.60416043373152231391
696.50000 30.60416043373152231391
696.60000 30.60416043373152231391
696.70000 30.60416043373152231391
696.80000 30.60416043373152231391
696.90000 30.60416043373152231391
697.00000 30.60416043373152231391
697.10000 30.60416043373152231391
697.20000 30.60416043373152231391
697.30000 30.60416043373152231391
697.40000 30.60416043373152231391
697.50000 30.60416043373152231391
697.60000 30.60416043373152231391
697.70000 30.60416043373152231391
697.80000 30.60416043373152231391
697.90000 30.60416043373152231391
698.00000 30.60416043373152231391
698.10000 30.60416043373152231391
698.20000 30.60416043373152231391
698.30000 30.60416043373152231391
698.40000 30.60416043373152231391
698.50000 30.60416043373152231391
698.60000 30.60416043373152231391
698.70000 30.60416043373152231391
698.80000 30.60416043373152231391
698.90000 30.60416043373152231391
699.00000 30.60416043373152231391
699.10000 30.60416043373152231391
699.20000 30.60416043373152231391
699.30000 30.60416043373152231391
699.40000 30.60416043373152231391
699.50000 30.60416043373152231391
699.60000 30.60416043373152231391
699.70000 30.60416043373152231391
699.80000 30.60416043373152231391
699.90000 30.60416043373152231391
700.00000 30.60416043373152231391
700.10000 30.60416043373152231391
700.20000 30.60416043373152231391
700.30000 30.60416043373152231391
700.40000 30.60416043373152231391
700.50000 30.60416043373152231391
700.60000 30.60416043373152231391
700.70000 30.60416043373152231391
700.80000 30.60416043373152231391
700.90000 30.60416043373152231391
701.00000 30.60416043373152231391
701.10000 30.60416043373152231391
701.20000 30.60416043373152231391
701.30000 30.60416043373152231391
701.40000 30.60416043373152231391
701.50000 30.60416043373152231391
701.60000 30.60416043373152231391
701.70000 30.60416043373152231391
701.80000 30.60416043373152231391
701.90000 30.60416043373152231391
702.00000 30.60416043373152231391
702.10000 30.60416043373152231391
702.20000 30.60416043373152231391
702.30000 30.60416043373152231391
702.40000 30.60416043373152231391
702.50000 30.60416043373152231391
702.60000 30.60416043373152231391
702.70000 30.60416043373152231391
702.80000 30.60416043373152231391
702.90000 30.60416043373152231391
703.00000 30.60416043373152231391
703.10000 30.60416043373152231391
703.20000 30.60416043373152231391
703.30000 30.60416043373152231391
703.40000 30.60416043373152231391
703.50000 30.60416043373152231391
703.60000 30.60416043373152231391
703.70000 30.60416043373152231391
703.80000 30.60416043373152231391
703.90000 30.60416043373152231391
704.00000 30.60416043373152231391
704.10000 30.60416043373152231391
704.20000 30.60416043373152231391
704.30000 30.60416043373152231391
704.40000 30.60416043373152231391
704.50000 30.60416043373152231391
704.60000 30.60416043373152231391
704.70000 30.60416043373152231391
704.80000 30.60416043373152231391
704.90000 30.60416043373152231391
705.00000 30.60416043373152231391
705.10000 30.60416043373152231391
705.20000 30.60416043373152231391
705.30000 30.60416043373152231391
705.40000 30.60416043373152231391
705.50000 30.60416043373152231391
705.60000 30.60416043373152231391
705.70000 30.60416043373152231391
705.80000 30.60416043373152231391
705.90000 30.60416043373152231391
706.00000 30.60416043373152231391
706.10000 30.60416043373152231391
706.20000 30.60416043373152231391
706.30000 30.60416043373152231391
706.40000 30.60416043373152231391
706.50000 30.60416043373152231391
706.60000 30.60416043373152231391
706.70000 30.60416043373152231391
706.80000 30.60416043373152231391
706.90000 30.60416043373152231391
707.00000 30.60416043373152231391
707.10000 30.60416043373152231391
707.20000 30.60416043373152231391
707.30000 30.60416043373152231391
707.40000 30.60416043373152231391
707.50000 30.60416043373152231391
707.60000 30.60416043373152231391
707.70000 30.60416043373152231391
707.80000 30.60416043373152231391
707.90000 30.60416043373152231391
708.00000 30.60416043373152231391
708.10000 30.60416043373152231391
708.20000 30.60416043373152231391
708.30000 30.60416043373152231391
708.40000 30.60416043373152231391
708.50000 30.60416043373152231391
708.60000 30.60416043373152231391
708.70000 30.60416043373152231391
708.80000 30.60416043373152231391
708.90000 30.60416043373152231391
709.00000 30.60416043373152231391
709.10000 30.60416043373152231391
709.20000 30.60416043373152231391
709.30000 30.60416043373152231391
709.40000 30.60416043373152231391
709.50000 30.60416043373152231391
709.60000 30.60416043373152231391
709.70000 30.60416043373152231391
709.80000 30.60416043373152231391
709.90000 30.60416043373152231391
710.00000 30.60416043373152231391
710.10000 30.60416043373152231391
710.20000 30.60416043373152231391
710.30000 30.60416043373152231391
710.40000 30.60416043373152231391
710.50000 30.60416043373152231391
710.60000 30.60416043373152231391
710.70000 30.60416043373152231391
710.80000 30.60416043373152231391
710.90000 30.60416043373152231391
711.00000 30.60416043373152231391
711.10000 30.60416043373152231391
711.20000 30.60416043373152231391
711.30000 30.60416043373152231391
711.40000 30.60416043373152231391
711.50000 30.60416043373152231391
711.60000 30.60416043373152231391
711.70000 30.60416043373152231391
711.80000 30.60416043373152231391
711.90000 30.60416043373152231391
712.00000 30.60416043373152231391
712.10000 30.60416043373152231391
712.20000 30.60416043373152231391
712.30000 30.60416043373152231391
712.40000 30.60416043373152231391
712.50000 30.60416043373152231391
712.60000 30.60416043373152231391
712.70000 30.60416043373152231391
712.80000 30.60416043373152231391
712.90000 30.60416043373152231391
713.00000 30.60416043373152231391
713.10000 30.60416043373152231391
713.20000 30.60416043373152231391
713.30000 30.60416043373152231391
713.40000 30.60416043373152231391
713.50000 30.60416043373152231391
713.60000 30.60416043373152231391
713.70000 30.60416043373152231391
713.80000 30.60416043373152231391
713.90000 30.60416043373152231391
714.00000 30.60416043373152231391
714.10000 30.60416043373152231391
714.20000 30.60416043373152231391
714.30000 30.60416043373152231391
714.40000 30.60416043373152231391
714.50000 30.60416043373152231391
714.60000 30.60416043373152231391
714.70000 30.60416043373152231391
714.80000 30.60416043373152231391
714.90000 30.60416043373152231391
715.00000 30.60416043373152231391
715.10000 30.60416043373152231391
715.20000 30.60416043373152231391
715.30000 30.60416043373152231391
715.40000 30.60416043373152231391
715.50000 30.60416043373152231391
715.60000 30.60416043373152231391
715.70000 30.60416043373152231391
715.80000 30.60416043373152231391
715.90000 30.60416043373152231391
716.00000 30.60416043373152231391
716.10000 30.60416043373152231391
716.20000 30.60416043373152231391
716.30000 30.60416043373152231391
716.40000 30.60416043373152231391
716.50000 30.60416043373152231391
716.60000 30.60416043373152231391
716.70000 30.60416043373152231391
716.80000 30.60416043373152231391
716.90000 30.60416043373152231391
717.00000 30.60416043373152231391
717.10000 30.60416043373152231391
717.20000 30.60416043373152231391
717.30000 30.60416043373152231391
717.40000 30.60416043373152231391
717.50000 30.60416043373152231391
717.60000 30.60416043373152231391
717.70000 30.60416043373152231391
717.80000 30.60416043373152231391
717.90000 30.60416043373152231391
718.00000 30.60416043373152231391
718.10000 30.60416043373152231391
718.20000 30.60416043373152231391
718.30000 30.60416043373152231391
718.40000 30.60416043373152231391
718.50000 30.60416043373152231391
718.60000 30.60416043373152231391
718.70000 30.60416043373152231391
718.80000 30.60416043373152231391
718.90000 30.60416043373152231391
719.00000 30.60416043373152231391
719.10000 30.60416043373152231391
719.20000 30.60416043373152231391
719.30000 30.60416043373152231391
719.40000 30.60416043373152231391
719.50000 30.60416043373152231391
719.60000 30.60416043373152231391
719.70000 30.60416043373152231391
719.80000 30.60416043373152231391
719.90000 30.60416043373152231391
720.00000 30.60416043373152231391
720.10000 30.60416043373152231391
720.20000 30.60416043373152231391
720.30000 30.60416043373152231391
720.40000 30.60416043373152231391
720.50000 30.60416043373152231391
720.60000 30.60416043373152231391
720.70000 30.60416043373152231391
720.80000 30.60416043373152231391
720.90000 30.60416043373152231391
721.00000 30.60416043373152231391
721.10000 30.60416043373152231391
721.20000 30.60416043373152231391
721.30000 30.60416043373152231391
721.40000 30.60416043373152231391
721.50000 30.60416043373152231391
721.60000 30.60416043373152231391
721.70000 30.60416043373152231391
721.80000 30.60416043373152231391
721.90000 30.60416043373152231391
722.00000 30.60416043373152231391
722.10000 30.60416043373152231391
722.20000 30.60416043373152231391
722.30000 30.60416043373152231391
722.40000 30.60416043373152231391
722.50000 30.60416043373152231391
722.60000 30.60416043373152231391
722.70000 30.60416043373152231391
722.80000 30.60416043373152231391
722.90000 30.60416043373152231391
723.00000 30.60416043373152231391
723.10000 30.60416043373152231391
723.20000 30.60416043373152231391
723.30000 30.60416043373152231391
723.40000 30.60416043373152231391
723.50000 30.60416043373152231391
723.60000 30.60416043373152231391
723.70000 30.60416043373152231391
723.80000 30.60416043373152231391
723.90000 30.60416043373152231391
724.00000 30.60416043373152231391
724.10000 30.60416043373152231391
724.20000 30.60416043373152231391
724.30000 30.60416043373152231391
724.40000 30.60416043373152231391
724.50000 30.60416043373152231391
724.60000 30.60416043373152231391
724.70000 30.60416043373152231391
724.80000 30.60416043373152231391
724.90000 30.60416043373152231391
725.00000 30.60416043373152231391
725.10000 30.60416043373152231391
725.20000 30.60416043373152231391
725.30000 30.60416043373152231391
725.40000 30.60416043373152231391
725.50000 30.60416043373152231391
725.60000 30.60416043373152231391
725.70000 30.60416043373152231391
725.80000 30.60416043373152231391
725.90000 30.60416043373152231391
726.00000 30.60416043373152231391
726.10000 30.60416043373152231391
726.20000 30.60416043373152231391
726.30000 30.60416043373152231391
726.40000 30.60416043373152231391
726.50000 30.60416043373152231391
726.60000 30.60416043373152231391
726.70000 30.60416043373152231391
726.80000 30.60416043373152231391
726.90000 30.60416043373152231391
727.00000 30.60416043373152231391
727.10000 30.60416043373152231391
727.20000 30.60416043373152231391
727.30000 30.60416043373152231391
727.40000 30.60416043373152231391
727.50000 30.60416043373152231391
727.60000 30.60416043373152231391
727.70000 30.60416043373152231391
727.80000 30.60416043373152231391
727.90000 30.60416043373152231391
728.00000 30.60416043373152231391
728.10000 30.60416043373152231391
728.20000 30.60416043373152231391
728.30000 30.60416043373152231391
728.40000 30.60416043373152231391
728.50000 30.60416043373152231391
728.60000 30.60416043373152231391
728.70000 30.60416043373152231391
728.80000 30.60416043373152231391
728.90000 30.60416043373152231391
729.00000 30.60416043373152231391
729.10000 30.60416043373152231391
729.20000 30.60416043373152231391
729.30000 30.60416043373152231391
729.40000 30.60416043373152231391
729.50000 30.60416043373152231391
729.60000 30.60416043373152231391
729.70000 30.60416043373152231391
729.80000 30.60416043373152231391
729.90000 30.60416043373152231391
730.00000 30.60416043373152231391
730.10000 30.60416043373152231391
730.20000 30.60416043373152231391
730.30000 30.60416043373152231391
730.40000 30.60416043373152231391
730.50000 30.60416043373152231391
730.60000 30.60416043373152231391
730.70000 30.60416043373152231391
730.80000 30.60416043373152231391
730.90000 30.60416043373152231391
731.00000 30.60416043373152231391
731.10000 30.60416043373152231391
731.20000 30.60416043373152231391
731.30000 30.60416043373152231391
731.40000 30.60416043373152231391
731.50000 30.60416043373152231391
731.60000 30.60416043373152231391
731.70000 30.60416043373152231391
731.80000 30.60416043373152231391
731.90000 30.60416043373152231391
732.00000 30.60416043373152231391
732.10000 30.60416043373152231391
732.20000 30.60416043373152231391
732.30000 30.60416043373152231391
732.40000 30.60416043373152231391
732.50000 30.60416043373152231391
732.60000 30.60416043373152231391
732.70000 30.60416043373152231391
732.80000 30.60416043373152231391
732.90000 30.60416043373152231391
733.00000 30.60416043373152231391
733.10000 30.60416043373152231391
733.20000 30.60416043373152231391
733.30000 30.60416043373152231391
733.40000 30.60416043373152231391
733.50000 30.60416043373152231391
733.60000 30.60416043373152231391
733.70000 30.60416043373152231391
733.80000 30.60416043373152231391
733.90000 30.60416043373152231391
734.00000 30.60416043373152231391
734.10000 30.60416043373152231391
734.20000 30.60416043373152231391
734.30000 30.60416043373152231391
734.40000 30.60416043373152231391
734.50000 30.60416043373152231391
734.60000 30.60416043373152231391
734.70000 30.60416043373152231391
734.80000 30.60416043373152231391
734.90000 30.60416043373152231391
735.00000 30.60416043373152231391
735.10000 30.60416043373152231391
735.20000 30.60416043373152231391
735.30000 30.60416043373152231391
735.40000 30.60416043373152231391
735.50000 30.60416043373152231391
735.60000 30.60416043373152231391
735.70000 30.60416043373152231391
735.80000 30.60416043373152231391
735.90000 30.60416043373152231391
736.00000 30.60416043373152231391
736.10000 30.60416043373152231391
736.20000 30.60416043373152231391
736.30000 30.60416043373152231391
736.40000 30.60416043373152231391
736.50000 30.60416043373152231391
736.60000 30.60416043373152231391
736.70000 30.60416043373152231391
736.80000 30.60416043373152231391
736.90000 30.60416043373152231391
737.00000 30.60416043373152231391
737.10000 30.60416043373152231391
737.20000 30.60416043373152231391
737.30000 30.60416043373152231391
737.40000 30.60416043373152231391
737.50000 30.60416043373152231391
737.60000 30.60416043373152231391
737.70000 30.60416043373152231391
737.80000 30.60416043373152231391
737.90000 30.60416043373152231391
738.00000 30.60416043373152231391
738.10000 30.60416043373152231391
738.20000 30.60416043373152231391
738.30000 30.60416043373152231391
738.40000 30.60416043373152231391
738.50000 30.60416043373152231391
738.60000 30.60416043373152231391
738.70000 30.60416043373152231391
738.80000 30.60416043373152231391
738.90000 30.60416043373152231391
739.00000 30.60416043373152231391
739.10000 30.60416043373152231391
739.20000 30.60416043373152231391
739.30000 30.60416043373152231391
739.40000 30.60416043373152231391
739.50000 30.60416043373152231391
739.60000 30.60416043373152231391
739.70000 30.60416043373152231391
739.80000 30.60416043373152231391
739.90000 30.60416043373152231391
740.00000 30.60416043373152231391
740.10000 30.60416043373152231391
740.20000 30.60416043373152231391
740.30000 30.60416043373152231391
740.40000 30.60416043373152231391
740.50000 30.60416043373152231391
740.60000 30.60416043373152231391
740.70000 30.60416043373152231391
740.80000 30.60416043373152231391
740.90000 30.60416043373152231391
741.00000 30.60416043373152231391
741.10000 30.60416043373152231391
741.20000 30.60416043373152231391
741.30000 30.60416043373152231391
741.40000 30.60416043373152231391
741.50000 30.60416043373152231391
741.60000 30.60416043373152231391
741.70000 30.60416043373152231391
741.80000 30.60416043373152231391
741.90000 30.60416043373152231391
742.00000 30.60416043373152231391
742.10000 30.60416043373152231391
742.20000 30.60416043373152231391
742.30000 30.60416043373152231391
742.40000 30.60416043373152231391
742.50000 30.60416043373152231391
742.60000 30.60416043373152231391
742.70000 30.60416043373152231391
742.80000 30.60416043373152231391
742.90000 30.60416043373152231391
743.00000 30.60416043373152231391
743.10000 30.60416043373152231391
743.20000 30.60416043373152231391
743.30000 30.60416043373152231391
743.40000 30.60416043373152231391
743.50000 30.60416043373152231391
743.60000 30.60416043373152231391
743.70000 30.60416043373152231391
743.80000 30.60416043373152231391
743.90000 30.60416043373152231391
744.00000 30.60416043373152231391
744.10000 30.60416043373152231391
744.20000 30.60416043373152231391
744.30000 30.60416043373152231391
744.40000 30.60416043373152231391
744.50000 30.60416043373152231391
744.60000 30.60416043373152231391
744.70000 30.60416043373152231391
744.80000 30.60416043373152231391
744.90000 30.60416043373152231391
745.00000 30.60416043373152231391
745.10000 30.60416043373152231391
745.20000 30.60416043373152231391
745.30000 30.60416043373152231391
745.40000 30.60416043373152231391
745.50000 30.60416043373152231391
745.60000 30.60416043373152231391
745.70000 30.60416043373152231391
745.80000 30.60416043373152231391
745.90000 30.60416043373152231391
746.00000 30.60416043373152231391
746.10000 30.60416043373152231391
746.20000 30.60416043373152231391
746.30000 30.60416043373152231391
746.40000 30.60416043373152231391
746.50000 30.60416043373152231391
746.60000 30.60416043373152231391
746.70000 30.60416043373152231391
746.80000 30.60416043373152231391
746.90000 30.60416043373152231391
747.00000 30.60416043373152231391
747.10000 30.60416043373152231391
747.20000 30.60416043373152231391
747.30000 30.60416043373152231391
747.40000 30.60416043373152231391
747.50000 30.60416043373152231391
747.60000 30.60416043373152231391
747.70000 30.60416043373152231391
747.80000 30.60416043373152231391
747.90000 30.60416043373152231391
748.00000 30.60416043373152231391
748.10000 30.60416043373152231391
748.20000 30.60416043373152231391
748.30000 30.60416043373152231391
748.40000 30.60416043373152231391
748.50000 30.60416043373152231391
748.60000 30.60416043373152231391
748.70000 30.60416043373152231391
748.80000 30.60416043373152231391
748.90000 30.60416043373152231391
749.00000 30.60416043373152231391
749.10000 30.60416043373152231391
749.20000 30.60416043373152231391
749.30000 30.60416043373152231391
749.40000 30.60416043373152231391
749.50000 30.60416043373152231391
749.60000 30.60416043373152231391
749.70000 30.60416043373152231391
749.80000 30.60416043373152231391
749.90000 30.60416043373152231391
750.00000 30.60416043373152231391
750.10000 30.60416043373152231391
750.20000 30.60416043373152231391
750.30000 30.60416043373152231391
750.40000 30.60416043373152231391
750.50000 30.60416043373152231391
750.60000 30.60416043373152231391
750.70000 30.60416043373152231391
750.80000 30.60416043373152231391
750.90000 30.60416043373152231391
751.00000 30.60416043373152231391
751.10000 30.60416043373152231391
751.20000 30.60416043373152231391
751.30000 30.60416043373152231391
751.40000 30.60416043373152231391
751.50000 30.60416043373152231391
751.60000 30.60416043373152231391
751.70000 30.60416043373152231391
751.80000 30.60416043373152231391
751.90000 30.60416043373152231391
752.00000 30.60416043373152231391
752.10000 30.60416043373152231391
752.20000 30.60416043373152231391
752.30000 30.60416043373152231391
752.40000 30.60416043373152231391
752.50000 30.60416043373152231391
752.60000 30.60416043373152231391
752.70000 30.60416043373152231391
752.80000 30.60416043373152231391
752.90000 30.60416043373152231391
753.00000 30.60416043373152231391
753.10000 30.60416043373152231391
753.20000 30.60416043373152231391
753.30000 30.60416043373152231391
753.40000 30.60416043373152231391
753.50000 30.60416043373152231391
753.60000 30.60416043373152231391
753.70000 30.60416043373152231391
753.80000 30.60416043373152231391
753.90000 30.60416043373152231391
754.00000 30.60416043373152231391
754.10000 30.60416043373152231391
754.20000 30.60416043373152231391
754.30000 30.60416043373152231391
754.40000 30.60416043373152231391
754.50000 30.60416043373152231391
754.60000 30.60416043373152231391
754.70000 30.60416043373152231391
754.80000 30.60416043373152231391
754.90000 30.60416043373152231391
755.00000 30.60416043373152231391
755.10000 30.60416043373152231391
755.20000 30.60416043373152231391
755.30000 30.60416043373152231391
755.40000 30.60416043373152231391
755.50000 30.60416043373152231391
755.60000 30.60416043373152231391
755.70000 30.60416043373152231391
755.80000 30.60416043373152231391
755.90000 30.60416043373152231391
756.00000 30.60416043373152231391
756.10000 30.60416043373152231391
756.20000 30.60416043373152231391
756.30000 30.60416043373152231391
756.40000 30.60416043373152231391
756.50000 30.60416043373152231391
756.60000 30.60416043373152231391
756.70000 30.60416043373152231391
756.80000 30.60416043373152231391
756.90000 30.60416043373152231391
757.00000 30.60416043373152231391
757.10000 30.60416043373152231391
757.20000 30.60416043373152231391
757.30000 30.60416043373152231391
757.40000 30.60416043373152231391
757.50000 30.60416043373152231391
757.60000 30.60416043373152231391
757.70000 30.60416043373152231391
757.80000 30.60416043373152231391
757.90000 30.60416043373152231391
758.00000 30.60416043373152231391
758.10000 30.60416043373152231391
758.20000 30.60416043373152231391
758.30000 30.60416043373152231391
758.40000 30.60416043373152231391
758.50000 30.60416043373152231391
758.60000 30.60416043373152231391
758.70000 30.60416043373152231391
758.80000 30.60416043373152231391
758.90000 30.60416043373152231391
759.00000 30.60416043373152231391
759.10000 30.60416043373152231391
759.20000 30.60416043373152231391
759.30000 30.60416043373152231391
759.40000 30.60416043373152231391
759.50000 30.60416043373152231391
759.60000 30.60416043373152231391
759.70000 30.60416043373152231391
759.80000 30.60416043373152231391
759.90000 30.60416043373152231391
760.00000 30.60416043373152231391
760.10000 30.60416043373152231391
760.20000 30.60416043373152231391
760.30000 30.60416043373152231391
760.40000 30.60416043373152231391
760.50000 30.60416043373152231391
760.60000 30.60416043373152231391
760.70000 30.60416043373152231391
760.80000 30.60416043373152231391
760.90000 30.60416043373152231391
761.00000 30.60416043373152231391
761.10000 30.60416043373152231391
761.20000 30.60416043373152231391
761.30000 30.60416043373152231391
761.40000 30.60416043373152231391
761.50000 30.60416043373152231391
761.60000 30.60416043373152231391
761.70000 30.60416043373152231391
761.80000 30.60416043373152231391
761.90000 30.60416043373152231391
762.00000 30.60416043373152231391
762.10000 30.60416043373152231391
762.20000 30.60416043373152231391
762.30000 30.60416043373152231391
762.40000 30.60416043373152231391
762.50000 30.60416043373152231391
762.60000 30.60416043373152231391
762.70000 30.60416043373152231391
762.80000 30.60416043373152231391
762.90000 30.60416043373152231391
763.00000 30.60416043373152231391
763.10000 30.60416043373152231391
763.20000 30.60416043373152231391
763.30000 30.60416043373152231391
763.40000 30.60416043373152231391
763.50000 30.60416043373152231391
763.60000 30.60416043373152231391
763.70000 30.60416043373152231391
763.80000 30.60416043373152231391
763.90000 30.60416043373152231391
764.00000 30.60416043373152231391
764.10000 30.60416043373152231391
764.20000 30.60416043373152231391
764.30000 30.60416043373152231391
764.40000 30.60416043373152231391
764.50000 30.60416043373152231391
764.60000 30.60416043373152231391
764.70000 30.60416043373152231391
764.80000 30.60416043373152231391
764.90000 30.60416043373152231391
765.00000 30.60416043373152231391
765.10000 30.60416043373152231391
765.20000 30.60416043373152231391
765.30000 30.60416043373152231391
765.40000 30.60416043373152231391
765.50000 30.60416043373152231391
765.60000 30.60416043373152231391
765.70000 30.60416043373152231391
765.80000 30.60416043373152231391
765.90000 30.60416043373152231391
766.00000 30.60416043373152231391
766.10000 30.60416043373152231391
766.20000 30.60416043373152231391
766.30000 30.60416043373152231391
766.40000 30.60416043373152231391
766.50000 30.60416043373152231391
766.60000 30.60416043373152231391
766.70000 30.60416043373152231391
766.80000 30.60416043373152231391
766.90000 30.60416043373152231391
767.00000 30.60416043373152231391
767.10000 30.60416043373152231391
767.20000 30.60416043373152231391
767.30000 30.60416043373152231391
767.40000 30.60416043373152231391
767.50000 30.60416043373152231391
767.60000 30.60416043373152231391
767.70000 30.60416043373152231391
767.80000 30.60416043373152231391
767.90000 30.60416043373152231391
768.00000 30.60416043373152231391
768.10000 30.60416043373152231391
768.20000 30.60416043373152231391
768.30000 30.60416043373152231391
768.40000 30.60416043373152231391
768.50000 30.60416043373152231391
768.60000 30.60416043373152231391
768.70000 30.60416043373152231391
768.80000 30.60416043373152231391
768.90000 30.60416043373152231391
769.00000 30.60416043373152231391
769.10000 30.60416043373152231391
769.20000 30.60416043373152231391
769.30000 30.60416043373152231391
769.40000 30.60416043373152231391
769.50000 30.60416043373152231391
769.60000 30.60416043373152231391
769.70000 30.60416043373152231391
769.80000 30.60416043373152231391
769.90000 30.60416043373152231391
770.00000 30.60416043373152231391
770.10000 30.60416043373152231391
770.20000 30.60416043373152231391
770.30000 30.60416043373152231391
770.40000 30.60416043373152231391
770.50000 30.60416043373152231391
770.60000 30.60416043373152231391
770.70000 30.60416043373152231391
770.80000 30.60416043373152231391
770.90000 30.60416043373152231391
771.00000 30.60416043373152231391
771.10000 30.60416043373152231391
771.20000 30.60416043373152231391
771.30000 30.60416043373152231391
771.40000 30.60416043373152231391
771.50000 30.60416043373152231391
771.60000 30.60416043373152231391
771.70000 30.60416043373152231391
771.80000 30.60416043373152231391
771.90000 30.60416043373152231391
772.00000 30.60416043373152231391
772.10000 30.60416043373152231391
772.20000 30.60416043373152231391
772.30000 30.60416043373152231391
772.40000 30.60416043373152231391
772.50000 30.60416043373152231391
772.60000 30.60416043373152231391
772.70000 30.60416043373152231391
772.80000 30.60416043373152231391
772.90000 30.60416043373152231391
773.00000 30.60416043373152231391
773.10000 30.60416043373152231391
773.20000 30.60416043373152231391
773.30000 30.60416043373152231391
773.40000 30.60416043373152231391
773.50000 30.60416043373152231391
773.60000 30.60416043373152231391
773.70000 30.60416043373152231391
773.80000 30.60416043373152231391
773.90000 30.60416043373152231391
774.00000 30.60416043373152231391
774.10000 30.60416043373152231391
774.20000 30.60416043373152231391
774.30000 30.60416043373152231391
774.40000 30.60416043373152231391
774.50000 30.60416043373152231391
774.60000 30.60416043373152231391
774.70000 30.60416043373152231391
774.80000 30.60416043373152231391
774.90000 30.60416043373152231391
775.00000 30.60416043373152231391
775.10000 30.60416043373152231391
775.20000 30.60416043373152231391
775.30000 30.60416043373152231391
775.40000 30.60416043373152231391
775.50000 30.60416043373152231391
775.60000 30.60416043373152231391
775.70000 30.60416043373152231391
775.80000 30.60416043373152231391
775.90000 30.60416043373152231391
776.00000 30.60416043373152231391
776.10000 30.60416043373152231391
776.20000 30.60416043373152231391
776.30000 30.60416043373152231391
776.40000 30.60416043373152231391
776.50000 30.60416043373152231391
776.60000 30.60416043373152231391
776.70000 30.60416043373152231391
776.80000 30.60416043373152231391
776.90000 30.60416043373152231391
777.00000 30.60416043373152231391
777.10000 30.60416043373152231391
777.20000 30.60416043373152231391
777.30000 30.60416043373152231391
777.40000 30.60416043373152231391
777.50000 30.60416043373152231391
777.60000 30.60416043373152231391
777.70000 30.60416043373152231391
777.80000 30.60416043373152231391
777.90000 30.60416043373152231391
778.00000 30.60416043373152231391
778.10000 30.60416043373152231391
778.20000 30.60416043373152231391
778.30000 30.60416043373152231391
778.40000 30.60416043373152231391
778.50000 30.60416043373152231391
778.60000 30.60416043373152231391
778.70000 30.60416043373152231391
778.80000 30.60416043373152231391
778.90000 30.60416043373152231391
779.00000 30.60416043373152231391
779.10000 30.60416043373152231391
779.20000 30.60416043373152231391
779.30000 30.60416043373152231391
779.40000 30.60416043373152231391
779.50000 30.60416043373152231391
779.60000 30.60416043373152231391
779.70000 30.60416043373152231391
779.80000 30.60416043373152231391
779.90000 30.60416043373152231391
780.00000 30.60416043373152231391
780.10000 30.60416043373152231391
780.20000 30.60416043373152231391
780.30000 30.60416043373152231391
780.40000 30.60416043373152231391
780.50000 30.60416043373152231391
780.60000 30.60416043373152231391
780.70000 30.60416043373152231391
780.80000 30.60416043373152231391
780.90000 30.60416043373152231391
781.00000 30.60416043373152231391
781.10000 30.60416043373152231391
781.20000 30.60416043373152231391
781.30000 30.60416043373152231391
781.40000 30.60416043373152231391
781.50000 30.60416043373152231391
781.60000 30.60416043373152231391
781.70000 30.60416043373152231391
781.80000 30.60416043373152231391
781.90000 30.60416043373152231391
782.00000 30.60416043373152231391
782.10000 30.60416043373152231391
782.20000 30.60416043373152231391
782.30000 30.60416043373152231391
782.40000 30.60416043373152231391
782.50000 30.60416043373152231391
782.60000 30.60416043373152231391
782.70000 30.60416043373152231391
782.80000 30.60416043373152231391
782.90000 30.60416043373152231391
783.00000 30.60416043373152231391
783.10000 30.60416043373152231391
783.20000 30.60416043373152231391
783.30000 30.60416043373152231391
783.40000 30.60416043373152231391
783.50000 30.60416043373152231391
783.60000 30.60416043373152231391
783.70000 30.60416043373152231391
783.80000 30.60416043373152231391
783.90000 30.60416043373152231391
784.00000 30.60416043373152231391
784.10000 30.60416043373152231391
784.20000 30.60416043373152231391
784.30000 30.60416043373152231391
784.40000 30.60416043373152231391
784.50000 30.60416043373152231391
784.60000 30.60416043373152231391
784.70000 30.60416043373152231391
784.80000 30.60416043373152231391
784.90000 30.60416043373152231391
785.00000 30.60416043373152231391
785.10000 30.60416043373152231391
785.20000 30.60416043373152231391
785.30000 30.60416043373152231391
785.40000 30.60416043373152231391
785.50000 30.60416043373152231391
785.60000 30.60416043373152231391
785.70000 30.60416043373152231391
785.80000 30.60416043373152231391
785.90000 30.60416043373152231391
786.00000 30.60416043373152231391
786.10000 30.60416043373152231391
786.20000 30.60416043373152231391
786.30000 30.60416043373152231391
786.40000 30.60416043373152231391
786.50000 30.60416043373152231391
786.60000 30.60416043373152231391
786.70000 30.60416043373152231391
786.80000 30.60416043373152231391
786.90000 30.60416043373152231391
787.00000 30.60416043373152231391
787.10000 30.60416043373152231391
787.20000 30.60416043373152231391
787.30000 30.60416043373152231391
787.40000 30.60416043373152231391
787.50000 30.60416043373152231391
787.60000 30.60416043373152231391
787.70000 30.60416043373152231391
787.80000 30.60416043373152231391
787.90000 30.60416043373152231391
788.00000 30.60416043373152231391
788.10000 30.60416043373152231391
788.20000 30.60416043373152231391
788.30000 30.60416043373152231391
788.40000 30.60416043373152231391
788.50000 30.60416043373152231391
788.60000 30.60416043373152231391
788.70000 30.60416043373152231391
788.80000 30.60416043373152231391
788.90000 30.60416043373152231391
789.00000 30.60416043373152231391
789.10000 30.60416043373152231391
789.20000 30.60416043373152231391
789.30000 30.60416043373152231391
789.40000 30.60416043373152231391
789.50000 30.60416043373152231391
789.60000 30.60416043373152231391
789.70000 30.60416043373152231391
789.80000 30.60416043373152231391
789.90000 30.60416043373152231391
790.00000 30.60416043373152231391
790.10000 30.60416043373152231391
790.20000 30.60416043373152231391
790.30000 30.60416043373152231391
790.40000 30.60416043373152231391
790.50000 30.60416043373152231391
790.60000 30.60416043373152231391
790.70000 30.60416043373152231391
790.80000 30.60416043373152231391
790.90000 30.60416043373152231391
791.00000 30.60416043373152231391
791.10000 30.60416043373152231391
791.20000 30.60416043373152231391
791.30000 30.60416043373152231391
791.40000 30.60416043373152231391
791.50000 30.60416043373152231391
791.60000 30.60416043373152231391
791.70000 30.60416043373152231391
791.80000 30.60416043373152231391
791.90000 30.60416043373152231391
792.00000 30.60416043373152231391
792.10000 30.60416043373152231391
792.20000 30.60416043373152231391
792.30000 30.60416043373152231391
792.40000 30.60416043373152231391
792.50000 30.60416043373152231391
792.60000 30.60416043373152231391
792.70000 30.60416043373152231391
792.80000 30.60416043373152231391
792.90000 30.60416043373152231391
793.00000 30.60416043373152231391
793.10000 30.60416043373152231391
793.20000 30.60416043373152231391
793.30000 30.60416043373152231391
793.40000 30.60416043373152231391
793.50000 30.60416043373152231391
793.60000 30.60416043373152231391
793.70000 30.60416043373152231391
793.80000 30.60416043373152231391
793.90000 30.60416043373152231391
794.00000 30.60416043373152231391
794.10000 30.60416043373152231391
794.20000 30.60416043373152231391
794.30000 30.60416043373152231391
794.40000 30.60416043373152231391
794.50000 30.60416043373152231391
794.60000 30.60416043373152231391
794.70000 30.60416043373152231391
794.80000 30.60416043373152231391
794.90000 30.60416043373152231391
795.00000 30.60416043373152231391
795.10000 30.60416043373152231391
795.20000 30.60416043373152231391
795.30000 30.60416043373152231391
795.40000 30.60416043373152231391
795.50000 30.60416043373152231391
795.60000 30.60416043373152231391
795.70000 30.60416043373152231391
795.80000 30.60416043373152231391
795.90000 30.60416043373152231391
796.00000 30.60416043373152231391
796.10000 30.60416043373152231391
796.20000 30.60416043373152231391
796.30000 30.60416043373152231391
796.40000 30.60416043373152231391
796.50000 30.60416043373152231391
796.60000 30.60416043373152231391
796.70000 30.60416043373152231391
796.80000 30.60416043373152231391
796.90000 30.60416043373152231391
797.00000 30.60416043373152231391
797.10000 30.60416043373152231391
797.20000 30.60416043373152231391
797.30000 30.60416043373152231391
797.40000 30.60416043373152231391
797.50000 30.60416043373152231391
797.60000 30.60416043373152231391
797.70000 30.60416043373152231391
797.80000 30.60416043373152231391
797.90000 30.60416043373152231391
798.00000 30.60416043373152231391
798.10000 30.60416043373152231391
798.20000 30.60416043373152231391
798.30000 30.60416043373152231391
798.40000 30.60416043373152231391
798.50000 30.60416043373152231391
798.60000 30.60416043373152231391
798.70000 30.60416043373152231391
798.80000 30.60416043373152231391
798.90000 30.60416043373152231391
799.00000 30.60416043373152231391
799.10000 30.60416043373152231391
799.20000 30.60416043373152231391
799.30000 30.60416043373152231391
799.40000 30.60416043373152231391
799.50000 30.60416043373152231391
799.60000 30.60416043373152231391
799.70000 30.60416043373152231391
799.80000 30.60416043373152231391
799.90000 30.60416043373152231391
800.00000 30.60416043373152231391
800.10000 30.60416043373152231391
800.20000 30.60416043373152231391
800.30000 30.60416043373152231391
800.40000 30.60416043373152231391
800.50000 30.60416043373152231391
800.60000 30.60416043373152231391
800.70000 30.60416043373152231391
800.80000 30.60416043373152231391
800.90000 30.60416043373152231391
801.00000 30.60416043373152231391
801.10000 30.60416043373152231391
801.20000 30.60416043373152231391
801.30000 30.60416043373152231391
801.40000 30.60416043373152231391
801.50000 30.60416043373152231391
801.60000 30.60416043373152231391
801.70000 30.60416043373152231391
801.80000 30.60416043373152231391
801.90000 30.60416043373152231391
802.00000 30.60416043373152231391
802.10000 30.60416043373152231391
802.20000 30.60416043373152231391
802.30000 30.60416043373152231391
802.40000 30.60416043373152231391
802.50000 30.60416043373152231391
802.60000 30.60416043373152231391
802.70000 30.60416043373152231391
802.80000 30.60416043373152231391
802.90000 30.60416043373152231391
803.00000 30.60416043373152231391
803.10000 30.60416043373152231391
803.20000 30.60416043373152231391
803.30000 30.60416043373152231391
803.40000 30.60416043373152231391
803.50000 30.60416043373152231391
803.60000 30.60416043373152231391
803.70000 30.60416043373152231391
803.80000 30.60416043373152231391
803.90000 30.60416043373152231391
804.00000 30.60416043373152231391
804.10000 30.60416043373152231391
804.20000 30.60416043373152231391
804.30000 30.60416043373152231391
804.40000 30.60416043373152231391
804.50000 30.60416043373152231391
804.60000 30.60416043373152231391
804.70000 30.60416043373152231391
804.80000 30.60416043373152231391
804.90000 30.60416043373152231391
805.00000 30.60416043373152231391
805.10000 30.60416043373152231391
805.20000 30.60416043373152231391
805.30000 30.60416043373152231391
805.40000 30.60416043373152231391
805.50000 30.60416043373152231391
805.60000 30.60416043373152231391
805.70000 30.60416043373152231391
805.80000 30.60416043373152231391
805.90000 30.60416043373152231391
806.00000 30.60416043373152231391
806.10000 30.60416043373152231391
806.20000 30.60416043373152231391
806.30000 30.60416043373152231391
806.40000 30.60416043373152231391
806.50000 30.60416043373152231391
806.60000 30.60416043373152231391
806.70000 30.60416043373152231391
806.80000 30.60416043373152231391
806.90000 30.60416043373152231391
807.00000 30.60416043373152231391
807.10000 30.60416043373152231391
807.20000 30.60416043373152231391
807.30000 30.60416043373152231391
807.40000 30.60416043373152231391
807.50000 30.60416043373152231391
807.60000 30.60416043373152231391
807.70000 30.60416043373152231391
807.80000 30.60416043373152231391
807.90000 30.60416043373152231391
808.00000 30.60416043373152231391
808.10000 30.60416043373152231391
808.20000 30.60416043373152231391
808.30000 30.60416043373152231391
808.40000 30.60416043373152231391
808.50000 30.60416043373152231391
808.60000 30.60416043373152231391
808.70000 30.60416043373152231391
808.80000 30.60416043373152231391
808.90000 30.60416043373152231391
809.00000 30.60416043373152231391
809.10000 30.60416043373152231391
809.20000 30.60416043373152231391
809.30000 30.60416043373152231391
809.40000 30.60416043373152231391
809.50000 30.60416043373152231391
809.60000 30.60416043373152231391
809.70000 30.60416043373152231391
809.80000 30.60416043373152231391
809.90000 30.60416043373152231391
810.00000 30.60416043373152231391
810.10000 30.60416043373152231391
810.20000 30.60416043373152231391
810.30000 30.60416043373152231391
810.40000 30.60416043373152231391
810.50000 30.60416043373152231391
810.60000 30.60416043373152231391
810.70000 30.60416043373152231391
810.80000 30.60416043373152231391
810.90000 30.60416043373152231391
811.00000 30.60416043373152231391
811.10000 30.60416043373152231391
811.20000 30.60416043373152231391
811.30000 30.60416043373152231391
811.40000 30.60416043373152231391
811.50000 30.60416043373152231391
811.60000 30.60416043373152231391
811.70000 30.60416043373152231391
811.80000 30.60416043373152231391
811.90000 30.60416043373152231391
812.00000 30.60416043373152231391
812.10000 30.60416043373152231391
812.20000 30.60416043373152231391
812.30000 30.60416043373152231391
812.40000 30.60416043373152231391
812.50000 30.60416043373152231391
812.60000 30.60416043373152231391
812.70000 30.60416043373152231391
812.80000 30.60416043373152231391
812.90000 30.60416043373152231391
813.00000 30.60416043373152231391
813.10000 30.60416043373152231391
813.20000 30.60416043373152231391
813.30000 30.60416043373152231391
813.40000 30.60416043373152231391
813.50000 30.60416043373152231391
813.60000 30.60416043373152231391
813.70000 30.60416043373152231391
813.80000 30.60416043373152231391
813.90000 30.60416043373152231391
814.00000 30.60416043373152231391
814.10000 30.60416043373152231391
814.20000 30.60416043373152231391
814.30000 30.60416043373152231391
814.40000 30.60416043373152231391
814.50000 30.60416043373152231391
814.60000 30.60416043373152231391
814.70000 30.60416043373152231391
814.80000 30.60416043373152231391
814.90000 30.60416043373152231391
815.00000 30.60416043373152231391
815.10000 30.60416043373152231391
815.20000 30.60416043373152231391
815.30000 30.60416043373152231391
815.40000 30.60416043373152231391
815.50000 30.60416043373152231391
815.60000 30.60416043373152231391
815.70000 30.60416043373152231391
815.80000 30.60416043373152231391
815.90000 30.60416043373152231391
816.00000 30.60416043373152231391
816.10000 30.60416043373152231391
816.20000 30.60416043373152231391
816.30000 30.60416043373152231391
816.40000 30.60416043373152231391
816.50000 30.60416043373152231391
816.60000 30.60416043373152231391
816.70000 30.60416043373152231391
816.80000 30.60416043373152231391
816.90000 30.60416043373152231391
817.00000 30.60416043373152231391
817.10000 30.60416043373152231391
817.20000 30.60416043373152231391
817.30000 30.60416043373152231391
817.40000 30.60416043373152231391
817.50000 30.60416043373152231391
817.60000 30.60416043373152231391
817.70000 30.60416043373152231391
817.80000 30.60416043373152231391
817.90000 30.60416043373152231391
818.00000 30.60416043373152231391
818.10000 30.60416043373152231391
818.20000 30.60416043373152231391
818.30000 30.60416043373152231391
818.40000 30.60416043373152231391
818.50000 30.60416043373152231391
818.60000 30.60416043373152231391
818.70000 30.60416043373152231391
818.80000 30.60416043373152231391
818.90000 30.60416043373152231391
819.00000 30.60416043373152231391
819.10000 30.60416043373152231391
819.20000 30.60416043373152231391
819.30000 30.60416043373152231391
819.40000 30.60416043373152231391
819.50000 30.60416043373152231391
819.60000 30.60416043373152231391
819.70000 30.60416043373152231391
819.80000 30.60416043373152231391
819.90000 30.60416043373152231391
820.00000 30.60416043373152231391
820.10000 30.60416043373152231391
820.20000 30.60416043373152231391
820.30000 30.60416043373152231391
820.40000 30.60416043373152231391
820.50000 30.60416043373152231391
820.60000 30.60416043373152231391
820.70000 30.60416043373152231391
820.80000 30.60416043373152231391
820.90000 30.60416043373152231391
821.00000 30.60416043373152231391
821.10000 30.60416043373152231391
821.20000 30.60416043373152231391
821.30000 30.60416043373152231391
821.40000 30.60416043373152231391
821.50000 30.60416043373152231391
821.60000 30.60416043373152231391
821.70000 30.60416043373152231391
821.80000 30.60416043373152231391
821.90000 30.60416043373152231391
822.00000 30.60416043373152231391
822.10000 30.60416043373152231391
822.20000 30.60416043373152231391
822.30000 30.60416043373152231391
822.40000 30.60416043373152231391
822.50000 30.60416043373152231391
822.60000 30.60416043373152231391
822.70000 30.60416043373152231391
822.80000 30.60416043373152231391
822.90000 30.60416043373152231391
823.00000 30.60416043373152231391
823.10000 30.60416043373152231391
823.20000 30.60416043373152231391
823.30000 30.60416043373152231391
823.40000 30.60416043373152231391
823.50000 30.60416043373152231391
823.60000 30.60416043373152231391
823.70000 30.60416043373152231391
823.80000 30.60416043373152231391
823.90000 30.60416043373152231391
824.00000 30.60416043373152231391
824.10000 30.60416043373152231391
824.20000 30.60416043373152231391
824.30000 30.60416043373152231391
824.40000 30.60416043373152231391
824.50000 30.60416043373152231391
824.60000 30.60416043373152231391
824.70000 30.60416043373152231391
824.80000 30.60416043373152231391
824.90000 30.60416043373152231391
825.00000 30.60416043373152231391
825.10000 30.60416043373152231391
825.20000 30.60416043373152231391
825.30000 30.60416043373152231391
825.40000 30.60416043373152231391
825.50000 30.60416043373152231391
825.60000 30.60416043373152231391
825.70000 30.60416043373152231391
825.80000 30.60416043373152231391
825.90000 30.60416043373152231391
826.00000 30.60416043373152231391
826.10000 30.60416043373152231391
826.20000 30.60416043373152231391
826.30000 30.60416043373152231391
826.40000 30.60416043373152231391
826.50000 30.60416043373152231391
826.60000 30.60416043373152231391
826.70000 30.60416043373152231391
826.80000 30.60416043373152231391
826.90000 30.60416043373152231391
827.00000 30.60416043373152231391
827.10000 30.60416043373152231391
827.20000 30.60416043373152231391
827.30000 30.60416043373152231391
827.40000 30.60416043373152231391
827.50000 30.60416043373152231391
827.60000 30.60416043373152231391
827.70000 30.60416043373152231391
827.80000 30.60416043373152231391
827.90000 30.60416043373152231391
828.00000 30.60416043373152231391
828.10000 30.60416043373152231391
828.20000 30.60416043373152231391
828.30000 30.60416043373152231391
828.40000 30.60416043373152231391
828.50000 30.60416043373152231391
828.60000 30.60416043373152231391
828.70000 30.60416043373152231391
828.80000 30.60416043373152231391
828.90000 30.60416043373152231391
829.00000 30.60416043373152231391
829.10000 30.60416043373152231391
829.20000 30.60416043373152231391
829.30000 30.60416043373152231391
829.40000 30.60416043373152231391
829.50000 30.60416043373152231391
829.60000 30.60416043373152231391
829.70000 30.60416043373152231391
829.80000 30.60416043373152231391
829.90000 30.60416043373152231391
830.00000 30.60416043373152231391
830.10000 30.60416043373152231391
830.20000 30.60416043373152231391
830.30000 30.60416043373152231391
830.40000 30.60416043373152231391
830.50000 30.60416043373152231391
830.60000 30.60416043373152231391
830.70000 30.60416043373152231391
830.80000 30.60416043373152231391
830.90000 30.60416043373152231391
831.00000 30.60416043373152231391
831.10000 30.60416043373152231391
831.20000 30.60416043373152231391
831.30000 30.60416043373152231391
831.40000 30.60416043373152231391
831.50000 30.60416043373152231391
831.60000 30.60416043373152231391
831.70000 30.60416043373152231391
831.80000 30.60416043373152231391
831.90000 30.60416043373152231391
832.00000 30.60416043373152231391
832.10000 30.60416043373152231391
832.20000 30.60416043373152231391
832.30000 30.60416043373152231391
832.40000 30.60416043373152231391
832.50000 30.60416043373152231391
832.60000 30.60416043373152231391
832.70000 30.60416043373152231391
832.80000 30.60416043373152231391
832.90000 30.60416043373152231391
833.00000 30.60416043373152231391
833.10000 30.60416043373152231391
833.20000 30.60416043373152231391
833.30000 30.60416043373152231391
833.40000 30.60416043373152231391
833.50000 30.60416043373152231391
833.60000 30.60416043373152231391
833.70000 30.60416043373152231391
833.80000 30.60416043373152231391
833.90000 30.60416043373152231391
834.00000 30.60416043373152231391
834.10000 30.60416043373152231391
834.20000 30.60416043373152231391
834.30000 30.60416043373152231391
834.40000 30.60416043373152231391
834.50000 30.60416043373152231391
834.60000 30.60416043373152231391
834.70000 30.60416043373152231391
834.80000 30.60416043373152231391
834.90000 30.60416043373152231391
835.00000 30.60416043373152231391
835.10000 30.60416043373152231391
835.20000 30.60416043373152231391
835.30000 30.60416043373152231391
835.40000 30.60416043373152231391
835.50000 30.60416043373152231391
835.60000 30.60416043373152231391
835.70000 30.60416043373152231391
835.80000 30.60416043373152231391
835.90000 30.60416043373152231391
836.00000 30.60416043373152231391
836.10000 30.60416043373152231391
836.20000 30.60416043373152231391
836.30000 30.60416043373152231391
836.40000 30.60416043373152231391
836.50000 30.60416043373152231391
836.60000 30.60416043373152231391
836.70000 30.60416043373152231391
836.80000 30.60416043373152231391
836.90000 30.60416043373152231391
837.00000 30.60416043373152231391
837.10000 30.60416043373152231391
837.20000 30.60416043373152231391
837.30000 30.60416043373152231391
837.40000 30.60416043373152231391
837.50000 30.60416043373152231391
837.60000 30.60416043373152231391
837.70000 30.60416043373152231391
837.80000 30.60416043373152231391
837.90000 30.60416043373152231391
838.00000 30.60416043373152231391
838.10000 30.60416043373152231391
838.20000 30.60416043373152231391
838.30000 30.60416043373152231391
838.40000 30.60416043373152231391
838.50000 30.60416043373152231391
838.60000 30.60416043373152231391
838.70000 30.60416043373152231391
838.80000 30.60416043373152231391
838.90000 30.60416043373152231391
839.00000 30.60416043373152231391
839.10000 30.60416043373152231391
839.20000 30.60416043373152231391
839.30000 30.60416043373152231391
839.40000 30.60416043373152231391
839.50000 30.60416043373152231391
839.60000 30.60416043373152231391
839.70000 30.60416043373152231391
839.80000 30.60416043373152231391
839.90000 30.60416043373152231391
840.00000 30.60416043373152231391
840.10000 30.60416043373152231391
840.20000 30.60416043373152231391
840.30000 30.60416043373152231391
840.40000 30.60416043373152231391
840.50000 30.60416043373152231391
840.60000 30.60416043373152231391
840.70000 30.60416043373152231391
840.80000 30.60416043373152231391
840.90000 30.60416043373152231391
841.00000 30.60416043373152231391
841.10000 30.60416043373152231391
841.20000 30.60416043373152231391
841.30000 30.60416043373152231391
841.40000 30.60416043373152231391
841.50000 30.60416043373152231391
841.60000 30.60416043373152231391
841.70000 30.60416043373152231391
841.80000 30.60416043373152231391
841.90000 30.60416043373152231391
842.00000 30.60416043373152231391
842.10000 30.60416043373152231391
842.20000 30.60416043373152231391
842.30000 30.60416043373152231391
842.40000 30.60416043373152231391
842.50000 30.60416043373152231391
842.60000 30.60416043373152231391
842.70000 30.60416043373152231391
842.80000 30.60416043373152231391
842.90000 30.60416043373152231391
843.00000 30.60416043373152231391
843.10000 30.60416043373152231391
843.20000 30.60416043373152231391
843.30000 30.60416043373152231391
843.40000 30.60416043373152231391
843.50000 30.60416043373152231391
843.60000 30.60416043373152231391
843.70000 30.60416043373152231391
843.80000 30.60416043373152231391
843.90000 30.60416043373152231391
844.00000 30.60416043373152231391
844.10000 30.60416043373152231391
844.20000 30.60416043373152231391
844.30000 30.60416043373152231391
844.40000 30.60416043373152231391
844.50000 30.60416043373152231391
844.60000 30.60416043373152231391
844.70000 30.60416043373152231391
844.80000 30.60416043373152231391
844.90000 30.60416043373152231391
845.00000 30.60416043373152231391
845.10000 30.60416043373152231391
845.20000 30.60416043373152231391
845.30000 30.60416043373152231391
845.40000 30.60416043373152231391
845.50000 30.60416043373152231391
845.60000 30.60416043373152231391
845.70000 30.60416043373152231391
845.80000 30.60416043373152231391
845.90000 30.60416043373152231391
846.00000 30.60416043373152231391
846.10000 30.60416043373152231391
846.20000 30.60416043373152231391
846.30000 30.60416043373152231391
846.40000 30.60416043373152231391
846.50000 30.60416043373152231391
846.60000 30.60416043373152231391
846.70000 30.60416043373152231391
846.80000 30.60416043373152231391
846.90000 30.60416043373152231391
847.00000 30.60416043373152231391
847.10000 30.60416043373152231391
847.20000 30.60416043373152231391
847.30000 30.60416043373152231391
847.40000 30.60416043373152231391
847.50000 30.60416043373152231391
847.60000 30.60416043373152231391
847.70000 30.60416043373152231391
847.80000 30.60416043373152231391
847.90000 30.60416043373152231391
848.00000 30.60416043373152231391
848.10000 30.60416043373152231391
848.20000 30.60416043373152231391
848.30000 30.60416043373152231391
848.40000 30.60416043373152231391
848.50000 30.60416043373152231391
848.60000 30.60416043373152231391
848.70000 30.60416043373152231391
848.80000 30.60416043373152231391
848.90000 30.60416043373152231391
849.00000 30.60416043373152231391
849.10000 30.60416043373152231391
849.20000 30.60416043373152231391
849.30000 30.60416043373152231391
849.40000 30.60416043373152231391
849.50000 30.60416043373152231391
849.60000 30.60416043373152231391
849.70000 30.60416043373152231391
849.80000 30.60416043373152231391
849.90000 30.60416043373152231391
850.00000 30.60416043373152231391
850.10000 30.60416043373152231391
850.20000 30.60416043373152231391
850.30000 30.60416043373152231391
850.40000 30.60416043373152231391
850.50000 30.60416043373152231391
850.60000 30.60416043373152231391
850.70000 30.60416043373152231391
850.80000 30.60416043373152231391
850.90000 30.60416043373152231391
851.00000 30.60416043373152231391
851.10000 30.60416043373152231391
851.20000 30.60416043373152231391
851.30000 30.60416043373152231391
851.40000 30.60416043373152231391
851.50000 30.60416043373152231391
851.60000 30.60416043373152231391
851.70000 30.60416043373152231391
851.80000 30.60416043373152231391
851.90000 30.60416043373152231391
852.00000 30.60416043373152231391
852.10000 30.60416043373152231391
852.20000 30.60416043373152231391
852.30000 30.60416043373152231391
852.40000 30.60416043373152231391
852.50000 30.60416043373152231391
852.60000 30.60416043373152231391
852.70000 30.60416043373152231391
852.80000 30.60416043373152231391
852.90000 30.60416043373152231391
853.00000 30.60416043373152231391
853.10000 30.60416043373152231391
853.20000 30.60416043373152231391
853.30000 30.60416043373152231391
853.40000 30.60416043373152231391
853.50000 30.60416043373152231391
853.60000 30.60416043373152231391
853.70000 30.60416043373152231391
853.80000 30.60416043373152231391
853.90000 30.60416043373152231391
854.00000 30.60416043373152231391
854.10000 30.60416043373152231391
854.20000 30.60416043373152231391
854.30000 30.60416043373152231391
854.40000 30.60416043373152231391
854.50000 30.60416043373152231391
854.60000 30.60416043373152231391
854.70000 30.60416043373152231391
854.80000 30.60416043373152231391
854.90000 30.60416043373152231391
855.00000 30.60416043373152231391
855.10000 30.60416043373152231391
855.20000 30.60416043373152231391
855.30000 30.60416043373152231391
855.40000 30.60416043373152231391
855.50000 30.60416043373152231391
855.60000 30.60416043373152231391
855.70000 30.60416043373152231391
855.80000 30.60416043373152231391
855.90000 30.60416043373152231391
856.00000 30.60416043373152231391
856.10000 30.60416043373152231391
856.20000 30.60416043373152231391
856.30000 30.60416043373152231391
856.40000 30.60416043373152231391
856.50000 30.60416043373152231391
856.60000 30.60416043373152231391
856.70000 30.60416043373152231391
856.80000 30.60416043373152231391
856.90000 30.60416043373152231391
857.00000 30.60416043373152231391
857.10000 30.60416043373152231391
857.20000 30.60416043373152231391
857.30000 30.60416043373152231391
857.40000 30.60416043373152231391
857.50000 30.60416043373152231391
857.60000 30.60416043373152231391
857.70000 30.60416043373152231391
857.80000 30.60416043373152231391
857.90000 30.60416043373152231391
858.00000 30.60416043373152231391
858.10000 30.60416043373152231391
858.20000 30.60416043373152231391
858.30000 30.60416043373152231391
858.40000 30.60416043373152231391
858.50000 30.60416043373152231391
858.60000 30.60416043373152231391
858.70000 30.60416043373152231391
858.80000 30.60416043373152231391
858.90000 30.60416043373152231391
859.00000 30.60416043373152231391
859.10000 30.60416043373152231391
859.20000 30.60416043373152231391
859.30000 30.60416043373152231391
859.40000 30.60416043373152231391
859.50000 30.60416043373152231391
859.60000 30.60416043373152231391
859.70000 30.60416043373152231391
859.80000 30.60416043373152231391
859.90000 30.60416043373152231391
860.00000 30.60416043373152231391
860.10000 30.60416043373152231391
860.20000 30.60416043373152231391
860.30000 30.60416043373152231391
860.40000 30.60416043373152231391
860.50000 30.60416043373152231391
860.60000 30.60416043373152231391
860.70000 30.60416043373152231391
860.80000 30.60416043373152231391
860.90000 30.60416043373152231391
861.00000 30.60416043373152231391
861.10000 30.60416043373152231391
861.20000 30.60416043373152231391
861.30000 30.60416043373152231391
861.40000 30.60416043373152231391
861.50000 30.60416043373152231391
861.60000 30.60416043373152231391
861.70000 30.60416043373152231391
861.80000 30.60416043373152231391
861.90000 30.60416043373152231391
862.00000 30.60416043373152231391
862.10000 30.60416043373152231391
862.20000 30.60416043373152231391
862.30000 30.60416043373152231391
862.40000 30.60416043373152231391
862.50000 30.60416043373152231391
862.60000 30.60416043373152231391
862.70000 30.60416043373152231391
862.80000 30.60416043373152231391
862.90000 30.60416043373152231391
863.00000 30.60416043373152231391
863.10000 30.60416043373152231391
863.20000 30.60416043373152231391
863.30000 30.60416043373152231391
863.40000 30.60416043373152231391
863.50000 30.60416043373152231391
863.60000 30.60416043373152231391
863.70000 30.60416043373152231391
863.80000 30.60416043373152231391
863.90000 30.60416043373152231391
864.00000 30.60416043373152231391
864.10000 30.60416043373152231391
864.20000 30.60416043373152231391
864.30000 30.60416043373152231391
864.40000 30.60416043373152231391
864.50000 30.60416043373152231391
864.60000 30.60416043373152231391
864.70000 30.60416043373152231391
864.80000 30.60416043373152231391
864.90000 30.60416043373152231391
865.00000 30.60416043373152231391
865.10000 30.60416043373152231391
865.20000 30.60416043373152231391
865.30000 30.60416043373152231391
865.40000 30.60416043373152231391
865.50000 30.60416043373152231391
865.60000 30.60416043373152231391
865.70000 30.60416043373152231391
865.80000 30.60416043373152231391
865.90000 30.60416043373152231391
866.00000 30.60416043373152231391
866.10000 30.60416043373152231391
866.20000 30.60416043373152231391
866.30000 30.60416043373152231391
866.40000 30.60416043373152231391
866.50000 30.60416043373152231391
866.60000 30.60416043373152231391
866.70000 30.60416043373152231391
866.80000 30.60416043373152231391
866.90000 30.60416043373152231391
867.00000 30.60416043373152231391
867.10000 30.60416043373152231391
867.20000 30.60416043373152231391
867.30000 30.60416043373152231391
867.40000 30.60416043373152231391
867.50000 30.60416043373152231391
867.60000 30.60416043373152231391
867.70000 30.60416043373152231391
867.80000 30.60416043373152231391
867.90000 30.60416043373152231391
868.00000 30.60416043373152231391
868.10000 30.60416043373152231391
868.20000 30.60416043373152231391
868.30000 30.60416043373152231391
868.40000 30.60416043373152231391
868.50000 30.60416043373152231391
868.60000 30.60416043373152231391
868.70000 30.60416043373152231391
868.80000 30.60416043373152231391
868.90000 30.60416043373152231391
869.00000 30.60416043373152231391
869.10000 30.60416043373152231391
869.20000 30.60416043373152231391
869.30000 30.60416043373152231391
869.40000 30.60416043373152231391
869.50000 30.60416043373152231391
869.60000 30.60416043373152231391
869.70000 30.60416043373152231391
869.80000 30.60416043373152231391
869.90000 30.60416043373152231391
870.00000 30.60416043373152231391
870.10000 30.60416043373152231391
870.20000 30.60416043373152231391
870.30000 30.60416043373152231391
870.40000 30.60416043373152231391
870.50000 30.60416043373152231391
870.60000 30.60416043373152231391
870.70000 30.60416043373152231391
870.80000 30.60416043373152231391
870.90000 30.60416043373152231391
871.00000 30.60416043373152231391
871.10000 30.60416043373152231391
871.20000 30.60416043373152231391
871.30000 30.60416043373152231391
871.40000 30.60416043373152231391
871.50000 30.60416043373152231391
871.60000 30.60416043373152231391
871.70000 30.60416043373152231391
871.80000 30.60416043373152231391
871.90000 30.60416043373152231391
872.00000 30.60416043373152231391
872.10000 30.60416043373152231391
872.20000 30.60416043373152231391
872.30000 30.60416043373152231391
872.40000 30.60416043373152231391
872.50000 30.60416043373152231391
872.60000 30.60416043373152231391
872.70000 30.60416043373152231391
872.80000 30.60416043373152231391
872.90000 30.60416043373152231391
873.00000 30.60416043373152231391
873.10000 30.60416043373152231391
873.20000 30.60416043373152231391
873.30000 30.60416043373152231391
873.40000 30.60416043373152231391
873.50000 30.60416043373152231391
873.60000 30.60416043373152231391
873.70000 30.60416043373152231391
873.80000 30.60416043373152231391
873.90000 30.60416043373152231391
874.00000 30.60416043373152231391
874.10000 30.60416043373152231391
874.20000 30.60416043373152231391
874.30000 30.60416043373152231391
874.40000 30.60416043373152231391
874.50000 30.60416043373152231391
874.60000 30.60416043373152231391
874.70000 30.60416043373152231391
874.80000 30.60416043373152231391
874.90000 30.60416043373152231391
875.00000 30.60416043373152231391
875.10000 30.60416043373152231391
875.20000 30.60416043373152231391
875.30000 30.60416043373152231391
875.40000 30.60416043373152231391
875.50000 30.60416043373152231391
875.60000 30.60416043373152231391
875.70000 30.60416043373152231391
875.80000 30.60416043373152231391
875.90000 30.60416043373152231391
876.00000 30.60416043373152231391
876.10000 30.60416043373152231391
876.20000 30.60416043373152231391
876.30000 30.60416043373152231391
876.40000 30.60416043373152231391
876.50000 30.60416043373152231391
876.60000 30.60416043373152231391
876.70000 30.60416043373152231391
876.80000 30.60416043373152231391
876.90000 30.60416043373152231391
877.00000 30.60416043373152231391
877.10000 30.60416043373152231391
877.20000 30.60416043373152231391
877.30000 30.60416043373152231391
877.40000 30.60416043373152231391
877.50000 30.60416043373152231391
877.60000 30.60416043373152231391
877.70000 30.60416043373152231391
877.80000 30.60416043373152231391
877.90000 30.60416043373152231391
878.00000 30.60416043373152231391
878.10000 30.60416043373152231391
878.20000 30.60416043373152231391
878.30000 30.60416043373152231391
878.40000 30.60416043373152231391
878.50000 30.60416043373152231391
878.60000 30.60416043373152231391
878.70000 30.60416043373152231391
878.80000 30.60416043373152231391
878.90000 30.60416043373152231391
879.00000 30.60416043373152231391
879.10000 30.60416043373152231391
879.20000 30.60416043373152231391
879.30000 30.60416043373152231391
879.40000 30.60416043373152231391
879.50000 30.60416043373152231391
879.60000 30.60416043373152231391
879.70000 30.60416043373152231391
879.80000 30.60416043373152231391
879.90000 30.60416043373152231391
880.00000 30.60416043373152231391
880.10000 30.60416043373152231391
880.20000 30.60416043373152231391
880.30000 30.60416043373152231391
880.40000 30.60416043373152231391
880.50000 30.60416043373152231391
880.60000 30.60416043373152231391
880.70000 30.60416043373152231391
880.80000 30.60416043373152231391
880.90000 30.60416043373152231391
881.00000 30.60416043373152231391
881.10000 30.60416043373152231391
881.20000 30.60416043373152231391
881.30000 30.60416043373152231391
881.40000 30.60416043373152231391
881.50000 30.60416043373152231391
881.60000 30.60416043373152231391
881.70000 30.60416043373152231391
881.80000 30.60416043373152231391
881.90000 30.60416043373152231391
882.00000 30.60416043373152231391
882.10000 30.60416043373152231391
882.20000 30.60416043373152231391
882.30000 30.60416043373152231391
882.40000 30.60416043373152231391
882.50000 30.60416043373152231391
882.60000 30.60416043373152231391
882.70000 30.60416043373152231391
882.80000 30.60416043373152231391
882.90000 30.60416043373152231391
883.00000 30.60416043373152231391
883.10000 30.60416043373152231391
883.20000 30.60416043373152231391
883.30000 30.60416043373152231391
883.40000 30.60416043373152231391
883.50000 30.60416043373152231391
883.60000 30.60416043373152231391
883.70000 30.60416043373152231391
883.80000 30.60416043373152231391
883.90000 30.60416043373152231391
884.00000 30.60416043373152231391
884.10000 30.60416043373152231391
884.20000 30.60416043373152231391
884.30000 30.60416043373152231391
884.40000 30.60416043373152231391
884.50000 30.60416043373152231391
884.60000 30.60416043373152231391
884.70000 30.60416043373152231391
884.80000 30.60416043373152231391
884.90000 30.60416043373152231391
885.00000 30.60416043373152231391
885.10000 30.60416043373152231391
885.20000 30.60416043373152231391
885.30000 30.60416043373152231391
885.40000 30.60416043373152231391
885.50000 30.60416043373152231391
885.60000 30.60416043373152231391
885.70000 30.60416043373152231391
885.80000 30.60416043373152231391
885.90000 30.60416043373152231391
886.00000 30.60416043373152231391
886.10000 30.60416043373152231391
886.20000 30.60416043373152231391
886.30000 30.60416043373152231391
886.40000 30.60416043373152231391
886.50000 30.60416043373152231391
886.60000 30.60416043373152231391
886.70000 30.60416043373152231391
886.80000 30.60416043373152231391
886.90000 30.60416043373152231391
887.00000 30.60416043373152231391
887.10000 30.60416043373152231391
887.20000 30.60416043373152231391
887.30000 30.60416043373152231391
887.40000 30.60416043373152231391
887.50000 30.60416043373152231391
887.60000 30.60416043373152231391
887.70000 30.60416043373152231391
887.80000 30.60416043373152231391
887.90000 30.60416043373152231391
888.00000 30.60416043373152231391
888.10000 30.60416043373152231391
888.20000 30.60416043373152231391
888.30000 30.60416043373152231391
888.40000 30.60416043373152231391
888.50000 30.60416043373152231391
888.60000 30.60416043373152231391
888.70000 30.60416043373152231391
888.80000 30.60416043373152231391
888.90000 30.60416043373152231391
889.00000 30.60416043373152231391
889.10000 30.60416043373152231391
889.20000 30.60416043373152231391
889.30000 30.60416043373152231391
889.40000 30.60416043373152231391
889.50000 30.60416043373152231391
889.60000 30.60416043373152231391
889.70000 30.60416043373152231391
889.80000 30.60416043373152231391
889.90000 30.60416043373152231391
890.00000 30.60416043373152231391
890.10000 30.60416043373152231391
890.20000 30.60416043373152231391
890.30000 30.60416043373152231391
890.40000 30.60416043373152231391
890.50000 30.60416043373152231391
890.60000 30.60416043373152231391
890.70000 30.60416043373152231391
890.80000 30.60416043373152231391
890.90000 30.60416043373152231391
891.00000 30.60416043373152231391
891.10000 30.60416043373152231391
891.20000 30.60416043373152231391
891.30000 30.60416043373152231391
891.40000 30.60416043373152231391
891.50000 30.60416043373152231391
891.60000 30.60416043373152231391
891.70000 30.60416043373152231391
891.80000 30.60416043373152231391
891.90000 30.60416043373152231391
892.00000 30.60416043373152231391
892.10000 30.60416043373152231391
892.20000 30.60416043373152231391
892.30000 30.60416043373152231391
892.40000 30.60416043373152231391
892.50000 30.60416043373152231391
892.60000 30.60416043373152231391
892.70000 30.60416043373152231391
892.80000 30.60416043373152231391
892.90000 30.60416043373152231391
893.00000 30.60416043373152231391
893.10000 30.60416043373152231391
893.20000 30.60416043373152231391
893.30000 30.60416043373152231391
893.40000 30.60416043373152231391
893.50000 30.60416043373152231391
893.60000 30.60416043373152231391
893.70000 30.60416043373152231391
893.80000 30.60416043373152231391
893.90000 30.60416043373152231391
894.00000 30.60416043373152231391
894.10000 30.60416043373152231391
894.20000 30.60416043373152231391
894.30000 30.60416043373152231391
894.40000 30.60416043373152231391
894.50000 30.60416043373152231391
894.60000 30.60416043373152231391
894.70000 30.60416043373152231391
894.80000 30.60416043373152231391
894.90000 30.60416043373152231391
895.00000 30.60416043373152231391
895.10000 30.60416043373152231391
895.20000 30.60416043373152231391
895.30000 30.60416043373152231391
895.40000 30.60416043373152231391
895.50000 30.60416043373152231391
895.60000 30.60416043373152231391
895.70000 30.60416043373152231391
895.80000 30.60416043373152231391
895.90000 30.60416043373152231391
896.00000 30.60416043373152231391
896.10000 30.60416043373152231391
896.20000 30.60416043373152231391
896.30000 30.60416043373152231391
896.40000 30.60416043373152231391
896.50000 30.60416043373152231391
896.60000 30.60416043373152231391
896.70000 30.60416043373152231391
896.80000 30.60416043373152231391
896.90000 30.60416043373152231391
897.00000 30.60416043373152231391
897.10000 30.60416043373152231391
897.20000 30.60416043373152231391
897.30000 30.60416043373152231391
897.40000 30.60416043373152231391
897.50000 30.60416043373152231391
897.60000 30.60416043373152231391
897.70000 30.60416043373152231391
897.80000 30.60416043373152231391
897.90000 30.60416043373152231391
898.00000 30.60416043373152231391
898.10000 30.60416043373152231391
898.20000 30.60416043373152231391
898.30000 30.60416043373152231391
898.40000 30.60416043373152231391
898.50000 30.60416043373152231391
898.60000 30.60416043373152231391
898.70000 30.60416043373152231391
898.80000 30.60416043373152231391
898.90000 30.60416043373152231391
899.00000 30.60416043373152231391
899.10000 30.60416043373152231391
899.20000 30.60416043373152231391
899.30000 30.60416043373152231391
899.40000 30.60416043373152231391
899.50000 30.60416043373152231391
899.60000 30.60416043373152231391
899.70000 30.60416043373152231391
899.80000 30.60416043373152231391
899.90000 30.60416043373152231391
900.00000 30.60416043373152231391
900.10000 30.60416043373152231391
900.20000 30.60416043373152231391
900.30000 30.60416043373152231391
900.40000 30.60416043373152231391
900.50000 30.60416043373152231391
900.60000 30.60416043373152231391
900.70000 30.60416043373152231391
900.80000 30.60416043373152231391
900.90000 30.60416043373152231391
901.00000 30.60416043373152231391
901.10000 30.60416043373152231391
901.20000 30.60416043373152231391
901.30000 30.60416043373152231391
901.40000 30.60416043373152231391
901.50000 30.60416043373152231391
901.60000 30.60416043373152231391
901.70000 30.60416043373152231391
901.80000 30.60416043373152231391
901.90000 30.60416043373152231391
902.00000 30.60416043373152231391
902.10000 30.60416043373152231391
902.20000 30.60416043373152231391
902.30000 30.60416043373152231391
902.40000 30.60416043373152231391
902.50000 30.60416043373152231391
902.60000 30.60416043373152231391
902.70000 30.60416043373152231391
902.80000 30.60416043373152231391
902.90000 30.60416043373152231391
903.00000 30.60416043373152231391
903.10000 30.60416043373152231391
903.20000 30.60416043373152231391
903.30000 30.60416043373152231391
903.40000 30.60416043373152231391
903.50000 30.60416043373152231391
903.60000 30.60416043373152231391
903.70000 30.60416043373152231391
903.80000 30.60416043373152231391
903.90000 30.60416043373152231391
904.00000 30.60416043373152231391
904.10000 30.60416043373152231391
904.20000 30.60416043373152231391
904.30000 30.60416043373152231391
904.40000 30.60416043373152231391
904.50000 30.60416043373152231391
904.60000 30.60416043373152231391
904.70000 30.60416043373152231391
904.80000 30.60416043373152231391
904.90000 30.60416043373152231391
905.00000 30.60416043373152231391
905.10000 30.60416043373152231391
905.20000 30.60416043373152231391
905.30000 30.60416043373152231391
905.40000 30.60416043373152231391
905.50000 30.60416043373152231391
905.60000 30.60416043373152231391
905.70000 30.60416043373152231391
905.80000 30.60416043373152231391
905.90000 30.60416043373152231391
906.00000 30.60416043373152231391
906.10000 30.60416043373152231391
906.20000 30.60416043373152231391
906.30000 30.60416043373152231391
906.40000 30.60416043373152231391
906.50000 30.60416043373152231391
906.60000 30.60416043373152231391
906.70000 30.60416043373152231391
906.80000 30.60416043373152231391
906.90000 30.60416043373152231391
907.00000 30.60416043373152231391
907.10000 30.60416043373152231391
907.20000 30.60416043373152231391
907.30000 30.60416043373152231391
907.40000 30.60416043373152231391
907.50000 30.60416043373152231391
907.60000 30.60416043373152231391
907.70000 30.60416043373152231391
907.80000 30.60416043373152231391
907.90000 30.60416043373152231391
908.00000 30.60416043373152231391
908.10000 30.60416043373152231391
908.20000 30.60416043373152231391
908.30000 30.60416043373152231391
908.40000 30.60416043373152231391
908.50000 30.60416043373152231391
908.60000 30.60416043373152231391
908.70000 30.60416043373152231391
908.80000 30.60416043373152231391
908.90000 30.60416043373152231391
909.00000 30.60416043373152231391
909.10000 30.60416043373152231391
909.20000 30.60416043373152231391
909.30000 30.60416043373152231391
909.40000 30.60416043373152231391
909.50000 30.60416043373152231391
909.60000 30.60416043373152231391
909.70000 30.60416043373152231391
909.80000 30.60416043373152231391
909.90000 30.60416043373152231391
910.00000 30.60416043373152231391
910.10000 30.60416043373152231391
910.20000 30.60416043373152231391
910.30000 30.60416043373152231391
910.40000 30.60416043373152231391
910.50000 30.60416043373152231391
910.60000 30.60416043373152231391
910.70000 30.60416043373152231391
910.80000 30.60416043373152231391
910.90000 30.60416043373152231391
911.00000 30.60416043373152231391
911.10000 30.60416043373152231391
911.20000 30.60416043373152231391
911.30000 30.60416043373152231391
911.40000 30.60416043373152231391
911.50000 30.60416043373152231391
911.60000 30.60416043373152231391
911.70000 30.60416043373152231391
911.80000 30.60416043373152231391
911.90000 30.60416043373152231391
912.00000 30.60416043373152231391
912.10000 30.60416043373152231391
912.20000 30.60416043373152231391
912.30000 30.60416043373152231391
912.40000 30.60416043373152231391
912.50000 30.60416043373152231391
912.60000 30.60416043373152231391
912.70000 30.60416043373152231391
912.80000 30.60416043373152231391
912.90000 30.60416043373152231391
913.00000 30.60416043373152231391
913.10000 30.60416043373152231391
913.20000 30.60416043373152231391
913.30000 30.60416043373152231391
913.40000 30.60416043373152231391
913.50000 30.60416043373152231391
913.60000 30.60416043373152231391
913.70000 30.60416043373152231391
913.80000 30.60416043373152231391
913.90000 30.60416043373152231391
914.00000 30.60416043373152231391
914.10000 30.60416043373152231391
914.20000 30.60416043373152231391
914.30000 30.60416043373152231391
914.40000 30.60416043373152231391
914.50000 30.60416043373152231391
914.60000 30.60416043373152231391
914.70000 30.60416043373152231391
914.80000 30.60416043373152231391
914.90000 30.60416043373152231391
915.00000 30.60416043373152231391
915.10000 30.60416043373152231391
915.20000 30.60416043373152231391
915.30000 30.60416043373152231391
915.40000 30.60416043373152231391
915.50000 30.60416043373152231391
915.60000 30.60416043373152231391
915.70000 30.60416043373152231391
915.80000 30.60416043373152231391
915.90000 30.60416043373152231391
916.00000 30.60416043373152231391
916.10000 30.60416043373152231391
916.20000 30.60416043373152231391
916.30000 30.60416043373152231391
916.40000 30.60416043373152231391
916.50000 30.60416043373152231391
916.60000 30.60416043373152231391
916.70000 30.60416043373152231391
916.80000 30.60416043373152231391
916.90000 30.60416043373152231391
917.00000 30.60416043373152231391
917.10000 30.60416043373152231391
917.20000 30.60416043373152231391
917.30000 30.60416043373152231391
917.40000 30.60416043373152231391
917.50000 30.60416043373152231391
917.60000 30.60416043373152231391
917.70000 30.60416043373152231391
917.80000 30.60416043373152231391
917.90000 30.60416043373152231391
918.00000 30.60416043373152231391
918.10000 30.60416043373152231391
918.20000 30.60416043373152231391
918.30000 30.60416043373152231391
918.40000 30.60416043373152231391
918.50000 30.60416043373152231391
918.60000 30.60416043373152231391
918.70000 30.60416043373152231391
918.80000 30.60416043373152231391
918.90000 30.60416043373152231391
919.00000 30.60416043373152231391
919.10000 30.60416043373152231391
919.20000 30.60416043373152231391
919.30000 30.60416043373152231391
919.40000 30.60416043373152231391
919.50000 30.60416043373152231391
919.60000 30.60416043373152231391
919.70000 30.60416043373152231391
919.80000 30.60416043373152231391
919.90000 30.60416043373152231391
920.00000 30.60416043373152231391
920.10000 30.60416043373152231391
920.20000 30.60416043373152231391
920.30000 30.60416043373152231391
920.40000 30.60416043373152231391
920.50000 30.60416043373152231391
920.60000 30.60416043373152231391
920.70000 30.60416043373152231391
920.80000 30.60416043373152231391
920.90000 30.60416043373152231391
921.00000 30.60416043373152231391
921.10000 30.60416043373152231391
921.20000 30.60416043373152231391
921.30000 30.60416043373152231391
921.40000 30.60416043373152231391
921.50000 30.60416043373152231391
921.60000 30.60416043373152231391
921.70000 30.60416043373152231391
921.80000 30.60416043373152231391
921.90000 30.60416043373152231391
922.00000 30.60416043373152231391
922.10000 30.60416043373152231391
922.20000 30.60416043373152231391
922.30000 30.60416043373152231391
922.40000 30.60416043373152231391
922.50000 30.60416043373152231391
922.60000 30.60416043373152231391
922.70000 30.60416043373152231391
922.80000 30.60416043373152231391
922.90000 30.60416043373152231391
923.00000 30.60416043373152231391
923.10000 30.60416043373152231391
923.20000 30.60416043373152231391
923.30000 30.60416043373152231391
923.40000 30.60416043373152231391
923.50000 30.60416043373152231391
923.60000 30.60416043373152231391
923.70000 30.60416043373152231391
923.80000 30.60416043373152231391
923.90000 30.60416043373152231391
924.00000 30.60416043373152231391
924.10000 30.60416043373152231391
924.20000 30.60416043373152231391
924.30000 30.60416043373152231391
924.40000 30.60416043373152231391
924.50000 30.60416043373152231391
924.60000 30.60416043373152231391
924.70000 30.60416043373152231391
924.80000 30.60416043373152231391
924.90000 30.60416043373152231391
925.00000 30.60416043373152231391
925.10000 30.60416043373152231391
925.20000 30.60416043373152231391
925.30000 30.60416043373152231391
925.40000 30.60416043373152231391
925.50000 30.60416043373152231391
925.60000 30.60416043373152231391
925.70000 30.60416043373152231391
925.80000 30.60416043373152231391
925.90000 30.60416043373152231391
926.00000 30.60416043373152231391
926.10000 30.60416043373152231391
926.20000 30.60416043373152231391
926.30000 30.60416043373152231391
926.40000 30.60416043373152231391
926.50000 30.60416043373152231391
926.60000 30.60416043373152231391
926.70000 30.60416043373152231391
926.80000 30.60416043373152231391
926.90000 30.60416043373152231391
927.00000 30.60416043373152231391
927.10000 30.60416043373152231391
927.20000 30.60416043373152231391
927.30000 30.60416043373152231391
927.40000 30.60416043373152231391
927.50000 30.60416043373152231391
927.60000 30.60416043373152231391
927.70000 30.60416043373152231391
927.80000 30.60416043373152231391
927.90000 30.60416043373152231391
928.00000 30.60416043373152231391
928.10000 30.60416043373152231391
928.20000 30.60416043373152231391
928.30000 30.60416043373152231391
928.40000 30.60416043373152231391
928.50000 30.60416043373152231391
928.60000 30.60416043373152231391
928.70000 30.60416043373152231391
928.80000 30.60416043373152231391
928.90000 30.60416043373152231391
929.00000 30.60416043373152231391
929.10000 30.60416043373152231391
929.20000 30.60416043373152231391
929.30000 30.60416043373152231391
929.40000 30.60416043373152231391
929.50000 30.60416043373152231391
929.60000 30.60416043373152231391
929.70000 30.60416043373152231391
929.80000 30.60416043373152231391
929.90000 30.60416043373152231391
930.00000 30.60416043373152231391
930.10000 30.60416043373152231391
930.20000 30.60416043373152231391
930.30000 30.60416043373152231391
930.40000 30.60416043373152231391
930.50000 30.60416043373152231391
930.60000 30.60416043373152231391
930.70000 30.60416043373152231391
930.80000 30.60416043373152231391
930.90000 30.60416043373152231391
931.00000 30.60416043373152231391
931.10000 30.60416043373152231391
931.20000 30.60416043373152231391
931.30000 30.60416043373152231391
931.40000 30.60416043373152231391
931.50000 30.60416043373152231391
931.60000 30.60416043373152231391
931.70000 30.60416043373152231391
931.80000 30.60416043373152231391
931.90000 30.60416043373152231391
932.00000 30.60416043373152231391
932.10000 30.60416043373152231391
932.20000 30.60416043373152231391
932.30000 30.60416043373152231391
932.40000 30.60416043373152231391
932.50000 30.60416043373152231391
932.60000 30.60416043373152231391
932.70000 30.60416043373152231391
932.80000 30.60416043373152231391
932.90000 30.60416043373152231391
933.00000 30.60416043373152231391
933.10000 30.60416043373152231391
933.20000 30.60416043373152231391
933.30000 30.60416043373152231391
933.40000 30.60416043373152231391
933.50000 30.60416043373152231391
933.60000 30.60416043373152231391
933.70000 30.60416043373152231391
933.80000 30.60416043373152231391
933.90000 30.60416043373152231391
934.00000 30.60416043373152231391
934.10000 30.60416043373152231391
934.20000 30.60416043373152231391
934.30000 30.60416043373152231391
934.40000 30.60416043373152231391
934.50000 30.60416043373152231391
934.60000 30.60416043373152231391
934.70000 30.60416043373152231391
934.80000 30.60416043373152231391
934.90000 30.60416043373152231391
935.00000 30.60416043373152231391
935.10000 30.60416043373152231391
935.20000 30.60416043373152231391
935.30000 30.60416043373152231391
935.40000 30.60416043373152231391
935.50000 30.60416043373152231391
935.60000 30.60416043373152231391
935.70000 30.60416043373152231391
935.80000 30.60416043373152231391
935.90000 30.60416043373152231391
936.00000 30.60416043373152231391
936.10000 30.60416043373152231391
936.20000 30.60416043373152231391
936.30000 30.60416043373152231391
936.40000 30.60416043373152231391
936.50000 30.60416043373152231391
936.60000 30.60416043373152231391
936.70000 30.60416043373152231391
936.80000 30.60416043373152231391
936.90000 30.60416043373152231391
937.00000 30.60416043373152231391
937.10000 30.60416043373152231391
937.20000 30.60416043373152231391
937.30000 30.60416043373152231391
937.40000 30.60416043373152231391
937.50000 30.60416043373152231391
937.60000 30.60416043373152231391
937.70000 30.60416043373152231391
937.80000 30.60416043373152231391
937.90000 30.60416043373152231391
938.00000 30.60416043373152231391
938.10000 30.60416043373152231391
938.20000 30.60416043373152231391
938.30000 30.60416043373152231391
938.40000 30.60416043373152231391
938.50000 30.60416043373152231391
938.60000 30.60416043373152231391
938.70000 30.60416043373152231391
938.80000 30.60416043373152231391
938.90000 30.60416043373152231391
939.00000 30.60416043373152231391
939.10000 30.60416043373152231391
939.20000 30.60416043373152231391
939.30000 30.60416043373152231391
939.40000 30.60416043373152231391
939.50000 30.60416043373152231391
939.60000 30.60416043373152231391
939.70000 30.60416043373152231391
939.80000 30.60416043373152231391
939.90000 30.60416043373152231391
940.00000 30.60416043373152231391
940.10000 30.60416043373152231391
940.20000 30.60416043373152231391
940.30000 30.60416043373152231391
940.40000 30.60416043373152231391
940.50000 30.60416043373152231391
940.60000 30.60416043373152231391
940.70000 30.60416043373152231391
940.80000 30.60416043373152231391
940.90000 30.60416043373152231391
941.00000 30.60416043373152231391
941.10000 30.60416043373152231391
941.20000 30.60416043373152231391
941.30000 30.60416043373152231391
941.40000 30.60416043373152231391
941.50000 30.60416043373152231391
941.60000 30.60416043373152231391
941.70000 30.60416043373152231391
941.80000 30.60416043373152231391
941.90000 30.60416043373152231391
942.00000 30.60416043373152231391
942.10000 30.60416043373152231391
942.20000 30.60416043373152231391
942.30000 30.60416043373152231391
942.40000 30.60416043373152231391
942.50000 30.60416043373152231391
942.60000 30.60416043373152231391
942.70000 30.60416043373152231391
942.80000 30.60416043373152231391
942.90000 30.60416043373152231391
943.00000 30.60416043373152231391
943.10000 30.60416043373152231391
943.20000 30.60416043373152231391
943.30000 30.60416043373152231391
943.40000 30.60416043373152231391
943.50000 30.60416043373152231391
943.60000 30.60416043373152231391
943.70000 30.60416043373152231391
943.80000 30.60416043373152231391
943.90000 30.60416043373152231391
944.00000 30.60416043373152231391
944.10000 30.60416043373152231391
944.20000 30.60416043373152231391
944.30000 30.60416043373152231391
944.40000 30.60416043373152231391
944.50000 30.60416043373152231391
944.60000 30.60416043373152231391
944.70000 30.60416043373152231391
944.80000 30.60416043373152231391
944.90000 30.60416043373152231391
945.00000 30.60416043373152231391
945.10000 30.60416043373152231391
945.20000 30.60416043373152231391
945.30000 30.60416043373152231391
945.40000 30.60416043373152231391
945.50000 30.60416043373152231391
945.60000 30.60416043373152231391
945.70000 30.60416043373152231391
945.80000 30.60416043373152231391
945.90000 30.60416043373152231391
946.00000 30.60416043373152231391
946.10000 30.60416043373152231391
946.20000 30.60416043373152231391
946.30000 30.60416043373152231391
946.40000 30.60416043373152231391
946.50000 30.60416043373152231391
946.60000 30.60416043373152231391
946.70000 30.60416043373152231391
946.80000 30.60416043373152231391
946.90000 30.60416043373152231391
947.00000 30.60416043373152231391
947.10000 30.60416043373152231391
947.20000 30.60416043373152231391
947.30000 30.60416043373152231391
947.40000 30.60416043373152231391
947.50000 30.60416043373152231391
947.60000 30.60416043373152231391
947.70000 30.60416043373152231391
947.80000 30.60416043373152231391
947.90000 30.60416043373152231391
948.00000 30.60416043373152231391
948.10000 30.60416043373152231391
948.20000 30.60416043373152231391
948.30000 30.60416043373152231391
948.40000 30.60416043373152231391
948.50000 30.60416043373152231391
948.60000 30.60416043373152231391
948.70000 30.60416043373152231391
948.80000 30.60416043373152231391
948.90000 30.60416043373152231391
949.00000 30.60416043373152231391
949.10000 30.60416043373152231391
949.20000 30.60416043373152231391
949.30000 30.60416043373152231391
949.40000 30.60416043373152231391
949.50000 30.60416043373152231391
949.60000 30.60416043373152231391
949.70000 30.60416043373152231391
949.80000 30.60416043373152231391
949.90000 30.60416043373152231391
950.00000 30.60416043373152231391
950.10000 30.60416043373152231391
950.20000 30.60416043373152231391
950.30000 30.60416043373152231391
950.40000 30.60416043373152231391
950.50000 30.60416043373152231391
950.60000 30.60416043373152231391
950.70000 30.60416043373152231391
950.80000 30.60416043373152231391
950.90000 30.60416043373152231391
951.00000 30.60416043373152231391
951.10000 30.60416043373152231391
951.20000 30.60416043373152231391
951.30000 30.60416043373152231391
951.40000 30.60416043373152231391
951.50000 30.60416043373152231391
951.60000 30.60416043373152231391
951.70000 30.60416043373152231391
951.80000 30.60416043373152231391
951.90000 30.60416043373152231391
952.00000 30.60416043373152231391
952.10000 30.60416043373152231391
952.20000 30.60416043373152231391
952.30000 30.60416043373152231391
952.40000 30.60416043373152231391
952.50000 30.60416043373152231391
952.60000 30.60416043373152231391
952.70000 30.60416043373152231391
952.80000 30.60416043373152231391
952.90000 30.60416043373152231391
953.00000 30.60416043373152231391
953.10000 30.60416043373152231391
953.20000 30.60416043373152231391
953.30000 30.60416043373152231391
953.40000 30.60416043373152231391
953.50000 30.60416043373152231391
953.60000 30.60416043373152231391
953.70000 30.60416043373152231391
953.80000 30.60416043373152231391
953.90000 30.60416043373152231391
954.00000 30.60416043373152231391
954.10000 30.60416043373152231391
954.20000 30.60416043373152231391
954.30000 30.60416043373152231391
954.40000 30.60416043373152231391
954.50000 30.60416043373152231391
954.60000 30.60416043373152231391
954.70000 30.60416043373152231391
954.80000 30.60416043373152231391
954.90000 30.60416043373152231391
955.00000 30.60416043373152231391
955.10000 30.60416043373152231391
955.20000 30.60416043373152231391
955.30000 30.60416043373152231391
955.40000 30.60416043373152231391
955.50000 30.60416043373152231391
955.60000 30.60416043373152231391
955.70000 30.60416043373152231391
955.80000 30.60416043373152231391
955.90000 30.60416043373152231391
956.00000 30.60416043373152231391
956.10000 30.60416043373152231391
956.20000 30.60416043373152231391
956.30000 30.60416043373152231391
956.40000 30.60416043373152231391
956.50000 30.60416043373152231391
956.60000 30.60416043373152231391
956.70000 30.60416043373152231391
956.80000 30.60416043373152231391
956.90000 30.60416043373152231391
957.00000 30.60416043373152231391
957.10000 30.60416043373152231391
957.20000 30.60416043373152231391
957.30000 30.60416043373152231391
957.40000 30.60416043373152231391
957.50000 30.60416043373152231391
957.60000 30.60416043373152231391
957.70000 30.60416043373152231391
957.80000 30.60416043373152231391
957.90000 30.60416043373152231391
958.00000 30.60416043373152231391
958.10000 30.60416043373152231391
958.20000 30.60416043373152231391
958.30000 30.60416043373152231391
958.40000 30.60416043373152231391
958.50000 30.60416043373152231391
958.60000 30.60416043373152231391
958.70000 30.60416043373152231391
958.80000 30.60416043373152231391
958.90000 30.60416043373152231391
959.00000 30.60416043373152231391
959.10000 30.60416043373152231391
959.20000 30.60416043373152231391
959.30000 30.60416043373152231391
959.40000 30.60416043373152231391
959.50000 30.60416043373152231391
959.60000 30.60416043373152231391
959.70000 30.60416043373152231391
959.80000 30.60416043373152231391
959.90000 30.60416043373152231391
960.00000 30.60416043373152231391
960.10000 30.60416043373152231391
960.20000 30.60416043373152231391
960.30000 30.60416043373152231391
960.40000 30.60416043373152231391
960.50000 30.60416043373152231391
960.60000 30.60416043373152231391
960.70000 30.60416043373152231391
960.80000 30.60416043373152231391
960.90000 30.60416043373152231391
961.00000 30.60416043373152231391
961.10000 30.60416043373152231391
961.20000 30.60416043373152231391
961.30000 30.60416043373152231391
961.40000 30.60416043373152231391
961.50000 30.60416043373152231391
961.60000 30.60416043373152231391
961.70000 30.60416043373152231391
961.80000 30.60416043373152231391
961.90000 30.60416043373152231391
962.00000 30.60416043373152231391
962.10000 30.60416043373152231391
962.20000 30.60416043373152231391
962.30000 30.60416043373152231391
962.40000 30.60416043373152231391
962.50000 30.60416043373152231391
962.60000 30.60416043373152231391
962.70000 30.60416043373152231391
962.80000 30.60416043373152231391
962.90000 30.60416043373152231391
963.00000 30.60416043373152231391
963.10000 30.60416043373152231391
963.20000 30.60416043373152231391
963.30000 30.60416043373152231391
963.40000 30.60416043373152231391
963.50000 30.60416043373152231391
963.60000 30.60416043373152231391
963.70000 30.60416043373152231391
963.80000 30.60416043373152231391
963.90000 30.60416043373152231391
964.00000 30.60416043373152231391
964.10000 30.60416043373152231391
964.20000 30.60416043373152231391
964.30000 30.60416043373152231391
964.40000 30.60416043373152231391
964.50000 30.60416043373152231391
964.60000 30.60416043373152231391
964.70000 30.60416043373152231391
964.80000 30.60416043373152231391
964.90000 30.60416043373152231391
965.00000 30.60416043373152231391
965.10000 30.60416043373152231391
965.20000 30.60416043373152231391
965.30000 30.60416043373152231391
965.40000 30.60416043373152231391
965.50000 30.60416043373152231391
965.60000 30.60416043373152231391
965.70000 30.60416043373152231391
965.80000 30.60416043373152231391
965.90000 30.60416043373152231391
966.00000 30.60416043373152231391
966.10000 30.60416043373152231391
966.20000 30.60416043373152231391
966.30000 30.60416043373152231391
966.40000 30.60416043373152231391
966.50000 30.60416043373152231391
966.60000 30.60416043373152231391
966.70000 30.60416043373152231391
966.80000 30.60416043373152231391
966.90000 30.60416043373152231391
967.00000 30.60416043373152231391
967.10000 30.60416043373152231391
967.20000 30.60416043373152231391
967.30000 30.60416043373152231391
967.40000 30.60416043373152231391
967.50000 30.60416043373152231391
967.60000 30.60416043373152231391
967.70000 30.60416043373152231391
967.80000 30.60416043373152231391
967.90000 30.60416043373152231391
968.00000 30.60416043373152231391
968.10000 30.60416043373152231391
968.20000 30.60416043373152231391
968.30000 30.60416043373152231391
968.40000 30.60416043373152231391
968.50000 30.60416043373152231391
968.60000 30.60416043373152231391
968.70000 30.60416043373152231391
968.80000 30.60416043373152231391
968.90000 30.60416043373152231391
969.00000 30.60416043373152231391
969.10000 30.60416043373152231391
969.20000 30.60416043373152231391
969.30000 30.60416043373152231391
969.40000 30.60416043373152231391
969.50000 30.60416043373152231391
969.60000 30.60416043373152231391
969.70000 30.60416043373152231391
969.80000 30.60416043373152231391
969.90000 30.60416043373152231391
970.00000 30.60416043373152231391
970.10000 30.60416043373152231391
970.20000 30.60416043373152231391
970.30000 30.60416043373152231391
970.40000 30.60416043373152231391
970.50000 30.60416043373152231391
970.60000 30.60416043373152231391
970.70000 30.60416043373152231391
970.80000 30.60416043373152231391
970.90000 30.60416043373152231391
971.00000 30.60416043373152231391
971.10000 30.60416043373152231391
971.20000 30.60416043373152231391
971.30000 30.60416043373152231391
971.40000 30.60416043373152231391
971.50000 30.60416043373152231391
971.60000 30.60416043373152231391
971.70000 30.60416043373152231391
971.80000 30.60416043373152231391
971.90000 30.60416043373152231391
972.00000 30.60416043373152231391
972.10000 30.60416043373152231391
972.20000 30.60416043373152231391
972.30000 30.60416043373152231391
972.40000 30.60416043373152231391
972.50000 30.60416043373152231391
972.60000 30.60416043373152231391
972.70000 30.60416043373152231391
972.80000 30.60416043373152231391
972.90000 30.60416043373152231391
973.00000 30.60416043373152231391
973.10000 30.60416043373152231391
973.20000 30.60416043373152231391
973.30000 30.60416043373152231391
973.40000 30.60416043373152231391
973.50000 30.60416043373152231391
973.60000 30.60416043373152231391
973.70000 30.60416043373152231391
973.80000 30.60416043373152231391
973.90000 30.60416043373152231391
974.00000 30.60416043373152231391
974.10000 30.60416043373152231391
974.20000 30.60416043373152231391
974.30000 30.60416043373152231391
974.40000 30.60416043373152231391
974.50000 30.60416043373152231391
974.60000 30.60416043373152231391
974.70000 30.60416043373152231391
974.80000 30.60416043373152231391
974.90000 30.60416043373152231391
975.00000 30.60416043373152231391
975.10000 30.60416043373152231391
975.20000 30.60416043373152231391
975.30000 30.60416043373152231391
975.40000 30.60416043373152231391
975.50000 30.60416043373152231391
975.60000 30.60416043373152231391
975.70000 30.60416043373152231391
975.80000 30.60416043373152231391
975.90000 30.60416043373152231391
976.00000 30.60416043373152231391
976.10000 30.60416043373152231391
976.20000 30.60416043373152231391
976.30000 30.60416043373152231391
976.40000 30.60416043373152231391
976.50000 30.60416043373152231391
976.60000 30.60416043373152231391
976.70000 30.60416043373152231391
976.80000 30.60416043373152231391
976.90000 30.60416043373152231391
977.00000 30.60416043373152231391
977.10000 30.60416043373152231391
977.20000 30.60416043373152231391
977.30000 30.60416043373152231391
977.40000 30.60416043373152231391
977.50000 30.60416043373152231391
977.60000 30.60416043373152231391
977.70000 30.60416043373152231391
977.80000 30.60416043373152231391
977.90000 30.60416043373152231391
978.00000 30.60416043373152231391
978.10000 30.60416043373152231391
978.20000 30.60416043373152231391
978.30000 30.60416043373152231391
978.40000 30.60416043373152231391
978.50000 30.60416043373152231391
978.60000 30.60416043373152231391
978.70000 30.60416043373152231391
978.80000 30.60416043373152231391
978.90000 30.60416043373152231391
979.00000 30.60416043373152231391
979.10000 30.60416043373152231391
979.20000 30.60416043373152231391
979.30000 30.60416043373152231391
979.40000 30.60416043373152231391
979.50000 30.60416043373152231391
979.60000 30.60416043373152231391
979.70000 30.60416043373152231391
979.80000 30.60416043373152231391
979.90000 30.60416043373152231391
980.00000 30.60416043373152231391
980.10000 30.60416043373152231391
980.20000 30.60416043373152231391
980.30000 30.60416043373152231391
980.40000 30.60416043373152231391
980.50000 30.60416043373152231391
980.60000 30.60416043373152231391
980.70000 30.60416043373152231391
980.80000 30.60416043373152231391
980.90000 30.60416043373152231391
981.00000 30.60416043373152231391
981.10000 30.60416043373152231391
981.20000 30.60416043373152231391
981.30000 30.60416043373152231391
981.40000 30.60416043373152231391
981.50000 30.60416043373152231391
981.60000 30.60416043373152231391
981.70000 30.60416043373152231391
981.80000 30.60416043373152231391
981.90000 30.60416043373152231391
982.00000 30.60416043373152231391
982.10000 30.60416043373152231391
982.20000 30.60416043373152231391
982.30000 30.60416043373152231391
982.40000 30.60416043373152231391
982.50000 30.60416043373152231391
982.60000 30.60416043373152231391
982.70000 30.60416043373152231391
982.80000 30.60416043373152231391
982.90000 30.60416043373152231391
983.00000 30.60416043373152231391
983.10000 30.60416043373152231391
983.20000 30.60416043373152231391
983.30000 30.60416043373152231391
983.40000 30.60416043373152231391
983.50000 30.60416043373152231391
983.60000 30.60416043373152231391
983.70000 30.60416043373152231391
983.80000 30.60416043373152231391
983.90000 30.60416043373152231391
984.00000 30.60416043373152231391
984.10000 30.60416043373152231391
984.20000 30.60416043373152231391
984.30000 30.60416043373152231391
984.40000 30.60416043373152231391
984.50000 30.60416043373152231391
984.60000 30.60416043373152231391
984.70000 30.60416043373152231391
984.80000 30.60416043373152231391
984.90000 30.60416043373152231391
985.00000 30.60416043373152231391
985.10000 30.60416043373152231391
985.20000 30.60416043373152231391
985.30000 30.60416043373152231391
985.40000 30.60416043373152231391
985.50000 30.60416043373152231391
985.60000 30.60416043373152231391
985.70000 30.60416043373152231391
985.80000 30.60416043373152231391
985.90000 30.60416043373152231391
986.00000 30.60416043373152231391
986.10000 30.60416043373152231391
986.20000 30.60416043373152231391
986.30000 30.60416043373152231391
986.40000 30.60416043373152231391
986.50000 30.60416043373152231391
986.60000 30.60416043373152231391
986.70000 30.60416043373152231391
986.80000 30.60416043373152231391
986.90000 30.60416043373152231391
987.00000 30.60416043373152231391
987.10000 30.60416043373152231391
987.20000 30.60416043373152231391
987.30000 30.60416043373152231391
987.40000 30.60416043373152231391
987.50000 30.60416043373152231391
987.60000 30.60416043373152231391
987.70000 30.60416043373152231391
987.80000 30.60416043373152231391
987.90000 30.60416043373152231391
988.00000 30.60416043373152231391
988.10000 30.60416043373152231391
988.20000 30.60416043373152231391
988.30000 30.60416043373152231391
988.40000 30.60416043373152231391
988.50000 30.60416043373152231391
988.60000 30.60416043373152231391
988.70000 30.60416043373152231391
988.80000 30.60416043373152231391
988.90000 30.60416043373152231391
989.00000 30.60416043373152231391
989.10000 30.60416043373152231391
989.20000 30.60416043373152231391
989.30000 30.60416043373152231391
989.40000 30.60416043373152231391
989.50000 30.60416043373152231391
989.60000 30.60416043373152231391
989.70000 30.60416043373152231391
989.80000 30.60416043373152231391
989.90000 30.60416043373152231391
990.00000 30.60416043373152231391
990.10000 30.60416043373152231391
990.20000 30.60416043373152231391
990.30000 30.60416043373152231391
990.40000 30.60416043373152231391
990.50000 30.60416043373152231391
990.60000 30.60416043373152231391
990.70000 30.60416043373152231391
990.80000 30.60416043373152231391
990.90000 30.60416043373152231391
991.00000 30.60416043373152231391
991.10000 30.60416043373152231391
991.20000 30.60416043373152231391
991.30000 30.60416043373152231391
991.40000 30.60416043373152231391
991.50000 30.60416043373152231391
991.60000 30.60416043373152231391
991.70000 30.60416043373152231391
991.80000 30.60416043373152231391
991.90000 30.60416043373152231391
992.00000 30.60416043373152231391
992.10000 30.60416043373152231391
992.20000 30.60416043373152231391
992.30000 30.60416043373152231391
992.40000 30.60416043373152231391
992.50000 30.60416043373152231391
992.60000 30.60416043373152231391
992.70000 30.60416043373152231391
992.80000 30.60416043373152231391
992.90000 30.60416043373152231391
993.00000 30.60416043373152231391
993.10000 30.60416043373152231391
993.20000 30.60416043373152231391
993.30000 30.60416043373152231391
993.40000 30.60416043373152231391
993.50000 30.60416043373152231391
993.60000 30.60416043373152231391
993.70000 30.60416043373152231391
993.80000 30.60416043373152231391
993.90000 30.60416043373152231391
994.00000 30.60416043373152231391
994.10000 30.60416043373152231391
994.20000 30.60416043373152231391
994.30000 30.60416043373152231391
994.40000 30.60416043373152231391
994.50000 30.60416043373152231391
994.60000 30.60416043373152231391
994.70000 30.60416043373152231391
994.80000 30.60416043373152231391
994.90000 30.60416043373152231391
995.00000 30.60416043373152231391
995.10000 30.60416043373152231391
995.20000 30.60416043373152231391
995.30000 30.60416043373152231391
995.40000 30.60416043373152231391
995.50000 30.60416043373152231391
995.60000 30.60416043373152231391
995.70000 30.60416043373152231391
995.80000 30.60416043373152231391
995.90000 30.60416043373152231391
996.00000 30.60416043373152231391
996.10000 30.60416043373152231391
996.20000 30.60416043373152231391
996.30000 30.60416043373152231391
996.40000 30.60416043373152231391
996.50000 30.60416043373152231391
996.60000 30.60416043373152231391
996.70000 30.60416043373152231391
996.80000 30.60416043373152231391
996.90000 30.60416043373152231391
997.00000 30.60416043373152231391
997.10000 30.60416043373152231391
997.20000 30.60416043373152231391
997.30000 30.60416043373152231391
997.40000 30.60416043373152231391
997.50000 30.60416043373152231391
997.60000 30.60416043373152231391
997.70000 30.60416043373152231391
997.80000 30.60416043373152231391
997.90000 30.60416043373152231391
998.00000 30.60416043373152231391
998.10000 30.60416043373152231391
998.20000 30.60416043373152231391
998.30000 30.60416043373152231391
998.40000 30.60416043373152231391
998.50000 30.60416043373152231391
998.60000 30.60416043373152231391
998.70000 30.60416043373152231391
998.80000 30.60416043373152231391
998.90000 30.60416043373152231391
999.00000 30.60416043373152231391
999.10000 30.60416043373152231391
999.20000 30.60416043373152231391
999.30000 30.60416043373152231391
999.40000 30.60416043373152231391
999.50000 30.60416043373152231391
999.60000 30.60416043373152231391
999.70000 30.60416043373152231391
999.80000 30.60416043373152231391
999.90000 30.60416043373152231391
1000.00000 30.60416043373152231391
