# Supplementary material for: Direct tracking of H2 roaming reaction in real time
Source: Nat Commun. 2024 Aug 6;15:6656. doi: 10.1038/s41467-024-49671-6 (PMC11303762; doi:10.1038/s41467-024-49671-6)
Supplement: Supplementary file 8 — Source Data [file 41467_2024_49671_MOESM8_ESM.zip › SourceData/Data-Fig11-SuppInfo/FigS11.traj3.R3.dat]

# Bond Length
# X-Axis:  Time in Trajectory (femtosec)
# Y-Axis:  Bond Length (Angstroms)
#                  X                   Y
0 1.09375625150213427248
.10000 1.09053912971704046049
.20000 1.08770381141099252838
.30000 1.08526882349305510675
.40000 1.08324099648508503077
.50000 1.08161642389527351333
.60000 1.08037753590400055115
.70000 1.07950178880722564553
.80000 1.07896345694420995066
.90000 1.07874196572164559505
1.00000 1.07882121172694783087
1.10000 1.07919477949209891459
1.20000 1.07986834699466953122
1.30000 1.08084767265096148700
1.40000 1.08214379870052390371
1.50000 1.08376493978537615359
1.60000 1.08571415673785888053
1.70000 1.08798285499772467692
1.80000 1.09055990584011477310
1.90000 1.09342156446861793178
2.00000 1.09654201574449485387
2.10000 1.09989525056070680352
2.20000 1.10345520991973208409
2.30000 1.10720129970073644237
2.40000 1.11111959249263533090
2.50000 1.11519681799537071670
2.60000 1.11942598026801218242
2.70000 1.12379761398438642529
2.80000 1.12830513200995412294
2.90000 1.13293308306404399040
3.00000 1.13767133040786432573
3.10000 1.14250209408035659845
3.20000 1.14740798257420189520
3.30000 1.15237177084046969464
3.40000 1.15737487131050153969
3.50000 1.16240484348397310005
3.60000 1.16744561751415213404
3.70000 1.17248237457925140444
3.80000 1.17749982133586754952
3.90000 1.18248192878073193833
4.00000 1.18741270148588186642
4.10000 1.19228143370472728333
4.20000 1.19707401291064705829
4.30000 1.20178400380684049109
4.40000 1.20640732582697789252
4.50000 1.21093945118738286154
4.60000 1.21538053376463126566
4.70000 1.21972897551095341681
4.80000 1.22397911929289055171
4.90000 1.22812607377052295851
5.00000 1.23216244344404524623
5.10000 1.23608383168213959128
5.20000 1.23988216097175944488
5.30000 1.24355491143173890807
5.40000 1.24709937568543430010
5.50000 1.25051103474939396473
5.60000 1.25378594014648289961
5.70000 1.25691792070047278803
5.80000 1.25989814729643919736
5.90000 1.26271683506992176317
6.00000 1.26536496590114268897
6.10000 1.26783772133739576631
6.20000 1.27012941691545747774
6.30000 1.27224002060185168504
6.40000 1.27417068046710288443
6.50000 1.27592178897650305782
6.60000 1.27749589840515730714
6.70000 1.27888978898300693250
6.80000 1.28010124627741848003
6.90000 1.28112572690934592752
7.00000 1.28195687364942195234
7.10000 1.28259180814201366861
7.20000 1.28302698059939487774
7.30000 1.28326357539828893874
7.40000 1.28329810773413049555
7.50000 1.28313080493806242341
7.60000 1.28276080668143271736
7.70000 1.28218499855754044771
7.80000 1.28139929863645547416
7.90000 1.28040130712913597837
8.00000 1.27918963409886964264
8.10000 1.27776584803672069344
8.20000 1.27613505531703030636
8.30000 1.27430227835510048577
8.40000 1.27227687192489669968
8.50000 1.27006237643156723816
8.60000 1.26766273173663979889
8.70000 1.26508080124986483015
8.80000 1.26231260705223094115
8.90000 1.25935784969205635233
9.00000 1.25620993205315806402
9.10000 1.25286690821651124013
9.20000 1.24932618429015566679
9.30000 1.24558875301762419213
9.40000 1.24165959590340218173
9.50000 1.23754556788386584241
9.60000 1.23325655540888976861
9.70000 1.22880309176816445703
9.80000 1.22419455062134629647
9.90000 1.21944113453745687559
10.00000 1.21455085433052164149
10.10000 1.20952640607016099985
10.20000 1.20437258336861853358
10.30000 1.19909345655123979581
10.40000 1.19369145322063858697
10.50000 1.18817019892522131881
10.60000 1.18253651703657760659
10.70000 1.17680285446883582922
10.80000 1.17097947691067583458
10.90000 1.16507714362440395442
11.00000 1.15911181109416704968
11.10000 1.15309657772191831269
11.20000 1.14704700714225308509
11.30000 1.14098073588733302504
11.40000 1.13491690535871391609
11.50000 1.12887601283976266442
11.60000 1.12288041303070203656
11.70000 1.11695480382377155520
11.80000 1.11111792261082711778
11.90000 1.10538929215503078347
12.00000 1.09978828596916779490
12.10000 1.09433079764301616770
12.20000 1.08903419668116942010
12.30000 1.08391651359733421122
12.40000 1.07899787448771186168
12.50000 1.07430426335419520199
12.60000 1.06985656095431783821
12.70000 1.06567820240258269064
12.80000 1.06179009403977771335
12.90000 1.05820851112576107459
13.00000 1.05495074654412184078
13.10000 1.05203190973420573332
13.20000 1.04946898747223588455
13.30000 1.04727907629533017420
13.40000 1.04548229553828409151
13.50000 1.04409799324105589433
13.60000 1.04314327293761521913
13.70000 1.04263147531138728806
13.80000 1.04257300818407916425
13.90000 1.04296673866140141640
14.00000 1.04381404207119191255
14.10000 1.04510952790604679282
14.20000 1.04684890219983514104
14.30000 1.04902449622923486809
14.40000 1.05163546350910019128
14.50000 1.05467402433974830496
14.60000 1.05813570494573142912
14.70000 1.06200952604060948696
14.80000 1.06628253421220400293
14.90000 1.07093378313740761364
15.00000 1.07594352187324405117
15.10000 1.08128643523397628906
15.20000 1.08693623330441974920
15.30000 1.09286754513344388179
15.40000 1.09905656250076592679
15.50000 1.10548100033017301965
15.60000 1.11212280540594976147
15.70000 1.11896155101236610810
15.80000 1.12598234593842544845
15.90000 1.13316806543248473244
16.00000 1.14050595143164421805
16.10000 1.14797690433344520313
16.20000 1.15556588294999433147
16.30000 1.16325117429813927525
16.40000 1.17101398965597332440
16.50000 1.17883499699873179494
16.60000 1.18669277027754744807
16.70000 1.19457129410470934855
16.80000 1.20245455603361576684
16.90000 1.21032969627329230461
17.00000 1.21818237737745984846
17.10000 1.22600095337157058835
17.20000 1.23377039464764269403
17.30000 1.24147588324582447363
17.40000 1.24910182032170620001
17.50000 1.25663089957433403866
17.60000 1.26404583837216916015
17.70000 1.27132945640734683639
17.80000 1.27846868014433580022
17.90000 1.28544917926964347181
18.00000 1.29226239190266618236
18.10000 1.29889980037068294254
18.20000 1.30535438092266729864
18.30000 1.31161763547803824121
18.40000 1.31768864069665562249
18.50000 1.32355848030073835494
18.60000 1.32922214101029779679
18.70000 1.33467439041475580415
18.80000 1.33990928349534170991
18.90000 1.34491984116414908365
19.00000 1.34970070411591621129
19.10000 1.35424218731732028404
19.20000 1.35853862875554628080
19.30000 1.36257971903811925186
19.40000 1.36635758955589660090
19.50000 1.36986616533331459606
19.60000 1.37309677903125240708
19.70000 1.37604465541783926511
19.80000 1.37870703783436167675
19.90000 1.38108217717773767526
20.00000 1.38316990562511878271
20.10000 1.38497171096705076346
20.20000 1.38648639335876643142
20.30000 1.38771429438519512570
20.40000 1.38865229811173394392
20.50000 1.38929468686560519790
20.60000 1.38963661704850020118
20.70000 1.38967088413803935464
20.80000 1.38938851095041087503
20.90000 1.38878193248328227234
21.00000 1.38784573216874504318
21.10000 1.38657352175858312832
21.20000 1.38496456204806915629
21.30000 1.38301325831461210905
21.40000 1.38072251928981009142
21.50000 1.37809058331156156260
21.60000 1.37512064566022715212
21.70000 1.37181249067283244357
21.80000 1.36816886015506141543
21.90000 1.36419005288925926840
22.00000 1.35987973514167788704
22.10000 1.35523287159882600008
22.20000 1.35025122185577006794
22.30000 1.34493147927654663844
22.40000 1.33927221727138056837
22.50000 1.33327073162955167302
22.60000 1.32692469910654688966
22.70000 1.32023474871478822169
22.80000 1.31320252189409078974
22.90000 1.30583017473559707904
23.00000 1.29812404093715173748
23.10000 1.29008757724776188932
23.20000 1.28172762511892517920
23.30000 1.27304598394323525708
23.40000 1.26404899736363067928
23.50000 1.25474116287822485703
23.60000 1.24512668171596098039
23.70000 1.23521205408868966396
23.80000 1.22500227188768919441
23.90000 1.21451026442183682353
24.00000 1.20374798938399062233
24.10000 1.19273338918972164405
24.20000 1.18148589014384763409
24.30000 1.17002763768596509166
24.40000 1.15838629076875732852
24.50000 1.14658958307233892294
24.60000 1.13466918388312635094
24.70000 1.12265728558674574701
24.80000 1.11058861803144732210
24.90000 1.09850251399393711173
25.00000 1.08644091881565285602
25.10000 1.07445262504449213151
25.20000 1.06258490760832849314
25.30000 1.05089149167218972208
25.40000 1.03942198156667824050
25.50000 1.02823054801002678632
25.60000 1.01736480744421270746
25.70000 1.00687578738690503878
25.80000 .99681114533245463707
25.90000 .98722375023598373719
26.00000 .97817234054178816777
26.10000 .96971622996575652858
26.20000 .96192173099218420765
26.30000 .95485111607936030102
26.40000 .94856514957170970271
26.50000 .94311682134823573509
26.60000 .93854724913240249718
26.70000 .93488880356222044124
26.80000 .93216578272107799998
26.90000 .93039637989622466071
27.00000 .92958976390932790864
27.10000 .92975450194392713142
27.20000 .93089135311324060015
27.30000 .93299468227262688938
27.40000 .93605595810239891875
27.50000 .94005806539543077312
27.60000 .94497687730970433518
27.70000 .95077893481134719553
27.80000 .95742380597309152139
27.90000 .96485675348260894058
28.00000 .97301827876818429273
28.10000 .98184155780706288048
28.20000 .99125672585107839963
28.30000 1.00119842806558580812
28.40000 1.01160525566349248776
28.50000 1.02241873746718863622
28.60000 1.03359244507978095031
28.70000 1.04508160038295574233
28.80000 1.05684454810818795272
28.90000 1.06884302805323102317
29.00000 1.08103290518327886835
29.10000 1.09337186472718420686
29.20000 1.10580889387723772277
29.30000 1.11829551384730145487
29.40000 1.13078137495317811765
29.50000 1.14321724750722686076
29.60000 1.15556093659053740098
29.70000 1.16777228002080953659
29.80000 1.17982086885848904278
29.90000 1.19167955443944745057
30.00000 1.20332514254543854768
30.10000 1.21473929624261353274
30.20000 1.22590455634278478686
30.30000 1.23680392532284598987
30.40000 1.24742171849539320100
30.50000 1.25774193224643663384
30.60000 1.26775384733354290065
30.70000 1.27744490685352063052
30.80000 1.28680449169289116217
30.90000 1.29582378218992415589
31.00000 1.30449359852856311362
31.10000 1.31280581787292518076
31.20000 1.32075303314321409889
31.30000 1.32832579347613362528
31.40000 1.33551725495517278996
31.50000 1.34232273706661171194
31.60000 1.34873180115136307999
31.70000 1.35474436806579860385
31.80000 1.36035408532411148855
31.90000 1.36555522595353132792
32.00000 1.37034357072195584479
32.10000 1.37471731963083959685
32.20000 1.37867208411608886105
32.30000 1.38220553631144163493
32.40000 1.38531797926613224187
32.50000 1.38800752630560328673
32.60000 1.39027633050160211666
32.70000 1.39212348980038405212
32.80000 1.39355066802072180700
32.90000 1.39455465098396197633
33.00000 1.39513488840075962025
33.10000 1.39528994563854003283
33.20000 1.39501873860891202008
33.30000 1.39432236054579573682
33.40000 1.39320053985741765502
33.50000 1.39165658285871662095
33.60000 1.38969342138976825480
33.70000 1.38731407841411311758
33.80000 1.38451915773419329020
33.90000 1.38130927358430487010
34.00000 1.37768403159323872595
34.10000 1.37364106852190466968
34.20000 1.36918173809943871891
34.30000 1.36430596080278121754
34.40000 1.35901826120402076074
34.50000 1.35332308090160052512
34.60000 1.34723121754248257175
34.70000 1.34075234864683343578
34.80000 1.33389396543241022340
34.90000 1.32666721401789378809
35.00000 1.31907851285774494644
35.10000 1.31113274527448211390
35.20000 1.30283793684786443587
35.30000 1.29419938474911971347
35.40000 1.28522496620124836415
35.50000 1.27592110153645472186
35.60000 1.26630052429705642920
35.70000 1.25637271293394461401
35.80000 1.24615020613287225022
35.90000 1.23564966317965708414
36.00000 1.22488439341719102499
36.10000 1.21387386327451667394
36.20000 1.20263820373917940824
36.30000 1.19119885806946608237
36.40000 1.17957700698894601673
36.50000 1.16779531717677306329
36.60000 1.15587641946144052307
36.70000 1.14384665922928672948
36.80000 1.13173126453014454132
36.90000 1.11955991831165517123
37.00000 1.10736687277026668331
37.10000 1.09519262444055931470
37.20000 1.08308063707048147006
37.30000 1.07107702440160670267
37.40000 1.05923242217466134357
37.50000 1.04759688769153948837
37.60000 1.03621765769214722449
37.70000 1.02514368513394257751
37.80000 1.01442796184056362001
37.90000 1.00412277595172593515
38.00000 .99428300782272247378
38.10000 .98496801490708316299
38.20000 .97623864303355662648
38.30000 .96815109981758529219
38.40000 .96075977180250422889
38.50000 .95411781184610530254
38.60000 .94826617147929515286
38.70000 .94324744142404118158
38.80000 .93909902187469027306
38.90000 .93585050386373143203
39.00000 .93352854203446827445
39.10000 .93215503037906736385
39.20000 .93174152301858909909
39.30000 .93229774706260016790
39.40000 .93382218050012069736
39.50000 .93630268342561103652
39.60000 .93972177140523886023
39.70000 .94405188653484507509
39.80000 .94925693598782832385
39.90000 .95529503115320347613
40.00000 .96212174715781162411
40.10000 .96968789332908555190
40.20000 .97794193224137802076
40.30000 .98682912436247036415
40.40000 .99629235071488930909
40.50000 1.00627352616323957427
40.60000 1.01671327564608892540
40.70000 1.02755442682808777824
40.80000 1.03874412375040658999
40.90000 1.05023311358954969869
41.00000 1.06197394441718766681
41.10000 1.07392780269718317782
41.20000 1.08605225027343873184
41.30000 1.09830745553829324809
41.40000 1.11065018374148752490
41.50000 1.12303979005955082855
41.60000 1.13543359408597735923
41.70000 1.14779189687373207208
41.80000 1.16007737112056452697
41.90000 1.17225812411473608861
42.00000 1.18431058018621112038
42.10000 1.19621277563232871534
42.20000 1.20794675487829346624
42.30000 1.21949786140033882389
42.40000 1.23085512665179243668
42.50000 1.24200161817809239116
42.60000 1.25292563127306163350
42.70000 1.26361583304460062467
42.80000 1.27405633999246673816
42.90000 1.28423638269401167125
43.00000 1.29414433789357514617
43.10000 1.30377226505436907150
43.20000 1.31310968745227068330
43.30000 1.32215054481741979880
43.40000 1.33089237017010507768
43.50000 1.33933294485613247756
43.60000 1.34747015686730516918
43.70000 1.35530428469550704065
43.80000 1.36283513639251317917
43.90000 1.37006101377055467251
44.00000 1.37697953219465103275
44.10000 1.38358735412188557629
44.20000 1.38987910247654274169
44.30000 1.39585026877885437472
44.40000 1.40149615981065035524
44.50000 1.40681362509822174383
44.60000 1.41180086896027939794
44.70000 1.41645942805503610372
44.80000 1.42078883131660350196
44.90000 1.42479422479177673005
45.00000 1.42847325394352413825
45.10000 1.43182790871040085338
45.20000 1.43485376110145803248
45.30000 1.43755063388181217830
45.40000 1.43991092890393744660
45.50000 1.44193339159546478684
45.60000 1.44361461563742835361
45.70000 1.44495454028630257112
45.80000 1.44595488907711087001
45.90000 1.44661723702920116974
46.00000 1.44694337113067420832
46.10000 1.44693742671789369953
46.20000 1.44660244889223106831
46.30000 1.44593766368955200543
46.40000 1.44494634054901844995
46.50000 1.44362874949794484896
46.60000 1.44198451531422486353
46.70000 1.44001994825800937583
46.80000 1.43773524775808428393
46.90000 1.43513575745641568903
47.00000 1.43222479679832383496
47.10000 1.42900516124855196409
47.20000 1.42547821938253409428
47.30000 1.42164847454354903900
47.40000 1.41751954006602674415
47.50000 1.41309412220559462632
47.60000 1.40837807147122253111
47.70000 1.40337864251562557403
47.80000 1.39810688064038938124
47.90000 1.39256560293330525735
48.00000 1.38676400819641984246
48.10000 1.38070572581560622714
48.20000 1.37439080394951711856
48.30000 1.36782218187379897454
48.40000 1.36099541983652538668
48.50000 1.35390699187388791621
48.60000 1.34655452086649651558
48.70000 1.33893676162132466860
48.80000 1.33105599959055066046
48.90000 1.32291061817078178594
49.00000 1.31450737685986380317
49.10000 1.30585531940563767801
49.20000 1.29696076016431584251
49.30000 1.28784010739377114648
49.40000 1.27850877214863097708
49.50000 1.26898530474194223428
49.60000 1.25929121067527506189
49.70000 1.24944645405875637308
49.80000 1.23946905829956078012
49.90000 1.22937670624141890807
50.00000 1.21918609322039102727
50.10000 1.20891240076276825327
50.20000 1.19857341286547817366
50.30000 1.18818829483924811133
50.40000 1.17777861150302776246
50.50000 1.16737110256593211593
50.60000 1.15699515363246012172
50.70000 1.14667525485509627788
50.80000 1.13644033930602797834
50.90000 1.12631875123652274210
51.00000 1.11633688913338342659
51.10000 1.10651919297497953521
51.20000 1.09689491959850010055
51.30000 1.08749700260598419729
51.40000 1.07836114506690197234
51.50000 1.06952339175634676718
51.60000 1.06102208380551627423
51.70000 1.05289586740617421800
51.80000 1.04517638620186975596
51.90000 1.03789955319433489001
52.00000 1.03109467951832628976
52.10000 1.02479433262679590211
52.20000 1.01903298660691058122
52.30000 1.01384693511890639832
52.40000 1.00927554420881515779
52.50000 1.00535699675737075958
52.60000 1.00212442736069456615
52.70000 .99960650845470188945
52.80000 .99782331426209920964
52.90000 .99678366055679303555
53.00000 .99648822364290888793
53.10000 .99693278636826866072
53.20000 .99810375294004380374
53.30000 .99998594874628113446
53.40000 1.00255933447851354589
53.50000 1.00580062762607182616
53.60000 1.00968620900455999047
53.70000 1.01418982247358408403
53.80000 1.01928531778692858791
53.90000 1.02495124192324387855
54.00000 1.03116659174645490451
54.10000 1.03791154117005559001
54.20000 1.04516833541109539298
54.30000 1.05291147165799271673
54.40000 1.06110878515824191624
54.50000 1.06972455899638015181
54.60000 1.07871200853100731577
54.70000 1.08802264820820710708
54.80000 1.09760566381829499012
54.90000 1.10741598778146597606
55.00000 1.11741427606505905066
55.10000 1.12756631564001591542
55.20000 1.13784563840136066147
55.30000 1.14822617499907221022
55.40000 1.15868802566523487828
55.50000 1.16920423796101594527
55.60000 1.17975084350594977652
55.70000 1.19029973388806569118
55.80000 1.20082101303816298599
55.90000 1.21128491850348735364
56.00000 1.22166436028722717257
56.10000 1.23193392586980897706
56.20000 1.24207043783233163301
56.30000 1.25205745446564871286
56.40000 1.26187694943841493407
56.50000 1.27151511193575674309
56.60000 1.28096185408816916885
56.70000 1.29020368263115727319
56.80000 1.29923035354551349859
56.90000 1.30803002851922325430
57.00000 1.31659037130536542595
57.10000 1.32489878950582485615
57.20000 1.33294013721734705665
57.30000 1.34070071805492817077
57.40000 1.34816396001191190424
57.50000 1.35531080046644651536
57.60000 1.36212717807038855075
57.70000 1.36859676984165061999
57.80000 1.37470926212672328819
57.90000 1.38045375509395460516
58.00000 1.38582282680615417838
58.10000 1.39081102913300195039
58.20000 1.39541340737789960507
58.30000 1.39962337053437343637
58.40000 1.40343439158765095441
58.50000 1.40683686211657106976
58.60000 1.40982027149491647533
58.70000 1.41237466209111808747
58.80000 1.41449107486120250881
58.90000 1.41616271614140442318
59.00000 1.41738515794966612878
59.10000 1.41815597750494286029
59.20000 1.41847296964764189333
59.30000 1.41833359406488006939
59.40000 1.41773469105224338514
59.50000 1.41667076235129522771
59.60000 1.41513198661220289724
59.70000 1.41311100054100491741
59.80000 1.41060189695675654156
59.90000 1.40759770596324857750
60.00000 1.40409900748843206352
60.10000 1.40010762649376351434
60.20000 1.39562427125677346468
60.30000 1.39065286451148548302
60.40000 1.38519345610387576650
60.50000 1.37924676569821979046
60.60000 1.37281124625711017665
60.70000 1.36589010912884203372
60.80000 1.35848325845002594938
60.90000 1.35060021257698608434
61.00000 1.34224938425651736262
61.10000 1.33344544927679737460
61.20000 1.32420136953901388116
61.30000 1.31452726340498545020
61.40000 1.30443408950663352402
61.50000 1.29392452021128342167
61.60000 1.28300430351967253251
61.70000 1.27167627742755349395
61.80000 1.25994844946172301720
61.90000 1.24783247712503460069
62.00000 1.23534380745159361485
62.10000 1.22250533867995848519
62.20000 1.20934284674032781083
62.30000 1.19588485153839121619
62.40000 1.18216362754527344661
62.50000 1.16821381548627475560
62.60000 1.15407325415893769425
62.70000 1.13978257291906336639
62.80000 1.12538533306330236711
62.90000 1.11092990165221495850
63.00000 1.09646360656293558533
63.10000 1.08203740200327640984
63.20000 1.06770323018055911471
63.30000 1.05351708739915557194
63.40000 1.03954185635981007380
63.50000 1.02584239734278871342
63.60000 1.01249300076494355981
63.70000 .99957298156912984859
63.80000 .98715868943194741043
63.90000 .97533269675377949978
64.00000 .96417210289709170780
64.10000 .95375291738531526234
64.20000 .94415122702086237345
64.30000 .93543697631908906704
64.40000 .92768360373836509884
64.50000 .92096243262686887949
64.60000 .91533692661445708769
64.70000 .91086704854276071237
64.80000 .90759973739584125113
64.90000 .90557220885691937183
65.00000 .90481258821039840791
65.10000 .90533676751030055578
65.20000 .90715303134421592473
65.30000 .91025711994194255794
65.40000 .91462657496816699481
65.50000 .92022433028039418384
65.60000 .92699328334621713158
65.70000 .93486257814183577470
65.80000 .94374637278137392584
65.90000 .95355883607200662340
66.00000 .96421391513553671592
66.10000 .97562917057712045431
66.20000 .98772739826887458877
66.30000 1.00043419716641034061
66.40000 1.01367621639012523494
66.50000 1.02738312167954170649
66.60000 1.04148315690797419635
66.70000 1.05591227818081554875
66.80000 1.07060684715772297362
66.90000 1.08551244928835339451
67.00000 1.10058262761775410462
67.10000 1.11577315347072229151
67.20000 1.13104752996193754120
67.30000 1.14636830657428766862
67.40000 1.16170138339678325442
67.50000 1.17701342122636817450
67.60000 1.19227211882061554815
67.70000 1.20744955268325806771
67.80000 1.22251993349679169965
67.90000 1.23746126884561522425
68.00000 1.25225630294321138226
68.10000 1.26688660354666312968
68.20000 1.28133723490812519195
68.30000 1.29559041650168129051
68.40000 1.30963550760431049027
68.50000 1.32345933244886674908
68.60000 1.33704842262537372921
68.70000 1.35040065124206749250
68.80000 1.36351082383162620789
68.90000 1.37637986775054218678
69.00000 1.38901232102742702776
69.10000 1.40140941408319360554
69.20000 1.41357532080430719438
69.30000 1.42551225077478727362
69.40000 1.43721692271069505383
69.50000 1.44868889368663277538
69.60000 1.45992286875231870929
69.70000 1.47091665148811202109
69.80000 1.48166562727357618890
69.90000 1.49217131172328869432
70.00000 1.50243123782421403699
70.10000 1.51244774003236224214
70.20000 1.52222666688308939242
70.30000 1.53176859379639978307
70.40000 1.54107849346196509692
70.50000 1.55015656380702397747
70.60000 1.55900196783455023322
70.70000 1.56761330331781759857
70.80000 1.57598482505733537916
70.90000 1.58411285634104996364
71.00000 1.59199161916701056482
71.10000 1.59961528570778542682
71.20000 1.60698229083583867601
71.30000 1.61409293899545945569
71.40000 1.62094660693713165870
71.50000 1.62754592609548195200
71.60000 1.63389446144143594131
71.70000 1.63999490163689228464
71.80000 1.64584960636930615028
71.90000 1.65145962804483961142
72.00000 1.65683028845503666450
72.10000 1.66196035262637959235
72.20000 1.66685291435147330458
72.30000 1.67151061463216559497
72.40000 1.67593817667538082727
72.50000 1.68014054632878853097
72.60000 1.68412304401845888405
72.70000 1.68789557289809845629
72.80000 1.69146284389903167627
72.90000 1.69483257277348785323
73.00000 1.69800863350602549284
73.10000 1.70099165267851917227
73.20000 1.70378128061262605245
73.30000 1.70637767032360101732
73.40000 1.70877457522049993778
73.50000 1.71096822039043144817
73.60000 1.71295457040897614109
73.70000 1.71473047120823043942
73.80000 1.71629526326561887414
73.90000 1.71765002711437116549
74.00000 1.71879334243910777372
74.10000 1.71973006063684308675
74.20000 1.72045912991532582933
74.30000 1.72098257662417953951
74.40000 1.72130368508900834224
74.50000 1.72141990665177332844
74.60000 1.72133272181411807378
74.70000 1.72104293054938057230
74.80000 1.72055199542617717426
74.90000 1.71986253070499794524
75.00000 1.71897468379118370307
75.10000 1.71789268709835306755
75.20000 1.71661643219095394979
75.30000 1.71514765414089057663
75.40000 1.71348924042230273935
75.50000 1.71164078154062454553
75.60000 1.70960270079600658075
75.70000 1.70737717883337072557
75.80000 1.70496724205246829135
75.90000 1.70237233626284000421
76.00000 1.69959697245376381612
76.10000 1.69664399688944763613
76.20000 1.69351332422157222305
76.30000 1.69020764096071935844
76.40000 1.68672311622684533599
76.50000 1.68305928598311711403
76.60000 1.67921468569001027540
76.70000 1.67518457509941273933
76.80000 1.67096921903516822382
76.90000 1.66656799791937682580
77.00000 1.66198164705450342707
77.10000 1.65721458353557823136
77.20000 1.65227092250332844741
77.30000 1.64715572647943643058
77.40000 1.64187465124046543335
77.50000 1.63643067777953857326
77.60000 1.63082628967220172170
77.70000 1.62506213921068261407
77.80000 1.61913896811916672491
77.90000 1.61305535748808075430
78.00000 1.60681143342366094827
78.10000 1.60040369057997363767
78.20000 1.59383223153065893819
78.30000 1.58709459946690008261
78.40000 1.58018918499969490203
78.50000 1.57311569058381716975
78.60000 1.56587265831101348852
78.70000 1.55845955908069683859
78.80000 1.55087964408686465936
78.90000 1.54313675969241300424
79.00000 1.53523632797983255643
79.10000 1.52718274581793255669
79.20000 1.51898694180628162502
79.30000 1.51065475593697450219
79.40000 1.50219759337944620473
79.50000 1.49361871445459600601
79.60000 1.48492897852052170125
79.70000 1.47613295014405799287
79.80000 1.46723704260933924936
79.90000 1.45824668552512060904
80.00000 1.44917048771012446394
80.10000 1.44001261352392326883
80.20000 1.43078294075446678146
80.30000 1.42148600026064273581
80.40000 1.41213076514818555949
80.50000 1.40272456933711687233
80.60000 1.39327398288025173329
80.70000 1.38378538228043151995
80.80000 1.37426312487856560401
80.90000 1.36471467537870347325
81.00000 1.35513975725789994992
81.10000 1.34554329461113959356
81.20000 1.33593048674584861425
81.30000 1.32629826673263808499
81.40000 1.31665364289436422764
81.50000 1.30699761564587408393
81.60000 1.29733348630835857261
81.70000 1.28766467708056665477
81.80000 1.27799086629169615517
81.90000 1.26831664034814271611
82.00000 1.25864101245867560518
82.10000 1.24896451440583370963
82.20000 1.23928746362617579736
82.30000 1.22961445367684256088
82.40000 1.21995084082474405252
82.50000 1.21030386046066960399
82.60000 1.20068644228249700012
82.70000 1.19111438220222998027
82.80000 1.18160083372262394489
82.90000 1.17216448742827898385
83.00000 1.16282443128831791844
83.10000 1.15359911093672397992
83.20000 1.14450871198999616876
83.30000 1.13557807772297189587
83.40000 1.12682861010448257077
83.50000 1.11828944390394743634
83.60000 1.10998572518794132463
83.70000 1.10194488687365848678
83.80000 1.09419280161176348327
83.90000 1.08675605615105729669
84.00000 1.07966150820384441452
84.10000 1.07293221979629263065
84.20000 1.06659419632116881306
84.30000 1.06067198417984058678
84.40000 1.05518799793686053847
84.50000 1.05016156460470405086
84.60000 1.04561046329978928726
84.70000 1.04155170736214531923
84.80000 1.03799975632222573272
84.90000 1.03496653744988296602
85.00000 1.03246796074841954390
85.10000 1.03051145227843052826
85.20000 1.02910689857079473374
85.30000 1.02825771860463075251
85.40000 1.02796494630264508839
85.50000 1.02822071230354040169
85.60000 1.02902055204986066400
85.70000 1.03035194159568603202
85.80000 1.03220663950199429048
85.90000 1.03457892873719402849
86.00000 1.03745902313103431796
86.10000 1.04084313418545447981
86.20000 1.04472486418673888092
86.30000 1.04909076632911034310
86.40000 1.05392872606120761338
86.50000 1.05921724651272554702
86.60000 1.06493632457250701107
86.70000 1.07105699030303704936
86.80000 1.07755423687162958507
86.90000 1.08440444867032890644
87.00000 1.09158225333503842192
87.10000 1.09906691080434224853
87.20000 1.10683499003645525337
87.30000 1.11486619223788466263
87.40000 1.12314031570414210645
87.50000 1.13163339363108227427
87.60000 1.14032323006856262149
87.70000 1.14918971866050037334
87.80000 1.15821461364722902549
87.90000 1.16738403654024668181
88.00000 1.17668231929862870698
88.10000 1.18610043539238278116
88.20000 1.19562873718767733539
88.30000 1.20525484645737890515
88.40000 1.21496901043812636003
88.50000 1.22475969283121005231
88.60000 1.23461628287456179977
88.70000 1.24453117445084516452
88.80000 1.25450057484283362125
88.90000 1.26451846189567355007
89.00000 1.27458898614494547184
89.10000 1.28470997595293857047
89.20000 1.29488074785055013574
89.30000 1.30509994743161337696
89.40000 1.31536314602850265503
89.50000 1.32566785689704342321
89.60000 1.33600558777386855658
89.70000 1.34637610453171665014
89.80000 1.35677832601276469535
89.90000 1.36721108016392260366
90.00000 1.37767701065162584791
90.10000 1.38817902811416942973
90.20000 1.39871743689746000106
90.30000 1.40929279421772394159
90.40000 1.41990222730369713298
90.50000 1.43054103851130394615
90.60000 1.44120392855244465573
90.70000 1.45188406227322434920
90.80000 1.46257294082380725549
90.90000 1.47326760237100170884
91.00000 1.48396414087066133526
91.10000 1.49465788188100088712
91.20000 1.50534869158577342551
91.30000 1.51603362842946198282
91.40000 1.52671054447298555363
91.50000 1.53737271091723232785
91.60000 1.54801752229391770538
91.70000 1.55863894909950200435
91.80000 1.56923316367039605080
91.90000 1.57979785864046543212
92.00000 1.59033699294080435472
92.10000 1.60084869074937872468
92.20000 1.61133905024423708341
92.30000 1.62180760479904027363
92.40000 1.63225166434897532316
92.50000 1.64266619481561134365
92.60000 1.65304035296117317742
92.70000 1.66336045115903846897
92.80000 1.67361301108290861661
92.90000 1.68378167845032688489
93.00000 1.69385333940722270549
93.10000 1.70381563350586732430
93.20000 1.71365681241052462954
93.30000 1.72336667228074246521
93.40000 1.73293208847432910590
93.50000 1.74234125873607205927
93.60000 1.75158139254046655906
93.70000 1.76063763630850513521
93.80000 1.76950039569845815844
93.90000 1.77816190027145728404
94.00000 1.78661878891077376915
94.10000 1.79486853861167225040
94.20000 1.80291508232889327060
94.30000 1.81076408976928852723
94.40000 1.81842460563505354256
94.50000 1.82590283581410760675
94.60000 1.83321044136263854087
94.70000 1.84035598484532334242
94.80000 1.84734803333454197281
94.90000 1.85419621279545277794
95.00000 1.86090808845493494996
95.10000 1.86749337082464632774
95.20000 1.87395604280890217470
95.30000 1.88030636319882723519
95.40000 1.88655028155016318928
95.50000 1.89269565011123750931
95.60000 1.89875265332717836863
95.70000 1.90473116402315421348
95.80000 1.91064188479735783269
95.90000 1.91649544007127760241
96.00000 1.92230124196209164286
96.10000 1.92806505555829209940
96.20000 1.93379048022530093331
96.30000 1.93947775464762678468
96.40000 1.94512353339164553947
96.50000 1.95072658222237798058
96.60000 1.95628457415913802425
96.70000 1.96180288575712927051
96.80000 1.96728537080643183437
96.90000 1.97273964708321305639
97.00000 1.97817795185569692973
97.10000 1.98360970393195041961
97.20000 1.98904456471844793103
97.30000 1.99449047585467301473
97.40000 1.99995157150892031293
97.50000 2.00543396174419066807
97.60000 2.01093883561111823289
97.70000 2.01647157113409362342
97.80000 2.02203635058274854941
97.90000 2.02763579253178503364
98.00000 2.03327429849934413614
98.10000 2.03895801605133596237
98.20000 2.04468982057548278879
98.30000 2.05047441860682573110
98.40000 2.05632178081228327974
98.50000 2.06223733749609916231
98.60000 2.06823605422906212328
98.70000 2.07432602115144860369
98.80000 2.08051729687042015709
98.90000 2.08681772422868787555
99.00000 2.09323264637139653034
99.10000 2.09976437868847560845
99.20000 2.10640921277751726415
99.30000 2.11316909891021262775
99.40000 2.12003862734715284243
99.50000 2.12701976221990001519
99.60000 2.13411263134024863959
99.70000 2.14131884724251189690
99.80000 2.14864228825926257296
99.90000 2.15608076604124456903
100.00000 2.16363680908996369385
100.10000 2.17130605743501761180
100.20000 2.17908617892432147838
100.30000 2.18696934845552876578
100.40000 2.19495513949624947682
100.50000 2.20304101900577420910
100.60000 2.21122870994476733706
100.70000 2.21952233180745446627
100.80000 2.22792735562428067243
100.90000 2.23645173359699403998
101.00000 2.24509959638186207572
101.10000 2.25387586203255657475
101.20000 2.26278316763339036466
101.30000 2.27182139476566247078
101.40000 2.28098991371334213534
101.50000 2.29028977213997967065
101.60000 2.29972368529830122285
101.70000 2.30929420972317860267
101.80000 2.31900563058695482762
101.90000 2.32886339725819899794
102.00000 2.33887345835254627184
102.10000 2.34904185618860354950
102.20000 2.35936882747844237936
102.30000 2.36985617786670758970
102.40000 2.38050086359866712819
102.50000 2.39130411570653221254
102.60000 2.40225970499486170771
102.70000 2.41336581230571011003
102.80000 2.42462075553353291837
102.90000 2.43602580365171830008
103.00000 2.44758089805873423759
103.10000 2.45928987463352924690
103.20000 2.47115507181115608756
103.30000 2.48317646326313265496
103.40000 2.49535628534504066317
103.50000 2.50769206134146383152
103.60000 2.52017931528810068519
103.70000 2.53280979095568880028
103.80000 2.54557456745328912001
103.90000 2.55846663892046870676
104.00000 2.57147818075013033932
104.10000 2.58460061284949787500
104.20000 2.59783142303768432956
104.30000 2.61116762140981673133
104.40000 2.62460746963769803258
104.50000 2.63815241601959002508
104.60000 2.65179499067235587837
104.70000 2.66553069171450359422
104.80000 2.67935041323116226696
104.90000 2.69324245832899344628
105.00000 2.70718967061009598555
105.10000 2.72118104248137080836
105.20000 2.73520182995021411271
105.30000 2.74924367433590724266
105.40000 2.76330172484620289247
105.50000 2.77737283228323524983
105.60000 2.79145658160054497380
105.70000 2.80555240763882363089
105.80000 2.81965841797725562728
105.90000 2.83376910522081879796
106.00000 2.84787904712120806038
106.10000 2.86197846199635122271
106.20000 2.87606268516560674771
106.30000 2.89011885481289506084
106.40000 2.90414543378753674977
106.50000 2.91813853865867718504
106.60000 2.93209810231939545177
106.70000 2.94602981336323207277
106.80000 2.95994245854712520288
106.90000 2.97384450530487555281
107.00000 2.98775046532152681380
107.10000 3.00166458291678552429
107.20000 3.01559950450072199238
107.30000 3.02955746146066686549
107.40000 3.04354031776646586285
107.50000 3.05754893416753021228
107.60000 3.07158537990334886930
107.70000 3.08565156826593109101
107.80000 3.09975187235930224544
107.90000 3.11389573602842392922
108.00000 3.12809207631760737465
108.10000 3.14235205276604868196
108.20000 3.15668332430242359272
108.30000 3.17109413362596349147
108.40000 3.18558822876089872080
108.50000 3.20016913793771219163
108.60000 3.21483396838312631388
108.70000 3.22958434417944873712
108.80000 3.24441866323568050085
108.90000 3.25933276460980583933
109.00000 3.27432942701097196732
109.10000 3.28940388137258085773
109.20000 3.30455792658533979586
109.30000 3.31978472906979316383
109.40000 3.33508614596774696265
109.50000 3.35045305946330189740
109.60000 3.36588305012325108859
109.70000 3.38137018013363925744
109.80000 3.39691041431798727970
109.90000 3.41250026488394576358
110.00000 3.42813593306187320445
110.10000 3.44381821003751590302
110.20000 3.45954545279390714352
110.30000 3.47531725432081955702
110.40000 3.49113393806911968497
110.50000 3.50699265368976785371
110.60000 3.52289220148516607998
110.70000 3.53882523175064411091
110.80000 3.55478712370079904901
110.90000 3.57077021191927162631
111.00000 3.58676979641598967226
111.10000 3.60277867716974810009
111.20000 3.61879392285482318814
111.30000 3.63481413316829723146
111.40000 3.65083510155717660290
111.50000 3.66685677771862259572
111.60000 3.68287837241524988159
111.70000 3.69889679486749129816
111.80000 3.71490998716065797491
111.90000 3.73091452454408287801
112.00000 3.74690383102595789053
112.10000 3.76287755927295619997
112.20000 3.77883000595753182393
112.30000 3.79475900231121396571
112.40000 3.81066248742406994083
112.50000 3.82654004693025524332
112.60000 3.84238990008991669481
112.70000 3.85821591555229060122
112.80000 3.87401733806148575424
112.90000 3.88979630568774127936
113.00000 3.90555617721279231377
113.10000 3.92129630409167116283
113.20000 3.93701593573851311125
113.30000 3.95271095295874120156
113.40000 3.96837644473278265627
113.50000 3.98400696915630407384
113.60000 3.99959648138534095295
113.70000 4.01513973165791578780
113.80000 4.03063093186277723727
113.90000 4.04607168919212305150
114.00000 4.06146257872321162668
114.10000 4.07680504936267463900
114.20000 4.09210424947287969260
114.30000 4.10736536745174399879
114.40000 4.12258731888919485624
114.50000 4.13777545668067879992
114.60000 4.15292976393545572325
114.70000 4.16804825744388425021
114.80000 4.18313296571720273114
114.90000 4.19818685595627103454
115.00000 4.21320995622648741504
115.10000 4.22820794002222648491
115.20000 4.24318558357821535432
115.30000 4.25814704785684920104
115.40000 4.27309520132994462634
115.50000 4.28803804299600401761
115.60000 4.30297162230359125569
115.70000 4.31789852204680697264
115.80000 4.33281684197243675734
115.90000 4.34772826990901076943
116.00000 4.36263011148710612298
116.10000 4.37752636740956707169
116.20000 4.39241920342321151727
116.30000 4.40731047035570209101
116.40000 4.42220359015604346022
116.50000 4.43710054340602022829
116.60000 4.45200167885435550854
116.70000 4.46690838780257502607
116.80000 4.48182219264229624569
116.90000 4.49674432085703534054
117.00000 4.51167780417097160424
117.10000 4.52662340997392890034
117.20000 4.54158203241788862879
117.30000 4.55655310955342646053
117.40000 4.57152961458656636361
117.50000 4.58650701798612753414
117.60000 4.60147707611121322643
117.70000 4.61643044357325934139
117.80000 4.63136251525639050789
117.90000 4.64626692739795137999
118.00000 4.66114187908928599263
118.10000 4.67598638633572157238
118.20000 4.69080030363977443110
118.30000 4.70558107691876880702
118.40000 4.72032651525527416030
118.50000 4.73503204628743774672
118.60000 4.74969493225049139050
118.70000 4.76430727427744735717
118.80000 4.77886402100844463858
118.90000 4.79336459253800138052
119.00000 4.80780133025627422295
119.10000 4.82217559567857296417
119.20000 4.83648400524792390220
119.30000 4.85072896693630987288
119.40000 4.86491190366259355966
119.50000 4.87902999616819326641
119.60000 4.89308945006587836852
119.70000 4.90709036980765211584
119.80000 4.92103468111056904792
119.90000 4.93492232916922411819
120.00000 4.94875590768245509350
120.10000 4.96253217351444483307
120.20000 4.97624813157151559658
120.30000 4.98989735679983702007
120.40000 5.00347299583339412270
120.50000 5.01696711134555874118
120.60000 5.03037064848684882670
120.70000 5.04368053005501132523
120.80000 5.05689249126546094500
120.90000 5.07000753566363054966
121.00000 5.08302859259260905448
121.10000 5.09596130808623781489
121.20000 5.10881122462603818610
121.30000 5.12158636350066833469
121.40000 5.13429040104024501603
121.50000 5.14692730369975208182
121.60000 5.15949852390821020961
121.70000 5.17200172945814085214
121.80000 5.18443864413351891680
121.90000 5.19680689543627356821
122.00000 5.20910699541821659441
122.10000 5.22133610010742365349
122.20000 5.23349693019695961682
122.30000 5.24558975220718151806
122.40000 5.25761802247120269055
122.50000 5.26958235877474449403
122.60000 5.28148345008786333506
122.70000 5.29332109618224463894
122.80000 5.30509615601206610212
122.90000 5.31680759034535685537
123.00000 5.32845551386318697864
123.10000 5.34003863663185493248
123.20000 5.35155727074531082234
123.30000 5.36301626100163899176
123.40000 5.37441670728917334851
123.50000 5.38576579568857598499
123.60000 5.39706687817873904099
123.70000 5.40832558891696164494
123.80000 5.41954819625972142714
123.90000 5.43074016552513769775
124.00000 5.44190610647785800255
124.10000 5.45305201912892079830
124.20000 5.46418224215581960488
124.30000 5.47530198794459190147
124.40000 5.48641497583476636528
124.50000 5.49752503247315827990
124.60000 5.50863632769435960339
124.70000 5.51975083304482141730
124.80000 5.53087457833044700836
124.90000 5.54201130164356485499
125.00000 5.55316853359287124742
125.10000 5.56435612076896099160
125.20000 5.57558097542587932953
125.30000 5.58685605888401245107
125.40000 5.59819266389725104466
125.50000 5.60959915843734774068
125.60000 5.62108557802467547523
125.70000 5.63265550696560884572
125.80000 5.64431804271056292149
125.90000 5.65608034189402228296
126.00000 5.66795334358143777407
126.10000 5.67994960175299442770
126.20000 5.69208571058263317152
126.30000 5.70437966471315792274
126.40000 5.71684484116982135889
126.50000 5.72949678721770468888
126.60000 5.74234500639015941737
126.70000 5.75539293198248975991
126.80000 5.76864387722261808197
126.90000 5.78210021361451327102
127.00000 5.79576311863330038910
127.10000 5.80963195798365526720
127.20000 5.82371161339690652096
127.30000 5.83800314536494575876
127.40000 5.85250579673638597584
127.50000 5.86721687936938291597
127.60000 5.88213032456218195274
127.70000 5.89723816193716225937
127.80000 5.91253447103744165561
127.90000 5.92801124651674391541
128.00000 5.94366307323354256767
128.10000 5.95948640155248613350
128.20000 5.97547946124384231407
128.30000 5.99163586385905130632
128.40000 6.00795184610246356125
128.50000 6.02441426071697031666
128.60000 6.04101404016883576055
128.70000 6.05773648790173110481
128.80000 6.07456863661264428386
128.90000 6.09149867901200484205
129.00000 6.10851196336112613494
129.10000 6.12559947859489096061
129.20000 6.14275257168266545507
129.30000 6.15996340805771345452
129.40000 6.17722546561285878405
129.50000 6.19453077683443267917
129.60000 6.21187458343268549927
129.70000 6.22924887382210793621
129.80000 6.24664900512570819760
129.90000 6.26406855764558183527
130.00000 6.28149801441734119728
130.10000 6.29893410400100947110
130.20000 6.31636577369724528210
130.30000 6.33378540304445426827
130.40000 6.35118568369363611381
130.50000 6.36855787580901238369
130.60000 6.38589428190233979228
130.70000 6.40319011838739643712
130.80000 6.42043785253544838017
130.90000 6.43763470131918870748
131.00000 6.45477737249403513461
131.10000 6.47185957585924449112
131.20000 6.48888360708327083797
131.30000 6.50584592106153402406
131.40000 6.52274122371392256354
131.50000 6.53956820357284751516
131.60000 6.55632224042694533572
131.70000 6.57300042161173149578
131.80000 6.58960011373588587047
131.90000 6.60611978912659439522
132.00000 6.62255955389885489854
132.10000 6.63891933724134051554
132.20000 6.65520089732270967153
132.30000 6.67140549809176267252
132.40000 6.68753733307882177388
132.50000 6.70359600819746595206
132.60000 6.71958482195857097583
132.70000 6.73550314380492290777
132.80000 6.75134839235748520559
132.90000 6.76712138605315694539
133.00000 6.78281733549009854212
133.10000 6.79843566154582358712
133.20000 6.81397034271818650098
133.30000 6.82942106196784443073
133.40000 6.84478614748700530941
133.50000 6.86006215439379237115
133.60000 6.87525239388758730971
133.70000 6.89035725465799051843
133.80000 6.90537959293426533351
133.90000 6.92032308332017111468
134.00000 6.93519067820604338428
134.10000 6.94998912921423208753
134.20000 6.96471911225463564279
134.30000 6.97938832955109326176
134.40000 6.99399911353618917514
134.50000 7.00855713234764178161
134.60000 7.02306637344977681651
134.70000 7.03753116509937737696
134.80000 7.05195716501497192694
134.90000 7.06634971739610408025
135.00000 7.08071484357878939714
135.10000 7.09505676120903207535
135.20000 7.10937934095888570204
135.30000 7.12368710106199147902
135.40000 7.13798064375884953267
135.50000 7.15226087203382144643
135.60000 7.16652942306448637942
135.70000 7.18078396443264403545
135.80000 7.19502529421064648420
135.90000 7.20925578662610638820
136.00000 7.22348140614413155146
136.10000 7.23771055404994763735
136.20000 7.25195327322211860375
136.30000 7.26622835673893474973
136.40000 7.28054947069800494738
136.50000 7.29493467277466440232
136.60000 7.30940071972675472633
136.70000 7.32396284188150424835
136.80000 7.33863230622743491053
136.90000 7.35341765954858571162
137.00000 7.36832943819221481475
137.10000 7.38337340249333455042
137.20000 7.39856154016366886906
137.30000 7.41390101248094625516
137.40000 7.42940676340480094997
137.50000 7.44508790464807070836
137.60000 7.46095665778765933718
137.70000 7.47701916712462360128
137.80000 7.49327814306482286740
137.90000 7.50973271452732863507
138.00000 7.52637479184892838007
138.10000 7.54319421756559308067
138.20000 7.56017982535620643288
138.30000 7.57732156524084702910
138.40000 7.59460908759667497871
138.50000 7.61203447210087192994
138.60000 7.62959332987184841868
138.70000 7.64728022853759426688
138.80000 7.66509215242980624140
138.90000 7.68302151629487498730
139.00000 7.70106034726322606292
139.10000 7.71919535861277447952
139.20000 7.73741152892994311877
139.30000 7.75568698150009145919
139.40000 7.77400075500292191732
139.50000 7.79232608562687140322
139.60000 7.81064208552133055682
139.70000 7.82892537242002326649
139.80000 7.84715717086041293724
139.90000 7.86532701628139553097
140.00000 7.88342284303429965395
140.10000 7.90143776000925036711
140.20000 7.91936485835076296745
140.30000 7.93719879234009106218
140.40000 7.95493081034203590388
140.50000 7.97255471504448190074
140.60000 7.99005796582665600376
140.70000 8.00743286985348382321
140.80000 8.02466874677335201466
140.90000 8.04175827496723504941
141.00000 8.05869902335687183839
141.10000 8.07549007823556179743
141.20000 8.09213079415755612637
141.30000 8.10862491822485275326
141.40000 8.12497310107288909047
141.50000 8.14117494090263361907
141.60000 8.15722736619802697037
141.70000 8.17312758405507823870
141.80000 8.18887014704165399980
141.90000 8.20444905437348669261
142.00000 8.21986063890994443908
142.10000 8.23510142531377691106
142.20000 8.25016986984425672801
142.30000 8.26507159174087251293
142.40000 8.27980459303207227568
142.50000 8.29437624987057118972
142.60000 8.30878761066962163566
142.70000 8.32304204289597470251
142.80000 8.33714080849148187157
142.90000 8.35108566391424343171
143.00000 8.36487770437619727427
143.10000 8.37851867870627832737
143.20000 8.39201043219388520798
143.30000 8.40535805801501831535
143.40000 8.41856305834920975203
143.50000 8.43163227129611007681
143.60000 8.44456942420417312303
143.70000 8.45737628335182920280
143.80000 8.47005911997318941972
143.90000 8.48261695388917110567
144.00000 8.49505292403578848945
144.10000 8.50737014653682504269
144.20000 8.51956943149265026282
144.30000 8.53165325832127333765
144.40000 8.54362934492040098124
144.50000 8.55549875840783463554
144.60000 8.56726566028444106867
144.70000 8.57893515392732176583
144.80000 8.59050868801638544737
144.90000 8.60199022856832824477
145.00000 8.61338296149027615032
145.10000 8.62469152822632839697
145.20000 8.63592019850357348124
145.30000 8.64707640697328405421
145.40000 8.65816926342266653656
145.50000 8.66921118752998195755
145.60000 8.68021055958327545454
145.70000 8.69118368868993586409
145.80000 8.70213678984472180998
145.90000 8.71307775512195231322
146.00000 8.72401443462618303341
146.10000 8.73494940994794771799
146.20000 8.74588657204311105625
146.30000 8.75683225064452173898
146.40000 8.76779360679663809340
146.50000 8.77877743320480816027
146.60000 8.78979762286601226614
146.70000 8.80086848787697770129
146.80000 8.81200471010461954802
146.90000 8.82321962490359864667
147.00000 8.83452807225298254640
147.10000 8.84593801932457584636
147.20000 8.85745910077257991512
147.30000 8.86909468806963408890
147.40000 8.88084866290519557122
147.50000 8.89272522848721554942
147.60000 8.90472598915744290629
147.70000 8.91685624144574846245
147.80000 8.92911951283316623970
147.90000 8.94152354945945439576
148.00000 8.95407558506856697619
148.10000 8.96678416106844851269
148.20000 8.97965655731982881051
148.30000 8.99269949954811956075
148.40000 9.00591733388020834102
148.50000 9.01931248304703100777
148.60000 9.03288290960471821835
148.70000 9.04662209163420288828
148.80000 9.06052262323923564077
148.90000 9.07457569177011162804
149.00000 9.08876999670885059194
149.10000 9.10309658075058544525
149.20000 9.11754332687281503109
149.30000 9.13210105687475405524
149.40000 9.14676067926831679165
149.50000 9.16151447359763766694
149.60000 9.17635610077082830293
149.70000 9.19127818609735041023
149.80000 9.20627474698191917913
149.90000 9.22134498639531433944
150.00000 9.23648501148754097841
150.10000 9.25169530428050791846
150.20000 9.26697247296969151841
150.30000 9.28231588447182721711
150.40000 9.29772220809489446428
150.50000 9.31318637789929553603
150.60000 9.32870085920574473214
150.70000 9.34425650080631080703
150.80000 9.35984757629893244406
150.90000 9.37546467370796507338
151.00000 9.39110357436153506722
151.10000 9.40676138066720601769
151.20000 9.42243505399023697616
151.30000 9.43812400100560238448
151.40000 9.45382488002485690215
151.50000 9.46953524983296104737
151.60000 9.48524954353052326694
151.70000 9.50096486755976800564
151.80000 9.51667427095721291819
151.90000 9.53237630467980423612
152.00000 9.54806673996118441459
152.10000 9.56374537464972453978
152.20000 9.57941225715153152787
152.30000 9.59506964983120901576
152.40000 9.61071574440041380209
152.50000 9.62635543488297548120
152.60000 9.64198603810107163339
152.70000 9.65760909486240284738
152.80000 9.67322263471310785275
152.90000 9.68882695263962282312
153.00000 9.70442422038165023663
153.10000 9.72001261720919784115
153.20000 9.73559489729944546032
153.30000 9.75117363337470265559
153.40000 9.76674870131206969614
153.50000 9.78232169625401350202
153.60000 9.79789301248727659324
153.70000 9.81345841872384967003
153.80000 9.82901722392066011583
153.90000 9.84456230356830033912
154.00000 9.86008758250153678623
154.10000 9.87558945921452326144
154.20000 9.89106547334396123903
154.30000 9.90651170102256528899
154.40000 9.92193154748378618343
154.50000 9.93732316376965774280
154.60000 9.95269510145242015893
154.70000 9.96804832015204468832
154.80000 9.98338775339964444877
154.90000 9.99871689981884625616
155.00000 10.01403788110160885464
155.10000 10.02935012179742381935
155.20000 10.04465750975542221846
155.30000 10.05995845857605914994
155.40000 10.07525356460526009723
155.50000 10.09054640705987734966
155.60000 10.10583779217101821774
155.70000 10.12113105145793475808
155.80000 10.13642712148289457625
155.90000 10.15172319436488575497
156.00000 10.16702144097916221169
156.10000 10.18232008844010953193
156.20000 10.19761598699352867527
156.30000 10.21290573293227846583
156.40000 10.22818929485395278974
156.50000 10.24346413657518498367
156.60000 10.25873092285137382236
156.70000 10.27399160822477020189
156.80000 10.28924820678935706662
156.90000 10.30450435083289195269
157.00000 10.31976192085098443817
157.10000 10.33502647023209128268
157.20000 10.35030158456636470196
157.30000 10.36559016947872582636
157.40000 10.38089878607387251506
157.50000 10.39623026721734362335
157.60000 10.41159289285376351724
157.70000 10.42699044687718125272
157.80000 10.44243262278713484254
157.90000 10.45792226239246817628
158.00000 10.47346559732297970181
158.10000 10.48906717136876762407
158.20000 10.50472764175568713730
158.30000 10.52044568291415114228
158.40000 10.53621710046475836188
158.50000 10.55204088020900343592
158.60000 10.56791310569896765935
158.70000 10.58383222140832124784
158.80000 10.59979723426731404001
158.90000 10.61581028764898379200
159.00000 10.63187314836825919510
159.10000 10.64799516520988095438
159.20000 10.66418052559895480692
159.30000 10.68043895044904041606
159.40000 10.69677717304899270378
159.50000 10.71320491238308201529
159.60000 10.72972796096191806894
159.70000 10.74635691799751270479
159.80000 10.76309650164849167696
159.90000 10.77995444232831625931
160.00000 10.79693557080952484091
160.10000 10.81404050994950730492
160.20000 10.83126787157173026769
160.30000 10.84861198660459973223
160.40000 10.86606526721632571659
160.50000 10.88361289328966348826
160.60000 10.90124844221312112372
160.70000 10.91896161227179147921
160.80000 10.93674799638859741428
160.90000 10.95460569807252350471
161.00000 10.97253671328540144338
161.10000 10.99054243541627930691
161.20000 11.00862261587947250311
161.30000 11.02677149228816657443
161.40000 11.04498427747047542169
161.50000 11.06325238043252812423
161.60000 11.08156405296495139109
161.70000 11.09991528597047446853
161.80000 11.11829836593451021424
161.90000 11.13671275262363943494
162.00000 11.15515793048569976183
162.10000 11.17363884429302645965
162.20000 11.19215404258988029409
162.30000 11.21070558230435378157
162.40000 11.22929005107780622777
162.50000 11.24790321604955845203
162.60000 11.26653572960397618602
162.70000 11.28518165002313996868
162.80000 11.30383267198050839937
162.90000 11.32248236757249271363
163.00000 11.34112358793699946337
163.10000 11.35975154624030498650
163.20000 11.37836097606821401725
163.30000 11.39694863484827679163
163.40000 11.41551110306892916912
163.50000 11.43404401939969793817
163.60000 11.45254794939453637038
163.70000 11.47102649433863874204
163.80000 11.48947895674098878324
163.90000 11.50791531662285912565
164.00000 11.52634114696250867478
164.10000 11.54476262078705540328
164.20000 11.56318494321296410873
164.30000 11.58161005591649161357
164.40000 11.60004005103111702183
164.50000 11.61847278367974660721
164.60000 11.63690542137556431210
164.70000 11.65533534455075213560
164.80000 11.67375826711085361936
164.90000 11.69217400904066257987
165.00000 11.71058014596467376911
165.10000 11.72897471993294049831
165.20000 11.74735569112104479483
165.30000 11.76572033098228967078
165.40000 11.78406552955871847140
165.50000 11.80238687776951327980
165.60000 11.82067887764662186620
165.70000 11.83894018471104532508
165.80000 11.85716756171746946270
165.90000 11.87536091403718137959
166.00000 11.89352013385587202453
166.10000 11.91164941349958469302
166.20000 11.92975041931971852599
166.30000 11.94782843507760618530
166.40000 11.96588419739870288871
166.50000 11.98392160430203248248
166.60000 12.00194180432791467049
166.70000 12.01994752581578452541
166.80000 12.03793728176638242116
166.90000 12.05591186801483714296
167.00000 12.07387465790567994829
167.10000 12.09182050649781188687
167.20000 12.10975185968259219144
167.30000 12.12766231053886988133
167.40000 12.14554842511806874727
167.50000 12.16340522131454765420
167.60000 12.18122734532189904813
167.70000 12.19900907625066077850
167.80000 12.21674853919851294571
167.90000 12.23444330525104031388
168.00000 12.25209063753566099940
168.10000 12.26969043510568770209
168.20000 12.28724051459386872858
168.30000 12.30473914341710049402
168.40000 12.32218150817127023868
168.50000 12.33956604309653184490
168.60000 12.35688556844765800067
168.70000 12.37414012857378304547
168.80000 12.39133013656576740954
168.90000 12.40845533382350536637
169.00000 12.42552147862281875022
169.10000 12.44253036140149428568
169.20000 12.45948395738623678894
169.30000 12.47637897898188246598
169.40000 12.49321193151885180970
169.50000 12.50996982407991262377
169.60000 12.52664391628871200428
169.70000 12.54322416772091337401
169.80000 12.55970479990740068986
169.90000 12.57608116174454402125
170.00000 12.59235397653155237889
170.10000 12.60852267608596562340
170.20000 12.62459021409103005186
170.30000 12.64055758695359134433
170.40000 12.65642920690907195025
170.50000 12.67220910792293547054
170.60000 12.68791019187300994351
170.70000 12.70354002528704594784
170.80000 12.71911681882503978757
170.90000 12.73465625588178175070
171.00000 12.75017122321849448817
171.10000 12.76567518249007462188
171.20000 12.78117416845138684537
171.30000 12.79667569336986050041
171.40000 12.81218248014743973580
171.50000 12.82770006461770215333
171.60000 12.84323926548146964794
171.70000 12.85881005413739673691
171.80000 12.87442529386372259903
171.90000 12.89009773749916141418
172.00000 12.90584180648976496666
172.10000 12.92166376899577123492
172.20000 12.93756996507203434570
172.30000 12.95356217855698564292
172.40000 12.96964302961866410365
172.50000 12.98580923933341167729
172.60000 13.00206384940214020328
172.70000 13.01840583820730332972
172.80000 13.03484242104161380413
172.90000 13.05137441441433017936
173.00000 13.06800942141839749293
173.10000 13.08475206489118004640
173.20000 13.10160671142043555122
173.30000 13.11857572296009579274
173.40000 13.13566192037272250380
173.50000 13.15286612093060118516
173.60000 13.17018970807383624606
173.70000 13.18763220808379232530
173.80000 13.20519427273548293252
173.90000 13.22287444409626087258
174.00000 13.24067130635021843490
174.10000 13.25858082808133730313
174.20000 13.27660204105440527307
174.30000 13.29472870178436548302
174.40000 13.31295629963363922406
174.50000 13.33127986119836132517
174.60000 13.34969783167544208366
174.70000 13.36820394900298489607
174.80000 13.38679711499587940176
174.90000 13.40547699944205640723
175.00000 13.42423913716606137545
175.10000 13.44308371843919597331
175.20000 13.46200741433854656009
175.30000 13.48100680342584798593
175.40000 13.50008070865259679244
175.50000 13.51922551407017546241
175.60000 13.53843743654876147908
175.70000 13.55771822993430557894
175.80000 13.57706662317026416675
175.90000 13.59648411222037209791
176.00000 13.61597097317389260304
176.10000 13.63552948638790484134
176.20000 13.65515692816512453279
176.30000 13.67485410571955608532
176.40000 13.69461360987165639717
176.50000 13.71443432580990560193
176.60000 13.73431150699859435804
176.70000 13.75424277807884267970
176.80000 13.77422662512745214198
176.90000 13.79426615019204274596
177.00000 13.81436077918938672743
177.10000 13.83451613596706171408
177.20000 13.85472639288116725095
177.30000 13.87499300144764036990
177.40000 13.89530800391747343724
177.50000 13.91566191864023405356
177.60000 13.93604464575404551685
177.70000 13.95644767369154005097
177.80000 13.97686115630977426073
177.90000 13.99727860912759712865
178.00000 14.01770209277323028386
178.10000 14.03813016914211406330
178.20000 14.05856631362561806228
178.30000 14.07901281053962959281
178.40000 14.09946979547096302796
178.50000 14.11993427766184753072
178.60000 14.14040505132646474289
178.70000 14.16087389947477782425
178.80000 14.18133806515566428762
178.90000 14.20179191802685862743
179.00000 14.22223272022283426676
179.10000 14.24265818263413214881
179.20000 14.26306563357748136812
179.30000 14.28344906676374157049
179.40000 14.30380061909578631973
179.50000 14.32410960529910215054
179.60000 14.34435802162222943447
179.70000 14.36453446157375474030
179.80000 14.38462203602155825514
179.90000 14.40461204593438538608
180.00000 14.42449756001781852012
180.10000 14.44427974785025409437
180.20000 14.46395792531401136611
180.30000 14.48353419878949987215
180.40000 14.50301194692950668397
180.50000 14.52239258881913713980
180.60000 14.54167408317673718588
180.70000 14.56085777688924478975
180.80000 14.57994289741942027747
180.90000 14.59893076408245043225
181.00000 14.61782526361240234126
181.10000 14.63662732778525040492
181.20000 14.65534208742539042612
181.30000 14.67397335433770644271
181.40000 14.69251950449380890662
181.50000 14.71098257324594889005
181.60000 14.72936384149627828046
181.70000 14.74766848967744460398
181.80000 14.76589895150085333943
181.90000 14.78406446670559536896
182.00000 14.80216939179004261134
182.10000 14.82021814941595250740
182.20000 14.83821376680710851120
182.30000 14.85615804747650764571
182.40000 14.87404674376751446142
182.50000 14.89188169143678095182
182.60000 14.90966131227554075454
182.70000 14.92738824293684002123
182.80000 14.94507144609683691022
182.90000 14.96271810239012021466
183.00000 14.98034195709874307807
183.10000 14.99795034905866728979
183.20000 15.01555320996652457335
183.30000 15.03315436628713661264
183.40000 15.05075717331888920804
183.50000 15.06835923698691887541
183.60000 15.08595918977464289759
183.70000 15.10355298659457810424
183.80000 15.12113634290392872654
183.90000 15.13870943576281207699
184.00000 15.15627015322625476194
184.10000 15.17381872750047057184
184.20000 15.19135554133787627743
184.30000 15.20888599414467305382
184.40000 15.22640925055247554506
184.50000 15.24392909934344978026
184.60000 15.26144422039231515141
184.70000 15.27895396655013160197
184.80000 15.29645935773697272108
184.90000 15.31395751980633515561
185.00000 15.33144942194957638898
185.10000 15.34893164435293848181
185.20000 15.36640722603292848188
185.30000 15.38387527470936043535
185.40000 15.40133717191172982080
185.50000 15.41879420707708907451
185.60000 15.43624745741622917702
185.70000 15.45369768833268590027
185.80000 15.47114208980025495001
185.90000 15.48858075615409638039
186.00000 15.50600933912997486944
186.10000 15.52342828461706135375
186.20000 15.54083337603157625464
186.30000 15.55822625506268950402
186.40000 15.57560586872928034928
186.50000 15.59297333191671946816
186.60000 15.61032894269054152271
186.70000 15.62767649531500252062
186.80000 15.64501763023055848419
186.90000 15.66235242879220235049
187.00000 15.67968401996908865004
187.10000 15.69701382322848054897
187.20000 15.71434193896928666422
187.30000 15.73167009132399775929
187.40000 15.74900179041786127385
187.50000 15.76633998744898942438
187.60000 15.78369143092559320576
187.70000 15.80105920406584642070
187.80000 15.81845065364525515293
187.90000 15.83587094256343704432
188.00000 15.85332397002940831530
188.10000 15.87081184127847317476
188.20000 15.88833819070141142619
188.30000 15.90590140612929865019
188.40000 15.92350422780532312814
188.50000 15.94114350530541456991
188.60000 15.95882104781383905846
188.70000 15.97653799087308526780
188.80000 15.99430158347859839428
188.90000 16.01211379851248746426
189.00000 16.02998639400829310635
189.10000 16.04792820595222503439
189.20000 16.06594626164599742652
189.30000 16.08404718456042082995
189.40000 16.10223639273017255997
189.50000 16.12051226569543601983
189.60000 16.13887614866348120833
189.70000 16.15732158591704827493
189.80000 16.17584704131471441010
189.90000 16.19445373781953165143
190.00000 16.21314421877758416678
190.10000 16.23192274882603056063
190.20000 16.25079714665163740871
190.30000 16.26977778202265428839
190.40000 16.28886904349635932697
190.50000 16.30807199086866307423
190.60000 16.32738398447314033157
190.70000 16.34679822932934472573
190.80000 16.36630389632347624885
190.90000 16.38588957066576230134
191.00000 16.40554655943196547789
191.10000 16.42526676004307699901
191.20000 16.44504871325871141458
191.30000 16.46489322320147935917
191.40000 16.48480309622802258359
191.50000 16.50478086108958309425
191.60000 16.52482984598243904108
191.70000 16.54495006723024232409
191.80000 16.56513908773545432677
191.90000 16.58539073583779032457
192.00000 16.60569953690801307821
192.10000 16.62605652670160387362
192.20000 16.64645618596745053169
192.30000 16.66689491362380313007
192.40000 16.68737044584862087971
192.50000 16.70788558783001721809
192.60000 16.72844099683066700566
192.70000 16.74904067211447785252
192.80000 16.76968663072312749887
192.90000 16.79038090089257028109
193.00000 16.81112197634934775444
193.10000 16.83190351937477688202
193.20000 16.85272179151044432264
193.30000 16.87356940297938265483
193.40000 16.89444048035148750898
193.50000 16.91532756353707150993
193.60000 16.93622587644006358715
193.70000 16.95713110179555107634
193.80000 16.97803933162404356667
193.90000 16.99894671837149444272
194.00000 17.01985227072438487444
194.10000 17.04074956527215090332
194.20000 17.06163921519482840104
194.30000 17.08251329257302231823
194.40000 17.10336694673294437179
194.50000 17.12419516083541369775
194.60000 17.14498833265878895156
194.70000 17.16574122655019520203
194.80000 17.18644761778698698862
194.90000 17.20710243632733186618
195.00000 17.22770192786678672514
195.10000 17.24824308886403653123
195.20000 17.26872487341937473604
195.30000 17.28914250065358215422
195.40000 17.30949349875073612056
195.50000 17.32977460217962557906
195.60000 17.34998235164053416161
195.70000 17.37011272570762564307
195.80000 17.39016312921051928336
195.90000 17.41013322247831049031
196.00000 17.43002302194457802833
196.10000 17.44983114300353337376
196.20000 17.46956152139331744366
196.30000 17.48921373567911428536
196.40000 17.50878780034374624152
196.50000 17.52828231196100401283
196.60000 17.54769537607317823135
196.70000 17.56702229796780328547
196.80000 17.58625994047239141399
196.90000 17.60540416626374982239
197.00000 17.62445148103432466083
197.10000 17.64339965223746214055
197.20000 17.66224694850468338904
197.30000 17.68099408389087154721
197.40000 17.69964166931525763762
197.50000 17.71819040760779836585
197.60000 17.73663932534965880930
197.70000 17.75499040539760471993
197.80000 17.77324279926716130833
197.90000 17.79139473234600008491
198.00000 17.80944795026417993208
198.10000 17.82739858705366468421
198.20000 17.84524693371035983995
198.30000 17.86298998502137659416
198.40000 17.88063044585310476238
198.50000 17.89816656565652257423
198.60000 17.91559954407512983468
198.70000 17.93293313288289155884
198.80000 17.95016976676624638100
198.90000 17.96731197475086978404
199.00000 17.98436455066480796230
199.10000 18.00133259229982673451
199.20000 18.01821547481872578796
199.30000 18.03501602770649050803
199.40000 18.05173316286414089647
199.50000 18.06836585653600274142
199.60000 18.08491498114619282547
199.70000 18.10137783319990810030
199.80000 18.11775518482808620159
199.90000 18.13404989307192790817
200.00000 18.15026846737504871995
200.10000 18.16642012287630102412
200.20000 18.18251259353651595869
200.30000 18.19855736114129459761
200.40000 18.21456423001017062761
200.50000 18.23054149339917440072
200.60000 18.24649906338377559395
200.70000 18.26243807523951605856
200.80000 18.27836467495144927742
200.90000 18.29428408448133288143
201.00000 18.31020085539213848850
201.10000 18.32612507666918113135
201.20000 18.34206678849229356932
201.30000 18.35804612503013622385
201.40000 18.37407714168167413052
201.50000 18.39017654728007226479
201.60000 18.40636159870184664845
201.70000 18.42264145665658879920
201.80000 18.43902678410728921299
201.90000 18.45551912539381808434
202.00000 18.47212033224586267338
202.10000 18.48883391554161806165
202.20000 18.50566007095402149843
202.30000 18.52260730050953166835
202.40000 18.53968437887735455609
202.50000 18.55690059106988911500
202.60000 18.57426602541895866447
202.70000 18.59179018317840741654
202.80000 18.60948249517686077452
202.90000 18.62734385720331303295
203.00000 18.64537701471037565460
203.10000 18.66358096706776151145
203.20000 18.68195307536345355114
203.30000 18.70049078595262429696
203.40000 18.71919357062226652586
203.50000 18.73805474292184898354
203.60000 18.75707268953079469299
203.70000 18.77624005145857203976
203.80000 18.79554902540931364533
203.90000 18.81498935918532482229
204.00000 18.83455114825001610131
204.10000 18.85422339850954985496
204.20000 18.87399622523510520159
204.30000 18.89386057108012004607
204.40000 18.91381019077784866200
204.50000 18.93383822744004539045
204.60000 18.95393782032667743551
204.70000 18.97410386852377805861
204.80000 18.99432944600690556317
204.90000 19.01460441158642669067
205.00000 19.03492411702200613739
205.10000 19.05528016848991386143
205.20000 19.07566351276120093639
205.30000 19.09606774291906412119
205.40000 19.11648560201048041999
205.50000 19.13691247666344425871
205.60000 19.15734236966302171118
205.70000 19.17777031061277988837
205.80000 19.19819041178876317064
205.90000 19.21859773245103332765
206.00000 19.23898811816933889755
206.10000 19.25935560602651627564
206.20000 19.27969569035009431987
206.30000 19.30000282241031176165
206.40000 19.32027010657878975399
206.50000 19.34048934241804544729
206.60000 19.36065513952949888656
206.70000 19.38075655366637125645
206.80000 19.40078677466009366583
206.90000 19.42074019412447626392
207.00000 19.44061109029829339844
207.10000 19.46039494509412570981
207.20000 19.48009207416528100841
207.30000 19.49970156705014806263
207.40000 19.51922539251783423598
207.50000 19.53866861858982959704
207.60000 19.55803093670234483198
207.70000 19.57731603249950092606
207.80000 19.59652644018699554797
207.90000 19.61566059831998112766
208.00000 19.63472132419948556678
208.10000 19.65370502326423947695
208.20000 19.67261194633379129115
208.30000 19.69144066447008340881
208.40000 19.71018688649544489650
208.50000 19.72885033478981004761
208.60000 19.74742507105891008449
208.70000 19.76591112722841319615
208.80000 19.78430475755600060808
208.90000 19.80260516923078987236
209.00000 19.82081490871992376872
209.10000 19.83893243175836818193
209.20000 19.85696220943732369876
209.30000 19.87490601766008351657
209.40000 19.89277084805233963915
209.50000 19.91055850985366005436
209.60000 19.92827163806387400277
209.70000 19.94591286983741940160
209.80000 19.96348617498972798083
209.90000 19.98099567905108176268
210.00000 19.99844611285854379042
210.10000 20.01584508970757896937
210.20000 20.03320082690866452244
210.30000 20.05052232246975654831
210.40000 20.06781780451053427392
210.50000 20.08509503391549800610
210.60000 20.10235903325152035376
210.70000 20.11960955244991825634
210.80000 20.13684875228410707744
210.90000 20.15407288360154263734
211.00000 20.17128197353011571845
211.10000 20.18847741549079772999
211.20000 20.20566697497397634469
211.30000 20.22285879208827388779
211.40000 20.24006600722645864760
211.50000 20.25730422258929298918
211.60000 20.27458390088844708668
211.70000 20.29191928559203588475
211.80000 20.30931572826039355923
211.90000 20.32677855131186300296
212.00000 20.34430799657764225719
212.10000 20.36190993081238437880
212.20000 20.37958911502717220569
212.30000 20.39735539806800542378
212.40000 20.41522321764398440886
212.50000 20.43320641585108639016
212.60000 20.45132342026762335559
212.70000 20.46959077526221577883
212.80000 20.48801697846450926744
212.90000 20.50660997763455294414
213.00000 20.52537532184123058453
213.10000 20.54430863103689357150
213.20000 20.56340602982572534701
213.30000 20.58266360218256591423
213.40000 20.60207209737217185044
213.50000 20.62162462797982364631
213.60000 20.64131347952995456371
213.70000 20.66113148430944475993
213.80000 20.68106770210031975272
213.90000 20.70111682460830420981
214.00000 20.72127107116863137726
214.10000 20.74152295615808921258
214.20000 20.76186467456333749619
214.30000 20.78229189336455258709
214.40000 20.80280052847349204712
214.50000 20.82338244924419093352
214.60000 20.84402980775584095403
214.70000 20.86473341870863683429
214.80000 20.88548144912790848063
214.90000 20.90625593057630680453
215.00000 20.92704077495666848828
215.10000 20.94782040381024939438
215.20000 20.96857657551134299216
215.30000 20.98929822167635027287
215.40000 21.00997211968016867601
215.50000 21.03058796345249592318
215.60000 21.05114429351252629905
215.70000 21.07163107867383388145
215.80000 21.09204342896176098237
215.90000 21.11237620182628803281
216.00000 21.13261789657223230228
216.10000 21.15276205002122175576
216.20000 21.17279848475597710353
216.30000 21.19271939113716005510
216.40000 21.21251742642475709417
216.50000 21.23219033666124141360
216.60000 21.25173524291193027284
216.70000 21.27114981309649372664
216.80000 21.29043142844418735429
216.90000 21.30958013510442208966
217.00000 21.32859012720873681330
217.10000 21.34745982886455743944
217.20000 21.36618101305053064536
217.30000 21.38474841133692178186
217.40000 21.40315618678574704382
217.50000 21.42139721557008988558
217.60000 21.43946945249476083685
217.70000 21.45737191639994387502
217.80000 21.47510077136815206893
217.90000 21.49266172735264076789
218.00000 21.51005226043872260679
218.10000 21.52727434927410869596
218.20000 21.54432919282512727173
218.30000 21.56121474412223370822
218.40000 21.57792972038962777750
218.50000 21.59447078208218095529
218.60000 21.61083609210633941964
218.70000 21.62702580367210363217
218.80000 21.64303868454790245699
218.90000 21.65887588621083077099
219.00000 21.67454238889709523640
219.10000 21.69004119471609025740
219.20000 21.70537614501755184913
219.30000 21.72055325063081812843
219.40000 21.73557637096400993435
219.50000 21.75044669494824421179
219.60000 21.76516761720628238359
219.70000 21.77974017689983830629
219.80000 21.79416724151785525157
219.90000 21.80845066810728304012
220.00000 21.82259656245860216722
220.10000 21.83660890800242820523
220.20000 21.85049458125323533062
220.30000 21.86425917849042970404
220.40000 21.87791012294558723580
220.50000 21.89145540724097220022
220.60000 21.90490044921478295281
220.70000 21.91825415158837417024
220.80000 21.93152201534597096737
220.90000 21.94471517114956769107
221.00000 21.95784132550369806501
221.10000 21.97091479421118687253
221.20000 21.98394756087418436325
221.30000 21.99695417340105293514
221.40000 22.00994917881442996586
221.50000 22.02294491908502685387
221.60000 22.03595483298813171716
221.70000 22.04899214119366499984
221.80000 22.06207272148430753603
221.90000 22.07521573293948581700
222.00000 22.08844255761401571615
222.10000 22.10178013175594867563
222.20000 22.11526240324667728087
222.30000 22.12891930282093554365
222.40000 22.14278519855137826107
222.50000 22.15689153565389009394
222.60000 22.17126546027454428394
222.70000 22.18593010712987890350
222.80000 22.20090652038215758407
222.90000 22.21621225347232768015
223.00000 22.23186867998470793414
223.10000 22.24790116493537913523
223.20000 22.26433105149925675619
223.30000 22.28118281033592255912
223.40000 22.29848029974760410017
223.50000 22.31623794681704409971
223.60000 22.33446791937513339246
223.70000 22.35317409901571450649
223.80000 22.37234850379161691463
223.90000 22.39198585592021581384
224.00000 22.41206674184406849567
224.10000 22.43257920405761099427
224.20000 22.45350678209446195904
224.30000 22.47483193065331912583
224.40000 22.49653816393886857444
224.50000 22.51861277615999151225
224.60000 22.54103633776217929638
224.70000 22.56378753981558389553
224.80000 22.58683985200979814128
224.90000 22.61016538194460000885
225.00000 22.63373493780365892177
225.10000 22.65751239363114637332
225.20000 22.68146484681377451884
225.30000 22.70556170707238856702
225.40000 22.72977238535190435486
225.50000 22.75406786831816145271
225.60000 22.77842633456712259365
225.70000 22.80282123147651219159
225.80000 22.82723159607169710374
225.90000 22.85163866960619084784
226.00000 22.87602453196474870400
226.10000 22.90037419489054986651
226.20000 22.92467688529919062422
226.30000 22.94892285221641944068
226.40000 22.97310180989765691766
226.50000 22.99720714418944394441
226.60000 23.02122990500546649714
226.70000 23.04516165418609078149
226.80000 23.06899040464690557022
226.90000 23.09270839344681544493
227.00000 23.11630355099863279176
227.10000 23.13976691294994440571
227.20000 23.16308861023315690065
227.30000 23.18626134554490869827
227.40000 23.20927806811211437427
227.50000 23.23213201154902614763
227.60000 23.25481925945282422288
227.70000 23.27733783246552874586
227.80000 23.29968375937330184604
227.90000 23.32185578360562197908
228.00000 23.34385320982585771023
228.10000 23.36567553220505542334
228.20000 23.38731978446016802144
228.30000 23.40878512163911935634
228.40000 23.43006831675573668129
228.50000 23.45116787429357429442
228.60000 23.47208008894610090133
228.70000 23.49280602542893342228
228.80000 23.51334683424784171573
228.90000 23.53370130039057413378
229.00000 23.55387122584746152751
229.10000 23.57385645791850493849
229.20000 23.59365931166664108487
229.30000 23.61327420689788627348
229.40000 23.63270226803689074901
229.50000 23.65193844582965677560
229.60000 23.67098356797488463838
229.70000 23.68983371970620227721
229.80000 23.70849333240250423147
229.90000 23.72696261084102606294
230.00000 23.74524626795885644221
230.10000 23.76334860164732759921
230.20000 23.78127157662863493501
230.30000 23.79901609098092525595
230.40000 23.81658219420118643149
230.50000 23.83396766591106206873
230.60000 23.85117011114534397362
230.70000 23.86818655593212427076
230.80000 23.88501570769895893224
230.90000 23.90166029639560415782
231.00000 23.91812283608111667313
231.10000 23.93440639515406908057
231.20000 23.95051639580176150152
231.30000 23.96645690716796377917
231.40000 23.98223275310009578842
231.50000 23.99784498203003227325
231.60000 24.01329599992614508229
231.70000 24.02858527876599729633
231.80000 24.04371614649915134869
231.90000 24.05868947695443364587
232.00000 24.07350706219577804205
232.10000 24.08817624601055180514
232.20000 24.10270252215261441137
232.30000 24.11709257277613884641
232.40000 24.13135359350463373836
232.50000 24.14549457770142673952
232.60000 24.15952079128203651961
232.70000 24.17344360066618642615
232.80000 24.18726913343778047439
232.90000 24.20100725883610820417
233.00000 24.21466657062252426669
233.10000 24.22825911748440088488
233.20000 24.24179479608966576981
233.30000 24.25528850002947295390
233.40000 24.26875428464808945229
233.50000 24.28220910790295043496
233.60000 24.29567148918621676875
233.70000 24.30916322089129418415
233.80000 24.32270641987630454653
233.90000 24.33632379174629982388
234.00000 24.35004259871448356312
234.10000 24.36388348951121133644
234.20000 24.37787162613656065275
234.30000 24.39203339474401014825
234.40000 24.40639311898456248415
234.50000 24.42097819185318792704
234.60000 24.43581740439754554682
234.70000 24.45094117015659992486
234.80000 24.46638073938133580274
234.90000 24.48217004733749087109
235.00000 24.49834011267524630861
235.10000 24.51492378519070574840
235.20000 24.53194774081122568866
235.30000 24.54943217958219904538
235.40000 24.56739305207064496604
235.50000 24.58583124120657019523
235.60000 24.60474821552825807335
235.70000 24.62413293892586992341
235.80000 24.64397136687812742111
235.90000 24.66424715116865268880
236.00000 24.68494412782777598482
236.10000 24.70604644227971170272
236.20000 24.72753652159976084826
236.30000 24.74940173370261489723
236.40000 24.77162479109075315722
236.50000 24.79419087924310548018
236.60000 24.81707531154342127226
236.70000 24.84025563344566307283
236.80000 24.86369518972443484374
236.90000 24.88736269511404054830
237.00000 24.91121777128267970856
237.10000 24.93522243197868487784
237.20000 24.95934070610397753741
237.30000 24.98354043094885301048
237.40000 25.00779308190726773232
237.50000 25.03207446378749489357
237.60000 25.05636273124742660720
237.70000 25.08063852977290129821
237.80000 25.10487768339174760696
237.90000 25.12905932213010634883
238.00000 25.15315937321755213149
238.10000 25.17715619383462060663
238.20000 25.20102596975998118262
238.30000 25.22475077384981815788
238.40000 25.24831326608678625771
238.50000 25.27170477140157238585
238.60000 25.29491511422210722892
238.70000 25.31793858928745802166
238.80000 25.34077226138874008408
238.90000 25.36341205488248184013
239.00000 25.38585052372963138337
239.10000 25.40808293606611321114
239.20000 25.43010023571918601256
239.30000 25.45189478528781361660
239.40000 25.47345782578590173445
239.50000 25.49478215949724485897
239.60000 25.51586255503544602835
239.70000 25.53669554089428384200
239.80000 25.55727904546620549732
239.90000 25.57761358778846279566
240.00000 25.59769820502372826582
240.10000 25.61753126683476890882
240.20000 25.63711257021145117396
240.30000 25.65643872069966377624
240.40000 25.67550539313687978957
240.50000 25.69430837684246756109
240.60000 25.71284451969493786679
240.70000 25.73110876721059604949
240.80000 25.74909829097409383688
240.90000 25.76681292840309732666
241.00000 25.78425437104988304726
241.10000 25.80142247263284125615
241.20000 25.81831975133542651431
241.30000 25.83495084839415753131
241.40000 25.85131984888187483585
241.50000 25.86742869822702343037
241.60000 25.88328421036219661592
241.70000 25.89889029345184125431
241.80000 25.91425241001673194901
241.90000 25.92937559001637432218
242.00000 25.94426722909379069210
242.10000 25.95893283736036018021
242.20000 25.97337632012900243536
242.30000 25.98760152605170679797
242.40000 26.00161355811069660394
242.50000 26.01541173346495394651
242.60000 26.02900143847135753967
242.70000 26.04238755731083117313
242.80000 26.05557691137216021247
242.90000 26.06858196897169165237
243.00000 26.08142003309166063245
243.10000 26.09410952425878433237
243.20000 26.10667526835464355353
243.30000 26.11914045950379279057
243.40000 26.13153161282323305985
243.50000 26.14387512833367248601
243.60000 26.15619478545235562682
243.70000 26.16851448642346988812
243.80000 26.18086092489819174319
243.90000 26.19325796314238569790
244.00000 26.20573291433319176115
244.10000 26.21831563054875193940
244.20000 26.23103251943764031442
244.30000 26.24391444362332545363
244.40000 26.25698770634306786760
244.50000 26.27028450516977176195
244.60000 26.28382530808466623643
244.70000 26.29763734529908297024
244.80000 26.31174035415202253017
244.90000 26.32615115664895288834
245.00000 26.34088410772246649724
245.10000 26.35594858343476507852
245.20000 26.37135415676468442660
245.30000 26.38710540772204517628
245.40000 26.40321039998266953173
245.50000 26.41967064914379283716
245.60000 26.43649158323034739826
245.70000 26.45367193662108602509
245.80000 26.47120946800045628772
245.90000 26.48910035237403074911
246.00000 26.50733110975258104926
246.10000 26.52589218782912116056
246.20000 26.54477101411368362908
246.30000 26.56395037451882833192
246.40000 26.58342046110539553191
246.50000 26.60316609782566838905
246.60000 26.62317537335097824750
246.70000 26.64343338860068912646
246.80000 26.66392525977953231781
246.90000 26.68463239927957111373
247.00000 26.70553673181014723789
247.10000 26.72661748950923643610
247.20000 26.74785362876789783185
247.30000 26.76922312455200856010
247.40000 26.79070526437665470365
247.50000 26.81227788312893418345
247.60000 26.83392251000967618319
247.70000 26.85562135839014617380
247.80000 26.87736194775277791902
247.90000 26.89912860282676517617
248.00000 26.92091586929948785764
248.10000 26.94271517723384537505
248.20000 26.96452399826842854702
248.30000 26.98633784683003259906
248.40000 27.00815015473388543934
248.50000 27.02995591838512414409
248.60000 27.05174436971654883525
248.70000 27.07350391755972912120
248.80000 27.09521735793143623623
248.90000 27.11687014115873218542
249.00000 27.13844483003825331762
249.10000 27.15992680615339949962
249.20000 27.18130366627879384723
249.30000 27.20256590016215731325
249.40000 27.22370722211839024463
249.50000 27.24471846609272635447
249.60000 27.26559783287513026615
249.70000 27.28634059561987143085
249.80000 27.30694362880168616106
249.90000 27.32740114362673895280
250.00000 27.34771233427463489926
250.10000 27.36787245926802034650
250.20000 27.38787808825884561429
250.30000 27.40773093356730251743
250.40000 27.42742835430573137348
250.50000 27.44697150326937254241
250.60000 27.46636390080478053375
250.70000 27.48560261113316030910
250.80000 27.50469051563212917730
250.90000 27.52362305212035489084
251.00000 27.54240072831569633648
251.10000 27.56101727102660846195
251.20000 27.57946923998293698852
251.30000 27.59775312174645133569
251.40000 27.61586258257047454487
251.50000 27.63379523760306797428
251.60000 27.65154777704343985172
251.70000 27.66911836787668592592
251.80000 27.68650717546873950568
251.90000 27.70371313952497956740
252.00000 27.72073746063942650246
252.10000 27.73758176006996468606
252.20000 27.75424762062789191904
252.30000 27.77073885118696297305
252.40000 27.78705657021630277877
252.50000 27.80320488592797101966
252.60000 27.81918441993080788527
252.70000 27.83499969748864574253
252.80000 27.85065057771293787124
252.90000 27.86614400182746848643
253.00000 27.88148445508633602315
253.10000 27.89667575500538021048
253.20000 27.91173033053067457211
253.30000 27.92665413183946029872
253.40000 27.94145736209521695463
253.50000 27.95615046086985846761
253.60000 27.97073967652798773585
253.70000 27.98523260995189584204
253.80000 27.99963662689021398365
253.90000 28.01395294642014636651
254.00000 28.02818683042918493525
254.10000 28.04234510505991900752
254.20000 28.05643263098011895924
254.30000 28.07046254278673264057
254.40000 28.08444265998985424765
254.50000 28.09838926200236838052
254.60000 28.11231425355586053338
254.70000 28.12622945756814378904
254.80000 28.14015012981490829203
254.90000 28.15409066014992074334
255.00000 28.16806655547709046558
255.10000 28.18209035381034328572
255.20000 28.19618208865803164662
255.30000 28.21035767240697357833
255.40000 28.22463573000071510400
255.50000 28.23903460252341912555
255.60000 28.25356979908721198124
255.70000 28.26825707457907635476
255.80000 28.28311177720091322271
255.90000 28.29814682578541219764
256.00000 28.31337700410638052788
256.10000 28.32881458040267169555
256.20000 28.34447606987818358534
256.30000 28.36037574560536389368
256.40000 28.37652525339090913691
256.50000 28.39294609803579365080
256.60000 28.40965000874514469420
256.70000 28.42665914993000017203
256.80000 28.44398607033987773465
256.90000 28.46164596523943131735
257.00000 28.47964620492357872015
257.10000 28.49799198101875036738
257.20000 28.51667958799672385167
257.30000 28.53570606948110895122
257.40000 28.55506375524295690764
257.50000 28.57474572372655427406
257.60000 28.59474752839288490296
257.70000 28.61506073644228699245
257.80000 28.63567763351462929720
257.90000 28.65658192596006380869
258.00000 28.67775319329540851120
258.10000 28.69916749276360106870
258.20000 28.72079444563274959270
258.30000 28.74260576564877146281
258.40000 28.76457371765236155209
258.50000 28.78667249695457594118
258.60000 28.80888325293387695775
258.70000 28.83118393088859956676
258.80000 28.85355704763284467372
258.90000 28.87598160753576875709
259.00000 28.89843633120205692628
259.10000 28.92089963258330247338
259.20000 28.94334486864643638712
259.30000 28.96575100944218570253
259.40000 28.98809674088316202437
259.50000 29.01035897310236662835
259.60000 29.03252181084113127028
259.70000 29.05456912018643239132
259.80000 29.07648342063260923042
259.90000 29.09825043923558645403
260.00000 29.11985619635469628429
260.10000 29.14128905649765521367
260.20000 29.16253742079061610680
260.30000 29.18359374576839191509
260.40000 29.20445040754749419874
260.50000 29.22510094079130806929
260.60000 29.24554201077579618602
260.70000 29.26576523730479869032
260.80000 29.28576727805657134888
260.90000 29.30554077181455117875
261.00000 29.32507940134606012350
261.10000 29.34438035225620503680
261.20000 29.36343494341019701539
261.30000 29.38224303755591427430
261.40000 29.40080058401359246905
261.50000 29.41910674171619031960
261.60000 29.43716038729050034048
261.70000 29.45495961935281621682
261.80000 29.47250307384410130600
261.90000 29.48979094300466552563
262.00000 29.50681961494511864939
262.10000 29.52358768530384757039
262.20000 29.54009606940353198552
262.30000 29.55634362245487563447
262.40000 29.57233158914316989266
262.50000 29.58806021763194262544
262.60000 29.60353137831451350986
262.70000 29.61874881132202721324
262.80000 29.63371335019499374518
262.90000 29.64842980020564259359
263.00000 29.66290054137121972088
263.10000 29.67713243149792597562
263.20000 29.69113044324255768534
263.30000 29.70490354509674215851
263.40000 29.71846098669103356029
263.50000 29.73181228041111186512
263.60000 29.74496779224690974350
263.70000 29.75793715593130625428
263.80000 29.77073241613590197968
263.90000 29.78336293056412056587
264.00000 29.79584100951287127471
264.10000 29.80817974472377942621
264.20000 29.82039244813724781305
264.30000 29.83249535431952430491
264.40000 29.84450628017620599083
264.50000 29.85644121248393194035
264.60000 29.86831830550375998185
264.70000 29.88015597944786499069
264.80000 29.89197165750009538838
264.90000 29.90378591774021512248
265.00000 29.91562471775207638710
265.10000 29.92751338095154874506
265.20000 29.93948657926159227409
265.30000 29.95157650425215931425
265.40000 29.96382371165197267303
265.50000 29.97626176796047729629
265.60000 29.98892568511216275043
265.70000 30.00184439235396407731
265.80000 30.01504388038031837786
265.90000 30.02854618505890970800
266.00000 30.04237253195794122083
266.10000 30.05653792194278985003
266.20000 30.07106026246977876918
266.30000 30.08595500997470414185
266.40000 30.10123391509912837446
266.50000 30.11690714415645303846
266.60000 30.13297641521451162999
266.70000 30.14944456385472120261
266.80000 30.16630601787943475214
266.90000 30.18355518700918372649
267.00000 30.20118166626691777530
267.10000 30.21917074668803680671
267.20000 30.23750681218039841584
267.30000 30.25616725694227781695
267.40000 30.27512384713248369571
267.50000 30.29435389031649243897
267.60000 30.31382650342318628082
267.70000 30.33351668336780564785
267.80000 30.35339999725304249264
267.90000 30.37345474917680482987
268.00000 30.39366059054270942129
268.10000 30.41399654915553843086
268.20000 30.43443903642324405377
268.30000 30.45496569162024191558
268.40000 30.47555014069851044860
268.50000 30.49616994774524140686
268.60000 30.51679865759994819185
268.70000 30.53741864187534761445
268.80000 30.55801463299526924945
268.90000 30.57857113186450051265
269.00000 30.59908330964870587980
269.10000 30.61953834131617014442
269.20000 30.63993088405778372277
269.30000 30.66025131423193341206
269.40000 30.68049129279650241370
269.50000 30.70064147200877299610
269.60000 30.72069404385532433083
269.70000 30.74063798719123851359
269.80000 30.76046765029899541367
269.90000 30.78017601463742442190
270.00000 30.79975659658261000654
270.10000 30.81920850525778833632
270.20000 30.83852767059097132472
270.30000 30.85771476953231869055
270.40000 30.87677079222587680606
270.50000 30.89569830793212545607
270.60000 30.91449989185925679382
270.70000 30.93317682092618498146
270.80000 30.95172820590691992386
270.90000 30.97015108256340101769
271.00000 30.98844056035484015978
271.10000 31.00659072099190011172
271.20000 31.02459135334589705222
271.30000 31.04243407477739977490
271.40000 31.06011671107391379951
271.50000 31.07763252157314830102
271.60000 31.09498601852951468858
271.70000 31.11218013086072693838
271.80000 31.12922102899822001904
271.90000 31.14611595110974667932
272.00000 31.16286866349214969203
272.10000 31.17948346820699016693
272.20000 31.19595634068237697116
272.30000 31.21228430419274839782
272.40000 31.22846120010763514662
272.50000 31.24447947921762066108
272.60000 31.26033509674985873694
272.70000 31.27602534835353723258
272.80000 31.29155315606999396358
272.90000 31.30692090485075154702
273.00000 31.32213717682173104494
273.10000 31.33721024747068961720
273.20000 31.35214684479208036231
273.30000 31.36695125934839718304
273.40000 31.38162593041294283409
273.50000 31.39616958893058979840
273.60000 31.41057851716508897958
273.70000 31.42484795535801792910
273.80000 31.42484795535801792910
273.90000 31.42484795535801792910
274.00000 31.42484795535801792910
274.10000 31.42484795535801792910
274.20000 31.42484795535801792910
274.30000 31.42484795535801792910
274.40000 31.42484795535801792910
274.50000 31.42484795535801792910
274.60000 31.42484795535801792910
274.70000 31.42484795535801792910
274.80000 31.42484795535801792910
274.90000 31.42484795535801792910
275.00000 31.42484795535801792910
275.10000 31.42484795535801792910
275.20000 31.42484795535801792910
275.30000 31.42484795535801792910
275.40000 31.42484795535801792910
275.50000 31.42484795535801792910
275.60000 31.42484795535801792910
275.70000 31.42484795535801792910
275.80000 31.42484795535801792910
275.90000 31.42484795535801792910
276.00000 31.42484795535801792910
276.10000 31.42484795535801792910
276.20000 31.42484795535801792910
276.30000 31.42484795535801792910
276.40000 31.42484795535801792910
276.50000 31.42484795535801792910
276.60000 31.42484795535801792910
276.70000 31.42484795535801792910
276.80000 31.42484795535801792910
276.90000 31.42484795535801792910
277.00000 31.42484795535801792910
277.10000 31.42484795535801792910
277.20000 31.42484795535801792910
277.30000 31.42484795535801792910
277.40000 31.42484795535801792910
277.50000 31.42484795535801792910
277.60000 31.42484795535801792910
277.70000 31.42484795535801792910
277.80000 31.42484795535801792910
277.90000 31.42484795535801792910
278.00000 31.42484795535801792910
278.10000 31.42484795535801792910
278.20000 31.42484795535801792910
278.30000 31.42484795535801792910
278.40000 31.42484795535801792910
278.50000 31.42484795535801792910
278.60000 31.42484795535801792910
278.70000 31.42484795535801792910
278.80000 31.42484795535801792910
278.90000 31.42484795535801792910
279.00000 31.42484795535801792910
279.10000 31.42484795535801792910
279.20000 31.42484795535801792910
279.30000 31.42484795535801792910
279.40000 31.42484795535801792910
279.50000 31.42484795535801792910
279.60000 31.42484795535801792910
279.70000 31.42484795535801792910
279.80000 31.42484795535801792910
279.90000 31.42484795535801792910
280.00000 31.42484795535801792910
280.10000 31.42484795535801792910
280.20000 31.42484795535801792910
280.30000 31.42484795535801792910
280.40000 31.42484795535801792910
280.50000 31.42484795535801792910
280.60000 31.42484795535801792910
280.70000 31.42484795535801792910
280.80000 31.42484795535801792910
280.90000 31.42484795535801792910
281.00000 31.42484795535801792910
281.10000 31.42484795535801792910
281.20000 31.42484795535801792910
281.30000 31.42484795535801792910
281.40000 31.42484795535801792910
281.50000 31.42484795535801792910
281.60000 31.42484795535801792910
281.70000 31.42484795535801792910
281.80000 31.42484795535801792910
281.90000 31.42484795535801792910
282.00000 31.42484795535801792910
282.10000 31.42484795535801792910
282.20000 31.42484795535801792910
282.30000 31.42484795535801792910
282.40000 31.42484795535801792910
282.50000 31.42484795535801792910
282.60000 31.42484795535801792910
282.70000 31.42484795535801792910
282.80000 31.42484795535801792910
282.90000 31.42484795535801792910
283.00000 31.42484795535801792910
283.10000 31.42484795535801792910
283.20000 31.42484795535801792910
283.30000 31.42484795535801792910
283.40000 31.42484795535801792910
283.50000 31.42484795535801792910
283.60000 31.42484795535801792910
283.70000 31.42484795535801792910
283.80000 31.42484795535801792910
283.90000 31.42484795535801792910
284.00000 31.42484795535801792910
284.10000 31.42484795535801792910
284.20000 31.42484795535801792910
284.30000 31.42484795535801792910
284.40000 31.42484795535801792910
284.50000 31.42484795535801792910
284.60000 31.42484795535801792910
284.70000 31.42484795535801792910
284.80000 31.42484795535801792910
284.90000 31.42484795535801792910
285.00000 31.42484795535801792910
285.10000 31.42484795535801792910
285.20000 31.42484795535801792910
285.30000 31.42484795535801792910
285.40000 31.42484795535801792910
285.50000 31.42484795535801792910
285.60000 31.42484795535801792910
285.70000 31.42484795535801792910
285.80000 31.42484795535801792910
285.90000 31.42484795535801792910
286.00000 31.42484795535801792910
286.10000 31.42484795535801792910
286.20000 31.42484795535801792910
286.30000 31.42484795535801792910
286.40000 31.42484795535801792910
286.50000 31.42484795535801792910
286.60000 31.42484795535801792910
286.70000 31.42484795535801792910
286.80000 31.42484795535801792910
286.90000 31.42484795535801792910
287.00000 31.42484795535801792910
287.10000 31.42484795535801792910
287.20000 31.42484795535801792910
287.30000 31.42484795535801792910
287.40000 31.42484795535801792910
287.50000 31.42484795535801792910
287.60000 31.42484795535801792910
287.70000 31.42484795535801792910
287.80000 31.42484795535801792910
287.90000 31.42484795535801792910
288.00000 31.42484795535801792910
288.10000 31.42484795535801792910
288.20000 31.42484795535801792910
288.30000 31.42484795535801792910
288.40000 31.42484795535801792910
288.50000 31.42484795535801792910
288.60000 31.42484795535801792910
288.70000 31.42484795535801792910
288.80000 31.42484795535801792910
288.90000 31.42484795535801792910
289.00000 31.42484795535801792910
289.10000 31.42484795535801792910
289.20000 31.42484795535801792910
289.30000 31.42484795535801792910
289.40000 31.42484795535801792910
289.50000 31.42484795535801792910
289.60000 31.42484795535801792910
289.70000 31.42484795535801792910
289.80000 31.42484795535801792910
289.90000 31.42484795535801792910
290.00000 31.42484795535801792910
290.10000 31.42484795535801792910
290.20000 31.42484795535801792910
290.30000 31.42484795535801792910
290.40000 31.42484795535801792910
290.50000 31.42484795535801792910
290.60000 31.42484795535801792910
290.70000 31.42484795535801792910
290.80000 31.42484795535801792910
290.90000 31.42484795535801792910
291.00000 31.42484795535801792910
291.10000 31.42484795535801792910
291.20000 31.42484795535801792910
291.30000 31.42484795535801792910
291.40000 31.42484795535801792910
291.50000 31.42484795535801792910
291.60000 31.42484795535801792910
291.70000 31.42484795535801792910
291.80000 31.42484795535801792910
291.90000 31.42484795535801792910
292.00000 31.42484795535801792910
292.10000 31.42484795535801792910
292.20000 31.42484795535801792910
292.30000 31.42484795535801792910
292.40000 31.42484795535801792910
292.50000 31.42484795535801792910
292.60000 31.42484795535801792910
292.70000 31.42484795535801792910
292.80000 31.42484795535801792910
292.90000 31.42484795535801792910
293.00000 31.42484795535801792910
293.10000 31.42484795535801792910
293.20000 31.42484795535801792910
293.30000 31.42484795535801792910
293.40000 31.42484795535801792910
293.50000 31.42484795535801792910
293.60000 31.42484795535801792910
293.70000 31.42484795535801792910
293.80000 31.42484795535801792910
293.90000 31.42484795535801792910
294.00000 31.42484795535801792910
294.10000 31.42484795535801792910
294.20000 31.42484795535801792910
294.30000 31.42484795535801792910
294.40000 31.42484795535801792910
294.50000 31.42484795535801792910
294.60000 31.42484795535801792910
294.70000 31.42484795535801792910
294.80000 31.42484795535801792910
294.90000 31.42484795535801792910
295.00000 31.42484795535801792910
295.10000 31.42484795535801792910
295.20000 31.42484795535801792910
295.30000 31.42484795535801792910
295.40000 31.42484795535801792910
295.50000 31.42484795535801792910
295.60000 31.42484795535801792910
295.70000 31.42484795535801792910
295.80000 31.42484795535801792910
295.90000 31.42484795535801792910
296.00000 31.42484795535801792910
296.10000 31.42484795535801792910
296.20000 31.42484795535801792910
296.30000 31.42484795535801792910
296.40000 31.42484795535801792910
296.50000 31.42484795535801792910
296.60000 31.42484795535801792910
296.70000 31.42484795535801792910
296.80000 31.42484795535801792910
296.90000 31.42484795535801792910
297.00000 31.42484795535801792910
297.10000 31.42484795535801792910
297.20000 31.42484795535801792910
297.30000 31.42484795535801792910
297.40000 31.42484795535801792910
297.50000 31.42484795535801792910
297.60000 31.42484795535801792910
297.70000 31.42484795535801792910
297.80000 31.42484795535801792910
297.90000 31.42484795535801792910
298.00000 31.42484795535801792910
298.10000 31.42484795535801792910
298.20000 31.42484795535801792910
298.30000 31.42484795535801792910
298.40000 31.42484795535801792910
298.50000 31.42484795535801792910
298.60000 31.42484795535801792910
298.70000 31.42484795535801792910
298.80000 31.42484795535801792910
298.90000 31.42484795535801792910
299.00000 31.42484795535801792910
299.10000 31.42484795535801792910
299.20000 31.42484795535801792910
299.30000 31.42484795535801792910
299.40000 31.42484795535801792910
299.50000 31.42484795535801792910
299.60000 31.42484795535801792910
299.70000 31.42484795535801792910
299.80000 31.42484795535801792910
299.90000 31.42484795535801792910
300.00000 31.42484795535801792910
300.10000 31.42484795535801792910
300.20000 31.42484795535801792910
300.30000 31.42484795535801792910
300.40000 31.42484795535801792910
300.50000 31.42484795535801792910
300.60000 31.42484795535801792910
300.70000 31.42484795535801792910
300.80000 31.42484795535801792910
300.90000 31.42484795535801792910
301.00000 31.42484795535801792910
301.10000 31.42484795535801792910
301.20000 31.42484795535801792910
301.30000 31.42484795535801792910
301.40000 31.42484795535801792910
301.50000 31.42484795535801792910
301.60000 31.42484795535801792910
301.70000 31.42484795535801792910
301.80000 31.42484795535801792910
301.90000 31.42484795535801792910
302.00000 31.42484795535801792910
302.10000 31.42484795535801792910
302.20000 31.42484795535801792910
302.30000 31.42484795535801792910
302.40000 31.42484795535801792910
302.50000 31.42484795535801792910
302.60000 31.42484795535801792910
302.70000 31.42484795535801792910
302.80000 31.42484795535801792910
302.90000 31.42484795535801792910
303.00000 31.42484795535801792910
303.10000 31.42484795535801792910
303.20000 31.42484795535801792910
303.30000 31.42484795535801792910
303.40000 31.42484795535801792910
303.50000 31.42484795535801792910
303.60000 31.42484795535801792910
303.70000 31.42484795535801792910
303.80000 31.42484795535801792910
303.90000 31.42484795535801792910
304.00000 31.42484795535801792910
304.10000 31.42484795535801792910
304.20000 31.42484795535801792910
304.30000 31.42484795535801792910
304.40000 31.42484795535801792910
304.50000 31.42484795535801792910
304.60000 31.42484795535801792910
304.70000 31.42484795535801792910
304.80000 31.42484795535801792910
304.90000 31.42484795535801792910
305.00000 31.42484795535801792910
305.10000 31.42484795535801792910
305.20000 31.42484795535801792910
305.30000 31.42484795535801792910
305.40000 31.42484795535801792910
305.50000 31.42484795535801792910
305.60000 31.42484795535801792910
305.70000 31.42484795535801792910
305.80000 31.42484795535801792910
305.90000 31.42484795535801792910
306.00000 31.42484795535801792910
306.10000 31.42484795535801792910
306.20000 31.42484795535801792910
306.30000 31.42484795535801792910
306.40000 31.42484795535801792910
306.50000 31.42484795535801792910
306.60000 31.42484795535801792910
306.70000 31.42484795535801792910
306.80000 31.42484795535801792910
306.90000 31.42484795535801792910
307.00000 31.42484795535801792910
307.10000 31.42484795535801792910
307.20000 31.42484795535801792910
307.30000 31.42484795535801792910
307.40000 31.42484795535801792910
307.50000 31.42484795535801792910
307.60000 31.42484795535801792910
307.70000 31.42484795535801792910
307.80000 31.42484795535801792910
307.90000 31.42484795535801792910
308.00000 31.42484795535801792910
308.10000 31.42484795535801792910
308.20000 31.42484795535801792910
308.30000 31.42484795535801792910
308.40000 31.42484795535801792910
308.50000 31.42484795535801792910
308.60000 31.42484795535801792910
308.70000 31.42484795535801792910
308.80000 31.42484795535801792910
308.90000 31.42484795535801792910
309.00000 31.42484795535801792910
309.10000 31.42484795535801792910
309.20000 31.42484795535801792910
309.30000 31.42484795535801792910
309.40000 31.42484795535801792910
309.50000 31.42484795535801792910
309.60000 31.42484795535801792910
309.70000 31.42484795535801792910
309.80000 31.42484795535801792910
309.90000 31.42484795535801792910
310.00000 31.42484795535801792910
310.10000 31.42484795535801792910
310.20000 31.42484795535801792910
310.30000 31.42484795535801792910
310.40000 31.42484795535801792910
310.50000 31.42484795535801792910
310.60000 31.42484795535801792910
310.70000 31.42484795535801792910
310.80000 31.42484795535801792910
310.90000 31.42484795535801792910
311.00000 31.42484795535801792910
311.10000 31.42484795535801792910
311.20000 31.42484795535801792910
311.30000 31.42484795535801792910
311.40000 31.42484795535801792910
311.50000 31.42484795535801792910
311.60000 31.42484795535801792910
311.70000 31.42484795535801792910
311.80000 31.42484795535801792910
311.90000 31.42484795535801792910
312.00000 31.42484795535801792910
312.10000 31.42484795535801792910
312.20000 31.42484795535801792910
312.30000 31.42484795535801792910
312.40000 31.42484795535801792910
312.50000 31.42484795535801792910
312.60000 31.42484795535801792910
312.70000 31.42484795535801792910
312.80000 31.42484795535801792910
312.90000 31.42484795535801792910
313.00000 31.42484795535801792910
313.10000 31.42484795535801792910
313.20000 31.42484795535801792910
313.30000 31.42484795535801792910
313.40000 31.42484795535801792910
313.50000 31.42484795535801792910
313.60000 31.42484795535801792910
313.70000 31.42484795535801792910
313.80000 31.42484795535801792910
313.90000 31.42484795535801792910
314.00000 31.42484795535801792910
314.10000 31.42484795535801792910
314.20000 31.42484795535801792910
314.30000 31.42484795535801792910
314.40000 31.42484795535801792910
314.50000 31.42484795535801792910
314.60000 31.42484795535801792910
314.70000 31.42484795535801792910
314.80000 31.42484795535801792910
314.90000 31.42484795535801792910
315.00000 31.42484795535801792910
315.10000 31.42484795535801792910
315.20000 31.42484795535801792910
315.30000 31.42484795535801792910
315.40000 31.42484795535801792910
315.50000 31.42484795535801792910
315.60000 31.42484795535801792910
315.70000 31.42484795535801792910
315.80000 31.42484795535801792910
315.90000 31.42484795535801792910
316.00000 31.42484795535801792910
316.10000 31.42484795535801792910
316.20000 31.42484795535801792910
316.30000 31.42484795535801792910
316.40000 31.42484795535801792910
316.50000 31.42484795535801792910
316.60000 31.42484795535801792910
316.70000 31.42484795535801792910
316.80000 31.42484795535801792910
316.90000 31.42484795535801792910
317.00000 31.42484795535801792910
317.10000 31.42484795535801792910
317.20000 31.42484795535801792910
317.30000 31.42484795535801792910
317.40000 31.42484795535801792910
317.50000 31.42484795535801792910
317.60000 31.42484795535801792910
317.70000 31.42484795535801792910
317.80000 31.42484795535801792910
317.90000 31.42484795535801792910
318.00000 31.42484795535801792910
318.10000 31.42484795535801792910
318.20000 31.42484795535801792910
318.30000 31.42484795535801792910
318.40000 31.42484795535801792910
318.50000 31.42484795535801792910
318.60000 31.42484795535801792910
318.70000 31.42484795535801792910
318.80000 31.42484795535801792910
318.90000 31.42484795535801792910
319.00000 31.42484795535801792910
319.10000 31.42484795535801792910
319.20000 31.42484795535801792910
319.30000 31.42484795535801792910
319.40000 31.42484795535801792910
319.50000 31.42484795535801792910
319.60000 31.42484795535801792910
319.70000 31.42484795535801792910
319.80000 31.42484795535801792910
319.90000 31.42484795535801792910
320.00000 31.42484795535801792910
320.10000 31.42484795535801792910
320.20000 31.42484795535801792910
320.30000 31.42484795535801792910
320.40000 31.42484795535801792910
320.50000 31.42484795535801792910
320.60000 31.42484795535801792910
320.70000 31.42484795535801792910
320.80000 31.42484795535801792910
320.90000 31.42484795535801792910
321.00000 31.42484795535801792910
321.10000 31.42484795535801792910
321.20000 31.42484795535801792910
321.30000 31.42484795535801792910
321.40000 31.42484795535801792910
321.50000 31.42484795535801792910
321.60000 31.42484795535801792910
321.70000 31.42484795535801792910
321.80000 31.42484795535801792910
321.90000 31.42484795535801792910
322.00000 31.42484795535801792910
322.10000 31.42484795535801792910
322.20000 31.42484795535801792910
322.30000 31.42484795535801792910
322.40000 31.42484795535801792910
322.50000 31.42484795535801792910
322.60000 31.42484795535801792910
322.70000 31.42484795535801792910
322.80000 31.42484795535801792910
322.90000 31.42484795535801792910
323.00000 31.42484795535801792910
323.10000 31.42484795535801792910
323.20000 31.42484795535801792910
323.30000 31.42484795535801792910
323.40000 31.42484795535801792910
323.50000 31.42484795535801792910
323.60000 31.42484795535801792910
323.70000 31.42484795535801792910
323.80000 31.42484795535801792910
323.90000 31.42484795535801792910
324.00000 31.42484795535801792910
324.10000 31.42484795535801792910
324.20000 31.42484795535801792910
324.30000 31.42484795535801792910
324.40000 31.42484795535801792910
324.50000 31.42484795535801792910
324.60000 31.42484795535801792910
324.70000 31.42484795535801792910
324.80000 31.42484795535801792910
324.90000 31.42484795535801792910
325.00000 31.42484795535801792910
325.10000 31.42484795535801792910
325.20000 31.42484795535801792910
325.30000 31.42484795535801792910
325.40000 31.42484795535801792910
325.50000 31.42484795535801792910
325.60000 31.42484795535801792910
325.70000 31.42484795535801792910
325.80000 31.42484795535801792910
325.90000 31.42484795535801792910
326.00000 31.42484795535801792910
326.10000 31.42484795535801792910
326.20000 31.42484795535801792910
326.30000 31.42484795535801792910
326.40000 31.42484795535801792910
326.50000 31.42484795535801792910
326.60000 31.42484795535801792910
326.70000 31.42484795535801792910
326.80000 31.42484795535801792910
326.90000 31.42484795535801792910
327.00000 31.42484795535801792910
327.10000 31.42484795535801792910
327.20000 31.42484795535801792910
327.30000 31.42484795535801792910
327.40000 31.42484795535801792910
327.50000 31.42484795535801792910
327.60000 31.42484795535801792910
327.70000 31.42484795535801792910
327.80000 31.42484795535801792910
327.90000 31.42484795535801792910
328.00000 31.42484795535801792910
328.10000 31.42484795535801792910
328.20000 31.42484795535801792910
328.30000 31.42484795535801792910
328.40000 31.42484795535801792910
328.50000 31.42484795535801792910
328.60000 31.42484795535801792910
328.70000 31.42484795535801792910
328.80000 31.42484795535801792910
328.90000 31.42484795535801792910
329.00000 31.42484795535801792910
329.10000 31.42484795535801792910
329.20000 31.42484795535801792910
329.30000 31.42484795535801792910
329.40000 31.42484795535801792910
329.50000 31.42484795535801792910
329.60000 31.42484795535801792910
329.70000 31.42484795535801792910
329.80000 31.42484795535801792910
329.90000 31.42484795535801792910
330.00000 31.42484795535801792910
330.10000 31.42484795535801792910
330.20000 31.42484795535801792910
330.30000 31.42484795535801792910
330.40000 31.42484795535801792910
330.50000 31.42484795535801792910
330.60000 31.42484795535801792910
330.70000 31.42484795535801792910
330.80000 31.42484795535801792910
330.90000 31.42484795535801792910
331.00000 31.42484795535801792910
331.10000 31.42484795535801792910
331.20000 31.42484795535801792910
331.30000 31.42484795535801792910
331.40000 31.42484795535801792910
331.50000 31.42484795535801792910
331.60000 31.42484795535801792910
331.70000 31.42484795535801792910
331.80000 31.42484795535801792910
331.90000 31.42484795535801792910
332.00000 31.42484795535801792910
332.10000 31.42484795535801792910
332.20000 31.42484795535801792910
332.30000 31.42484795535801792910
332.40000 31.42484795535801792910
332.50000 31.42484795535801792910
332.60000 31.42484795535801792910
332.70000 31.42484795535801792910
332.80000 31.42484795535801792910
332.90000 31.42484795535801792910
333.00000 31.42484795535801792910
333.10000 31.42484795535801792910
333.20000 31.42484795535801792910
333.30000 31.42484795535801792910
333.40000 31.42484795535801792910
333.50000 31.42484795535801792910
333.60000 31.42484795535801792910
333.70000 31.42484795535801792910
333.80000 31.42484795535801792910
333.90000 31.42484795535801792910
334.00000 31.42484795535801792910
334.10000 31.42484795535801792910
334.20000 31.42484795535801792910
334.30000 31.42484795535801792910
334.40000 31.42484795535801792910
334.50000 31.42484795535801792910
334.60000 31.42484795535801792910
334.70000 31.42484795535801792910
334.80000 31.42484795535801792910
334.90000 31.42484795535801792910
335.00000 31.42484795535801792910
335.10000 31.42484795535801792910
335.20000 31.42484795535801792910
335.30000 31.42484795535801792910
335.40000 31.42484795535801792910
335.50000 31.42484795535801792910
335.60000 31.42484795535801792910
335.70000 31.42484795535801792910
335.80000 31.42484795535801792910
335.90000 31.42484795535801792910
336.00000 31.42484795535801792910
336.10000 31.42484795535801792910
336.20000 31.42484795535801792910
336.30000 31.42484795535801792910
336.40000 31.42484795535801792910
336.50000 31.42484795535801792910
336.60000 31.42484795535801792910
336.70000 31.42484795535801792910
336.80000 31.42484795535801792910
336.90000 31.42484795535801792910
337.00000 31.42484795535801792910
337.10000 31.42484795535801792910
337.20000 31.42484795535801792910
337.30000 31.42484795535801792910
337.40000 31.42484795535801792910
337.50000 31.42484795535801792910
337.60000 31.42484795535801792910
337.70000 31.42484795535801792910
337.80000 31.42484795535801792910
337.90000 31.42484795535801792910
338.00000 31.42484795535801792910
338.10000 31.42484795535801792910
338.20000 31.42484795535801792910
338.30000 31.42484795535801792910
338.40000 31.42484795535801792910
338.50000 31.42484795535801792910
338.60000 31.42484795535801792910
338.70000 31.42484795535801792910
338.80000 31.42484795535801792910
338.90000 31.42484795535801792910
339.00000 31.42484795535801792910
339.10000 31.42484795535801792910
339.20000 31.42484795535801792910
339.30000 31.42484795535801792910
339.40000 31.42484795535801792910
339.50000 31.42484795535801792910
339.60000 31.42484795535801792910
339.70000 31.42484795535801792910
339.80000 31.42484795535801792910
339.90000 31.42484795535801792910
340.00000 31.42484795535801792910
340.10000 31.42484795535801792910
340.20000 31.42484795535801792910
340.30000 31.42484795535801792910
340.40000 31.42484795535801792910
340.50000 31.42484795535801792910
340.60000 31.42484795535801792910
340.70000 31.42484795535801792910
340.80000 31.42484795535801792910
340.90000 31.42484795535801792910
341.00000 31.42484795535801792910
341.10000 31.42484795535801792910
341.20000 31.42484795535801792910
341.30000 31.42484795535801792910
341.40000 31.42484795535801792910
341.50000 31.42484795535801792910
341.60000 31.42484795535801792910
341.70000 31.42484795535801792910
341.80000 31.42484795535801792910
341.90000 31.42484795535801792910
342.00000 31.42484795535801792910
342.10000 31.42484795535801792910
342.20000 31.42484795535801792910
342.30000 31.42484795535801792910
342.40000 31.42484795535801792910
342.50000 31.42484795535801792910
342.60000 31.42484795535801792910
342.70000 31.42484795535801792910
342.80000 31.42484795535801792910
342.90000 31.42484795535801792910
343.00000 31.42484795535801792910
343.10000 31.42484795535801792910
343.20000 31.42484795535801792910
343.30000 31.42484795535801792910
343.40000 31.42484795535801792910
343.50000 31.42484795535801792910
343.60000 31.42484795535801792910
343.70000 31.42484795535801792910
343.80000 31.42484795535801792910
343.90000 31.42484795535801792910
344.00000 31.42484795535801792910
344.10000 31.42484795535801792910
344.20000 31.42484795535801792910
344.30000 31.42484795535801792910
344.40000 31.42484795535801792910
344.50000 31.42484795535801792910
344.60000 31.42484795535801792910
344.70000 31.42484795535801792910
344.80000 31.42484795535801792910
344.90000 31.42484795535801792910
345.00000 31.42484795535801792910
345.10000 31.42484795535801792910
345.20000 31.42484795535801792910
345.30000 31.42484795535801792910
345.40000 31.42484795535801792910
345.50000 31.42484795535801792910
345.60000 31.42484795535801792910
345.70000 31.42484795535801792910
345.80000 31.42484795535801792910
345.90000 31.42484795535801792910
346.00000 31.42484795535801792910
346.10000 31.42484795535801792910
346.20000 31.42484795535801792910
346.30000 31.42484795535801792910
346.40000 31.42484795535801792910
346.50000 31.42484795535801792910
346.60000 31.42484795535801792910
346.70000 31.42484795535801792910
346.80000 31.42484795535801792910
346.90000 31.42484795535801792910
347.00000 31.42484795535801792910
347.10000 31.42484795535801792910
347.20000 31.42484795535801792910
347.30000 31.42484795535801792910
347.40000 31.42484795535801792910
347.50000 31.42484795535801792910
347.60000 31.42484795535801792910
347.70000 31.42484795535801792910
347.80000 31.42484795535801792910
347.90000 31.42484795535801792910
348.00000 31.42484795535801792910
348.10000 31.42484795535801792910
348.20000 31.42484795535801792910
348.30000 31.42484795535801792910
348.40000 31.42484795535801792910
348.50000 31.42484795535801792910
348.60000 31.42484795535801792910
348.70000 31.42484795535801792910
348.80000 31.42484795535801792910
348.90000 31.42484795535801792910
349.00000 31.42484795535801792910
349.10000 31.42484795535801792910
349.20000 31.42484795535801792910
349.30000 31.42484795535801792910
349.40000 31.42484795535801792910
349.50000 31.42484795535801792910
349.60000 31.42484795535801792910
349.70000 31.42484795535801792910
349.80000 31.42484795535801792910
349.90000 31.42484795535801792910
350.00000 31.42484795535801792910
350.10000 31.42484795535801792910
350.20000 31.42484795535801792910
350.30000 31.42484795535801792910
350.40000 31.42484795535801792910
350.50000 31.42484795535801792910
350.60000 31.42484795535801792910
350.70000 31.42484795535801792910
350.80000 31.42484795535801792910
350.90000 31.42484795535801792910
351.00000 31.42484795535801792910
351.10000 31.42484795535801792910
351.20000 31.42484795535801792910
351.30000 31.42484795535801792910
351.40000 31.42484795535801792910
351.50000 31.42484795535801792910
351.60000 31.42484795535801792910
351.70000 31.42484795535801792910
351.80000 31.42484795535801792910
351.90000 31.42484795535801792910
352.00000 31.42484795535801792910
352.10000 31.42484795535801792910
352.20000 31.42484795535801792910
352.30000 31.42484795535801792910
352.40000 31.42484795535801792910
352.50000 31.42484795535801792910
352.60000 31.42484795535801792910
352.70000 31.42484795535801792910
352.80000 31.42484795535801792910
352.90000 31.42484795535801792910
353.00000 31.42484795535801792910
353.10000 31.42484795535801792910
353.20000 31.42484795535801792910
353.30000 31.42484795535801792910
353.40000 31.42484795535801792910
353.50000 31.42484795535801792910
353.60000 31.42484795535801792910
353.70000 31.42484795535801792910
353.80000 31.42484795535801792910
353.90000 31.42484795535801792910
354.00000 31.42484795535801792910
354.10000 31.42484795535801792910
354.20000 31.42484795535801792910
354.30000 31.42484795535801792910
354.40000 31.42484795535801792910
354.50000 31.42484795535801792910
354.60000 31.42484795535801792910
354.70000 31.42484795535801792910
354.80000 31.42484795535801792910
354.90000 31.42484795535801792910
355.00000 31.42484795535801792910
355.10000 31.42484795535801792910
355.20000 31.42484795535801792910
355.30000 31.42484795535801792910
355.40000 31.42484795535801792910
355.50000 31.42484795535801792910
355.60000 31.42484795535801792910
355.70000 31.42484795535801792910
355.80000 31.42484795535801792910
355.90000 31.42484795535801792910
356.00000 31.42484795535801792910
356.10000 31.42484795535801792910
356.20000 31.42484795535801792910
356.30000 31.42484795535801792910
356.40000 31.42484795535801792910
356.50000 31.42484795535801792910
356.60000 31.42484795535801792910
356.70000 31.42484795535801792910
356.80000 31.42484795535801792910
356.90000 31.42484795535801792910
357.00000 31.42484795535801792910
357.10000 31.42484795535801792910
357.20000 31.42484795535801792910
357.30000 31.42484795535801792910
357.40000 31.42484795535801792910
357.50000 31.42484795535801792910
357.60000 31.42484795535801792910
357.70000 31.42484795535801792910
357.80000 31.42484795535801792910
357.90000 31.42484795535801792910
358.00000 31.42484795535801792910
358.10000 31.42484795535801792910
358.20000 31.42484795535801792910
358.30000 31.42484795535801792910
358.40000 31.42484795535801792910
358.50000 31.42484795535801792910
358.60000 31.42484795535801792910
358.70000 31.42484795535801792910
358.80000 31.42484795535801792910
358.90000 31.42484795535801792910
359.00000 31.42484795535801792910
359.10000 31.42484795535801792910
359.20000 31.42484795535801792910
359.30000 31.42484795535801792910
359.40000 31.42484795535801792910
359.50000 31.42484795535801792910
359.60000 31.42484795535801792910
359.70000 31.42484795535801792910
359.80000 31.42484795535801792910
359.90000 31.42484795535801792910
360.00000 31.42484795535801792910
360.10000 31.42484795535801792910
360.20000 31.42484795535801792910
360.30000 31.42484795535801792910
360.40000 31.42484795535801792910
360.50000 31.42484795535801792910
360.60000 31.42484795535801792910
360.70000 31.42484795535801792910
360.80000 31.42484795535801792910
360.90000 31.42484795535801792910
361.00000 31.42484795535801792910
361.10000 31.42484795535801792910
361.20000 31.42484795535801792910
361.30000 31.42484795535801792910
361.40000 31.42484795535801792910
361.50000 31.42484795535801792910
361.60000 31.42484795535801792910
361.70000 31.42484795535801792910
361.80000 31.42484795535801792910
361.90000 31.42484795535801792910
362.00000 31.42484795535801792910
362.10000 31.42484795535801792910
362.20000 31.42484795535801792910
362.30000 31.42484795535801792910
362.40000 31.42484795535801792910
362.50000 31.42484795535801792910
362.60000 31.42484795535801792910
362.70000 31.42484795535801792910
362.80000 31.42484795535801792910
362.90000 31.42484795535801792910
363.00000 31.42484795535801792910
363.10000 31.42484795535801792910
363.20000 31.42484795535801792910
363.30000 31.42484795535801792910
363.40000 31.42484795535801792910
363.50000 31.42484795535801792910
363.60000 31.42484795535801792910
363.70000 31.42484795535801792910
363.80000 31.42484795535801792910
363.90000 31.42484795535801792910
364.00000 31.42484795535801792910
364.10000 31.42484795535801792910
364.20000 31.42484795535801792910
364.30000 31.42484795535801792910
364.40000 31.42484795535801792910
364.50000 31.42484795535801792910
364.60000 31.42484795535801792910
364.70000 31.42484795535801792910
364.80000 31.42484795535801792910
364.90000 31.42484795535801792910
365.00000 31.42484795535801792910
365.10000 31.42484795535801792910
365.20000 31.42484795535801792910
365.30000 31.42484795535801792910
365.40000 31.42484795535801792910
365.50000 31.42484795535801792910
365.60000 31.42484795535801792910
365.70000 31.42484795535801792910
365.80000 31.42484795535801792910
365.90000 31.42484795535801792910
366.00000 31.42484795535801792910
366.10000 31.42484795535801792910
366.20000 31.42484795535801792910
366.30000 31.42484795535801792910
366.40000 31.42484795535801792910
366.50000 31.42484795535801792910
366.60000 31.42484795535801792910
366.70000 31.42484795535801792910
366.80000 31.42484795535801792910
366.90000 31.42484795535801792910
367.00000 31.42484795535801792910
367.10000 31.42484795535801792910
367.20000 31.42484795535801792910
367.30000 31.42484795535801792910
367.40000 31.42484795535801792910
367.50000 31.42484795535801792910
367.60000 31.42484795535801792910
367.70000 31.42484795535801792910
367.80000 31.42484795535801792910
367.90000 31.42484795535801792910
368.00000 31.42484795535801792910
368.10000 31.42484795535801792910
368.20000 31.42484795535801792910
368.30000 31.42484795535801792910
368.40000 31.42484795535801792910
368.50000 31.42484795535801792910
368.60000 31.42484795535801792910
368.70000 31.42484795535801792910
368.80000 31.42484795535801792910
368.90000 31.42484795535801792910
369.00000 31.42484795535801792910
369.10000 31.42484795535801792910
369.20000 31.42484795535801792910
369.30000 31.42484795535801792910
369.40000 31.42484795535801792910
369.50000 31.42484795535801792910
369.60000 31.42484795535801792910
369.70000 31.42484795535801792910
369.80000 31.42484795535801792910
369.90000 31.42484795535801792910
370.00000 31.42484795535801792910
370.10000 31.42484795535801792910
370.20000 31.42484795535801792910
370.30000 31.42484795535801792910
370.40000 31.42484795535801792910
370.50000 31.42484795535801792910
370.60000 31.42484795535801792910
370.70000 31.42484795535801792910
370.80000 31.42484795535801792910
370.90000 31.42484795535801792910
371.00000 31.42484795535801792910
371.10000 31.42484795535801792910
371.20000 31.42484795535801792910
371.30000 31.42484795535801792910
371.40000 31.42484795535801792910
371.50000 31.42484795535801792910
371.60000 31.42484795535801792910
371.70000 31.42484795535801792910
371.80000 31.42484795535801792910
371.90000 31.42484795535801792910
372.00000 31.42484795535801792910
372.10000 31.42484795535801792910
372.20000 31.42484795535801792910
372.30000 31.42484795535801792910
372.40000 31.42484795535801792910
372.50000 31.42484795535801792910
372.60000 31.42484795535801792910
372.70000 31.42484795535801792910
372.80000 31.42484795535801792910
372.90000 31.42484795535801792910
373.00000 31.42484795535801792910
373.10000 31.42484795535801792910
373.20000 31.42484795535801792910
373.30000 31.42484795535801792910
373.40000 31.42484795535801792910
373.50000 31.42484795535801792910
373.60000 31.42484795535801792910
373.70000 31.42484795535801792910
373.80000 31.42484795535801792910
373.90000 31.42484795535801792910
374.00000 31.42484795535801792910
374.10000 31.42484795535801792910
374.20000 31.42484795535801792910
374.30000 31.42484795535801792910
374.40000 31.42484795535801792910
374.50000 31.42484795535801792910
374.60000 31.42484795535801792910
374.70000 31.42484795535801792910
374.80000 31.42484795535801792910
374.90000 31.42484795535801792910
375.00000 31.42484795535801792910
375.10000 31.42484795535801792910
375.20000 31.42484795535801792910
375.30000 31.42484795535801792910
375.40000 31.42484795535801792910
375.50000 31.42484795535801792910
375.60000 31.42484795535801792910
375.70000 31.42484795535801792910
375.80000 31.42484795535801792910
375.90000 31.42484795535801792910
376.00000 31.42484795535801792910
376.10000 31.42484795535801792910
376.20000 31.42484795535801792910
376.30000 31.42484795535801792910
376.40000 31.42484795535801792910
376.50000 31.42484795535801792910
376.60000 31.42484795535801792910
376.70000 31.42484795535801792910
376.80000 31.42484795535801792910
376.90000 31.42484795535801792910
377.00000 31.42484795535801792910
377.10000 31.42484795535801792910
377.20000 31.42484795535801792910
377.30000 31.42484795535801792910
377.40000 31.42484795535801792910
377.50000 31.42484795535801792910
377.60000 31.42484795535801792910
377.70000 31.42484795535801792910
377.80000 31.42484795535801792910
377.90000 31.42484795535801792910
378.00000 31.42484795535801792910
378.10000 31.42484795535801792910
378.20000 31.42484795535801792910
378.30000 31.42484795535801792910
378.40000 31.42484795535801792910
378.50000 31.42484795535801792910
378.60000 31.42484795535801792910
378.70000 31.42484795535801792910
378.80000 31.42484795535801792910
378.90000 31.42484795535801792910
379.00000 31.42484795535801792910
379.10000 31.42484795535801792910
379.20000 31.42484795535801792910
379.30000 31.42484795535801792910
379.40000 31.42484795535801792910
379.50000 31.42484795535801792910
379.60000 31.42484795535801792910
379.70000 31.42484795535801792910
379.80000 31.42484795535801792910
379.90000 31.42484795535801792910
380.00000 31.42484795535801792910
380.10000 31.42484795535801792910
380.20000 31.42484795535801792910
380.30000 31.42484795535801792910
380.40000 31.42484795535801792910
380.50000 31.42484795535801792910
380.60000 31.42484795535801792910
380.70000 31.42484795535801792910
380.80000 31.42484795535801792910
380.90000 31.42484795535801792910
381.00000 31.42484795535801792910
381.10000 31.42484795535801792910
381.20000 31.42484795535801792910
381.30000 31.42484795535801792910
381.40000 31.42484795535801792910
381.50000 31.42484795535801792910
381.60000 31.42484795535801792910
381.70000 31.42484795535801792910
381.80000 31.42484795535801792910
381.90000 31.42484795535801792910
382.00000 31.42484795535801792910
382.10000 31.42484795535801792910
382.20000 31.42484795535801792910
382.30000 31.42484795535801792910
382.40000 31.42484795535801792910
382.50000 31.42484795535801792910
382.60000 31.42484795535801792910
382.70000 31.42484795535801792910
382.80000 31.42484795535801792910
382.90000 31.42484795535801792910
383.00000 31.42484795535801792910
383.10000 31.42484795535801792910
383.20000 31.42484795535801792910
383.30000 31.42484795535801792910
383.40000 31.42484795535801792910
383.50000 31.42484795535801792910
383.60000 31.42484795535801792910
383.70000 31.42484795535801792910
383.80000 31.42484795535801792910
383.90000 31.42484795535801792910
384.00000 31.42484795535801792910
384.10000 31.42484795535801792910
384.20000 31.42484795535801792910
384.30000 31.42484795535801792910
384.40000 31.42484795535801792910
384.50000 31.42484795535801792910
384.60000 31.42484795535801792910
384.70000 31.42484795535801792910
384.80000 31.42484795535801792910
384.90000 31.42484795535801792910
385.00000 31.42484795535801792910
385.10000 31.42484795535801792910
385.20000 31.42484795535801792910
385.30000 31.42484795535801792910
385.40000 31.42484795535801792910
385.50000 31.42484795535801792910
385.60000 31.42484795535801792910
385.70000 31.42484795535801792910
385.80000 31.42484795535801792910
385.90000 31.42484795535801792910
386.00000 31.42484795535801792910
386.10000 31.42484795535801792910
386.20000 31.42484795535801792910
386.30000 31.42484795535801792910
386.40000 31.42484795535801792910
386.50000 31.42484795535801792910
386.60000 31.42484795535801792910
386.70000 31.42484795535801792910
386.80000 31.42484795535801792910
386.90000 31.42484795535801792910
387.00000 31.42484795535801792910
387.10000 31.42484795535801792910
387.20000 31.42484795535801792910
387.30000 31.42484795535801792910
387.40000 31.42484795535801792910
387.50000 31.42484795535801792910
387.60000 31.42484795535801792910
387.70000 31.42484795535801792910
387.80000 31.42484795535801792910
387.90000 31.42484795535801792910
388.00000 31.42484795535801792910
388.10000 31.42484795535801792910
388.20000 31.42484795535801792910
388.30000 31.42484795535801792910
388.40000 31.42484795535801792910
388.50000 31.42484795535801792910
388.60000 31.42484795535801792910
388.70000 31.42484795535801792910
388.80000 31.42484795535801792910
388.90000 31.42484795535801792910
389.00000 31.42484795535801792910
389.10000 31.42484795535801792910
389.20000 31.42484795535801792910
389.30000 31.42484795535801792910
389.40000 31.42484795535801792910
389.50000 31.42484795535801792910
389.60000 31.42484795535801792910
389.70000 31.42484795535801792910
389.80000 31.42484795535801792910
389.90000 31.42484795535801792910
390.00000 31.42484795535801792910
390.10000 31.42484795535801792910
390.20000 31.42484795535801792910
390.30000 31.42484795535801792910
390.40000 31.42484795535801792910
390.50000 31.42484795535801792910
390.60000 31.42484795535801792910
390.70000 31.42484795535801792910
390.80000 31.42484795535801792910
390.90000 31.42484795535801792910
391.00000 31.42484795535801792910
391.10000 31.42484795535801792910
391.20000 31.42484795535801792910
391.30000 31.42484795535801792910
391.40000 31.42484795535801792910
391.50000 31.42484795535801792910
391.60000 31.42484795535801792910
391.70000 31.42484795535801792910
391.80000 31.42484795535801792910
391.90000 31.42484795535801792910
392.00000 31.42484795535801792910
392.10000 31.42484795535801792910
392.20000 31.42484795535801792910
392.30000 31.42484795535801792910
392.40000 31.42484795535801792910
392.50000 31.42484795535801792910
392.60000 31.42484795535801792910
392.70000 31.42484795535801792910
392.80000 31.42484795535801792910
392.90000 31.42484795535801792910
393.00000 31.42484795535801792910
393.10000 31.42484795535801792910
393.20000 31.42484795535801792910
393.30000 31.42484795535801792910
393.40000 31.42484795535801792910
393.50000 31.42484795535801792910
393.60000 31.42484795535801792910
393.70000 31.42484795535801792910
393.80000 31.42484795535801792910
393.90000 31.42484795535801792910
394.00000 31.42484795535801792910
394.10000 31.42484795535801792910
394.20000 31.42484795535801792910
394.30000 31.42484795535801792910
394.40000 31.42484795535801792910
394.50000 31.42484795535801792910
394.60000 31.42484795535801792910
394.70000 31.42484795535801792910
394.80000 31.42484795535801792910
394.90000 31.42484795535801792910
395.00000 31.42484795535801792910
395.10000 31.42484795535801792910
395.20000 31.42484795535801792910
395.30000 31.42484795535801792910
395.40000 31.42484795535801792910
395.50000 31.42484795535801792910
395.60000 31.42484795535801792910
395.70000 31.42484795535801792910
395.80000 31.42484795535801792910
395.90000 31.42484795535801792910
396.00000 31.42484795535801792910
396.10000 31.42484795535801792910
396.20000 31.42484795535801792910
396.30000 31.42484795535801792910
396.40000 31.42484795535801792910
396.50000 31.42484795535801792910
396.60000 31.42484795535801792910
396.70000 31.42484795535801792910
396.80000 31.42484795535801792910
396.90000 31.42484795535801792910
397.00000 31.42484795535801792910
397.10000 31.42484795535801792910
397.20000 31.42484795535801792910
397.30000 31.42484795535801792910
397.40000 31.42484795535801792910
397.50000 31.42484795535801792910
397.60000 31.42484795535801792910
397.70000 31.42484795535801792910
397.80000 31.42484795535801792910
397.90000 31.42484795535801792910
398.00000 31.42484795535801792910
398.10000 31.42484795535801792910
398.20000 31.42484795535801792910
398.30000 31.42484795535801792910
398.40000 31.42484795535801792910
398.50000 31.42484795535801792910
398.60000 31.42484795535801792910
398.70000 31.42484795535801792910
398.80000 31.42484795535801792910
398.90000 31.42484795535801792910
399.00000 31.42484795535801792910
399.10000 31.42484795535801792910
399.20000 31.42484795535801792910
399.30000 31.42484795535801792910
399.40000 31.42484795535801792910
399.50000 31.42484795535801792910
399.60000 31.42484795535801792910
399.70000 31.42484795535801792910
399.80000 31.42484795535801792910
399.90000 31.42484795535801792910
400.00000 31.42484795535801792910
400.10000 31.42484795535801792910
400.20000 31.42484795535801792910
400.30000 31.42484795535801792910
400.40000 31.42484795535801792910
400.50000 31.42484795535801792910
400.60000 31.42484795535801792910
400.70000 31.42484795535801792910
400.80000 31.42484795535801792910
400.90000 31.42484795535801792910
401.00000 31.42484795535801792910
401.10000 31.42484795535801792910
401.20000 31.42484795535801792910
401.30000 31.42484795535801792910
401.40000 31.42484795535801792910
401.50000 31.42484795535801792910
401.60000 31.42484795535801792910
401.70000 31.42484795535801792910
401.80000 31.42484795535801792910
401.90000 31.42484795535801792910
402.00000 31.42484795535801792910
402.10000 31.42484795535801792910
402.20000 31.42484795535801792910
402.30000 31.42484795535801792910
402.40000 31.42484795535801792910
402.50000 31.42484795535801792910
402.60000 31.42484795535801792910
402.70000 31.42484795535801792910
402.80000 31.42484795535801792910
402.90000 31.42484795535801792910
403.00000 31.42484795535801792910
403.10000 31.42484795535801792910
403.20000 31.42484795535801792910
403.30000 31.42484795535801792910
403.40000 31.42484795535801792910
403.50000 31.42484795535801792910
403.60000 31.42484795535801792910
403.70000 31.42484795535801792910
403.80000 31.42484795535801792910
403.90000 31.42484795535801792910
404.00000 31.42484795535801792910
404.10000 31.42484795535801792910
404.20000 31.42484795535801792910
404.30000 31.42484795535801792910
404.40000 31.42484795535801792910
404.50000 31.42484795535801792910
404.60000 31.42484795535801792910
404.70000 31.42484795535801792910
404.80000 31.42484795535801792910
404.90000 31.42484795535801792910
405.00000 31.42484795535801792910
405.10000 31.42484795535801792910
405.20000 31.42484795535801792910
405.30000 31.42484795535801792910
405.40000 31.42484795535801792910
405.50000 31.42484795535801792910
405.60000 31.42484795535801792910
405.70000 31.42484795535801792910
405.80000 31.42484795535801792910
405.90000 31.42484795535801792910
406.00000 31.42484795535801792910
406.10000 31.42484795535801792910
406.20000 31.42484795535801792910
406.30000 31.42484795535801792910
406.40000 31.42484795535801792910
406.50000 31.42484795535801792910
406.60000 31.42484795535801792910
406.70000 31.42484795535801792910
406.80000 31.42484795535801792910
406.90000 31.42484795535801792910
407.00000 31.42484795535801792910
407.10000 31.42484795535801792910
407.20000 31.42484795535801792910
407.30000 31.42484795535801792910
407.40000 31.42484795535801792910
407.50000 31.42484795535801792910
407.60000 31.42484795535801792910
407.70000 31.42484795535801792910
407.80000 31.42484795535801792910
407.90000 31.42484795535801792910
408.00000 31.42484795535801792910
408.10000 31.42484795535801792910
408.20000 31.42484795535801792910
408.30000 31.42484795535801792910
408.40000 31.42484795535801792910
408.50000 31.42484795535801792910
408.60000 31.42484795535801792910
408.70000 31.42484795535801792910
408.80000 31.42484795535801792910
408.90000 31.42484795535801792910
409.00000 31.42484795535801792910
409.10000 31.42484795535801792910
409.20000 31.42484795535801792910
409.30000 31.42484795535801792910
409.40000 31.42484795535801792910
409.50000 31.42484795535801792910
409.60000 31.42484795535801792910
409.70000 31.42484795535801792910
409.80000 31.42484795535801792910
409.90000 31.42484795535801792910
410.00000 31.42484795535801792910
410.10000 31.42484795535801792910
410.20000 31.42484795535801792910
410.30000 31.42484795535801792910
410.40000 31.42484795535801792910
410.50000 31.42484795535801792910
410.60000 31.42484795535801792910
410.70000 31.42484795535801792910
410.80000 31.42484795535801792910
410.90000 31.42484795535801792910
411.00000 31.42484795535801792910
411.10000 31.42484795535801792910
411.20000 31.42484795535801792910
411.30000 31.42484795535801792910
411.40000 31.42484795535801792910
411.50000 31.42484795535801792910
411.60000 31.42484795535801792910
411.70000 31.42484795535801792910
411.80000 31.42484795535801792910
411.90000 31.42484795535801792910
412.00000 31.42484795535801792910
412.10000 31.42484795535801792910
412.20000 31.42484795535801792910
412.30000 31.42484795535801792910
412.40000 31.42484795535801792910
412.50000 31.42484795535801792910
412.60000 31.42484795535801792910
412.70000 31.42484795535801792910
412.80000 31.42484795535801792910
412.90000 31.42484795535801792910
413.00000 31.42484795535801792910
413.10000 31.42484795535801792910
413.20000 31.42484795535801792910
413.30000 31.42484795535801792910
413.40000 31.42484795535801792910
413.50000 31.42484795535801792910
413.60000 31.42484795535801792910
413.70000 31.42484795535801792910
413.80000 31.42484795535801792910
413.90000 31.42484795535801792910
414.00000 31.42484795535801792910
414.10000 31.42484795535801792910
414.20000 31.42484795535801792910
414.30000 31.42484795535801792910
414.40000 31.42484795535801792910
414.50000 31.42484795535801792910
414.60000 31.42484795535801792910
414.70000 31.42484795535801792910
414.80000 31.42484795535801792910
414.90000 31.42484795535801792910
415.00000 31.42484795535801792910
415.10000 31.42484795535801792910
415.20000 31.42484795535801792910
415.30000 31.42484795535801792910
415.40000 31.42484795535801792910
415.50000 31.42484795535801792910
415.60000 31.42484795535801792910
415.70000 31.42484795535801792910
415.80000 31.42484795535801792910
415.90000 31.42484795535801792910
416.00000 31.42484795535801792910
416.10000 31.42484795535801792910
416.20000 31.42484795535801792910
416.30000 31.42484795535801792910
416.40000 31.42484795535801792910
416.50000 31.42484795535801792910
416.60000 31.42484795535801792910
416.70000 31.42484795535801792910
416.80000 31.42484795535801792910
416.90000 31.42484795535801792910
417.00000 31.42484795535801792910
417.10000 31.42484795535801792910
417.20000 31.42484795535801792910
417.30000 31.42484795535801792910
417.40000 31.42484795535801792910
417.50000 31.42484795535801792910
417.60000 31.42484795535801792910
417.70000 31.42484795535801792910
417.80000 31.42484795535801792910
417.90000 31.42484795535801792910
418.00000 31.42484795535801792910
418.10000 31.42484795535801792910
418.20000 31.42484795535801792910
418.30000 31.42484795535801792910
418.40000 31.42484795535801792910
418.50000 31.42484795535801792910
418.60000 31.42484795535801792910
418.70000 31.42484795535801792910
418.80000 31.42484795535801792910
418.90000 31.42484795535801792910
419.00000 31.42484795535801792910
419.10000 31.42484795535801792910
419.20000 31.42484795535801792910
419.30000 31.42484795535801792910
419.40000 31.42484795535801792910
419.50000 31.42484795535801792910
419.60000 31.42484795535801792910
419.70000 31.42484795535801792910
419.80000 31.42484795535801792910
419.90000 31.42484795535801792910
420.00000 31.42484795535801792910
420.10000 31.42484795535801792910
420.20000 31.42484795535801792910
420.30000 31.42484795535801792910
420.40000 31.42484795535801792910
420.50000 31.42484795535801792910
420.60000 31.42484795535801792910
420.70000 31.42484795535801792910
420.80000 31.42484795535801792910
420.90000 31.42484795535801792910
421.00000 31.42484795535801792910
421.10000 31.42484795535801792910
421.20000 31.42484795535801792910
421.30000 31.42484795535801792910
421.40000 31.42484795535801792910
421.50000 31.42484795535801792910
421.60000 31.42484795535801792910
421.70000 31.42484795535801792910
421.80000 31.42484795535801792910
421.90000 31.42484795535801792910
422.00000 31.42484795535801792910
422.10000 31.42484795535801792910
422.20000 31.42484795535801792910
422.30000 31.42484795535801792910
422.40000 31.42484795535801792910
422.50000 31.42484795535801792910
422.60000 31.42484795535801792910
422.70000 31.42484795535801792910
422.80000 31.42484795535801792910
422.90000 31.42484795535801792910
423.00000 31.42484795535801792910
423.10000 31.42484795535801792910
423.20000 31.42484795535801792910
423.30000 31.42484795535801792910
423.40000 31.42484795535801792910
423.50000 31.42484795535801792910
423.60000 31.42484795535801792910
423.70000 31.42484795535801792910
423.80000 31.42484795535801792910
423.90000 31.42484795535801792910
424.00000 31.42484795535801792910
424.10000 31.42484795535801792910
424.20000 31.42484795535801792910
424.30000 31.42484795535801792910
424.40000 31.42484795535801792910
424.50000 31.42484795535801792910
424.60000 31.42484795535801792910
424.70000 31.42484795535801792910
424.80000 31.42484795535801792910
424.90000 31.42484795535801792910
425.00000 31.42484795535801792910
425.10000 31.42484795535801792910
425.20000 31.42484795535801792910
425.30000 31.42484795535801792910
425.40000 31.42484795535801792910
425.50000 31.42484795535801792910
425.60000 31.42484795535801792910
425.70000 31.42484795535801792910
425.80000 31.42484795535801792910
425.90000 31.42484795535801792910
426.00000 31.42484795535801792910
426.10000 31.42484795535801792910
426.20000 31.42484795535801792910
426.30000 31.42484795535801792910
426.40000 31.42484795535801792910
426.50000 31.42484795535801792910
426.60000 31.42484795535801792910
426.70000 31.42484795535801792910
426.80000 31.42484795535801792910
426.90000 31.42484795535801792910
427.00000 31.42484795535801792910
427.10000 31.42484795535801792910
427.20000 31.42484795535801792910
427.30000 31.42484795535801792910
427.40000 31.42484795535801792910
427.50000 31.42484795535801792910
427.60000 31.42484795535801792910
427.70000 31.42484795535801792910
427.80000 31.42484795535801792910
427.90000 31.42484795535801792910
428.00000 31.42484795535801792910
428.10000 31.42484795535801792910
428.20000 31.42484795535801792910
428.30000 31.42484795535801792910
428.40000 31.42484795535801792910
428.50000 31.42484795535801792910
428.60000 31.42484795535801792910
428.70000 31.42484795535801792910
428.80000 31.42484795535801792910
428.90000 31.42484795535801792910
429.00000 31.42484795535801792910
429.10000 31.42484795535801792910
429.20000 31.42484795535801792910
429.30000 31.42484795535801792910
429.40000 31.42484795535801792910
429.50000 31.42484795535801792910
429.60000 31.42484795535801792910
429.70000 31.42484795535801792910
429.80000 31.42484795535801792910
429.90000 31.42484795535801792910
430.00000 31.42484795535801792910
430.10000 31.42484795535801792910
430.20000 31.42484795535801792910
430.30000 31.42484795535801792910
430.40000 31.42484795535801792910
430.50000 31.42484795535801792910
430.60000 31.42484795535801792910
430.70000 31.42484795535801792910
430.80000 31.42484795535801792910
430.90000 31.42484795535801792910
431.00000 31.42484795535801792910
431.10000 31.42484795535801792910
431.20000 31.42484795535801792910
431.30000 31.42484795535801792910
431.40000 31.42484795535801792910
431.50000 31.42484795535801792910
431.60000 31.42484795535801792910
431.70000 31.42484795535801792910
431.80000 31.42484795535801792910
431.90000 31.42484795535801792910
432.00000 31.42484795535801792910
432.10000 31.42484795535801792910
432.20000 31.42484795535801792910
432.30000 31.42484795535801792910
432.40000 31.42484795535801792910
432.50000 31.42484795535801792910
432.60000 31.42484795535801792910
432.70000 31.42484795535801792910
432.80000 31.42484795535801792910
432.90000 31.42484795535801792910
433.00000 31.42484795535801792910
433.10000 31.42484795535801792910
433.20000 31.42484795535801792910
433.30000 31.42484795535801792910
433.40000 31.42484795535801792910
433.50000 31.42484795535801792910
433.60000 31.42484795535801792910
433.70000 31.42484795535801792910
433.80000 31.42484795535801792910
433.90000 31.42484795535801792910
434.00000 31.42484795535801792910
434.10000 31.42484795535801792910
434.20000 31.42484795535801792910
434.30000 31.42484795535801792910
434.40000 31.42484795535801792910
434.50000 31.42484795535801792910
434.60000 31.42484795535801792910
434.70000 31.42484795535801792910
434.80000 31.42484795535801792910
434.90000 31.42484795535801792910
435.00000 31.42484795535801792910
435.10000 31.42484795535801792910
435.20000 31.42484795535801792910
435.30000 31.42484795535801792910
435.40000 31.42484795535801792910
435.50000 31.42484795535801792910
435.60000 31.42484795535801792910
435.70000 31.42484795535801792910
435.80000 31.42484795535801792910
435.90000 31.42484795535801792910
436.00000 31.42484795535801792910
436.10000 31.42484795535801792910
436.20000 31.42484795535801792910
436.30000 31.42484795535801792910
436.40000 31.42484795535801792910
436.50000 31.42484795535801792910
436.60000 31.42484795535801792910
436.70000 31.42484795535801792910
436.80000 31.42484795535801792910
436.90000 31.42484795535801792910
437.00000 31.42484795535801792910
437.10000 31.42484795535801792910
437.20000 31.42484795535801792910
437.30000 31.42484795535801792910
437.40000 31.42484795535801792910
437.50000 31.42484795535801792910
437.60000 31.42484795535801792910
437.70000 31.42484795535801792910
437.80000 31.42484795535801792910
437.90000 31.42484795535801792910
438.00000 31.42484795535801792910
438.10000 31.42484795535801792910
438.20000 31.42484795535801792910
438.30000 31.42484795535801792910
438.40000 31.42484795535801792910
438.50000 31.42484795535801792910
438.60000 31.42484795535801792910
438.70000 31.42484795535801792910
438.80000 31.42484795535801792910
438.90000 31.42484795535801792910
439.00000 31.42484795535801792910
439.10000 31.42484795535801792910
439.20000 31.42484795535801792910
439.30000 31.42484795535801792910
439.40000 31.42484795535801792910
439.50000 31.42484795535801792910
439.60000 31.42484795535801792910
439.70000 31.42484795535801792910
439.80000 31.42484795535801792910
439.90000 31.42484795535801792910
440.00000 31.42484795535801792910
440.10000 31.42484795535801792910
440.20000 31.42484795535801792910
440.30000 31.42484795535801792910
440.40000 31.42484795535801792910
440.50000 31.42484795535801792910
440.60000 31.42484795535801792910
440.70000 31.42484795535801792910
440.80000 31.42484795535801792910
440.90000 31.42484795535801792910
441.00000 31.42484795535801792910
441.10000 31.42484795535801792910
441.20000 31.42484795535801792910
441.30000 31.42484795535801792910
441.40000 31.42484795535801792910
441.50000 31.42484795535801792910
441.60000 31.42484795535801792910
441.70000 31.42484795535801792910
441.80000 31.42484795535801792910
441.90000 31.42484795535801792910
442.00000 31.42484795535801792910
442.10000 31.42484795535801792910
442.20000 31.42484795535801792910
442.30000 31.42484795535801792910
442.40000 31.42484795535801792910
442.50000 31.42484795535801792910
442.60000 31.42484795535801792910
442.70000 31.42484795535801792910
442.80000 31.42484795535801792910
442.90000 31.42484795535801792910
443.00000 31.42484795535801792910
443.10000 31.42484795535801792910
443.20000 31.42484795535801792910
443.30000 31.42484795535801792910
443.40000 31.42484795535801792910
443.50000 31.42484795535801792910
443.60000 31.42484795535801792910
443.70000 31.42484795535801792910
443.80000 31.42484795535801792910
443.90000 31.42484795535801792910
444.00000 31.42484795535801792910
444.10000 31.42484795535801792910
444.20000 31.42484795535801792910
444.30000 31.42484795535801792910
444.40000 31.42484795535801792910
444.50000 31.42484795535801792910
444.60000 31.42484795535801792910
444.70000 31.42484795535801792910
444.80000 31.42484795535801792910
444.90000 31.42484795535801792910
445.00000 31.42484795535801792910
445.10000 31.42484795535801792910
445.20000 31.42484795535801792910
445.30000 31.42484795535801792910
445.40000 31.42484795535801792910
445.50000 31.42484795535801792910
445.60000 31.42484795535801792910
445.70000 31.42484795535801792910
445.80000 31.42484795535801792910
445.90000 31.42484795535801792910
446.00000 31.42484795535801792910
446.10000 31.42484795535801792910
446.20000 31.42484795535801792910
446.30000 31.42484795535801792910
446.40000 31.42484795535801792910
446.50000 31.42484795535801792910
446.60000 31.42484795535801792910
446.70000 31.42484795535801792910
446.80000 31.42484795535801792910
446.90000 31.42484795535801792910
447.00000 31.42484795535801792910
447.10000 31.42484795535801792910
447.20000 31.42484795535801792910
447.30000 31.42484795535801792910
447.40000 31.42484795535801792910
447.50000 31.42484795535801792910
447.60000 31.42484795535801792910
447.70000 31.42484795535801792910
447.80000 31.42484795535801792910
447.90000 31.42484795535801792910
448.00000 31.42484795535801792910
448.10000 31.42484795535801792910
448.20000 31.42484795535801792910
448.30000 31.42484795535801792910
448.40000 31.42484795535801792910
448.50000 31.42484795535801792910
448.60000 31.42484795535801792910
448.70000 31.42484795535801792910
448.80000 31.42484795535801792910
448.90000 31.42484795535801792910
449.00000 31.42484795535801792910
449.10000 31.42484795535801792910
449.20000 31.42484795535801792910
449.30000 31.42484795535801792910
449.40000 31.42484795535801792910
449.50000 31.42484795535801792910
449.60000 31.42484795535801792910
449.70000 31.42484795535801792910
449.80000 31.42484795535801792910
449.90000 31.42484795535801792910
450.00000 31.42484795535801792910
450.10000 31.42484795535801792910
450.20000 31.42484795535801792910
450.30000 31.42484795535801792910
450.40000 31.42484795535801792910
450.50000 31.42484795535801792910
450.60000 31.42484795535801792910
450.70000 31.42484795535801792910
450.80000 31.42484795535801792910
450.90000 31.42484795535801792910
451.00000 31.42484795535801792910
451.10000 31.42484795535801792910
451.20000 31.42484795535801792910
451.30000 31.42484795535801792910
451.40000 31.42484795535801792910
451.50000 31.42484795535801792910
451.60000 31.42484795535801792910
451.70000 31.42484795535801792910
451.80000 31.42484795535801792910
451.90000 31.42484795535801792910
452.00000 31.42484795535801792910
452.10000 31.42484795535801792910
452.20000 31.42484795535801792910
452.30000 31.42484795535801792910
452.40000 31.42484795535801792910
452.50000 31.42484795535801792910
452.60000 31.42484795535801792910
452.70000 31.42484795535801792910
452.80000 31.42484795535801792910
452.90000 31.42484795535801792910
453.00000 31.42484795535801792910
453.10000 31.42484795535801792910
453.20000 31.42484795535801792910
453.30000 31.42484795535801792910
453.40000 31.42484795535801792910
453.50000 31.42484795535801792910
453.60000 31.42484795535801792910
453.70000 31.42484795535801792910
453.80000 31.42484795535801792910
453.90000 31.42484795535801792910
454.00000 31.42484795535801792910
454.10000 31.42484795535801792910
454.20000 31.42484795535801792910
454.30000 31.42484795535801792910
454.40000 31.42484795535801792910
454.50000 31.42484795535801792910
454.60000 31.42484795535801792910
454.70000 31.42484795535801792910
454.80000 31.42484795535801792910
454.90000 31.42484795535801792910
455.00000 31.42484795535801792910
455.10000 31.42484795535801792910
455.20000 31.42484795535801792910
455.30000 31.42484795535801792910
455.40000 31.42484795535801792910
455.50000 31.42484795535801792910
455.60000 31.42484795535801792910
455.70000 31.42484795535801792910
455.80000 31.42484795535801792910
455.90000 31.42484795535801792910
456.00000 31.42484795535801792910
456.10000 31.42484795535801792910
456.20000 31.42484795535801792910
456.30000 31.42484795535801792910
456.40000 31.42484795535801792910
456.50000 31.42484795535801792910
456.60000 31.42484795535801792910
456.70000 31.42484795535801792910
456.80000 31.42484795535801792910
456.90000 31.42484795535801792910
457.00000 31.42484795535801792910
457.10000 31.42484795535801792910
457.20000 31.42484795535801792910
457.30000 31.42484795535801792910
457.40000 31.42484795535801792910
457.50000 31.42484795535801792910
457.60000 31.42484795535801792910
457.70000 31.42484795535801792910
457.80000 31.42484795535801792910
457.90000 31.42484795535801792910
458.00000 31.42484795535801792910
458.10000 31.42484795535801792910
458.20000 31.42484795535801792910
458.30000 31.42484795535801792910
458.40000 31.42484795535801792910
458.50000 31.42484795535801792910
458.60000 31.42484795535801792910
458.70000 31.42484795535801792910
458.80000 31.42484795535801792910
458.90000 31.42484795535801792910
459.00000 31.42484795535801792910
459.10000 31.42484795535801792910
459.20000 31.42484795535801792910
459.30000 31.42484795535801792910
459.40000 31.42484795535801792910
459.50000 31.42484795535801792910
459.60000 31.42484795535801792910
459.70000 31.42484795535801792910
459.80000 31.42484795535801792910
459.90000 31.42484795535801792910
460.00000 31.42484795535801792910
460.10000 31.42484795535801792910
460.20000 31.42484795535801792910
460.30000 31.42484795535801792910
460.40000 31.42484795535801792910
460.50000 31.42484795535801792910
460.60000 31.42484795535801792910
460.70000 31.42484795535801792910
460.80000 31.42484795535801792910
460.90000 31.42484795535801792910
461.00000 31.42484795535801792910
461.10000 31.42484795535801792910
461.20000 31.42484795535801792910
461.30000 31.42484795535801792910
461.40000 31.42484795535801792910
461.50000 31.42484795535801792910
461.60000 31.42484795535801792910
461.70000 31.42484795535801792910
461.80000 31.42484795535801792910
461.90000 31.42484795535801792910
462.00000 31.42484795535801792910
462.10000 31.42484795535801792910
462.20000 31.42484795535801792910
462.30000 31.42484795535801792910
462.40000 31.42484795535801792910
462.50000 31.42484795535801792910
462.60000 31.42484795535801792910
462.70000 31.42484795535801792910
462.80000 31.42484795535801792910
462.90000 31.42484795535801792910
463.00000 31.42484795535801792910
463.10000 31.42484795535801792910
463.20000 31.42484795535801792910
463.30000 31.42484795535801792910
463.40000 31.42484795535801792910
463.50000 31.42484795535801792910
463.60000 31.42484795535801792910
463.70000 31.42484795535801792910
463.80000 31.42484795535801792910
463.90000 31.42484795535801792910
464.00000 31.42484795535801792910
464.10000 31.42484795535801792910
464.20000 31.42484795535801792910
464.30000 31.42484795535801792910
464.40000 31.42484795535801792910
464.50000 31.42484795535801792910
464.60000 31.42484795535801792910
464.70000 31.42484795535801792910
464.80000 31.42484795535801792910
464.90000 31.42484795535801792910
465.00000 31.42484795535801792910
465.10000 31.42484795535801792910
465.20000 31.42484795535801792910
465.30000 31.42484795535801792910
465.40000 31.42484795535801792910
465.50000 31.42484795535801792910
465.60000 31.42484795535801792910
465.70000 31.42484795535801792910
465.80000 31.42484795535801792910
465.90000 31.42484795535801792910
466.00000 31.42484795535801792910
466.10000 31.42484795535801792910
466.20000 31.42484795535801792910
466.30000 31.42484795535801792910
466.40000 31.42484795535801792910
466.50000 31.42484795535801792910
466.60000 31.42484795535801792910
466.70000 31.42484795535801792910
466.80000 31.42484795535801792910
466.90000 31.42484795535801792910
467.00000 31.42484795535801792910
467.10000 31.42484795535801792910
467.20000 31.42484795535801792910
467.30000 31.42484795535801792910
467.40000 31.42484795535801792910
467.50000 31.42484795535801792910
467.60000 31.42484795535801792910
467.70000 31.42484795535801792910
467.80000 31.42484795535801792910
467.90000 31.42484795535801792910
468.00000 31.42484795535801792910
468.10000 31.42484795535801792910
468.20000 31.42484795535801792910
468.30000 31.42484795535801792910
468.40000 31.42484795535801792910
468.50000 31.42484795535801792910
468.60000 31.42484795535801792910
468.70000 31.42484795535801792910
468.80000 31.42484795535801792910
468.90000 31.42484795535801792910
469.00000 31.42484795535801792910
469.10000 31.42484795535801792910
469.20000 31.42484795535801792910
469.30000 31.42484795535801792910
469.40000 31.42484795535801792910
469.50000 31.42484795535801792910
469.60000 31.42484795535801792910
469.70000 31.42484795535801792910
469.80000 31.42484795535801792910
469.90000 31.42484795535801792910
470.00000 31.42484795535801792910
470.10000 31.42484795535801792910
470.20000 31.42484795535801792910
470.30000 31.42484795535801792910
470.40000 31.42484795535801792910
470.50000 31.42484795535801792910
470.60000 31.42484795535801792910
470.70000 31.42484795535801792910
470.80000 31.42484795535801792910
470.90000 31.42484795535801792910
471.00000 31.42484795535801792910
471.10000 31.42484795535801792910
471.20000 31.42484795535801792910
471.30000 31.42484795535801792910
471.40000 31.42484795535801792910
471.50000 31.42484795535801792910
471.60000 31.42484795535801792910
471.70000 31.42484795535801792910
471.80000 31.42484795535801792910
471.90000 31.42484795535801792910
472.00000 31.42484795535801792910
472.10000 31.42484795535801792910
472.20000 31.42484795535801792910
472.30000 31.42484795535801792910
472.40000 31.42484795535801792910
472.50000 31.42484795535801792910
472.60000 31.42484795535801792910
472.70000 31.42484795535801792910
472.80000 31.42484795535801792910
472.90000 31.42484795535801792910
473.00000 31.42484795535801792910
473.10000 31.42484795535801792910
473.20000 31.42484795535801792910
473.30000 31.42484795535801792910
473.40000 31.42484795535801792910
473.50000 31.42484795535801792910
473.60000 31.42484795535801792910
473.70000 31.42484795535801792910
473.80000 31.42484795535801792910
473.90000 31.42484795535801792910
474.00000 31.42484795535801792910
474.10000 31.42484795535801792910
474.20000 31.42484795535801792910
474.30000 31.42484795535801792910
474.40000 31.42484795535801792910
474.50000 31.42484795535801792910
474.60000 31.42484795535801792910
474.70000 31.42484795535801792910
474.80000 31.42484795535801792910
474.90000 31.42484795535801792910
475.00000 31.42484795535801792910
475.10000 31.42484795535801792910
475.20000 31.42484795535801792910
475.30000 31.42484795535801792910
475.40000 31.42484795535801792910
475.50000 31.42484795535801792910
475.60000 31.42484795535801792910
475.70000 31.42484795535801792910
475.80000 31.42484795535801792910
475.90000 31.42484795535801792910
476.00000 31.42484795535801792910
476.10000 31.42484795535801792910
476.20000 31.42484795535801792910
476.30000 31.42484795535801792910
476.40000 31.42484795535801792910
476.50000 31.42484795535801792910
476.60000 31.42484795535801792910
476.70000 31.42484795535801792910
476.80000 31.42484795535801792910
476.90000 31.42484795535801792910
477.00000 31.42484795535801792910
477.10000 31.42484795535801792910
477.20000 31.42484795535801792910
477.30000 31.42484795535801792910
477.40000 31.42484795535801792910
477.50000 31.42484795535801792910
477.60000 31.42484795535801792910
477.70000 31.42484795535801792910
477.80000 31.42484795535801792910
477.90000 31.42484795535801792910
478.00000 31.42484795535801792910
478.10000 31.42484795535801792910
478.20000 31.42484795535801792910
478.30000 31.42484795535801792910
478.40000 31.42484795535801792910
478.50000 31.42484795535801792910
478.60000 31.42484795535801792910
478.70000 31.42484795535801792910
478.80000 31.42484795535801792910
478.90000 31.42484795535801792910
479.00000 31.42484795535801792910
479.10000 31.42484795535801792910
479.20000 31.42484795535801792910
479.30000 31.42484795535801792910
479.40000 31.42484795535801792910
479.50000 31.42484795535801792910
479.60000 31.42484795535801792910
479.70000 31.42484795535801792910
479.80000 31.42484795535801792910
479.90000 31.42484795535801792910
480.00000 31.42484795535801792910
480.10000 31.42484795535801792910
480.20000 31.42484795535801792910
480.30000 31.42484795535801792910
480.40000 31.42484795535801792910
480.50000 31.42484795535801792910
480.60000 31.42484795535801792910
480.70000 31.42484795535801792910
480.80000 31.42484795535801792910
480.90000 31.42484795535801792910
481.00000 31.42484795535801792910
481.10000 31.42484795535801792910
481.20000 31.42484795535801792910
481.30000 31.42484795535801792910
481.40000 31.42484795535801792910
481.50000 31.42484795535801792910
481.60000 31.42484795535801792910
481.70000 31.42484795535801792910
481.80000 31.42484795535801792910
481.90000 31.42484795535801792910
482.00000 31.42484795535801792910
482.10000 31.42484795535801792910
482.20000 31.42484795535801792910
482.30000 31.42484795535801792910
482.40000 31.42484795535801792910
482.50000 31.42484795535801792910
482.60000 31.42484795535801792910
482.70000 31.42484795535801792910
482.80000 31.42484795535801792910
482.90000 31.42484795535801792910
483.00000 31.42484795535801792910
483.10000 31.42484795535801792910
483.20000 31.42484795535801792910
483.30000 31.42484795535801792910
483.40000 31.42484795535801792910
483.50000 31.42484795535801792910
483.60000 31.42484795535801792910
483.70000 31.42484795535801792910
483.80000 31.42484795535801792910
483.90000 31.42484795535801792910
484.00000 31.42484795535801792910
484.10000 31.42484795535801792910
484.20000 31.42484795535801792910
484.30000 31.42484795535801792910
484.40000 31.42484795535801792910
484.50000 31.42484795535801792910
484.60000 31.42484795535801792910
484.70000 31.42484795535801792910
484.80000 31.42484795535801792910
484.90000 31.42484795535801792910
485.00000 31.42484795535801792910
485.10000 31.42484795535801792910
485.20000 31.42484795535801792910
485.30000 31.42484795535801792910
485.40000 31.42484795535801792910
485.50000 31.42484795535801792910
485.60000 31.42484795535801792910
485.70000 31.42484795535801792910
485.80000 31.42484795535801792910
485.90000 31.42484795535801792910
486.00000 31.42484795535801792910
486.10000 31.42484795535801792910
486.20000 31.42484795535801792910
486.30000 31.42484795535801792910
486.40000 31.42484795535801792910
486.50000 31.42484795535801792910
486.60000 31.42484795535801792910
486.70000 31.42484795535801792910
486.80000 31.42484795535801792910
486.90000 31.42484795535801792910
487.00000 31.42484795535801792910
487.10000 31.42484795535801792910
487.20000 31.42484795535801792910
487.30000 31.42484795535801792910
487.40000 31.42484795535801792910
487.50000 31.42484795535801792910
487.60000 31.42484795535801792910
487.70000 31.42484795535801792910
487.80000 31.42484795535801792910
487.90000 31.42484795535801792910
488.00000 31.42484795535801792910
488.10000 31.42484795535801792910
488.20000 31.42484795535801792910
488.30000 31.42484795535801792910
488.40000 31.42484795535801792910
488.50000 31.42484795535801792910
488.60000 31.42484795535801792910
488.70000 31.42484795535801792910
488.80000 31.42484795535801792910
488.90000 31.42484795535801792910
489.00000 31.42484795535801792910
489.10000 31.42484795535801792910
489.20000 31.42484795535801792910
489.30000 31.42484795535801792910
489.40000 31.42484795535801792910
489.50000 31.42484795535801792910
489.60000 31.42484795535801792910
489.70000 31.42484795535801792910
489.80000 31.42484795535801792910
489.90000 31.42484795535801792910
490.00000 31.42484795535801792910
490.10000 31.42484795535801792910
490.20000 31.42484795535801792910
490.30000 31.42484795535801792910
490.40000 31.42484795535801792910
490.50000 31.42484795535801792910
490.60000 31.42484795535801792910
490.70000 31.42484795535801792910
490.80000 31.42484795535801792910
490.90000 31.42484795535801792910
491.00000 31.42484795535801792910
491.10000 31.42484795535801792910
491.20000 31.42484795535801792910
491.30000 31.42484795535801792910
491.40000 31.42484795535801792910
491.50000 31.42484795535801792910
491.60000 31.42484795535801792910
491.70000 31.42484795535801792910
491.80000 31.42484795535801792910
491.90000 31.42484795535801792910
492.00000 31.42484795535801792910
492.10000 31.42484795535801792910
492.20000 31.42484795535801792910
492.30000 31.42484795535801792910
492.40000 31.42484795535801792910
492.50000 31.42484795535801792910
492.60000 31.42484795535801792910
492.70000 31.42484795535801792910
492.80000 31.42484795535801792910
492.90000 31.42484795535801792910
493.00000 31.42484795535801792910
493.10000 31.42484795535801792910
493.20000 31.42484795535801792910
493.30000 31.42484795535801792910
493.40000 31.42484795535801792910
493.50000 31.42484795535801792910
493.60000 31.42484795535801792910
493.70000 31.42484795535801792910
493.80000 31.42484795535801792910
493.90000 31.42484795535801792910
494.00000 31.42484795535801792910
494.10000 31.42484795535801792910
494.20000 31.42484795535801792910
494.30000 31.42484795535801792910
494.40000 31.42484795535801792910
494.50000 31.42484795535801792910
494.60000 31.42484795535801792910
494.70000 31.42484795535801792910
494.80000 31.42484795535801792910
494.90000 31.42484795535801792910
495.00000 31.42484795535801792910
495.10000 31.42484795535801792910
495.20000 31.42484795535801792910
495.30000 31.42484795535801792910
495.40000 31.42484795535801792910
495.50000 31.42484795535801792910
495.60000 31.42484795535801792910
495.70000 31.42484795535801792910
495.80000 31.42484795535801792910
495.90000 31.42484795535801792910
496.00000 31.42484795535801792910
496.10000 31.42484795535801792910
496.20000 31.42484795535801792910
496.30000 31.42484795535801792910
496.40000 31.42484795535801792910
496.50000 31.42484795535801792910
496.60000 31.42484795535801792910
496.70000 31.42484795535801792910
496.80000 31.42484795535801792910
496.90000 31.42484795535801792910
497.00000 31.42484795535801792910
497.10000 31.42484795535801792910
497.20000 31.42484795535801792910
497.30000 31.42484795535801792910
497.40000 31.42484795535801792910
497.50000 31.42484795535801792910
497.60000 31.42484795535801792910
497.70000 31.42484795535801792910
497.80000 31.42484795535801792910
497.90000 31.42484795535801792910
498.00000 31.42484795535801792910
498.10000 31.42484795535801792910
498.20000 31.42484795535801792910
498.30000 31.42484795535801792910
498.40000 31.42484795535801792910
498.50000 31.42484795535801792910
498.60000 31.42484795535801792910
498.70000 31.42484795535801792910
498.80000 31.42484795535801792910
498.90000 31.42484795535801792910
499.00000 31.42484795535801792910
499.10000 31.42484795535801792910
499.20000 31.42484795535801792910
499.30000 31.42484795535801792910
499.40000 31.42484795535801792910
499.50000 31.42484795535801792910
499.60000 31.42484795535801792910
499.70000 31.42484795535801792910
499.80000 31.42484795535801792910
499.90000 31.42484795535801792910
500.00000 31.42484795535801792910
500.10000 31.42484795535801792910
500.20000 31.42484795535801792910
500.30000 31.42484795535801792910
500.40000 31.42484795535801792910
500.50000 31.42484795535801792910
500.60000 31.42484795535801792910
500.70000 31.42484795535801792910
500.80000 31.42484795535801792910
500.90000 31.42484795535801792910
501.00000 31.42484795535801792910
501.10000 31.42484795535801792910
501.20000 31.42484795535801792910
501.30000 31.42484795535801792910
501.40000 31.42484795535801792910
501.50000 31.42484795535801792910
501.60000 31.42484795535801792910
501.70000 31.42484795535801792910
501.80000 31.42484795535801792910
501.90000 31.42484795535801792910
502.00000 31.42484795535801792910
502.10000 31.42484795535801792910
502.20000 31.42484795535801792910
502.30000 31.42484795535801792910
502.40000 31.42484795535801792910
502.50000 31.42484795535801792910
502.60000 31.42484795535801792910
502.70000 31.42484795535801792910
502.80000 31.42484795535801792910
502.90000 31.42484795535801792910
503.00000 31.42484795535801792910
503.10000 31.42484795535801792910
503.20000 31.42484795535801792910
503.30000 31.42484795535801792910
503.40000 31.42484795535801792910
503.50000 31.42484795535801792910
503.60000 31.42484795535801792910
503.70000 31.42484795535801792910
503.80000 31.42484795535801792910
503.90000 31.42484795535801792910
504.00000 31.42484795535801792910
504.10000 31.42484795535801792910
504.20000 31.42484795535801792910
504.30000 31.42484795535801792910
504.40000 31.42484795535801792910
504.50000 31.42484795535801792910
504.60000 31.42484795535801792910
504.70000 31.42484795535801792910
504.80000 31.42484795535801792910
504.90000 31.42484795535801792910
505.00000 31.42484795535801792910
505.10000 31.42484795535801792910
505.20000 31.42484795535801792910
505.30000 31.42484795535801792910
505.40000 31.42484795535801792910
505.50000 31.42484795535801792910
505.60000 31.42484795535801792910
505.70000 31.42484795535801792910
505.80000 31.42484795535801792910
505.90000 31.42484795535801792910
506.00000 31.42484795535801792910
506.10000 31.42484795535801792910
506.20000 31.42484795535801792910
506.30000 31.42484795535801792910
506.40000 31.42484795535801792910
506.50000 31.42484795535801792910
506.60000 31.42484795535801792910
506.70000 31.42484795535801792910
506.80000 31.42484795535801792910
506.90000 31.42484795535801792910
507.00000 31.42484795535801792910
507.10000 31.42484795535801792910
507.20000 31.42484795535801792910
507.30000 31.42484795535801792910
507.40000 31.42484795535801792910
507.50000 31.42484795535801792910
507.60000 31.42484795535801792910
507.70000 31.42484795535801792910
507.80000 31.42484795535801792910
507.90000 31.42484795535801792910
508.00000 31.42484795535801792910
508.10000 31.42484795535801792910
508.20000 31.42484795535801792910
508.30000 31.42484795535801792910
508.40000 31.42484795535801792910
508.50000 31.42484795535801792910
508.60000 31.42484795535801792910
508.70000 31.42484795535801792910
508.80000 31.42484795535801792910
508.90000 31.42484795535801792910
509.00000 31.42484795535801792910
509.10000 31.42484795535801792910
509.20000 31.42484795535801792910
509.30000 31.42484795535801792910
509.40000 31.42484795535801792910
509.50000 31.42484795535801792910
509.60000 31.42484795535801792910
509.70000 31.42484795535801792910
509.80000 31.42484795535801792910
509.90000 31.42484795535801792910
510.00000 31.42484795535801792910
510.10000 31.42484795535801792910
510.20000 31.42484795535801792910
510.30000 31.42484795535801792910
510.40000 31.42484795535801792910
510.50000 31.42484795535801792910
510.60000 31.42484795535801792910
510.70000 31.42484795535801792910
510.80000 31.42484795535801792910
510.90000 31.42484795535801792910
511.00000 31.42484795535801792910
511.10000 31.42484795535801792910
511.20000 31.42484795535801792910
511.30000 31.42484795535801792910
511.40000 31.42484795535801792910
511.50000 31.42484795535801792910
511.60000 31.42484795535801792910
511.70000 31.42484795535801792910
511.80000 31.42484795535801792910
511.90000 31.42484795535801792910
512.00000 31.42484795535801792910
512.10000 31.42484795535801792910
512.20000 31.42484795535801792910
512.30000 31.42484795535801792910
512.40000 31.42484795535801792910
512.50000 31.42484795535801792910
512.60000 31.42484795535801792910
512.70000 31.42484795535801792910
512.80000 31.42484795535801792910
512.90000 31.42484795535801792910
513.00000 31.42484795535801792910
513.10000 31.42484795535801792910
513.20000 31.42484795535801792910
513.30000 31.42484795535801792910
513.40000 31.42484795535801792910
513.50000 31.42484795535801792910
513.60000 31.42484795535801792910
513.70000 31.42484795535801792910
513.80000 31.42484795535801792910
513.90000 31.42484795535801792910
514.00000 31.42484795535801792910
514.10000 31.42484795535801792910
514.20000 31.42484795535801792910
514.30000 31.42484795535801792910
514.40000 31.42484795535801792910
514.50000 31.42484795535801792910
514.60000 31.42484795535801792910
514.70000 31.42484795535801792910
514.80000 31.42484795535801792910
514.90000 31.42484795535801792910
515.00000 31.42484795535801792910
515.10000 31.42484795535801792910
515.20000 31.42484795535801792910
515.30000 31.42484795535801792910
515.40000 31.42484795535801792910
515.50000 31.42484795535801792910
515.60000 31.42484795535801792910
515.70000 31.42484795535801792910
515.80000 31.42484795535801792910
515.90000 31.42484795535801792910
516.00000 31.42484795535801792910
516.10000 31.42484795535801792910
516.20000 31.42484795535801792910
516.30000 31.42484795535801792910
516.40000 31.42484795535801792910
516.50000 31.42484795535801792910
516.60000 31.42484795535801792910
516.70000 31.42484795535801792910
516.80000 31.42484795535801792910
516.90000 31.42484795535801792910
517.00000 31.42484795535801792910
517.10000 31.42484795535801792910
517.20000 31.42484795535801792910
517.30000 31.42484795535801792910
517.40000 31.42484795535801792910
517.50000 31.42484795535801792910
517.60000 31.42484795535801792910
517.70000 31.42484795535801792910
517.80000 31.42484795535801792910
517.90000 31.42484795535801792910
518.00000 31.42484795535801792910
518.10000 31.42484795535801792910
518.20000 31.42484795535801792910
518.30000 31.42484795535801792910
518.40000 31.42484795535801792910
518.50000 31.42484795535801792910
518.60000 31.42484795535801792910
518.70000 31.42484795535801792910
518.80000 31.42484795535801792910
518.90000 31.42484795535801792910
519.00000 31.42484795535801792910
519.10000 31.42484795535801792910
519.20000 31.42484795535801792910
519.30000 31.42484795535801792910
519.40000 31.42484795535801792910
519.50000 31.42484795535801792910
519.60000 31.42484795535801792910
519.70000 31.42484795535801792910
519.80000 31.42484795535801792910
519.90000 31.42484795535801792910
520.00000 31.42484795535801792910
520.10000 31.42484795535801792910
520.20000 31.42484795535801792910
520.30000 31.42484795535801792910
520.40000 31.42484795535801792910
520.50000 31.42484795535801792910
520.60000 31.42484795535801792910
520.70000 31.42484795535801792910
520.80000 31.42484795535801792910
520.90000 31.42484795535801792910
521.00000 31.42484795535801792910
521.10000 31.42484795535801792910
521.20000 31.42484795535801792910
521.30000 31.42484795535801792910
521.40000 31.42484795535801792910
521.50000 31.42484795535801792910
521.60000 31.42484795535801792910
521.70000 31.42484795535801792910
521.80000 31.42484795535801792910
521.90000 31.42484795535801792910
522.00000 31.42484795535801792910
522.10000 31.42484795535801792910
522.20000 31.42484795535801792910
522.30000 31.42484795535801792910
522.40000 31.42484795535801792910
522.50000 31.42484795535801792910
522.60000 31.42484795535801792910
522.70000 31.42484795535801792910
522.80000 31.42484795535801792910
522.90000 31.42484795535801792910
523.00000 31.42484795535801792910
523.10000 31.42484795535801792910
523.20000 31.42484795535801792910
523.30000 31.42484795535801792910
523.40000 31.42484795535801792910
523.50000 31.42484795535801792910
523.60000 31.42484795535801792910
523.70000 31.42484795535801792910
523.80000 31.42484795535801792910
523.90000 31.42484795535801792910
524.00000 31.42484795535801792910
524.10000 31.42484795535801792910
524.20000 31.42484795535801792910
524.30000 31.42484795535801792910
524.40000 31.42484795535801792910
524.50000 31.42484795535801792910
524.60000 31.42484795535801792910
524.70000 31.42484795535801792910
524.80000 31.42484795535801792910
524.90000 31.42484795535801792910
525.00000 31.42484795535801792910
525.10000 31.42484795535801792910
525.20000 31.42484795535801792910
525.30000 31.42484795535801792910
525.40000 31.42484795535801792910
525.50000 31.42484795535801792910
525.60000 31.42484795535801792910
525.70000 31.42484795535801792910
525.80000 31.42484795535801792910
525.90000 31.42484795535801792910
526.00000 31.42484795535801792910
526.10000 31.42484795535801792910
526.20000 31.42484795535801792910
526.30000 31.42484795535801792910
526.40000 31.42484795535801792910
526.50000 31.42484795535801792910
526.60000 31.42484795535801792910
526.70000 31.42484795535801792910
526.80000 31.42484795535801792910
526.90000 31.42484795535801792910
527.00000 31.42484795535801792910
527.10000 31.42484795535801792910
527.20000 31.42484795535801792910
527.30000 31.42484795535801792910
527.40000 31.42484795535801792910
527.50000 31.42484795535801792910
527.60000 31.42484795535801792910
527.70000 31.42484795535801792910
527.80000 31.42484795535801792910
527.90000 31.42484795535801792910
528.00000 31.42484795535801792910
528.10000 31.42484795535801792910
528.20000 31.42484795535801792910
528.30000 31.42484795535801792910
528.40000 31.42484795535801792910
528.50000 31.42484795535801792910
528.60000 31.42484795535801792910
528.70000 31.42484795535801792910
528.80000 31.42484795535801792910
528.90000 31.42484795535801792910
529.00000 31.42484795535801792910
529.10000 31.42484795535801792910
529.20000 31.42484795535801792910
529.30000 31.42484795535801792910
529.40000 31.42484795535801792910
529.50000 31.42484795535801792910
529.60000 31.42484795535801792910
529.70000 31.42484795535801792910
529.80000 31.42484795535801792910
529.90000 31.42484795535801792910
530.00000 31.42484795535801792910
530.10000 31.42484795535801792910
530.20000 31.42484795535801792910
530.30000 31.42484795535801792910
530.40000 31.42484795535801792910
530.50000 31.42484795535801792910
530.60000 31.42484795535801792910
530.70000 31.42484795535801792910
530.80000 31.42484795535801792910
530.90000 31.42484795535801792910
531.00000 31.42484795535801792910
531.10000 31.42484795535801792910
531.20000 31.42484795535801792910
531.30000 31.42484795535801792910
531.40000 31.42484795535801792910
531.50000 31.42484795535801792910
531.60000 31.42484795535801792910
531.70000 31.42484795535801792910
531.80000 31.42484795535801792910
531.90000 31.42484795535801792910
532.00000 31.42484795535801792910
532.10000 31.42484795535801792910
532.20000 31.42484795535801792910
532.30000 31.42484795535801792910
532.40000 31.42484795535801792910
532.50000 31.42484795535801792910
532.60000 31.42484795535801792910
532.70000 31.42484795535801792910
532.80000 31.42484795535801792910
532.90000 31.42484795535801792910
533.00000 31.42484795535801792910
533.10000 31.42484795535801792910
533.20000 31.42484795535801792910
533.30000 31.42484795535801792910
533.40000 31.42484795535801792910
533.50000 31.42484795535801792910
533.60000 31.42484795535801792910
533.70000 31.42484795535801792910
533.80000 31.42484795535801792910
533.90000 31.42484795535801792910
534.00000 31.42484795535801792910
534.10000 31.42484795535801792910
534.20000 31.42484795535801792910
534.30000 31.42484795535801792910
534.40000 31.42484795535801792910
534.50000 31.42484795535801792910
534.60000 31.42484795535801792910
534.70000 31.42484795535801792910
534.80000 31.42484795535801792910
534.90000 31.42484795535801792910
535.00000 31.42484795535801792910
535.10000 31.42484795535801792910
535.20000 31.42484795535801792910
535.30000 31.42484795535801792910
535.40000 31.42484795535801792910
535.50000 31.42484795535801792910
535.60000 31.42484795535801792910
535.70000 31.42484795535801792910
535.80000 31.42484795535801792910
535.90000 31.42484795535801792910
536.00000 31.42484795535801792910
536.10000 31.42484795535801792910
536.20000 31.42484795535801792910
536.30000 31.42484795535801792910
536.40000 31.42484795535801792910
536.50000 31.42484795535801792910
536.60000 31.42484795535801792910
536.70000 31.42484795535801792910
536.80000 31.42484795535801792910
536.90000 31.42484795535801792910
537.00000 31.42484795535801792910
537.10000 31.42484795535801792910
537.20000 31.42484795535801792910
537.30000 31.42484795535801792910
537.40000 31.42484795535801792910
537.50000 31.42484795535801792910
537.60000 31.42484795535801792910
537.70000 31.42484795535801792910
537.80000 31.42484795535801792910
537.90000 31.42484795535801792910
538.00000 31.42484795535801792910
538.10000 31.42484795535801792910
538.20000 31.42484795535801792910
538.30000 31.42484795535801792910
538.40000 31.42484795535801792910
538.50000 31.42484795535801792910
538.60000 31.42484795535801792910
538.70000 31.42484795535801792910
538.80000 31.42484795535801792910
538.90000 31.42484795535801792910
539.00000 31.42484795535801792910
539.10000 31.42484795535801792910
539.20000 31.42484795535801792910
539.30000 31.42484795535801792910
539.40000 31.42484795535801792910
539.50000 31.42484795535801792910
539.60000 31.42484795535801792910
539.70000 31.42484795535801792910
539.80000 31.42484795535801792910
539.90000 31.42484795535801792910
540.00000 31.42484795535801792910
540.10000 31.42484795535801792910
540.20000 31.42484795535801792910
540.30000 31.42484795535801792910
540.40000 31.42484795535801792910
540.50000 31.42484795535801792910
540.60000 31.42484795535801792910
540.70000 31.42484795535801792910
540.80000 31.42484795535801792910
540.90000 31.42484795535801792910
541.00000 31.42484795535801792910
541.10000 31.42484795535801792910
541.20000 31.42484795535801792910
541.30000 31.42484795535801792910
541.40000 31.42484795535801792910
541.50000 31.42484795535801792910
541.60000 31.42484795535801792910
541.70000 31.42484795535801792910
541.80000 31.42484795535801792910
541.90000 31.42484795535801792910
542.00000 31.42484795535801792910
542.10000 31.42484795535801792910
542.20000 31.42484795535801792910
542.30000 31.42484795535801792910
542.40000 31.42484795535801792910
542.50000 31.42484795535801792910
542.60000 31.42484795535801792910
542.70000 31.42484795535801792910
542.80000 31.42484795535801792910
542.90000 31.42484795535801792910
543.00000 31.42484795535801792910
543.10000 31.42484795535801792910
543.20000 31.42484795535801792910
543.30000 31.42484795535801792910
543.40000 31.42484795535801792910
543.50000 31.42484795535801792910
543.60000 31.42484795535801792910
543.70000 31.42484795535801792910
543.80000 31.42484795535801792910
543.90000 31.42484795535801792910
544.00000 31.42484795535801792910
544.10000 31.42484795535801792910
544.20000 31.42484795535801792910
544.30000 31.42484795535801792910
544.40000 31.42484795535801792910
544.50000 31.42484795535801792910
544.60000 31.42484795535801792910
544.70000 31.42484795535801792910
544.80000 31.42484795535801792910
544.90000 31.42484795535801792910
545.00000 31.42484795535801792910
545.10000 31.42484795535801792910
545.20000 31.42484795535801792910
545.30000 31.42484795535801792910
545.40000 31.42484795535801792910
545.50000 31.42484795535801792910
545.60000 31.42484795535801792910
545.70000 31.42484795535801792910
545.80000 31.42484795535801792910
545.90000 31.42484795535801792910
546.00000 31.42484795535801792910
546.10000 31.42484795535801792910
546.20000 31.42484795535801792910
546.30000 31.42484795535801792910
546.40000 31.42484795535801792910
546.50000 31.42484795535801792910
546.60000 31.42484795535801792910
546.70000 31.42484795535801792910
546.80000 31.42484795535801792910
546.90000 31.42484795535801792910
547.00000 31.42484795535801792910
547.10000 31.42484795535801792910
547.20000 31.42484795535801792910
547.30000 31.42484795535801792910
547.40000 31.42484795535801792910
547.50000 31.42484795535801792910
547.60000 31.42484795535801792910
547.70000 31.42484795535801792910
547.80000 31.42484795535801792910
547.90000 31.42484795535801792910
548.00000 31.42484795535801792910
548.10000 31.42484795535801792910
548.20000 31.42484795535801792910
548.30000 31.42484795535801792910
548.40000 31.42484795535801792910
548.50000 31.42484795535801792910
548.60000 31.42484795535801792910
548.70000 31.42484795535801792910
548.80000 31.42484795535801792910
548.90000 31.42484795535801792910
549.00000 31.42484795535801792910
549.10000 31.42484795535801792910
549.20000 31.42484795535801792910
549.30000 31.42484795535801792910
549.40000 31.42484795535801792910
549.50000 31.42484795535801792910
549.60000 31.42484795535801792910
549.70000 31.42484795535801792910
549.80000 31.42484795535801792910
549.90000 31.42484795535801792910
550.00000 31.42484795535801792910
550.10000 31.42484795535801792910
550.20000 31.42484795535801792910
550.30000 31.42484795535801792910
550.40000 31.42484795535801792910
550.50000 31.42484795535801792910
550.60000 31.42484795535801792910
550.70000 31.42484795535801792910
550.80000 31.42484795535801792910
550.90000 31.42484795535801792910
551.00000 31.42484795535801792910
551.10000 31.42484795535801792910
551.20000 31.42484795535801792910
551.30000 31.42484795535801792910
551.40000 31.42484795535801792910
551.50000 31.42484795535801792910
551.60000 31.42484795535801792910
551.70000 31.42484795535801792910
551.80000 31.42484795535801792910
551.90000 31.42484795535801792910
552.00000 31.42484795535801792910
552.10000 31.42484795535801792910
552.20000 31.42484795535801792910
552.30000 31.42484795535801792910
552.40000 31.42484795535801792910
552.50000 31.42484795535801792910
552.60000 31.42484795535801792910
552.70000 31.42484795535801792910
552.80000 31.42484795535801792910
552.90000 31.42484795535801792910
553.00000 31.42484795535801792910
553.10000 31.42484795535801792910
553.20000 31.42484795535801792910
553.30000 31.42484795535801792910
553.40000 31.42484795535801792910
553.50000 31.42484795535801792910
553.60000 31.42484795535801792910
553.70000 31.42484795535801792910
553.80000 31.42484795535801792910
553.90000 31.42484795535801792910
554.00000 31.42484795535801792910
554.10000 31.42484795535801792910
554.20000 31.42484795535801792910
554.30000 31.42484795535801792910
554.40000 31.42484795535801792910
554.50000 31.42484795535801792910
554.60000 31.42484795535801792910
554.70000 31.42484795535801792910
554.80000 31.42484795535801792910
554.90000 31.42484795535801792910
555.00000 31.42484795535801792910
555.10000 31.42484795535801792910
555.20000 31.42484795535801792910
555.30000 31.42484795535801792910
555.40000 31.42484795535801792910
555.50000 31.42484795535801792910
555.60000 31.42484795535801792910
555.70000 31.42484795535801792910
555.80000 31.42484795535801792910
555.90000 31.42484795535801792910
556.00000 31.42484795535801792910
556.10000 31.42484795535801792910
556.20000 31.42484795535801792910
556.30000 31.42484795535801792910
556.40000 31.42484795535801792910
556.50000 31.42484795535801792910
556.60000 31.42484795535801792910
556.70000 31.42484795535801792910
556.80000 31.42484795535801792910
556.90000 31.42484795535801792910
557.00000 31.42484795535801792910
557.10000 31.42484795535801792910
557.20000 31.42484795535801792910
557.30000 31.42484795535801792910
557.40000 31.42484795535801792910
557.50000 31.42484795535801792910
557.60000 31.42484795535801792910
557.70000 31.42484795535801792910
557.80000 31.42484795535801792910
557.90000 31.42484795535801792910
558.00000 31.42484795535801792910
558.10000 31.42484795535801792910
558.20000 31.42484795535801792910
558.30000 31.42484795535801792910
558.40000 31.42484795535801792910
558.50000 31.42484795535801792910
558.60000 31.42484795535801792910
558.70000 31.42484795535801792910
558.80000 31.42484795535801792910
558.90000 31.42484795535801792910
559.00000 31.42484795535801792910
559.10000 31.42484795535801792910
559.20000 31.42484795535801792910
559.30000 31.42484795535801792910
559.40000 31.42484795535801792910
559.50000 31.42484795535801792910
559.60000 31.42484795535801792910
559.70000 31.42484795535801792910
559.80000 31.42484795535801792910
559.90000 31.42484795535801792910
560.00000 31.42484795535801792910
560.10000 31.42484795535801792910
560.20000 31.42484795535801792910
560.30000 31.42484795535801792910
560.40000 31.42484795535801792910
560.50000 31.42484795535801792910
560.60000 31.42484795535801792910
560.70000 31.42484795535801792910
560.80000 31.42484795535801792910
560.90000 31.42484795535801792910
561.00000 31.42484795535801792910
561.10000 31.42484795535801792910
561.20000 31.42484795535801792910
561.30000 31.42484795535801792910
561.40000 31.42484795535801792910
561.50000 31.42484795535801792910
561.60000 31.42484795535801792910
561.70000 31.42484795535801792910
561.80000 31.42484795535801792910
561.90000 31.42484795535801792910
562.00000 31.42484795535801792910
562.10000 31.42484795535801792910
562.20000 31.42484795535801792910
562.30000 31.42484795535801792910
562.40000 31.42484795535801792910
562.50000 31.42484795535801792910
562.60000 31.42484795535801792910
562.70000 31.42484795535801792910
562.80000 31.42484795535801792910
562.90000 31.42484795535801792910
563.00000 31.42484795535801792910
563.10000 31.42484795535801792910
563.20000 31.42484795535801792910
563.30000 31.42484795535801792910
563.40000 31.42484795535801792910
563.50000 31.42484795535801792910
563.60000 31.42484795535801792910
563.70000 31.42484795535801792910
563.80000 31.42484795535801792910
563.90000 31.42484795535801792910
564.00000 31.42484795535801792910
564.10000 31.42484795535801792910
564.20000 31.42484795535801792910
564.30000 31.42484795535801792910
564.40000 31.42484795535801792910
564.50000 31.42484795535801792910
564.60000 31.42484795535801792910
564.70000 31.42484795535801792910
564.80000 31.42484795535801792910
564.90000 31.42484795535801792910
565.00000 31.42484795535801792910
565.10000 31.42484795535801792910
565.20000 31.42484795535801792910
565.30000 31.42484795535801792910
565.40000 31.42484795535801792910
565.50000 31.42484795535801792910
565.60000 31.42484795535801792910
565.70000 31.42484795535801792910
565.80000 31.42484795535801792910
565.90000 31.42484795535801792910
566.00000 31.42484795535801792910
566.10000 31.42484795535801792910
566.20000 31.42484795535801792910
566.30000 31.42484795535801792910
566.40000 31.42484795535801792910
566.50000 31.42484795535801792910
566.60000 31.42484795535801792910
566.70000 31.42484795535801792910
566.80000 31.42484795535801792910
566.90000 31.42484795535801792910
567.00000 31.42484795535801792910
567.10000 31.42484795535801792910
567.20000 31.42484795535801792910
567.30000 31.42484795535801792910
567.40000 31.42484795535801792910
567.50000 31.42484795535801792910
567.60000 31.42484795535801792910
567.70000 31.42484795535801792910
567.80000 31.42484795535801792910
567.90000 31.42484795535801792910
568.00000 31.42484795535801792910
568.10000 31.42484795535801792910
568.20000 31.42484795535801792910
568.30000 31.42484795535801792910
568.40000 31.42484795535801792910
568.50000 31.42484795535801792910
568.60000 31.42484795535801792910
568.70000 31.42484795535801792910
568.80000 31.42484795535801792910
568.90000 31.42484795535801792910
569.00000 31.42484795535801792910
569.10000 31.42484795535801792910
569.20000 31.42484795535801792910
569.30000 31.42484795535801792910
569.40000 31.42484795535801792910
569.50000 31.42484795535801792910
569.60000 31.42484795535801792910
569.70000 31.42484795535801792910
569.80000 31.42484795535801792910
569.90000 31.42484795535801792910
570.00000 31.42484795535801792910
570.10000 31.42484795535801792910
570.20000 31.42484795535801792910
570.30000 31.42484795535801792910
570.40000 31.42484795535801792910
570.50000 31.42484795535801792910
570.60000 31.42484795535801792910
570.70000 31.42484795535801792910
570.80000 31.42484795535801792910
570.90000 31.42484795535801792910
571.00000 31.42484795535801792910
571.10000 31.42484795535801792910
571.20000 31.42484795535801792910
571.30000 31.42484795535801792910
571.40000 31.42484795535801792910
571.50000 31.42484795535801792910
571.60000 31.42484795535801792910
571.70000 31.42484795535801792910
571.80000 31.42484795535801792910
571.90000 31.42484795535801792910
572.00000 31.42484795535801792910
572.10000 31.42484795535801792910
572.20000 31.42484795535801792910
572.30000 31.42484795535801792910
572.40000 31.42484795535801792910
572.50000 31.42484795535801792910
572.60000 31.42484795535801792910
572.70000 31.42484795535801792910
572.80000 31.42484795535801792910
572.90000 31.42484795535801792910
573.00000 31.42484795535801792910
573.10000 31.42484795535801792910
573.20000 31.42484795535801792910
573.30000 31.42484795535801792910
573.40000 31.42484795535801792910
573.50000 31.42484795535801792910
573.60000 31.42484795535801792910
573.70000 31.42484795535801792910
573.80000 31.42484795535801792910
573.90000 31.42484795535801792910
574.00000 31.42484795535801792910
574.10000 31.42484795535801792910
574.20000 31.42484795535801792910
574.30000 31.42484795535801792910
574.40000 31.42484795535801792910
574.50000 31.42484795535801792910
574.60000 31.42484795535801792910
574.70000 31.42484795535801792910
574.80000 31.42484795535801792910
574.90000 31.42484795535801792910
575.00000 31.42484795535801792910
575.10000 31.42484795535801792910
575.20000 31.42484795535801792910
575.30000 31.42484795535801792910
575.40000 31.42484795535801792910
575.50000 31.42484795535801792910
575.60000 31.42484795535801792910
575.70000 31.42484795535801792910
575.80000 31.42484795535801792910
575.90000 31.42484795535801792910
576.00000 31.42484795535801792910
576.10000 31.42484795535801792910
576.20000 31.42484795535801792910
576.30000 31.42484795535801792910
576.40000 31.42484795535801792910
576.50000 31.42484795535801792910
576.60000 31.42484795535801792910
576.70000 31.42484795535801792910
576.80000 31.42484795535801792910
576.90000 31.42484795535801792910
577.00000 31.42484795535801792910
577.10000 31.42484795535801792910
577.20000 31.42484795535801792910
577.30000 31.42484795535801792910
577.40000 31.42484795535801792910
577.50000 31.42484795535801792910
577.60000 31.42484795535801792910
577.70000 31.42484795535801792910
577.80000 31.42484795535801792910
577.90000 31.42484795535801792910
578.00000 31.42484795535801792910
578.10000 31.42484795535801792910
578.20000 31.42484795535801792910
578.30000 31.42484795535801792910
578.40000 31.42484795535801792910
578.50000 31.42484795535801792910
578.60000 31.42484795535801792910
578.70000 31.42484795535801792910
578.80000 31.42484795535801792910
578.90000 31.42484795535801792910
579.00000 31.42484795535801792910
579.10000 31.42484795535801792910
579.20000 31.42484795535801792910
579.30000 31.42484795535801792910
579.40000 31.42484795535801792910
579.50000 31.42484795535801792910
579.60000 31.42484795535801792910
579.70000 31.42484795535801792910
579.80000 31.42484795535801792910
579.90000 31.42484795535801792910
580.00000 31.42484795535801792910
580.10000 31.42484795535801792910
580.20000 31.42484795535801792910
580.30000 31.42484795535801792910
580.40000 31.42484795535801792910
580.50000 31.42484795535801792910
580.60000 31.42484795535801792910
580.70000 31.42484795535801792910
580.80000 31.42484795535801792910
580.90000 31.42484795535801792910
581.00000 31.42484795535801792910
581.10000 31.42484795535801792910
581.20000 31.42484795535801792910
581.30000 31.42484795535801792910
581.40000 31.42484795535801792910
581.50000 31.42484795535801792910
581.60000 31.42484795535801792910
581.70000 31.42484795535801792910
581.80000 31.42484795535801792910
581.90000 31.42484795535801792910
582.00000 31.42484795535801792910
582.10000 31.42484795535801792910
582.20000 31.42484795535801792910
582.30000 31.42484795535801792910
582.40000 31.42484795535801792910
582.50000 31.42484795535801792910
582.60000 31.42484795535801792910
582.70000 31.42484795535801792910
582.80000 31.42484795535801792910
582.90000 31.42484795535801792910
583.00000 31.42484795535801792910
583.10000 31.42484795535801792910
583.20000 31.42484795535801792910
583.30000 31.42484795535801792910
583.40000 31.42484795535801792910
583.50000 31.42484795535801792910
583.60000 31.42484795535801792910
583.70000 31.42484795535801792910
583.80000 31.42484795535801792910
583.90000 31.42484795535801792910
584.00000 31.42484795535801792910
584.10000 31.42484795535801792910
584.20000 31.42484795535801792910
584.30000 31.42484795535801792910
584.40000 31.42484795535801792910
584.50000 31.42484795535801792910
584.60000 31.42484795535801792910
584.70000 31.42484795535801792910
584.80000 31.42484795535801792910
584.90000 31.42484795535801792910
585.00000 31.42484795535801792910
585.10000 31.42484795535801792910
585.20000 31.42484795535801792910
585.30000 31.42484795535801792910
585.40000 31.42484795535801792910
585.50000 31.42484795535801792910
585.60000 31.42484795535801792910
585.70000 31.42484795535801792910
585.80000 31.42484795535801792910
585.90000 31.42484795535801792910
586.00000 31.42484795535801792910
586.10000 31.42484795535801792910
586.20000 31.42484795535801792910
586.30000 31.42484795535801792910
586.40000 31.42484795535801792910
586.50000 31.42484795535801792910
586.60000 31.42484795535801792910
586.70000 31.42484795535801792910
586.80000 31.42484795535801792910
586.90000 31.42484795535801792910
587.00000 31.42484795535801792910
587.10000 31.42484795535801792910
587.20000 31.42484795535801792910
587.30000 31.42484795535801792910
587.40000 31.42484795535801792910
587.50000 31.42484795535801792910
587.60000 31.42484795535801792910
587.70000 31.42484795535801792910
587.80000 31.42484795535801792910
587.90000 31.42484795535801792910
588.00000 31.42484795535801792910
588.10000 31.42484795535801792910
588.20000 31.42484795535801792910
588.30000 31.42484795535801792910
588.40000 31.42484795535801792910
588.50000 31.42484795535801792910
588.60000 31.42484795535801792910
588.70000 31.42484795535801792910
588.80000 31.42484795535801792910
588.90000 31.42484795535801792910
589.00000 31.42484795535801792910
589.10000 31.42484795535801792910
589.20000 31.42484795535801792910
589.30000 31.42484795535801792910
589.40000 31.42484795535801792910
589.50000 31.42484795535801792910
589.60000 31.42484795535801792910
589.70000 31.42484795535801792910
589.80000 31.42484795535801792910
589.90000 31.42484795535801792910
590.00000 31.42484795535801792910
590.10000 31.42484795535801792910
590.20000 31.42484795535801792910
590.30000 31.42484795535801792910
590.40000 31.42484795535801792910
590.50000 31.42484795535801792910
590.60000 31.42484795535801792910
590.70000 31.42484795535801792910
590.80000 31.42484795535801792910
590.90000 31.42484795535801792910
591.00000 31.42484795535801792910
591.10000 31.42484795535801792910
591.20000 31.42484795535801792910
591.30000 31.42484795535801792910
591.40000 31.42484795535801792910
591.50000 31.42484795535801792910
591.60000 31.42484795535801792910
591.70000 31.42484795535801792910
591.80000 31.42484795535801792910
591.90000 31.42484795535801792910
592.00000 31.42484795535801792910
592.10000 31.42484795535801792910
592.20000 31.42484795535801792910
592.30000 31.42484795535801792910
592.40000 31.42484795535801792910
592.50000 31.42484795535801792910
592.60000 31.42484795535801792910
592.70000 31.42484795535801792910
592.80000 31.42484795535801792910
592.90000 31.42484795535801792910
593.00000 31.42484795535801792910
593.10000 31.42484795535801792910
593.20000 31.42484795535801792910
593.30000 31.42484795535801792910
593.40000 31.42484795535801792910
593.50000 31.42484795535801792910
593.60000 31.42484795535801792910
593.70000 31.42484795535801792910
593.80000 31.42484795535801792910
593.90000 31.42484795535801792910
594.00000 31.42484795535801792910
594.10000 31.42484795535801792910
594.20000 31.42484795535801792910
594.30000 31.42484795535801792910
594.40000 31.42484795535801792910
594.50000 31.42484795535801792910
594.60000 31.42484795535801792910
594.70000 31.42484795535801792910
594.80000 31.42484795535801792910
594.90000 31.42484795535801792910
595.00000 31.42484795535801792910
595.10000 31.42484795535801792910
595.20000 31.42484795535801792910
595.30000 31.42484795535801792910
595.40000 31.42484795535801792910
595.50000 31.42484795535801792910
595.60000 31.42484795535801792910
595.70000 31.42484795535801792910
595.80000 31.42484795535801792910
595.90000 31.42484795535801792910
596.00000 31.42484795535801792910
596.10000 31.42484795535801792910
596.20000 31.42484795535801792910
596.30000 31.42484795535801792910
596.40000 31.42484795535801792910
596.50000 31.42484795535801792910
596.60000 31.42484795535801792910
596.70000 31.42484795535801792910
596.80000 31.42484795535801792910
596.90000 31.42484795535801792910
597.00000 31.42484795535801792910
597.10000 31.42484795535801792910
597.20000 31.42484795535801792910
597.30000 31.42484795535801792910
597.40000 31.42484795535801792910
597.50000 31.42484795535801792910
597.60000 31.42484795535801792910
597.70000 31.42484795535801792910
597.80000 31.42484795535801792910
597.90000 31.42484795535801792910
598.00000 31.42484795535801792910
598.10000 31.42484795535801792910
598.20000 31.42484795535801792910
598.30000 31.42484795535801792910
598.40000 31.42484795535801792910
598.50000 31.42484795535801792910
598.60000 31.42484795535801792910
598.70000 31.42484795535801792910
598.80000 31.42484795535801792910
598.90000 31.42484795535801792910
599.00000 31.42484795535801792910
599.10000 31.42484795535801792910
599.20000 31.42484795535801792910
599.30000 31.42484795535801792910
599.40000 31.42484795535801792910
599.50000 31.42484795535801792910
599.60000 31.42484795535801792910
599.70000 31.42484795535801792910
599.80000 31.42484795535801792910
599.90000 31.42484795535801792910
600.00000 31.42484795535801792910
600.10000 31.42484795535801792910
600.20000 31.42484795535801792910
600.30000 31.42484795535801792910
600.40000 31.42484795535801792910
600.50000 31.42484795535801792910
600.60000 31.42484795535801792910
600.70000 31.42484795535801792910
600.80000 31.42484795535801792910
600.90000 31.42484795535801792910
601.00000 31.42484795535801792910
601.10000 31.42484795535801792910
601.20000 31.42484795535801792910
601.30000 31.42484795535801792910
601.40000 31.42484795535801792910
601.50000 31.42484795535801792910
601.60000 31.42484795535801792910
601.70000 31.42484795535801792910
601.80000 31.42484795535801792910
601.90000 31.42484795535801792910
602.00000 31.42484795535801792910
602.10000 31.42484795535801792910
602.20000 31.42484795535801792910
602.30000 31.42484795535801792910
602.40000 31.42484795535801792910
602.50000 31.42484795535801792910
602.60000 31.42484795535801792910
602.70000 31.42484795535801792910
602.80000 31.42484795535801792910
602.90000 31.42484795535801792910
603.00000 31.42484795535801792910
603.10000 31.42484795535801792910
603.20000 31.42484795535801792910
603.30000 31.42484795535801792910
603.40000 31.42484795535801792910
603.50000 31.42484795535801792910
603.60000 31.42484795535801792910
603.70000 31.42484795535801792910
603.80000 31.42484795535801792910
603.90000 31.42484795535801792910
604.00000 31.42484795535801792910
604.10000 31.42484795535801792910
604.20000 31.42484795535801792910
604.30000 31.42484795535801792910
604.40000 31.42484795535801792910
604.50000 31.42484795535801792910
604.60000 31.42484795535801792910
604.70000 31.42484795535801792910
604.80000 31.42484795535801792910
604.90000 31.42484795535801792910
605.00000 31.42484795535801792910
605.10000 31.42484795535801792910
605.20000 31.42484795535801792910
605.30000 31.42484795535801792910
605.40000 31.42484795535801792910
605.50000 31.42484795535801792910
605.60000 31.42484795535801792910
605.70000 31.42484795535801792910
605.80000 31.42484795535801792910
605.90000 31.42484795535801792910
606.00000 31.42484795535801792910
606.10000 31.42484795535801792910
606.20000 31.42484795535801792910
606.30000 31.42484795535801792910
606.40000 31.42484795535801792910
606.50000 31.42484795535801792910
606.60000 31.42484795535801792910
606.70000 31.42484795535801792910
606.80000 31.42484795535801792910
606.90000 31.42484795535801792910
607.00000 31.42484795535801792910
607.10000 31.42484795535801792910
607.20000 31.42484795535801792910
607.30000 31.42484795535801792910
607.40000 31.42484795535801792910
607.50000 31.42484795535801792910
607.60000 31.42484795535801792910
607.70000 31.42484795535801792910
607.80000 31.42484795535801792910
607.90000 31.42484795535801792910
608.00000 31.42484795535801792910
608.10000 31.42484795535801792910
608.20000 31.42484795535801792910
608.30000 31.42484795535801792910
608.40000 31.42484795535801792910
608.50000 31.42484795535801792910
608.60000 31.42484795535801792910
608.70000 31.42484795535801792910
608.80000 31.42484795535801792910
608.90000 31.42484795535801792910
609.00000 31.42484795535801792910
609.10000 31.42484795535801792910
609.20000 31.42484795535801792910
609.30000 31.42484795535801792910
609.40000 31.42484795535801792910
609.50000 31.42484795535801792910
609.60000 31.42484795535801792910
609.70000 31.42484795535801792910
609.80000 31.42484795535801792910
609.90000 31.42484795535801792910
610.00000 31.42484795535801792910
610.10000 31.42484795535801792910
610.20000 31.42484795535801792910
610.30000 31.42484795535801792910
610.40000 31.42484795535801792910
610.50000 31.42484795535801792910
610.60000 31.42484795535801792910
610.70000 31.42484795535801792910
610.80000 31.42484795535801792910
610.90000 31.42484795535801792910
611.00000 31.42484795535801792910
611.10000 31.42484795535801792910
611.20000 31.42484795535801792910
611.30000 31.42484795535801792910
611.40000 31.42484795535801792910
611.50000 31.42484795535801792910
611.60000 31.42484795535801792910
611.70000 31.42484795535801792910
611.80000 31.42484795535801792910
611.90000 31.42484795535801792910
612.00000 31.42484795535801792910
612.10000 31.42484795535801792910
612.20000 31.42484795535801792910
612.30000 31.42484795535801792910
612.40000 31.42484795535801792910
612.50000 31.42484795535801792910
612.60000 31.42484795535801792910
612.70000 31.42484795535801792910
612.80000 31.42484795535801792910
612.90000 31.42484795535801792910
613.00000 31.42484795535801792910
613.10000 31.42484795535801792910
613.20000 31.42484795535801792910
613.30000 31.42484795535801792910
613.40000 31.42484795535801792910
613.50000 31.42484795535801792910
613.60000 31.42484795535801792910
613.70000 31.42484795535801792910
613.80000 31.42484795535801792910
613.90000 31.42484795535801792910
614.00000 31.42484795535801792910
614.10000 31.42484795535801792910
614.20000 31.42484795535801792910
614.30000 31.42484795535801792910
614.40000 31.42484795535801792910
614.50000 31.42484795535801792910
614.60000 31.42484795535801792910
614.70000 31.42484795535801792910
614.80000 31.42484795535801792910
614.90000 31.42484795535801792910
615.00000 31.42484795535801792910
615.10000 31.42484795535801792910
615.20000 31.42484795535801792910
615.30000 31.42484795535801792910
615.40000 31.42484795535801792910
615.50000 31.42484795535801792910
615.60000 31.42484795535801792910
615.70000 31.42484795535801792910
615.80000 31.42484795535801792910
615.90000 31.42484795535801792910
616.00000 31.42484795535801792910
616.10000 31.42484795535801792910
616.20000 31.42484795535801792910
616.30000 31.42484795535801792910
616.40000 31.42484795535801792910
616.50000 31.42484795535801792910
616.60000 31.42484795535801792910
616.70000 31.42484795535801792910
616.80000 31.42484795535801792910
616.90000 31.42484795535801792910
617.00000 31.42484795535801792910
617.10000 31.42484795535801792910
617.20000 31.42484795535801792910
617.30000 31.42484795535801792910
617.40000 31.42484795535801792910
617.50000 31.42484795535801792910
617.60000 31.42484795535801792910
617.70000 31.42484795535801792910
617.80000 31.42484795535801792910
617.90000 31.42484795535801792910
618.00000 31.42484795535801792910
618.10000 31.42484795535801792910
618.20000 31.42484795535801792910
618.30000 31.42484795535801792910
618.40000 31.42484795535801792910
618.50000 31.42484795535801792910
618.60000 31.42484795535801792910
618.70000 31.42484795535801792910
618.80000 31.42484795535801792910
618.90000 31.42484795535801792910
619.00000 31.42484795535801792910
619.10000 31.42484795535801792910
619.20000 31.42484795535801792910
619.30000 31.42484795535801792910
619.40000 31.42484795535801792910
619.50000 31.42484795535801792910
619.60000 31.42484795535801792910
619.70000 31.42484795535801792910
619.80000 31.42484795535801792910
619.90000 31.42484795535801792910
620.00000 31.42484795535801792910
620.10000 31.42484795535801792910
620.20000 31.42484795535801792910
620.30000 31.42484795535801792910
620.40000 31.42484795535801792910
620.50000 31.42484795535801792910
620.60000 31.42484795535801792910
620.70000 31.42484795535801792910
620.80000 31.42484795535801792910
620.90000 31.42484795535801792910
621.00000 31.42484795535801792910
621.10000 31.42484795535801792910
621.20000 31.42484795535801792910
621.30000 31.42484795535801792910
621.40000 31.42484795535801792910
621.50000 31.42484795535801792910
621.60000 31.42484795535801792910
621.70000 31.42484795535801792910
621.80000 31.42484795535801792910
621.90000 31.42484795535801792910
622.00000 31.42484795535801792910
622.10000 31.42484795535801792910
622.20000 31.42484795535801792910
622.30000 31.42484795535801792910
622.40000 31.42484795535801792910
622.50000 31.42484795535801792910
622.60000 31.42484795535801792910
622.70000 31.42484795535801792910
622.80000 31.42484795535801792910
622.90000 31.42484795535801792910
623.00000 31.42484795535801792910
623.10000 31.42484795535801792910
623.20000 31.42484795535801792910
623.30000 31.42484795535801792910
623.40000 31.42484795535801792910
623.50000 31.42484795535801792910
623.60000 31.42484795535801792910
623.70000 31.42484795535801792910
623.80000 31.42484795535801792910
623.90000 31.42484795535801792910
624.00000 31.42484795535801792910
624.10000 31.42484795535801792910
624.20000 31.42484795535801792910
624.30000 31.42484795535801792910
624.40000 31.42484795535801792910
624.50000 31.42484795535801792910
624.60000 31.42484795535801792910
624.70000 31.42484795535801792910
624.80000 31.42484795535801792910
624.90000 31.42484795535801792910
625.00000 31.42484795535801792910
625.10000 31.42484795535801792910
625.20000 31.42484795535801792910
625.30000 31.42484795535801792910
625.40000 31.42484795535801792910
625.50000 31.42484795535801792910
625.60000 31.42484795535801792910
625.70000 31.42484795535801792910
625.80000 31.42484795535801792910
625.90000 31.42484795535801792910
626.00000 31.42484795535801792910
626.10000 31.42484795535801792910
626.20000 31.42484795535801792910
626.30000 31.42484795535801792910
626.40000 31.42484795535801792910
626.50000 31.42484795535801792910
626.60000 31.42484795535801792910
626.70000 31.42484795535801792910
626.80000 31.42484795535801792910
626.90000 31.42484795535801792910
627.00000 31.42484795535801792910
627.10000 31.42484795535801792910
627.20000 31.42484795535801792910
627.30000 31.42484795535801792910
627.40000 31.42484795535801792910
627.50000 31.42484795535801792910
627.60000 31.42484795535801792910
627.70000 31.42484795535801792910
627.80000 31.42484795535801792910
627.90000 31.42484795535801792910
628.00000 31.42484795535801792910
628.10000 31.42484795535801792910
628.20000 31.42484795535801792910
628.30000 31.42484795535801792910
628.40000 31.42484795535801792910
628.50000 31.42484795535801792910
628.60000 31.42484795535801792910
628.70000 31.42484795535801792910
628.80000 31.42484795535801792910
628.90000 31.42484795535801792910
629.00000 31.42484795535801792910
629.10000 31.42484795535801792910
629.20000 31.42484795535801792910
629.30000 31.42484795535801792910
629.40000 31.42484795535801792910
629.50000 31.42484795535801792910
629.60000 31.42484795535801792910
629.70000 31.42484795535801792910
629.80000 31.42484795535801792910
629.90000 31.42484795535801792910
630.00000 31.42484795535801792910
630.10000 31.42484795535801792910
630.20000 31.42484795535801792910
630.30000 31.42484795535801792910
630.40000 31.42484795535801792910
630.50000 31.42484795535801792910
630.60000 31.42484795535801792910
630.70000 31.42484795535801792910
630.80000 31.42484795535801792910
630.90000 31.42484795535801792910
631.00000 31.42484795535801792910
631.10000 31.42484795535801792910
631.20000 31.42484795535801792910
631.30000 31.42484795535801792910
631.40000 31.42484795535801792910
631.50000 31.42484795535801792910
631.60000 31.42484795535801792910
631.70000 31.42484795535801792910
631.80000 31.42484795535801792910
631.90000 31.42484795535801792910
632.00000 31.42484795535801792910
632.10000 31.42484795535801792910
632.20000 31.42484795535801792910
632.30000 31.42484795535801792910
632.40000 31.42484795535801792910
632.50000 31.42484795535801792910
632.60000 31.42484795535801792910
632.70000 31.42484795535801792910
632.80000 31.42484795535801792910
632.90000 31.42484795535801792910
633.00000 31.42484795535801792910
633.10000 31.42484795535801792910
633.20000 31.42484795535801792910
633.30000 31.42484795535801792910
633.40000 31.42484795535801792910
633.50000 31.42484795535801792910
633.60000 31.42484795535801792910
633.70000 31.42484795535801792910
633.80000 31.42484795535801792910
633.90000 31.42484795535801792910
634.00000 31.42484795535801792910
634.10000 31.42484795535801792910
634.20000 31.42484795535801792910
634.30000 31.42484795535801792910
634.40000 31.42484795535801792910
634.50000 31.42484795535801792910
634.60000 31.42484795535801792910
634.70000 31.42484795535801792910
634.80000 31.42484795535801792910
634.90000 31.42484795535801792910
635.00000 31.42484795535801792910
635.10000 31.42484795535801792910
635.20000 31.42484795535801792910
635.30000 31.42484795535801792910
635.40000 31.42484795535801792910
635.50000 31.42484795535801792910
635.60000 31.42484795535801792910
635.70000 31.42484795535801792910
635.80000 31.42484795535801792910
635.90000 31.42484795535801792910
636.00000 31.42484795535801792910
636.10000 31.42484795535801792910
636.20000 31.42484795535801792910
636.30000 31.42484795535801792910
636.40000 31.42484795535801792910
636.50000 31.42484795535801792910
636.60000 31.42484795535801792910
636.70000 31.42484795535801792910
636.80000 31.42484795535801792910
636.90000 31.42484795535801792910
637.00000 31.42484795535801792910
637.10000 31.42484795535801792910
637.20000 31.42484795535801792910
637.30000 31.42484795535801792910
637.40000 31.42484795535801792910
637.50000 31.42484795535801792910
637.60000 31.42484795535801792910
637.70000 31.42484795535801792910
637.80000 31.42484795535801792910
637.90000 31.42484795535801792910
638.00000 31.42484795535801792910
638.10000 31.42484795535801792910
638.20000 31.42484795535801792910
638.30000 31.42484795535801792910
638.40000 31.42484795535801792910
638.50000 31.42484795535801792910
638.60000 31.42484795535801792910
638.70000 31.42484795535801792910
638.80000 31.42484795535801792910
638.90000 31.42484795535801792910
639.00000 31.42484795535801792910
639.10000 31.42484795535801792910
639.20000 31.42484795535801792910
639.30000 31.42484795535801792910
639.40000 31.42484795535801792910
639.50000 31.42484795535801792910
639.60000 31.42484795535801792910
639.70000 31.42484795535801792910
639.80000 31.42484795535801792910
639.90000 31.42484795535801792910
640.00000 31.42484795535801792910
640.10000 31.42484795535801792910
640.20000 31.42484795535801792910
640.30000 31.42484795535801792910
640.40000 31.42484795535801792910
640.50000 31.42484795535801792910
640.60000 31.42484795535801792910
640.70000 31.42484795535801792910
640.80000 31.42484795535801792910
640.90000 31.42484795535801792910
641.00000 31.42484795535801792910
641.10000 31.42484795535801792910
641.20000 31.42484795535801792910
641.30000 31.42484795535801792910
641.40000 31.42484795535801792910
641.50000 31.42484795535801792910
641.60000 31.42484795535801792910
641.70000 31.42484795535801792910
641.80000 31.42484795535801792910
641.90000 31.42484795535801792910
642.00000 31.42484795535801792910
642.10000 31.42484795535801792910
642.20000 31.42484795535801792910
642.30000 31.42484795535801792910
642.40000 31.42484795535801792910
642.50000 31.42484795535801792910
642.60000 31.42484795535801792910
642.70000 31.42484795535801792910
642.80000 31.42484795535801792910
642.90000 31.42484795535801792910
643.00000 31.42484795535801792910
643.10000 31.42484795535801792910
643.20000 31.42484795535801792910
643.30000 31.42484795535801792910
643.40000 31.42484795535801792910
643.50000 31.42484795535801792910
643.60000 31.42484795535801792910
643.70000 31.42484795535801792910
643.80000 31.42484795535801792910
643.90000 31.42484795535801792910
644.00000 31.42484795535801792910
644.10000 31.42484795535801792910
644.20000 31.42484795535801792910
644.30000 31.42484795535801792910
644.40000 31.42484795535801792910
644.50000 31.42484795535801792910
644.60000 31.42484795535801792910
644.70000 31.42484795535801792910
644.80000 31.42484795535801792910
644.90000 31.42484795535801792910
645.00000 31.42484795535801792910
645.10000 31.42484795535801792910
645.20000 31.42484795535801792910
645.30000 31.42484795535801792910
645.40000 31.42484795535801792910
645.50000 31.42484795535801792910
645.60000 31.42484795535801792910
645.70000 31.42484795535801792910
645.80000 31.42484795535801792910
645.90000 31.42484795535801792910
646.00000 31.42484795535801792910
646.10000 31.42484795535801792910
646.20000 31.42484795535801792910
646.30000 31.42484795535801792910
646.40000 31.42484795535801792910
646.50000 31.42484795535801792910
646.60000 31.42484795535801792910
646.70000 31.42484795535801792910
646.80000 31.42484795535801792910
646.90000 31.42484795535801792910
647.00000 31.42484795535801792910
647.10000 31.42484795535801792910
647.20000 31.42484795535801792910
647.30000 31.42484795535801792910
647.40000 31.42484795535801792910
647.50000 31.42484795535801792910
647.60000 31.42484795535801792910
647.70000 31.42484795535801792910
647.80000 31.42484795535801792910
647.90000 31.42484795535801792910
648.00000 31.42484795535801792910
648.10000 31.42484795535801792910
648.20000 31.42484795535801792910
648.30000 31.42484795535801792910
648.40000 31.42484795535801792910
648.50000 31.42484795535801792910
648.60000 31.42484795535801792910
648.70000 31.42484795535801792910
648.80000 31.42484795535801792910
648.90000 31.42484795535801792910
649.00000 31.42484795535801792910
649.10000 31.42484795535801792910
649.20000 31.42484795535801792910
649.30000 31.42484795535801792910
649.40000 31.42484795535801792910
649.50000 31.42484795535801792910
649.60000 31.42484795535801792910
649.70000 31.42484795535801792910
649.80000 31.42484795535801792910
649.90000 31.42484795535801792910
650.00000 31.42484795535801792910
650.10000 31.42484795535801792910
650.20000 31.42484795535801792910
650.30000 31.42484795535801792910
650.40000 31.42484795535801792910
650.50000 31.42484795535801792910
650.60000 31.42484795535801792910
650.70000 31.42484795535801792910
650.80000 31.42484795535801792910
650.90000 31.42484795535801792910
651.00000 31.42484795535801792910
651.10000 31.42484795535801792910
651.20000 31.42484795535801792910
651.30000 31.42484795535801792910
651.40000 31.42484795535801792910
651.50000 31.42484795535801792910
651.60000 31.42484795535801792910
651.70000 31.42484795535801792910
651.80000 31.42484795535801792910
651.90000 31.42484795535801792910
652.00000 31.42484795535801792910
652.10000 31.42484795535801792910
652.20000 31.42484795535801792910
652.30000 31.42484795535801792910
652.40000 31.42484795535801792910
652.50000 31.42484795535801792910
652.60000 31.42484795535801792910
652.70000 31.42484795535801792910
652.80000 31.42484795535801792910
652.90000 31.42484795535801792910
653.00000 31.42484795535801792910
653.10000 31.42484795535801792910
653.20000 31.42484795535801792910
653.30000 31.42484795535801792910
653.40000 31.42484795535801792910
653.50000 31.42484795535801792910
653.60000 31.42484795535801792910
653.70000 31.42484795535801792910
653.80000 31.42484795535801792910
653.90000 31.42484795535801792910
654.00000 31.42484795535801792910
654.10000 31.42484795535801792910
654.20000 31.42484795535801792910
654.30000 31.42484795535801792910
654.40000 31.42484795535801792910
654.50000 31.42484795535801792910
654.60000 31.42484795535801792910
654.70000 31.42484795535801792910
654.80000 31.42484795535801792910
654.90000 31.42484795535801792910
655.00000 31.42484795535801792910
655.10000 31.42484795535801792910
655.20000 31.42484795535801792910
655.30000 31.42484795535801792910
655.40000 31.42484795535801792910
655.50000 31.42484795535801792910
655.60000 31.42484795535801792910
655.70000 31.42484795535801792910
655.80000 31.42484795535801792910
655.90000 31.42484795535801792910
656.00000 31.42484795535801792910
656.10000 31.42484795535801792910
656.20000 31.42484795535801792910
656.30000 31.42484795535801792910
656.40000 31.42484795535801792910
656.50000 31.42484795535801792910
656.60000 31.42484795535801792910
656.70000 31.42484795535801792910
656.80000 31.42484795535801792910
656.90000 31.42484795535801792910
657.00000 31.42484795535801792910
657.10000 31.42484795535801792910
657.20000 31.42484795535801792910
657.30000 31.42484795535801792910
657.40000 31.42484795535801792910
657.50000 31.42484795535801792910
657.60000 31.42484795535801792910
657.70000 31.42484795535801792910
657.80000 31.42484795535801792910
657.90000 31.42484795535801792910
658.00000 31.42484795535801792910
658.10000 31.42484795535801792910
658.20000 31.42484795535801792910
658.30000 31.42484795535801792910
658.40000 31.42484795535801792910
658.50000 31.42484795535801792910
658.60000 31.42484795535801792910
658.70000 31.42484795535801792910
658.80000 31.42484795535801792910
658.90000 31.42484795535801792910
659.00000 31.42484795535801792910
659.10000 31.42484795535801792910
659.20000 31.42484795535801792910
659.30000 31.42484795535801792910
659.40000 31.42484795535801792910
659.50000 31.42484795535801792910
659.60000 31.42484795535801792910
659.70000 31.42484795535801792910
659.80000 31.42484795535801792910
659.90000 31.42484795535801792910
660.00000 31.42484795535801792910
660.10000 31.42484795535801792910
660.20000 31.42484795535801792910
660.30000 31.42484795535801792910
660.40000 31.42484795535801792910
660.50000 31.42484795535801792910
660.60000 31.42484795535801792910
660.70000 31.42484795535801792910
660.80000 31.42484795535801792910
660.90000 31.42484795535801792910
661.00000 31.42484795535801792910
661.10000 31.42484795535801792910
661.20000 31.42484795535801792910
661.30000 31.42484795535801792910
661.40000 31.42484795535801792910
661.50000 31.42484795535801792910
661.60000 31.42484795535801792910
661.70000 31.42484795535801792910
661.80000 31.42484795535801792910
661.90000 31.42484795535801792910
662.00000 31.42484795535801792910
662.10000 31.42484795535801792910
662.20000 31.42484795535801792910
662.30000 31.42484795535801792910
662.40000 31.42484795535801792910
662.50000 31.42484795535801792910
662.60000 31.42484795535801792910
662.70000 31.42484795535801792910
662.80000 31.42484795535801792910
662.90000 31.42484795535801792910
663.00000 31.42484795535801792910
663.10000 31.42484795535801792910
663.20000 31.42484795535801792910
663.30000 31.42484795535801792910
663.40000 31.42484795535801792910
663.50000 31.42484795535801792910
663.60000 31.42484795535801792910
663.70000 31.42484795535801792910
663.80000 31.42484795535801792910
663.90000 31.42484795535801792910
664.00000 31.42484795535801792910
664.10000 31.42484795535801792910
664.20000 31.42484795535801792910
664.30000 31.42484795535801792910
664.40000 31.42484795535801792910
664.50000 31.42484795535801792910
664.60000 31.42484795535801792910
664.70000 31.42484795535801792910
664.80000 31.42484795535801792910
664.90000 31.42484795535801792910
665.00000 31.42484795535801792910
665.10000 31.42484795535801792910
665.20000 31.42484795535801792910
665.30000 31.42484795535801792910
665.40000 31.42484795535801792910
665.50000 31.42484795535801792910
665.60000 31.42484795535801792910
665.70000 31.42484795535801792910
665.80000 31.42484795535801792910
665.90000 31.42484795535801792910
666.00000 31.42484795535801792910
666.10000 31.42484795535801792910
666.20000 31.42484795535801792910
666.30000 31.42484795535801792910
666.40000 31.42484795535801792910
666.50000 31.42484795535801792910
666.60000 31.42484795535801792910
666.70000 31.42484795535801792910
666.80000 31.42484795535801792910
666.90000 31.42484795535801792910
667.00000 31.42484795535801792910
667.10000 31.42484795535801792910
667.20000 31.42484795535801792910
667.30000 31.42484795535801792910
667.40000 31.42484795535801792910
667.50000 31.42484795535801792910
667.60000 31.42484795535801792910
667.70000 31.42484795535801792910
667.80000 31.42484795535801792910
667.90000 31.42484795535801792910
668.00000 31.42484795535801792910
668.10000 31.42484795535801792910
668.20000 31.42484795535801792910
668.30000 31.42484795535801792910
668.40000 31.42484795535801792910
668.50000 31.42484795535801792910
668.60000 31.42484795535801792910
668.70000 31.42484795535801792910
668.80000 31.42484795535801792910
668.90000 31.42484795535801792910
669.00000 31.42484795535801792910
669.10000 31.42484795535801792910
669.20000 31.42484795535801792910
669.30000 31.42484795535801792910
669.40000 31.42484795535801792910
669.50000 31.42484795535801792910
669.60000 31.42484795535801792910
669.70000 31.42484795535801792910
669.80000 31.42484795535801792910
669.90000 31.42484795535801792910
670.00000 31.42484795535801792910
670.10000 31.42484795535801792910
670.20000 31.42484795535801792910
670.30000 31.42484795535801792910
670.40000 31.42484795535801792910
670.50000 31.42484795535801792910
670.60000 31.42484795535801792910
670.70000 31.42484795535801792910
670.80000 31.42484795535801792910
670.90000 31.42484795535801792910
671.00000 31.42484795535801792910
671.10000 31.42484795535801792910
671.20000 31.42484795535801792910
671.30000 31.42484795535801792910
671.40000 31.42484795535801792910
671.50000 31.42484795535801792910
671.60000 31.42484795535801792910
671.70000 31.42484795535801792910
671.80000 31.42484795535801792910
671.90000 31.42484795535801792910
672.00000 31.42484795535801792910
672.10000 31.42484795535801792910
672.20000 31.42484795535801792910
672.30000 31.42484795535801792910
672.40000 31.42484795535801792910
672.50000 31.42484795535801792910
672.60000 31.42484795535801792910
672.70000 31.42484795535801792910
672.80000 31.42484795535801792910
672.90000 31.42484795535801792910
673.00000 31.42484795535801792910
673.10000 31.42484795535801792910
673.20000 31.42484795535801792910
673.30000 31.42484795535801792910
673.40000 31.42484795535801792910
673.50000 31.42484795535801792910
673.60000 31.42484795535801792910
673.70000 31.42484795535801792910
673.80000 31.42484795535801792910
673.90000 31.42484795535801792910
674.00000 31.42484795535801792910
674.10000 31.42484795535801792910
674.20000 31.42484795535801792910
674.30000 31.42484795535801792910
674.40000 31.42484795535801792910
674.50000 31.42484795535801792910
674.60000 31.42484795535801792910
674.70000 31.42484795535801792910
674.80000 31.42484795535801792910
674.90000 31.42484795535801792910
675.00000 31.42484795535801792910
675.10000 31.42484795535801792910
675.20000 31.42484795535801792910
675.30000 31.42484795535801792910
675.40000 31.42484795535801792910
675.50000 31.42484795535801792910
675.60000 31.42484795535801792910
675.70000 31.42484795535801792910
675.80000 31.42484795535801792910
675.90000 31.42484795535801792910
676.00000 31.42484795535801792910
676.10000 31.42484795535801792910
676.20000 31.42484795535801792910
676.30000 31.42484795535801792910
676.40000 31.42484795535801792910
676.50000 31.42484795535801792910
676.60000 31.42484795535801792910
676.70000 31.42484795535801792910
676.80000 31.42484795535801792910
676.90000 31.42484795535801792910
677.00000 31.42484795535801792910
677.10000 31.42484795535801792910
677.20000 31.42484795535801792910
677.30000 31.42484795535801792910
677.40000 31.42484795535801792910
677.50000 31.42484795535801792910
677.60000 31.42484795535801792910
677.70000 31.42484795535801792910
677.80000 31.42484795535801792910
677.90000 31.42484795535801792910
678.00000 31.42484795535801792910
678.10000 31.42484795535801792910
678.20000 31.42484795535801792910
678.30000 31.42484795535801792910
678.40000 31.42484795535801792910
678.50000 31.42484795535801792910
678.60000 31.42484795535801792910
678.70000 31.42484795535801792910
678.80000 31.42484795535801792910
678.90000 31.42484795535801792910
679.00000 31.42484795535801792910
679.10000 31.42484795535801792910
679.20000 31.42484795535801792910
679.30000 31.42484795535801792910
679.40000 31.42484795535801792910
679.50000 31.42484795535801792910
679.60000 31.42484795535801792910
679.70000 31.42484795535801792910
679.80000 31.42484795535801792910
679.90000 31.42484795535801792910
680.00000 31.42484795535801792910
680.10000 31.42484795535801792910
680.20000 31.42484795535801792910
680.30000 31.42484795535801792910
680.40000 31.42484795535801792910
680.50000 31.42484795535801792910
680.60000 31.42484795535801792910
680.70000 31.42484795535801792910
680.80000 31.42484795535801792910
680.90000 31.42484795535801792910
681.00000 31.42484795535801792910
681.10000 31.42484795535801792910
681.20000 31.42484795535801792910
681.30000 31.42484795535801792910
681.40000 31.42484795535801792910
681.50000 31.42484795535801792910
681.60000 31.42484795535801792910
681.70000 31.42484795535801792910
681.80000 31.42484795535801792910
681.90000 31.42484795535801792910
682.00000 31.42484795535801792910
682.10000 31.42484795535801792910
682.20000 31.42484795535801792910
682.30000 31.42484795535801792910
682.40000 31.42484795535801792910
682.50000 31.42484795535801792910
682.60000 31.42484795535801792910
682.70000 31.42484795535801792910
682.80000 31.42484795535801792910
682.90000 31.42484795535801792910
683.00000 31.42484795535801792910
683.10000 31.42484795535801792910
683.20000 31.42484795535801792910
683.30000 31.42484795535801792910
683.40000 31.42484795535801792910
683.50000 31.42484795535801792910
683.60000 31.42484795535801792910
683.70000 31.42484795535801792910
683.80000 31.42484795535801792910
683.90000 31.42484795535801792910
684.00000 31.42484795535801792910
684.10000 31.42484795535801792910
684.20000 31.42484795535801792910
684.30000 31.42484795535801792910
684.40000 31.42484795535801792910
684.50000 31.42484795535801792910
684.60000 31.42484795535801792910
684.70000 31.42484795535801792910
684.80000 31.42484795535801792910
684.90000 31.42484795535801792910
685.00000 31.42484795535801792910
685.10000 31.42484795535801792910
685.20000 31.42484795535801792910
685.30000 31.42484795535801792910
685.40000 31.42484795535801792910
685.50000 31.42484795535801792910
685.60000 31.42484795535801792910
685.70000 31.42484795535801792910
685.80000 31.42484795535801792910
685.90000 31.42484795535801792910
686.00000 31.42484795535801792910
686.10000 31.42484795535801792910
686.20000 31.42484795535801792910
686.30000 31.42484795535801792910
686.40000 31.42484795535801792910
686.50000 31.42484795535801792910
686.60000 31.42484795535801792910
686.70000 31.42484795535801792910
686.80000 31.42484795535801792910
686.90000 31.42484795535801792910
687.00000 31.42484795535801792910
687.10000 31.42484795535801792910
687.20000 31.42484795535801792910
687.30000 31.42484795535801792910
687.40000 31.42484795535801792910
687.50000 31.42484795535801792910
687.60000 31.42484795535801792910
687.70000 31.42484795535801792910
687.80000 31.42484795535801792910
687.90000 31.42484795535801792910
688.00000 31.42484795535801792910
688.10000 31.42484795535801792910
688.20000 31.42484795535801792910
688.30000 31.42484795535801792910
688.40000 31.42484795535801792910
688.50000 31.42484795535801792910
688.60000 31.42484795535801792910
688.70000 31.42484795535801792910
688.80000 31.42484795535801792910
688.90000 31.42484795535801792910
689.00000 31.42484795535801792910
689.10000 31.42484795535801792910
689.20000 31.42484795535801792910
689.30000 31.42484795535801792910
689.40000 31.42484795535801792910
689.50000 31.42484795535801792910
689.60000 31.42484795535801792910
689.70000 31.42484795535801792910
689.80000 31.42484795535801792910
689.90000 31.42484795535801792910
690.00000 31.42484795535801792910
690.10000 31.42484795535801792910
690.20000 31.42484795535801792910
690.30000 31.42484795535801792910
690.40000 31.42484795535801792910
690.50000 31.42484795535801792910
690.60000 31.42484795535801792910
690.70000 31.42484795535801792910
690.80000 31.42484795535801792910
690.90000 31.42484795535801792910
691.00000 31.42484795535801792910
691.10000 31.42484795535801792910
691.20000 31.42484795535801792910
691.30000 31.42484795535801792910
691.40000 31.42484795535801792910
691.50000 31.42484795535801792910
691.60000 31.42484795535801792910
691.70000 31.42484795535801792910
691.80000 31.42484795535801792910
691.90000 31.42484795535801792910
692.00000 31.42484795535801792910
692.10000 31.42484795535801792910
692.20000 31.42484795535801792910
692.30000 31.42484795535801792910
692.40000 31.42484795535801792910
692.50000 31.42484795535801792910
692.60000 31.42484795535801792910
692.70000 31.42484795535801792910
692.80000 31.42484795535801792910
692.90000 31.42484795535801792910
693.00000 31.42484795535801792910
693.10000 31.42484795535801792910
693.20000 31.42484795535801792910
693.30000 31.42484795535801792910
693.40000 31.42484795535801792910
693.50000 31.42484795535801792910
693.60000 31.42484795535801792910
693.70000 31.42484795535801792910
693.80000 31.42484795535801792910
693.90000 31.42484795535801792910
694.00000 31.42484795535801792910
694.10000 31.42484795535801792910
694.20000 31.42484795535801792910
694.30000 31.42484795535801792910
694.40000 31.42484795535801792910
694.50000 31.42484795535801792910
694.60000 31.42484795535801792910
694.70000 31.42484795535801792910
694.80000 31.42484795535801792910
694.90000 31.42484795535801792910
695.00000 31.42484795535801792910
695.10000 31.42484795535801792910
695.20000 31.42484795535801792910
695.30000 31.42484795535801792910
695.40000 31.42484795535801792910
695.50000 31.42484795535801792910
695.60000 31.42484795535801792910
695.70000 31.42484795535801792910
695.80000 31.42484795535801792910
695.90000 31.42484795535801792910
696.00000 31.42484795535801792910
696.10000 31.42484795535801792910
696.20000 31.42484795535801792910
696.30000 31.42484795535801792910
696.40000 31.42484795535801792910
696.50000 31.42484795535801792910
696.60000 31.42484795535801792910
696.70000 31.42484795535801792910
696.80000 31.42484795535801792910
696.90000 31.42484795535801792910
697.00000 31.42484795535801792910
697.10000 31.42484795535801792910
697.20000 31.42484795535801792910
697.30000 31.42484795535801792910
697.40000 31.42484795535801792910
697.50000 31.42484795535801792910
697.60000 31.42484795535801792910
697.70000 31.42484795535801792910
697.80000 31.42484795535801792910
697.90000 31.42484795535801792910
698.00000 31.42484795535801792910
698.10000 31.42484795535801792910
698.20000 31.42484795535801792910
698.30000 31.42484795535801792910
698.40000 31.42484795535801792910
698.50000 31.42484795535801792910
698.60000 31.42484795535801792910
698.70000 31.42484795535801792910
698.80000 31.42484795535801792910
698.90000 31.42484795535801792910
699.00000 31.42484795535801792910
699.10000 31.42484795535801792910
699.20000 31.42484795535801792910
699.30000 31.42484795535801792910
699.40000 31.42484795535801792910
699.50000 31.42484795535801792910
699.60000 31.42484795535801792910
699.70000 31.42484795535801792910
699.80000 31.42484795535801792910
699.90000 31.42484795535801792910
700.00000 31.42484795535801792910
700.10000 31.42484795535801792910
700.20000 31.42484795535801792910
700.30000 31.42484795535801792910
700.40000 31.42484795535801792910
700.50000 31.42484795535801792910
700.60000 31.42484795535801792910
700.70000 31.42484795535801792910
700.80000 31.42484795535801792910
700.90000 31.42484795535801792910
701.00000 31.42484795535801792910
701.10000 31.42484795535801792910
701.20000 31.42484795535801792910
701.30000 31.42484795535801792910
701.40000 31.42484795535801792910
701.50000 31.42484795535801792910
701.60000 31.42484795535801792910
701.70000 31.42484795535801792910
701.80000 31.42484795535801792910
701.90000 31.42484795535801792910
702.00000 31.42484795535801792910
702.10000 31.42484795535801792910
702.20000 31.42484795535801792910
702.30000 31.42484795535801792910
702.40000 31.42484795535801792910
702.50000 31.42484795535801792910
702.60000 31.42484795535801792910
702.70000 31.42484795535801792910
702.80000 31.42484795535801792910
702.90000 31.42484795535801792910
703.00000 31.42484795535801792910
703.10000 31.42484795535801792910
703.20000 31.42484795535801792910
703.30000 31.42484795535801792910
703.40000 31.42484795535801792910
703.50000 31.42484795535801792910
703.60000 31.42484795535801792910
703.70000 31.42484795535801792910
703.80000 31.42484795535801792910
703.90000 31.42484795535801792910
704.00000 31.42484795535801792910
704.10000 31.42484795535801792910
704.20000 31.42484795535801792910
704.30000 31.42484795535801792910
704.40000 31.42484795535801792910
704.50000 31.42484795535801792910
704.60000 31.42484795535801792910
704.70000 31.42484795535801792910
704.80000 31.42484795535801792910
704.90000 31.42484795535801792910
705.00000 31.42484795535801792910
705.10000 31.42484795535801792910
705.20000 31.42484795535801792910
705.30000 31.42484795535801792910
705.40000 31.42484795535801792910
705.50000 31.42484795535801792910
705.60000 31.42484795535801792910
705.70000 31.42484795535801792910
705.80000 31.42484795535801792910
705.90000 31.42484795535801792910
706.00000 31.42484795535801792910
706.10000 31.42484795535801792910
706.20000 31.42484795535801792910
706.30000 31.42484795535801792910
706.40000 31.42484795535801792910
706.50000 31.42484795535801792910
706.60000 31.42484795535801792910
706.70000 31.42484795535801792910
706.80000 31.42484795535801792910
706.90000 31.42484795535801792910
707.00000 31.42484795535801792910
707.10000 31.42484795535801792910
707.20000 31.42484795535801792910
707.30000 31.42484795535801792910
707.40000 31.42484795535801792910
707.50000 31.42484795535801792910
707.60000 31.42484795535801792910
707.70000 31.42484795535801792910
707.80000 31.42484795535801792910
707.90000 31.42484795535801792910
708.00000 31.42484795535801792910
708.10000 31.42484795535801792910
708.20000 31.42484795535801792910
708.30000 31.42484795535801792910
708.40000 31.42484795535801792910
708.50000 31.42484795535801792910
708.60000 31.42484795535801792910
708.70000 31.42484795535801792910
708.80000 31.42484795535801792910
708.90000 31.42484795535801792910
709.00000 31.42484795535801792910
709.10000 31.42484795535801792910
709.20000 31.42484795535801792910
709.30000 31.42484795535801792910
709.40000 31.42484795535801792910
709.50000 31.42484795535801792910
709.60000 31.42484795535801792910
709.70000 31.42484795535801792910
709.80000 31.42484795535801792910
709.90000 31.42484795535801792910
710.00000 31.42484795535801792910
710.10000 31.42484795535801792910
710.20000 31.42484795535801792910
710.30000 31.42484795535801792910
710.40000 31.42484795535801792910
710.50000 31.42484795535801792910
710.60000 31.42484795535801792910
710.70000 31.42484795535801792910
710.80000 31.42484795535801792910
710.90000 31.42484795535801792910
711.00000 31.42484795535801792910
711.10000 31.42484795535801792910
711.20000 31.42484795535801792910
711.30000 31.42484795535801792910
711.40000 31.42484795535801792910
711.50000 31.42484795535801792910
711.60000 31.42484795535801792910
711.70000 31.42484795535801792910
711.80000 31.42484795535801792910
711.90000 31.42484795535801792910
712.00000 31.42484795535801792910
712.10000 31.42484795535801792910
712.20000 31.42484795535801792910
712.30000 31.42484795535801792910
712.40000 31.42484795535801792910
712.50000 31.42484795535801792910
712.60000 31.42484795535801792910
712.70000 31.42484795535801792910
712.80000 31.42484795535801792910
712.90000 31.42484795535801792910
713.00000 31.42484795535801792910
713.10000 31.42484795535801792910
713.20000 31.42484795535801792910
713.30000 31.42484795535801792910
713.40000 31.42484795535801792910
713.50000 31.42484795535801792910
713.60000 31.42484795535801792910
713.70000 31.42484795535801792910
713.80000 31.42484795535801792910
713.90000 31.42484795535801792910
714.00000 31.42484795535801792910
714.10000 31.42484795535801792910
714.20000 31.42484795535801792910
714.30000 31.42484795535801792910
714.40000 31.42484795535801792910
714.50000 31.42484795535801792910
714.60000 31.42484795535801792910
714.70000 31.42484795535801792910
714.80000 31.42484795535801792910
714.90000 31.42484795535801792910
715.00000 31.42484795535801792910
715.10000 31.42484795535801792910
715.20000 31.42484795535801792910
715.30000 31.42484795535801792910
715.40000 31.42484795535801792910
715.50000 31.42484795535801792910
715.60000 31.42484795535801792910
715.70000 31.42484795535801792910
715.80000 31.42484795535801792910
715.90000 31.42484795535801792910
716.00000 31.42484795535801792910
716.10000 31.42484795535801792910
716.20000 31.42484795535801792910
716.30000 31.42484795535801792910
716.40000 31.42484795535801792910
716.50000 31.42484795535801792910
716.60000 31.42484795535801792910
716.70000 31.42484795535801792910
716.80000 31.42484795535801792910
716.90000 31.42484795535801792910
717.00000 31.42484795535801792910
717.10000 31.42484795535801792910
717.20000 31.42484795535801792910
717.30000 31.42484795535801792910
717.40000 31.42484795535801792910
717.50000 31.42484795535801792910
717.60000 31.42484795535801792910
717.70000 31.42484795535801792910
717.80000 31.42484795535801792910
717.90000 31.42484795535801792910
718.00000 31.42484795535801792910
718.10000 31.42484795535801792910
718.20000 31.42484795535801792910
718.30000 31.42484795535801792910
718.40000 31.42484795535801792910
718.50000 31.42484795535801792910
718.60000 31.42484795535801792910
718.70000 31.42484795535801792910
718.80000 31.42484795535801792910
718.90000 31.42484795535801792910
719.00000 31.42484795535801792910
719.10000 31.42484795535801792910
719.20000 31.42484795535801792910
719.30000 31.42484795535801792910
719.40000 31.42484795535801792910
719.50000 31.42484795535801792910
719.60000 31.42484795535801792910
719.70000 31.42484795535801792910
719.80000 31.42484795535801792910
719.90000 31.42484795535801792910
720.00000 31.42484795535801792910
720.10000 31.42484795535801792910
720.20000 31.42484795535801792910
720.30000 31.42484795535801792910
720.40000 31.42484795535801792910
720.50000 31.42484795535801792910
720.60000 31.42484795535801792910
720.70000 31.42484795535801792910
720.80000 31.42484795535801792910
720.90000 31.42484795535801792910
721.00000 31.42484795535801792910
721.10000 31.42484795535801792910
721.20000 31.42484795535801792910
721.30000 31.42484795535801792910
721.40000 31.42484795535801792910
721.50000 31.42484795535801792910
721.60000 31.42484795535801792910
721.70000 31.42484795535801792910
721.80000 31.42484795535801792910
721.90000 31.42484795535801792910
722.00000 31.42484795535801792910
722.10000 31.42484795535801792910
722.20000 31.42484795535801792910
722.30000 31.42484795535801792910
722.40000 31.42484795535801792910
722.50000 31.42484795535801792910
722.60000 31.42484795535801792910
722.70000 31.42484795535801792910
722.80000 31.42484795535801792910
722.90000 31.42484795535801792910
723.00000 31.42484795535801792910
723.10000 31.42484795535801792910
723.20000 31.42484795535801792910
723.30000 31.42484795535801792910
723.40000 31.42484795535801792910
723.50000 31.42484795535801792910
723.60000 31.42484795535801792910
723.70000 31.42484795535801792910
723.80000 31.42484795535801792910
723.90000 31.42484795535801792910
724.00000 31.42484795535801792910
724.10000 31.42484795535801792910
724.20000 31.42484795535801792910
724.30000 31.42484795535801792910
724.40000 31.42484795535801792910
724.50000 31.42484795535801792910
724.60000 31.42484795535801792910
724.70000 31.42484795535801792910
724.80000 31.42484795535801792910
724.90000 31.42484795535801792910
725.00000 31.42484795535801792910
725.10000 31.42484795535801792910
725.20000 31.42484795535801792910
725.30000 31.42484795535801792910
725.40000 31.42484795535801792910
725.50000 31.42484795535801792910
725.60000 31.42484795535801792910
725.70000 31.42484795535801792910
725.80000 31.42484795535801792910
725.90000 31.42484795535801792910
726.00000 31.42484795535801792910
726.10000 31.42484795535801792910
726.20000 31.42484795535801792910
726.30000 31.42484795535801792910
726.40000 31.42484795535801792910
726.50000 31.42484795535801792910
726.60000 31.42484795535801792910
726.70000 31.42484795535801792910
726.80000 31.42484795535801792910
726.90000 31.42484795535801792910
727.00000 31.42484795535801792910
727.10000 31.42484795535801792910
727.20000 31.42484795535801792910
727.30000 31.42484795535801792910
727.40000 31.42484795535801792910
727.50000 31.42484795535801792910
727.60000 31.42484795535801792910
727.70000 31.42484795535801792910
727.80000 31.42484795535801792910
727.90000 31.42484795535801792910
728.00000 31.42484795535801792910
728.10000 31.42484795535801792910
728.20000 31.42484795535801792910
728.30000 31.42484795535801792910
728.40000 31.42484795535801792910
728.50000 31.42484795535801792910
728.60000 31.42484795535801792910
728.70000 31.42484795535801792910
728.80000 31.42484795535801792910
728.90000 31.42484795535801792910
729.00000 31.42484795535801792910
729.10000 31.42484795535801792910
729.20000 31.42484795535801792910
729.30000 31.42484795535801792910
729.40000 31.42484795535801792910
729.50000 31.42484795535801792910
729.60000 31.42484795535801792910
729.70000 31.42484795535801792910
729.80000 31.42484795535801792910
729.90000 31.42484795535801792910
730.00000 31.42484795535801792910
730.10000 31.42484795535801792910
730.20000 31.42484795535801792910
730.30000 31.42484795535801792910
730.40000 31.42484795535801792910
730.50000 31.42484795535801792910
730.60000 31.42484795535801792910
730.70000 31.42484795535801792910
730.80000 31.42484795535801792910
730.90000 31.42484795535801792910
731.00000 31.42484795535801792910
731.10000 31.42484795535801792910
731.20000 31.42484795535801792910
731.30000 31.42484795535801792910
731.40000 31.42484795535801792910
731.50000 31.42484795535801792910
731.60000 31.42484795535801792910
731.70000 31.42484795535801792910
731.80000 31.42484795535801792910
731.90000 31.42484795535801792910
732.00000 31.42484795535801792910
732.10000 31.42484795535801792910
732.20000 31.42484795535801792910
732.30000 31.42484795535801792910
732.40000 31.42484795535801792910
732.50000 31.42484795535801792910
732.60000 31.42484795535801792910
732.70000 31.42484795535801792910
732.80000 31.42484795535801792910
732.90000 31.42484795535801792910
733.00000 31.42484795535801792910
733.10000 31.42484795535801792910
733.20000 31.42484795535801792910
733.30000 31.42484795535801792910
733.40000 31.42484795535801792910
733.50000 31.42484795535801792910
733.60000 31.42484795535801792910
733.70000 31.42484795535801792910
733.80000 31.42484795535801792910
733.90000 31.42484795535801792910
734.00000 31.42484795535801792910
734.10000 31.42484795535801792910
734.20000 31.42484795535801792910
734.30000 31.42484795535801792910
734.40000 31.42484795535801792910
734.50000 31.42484795535801792910
734.60000 31.42484795535801792910
734.70000 31.42484795535801792910
734.80000 31.42484795535801792910
734.90000 31.42484795535801792910
735.00000 31.42484795535801792910
735.10000 31.42484795535801792910
735.20000 31.42484795535801792910
735.30000 31.42484795535801792910
735.40000 31.42484795535801792910
735.50000 31.42484795535801792910
735.60000 31.42484795535801792910
735.70000 31.42484795535801792910
735.80000 31.42484795535801792910
735.90000 31.42484795535801792910
736.00000 31.42484795535801792910
736.10000 31.42484795535801792910
736.20000 31.42484795535801792910
736.30000 31.42484795535801792910
736.40000 31.42484795535801792910
736.50000 31.42484795535801792910
736.60000 31.42484795535801792910
736.70000 31.42484795535801792910
736.80000 31.42484795535801792910
736.90000 31.42484795535801792910
737.00000 31.42484795535801792910
737.10000 31.42484795535801792910
737.20000 31.42484795535801792910
737.30000 31.42484795535801792910
737.40000 31.42484795535801792910
737.50000 31.42484795535801792910
737.60000 31.42484795535801792910
737.70000 31.42484795535801792910
737.80000 31.42484795535801792910
737.90000 31.42484795535801792910
738.00000 31.42484795535801792910
738.10000 31.42484795535801792910
738.20000 31.42484795535801792910
738.30000 31.42484795535801792910
738.40000 31.42484795535801792910
738.50000 31.42484795535801792910
738.60000 31.42484795535801792910
738.70000 31.42484795535801792910
738.80000 31.42484795535801792910
738.90000 31.42484795535801792910
739.00000 31.42484795535801792910
739.10000 31.42484795535801792910
739.20000 31.42484795535801792910
739.30000 31.42484795535801792910
739.40000 31.42484795535801792910
739.50000 31.42484795535801792910
739.60000 31.42484795535801792910
739.70000 31.42484795535801792910
739.80000 31.42484795535801792910
739.90000 31.42484795535801792910
740.00000 31.42484795535801792910
740.10000 31.42484795535801792910
740.20000 31.42484795535801792910
740.30000 31.42484795535801792910
740.40000 31.42484795535801792910
740.50000 31.42484795535801792910
740.60000 31.42484795535801792910
740.70000 31.42484795535801792910
740.80000 31.42484795535801792910
740.90000 31.42484795535801792910
741.00000 31.42484795535801792910
741.10000 31.42484795535801792910
741.20000 31.42484795535801792910
741.30000 31.42484795535801792910
741.40000 31.42484795535801792910
741.50000 31.42484795535801792910
741.60000 31.42484795535801792910
741.70000 31.42484795535801792910
741.80000 31.42484795535801792910
741.90000 31.42484795535801792910
742.00000 31.42484795535801792910
742.10000 31.42484795535801792910
742.20000 31.42484795535801792910
742.30000 31.42484795535801792910
742.40000 31.42484795535801792910
742.50000 31.42484795535801792910
742.60000 31.42484795535801792910
742.70000 31.42484795535801792910
742.80000 31.42484795535801792910
742.90000 31.42484795535801792910
743.00000 31.42484795535801792910
743.10000 31.42484795535801792910
743.20000 31.42484795535801792910
743.30000 31.42484795535801792910
743.40000 31.42484795535801792910
743.50000 31.42484795535801792910
743.60000 31.42484795535801792910
743.70000 31.42484795535801792910
743.80000 31.42484795535801792910
743.90000 31.42484795535801792910
744.00000 31.42484795535801792910
744.10000 31.42484795535801792910
744.20000 31.42484795535801792910
744.30000 31.42484795535801792910
744.40000 31.42484795535801792910
744.50000 31.42484795535801792910
744.60000 31.42484795535801792910
744.70000 31.42484795535801792910
744.80000 31.42484795535801792910
744.90000 31.42484795535801792910
745.00000 31.42484795535801792910
745.10000 31.42484795535801792910
745.20000 31.42484795535801792910
745.30000 31.42484795535801792910
745.40000 31.42484795535801792910
745.50000 31.42484795535801792910
745.60000 31.42484795535801792910
745.70000 31.42484795535801792910
745.80000 31.42484795535801792910
745.90000 31.42484795535801792910
746.00000 31.42484795535801792910
746.10000 31.42484795535801792910
746.20000 31.42484795535801792910
746.30000 31.42484795535801792910
746.40000 31.42484795535801792910
746.50000 31.42484795535801792910
746.60000 31.42484795535801792910
746.70000 31.42484795535801792910
746.80000 31.42484795535801792910
746.90000 31.42484795535801792910
747.00000 31.42484795535801792910
747.10000 31.42484795535801792910
747.20000 31.42484795535801792910
747.30000 31.42484795535801792910
747.40000 31.42484795535801792910
747.50000 31.42484795535801792910
747.60000 31.42484795535801792910
747.70000 31.42484795535801792910
747.80000 31.42484795535801792910
747.90000 31.42484795535801792910
748.00000 31.42484795535801792910
748.10000 31.42484795535801792910
748.20000 31.42484795535801792910
748.30000 31.42484795535801792910
748.40000 31.42484795535801792910
748.50000 31.42484795535801792910
748.60000 31.42484795535801792910
748.70000 31.42484795535801792910
748.80000 31.42484795535801792910
748.90000 31.42484795535801792910
749.00000 31.42484795535801792910
749.10000 31.42484795535801792910
749.20000 31.42484795535801792910
749.30000 31.42484795535801792910
749.40000 31.42484795535801792910
749.50000 31.42484795535801792910
749.60000 31.42484795535801792910
749.70000 31.42484795535801792910
749.80000 31.42484795535801792910
749.90000 31.42484795535801792910
750.00000 31.42484795535801792910
750.10000 31.42484795535801792910
750.20000 31.42484795535801792910
750.30000 31.42484795535801792910
750.40000 31.42484795535801792910
750.50000 31.42484795535801792910
750.60000 31.42484795535801792910
750.70000 31.42484795535801792910
750.80000 31.42484795535801792910
750.90000 31.42484795535801792910
751.00000 31.42484795535801792910
751.10000 31.42484795535801792910
751.20000 31.42484795535801792910
751.30000 31.42484795535801792910
751.40000 31.42484795535801792910
751.50000 31.42484795535801792910
751.60000 31.42484795535801792910
751.70000 31.42484795535801792910
751.80000 31.42484795535801792910
751.90000 31.42484795535801792910
752.00000 31.42484795535801792910
752.10000 31.42484795535801792910
752.20000 31.42484795535801792910
752.30000 31.42484795535801792910
752.40000 31.42484795535801792910
752.50000 31.42484795535801792910
752.60000 31.42484795535801792910
752.70000 31.42484795535801792910
752.80000 31.42484795535801792910
752.90000 31.42484795535801792910
753.00000 31.42484795535801792910
753.10000 31.42484795535801792910
753.20000 31.42484795535801792910
753.30000 31.42484795535801792910
753.40000 31.42484795535801792910
753.50000 31.42484795535801792910
753.60000 31.42484795535801792910
753.70000 31.42484795535801792910
753.80000 31.42484795535801792910
753.90000 31.42484795535801792910
754.00000 31.42484795535801792910
754.10000 31.42484795535801792910
754.20000 31.42484795535801792910
754.30000 31.42484795535801792910
754.40000 31.42484795535801792910
754.50000 31.42484795535801792910
754.60000 31.42484795535801792910
754.70000 31.42484795535801792910
754.80000 31.42484795535801792910
754.90000 31.42484795535801792910
755.00000 31.42484795535801792910
755.10000 31.42484795535801792910
755.20000 31.42484795535801792910
755.30000 31.42484795535801792910
755.40000 31.42484795535801792910
755.50000 31.42484795535801792910
755.60000 31.42484795535801792910
755.70000 31.42484795535801792910
755.80000 31.42484795535801792910
755.90000 31.42484795535801792910
756.00000 31.42484795535801792910
756.10000 31.42484795535801792910
756.20000 31.42484795535801792910
756.30000 31.42484795535801792910
756.40000 31.42484795535801792910
756.50000 31.42484795535801792910
756.60000 31.42484795535801792910
756.70000 31.42484795535801792910
756.80000 31.42484795535801792910
756.90000 31.42484795535801792910
757.00000 31.42484795535801792910
757.10000 31.42484795535801792910
757.20000 31.42484795535801792910
757.30000 31.42484795535801792910
757.40000 31.42484795535801792910
757.50000 31.42484795535801792910
757.60000 31.42484795535801792910
757.70000 31.42484795535801792910
757.80000 31.42484795535801792910
757.90000 31.42484795535801792910
758.00000 31.42484795535801792910
758.10000 31.42484795535801792910
758.20000 31.42484795535801792910
758.30000 31.42484795535801792910
758.40000 31.42484795535801792910
758.50000 31.42484795535801792910
758.60000 31.42484795535801792910
758.70000 31.42484795535801792910
758.80000 31.42484795535801792910
758.90000 31.42484795535801792910
759.00000 31.42484795535801792910
759.10000 31.42484795535801792910
759.20000 31.42484795535801792910
759.30000 31.42484795535801792910
759.40000 31.42484795535801792910
759.50000 31.42484795535801792910
759.60000 31.42484795535801792910
759.70000 31.42484795535801792910
759.80000 31.42484795535801792910
759.90000 31.42484795535801792910
760.00000 31.42484795535801792910
760.10000 31.42484795535801792910
760.20000 31.42484795535801792910
760.30000 31.42484795535801792910
760.40000 31.42484795535801792910
760.50000 31.42484795535801792910
760.60000 31.42484795535801792910
760.70000 31.42484795535801792910
760.80000 31.42484795535801792910
760.90000 31.42484795535801792910
761.00000 31.42484795535801792910
761.10000 31.42484795535801792910
761.20000 31.42484795535801792910
761.30000 31.42484795535801792910
761.40000 31.42484795535801792910
761.50000 31.42484795535801792910
761.60000 31.42484795535801792910
761.70000 31.42484795535801792910
761.80000 31.42484795535801792910
761.90000 31.42484795535801792910
762.00000 31.42484795535801792910
762.10000 31.42484795535801792910
762.20000 31.42484795535801792910
762.30000 31.42484795535801792910
762.40000 31.42484795535801792910
762.50000 31.42484795535801792910
762.60000 31.42484795535801792910
762.70000 31.42484795535801792910
762.80000 31.42484795535801792910
762.90000 31.42484795535801792910
763.00000 31.42484795535801792910
763.10000 31.42484795535801792910
763.20000 31.42484795535801792910
763.30000 31.42484795535801792910
763.40000 31.42484795535801792910
763.50000 31.42484795535801792910
763.60000 31.42484795535801792910
763.70000 31.42484795535801792910
763.80000 31.42484795535801792910
763.90000 31.42484795535801792910
764.00000 31.42484795535801792910
764.10000 31.42484795535801792910
764.20000 31.42484795535801792910
764.30000 31.42484795535801792910
764.40000 31.42484795535801792910
764.50000 31.42484795535801792910
764.60000 31.42484795535801792910
764.70000 31.42484795535801792910
764.80000 31.42484795535801792910
764.90000 31.42484795535801792910
765.00000 31.42484795535801792910
765.10000 31.42484795535801792910
765.20000 31.42484795535801792910
765.30000 31.42484795535801792910
765.40000 31.42484795535801792910
765.50000 31.42484795535801792910
765.60000 31.42484795535801792910
765.70000 31.42484795535801792910
765.80000 31.42484795535801792910
765.90000 31.42484795535801792910
766.00000 31.42484795535801792910
766.10000 31.42484795535801792910
766.20000 31.42484795535801792910
766.30000 31.42484795535801792910
766.40000 31.42484795535801792910
766.50000 31.42484795535801792910
766.60000 31.42484795535801792910
766.70000 31.42484795535801792910
766.80000 31.42484795535801792910
766.90000 31.42484795535801792910
767.00000 31.42484795535801792910
767.10000 31.42484795535801792910
767.20000 31.42484795535801792910
767.30000 31.42484795535801792910
767.40000 31.42484795535801792910
767.50000 31.42484795535801792910
767.60000 31.42484795535801792910
767.70000 31.42484795535801792910
767.80000 31.42484795535801792910
767.90000 31.42484795535801792910
768.00000 31.42484795535801792910
768.10000 31.42484795535801792910
768.20000 31.42484795535801792910
768.30000 31.42484795535801792910
768.40000 31.42484795535801792910
768.50000 31.42484795535801792910
768.60000 31.42484795535801792910
768.70000 31.42484795535801792910
768.80000 31.42484795535801792910
768.90000 31.42484795535801792910
769.00000 31.42484795535801792910
769.10000 31.42484795535801792910
769.20000 31.42484795535801792910
769.30000 31.42484795535801792910
769.40000 31.42484795535801792910
769.50000 31.42484795535801792910
769.60000 31.42484795535801792910
769.70000 31.42484795535801792910
769.80000 31.42484795535801792910
769.90000 31.42484795535801792910
770.00000 31.42484795535801792910
770.10000 31.42484795535801792910
770.20000 31.42484795535801792910
770.30000 31.42484795535801792910
770.40000 31.42484795535801792910
770.50000 31.42484795535801792910
770.60000 31.42484795535801792910
770.70000 31.42484795535801792910
770.80000 31.42484795535801792910
770.90000 31.42484795535801792910
771.00000 31.42484795535801792910
771.10000 31.42484795535801792910
771.20000 31.42484795535801792910
771.30000 31.42484795535801792910
771.40000 31.42484795535801792910
771.50000 31.42484795535801792910
771.60000 31.42484795535801792910
771.70000 31.42484795535801792910
771.80000 31.42484795535801792910
771.90000 31.42484795535801792910
772.00000 31.42484795535801792910
772.10000 31.42484795535801792910
772.20000 31.42484795535801792910
772.30000 31.42484795535801792910
772.40000 31.42484795535801792910
772.50000 31.42484795535801792910
772.60000 31.42484795535801792910
772.70000 31.42484795535801792910
772.80000 31.42484795535801792910
772.90000 31.42484795535801792910
773.00000 31.42484795535801792910
773.10000 31.42484795535801792910
773.20000 31.42484795535801792910
773.30000 31.42484795535801792910
773.40000 31.42484795535801792910
773.50000 31.42484795535801792910
773.60000 31.42484795535801792910
773.70000 31.42484795535801792910
773.80000 31.42484795535801792910
773.90000 31.42484795535801792910
774.00000 31.42484795535801792910
774.10000 31.42484795535801792910
774.20000 31.42484795535801792910
774.30000 31.42484795535801792910
774.40000 31.42484795535801792910
774.50000 31.42484795535801792910
774.60000 31.42484795535801792910
774.70000 31.42484795535801792910
774.80000 31.42484795535801792910
774.90000 31.42484795535801792910
775.00000 31.42484795535801792910
775.10000 31.42484795535801792910
775.20000 31.42484795535801792910
775.30000 31.42484795535801792910
775.40000 31.42484795535801792910
775.50000 31.42484795535801792910
775.60000 31.42484795535801792910
775.70000 31.42484795535801792910
775.80000 31.42484795535801792910
775.90000 31.42484795535801792910
776.00000 31.42484795535801792910
776.10000 31.42484795535801792910
776.20000 31.42484795535801792910
776.30000 31.42484795535801792910
776.40000 31.42484795535801792910
776.50000 31.42484795535801792910
776.60000 31.42484795535801792910
776.70000 31.42484795535801792910
776.80000 31.42484795535801792910
776.90000 31.42484795535801792910
777.00000 31.42484795535801792910
777.10000 31.42484795535801792910
777.20000 31.42484795535801792910
777.30000 31.42484795535801792910
777.40000 31.42484795535801792910
777.50000 31.42484795535801792910
777.60000 31.42484795535801792910
777.70000 31.42484795535801792910
777.80000 31.42484795535801792910
777.90000 31.42484795535801792910
778.00000 31.42484795535801792910
778.10000 31.42484795535801792910
778.20000 31.42484795535801792910
778.30000 31.42484795535801792910
778.40000 31.42484795535801792910
778.50000 31.42484795535801792910
778.60000 31.42484795535801792910
778.70000 31.42484795535801792910
778.80000 31.42484795535801792910
778.90000 31.42484795535801792910
779.00000 31.42484795535801792910
779.10000 31.42484795535801792910
779.20000 31.42484795535801792910
779.30000 31.42484795535801792910
779.40000 31.42484795535801792910
779.50000 31.42484795535801792910
779.60000 31.42484795535801792910
779.70000 31.42484795535801792910
779.80000 31.42484795535801792910
779.90000 31.42484795535801792910
780.00000 31.42484795535801792910
780.10000 31.42484795535801792910
780.20000 31.42484795535801792910
780.30000 31.42484795535801792910
780.40000 31.42484795535801792910
780.50000 31.42484795535801792910
780.60000 31.42484795535801792910
780.70000 31.42484795535801792910
780.80000 31.42484795535801792910
780.90000 31.42484795535801792910
781.00000 31.42484795535801792910
781.10000 31.42484795535801792910
781.20000 31.42484795535801792910
781.30000 31.42484795535801792910
781.40000 31.42484795535801792910
781.50000 31.42484795535801792910
781.60000 31.42484795535801792910
781.70000 31.42484795535801792910
781.80000 31.42484795535801792910
781.90000 31.42484795535801792910
782.00000 31.42484795535801792910
782.10000 31.42484795535801792910
782.20000 31.42484795535801792910
782.30000 31.42484795535801792910
782.40000 31.42484795535801792910
782.50000 31.42484795535801792910
782.60000 31.42484795535801792910
782.70000 31.42484795535801792910
782.80000 31.42484795535801792910
782.90000 31.42484795535801792910
783.00000 31.42484795535801792910
783.10000 31.42484795535801792910
783.20000 31.42484795535801792910
783.30000 31.42484795535801792910
783.40000 31.42484795535801792910
783.50000 31.42484795535801792910
783.60000 31.42484795535801792910
783.70000 31.42484795535801792910
783.80000 31.42484795535801792910
783.90000 31.42484795535801792910
784.00000 31.42484795535801792910
784.10000 31.42484795535801792910
784.20000 31.42484795535801792910
784.30000 31.42484795535801792910
784.40000 31.42484795535801792910
784.50000 31.42484795535801792910
784.60000 31.42484795535801792910
784.70000 31.42484795535801792910
784.80000 31.42484795535801792910
784.90000 31.42484795535801792910
785.00000 31.42484795535801792910
785.10000 31.42484795535801792910
785.20000 31.42484795535801792910
785.30000 31.42484795535801792910
785.40000 31.42484795535801792910
785.50000 31.42484795535801792910
785.60000 31.42484795535801792910
785.70000 31.42484795535801792910
785.80000 31.42484795535801792910
785.90000 31.42484795535801792910
786.00000 31.42484795535801792910
786.10000 31.42484795535801792910
786.20000 31.42484795535801792910
786.30000 31.42484795535801792910
786.40000 31.42484795535801792910
786.50000 31.42484795535801792910
786.60000 31.42484795535801792910
786.70000 31.42484795535801792910
786.80000 31.42484795535801792910
786.90000 31.42484795535801792910
787.00000 31.42484795535801792910
787.10000 31.42484795535801792910
787.20000 31.42484795535801792910
787.30000 31.42484795535801792910
787.40000 31.42484795535801792910
787.50000 31.42484795535801792910
787.60000 31.42484795535801792910
787.70000 31.42484795535801792910
787.80000 31.42484795535801792910
787.90000 31.42484795535801792910
788.00000 31.42484795535801792910
788.10000 31.42484795535801792910
788.20000 31.42484795535801792910
788.30000 31.42484795535801792910
788.40000 31.42484795535801792910
788.50000 31.42484795535801792910
788.60000 31.42484795535801792910
788.70000 31.42484795535801792910
788.80000 31.42484795535801792910
788.90000 31.42484795535801792910
789.00000 31.42484795535801792910
789.10000 31.42484795535801792910
789.20000 31.42484795535801792910
789.30000 31.42484795535801792910
789.40000 31.42484795535801792910
789.50000 31.42484795535801792910
789.60000 31.42484795535801792910
789.70000 31.42484795535801792910
789.80000 31.42484795535801792910
789.90000 31.42484795535801792910
790.00000 31.42484795535801792910
790.10000 31.42484795535801792910
790.20000 31.42484795535801792910
790.30000 31.42484795535801792910
790.40000 31.42484795535801792910
790.50000 31.42484795535801792910
790.60000 31.42484795535801792910
790.70000 31.42484795535801792910
790.80000 31.42484795535801792910
790.90000 31.42484795535801792910
791.00000 31.42484795535801792910
791.10000 31.42484795535801792910
791.20000 31.42484795535801792910
791.30000 31.42484795535801792910
791.40000 31.42484795535801792910
791.50000 31.42484795535801792910
791.60000 31.42484795535801792910
791.70000 31.42484795535801792910
791.80000 31.42484795535801792910
791.90000 31.42484795535801792910
792.00000 31.42484795535801792910
792.10000 31.42484795535801792910
792.20000 31.42484795535801792910
792.30000 31.42484795535801792910
792.40000 31.42484795535801792910
792.50000 31.42484795535801792910
792.60000 31.42484795535801792910
792.70000 31.42484795535801792910
792.80000 31.42484795535801792910
792.90000 31.42484795535801792910
793.00000 31.42484795535801792910
793.10000 31.42484795535801792910
793.20000 31.42484795535801792910
793.30000 31.42484795535801792910
793.40000 31.42484795535801792910
793.50000 31.42484795535801792910
793.60000 31.42484795535801792910
793.70000 31.42484795535801792910
793.80000 31.42484795535801792910
793.90000 31.42484795535801792910
794.00000 31.42484795535801792910
794.10000 31.42484795535801792910
794.20000 31.42484795535801792910
794.30000 31.42484795535801792910
794.40000 31.42484795535801792910
794.50000 31.42484795535801792910
794.60000 31.42484795535801792910
794.70000 31.42484795535801792910
794.80000 31.42484795535801792910
794.90000 31.42484795535801792910
795.00000 31.42484795535801792910
795.10000 31.42484795535801792910
795.20000 31.42484795535801792910
795.30000 31.42484795535801792910
795.40000 31.42484795535801792910
795.50000 31.42484795535801792910
795.60000 31.42484795535801792910
795.70000 31.42484795535801792910
795.80000 31.42484795535801792910
795.90000 31.42484795535801792910
796.00000 31.42484795535801792910
796.10000 31.42484795535801792910
796.20000 31.42484795535801792910
796.30000 31.42484795535801792910
796.40000 31.42484795535801792910
796.50000 31.42484795535801792910
796.60000 31.42484795535801792910
796.70000 31.42484795535801792910
796.80000 31.42484795535801792910
796.90000 31.42484795535801792910
797.00000 31.42484795535801792910
797.10000 31.42484795535801792910
797.20000 31.42484795535801792910
797.30000 31.42484795535801792910
797.40000 31.42484795535801792910
797.50000 31.42484795535801792910
797.60000 31.42484795535801792910
797.70000 31.42484795535801792910
797.80000 31.42484795535801792910
797.90000 31.42484795535801792910
798.00000 31.42484795535801792910
798.10000 31.42484795535801792910
798.20000 31.42484795535801792910
798.30000 31.42484795535801792910
798.40000 31.42484795535801792910
798.50000 31.42484795535801792910
798.60000 31.42484795535801792910
798.70000 31.42484795535801792910
798.80000 31.42484795535801792910
798.90000 31.42484795535801792910
799.00000 31.42484795535801792910
799.10000 31.42484795535801792910
799.20000 31.42484795535801792910
799.30000 31.42484795535801792910
799.40000 31.42484795535801792910
799.50000 31.42484795535801792910
799.60000 31.42484795535801792910
799.70000 31.42484795535801792910
799.80000 31.42484795535801792910
799.90000 31.42484795535801792910
800.00000 31.42484795535801792910
800.10000 31.42484795535801792910
800.20000 31.42484795535801792910
800.30000 31.42484795535801792910
800.40000 31.42484795535801792910
800.50000 31.42484795535801792910
800.60000 31.42484795535801792910
800.70000 31.42484795535801792910
800.80000 31.42484795535801792910
800.90000 31.42484795535801792910
801.00000 31.42484795535801792910
801.10000 31.42484795535801792910
801.20000 31.42484795535801792910
801.30000 31.42484795535801792910
801.40000 31.42484795535801792910
801.50000 31.42484795535801792910
801.60000 31.42484795535801792910
801.70000 31.42484795535801792910
801.80000 31.42484795535801792910
801.90000 31.42484795535801792910
802.00000 31.42484795535801792910
802.10000 31.42484795535801792910
802.20000 31.42484795535801792910
802.30000 31.42484795535801792910
802.40000 31.42484795535801792910
802.50000 31.42484795535801792910
802.60000 31.42484795535801792910
802.70000 31.42484795535801792910
802.80000 31.42484795535801792910
802.90000 31.42484795535801792910
803.00000 31.42484795535801792910
803.10000 31.42484795535801792910
803.20000 31.42484795535801792910
803.30000 31.42484795535801792910
803.40000 31.42484795535801792910
803.50000 31.42484795535801792910
803.60000 31.42484795535801792910
803.70000 31.42484795535801792910
803.80000 31.42484795535801792910
803.90000 31.42484795535801792910
804.00000 31.42484795535801792910
804.10000 31.42484795535801792910
804.20000 31.42484795535801792910
804.30000 31.42484795535801792910
804.40000 31.42484795535801792910
804.50000 31.42484795535801792910
804.60000 31.42484795535801792910
804.70000 31.42484795535801792910
804.80000 31.42484795535801792910
804.90000 31.42484795535801792910
805.00000 31.42484795535801792910
805.10000 31.42484795535801792910
805.20000 31.42484795535801792910
805.30000 31.42484795535801792910
805.40000 31.42484795535801792910
805.50000 31.42484795535801792910
805.60000 31.42484795535801792910
805.70000 31.42484795535801792910
805.80000 31.42484795535801792910
805.90000 31.42484795535801792910
806.00000 31.42484795535801792910
806.10000 31.42484795535801792910
806.20000 31.42484795535801792910
806.30000 31.42484795535801792910
806.40000 31.42484795535801792910
806.50000 31.42484795535801792910
806.60000 31.42484795535801792910
806.70000 31.42484795535801792910
806.80000 31.42484795535801792910
806.90000 31.42484795535801792910
807.00000 31.42484795535801792910
807.10000 31.42484795535801792910
807.20000 31.42484795535801792910
807.30000 31.42484795535801792910
807.40000 31.42484795535801792910
807.50000 31.42484795535801792910
807.60000 31.42484795535801792910
807.70000 31.42484795535801792910
807.80000 31.42484795535801792910
807.90000 31.42484795535801792910
808.00000 31.42484795535801792910
808.10000 31.42484795535801792910
808.20000 31.42484795535801792910
808.30000 31.42484795535801792910
808.40000 31.42484795535801792910
808.50000 31.42484795535801792910
808.60000 31.42484795535801792910
808.70000 31.42484795535801792910
808.80000 31.42484795535801792910
808.90000 31.42484795535801792910
809.00000 31.42484795535801792910
809.10000 31.42484795535801792910
809.20000 31.42484795535801792910
809.30000 31.42484795535801792910
809.40000 31.42484795535801792910
809.50000 31.42484795535801792910
809.60000 31.42484795535801792910
809.70000 31.42484795535801792910
809.80000 31.42484795535801792910
809.90000 31.42484795535801792910
810.00000 31.42484795535801792910
810.10000 31.42484795535801792910
810.20000 31.42484795535801792910
810.30000 31.42484795535801792910
810.40000 31.42484795535801792910
810.50000 31.42484795535801792910
810.60000 31.42484795535801792910
810.70000 31.42484795535801792910
810.80000 31.42484795535801792910
810.90000 31.42484795535801792910
811.00000 31.42484795535801792910
811.10000 31.42484795535801792910
811.20000 31.42484795535801792910
811.30000 31.42484795535801792910
811.40000 31.42484795535801792910
811.50000 31.42484795535801792910
811.60000 31.42484795535801792910
811.70000 31.42484795535801792910
811.80000 31.42484795535801792910
811.90000 31.42484795535801792910
812.00000 31.42484795535801792910
812.10000 31.42484795535801792910
812.20000 31.42484795535801792910
812.30000 31.42484795535801792910
812.40000 31.42484795535801792910
812.50000 31.42484795535801792910
812.60000 31.42484795535801792910
812.70000 31.42484795535801792910
812.80000 31.42484795535801792910
812.90000 31.42484795535801792910
813.00000 31.42484795535801792910
813.10000 31.42484795535801792910
813.20000 31.42484795535801792910
813.30000 31.42484795535801792910
813.40000 31.42484795535801792910
813.50000 31.42484795535801792910
813.60000 31.42484795535801792910
813.70000 31.42484795535801792910
813.80000 31.42484795535801792910
813.90000 31.42484795535801792910
814.00000 31.42484795535801792910
814.10000 31.42484795535801792910
814.20000 31.42484795535801792910
814.30000 31.42484795535801792910
814.40000 31.42484795535801792910
814.50000 31.42484795535801792910
814.60000 31.42484795535801792910
814.70000 31.42484795535801792910
814.80000 31.42484795535801792910
814.90000 31.42484795535801792910
815.00000 31.42484795535801792910
815.10000 31.42484795535801792910
815.20000 31.42484795535801792910
815.30000 31.42484795535801792910
815.40000 31.42484795535801792910
815.50000 31.42484795535801792910
815.60000 31.42484795535801792910
815.70000 31.42484795535801792910
815.80000 31.42484795535801792910
815.90000 31.42484795535801792910
816.00000 31.42484795535801792910
816.10000 31.42484795535801792910
816.20000 31.42484795535801792910
816.30000 31.42484795535801792910
816.40000 31.42484795535801792910
816.50000 31.42484795535801792910
816.60000 31.42484795535801792910
816.70000 31.42484795535801792910
816.80000 31.42484795535801792910
816.90000 31.42484795535801792910
817.00000 31.42484795535801792910
817.10000 31.42484795535801792910
817.20000 31.42484795535801792910
817.30000 31.42484795535801792910
817.40000 31.42484795535801792910
817.50000 31.42484795535801792910
817.60000 31.42484795535801792910
817.70000 31.42484795535801792910
817.80000 31.42484795535801792910
817.90000 31.42484795535801792910
818.00000 31.42484795535801792910
818.10000 31.42484795535801792910
818.20000 31.42484795535801792910
818.30000 31.42484795535801792910
818.40000 31.42484795535801792910
818.50000 31.42484795535801792910
818.60000 31.42484795535801792910
818.70000 31.42484795535801792910
818.80000 31.42484795535801792910
818.90000 31.42484795535801792910
819.00000 31.42484795535801792910
819.10000 31.42484795535801792910
819.20000 31.42484795535801792910
819.30000 31.42484795535801792910
819.40000 31.42484795535801792910
819.50000 31.42484795535801792910
819.60000 31.42484795535801792910
819.70000 31.42484795535801792910
819.80000 31.42484795535801792910
819.90000 31.42484795535801792910
820.00000 31.42484795535801792910
820.10000 31.42484795535801792910
820.20000 31.42484795535801792910
820.30000 31.42484795535801792910
820.40000 31.42484795535801792910
820.50000 31.42484795535801792910
820.60000 31.42484795535801792910
820.70000 31.42484795535801792910
820.80000 31.42484795535801792910
820.90000 31.42484795535801792910
821.00000 31.42484795535801792910
821.10000 31.42484795535801792910
821.20000 31.42484795535801792910
821.30000 31.42484795535801792910
821.40000 31.42484795535801792910
821.50000 31.42484795535801792910
821.60000 31.42484795535801792910
821.70000 31.42484795535801792910
821.80000 31.42484795535801792910
821.90000 31.42484795535801792910
822.00000 31.42484795535801792910
822.10000 31.42484795535801792910
822.20000 31.42484795535801792910
822.30000 31.42484795535801792910
822.40000 31.42484795535801792910
822.50000 31.42484795535801792910
822.60000 31.42484795535801792910
822.70000 31.42484795535801792910
822.80000 31.42484795535801792910
822.90000 31.42484795535801792910
823.00000 31.42484795535801792910
823.10000 31.42484795535801792910
823.20000 31.42484795535801792910
823.30000 31.42484795535801792910
823.40000 31.42484795535801792910
823.50000 31.42484795535801792910
823.60000 31.42484795535801792910
823.70000 31.42484795535801792910
823.80000 31.42484795535801792910
823.90000 31.42484795535801792910
824.00000 31.42484795535801792910
824.10000 31.42484795535801792910
824.20000 31.42484795535801792910
824.30000 31.42484795535801792910
824.40000 31.42484795535801792910
824.50000 31.42484795535801792910
824.60000 31.42484795535801792910
824.70000 31.42484795535801792910
824.80000 31.42484795535801792910
824.90000 31.42484795535801792910
825.00000 31.42484795535801792910
825.10000 31.42484795535801792910
825.20000 31.42484795535801792910
825.30000 31.42484795535801792910
825.40000 31.42484795535801792910
825.50000 31.42484795535801792910
825.60000 31.42484795535801792910
825.70000 31.42484795535801792910
825.80000 31.42484795535801792910
825.90000 31.42484795535801792910
826.00000 31.42484795535801792910
826.10000 31.42484795535801792910
826.20000 31.42484795535801792910
826.30000 31.42484795535801792910
826.40000 31.42484795535801792910
826.50000 31.42484795535801792910
826.60000 31.42484795535801792910
826.70000 31.42484795535801792910
826.80000 31.42484795535801792910
826.90000 31.42484795535801792910
827.00000 31.42484795535801792910
827.10000 31.42484795535801792910
827.20000 31.42484795535801792910
827.30000 31.42484795535801792910
827.40000 31.42484795535801792910
827.50000 31.42484795535801792910
827.60000 31.42484795535801792910
827.70000 31.42484795535801792910
827.80000 31.42484795535801792910
827.90000 31.42484795535801792910
828.00000 31.42484795535801792910
828.10000 31.42484795535801792910
828.20000 31.42484795535801792910
828.30000 31.42484795535801792910
828.40000 31.42484795535801792910
828.50000 31.42484795535801792910
828.60000 31.42484795535801792910
828.70000 31.42484795535801792910
828.80000 31.42484795535801792910
828.90000 31.42484795535801792910
829.00000 31.42484795535801792910
829.10000 31.42484795535801792910
829.20000 31.42484795535801792910
829.30000 31.42484795535801792910
829.40000 31.42484795535801792910
829.50000 31.42484795535801792910
829.60000 31.42484795535801792910
829.70000 31.42484795535801792910
829.80000 31.42484795535801792910
829.90000 31.42484795535801792910
830.00000 31.42484795535801792910
830.10000 31.42484795535801792910
830.20000 31.42484795535801792910
830.30000 31.42484795535801792910
830.40000 31.42484795535801792910
830.50000 31.42484795535801792910
830.60000 31.42484795535801792910
830.70000 31.42484795535801792910
830.80000 31.42484795535801792910
830.90000 31.42484795535801792910
831.00000 31.42484795535801792910
831.10000 31.42484795535801792910
831.20000 31.42484795535801792910
831.30000 31.42484795535801792910
831.40000 31.42484795535801792910
831.50000 31.42484795535801792910
831.60000 31.42484795535801792910
831.70000 31.42484795535801792910
831.80000 31.42484795535801792910
831.90000 31.42484795535801792910
832.00000 31.42484795535801792910
832.10000 31.42484795535801792910
832.20000 31.42484795535801792910
832.30000 31.42484795535801792910
832.40000 31.42484795535801792910
832.50000 31.42484795535801792910
832.60000 31.42484795535801792910
832.70000 31.42484795535801792910
832.80000 31.42484795535801792910
832.90000 31.42484795535801792910
833.00000 31.42484795535801792910
833.10000 31.42484795535801792910
833.20000 31.42484795535801792910
833.30000 31.42484795535801792910
833.40000 31.42484795535801792910
833.50000 31.42484795535801792910
833.60000 31.42484795535801792910
833.70000 31.42484795535801792910
833.80000 31.42484795535801792910
833.90000 31.42484795535801792910
834.00000 31.42484795535801792910
834.10000 31.42484795535801792910
834.20000 31.42484795535801792910
834.30000 31.42484795535801792910
834.40000 31.42484795535801792910
834.50000 31.42484795535801792910
834.60000 31.42484795535801792910
834.70000 31.42484795535801792910
834.80000 31.42484795535801792910
834.90000 31.42484795535801792910
835.00000 31.42484795535801792910
835.10000 31.42484795535801792910
835.20000 31.42484795535801792910
835.30000 31.42484795535801792910
835.40000 31.42484795535801792910
835.50000 31.42484795535801792910
835.60000 31.42484795535801792910
835.70000 31.42484795535801792910
835.80000 31.42484795535801792910
835.90000 31.42484795535801792910
836.00000 31.42484795535801792910
836.10000 31.42484795535801792910
836.20000 31.42484795535801792910
836.30000 31.42484795535801792910
836.40000 31.42484795535801792910
836.50000 31.42484795535801792910
836.60000 31.42484795535801792910
836.70000 31.42484795535801792910
836.80000 31.42484795535801792910
836.90000 31.42484795535801792910
837.00000 31.42484795535801792910
837.10000 31.42484795535801792910
837.20000 31.42484795535801792910
837.30000 31.42484795535801792910
837.40000 31.42484795535801792910
837.50000 31.42484795535801792910
837.60000 31.42484795535801792910
837.70000 31.42484795535801792910
837.80000 31.42484795535801792910
837.90000 31.42484795535801792910
838.00000 31.42484795535801792910
838.10000 31.42484795535801792910
838.20000 31.42484795535801792910
838.30000 31.42484795535801792910
838.40000 31.42484795535801792910
838.50000 31.42484795535801792910
838.60000 31.42484795535801792910
838.70000 31.42484795535801792910
838.80000 31.42484795535801792910
838.90000 31.42484795535801792910
839.00000 31.42484795535801792910
839.10000 31.42484795535801792910
839.20000 31.42484795535801792910
839.30000 31.42484795535801792910
839.40000 31.42484795535801792910
839.50000 31.42484795535801792910
839.60000 31.42484795535801792910
839.70000 31.42484795535801792910
839.80000 31.42484795535801792910
839.90000 31.42484795535801792910
840.00000 31.42484795535801792910
840.10000 31.42484795535801792910
840.20000 31.42484795535801792910
840.30000 31.42484795535801792910
840.40000 31.42484795535801792910
840.50000 31.42484795535801792910
840.60000 31.42484795535801792910
840.70000 31.42484795535801792910
840.80000 31.42484795535801792910
840.90000 31.42484795535801792910
841.00000 31.42484795535801792910
841.10000 31.42484795535801792910
841.20000 31.42484795535801792910
841.30000 31.42484795535801792910
841.40000 31.42484795535801792910
841.50000 31.42484795535801792910
841.60000 31.42484795535801792910
841.70000 31.42484795535801792910
841.80000 31.42484795535801792910
841.90000 31.42484795535801792910
842.00000 31.42484795535801792910
842.10000 31.42484795535801792910
842.20000 31.42484795535801792910
842.30000 31.42484795535801792910
842.40000 31.42484795535801792910
842.50000 31.42484795535801792910
842.60000 31.42484795535801792910
842.70000 31.42484795535801792910
842.80000 31.42484795535801792910
842.90000 31.42484795535801792910
843.00000 31.42484795535801792910
843.10000 31.42484795535801792910
843.20000 31.42484795535801792910
843.30000 31.42484795535801792910
843.40000 31.42484795535801792910
843.50000 31.42484795535801792910
843.60000 31.42484795535801792910
843.70000 31.42484795535801792910
843.80000 31.42484795535801792910
843.90000 31.42484795535801792910
844.00000 31.42484795535801792910
844.10000 31.42484795535801792910
844.20000 31.42484795535801792910
844.30000 31.42484795535801792910
844.40000 31.42484795535801792910
844.50000 31.42484795535801792910
844.60000 31.42484795535801792910
844.70000 31.42484795535801792910
844.80000 31.42484795535801792910
844.90000 31.42484795535801792910
845.00000 31.42484795535801792910
845.10000 31.42484795535801792910
845.20000 31.42484795535801792910
845.30000 31.42484795535801792910
845.40000 31.42484795535801792910
845.50000 31.42484795535801792910
845.60000 31.42484795535801792910
845.70000 31.42484795535801792910
845.80000 31.42484795535801792910
845.90000 31.42484795535801792910
846.00000 31.42484795535801792910
846.10000 31.42484795535801792910
846.20000 31.42484795535801792910
846.30000 31.42484795535801792910
846.40000 31.42484795535801792910
846.50000 31.42484795535801792910
846.60000 31.42484795535801792910
846.70000 31.42484795535801792910
846.80000 31.42484795535801792910
846.90000 31.42484795535801792910
847.00000 31.42484795535801792910
847.10000 31.42484795535801792910
847.20000 31.42484795535801792910
847.30000 31.42484795535801792910
847.40000 31.42484795535801792910
847.50000 31.42484795535801792910
847.60000 31.42484795535801792910
847.70000 31.42484795535801792910
847.80000 31.42484795535801792910
847.90000 31.42484795535801792910
848.00000 31.42484795535801792910
848.10000 31.42484795535801792910
848.20000 31.42484795535801792910
848.30000 31.42484795535801792910
848.40000 31.42484795535801792910
848.50000 31.42484795535801792910
848.60000 31.42484795535801792910
848.70000 31.42484795535801792910
848.80000 31.42484795535801792910
848.90000 31.42484795535801792910
849.00000 31.42484795535801792910
849.10000 31.42484795535801792910
849.20000 31.42484795535801792910
849.30000 31.42484795535801792910
849.40000 31.42484795535801792910
849.50000 31.42484795535801792910
849.60000 31.42484795535801792910
849.70000 31.42484795535801792910
849.80000 31.42484795535801792910
849.90000 31.42484795535801792910
850.00000 31.42484795535801792910
850.10000 31.42484795535801792910
850.20000 31.42484795535801792910
850.30000 31.42484795535801792910
850.40000 31.42484795535801792910
850.50000 31.42484795535801792910
850.60000 31.42484795535801792910
850.70000 31.42484795535801792910
850.80000 31.42484795535801792910
850.90000 31.42484795535801792910
851.00000 31.42484795535801792910
851.10000 31.42484795535801792910
851.20000 31.42484795535801792910
851.30000 31.42484795535801792910
851.40000 31.42484795535801792910
851.50000 31.42484795535801792910
851.60000 31.42484795535801792910
851.70000 31.42484795535801792910
851.80000 31.42484795535801792910
851.90000 31.42484795535801792910
852.00000 31.42484795535801792910
852.10000 31.42484795535801792910
852.20000 31.42484795535801792910
852.30000 31.42484795535801792910
852.40000 31.42484795535801792910
852.50000 31.42484795535801792910
852.60000 31.42484795535801792910
852.70000 31.42484795535801792910
852.80000 31.42484795535801792910
852.90000 31.42484795535801792910
853.00000 31.42484795535801792910
853.10000 31.42484795535801792910
853.20000 31.42484795535801792910
853.30000 31.42484795535801792910
853.40000 31.42484795535801792910
853.50000 31.42484795535801792910
853.60000 31.42484795535801792910
853.70000 31.42484795535801792910
853.80000 31.42484795535801792910
853.90000 31.42484795535801792910
854.00000 31.42484795535801792910
854.10000 31.42484795535801792910
854.20000 31.42484795535801792910
854.30000 31.42484795535801792910
854.40000 31.42484795535801792910
854.50000 31.42484795535801792910
854.60000 31.42484795535801792910
854.70000 31.42484795535801792910
854.80000 31.42484795535801792910
854.90000 31.42484795535801792910
855.00000 31.42484795535801792910
855.10000 31.42484795535801792910
855.20000 31.42484795535801792910
855.30000 31.42484795535801792910
855.40000 31.42484795535801792910
855.50000 31.42484795535801792910
855.60000 31.42484795535801792910
855.70000 31.42484795535801792910
855.80000 31.42484795535801792910
855.90000 31.42484795535801792910
856.00000 31.42484795535801792910
856.10000 31.42484795535801792910
856.20000 31.42484795535801792910
856.30000 31.42484795535801792910
856.40000 31.42484795535801792910
856.50000 31.42484795535801792910
856.60000 31.42484795535801792910
856.70000 31.42484795535801792910
856.80000 31.42484795535801792910
856.90000 31.42484795535801792910
857.00000 31.42484795535801792910
857.10000 31.42484795535801792910
857.20000 31.42484795535801792910
857.30000 31.42484795535801792910
857.40000 31.42484795535801792910
857.50000 31.42484795535801792910
857.60000 31.42484795535801792910
857.70000 31.42484795535801792910
857.80000 31.42484795535801792910
857.90000 31.42484795535801792910
858.00000 31.42484795535801792910
858.10000 31.42484795535801792910
858.20000 31.42484795535801792910
858.30000 31.42484795535801792910
858.40000 31.42484795535801792910
858.50000 31.42484795535801792910
858.60000 31.42484795535801792910
858.70000 31.42484795535801792910
858.80000 31.42484795535801792910
858.90000 31.42484795535801792910
859.00000 31.42484795535801792910
859.10000 31.42484795535801792910
859.20000 31.42484795535801792910
859.30000 31.42484795535801792910
859.40000 31.42484795535801792910
859.50000 31.42484795535801792910
859.60000 31.42484795535801792910
859.70000 31.42484795535801792910
859.80000 31.42484795535801792910
859.90000 31.42484795535801792910
860.00000 31.42484795535801792910
860.10000 31.42484795535801792910
860.20000 31.42484795535801792910
860.30000 31.42484795535801792910
860.40000 31.42484795535801792910
860.50000 31.42484795535801792910
860.60000 31.42484795535801792910
860.70000 31.42484795535801792910
860.80000 31.42484795535801792910
860.90000 31.42484795535801792910
861.00000 31.42484795535801792910
861.10000 31.42484795535801792910
861.20000 31.42484795535801792910
861.30000 31.42484795535801792910
861.40000 31.42484795535801792910
861.50000 31.42484795535801792910
861.60000 31.42484795535801792910
861.70000 31.42484795535801792910
861.80000 31.42484795535801792910
861.90000 31.42484795535801792910
862.00000 31.42484795535801792910
862.10000 31.42484795535801792910
862.20000 31.42484795535801792910
862.30000 31.42484795535801792910
862.40000 31.42484795535801792910
862.50000 31.42484795535801792910
862.60000 31.42484795535801792910
862.70000 31.42484795535801792910
862.80000 31.42484795535801792910
862.90000 31.42484795535801792910
863.00000 31.42484795535801792910
863.10000 31.42484795535801792910
863.20000 31.42484795535801792910
863.30000 31.42484795535801792910
863.40000 31.42484795535801792910
863.50000 31.42484795535801792910
863.60000 31.42484795535801792910
863.70000 31.42484795535801792910
863.80000 31.42484795535801792910
863.90000 31.42484795535801792910
864.00000 31.42484795535801792910
864.10000 31.42484795535801792910
864.20000 31.42484795535801792910
864.30000 31.42484795535801792910
864.40000 31.42484795535801792910
864.50000 31.42484795535801792910
864.60000 31.42484795535801792910
864.70000 31.42484795535801792910
864.80000 31.42484795535801792910
864.90000 31.42484795535801792910
865.00000 31.42484795535801792910
865.10000 31.42484795535801792910
865.20000 31.42484795535801792910
865.30000 31.42484795535801792910
865.40000 31.42484795535801792910
865.50000 31.42484795535801792910
865.60000 31.42484795535801792910
865.70000 31.42484795535801792910
865.80000 31.42484795535801792910
865.90000 31.42484795535801792910
866.00000 31.42484795535801792910
866.10000 31.42484795535801792910
866.20000 31.42484795535801792910
866.30000 31.42484795535801792910
866.40000 31.42484795535801792910
866.50000 31.42484795535801792910
866.60000 31.42484795535801792910
866.70000 31.42484795535801792910
866.80000 31.42484795535801792910
866.90000 31.42484795535801792910
867.00000 31.42484795535801792910
867.10000 31.42484795535801792910
867.20000 31.42484795535801792910
867.30000 31.42484795535801792910
867.40000 31.42484795535801792910
867.50000 31.42484795535801792910
867.60000 31.42484795535801792910
867.70000 31.42484795535801792910
867.80000 31.42484795535801792910
867.90000 31.42484795535801792910
868.00000 31.42484795535801792910
868.10000 31.42484795535801792910
868.20000 31.42484795535801792910
868.30000 31.42484795535801792910
868.40000 31.42484795535801792910
868.50000 31.42484795535801792910
868.60000 31.42484795535801792910
868.70000 31.42484795535801792910
868.80000 31.42484795535801792910
868.90000 31.42484795535801792910
869.00000 31.42484795535801792910
869.10000 31.42484795535801792910
869.20000 31.42484795535801792910
869.30000 31.42484795535801792910
869.40000 31.42484795535801792910
869.50000 31.42484795535801792910
869.60000 31.42484795535801792910
869.70000 31.42484795535801792910
869.80000 31.42484795535801792910
869.90000 31.42484795535801792910
870.00000 31.42484795535801792910
870.10000 31.42484795535801792910
870.20000 31.42484795535801792910
870.30000 31.42484795535801792910
870.40000 31.42484795535801792910
870.50000 31.42484795535801792910
870.60000 31.42484795535801792910
870.70000 31.42484795535801792910
870.80000 31.42484795535801792910
870.90000 31.42484795535801792910
871.00000 31.42484795535801792910
871.10000 31.42484795535801792910
871.20000 31.42484795535801792910
871.30000 31.42484795535801792910
871.40000 31.42484795535801792910
871.50000 31.42484795535801792910
871.60000 31.42484795535801792910
871.70000 31.42484795535801792910
871.80000 31.42484795535801792910
871.90000 31.42484795535801792910
872.00000 31.42484795535801792910
872.10000 31.42484795535801792910
872.20000 31.42484795535801792910
872.30000 31.42484795535801792910
872.40000 31.42484795535801792910
872.50000 31.42484795535801792910
872.60000 31.42484795535801792910
872.70000 31.42484795535801792910
872.80000 31.42484795535801792910
872.90000 31.42484795535801792910
873.00000 31.42484795535801792910
873.10000 31.42484795535801792910
873.20000 31.42484795535801792910
873.30000 31.42484795535801792910
873.40000 31.42484795535801792910
873.50000 31.42484795535801792910
873.60000 31.42484795535801792910
873.70000 31.42484795535801792910
873.80000 31.42484795535801792910
873.90000 31.42484795535801792910
874.00000 31.42484795535801792910
874.10000 31.42484795535801792910
874.20000 31.42484795535801792910
874.30000 31.42484795535801792910
874.40000 31.42484795535801792910
874.50000 31.42484795535801792910
874.60000 31.42484795535801792910
874.70000 31.42484795535801792910
874.80000 31.42484795535801792910
874.90000 31.42484795535801792910
875.00000 31.42484795535801792910
875.10000 31.42484795535801792910
875.20000 31.42484795535801792910
875.30000 31.42484795535801792910
875.40000 31.42484795535801792910
875.50000 31.42484795535801792910
875.60000 31.42484795535801792910
875.70000 31.42484795535801792910
875.80000 31.42484795535801792910
875.90000 31.42484795535801792910
876.00000 31.42484795535801792910
876.10000 31.42484795535801792910
876.20000 31.42484795535801792910
876.30000 31.42484795535801792910
876.40000 31.42484795535801792910
876.50000 31.42484795535801792910
876.60000 31.42484795535801792910
876.70000 31.42484795535801792910
876.80000 31.42484795535801792910
876.90000 31.42484795535801792910
877.00000 31.42484795535801792910
877.10000 31.42484795535801792910
877.20000 31.42484795535801792910
877.30000 31.42484795535801792910
877.40000 31.42484795535801792910
877.50000 31.42484795535801792910
877.60000 31.42484795535801792910
877.70000 31.42484795535801792910
877.80000 31.42484795535801792910
877.90000 31.42484795535801792910
878.00000 31.42484795535801792910
878.10000 31.42484795535801792910
878.20000 31.42484795535801792910
878.30000 31.42484795535801792910
878.40000 31.42484795535801792910
878.50000 31.42484795535801792910
878.60000 31.42484795535801792910
878.70000 31.42484795535801792910
878.80000 31.42484795535801792910
878.90000 31.42484795535801792910
879.00000 31.42484795535801792910
879.10000 31.42484795535801792910
879.20000 31.42484795535801792910
879.30000 31.42484795535801792910
879.40000 31.42484795535801792910
879.50000 31.42484795535801792910
879.60000 31.42484795535801792910
879.70000 31.42484795535801792910
879.80000 31.42484795535801792910
879.90000 31.42484795535801792910
880.00000 31.42484795535801792910
880.10000 31.42484795535801792910
880.20000 31.42484795535801792910
880.30000 31.42484795535801792910
880.40000 31.42484795535801792910
880.50000 31.42484795535801792910
880.60000 31.42484795535801792910
880.70000 31.42484795535801792910
880.80000 31.42484795535801792910
880.90000 31.42484795535801792910
881.00000 31.42484795535801792910
881.10000 31.42484795535801792910
881.20000 31.42484795535801792910
881.30000 31.42484795535801792910
881.40000 31.42484795535801792910
881.50000 31.42484795535801792910
881.60000 31.42484795535801792910
881.70000 31.42484795535801792910
881.80000 31.42484795535801792910
881.90000 31.42484795535801792910
882.00000 31.42484795535801792910
882.10000 31.42484795535801792910
882.20000 31.42484795535801792910
882.30000 31.42484795535801792910
882.40000 31.42484795535801792910
882.50000 31.42484795535801792910
882.60000 31.42484795535801792910
882.70000 31.42484795535801792910
882.80000 31.42484795535801792910
882.90000 31.42484795535801792910
883.00000 31.42484795535801792910
883.10000 31.42484795535801792910
883.20000 31.42484795535801792910
883.30000 31.42484795535801792910
883.40000 31.42484795535801792910
883.50000 31.42484795535801792910
883.60000 31.42484795535801792910
883.70000 31.42484795535801792910
883.80000 31.42484795535801792910
883.90000 31.42484795535801792910
884.00000 31.42484795535801792910
884.10000 31.42484795535801792910
884.20000 31.42484795535801792910
884.30000 31.42484795535801792910
884.40000 31.42484795535801792910
884.50000 31.42484795535801792910
884.60000 31.42484795535801792910
884.70000 31.42484795535801792910
884.80000 31.42484795535801792910
884.90000 31.42484795535801792910
885.00000 31.42484795535801792910
885.10000 31.42484795535801792910
885.20000 31.42484795535801792910
885.30000 31.42484795535801792910
885.40000 31.42484795535801792910
885.50000 31.42484795535801792910
885.60000 31.42484795535801792910
885.70000 31.42484795535801792910
885.80000 31.42484795535801792910
885.90000 31.42484795535801792910
886.00000 31.42484795535801792910
886.10000 31.42484795535801792910
886.20000 31.42484795535801792910
886.30000 31.42484795535801792910
886.40000 31.42484795535801792910
886.50000 31.42484795535801792910
886.60000 31.42484795535801792910
886.70000 31.42484795535801792910
886.80000 31.42484795535801792910
886.90000 31.42484795535801792910
887.00000 31.42484795535801792910
887.10000 31.42484795535801792910
887.20000 31.42484795535801792910
887.30000 31.42484795535801792910
887.40000 31.42484795535801792910
887.50000 31.42484795535801792910
887.60000 31.42484795535801792910
887.70000 31.42484795535801792910
887.80000 31.42484795535801792910
887.90000 31.42484795535801792910
888.00000 31.42484795535801792910
888.10000 31.42484795535801792910
888.20000 31.42484795535801792910
888.30000 31.42484795535801792910
888.40000 31.42484795535801792910
888.50000 31.42484795535801792910
888.60000 31.42484795535801792910
888.70000 31.42484795535801792910
888.80000 31.42484795535801792910
888.90000 31.42484795535801792910
889.00000 31.42484795535801792910
889.10000 31.42484795535801792910
889.20000 31.42484795535801792910
889.30000 31.42484795535801792910
889.40000 31.42484795535801792910
889.50000 31.42484795535801792910
889.60000 31.42484795535801792910
889.70000 31.42484795535801792910
889.80000 31.42484795535801792910
889.90000 31.42484795535801792910
890.00000 31.42484795535801792910
890.10000 31.42484795535801792910
890.20000 31.42484795535801792910
890.30000 31.42484795535801792910
890.40000 31.42484795535801792910
890.50000 31.42484795535801792910
890.60000 31.42484795535801792910
890.70000 31.42484795535801792910
890.80000 31.42484795535801792910
890.90000 31.42484795535801792910
891.00000 31.42484795535801792910
891.10000 31.42484795535801792910
891.20000 31.42484795535801792910
891.30000 31.42484795535801792910
891.40000 31.42484795535801792910
891.50000 31.42484795535801792910
891.60000 31.42484795535801792910
891.70000 31.42484795535801792910
891.80000 31.42484795535801792910
891.90000 31.42484795535801792910
892.00000 31.42484795535801792910
892.10000 31.42484795535801792910
892.20000 31.42484795535801792910
892.30000 31.42484795535801792910
892.40000 31.42484795535801792910
892.50000 31.42484795535801792910
892.60000 31.42484795535801792910
892.70000 31.42484795535801792910
892.80000 31.42484795535801792910
892.90000 31.42484795535801792910
893.00000 31.42484795535801792910
893.10000 31.42484795535801792910
893.20000 31.42484795535801792910
893.30000 31.42484795535801792910
893.40000 31.42484795535801792910
893.50000 31.42484795535801792910
893.60000 31.42484795535801792910
893.70000 31.42484795535801792910
893.80000 31.42484795535801792910
893.90000 31.42484795535801792910
894.00000 31.42484795535801792910
894.10000 31.42484795535801792910
894.20000 31.42484795535801792910
894.30000 31.42484795535801792910
894.40000 31.42484795535801792910
894.50000 31.42484795535801792910
894.60000 31.42484795535801792910
894.70000 31.42484795535801792910
894.80000 31.42484795535801792910
894.90000 31.42484795535801792910
895.00000 31.42484795535801792910
895.10000 31.42484795535801792910
895.20000 31.42484795535801792910
895.30000 31.42484795535801792910
895.40000 31.42484795535801792910
895.50000 31.42484795535801792910
895.60000 31.42484795535801792910
895.70000 31.42484795535801792910
895.80000 31.42484795535801792910
895.90000 31.42484795535801792910
896.00000 31.42484795535801792910
896.10000 31.42484795535801792910
896.20000 31.42484795535801792910
896.30000 31.42484795535801792910
896.40000 31.42484795535801792910
896.50000 31.42484795535801792910
896.60000 31.42484795535801792910
896.70000 31.42484795535801792910
896.80000 31.42484795535801792910
896.90000 31.42484795535801792910
897.00000 31.42484795535801792910
897.10000 31.42484795535801792910
897.20000 31.42484795535801792910
897.30000 31.42484795535801792910
897.40000 31.42484795535801792910
897.50000 31.42484795535801792910
897.60000 31.42484795535801792910
897.70000 31.42484795535801792910
897.80000 31.42484795535801792910
897.90000 31.42484795535801792910
898.00000 31.42484795535801792910
898.10000 31.42484795535801792910
898.20000 31.42484795535801792910
898.30000 31.42484795535801792910
898.40000 31.42484795535801792910
898.50000 31.42484795535801792910
898.60000 31.42484795535801792910
898.70000 31.42484795535801792910
898.80000 31.42484795535801792910
898.90000 31.42484795535801792910
899.00000 31.42484795535801792910
899.10000 31.42484795535801792910
899.20000 31.42484795535801792910
899.30000 31.42484795535801792910
899.40000 31.42484795535801792910
899.50000 31.42484795535801792910
899.60000 31.42484795535801792910
899.70000 31.42484795535801792910
899.80000 31.42484795535801792910
899.90000 31.42484795535801792910
900.00000 31.42484795535801792910
900.10000 31.42484795535801792910
900.20000 31.42484795535801792910
900.30000 31.42484795535801792910
900.40000 31.42484795535801792910
900.50000 31.42484795535801792910
900.60000 31.42484795535801792910
900.70000 31.42484795535801792910
900.80000 31.42484795535801792910
900.90000 31.42484795535801792910
901.00000 31.42484795535801792910
901.10000 31.42484795535801792910
901.20000 31.42484795535801792910
901.30000 31.42484795535801792910
901.40000 31.42484795535801792910
901.50000 31.42484795535801792910
901.60000 31.42484795535801792910
901.70000 31.42484795535801792910
901.80000 31.42484795535801792910
901.90000 31.42484795535801792910
902.00000 31.42484795535801792910
902.10000 31.42484795535801792910
902.20000 31.42484795535801792910
902.30000 31.42484795535801792910
902.40000 31.42484795535801792910
902.50000 31.42484795535801792910
902.60000 31.42484795535801792910
902.70000 31.42484795535801792910
902.80000 31.42484795535801792910
902.90000 31.42484795535801792910
903.00000 31.42484795535801792910
903.10000 31.42484795535801792910
903.20000 31.42484795535801792910
903.30000 31.42484795535801792910
903.40000 31.42484795535801792910
903.50000 31.42484795535801792910
903.60000 31.42484795535801792910
903.70000 31.42484795535801792910
903.80000 31.42484795535801792910
903.90000 31.42484795535801792910
904.00000 31.42484795535801792910
904.10000 31.42484795535801792910
904.20000 31.42484795535801792910
904.30000 31.42484795535801792910
904.40000 31.42484795535801792910
904.50000 31.42484795535801792910
904.60000 31.42484795535801792910
904.70000 31.42484795535801792910
904.80000 31.42484795535801792910
904.90000 31.42484795535801792910
905.00000 31.42484795535801792910
905.10000 31.42484795535801792910
905.20000 31.42484795535801792910
905.30000 31.42484795535801792910
905.40000 31.42484795535801792910
905.50000 31.42484795535801792910
905.60000 31.42484795535801792910
905.70000 31.42484795535801792910
905.80000 31.42484795535801792910
905.90000 31.42484795535801792910
906.00000 31.42484795535801792910
906.10000 31.42484795535801792910
906.20000 31.42484795535801792910
906.30000 31.42484795535801792910
906.40000 31.42484795535801792910
906.50000 31.42484795535801792910
906.60000 31.42484795535801792910
906.70000 31.42484795535801792910
906.80000 31.42484795535801792910
906.90000 31.42484795535801792910
907.00000 31.42484795535801792910
907.10000 31.42484795535801792910
907.20000 31.42484795535801792910
907.30000 31.42484795535801792910
907.40000 31.42484795535801792910
907.50000 31.42484795535801792910
907.60000 31.42484795535801792910
907.70000 31.42484795535801792910
907.80000 31.42484795535801792910
907.90000 31.42484795535801792910
908.00000 31.42484795535801792910
908.10000 31.42484795535801792910
908.20000 31.42484795535801792910
908.30000 31.42484795535801792910
908.40000 31.42484795535801792910
908.50000 31.42484795535801792910
908.60000 31.42484795535801792910
908.70000 31.42484795535801792910
908.80000 31.42484795535801792910
908.90000 31.42484795535801792910
909.00000 31.42484795535801792910
909.10000 31.42484795535801792910
909.20000 31.42484795535801792910
909.30000 31.42484795535801792910
909.40000 31.42484795535801792910
909.50000 31.42484795535801792910
909.60000 31.42484795535801792910
909.70000 31.42484795535801792910
909.80000 31.42484795535801792910
909.90000 31.42484795535801792910
910.00000 31.42484795535801792910
910.10000 31.42484795535801792910
910.20000 31.42484795535801792910
910.30000 31.42484795535801792910
910.40000 31.42484795535801792910
910.50000 31.42484795535801792910
910.60000 31.42484795535801792910
910.70000 31.42484795535801792910
910.80000 31.42484795535801792910
910.90000 31.42484795535801792910
911.00000 31.42484795535801792910
911.10000 31.42484795535801792910
911.20000 31.42484795535801792910
911.30000 31.42484795535801792910
911.40000 31.42484795535801792910
911.50000 31.42484795535801792910
911.60000 31.42484795535801792910
911.70000 31.42484795535801792910
911.80000 31.42484795535801792910
911.90000 31.42484795535801792910
912.00000 31.42484795535801792910
912.10000 31.42484795535801792910
912.20000 31.42484795535801792910
912.30000 31.42484795535801792910
912.40000 31.42484795535801792910
912.50000 31.42484795535801792910
912.60000 31.42484795535801792910
912.70000 31.42484795535801792910
912.80000 31.42484795535801792910
912.90000 31.42484795535801792910
913.00000 31.42484795535801792910
913.10000 31.42484795535801792910
913.20000 31.42484795535801792910
913.30000 31.42484795535801792910
913.40000 31.42484795535801792910
913.50000 31.42484795535801792910
913.60000 31.42484795535801792910
913.70000 31.42484795535801792910
913.80000 31.42484795535801792910
913.90000 31.42484795535801792910
914.00000 31.42484795535801792910
914.10000 31.42484795535801792910
914.20000 31.42484795535801792910
914.30000 31.42484795535801792910
914.40000 31.42484795535801792910
914.50000 31.42484795535801792910
914.60000 31.42484795535801792910
914.70000 31.42484795535801792910
914.80000 31.42484795535801792910
914.90000 31.42484795535801792910
915.00000 31.42484795535801792910
915.10000 31.42484795535801792910
915.20000 31.42484795535801792910
915.30000 31.42484795535801792910
915.40000 31.42484795535801792910
915.50000 31.42484795535801792910
915.60000 31.42484795535801792910
915.70000 31.42484795535801792910
915.80000 31.42484795535801792910
915.90000 31.42484795535801792910
916.00000 31.42484795535801792910
916.10000 31.42484795535801792910
916.20000 31.42484795535801792910
916.30000 31.42484795535801792910
916.40000 31.42484795535801792910
916.50000 31.42484795535801792910
916.60000 31.42484795535801792910
916.70000 31.42484795535801792910
916.80000 31.42484795535801792910
916.90000 31.42484795535801792910
917.00000 31.42484795535801792910
917.10000 31.42484795535801792910
917.20000 31.42484795535801792910
917.30000 31.42484795535801792910
917.40000 31.42484795535801792910
917.50000 31.42484795535801792910
917.60000 31.42484795535801792910
917.70000 31.42484795535801792910
917.80000 31.42484795535801792910
917.90000 31.42484795535801792910
918.00000 31.42484795535801792910
918.10000 31.42484795535801792910
918.20000 31.42484795535801792910
918.30000 31.42484795535801792910
918.40000 31.42484795535801792910
918.50000 31.42484795535801792910
918.60000 31.42484795535801792910
918.70000 31.42484795535801792910
918.80000 31.42484795535801792910
918.90000 31.42484795535801792910
919.00000 31.42484795535801792910
919.10000 31.42484795535801792910
919.20000 31.42484795535801792910
919.30000 31.42484795535801792910
919.40000 31.42484795535801792910
919.50000 31.42484795535801792910
919.60000 31.42484795535801792910
919.70000 31.42484795535801792910
919.80000 31.42484795535801792910
919.90000 31.42484795535801792910
920.00000 31.42484795535801792910
920.10000 31.42484795535801792910
920.20000 31.42484795535801792910
920.30000 31.42484795535801792910
920.40000 31.42484795535801792910
920.50000 31.42484795535801792910
920.60000 31.42484795535801792910
920.70000 31.42484795535801792910
920.80000 31.42484795535801792910
920.90000 31.42484795535801792910
921.00000 31.42484795535801792910
921.10000 31.42484795535801792910
921.20000 31.42484795535801792910
921.30000 31.42484795535801792910
921.40000 31.42484795535801792910
921.50000 31.42484795535801792910
921.60000 31.42484795535801792910
921.70000 31.42484795535801792910
921.80000 31.42484795535801792910
921.90000 31.42484795535801792910
922.00000 31.42484795535801792910
922.10000 31.42484795535801792910
922.20000 31.42484795535801792910
922.30000 31.42484795535801792910
922.40000 31.42484795535801792910
922.50000 31.42484795535801792910
922.60000 31.42484795535801792910
922.70000 31.42484795535801792910
922.80000 31.42484795535801792910
922.90000 31.42484795535801792910
923.00000 31.42484795535801792910
923.10000 31.42484795535801792910
923.20000 31.42484795535801792910
923.30000 31.42484795535801792910
923.40000 31.42484795535801792910
923.50000 31.42484795535801792910
923.60000 31.42484795535801792910
923.70000 31.42484795535801792910
923.80000 31.42484795535801792910
923.90000 31.42484795535801792910
924.00000 31.42484795535801792910
924.10000 31.42484795535801792910
924.20000 31.42484795535801792910
924.30000 31.42484795535801792910
924.40000 31.42484795535801792910
924.50000 31.42484795535801792910
924.60000 31.42484795535801792910
924.70000 31.42484795535801792910
924.80000 31.42484795535801792910
924.90000 31.42484795535801792910
925.00000 31.42484795535801792910
925.10000 31.42484795535801792910
925.20000 31.42484795535801792910
925.30000 31.42484795535801792910
925.40000 31.42484795535801792910
925.50000 31.42484795535801792910
925.60000 31.42484795535801792910
925.70000 31.42484795535801792910
925.80000 31.42484795535801792910
925.90000 31.42484795535801792910
926.00000 31.42484795535801792910
926.10000 31.42484795535801792910
926.20000 31.42484795535801792910
926.30000 31.42484795535801792910
926.40000 31.42484795535801792910
926.50000 31.42484795535801792910
926.60000 31.42484795535801792910
926.70000 31.42484795535801792910
926.80000 31.42484795535801792910
926.90000 31.42484795535801792910
927.00000 31.42484795535801792910
927.10000 31.42484795535801792910
927.20000 31.42484795535801792910
927.30000 31.42484795535801792910
927.40000 31.42484795535801792910
927.50000 31.42484795535801792910
927.60000 31.42484795535801792910
927.70000 31.42484795535801792910
927.80000 31.42484795535801792910
927.90000 31.42484795535801792910
928.00000 31.42484795535801792910
928.10000 31.42484795535801792910
928.20000 31.42484795535801792910
928.30000 31.42484795535801792910
928.40000 31.42484795535801792910
928.50000 31.42484795535801792910
928.60000 31.42484795535801792910
928.70000 31.42484795535801792910
928.80000 31.42484795535801792910
928.90000 31.42484795535801792910
929.00000 31.42484795535801792910
929.10000 31.42484795535801792910
929.20000 31.42484795535801792910
929.30000 31.42484795535801792910
929.40000 31.42484795535801792910
929.50000 31.42484795535801792910
929.60000 31.42484795535801792910
929.70000 31.42484795535801792910
929.80000 31.42484795535801792910
929.90000 31.42484795535801792910
930.00000 31.42484795535801792910
930.10000 31.42484795535801792910
930.20000 31.42484795535801792910
930.30000 31.42484795535801792910
930.40000 31.42484795535801792910
930.50000 31.42484795535801792910
930.60000 31.42484795535801792910
930.70000 31.42484795535801792910
930.80000 31.42484795535801792910
930.90000 31.42484795535801792910
931.00000 31.42484795535801792910
931.10000 31.42484795535801792910
931.20000 31.42484795535801792910
931.30000 31.42484795535801792910
931.40000 31.42484795535801792910
931.50000 31.42484795535801792910
931.60000 31.42484795535801792910
931.70000 31.42484795535801792910
931.80000 31.42484795535801792910
931.90000 31.42484795535801792910
932.00000 31.42484795535801792910
932.10000 31.42484795535801792910
932.20000 31.42484795535801792910
932.30000 31.42484795535801792910
932.40000 31.42484795535801792910
932.50000 31.42484795535801792910
932.60000 31.42484795535801792910
932.70000 31.42484795535801792910
932.80000 31.42484795535801792910
932.90000 31.42484795535801792910
933.00000 31.42484795535801792910
933.10000 31.42484795535801792910
933.20000 31.42484795535801792910
933.30000 31.42484795535801792910
933.40000 31.42484795535801792910
933.50000 31.42484795535801792910
933.60000 31.42484795535801792910
933.70000 31.42484795535801792910
933.80000 31.42484795535801792910
933.90000 31.42484795535801792910
934.00000 31.42484795535801792910
934.10000 31.42484795535801792910
934.20000 31.42484795535801792910
934.30000 31.42484795535801792910
934.40000 31.42484795535801792910
934.50000 31.42484795535801792910
934.60000 31.42484795535801792910
934.70000 31.42484795535801792910
934.80000 31.42484795535801792910
934.90000 31.42484795535801792910
935.00000 31.42484795535801792910
935.10000 31.42484795535801792910
935.20000 31.42484795535801792910
935.30000 31.42484795535801792910
935.40000 31.42484795535801792910
935.50000 31.42484795535801792910
935.60000 31.42484795535801792910
935.70000 31.42484795535801792910
935.80000 31.42484795535801792910
935.90000 31.42484795535801792910
936.00000 31.42484795535801792910
936.10000 31.42484795535801792910
936.20000 31.42484795535801792910
936.30000 31.42484795535801792910
936.40000 31.42484795535801792910
936.50000 31.42484795535801792910
936.60000 31.42484795535801792910
936.70000 31.42484795535801792910
936.80000 31.42484795535801792910
936.90000 31.42484795535801792910
937.00000 31.42484795535801792910
937.10000 31.42484795535801792910
937.20000 31.42484795535801792910
937.30000 31.42484795535801792910
937.40000 31.42484795535801792910
937.50000 31.42484795535801792910
937.60000 31.42484795535801792910
937.70000 31.42484795535801792910
937.80000 31.42484795535801792910
937.90000 31.42484795535801792910
938.00000 31.42484795535801792910
938.10000 31.42484795535801792910
938.20000 31.42484795535801792910
938.30000 31.42484795535801792910
938.40000 31.42484795535801792910
938.50000 31.42484795535801792910
938.60000 31.42484795535801792910
938.70000 31.42484795535801792910
938.80000 31.42484795535801792910
938.90000 31.42484795535801792910
939.00000 31.42484795535801792910
939.10000 31.42484795535801792910
939.20000 31.42484795535801792910
939.30000 31.42484795535801792910
939.40000 31.42484795535801792910
939.50000 31.42484795535801792910
939.60000 31.42484795535801792910
939.70000 31.42484795535801792910
939.80000 31.42484795535801792910
939.90000 31.42484795535801792910
940.00000 31.42484795535801792910
940.10000 31.42484795535801792910
940.20000 31.42484795535801792910
940.30000 31.42484795535801792910
940.40000 31.42484795535801792910
940.50000 31.42484795535801792910
940.60000 31.42484795535801792910
940.70000 31.42484795535801792910
940.80000 31.42484795535801792910
940.90000 31.42484795535801792910
941.00000 31.42484795535801792910
941.10000 31.42484795535801792910
941.20000 31.42484795535801792910
941.30000 31.42484795535801792910
941.40000 31.42484795535801792910
941.50000 31.42484795535801792910
941.60000 31.42484795535801792910
941.70000 31.42484795535801792910
941.80000 31.42484795535801792910
941.90000 31.42484795535801792910
942.00000 31.42484795535801792910
942.10000 31.42484795535801792910
942.20000 31.42484795535801792910
942.30000 31.42484795535801792910
942.40000 31.42484795535801792910
942.50000 31.42484795535801792910
942.60000 31.42484795535801792910
942.70000 31.42484795535801792910
942.80000 31.42484795535801792910
942.90000 31.42484795535801792910
943.00000 31.42484795535801792910
943.10000 31.42484795535801792910
943.20000 31.42484795535801792910
943.30000 31.42484795535801792910
943.40000 31.42484795535801792910
943.50000 31.42484795535801792910
943.60000 31.42484795535801792910
943.70000 31.42484795535801792910
943.80000 31.42484795535801792910
943.90000 31.42484795535801792910
944.00000 31.42484795535801792910
944.10000 31.42484795535801792910
944.20000 31.42484795535801792910
944.30000 31.42484795535801792910
944.40000 31.42484795535801792910
944.50000 31.42484795535801792910
944.60000 31.42484795535801792910
944.70000 31.42484795535801792910
944.80000 31.42484795535801792910
944.90000 31.42484795535801792910
945.00000 31.42484795535801792910
945.10000 31.42484795535801792910
945.20000 31.42484795535801792910
945.30000 31.42484795535801792910
945.40000 31.42484795535801792910
945.50000 31.42484795535801792910
945.60000 31.42484795535801792910
945.70000 31.42484795535801792910
945.80000 31.42484795535801792910
945.90000 31.42484795535801792910
946.00000 31.42484795535801792910
946.10000 31.42484795535801792910
946.20000 31.42484795535801792910
946.30000 31.42484795535801792910
946.40000 31.42484795535801792910
946.50000 31.42484795535801792910
946.60000 31.42484795535801792910
946.70000 31.42484795535801792910
946.80000 31.42484795535801792910
946.90000 31.42484795535801792910
947.00000 31.42484795535801792910
947.10000 31.42484795535801792910
947.20000 31.42484795535801792910
947.30000 31.42484795535801792910
947.40000 31.42484795535801792910
947.50000 31.42484795535801792910
947.60000 31.42484795535801792910
947.70000 31.42484795535801792910
947.80000 31.42484795535801792910
947.90000 31.42484795535801792910
948.00000 31.42484795535801792910
948.10000 31.42484795535801792910
948.20000 31.42484795535801792910
948.30000 31.42484795535801792910
948.40000 31.42484795535801792910
948.50000 31.42484795535801792910
948.60000 31.42484795535801792910
948.70000 31.42484795535801792910
948.80000 31.42484795535801792910
948.90000 31.42484795535801792910
949.00000 31.42484795535801792910
949.10000 31.42484795535801792910
949.20000 31.42484795535801792910
949.30000 31.42484795535801792910
949.40000 31.42484795535801792910
949.50000 31.42484795535801792910
949.60000 31.42484795535801792910
949.70000 31.42484795535801792910
949.80000 31.42484795535801792910
949.90000 31.42484795535801792910
950.00000 31.42484795535801792910
950.10000 31.42484795535801792910
950.20000 31.42484795535801792910
950.30000 31.42484795535801792910
950.40000 31.42484795535801792910
950.50000 31.42484795535801792910
950.60000 31.42484795535801792910
950.70000 31.42484795535801792910
950.80000 31.42484795535801792910
950.90000 31.42484795535801792910
951.00000 31.42484795535801792910
951.10000 31.42484795535801792910
951.20000 31.42484795535801792910
951.30000 31.42484795535801792910
951.40000 31.42484795535801792910
951.50000 31.42484795535801792910
951.60000 31.42484795535801792910
951.70000 31.42484795535801792910
951.80000 31.42484795535801792910
951.90000 31.42484795535801792910
952.00000 31.42484795535801792910
952.10000 31.42484795535801792910
952.20000 31.42484795535801792910
952.30000 31.42484795535801792910
952.40000 31.42484795535801792910
952.50000 31.42484795535801792910
952.60000 31.42484795535801792910
952.70000 31.42484795535801792910
952.80000 31.42484795535801792910
952.90000 31.42484795535801792910
953.00000 31.42484795535801792910
953.10000 31.42484795535801792910
953.20000 31.42484795535801792910
953.30000 31.42484795535801792910
953.40000 31.42484795535801792910
953.50000 31.42484795535801792910
953.60000 31.42484795535801792910
953.70000 31.42484795535801792910
953.80000 31.42484795535801792910
953.90000 31.42484795535801792910
954.00000 31.42484795535801792910
954.10000 31.42484795535801792910
954.20000 31.42484795535801792910
954.30000 31.42484795535801792910
954.40000 31.42484795535801792910
954.50000 31.42484795535801792910
954.60000 31.42484795535801792910
954.70000 31.42484795535801792910
954.80000 31.42484795535801792910
954.90000 31.42484795535801792910
955.00000 31.42484795535801792910
955.10000 31.42484795535801792910
955.20000 31.42484795535801792910
955.30000 31.42484795535801792910
955.40000 31.42484795535801792910
955.50000 31.42484795535801792910
955.60000 31.42484795535801792910
955.70000 31.42484795535801792910
955.80000 31.42484795535801792910
955.90000 31.42484795535801792910
956.00000 31.42484795535801792910
956.10000 31.42484795535801792910
956.20000 31.42484795535801792910
956.30000 31.42484795535801792910
956.40000 31.42484795535801792910
956.50000 31.42484795535801792910
956.60000 31.42484795535801792910
956.70000 31.42484795535801792910
956.80000 31.42484795535801792910
956.90000 31.42484795535801792910
957.00000 31.42484795535801792910
957.10000 31.42484795535801792910
957.20000 31.42484795535801792910
957.30000 31.42484795535801792910
957.40000 31.42484795535801792910
957.50000 31.42484795535801792910
957.60000 31.42484795535801792910
957.70000 31.42484795535801792910
957.80000 31.42484795535801792910
957.90000 31.42484795535801792910
958.00000 31.42484795535801792910
958.10000 31.42484795535801792910
958.20000 31.42484795535801792910
958.30000 31.42484795535801792910
958.40000 31.42484795535801792910
958.50000 31.42484795535801792910
958.60000 31.42484795535801792910
958.70000 31.42484795535801792910
958.80000 31.42484795535801792910
958.90000 31.42484795535801792910
959.00000 31.42484795535801792910
959.10000 31.42484795535801792910
959.20000 31.42484795535801792910
959.30000 31.42484795535801792910
959.40000 31.42484795535801792910
959.50000 31.42484795535801792910
959.60000 31.42484795535801792910
959.70000 31.42484795535801792910
959.80000 31.42484795535801792910
959.90000 31.42484795535801792910
960.00000 31.42484795535801792910
960.10000 31.42484795535801792910
960.20000 31.42484795535801792910
960.30000 31.42484795535801792910
960.40000 31.42484795535801792910
960.50000 31.42484795535801792910
960.60000 31.42484795535801792910
960.70000 31.42484795535801792910
960.80000 31.42484795535801792910
960.90000 31.42484795535801792910
961.00000 31.42484795535801792910
961.10000 31.42484795535801792910
961.20000 31.42484795535801792910
961.30000 31.42484795535801792910
961.40000 31.42484795535801792910
961.50000 31.42484795535801792910
961.60000 31.42484795535801792910
961.70000 31.42484795535801792910
961.80000 31.42484795535801792910
961.90000 31.42484795535801792910
962.00000 31.42484795535801792910
962.10000 31.42484795535801792910
962.20000 31.42484795535801792910
962.30000 31.42484795535801792910
962.40000 31.42484795535801792910
962.50000 31.42484795535801792910
962.60000 31.42484795535801792910
962.70000 31.42484795535801792910
962.80000 31.42484795535801792910
962.90000 31.42484795535801792910
963.00000 31.42484795535801792910
963.10000 31.42484795535801792910
963.20000 31.42484795535801792910
963.30000 31.42484795535801792910
963.40000 31.42484795535801792910
963.50000 31.42484795535801792910
963.60000 31.42484795535801792910
963.70000 31.42484795535801792910
963.80000 31.42484795535801792910
963.90000 31.42484795535801792910
964.00000 31.42484795535801792910
964.10000 31.42484795535801792910
964.20000 31.42484795535801792910
964.30000 31.42484795535801792910
964.40000 31.42484795535801792910
964.50000 31.42484795535801792910
964.60000 31.42484795535801792910
964.70000 31.42484795535801792910
964.80000 31.42484795535801792910
964.90000 31.42484795535801792910
965.00000 31.42484795535801792910
965.10000 31.42484795535801792910
965.20000 31.42484795535801792910
965.30000 31.42484795535801792910
965.40000 31.42484795535801792910
965.50000 31.42484795535801792910
965.60000 31.42484795535801792910
965.70000 31.42484795535801792910
965.80000 31.42484795535801792910
965.90000 31.42484795535801792910
966.00000 31.42484795535801792910
966.10000 31.42484795535801792910
966.20000 31.42484795535801792910
966.30000 31.42484795535801792910
966.40000 31.42484795535801792910
966.50000 31.42484795535801792910
966.60000 31.42484795535801792910
966.70000 31.42484795535801792910
966.80000 31.42484795535801792910
966.90000 31.42484795535801792910
967.00000 31.42484795535801792910
967.10000 31.42484795535801792910
967.20000 31.42484795535801792910
967.30000 31.42484795535801792910
967.40000 31.42484795535801792910
967.50000 31.42484795535801792910
967.60000 31.42484795535801792910
967.70000 31.42484795535801792910
967.80000 31.42484795535801792910
967.90000 31.42484795535801792910
968.00000 31.42484795535801792910
968.10000 31.42484795535801792910
968.20000 31.42484795535801792910
968.30000 31.42484795535801792910
968.40000 31.42484795535801792910
968.50000 31.42484795535801792910
968.60000 31.42484795535801792910
968.70000 31.42484795535801792910
968.80000 31.42484795535801792910
968.90000 31.42484795535801792910
969.00000 31.42484795535801792910
969.10000 31.42484795535801792910
969.20000 31.42484795535801792910
969.30000 31.42484795535801792910
969.40000 31.42484795535801792910
969.50000 31.42484795535801792910
969.60000 31.42484795535801792910
969.70000 31.42484795535801792910
969.80000 31.42484795535801792910
969.90000 31.42484795535801792910
970.00000 31.42484795535801792910
970.10000 31.42484795535801792910
970.20000 31.42484795535801792910
970.30000 31.42484795535801792910
970.40000 31.42484795535801792910
970.50000 31.42484795535801792910
970.60000 31.42484795535801792910
970.70000 31.42484795535801792910
970.80000 31.42484795535801792910
970.90000 31.42484795535801792910
971.00000 31.42484795535801792910
971.10000 31.42484795535801792910
971.20000 31.42484795535801792910
971.30000 31.42484795535801792910
971.40000 31.42484795535801792910
971.50000 31.42484795535801792910
971.60000 31.42484795535801792910
971.70000 31.42484795535801792910
971.80000 31.42484795535801792910
971.90000 31.42484795535801792910
972.00000 31.42484795535801792910
972.10000 31.42484795535801792910
972.20000 31.42484795535801792910
972.30000 31.42484795535801792910
972.40000 31.42484795535801792910
972.50000 31.42484795535801792910
972.60000 31.42484795535801792910
972.70000 31.42484795535801792910
972.80000 31.42484795535801792910
972.90000 31.42484795535801792910
973.00000 31.42484795535801792910
973.10000 31.42484795535801792910
973.20000 31.42484795535801792910
973.30000 31.42484795535801792910
973.40000 31.42484795535801792910
973.50000 31.42484795535801792910
973.60000 31.42484795535801792910
973.70000 31.42484795535801792910
973.80000 31.42484795535801792910
973.90000 31.42484795535801792910
974.00000 31.42484795535801792910
974.10000 31.42484795535801792910
974.20000 31.42484795535801792910
974.30000 31.42484795535801792910
974.40000 31.42484795535801792910
974.50000 31.42484795535801792910
974.60000 31.42484795535801792910
974.70000 31.42484795535801792910
974.80000 31.42484795535801792910
974.90000 31.42484795535801792910
975.00000 31.42484795535801792910
975.10000 31.42484795535801792910
975.20000 31.42484795535801792910
975.30000 31.42484795535801792910
975.40000 31.42484795535801792910
975.50000 31.42484795535801792910
975.60000 31.42484795535801792910
975.70000 31.42484795535801792910
975.80000 31.42484795535801792910
975.90000 31.42484795535801792910
976.00000 31.42484795535801792910
976.10000 31.42484795535801792910
976.20000 31.42484795535801792910
976.30000 31.42484795535801792910
976.40000 31.42484795535801792910
976.50000 31.42484795535801792910
976.60000 31.42484795535801792910
976.70000 31.42484795535801792910
976.80000 31.42484795535801792910
976.90000 31.42484795535801792910
977.00000 31.42484795535801792910
977.10000 31.42484795535801792910
977.20000 31.42484795535801792910
977.30000 31.42484795535801792910
977.40000 31.42484795535801792910
977.50000 31.42484795535801792910
977.60000 31.42484795535801792910
977.70000 31.42484795535801792910
977.80000 31.42484795535801792910
977.90000 31.42484795535801792910
978.00000 31.42484795535801792910
978.10000 31.42484795535801792910
978.20000 31.42484795535801792910
978.30000 31.42484795535801792910
978.40000 31.42484795535801792910
978.50000 31.42484795535801792910
978.60000 31.42484795535801792910
978.70000 31.42484795535801792910
978.80000 31.42484795535801792910
978.90000 31.42484795535801792910
979.00000 31.42484795535801792910
979.10000 31.42484795535801792910
979.20000 31.42484795535801792910
979.30000 31.42484795535801792910
979.40000 31.42484795535801792910
979.50000 31.42484795535801792910
979.60000 31.42484795535801792910
979.70000 31.42484795535801792910
979.80000 31.42484795535801792910
979.90000 31.42484795535801792910
980.00000 31.42484795535801792910
980.10000 31.42484795535801792910
980.20000 31.42484795535801792910
980.30000 31.42484795535801792910
980.40000 31.42484795535801792910
980.50000 31.42484795535801792910
980.60000 31.42484795535801792910
980.70000 31.42484795535801792910
980.80000 31.42484795535801792910
980.90000 31.42484795535801792910
981.00000 31.42484795535801792910
981.10000 31.42484795535801792910
981.20000 31.42484795535801792910
981.30000 31.42484795535801792910
981.40000 31.42484795535801792910
981.50000 31.42484795535801792910
981.60000 31.42484795535801792910
981.70000 31.42484795535801792910
981.80000 31.42484795535801792910
981.90000 31.42484795535801792910
982.00000 31.42484795535801792910
982.10000 31.42484795535801792910
982.20000 31.42484795535801792910
982.30000 31.42484795535801792910
982.40000 31.42484795535801792910
982.50000 31.42484795535801792910
982.60000 31.42484795535801792910
982.70000 31.42484795535801792910
982.80000 31.42484795535801792910
982.90000 31.42484795535801792910
983.00000 31.42484795535801792910
983.10000 31.42484795535801792910
983.20000 31.42484795535801792910
983.30000 31.42484795535801792910
983.40000 31.42484795535801792910
983.50000 31.42484795535801792910
983.60000 31.42484795535801792910
983.70000 31.42484795535801792910
983.80000 31.42484795535801792910
983.90000 31.42484795535801792910
984.00000 31.42484795535801792910
984.10000 31.42484795535801792910
984.20000 31.42484795535801792910
984.30000 31.42484795535801792910
984.40000 31.42484795535801792910
984.50000 31.42484795535801792910
984.60000 31.42484795535801792910
984.70000 31.42484795535801792910
984.80000 31.42484795535801792910
984.90000 31.42484795535801792910
985.00000 31.42484795535801792910
985.10000 31.42484795535801792910
985.20000 31.42484795535801792910
985.30000 31.42484795535801792910
985.40000 31.42484795535801792910
985.50000 31.42484795535801792910
985.60000 31.42484795535801792910
985.70000 31.42484795535801792910
985.80000 31.42484795535801792910
985.90000 31.42484795535801792910
986.00000 31.42484795535801792910
986.10000 31.42484795535801792910
986.20000 31.42484795535801792910
986.30000 31.42484795535801792910
986.40000 31.42484795535801792910
986.50000 31.42484795535801792910
986.60000 31.42484795535801792910
986.70000 31.42484795535801792910
986.80000 31.42484795535801792910
986.90000 31.42484795535801792910
987.00000 31.42484795535801792910
987.10000 31.42484795535801792910
987.20000 31.42484795535801792910
987.30000 31.42484795535801792910
987.40000 31.42484795535801792910
987.50000 31.42484795535801792910
987.60000 31.42484795535801792910
987.70000 31.42484795535801792910
987.80000 31.42484795535801792910
987.90000 31.42484795535801792910
988.00000 31.42484795535801792910
988.10000 31.42484795535801792910
988.20000 31.42484795535801792910
988.30000 31.42484795535801792910
988.40000 31.42484795535801792910
988.50000 31.42484795535801792910
988.60000 31.42484795535801792910
988.70000 31.42484795535801792910
988.80000 31.42484795535801792910
988.90000 31.42484795535801792910
989.00000 31.42484795535801792910
989.10000 31.42484795535801792910
989.20000 31.42484795535801792910
989.30000 31.42484795535801792910
989.40000 31.42484795535801792910
989.50000 31.42484795535801792910
989.60000 31.42484795535801792910
989.70000 31.42484795535801792910
989.80000 31.42484795535801792910
989.90000 31.42484795535801792910
990.00000 31.42484795535801792910
990.10000 31.42484795535801792910
990.20000 31.42484795535801792910
990.30000 31.42484795535801792910
990.40000 31.42484795535801792910
990.50000 31.42484795535801792910
990.60000 31.42484795535801792910
990.70000 31.42484795535801792910
990.80000 31.42484795535801792910
990.90000 31.42484795535801792910
991.00000 31.42484795535801792910
991.10000 31.42484795535801792910
991.20000 31.42484795535801792910
991.30000 31.42484795535801792910
991.40000 31.42484795535801792910
991.50000 31.42484795535801792910
991.60000 31.42484795535801792910
991.70000 31.42484795535801792910
991.80000 31.42484795535801792910
991.90000 31.42484795535801792910
992.00000 31.42484795535801792910
992.10000 31.42484795535801792910
992.20000 31.42484795535801792910
992.30000 31.42484795535801792910
992.40000 31.42484795535801792910
992.50000 31.42484795535801792910
992.60000 31.42484795535801792910
992.70000 31.42484795535801792910
992.80000 31.42484795535801792910
992.90000 31.42484795535801792910
993.00000 31.42484795535801792910
993.10000 31.42484795535801792910
993.20000 31.42484795535801792910
993.30000 31.42484795535801792910
993.40000 31.42484795535801792910
993.50000 31.42484795535801792910
993.60000 31.42484795535801792910
993.70000 31.42484795535801792910
993.80000 31.42484795535801792910
993.90000 31.42484795535801792910
994.00000 31.42484795535801792910
994.10000 31.42484795535801792910
994.20000 31.42484795535801792910
994.30000 31.42484795535801792910
994.40000 31.42484795535801792910
994.50000 31.42484795535801792910
994.60000 31.42484795535801792910
994.70000 31.42484795535801792910
994.80000 31.42484795535801792910
994.90000 31.42484795535801792910
995.00000 31.42484795535801792910
995.10000 31.42484795535801792910
995.20000 31.42484795535801792910
995.30000 31.42484795535801792910
995.40000 31.42484795535801792910
995.50000 31.42484795535801792910
995.60000 31.42484795535801792910
995.70000 31.42484795535801792910
995.80000 31.42484795535801792910
995.90000 31.42484795535801792910
996.00000 31.42484795535801792910
996.10000 31.42484795535801792910
996.20000 31.42484795535801792910
996.30000 31.42484795535801792910
996.40000 31.42484795535801792910
996.50000 31.42484795535801792910
996.60000 31.42484795535801792910
996.70000 31.42484795535801792910
996.80000 31.42484795535801792910
996.90000 31.42484795535801792910
997.00000 31.42484795535801792910
997.10000 31.42484795535801792910
997.20000 31.42484795535801792910
997.30000 31.42484795535801792910
997.40000 31.42484795535801792910
997.50000 31.42484795535801792910
997.60000 31.42484795535801792910
997.70000 31.42484795535801792910
997.80000 31.42484795535801792910
997.90000 31.42484795535801792910
998.00000 31.42484795535801792910
998.10000 31.42484795535801792910
998.20000 31.42484795535801792910
998.30000 31.42484795535801792910
998.40000 31.42484795535801792910
998.50000 31.42484795535801792910
998.60000 31.42484795535801792910
998.70000 31.42484795535801792910
998.80000 31.42484795535801792910
998.90000 31.42484795535801792910
999.00000 31.42484795535801792910
999.10000 31.42484795535801792910
999.20000 31.42484795535801792910
999.30000 31.42484795535801792910
999.40000 31.42484795535801792910
999.50000 31.42484795535801792910
999.60000 31.42484795535801792910
999.70000 31.42484795535801792910
999.80000 31.42484795535801792910
999.90000 31.42484795535801792910
1000.00000 31.42484795535801792910
