# Supplementary material for: Direct tracking of H2 roaming reaction in real time
Source: Nat Commun. 2024 Aug 6;15:6656. doi: 10.1038/s41467-024-49671-6 (PMC11303762; doi:10.1038/s41467-024-49671-6)
Supplement: Supplementary file 8 — Source Data [file 41467_2024_49671_MOESM8_ESM.zip › SourceData/Data-Fig11-SuppInfo/FigS11.traj4.R1.dat]

# Bond Length
# X-Axis:  Time in Trajectory (femtosec)
# Y-Axis:  Bond Length (Angstroms)
#                  X                   Y
0 1.09375621605730771727
.10000 1.09375908346308146214
.20000 1.09419845572821021049
.30000 1.09507480950755140635
.40000 1.09638448498416831619
.50000 1.09811137116277964531
.60000 1.10023200024085829167
.70000 1.10272002302851107701
.80000 1.10554925974105739980
.90000 1.10869687045558128967
1.00000 1.11214573801907814531
1.10000 1.11588238447382975075
1.20000 1.11989711296395438113
1.30000 1.12418655714876790195
1.40000 1.12874939976861117265
1.50000 1.13358305586533887640
1.60000 1.13868516351843278067
1.70000 1.14405460650530138932
1.80000 1.14968262662179948243
1.90000 1.15555899930769437108
2.00000 1.16166357876194087037
2.10000 1.16797221117841669306
2.20000 1.17445725083461424385
2.30000 1.18109154531602672039
2.40000 1.18784505235194712242
2.50000 1.19469865673315293972
2.60000 1.20163371056491253881
2.70000 1.20863979804654786156
2.80000 1.21570700027679366817
2.90000 1.22282503018215978943
3.00000 1.22998048943631622143
3.10000 1.23715948285982919187
3.20000 1.24434300148713015534
3.30000 1.25151155607329491410
3.40000 1.25864920994612315372
3.50000 1.26574112743048686953
3.60000 1.27277608921640258789
3.70000 1.27974986565891070618
3.80000 1.28665569045063489354
3.90000 1.29348988479230095601
4.00000 1.30024877165640883369
4.10000 1.30692186224196280371
4.20000 1.31350294134805804019
4.30000 1.31998228646637527519
4.40000 1.32635094213447143764
4.50000 1.33260072580987288009
4.60000 1.33872570788978277542
4.70000 1.34471986807810644469
4.80000 1.35057764418377664778
4.90000 1.35629049956784700615
5.00000 1.36185264589859353843
5.10000 1.36725993374230051706
5.20000 1.37250626487969081328
5.30000 1.37758727904732047144
5.40000 1.38250120261792177581
5.50000 1.38724425852983799617
5.60000 1.39181385324654675963
5.70000 1.39620221296666049941
5.80000 1.40040436595934675770
5.90000 1.40441274267075774065
6.00000 1.40821847925029019624
6.10000 1.41181534288907626958
6.20000 1.41520150340720031330
6.30000 1.41837422694788133970
6.40000 1.42133534913439762799
6.50000 1.42408732111306994811
6.60000 1.42663363737891726467
6.70000 1.42897741121124794356
6.80000 1.43112000795600646231
6.90000 1.43306382156099384239
7.00000 1.43481212988077292738
7.10000 1.43636561007669631549
7.20000 1.43772795589186482230
7.30000 1.43890120765151906936
7.40000 1.43988745135548702023
7.50000 1.44068646921736583650
7.60000 1.44129497220693863072
7.70000 1.44171207048078778301
7.80000 1.44192922279736046689
7.90000 1.44194262130953047156
8.00000 1.44174850604708448229
8.10000 1.44134562496855694309
8.20000 1.44073563877694092391
8.30000 1.43992164567763894699
8.40000 1.43890944447244490243
8.50000 1.43770491642687234708
8.60000 1.43631086302199914817
8.70000 1.43473389000329953173
8.80000 1.43297499240775308095
8.90000 1.43103583050495280042
9.00000 1.42892105443652834434
9.10000 1.42662927933047834247
9.20000 1.42416438636591386995
9.30000 1.42152654268043830993
9.40000 1.41871855547779454564
9.50000 1.41574282728573271059
9.60000 1.41259889687235703999
9.70000 1.40928507244240687728
9.80000 1.40580122025626368425
9.90000 1.40214946630664164725
10.00000 1.39833220296287248166
10.10000 1.39434955485129337778
10.20000 1.39020811081650649388
10.30000 1.38591148843531851285
10.40000 1.38146278715353024162
10.50000 1.37686605882090070497
10.60000 1.37211843275352875058
10.70000 1.36722142272457097423
10.80000 1.36217517539448647815
10.90000 1.35698086826417711289
11.00000 1.35164020080567298876
11.10000 1.34616211357882153108
11.20000 1.34055570464826264898
11.30000 1.33483537721211150105
11.40000 1.32901694866280768586
11.50000 1.32311643217783369799
11.60000 1.31715453590115992888
11.70000 1.31114789860106933704
11.80000 1.30511695990091248220
11.90000 1.29907936601502527290
12.00000 1.29305322628072816699
12.10000 1.28705529145293521068
12.20000 1.28110613369423846498
12.30000 1.27521765676491477915
12.40000 1.26940605527506445718
12.50000 1.26368825349332103380
12.60000 1.25807752522489646452
12.70000 1.25259210657021146661
12.80000 1.24725018792742621097
12.90000 1.24207092998910492978
13.00000 1.23707341000928477639
13.10000 1.23227151991880425833
13.20000 1.22767829204600665204
13.30000 1.22329876373925924114
13.40000 1.21913304992400234740
13.50000 1.21517811989230615837
13.60000 1.21142896620726384214
13.70000 1.20787931858277960996
13.80000 1.20453042088815673049
13.90000 1.20138466943481512032
14.00000 1.19844687324803847560
14.10000 1.19572702172402209202
14.20000 1.19323715262474123149
14.30000 1.19098928101725583918
14.40000 1.18899579459306751578
14.50000 1.18727108874132027354
14.60000 1.18582877872229091891
14.70000 1.18467810169598391205
14.80000 1.18383194886816600055
14.90000 1.18329777577539627521
15.00000 1.18307726870395071419
15.10000 1.18317324242268088911
15.20000 1.18357751411768549194
15.30000 1.18428510854819077219
15.40000 1.18528690662936119350
15.50000 1.18657534051445717712
15.60000 1.18814862517321459887
15.70000 1.19000373003449027004
15.80000 1.19214473896083608057
15.90000 1.19457508561789451042
16.00000 1.19730094306151784639
16.10000 1.20032731977281930063
16.20000 1.20365562226992484563
16.30000 1.20728124144956381410
16.40000 1.21120588154533001342
16.50000 1.21541986549381362330
16.60000 1.21992251375486959655
16.70000 1.22470763925232376252
16.80000 1.22977501782073943706
16.90000 1.23512363093376203122
17.00000 1.24075290203005368590
17.10000 1.24665765201437720128
17.20000 1.25283548531640817345
17.30000 1.25927736889455771716
17.40000 1.26597409236603258381
17.50000 1.27291469722365920995
17.60000 1.28008764682032612762
17.70000 1.28748325666200412922
17.80000 1.29509100179639886184
17.90000 1.30290223889783841295
18.00000 1.31090523887922577788
18.10000 1.31909139011707600486
18.20000 1.32744535292342637361
18.30000 1.33595611442067961366
18.40000 1.34460673616526256044
18.50000 1.35337851987756921100
18.60000 1.36225346644778261690
18.70000 1.37121028721454682645
18.80000 1.38023054227545624183
18.90000 1.38929313042028678995
19.00000 1.39837831131850725654
19.10000 1.40746924851415492657
19.20000 1.41654921730309109651
19.30000 1.42560770210215965990
19.40000 1.43463039762058576004
19.50000 1.44360244730569780230
19.60000 1.45251669543623490840
19.70000 1.46135513178795796775
19.80000 1.47010975163012914421
19.90000 1.47876840118593283390
20.00000 1.48732276667070486956
20.10000 1.49576618648671156541
20.20000 1.50409519512695738150
20.30000 1.51230710812056953711
20.40000 1.52040442381920212564
20.50000 1.52838381409219327024
20.60000 1.53624703024318325287
20.70000 1.54399401086532715863
20.80000 1.55162389914759949214
20.90000 1.55913929654986247479
21.00000 1.56654027620166855383
21.10000 1.57383066086380462280
21.20000 1.58101343319688463676
21.30000 1.58809147666656784434
21.40000 1.59506821739573257663
21.50000 1.60194351990262128592
21.60000 1.60871823473876244864
21.70000 1.61538898912460091090
21.80000 1.62195277852624303829
21.90000 1.62840607330788348420
22.00000 1.63474315880538249157
22.10000 1.64096069731879928410
22.20000 1.64705506270737651984
22.30000 1.65302218574010675617
22.40000 1.65886043325079039031
22.50000 1.66456322732841842627
22.60000 1.67012979200360353310
22.70000 1.67555416026400053816
22.80000 1.68083544039920814611
22.90000 1.68597176684664562623
23.00000 1.69096069189410786847
23.10000 1.69580167531318354927
23.20000 1.70049910984422452887
23.30000 1.70505152830552308795
23.40000 1.70946154805921270830
23.50000 1.71372890499547798226
23.60000 1.71785695392456935503
23.70000 1.72184794310792728605
23.80000 1.72570434492383428083
23.90000 1.72942919932242383774
24.00000 1.73303060776577168911
24.10000 1.73651409683365369448
24.20000 1.73988667599042208424
24.30000 1.74315703440969425472
24.40000 1.74633433079092847569
24.50000 1.74942165752828154473
24.60000 1.75242713736577361871
24.70000 1.75535248319019960874
24.80000 1.75819916892853751570
24.90000 1.76096748956305266595
25.00000 1.76365685479091992216
25.10000 1.76626640087983330239
25.20000 1.76879500748843137387
25.30000 1.77124647952056633015
25.40000 1.77362339809470262863
25.50000 1.77593224284852714647
25.60000 1.77817899229323930285
25.70000 1.78036852651915861708
25.80000 1.78250772493838017588
25.90000 1.78459677239061485421
26.00000 1.78663510383905756280
26.10000 1.78861840245201547574
26.20000 1.79054034947721856693
26.30000 1.79239253769647233487
26.40000 1.79416966123747617002
26.50000 1.79586475493284293142
26.60000 1.79747584732285067775
26.70000 1.79900257368604117291
26.80000 1.80044651005632488909
26.90000 1.80181225467416554586
27.00000 1.80310430580429816686
27.10000 1.80432685591358418931
27.20000 1.80548424201015944508
27.30000 1.80658002566230096133
27.40000 1.80761852372700584692
27.50000 1.80860498990852062726
27.60000 1.80954441951917831333
27.70000 1.81044148541232892286
27.80000 1.81130508790043429282
27.90000 1.81214228559073142113
28.00000 1.81296101393190471441
28.10000 1.81377061779625264719
28.20000 1.81457962617296020383
28.30000 1.81539519726752609914
28.40000 1.81622482925572846051
28.50000 1.81707059531901511644
28.60000 1.81793831183596546150
28.70000 1.81883057907161875383
28.80000 1.81974996255117422656
28.90000 1.82069894453558686078
29.00000 1.82168183320853260355
29.10000 1.82270194532759524347
29.20000 1.82376417818203677974
29.30000 1.82487196092246428049
29.40000 1.82602851459718448724
29.50000 1.82723646557745776616
29.60000 1.82849997466803373210
29.70000 1.82981899788858897944
29.80000 1.83119744506893630604
29.90000 1.83263741140712283561
30.00000 1.83414146262549770646
30.10000 1.83571288163372651101
30.20000 1.83735445414922593808
30.30000 1.83906979476310251317
30.40000 1.84086091561557143077
30.50000 1.84272879659813207142
30.60000 1.84467609378123616425
30.70000 1.84670041437613805502
30.80000 1.84879971343490855702
30.90000 1.85096916181793801380
31.00000 1.85320464841770780617
31.10000 1.85550131942340585337
31.20000 1.85785609176733599879
31.30000 1.86026707096293031168
31.40000 1.86273048461257540025
31.50000 1.86524725264641523878
31.60000 1.86781543174104865837
31.70000 1.87043001552637622336
31.80000 1.87309153574992164609
31.90000 1.87579576386769783109
32.00000 1.87853618840974154920
32.10000 1.88130840827201960390
32.20000 1.88411043897458410106
32.30000 1.88693806612988758158
32.40000 1.88978729732157952189
32.50000 1.89265930550720089180
32.60000 1.89555099361452157162
32.70000 1.89846140039164346450
32.80000 1.90139196345677237113
32.90000 1.90434249000567122251
33.00000 1.90731843610132390498
33.10000 1.91031977333351182584
33.20000 1.91334623997487710326
33.30000 1.91639840730548510858
33.40000 1.91947027922731848690
33.50000 1.92255570506084426432
33.60000 1.92564285009032762747
33.70000 1.92871862310654324225
33.80000 1.93177112638868272323
33.90000 1.93478861792961765397
34.00000 1.93776234794723989135
34.10000 1.94068518470281521340
34.20000 1.94355720627461850894
34.30000 1.94638097106938445325
34.40000 1.94915697656935779185
34.50000 1.95189281095965922920
34.60000 1.95458937338076203918
34.70000 1.95724824337869824539
34.80000 1.95986931088682543307
34.90000 1.96244876663366679596
35.00000 1.96498212159347648350
35.10000 1.96746072548297644537
35.20000 1.96987878108400365600
35.30000 1.97223038387126568474
35.40000 1.97451164556530281306
35.50000 1.97672119296703044175
35.60000 1.97885780754075405093
35.70000 1.98092389531425462079
35.80000 1.98291982984436362714
35.90000 1.98484902191174228363
36.00000 1.98671347111882240843
36.10000 1.98851407576712918776
36.20000 1.99025130363102639018
36.30000 1.99192611765020039861
36.40000 1.99354104201293031718
36.50000 1.99509333995429898031
36.60000 1.99658447948314974373
36.70000 1.99801615801749711475
36.80000 1.99938498305703996802
36.90000 2.00069177427458825447
37.00000 2.00193844767765025308
37.10000 2.00312394551136051262
37.20000 2.00425105253558492424
37.30000 2.00532741537460660130
37.40000 2.00635528049321314611
37.50000 2.00734324876788324529
37.60000 2.00829595634458219659
37.70000 2.00921518355550956651
37.80000 2.01010471869328240726
37.90000 2.01096093973353942914
38.00000 2.01177855750726203031
38.10000 2.01255181325624508752
38.20000 2.01327655359590377364
38.30000 2.01394145838055580755
38.40000 2.01454652001238234002
38.50000 2.01508854833478719762
38.60000 2.01556523364787178996
38.70000 2.01597775695492235755
38.80000 2.01632669601034643445
38.90000 2.01661218203228158521
39.00000 2.01683181187276992038
39.10000 2.01698512881503417394
39.20000 2.01706925325185600083
39.30000 2.01707964640888684963
39.40000 2.01701169211559108403
39.50000 2.01685892845384701685
39.60000 2.01661714540390635844
39.70000 2.01627765047599533223
39.80000 2.01583448483921913484
39.90000 2.01528235155548365160
40.00000 2.01461861804660189137
40.10000 2.01383862052772242487
40.20000 2.01294480454432729087
40.30000 2.01193735623304136710
40.40000 2.01082104335318711125
40.50000 2.00959923325448151405
40.60000 2.00827266623658451863
40.70000 2.00684401473706969321
40.80000 2.00531140431654654268
40.90000 2.00367203984010317376
41.00000 2.00192213041466725277
41.10000 2.00005360177521242351
41.20000 1.99806459824025709601
41.30000 1.99594406162372195876
41.40000 1.99369021492006124557
41.50000 1.99129738803750757091
41.60000 1.98876318763823663048
41.70000 1.98608647078091743391
41.80000 1.98327127220811626417
41.90000 1.98032257712222227747
42.00000 1.97725038174961544246
42.10000 1.97406566680493179585
42.20000 1.97077913089747324937
42.30000 1.96740373070450387412
42.40000 1.96394871769045945218
42.50000 1.96042203382588005434
42.60000 1.95682507209970099565
42.70000 1.95316104626577068134
42.80000 1.94942683501946284252
42.90000 1.94562442874132313871
43.00000 1.94175057303712414792
43.10000 1.93780480153497400709
43.20000 1.93378968124664477432
43.30000 1.92970925621892584629
43.40000 1.92556470933204423432
43.50000 1.92136131940611316138
43.60000 1.91710041337458377795
43.70000 1.91278225757141526242
43.80000 1.90840616568433880125
43.90000 1.90396840657191578305
44.00000 1.89946607299367155609
44.10000 1.89489630268123115571
44.20000 1.89025524496164273968
44.30000 1.88554244629761649924
44.40000 1.88075421109218840956
44.50000 1.87589355229901038220
44.60000 1.87095828862751507360
44.70000 1.86594890547972936717
44.80000 1.86086597071874039898
44.90000 1.85570817278876044723
45.00000 1.85047512940379720197
45.10000 1.84516290150355017373
45.20000 1.83976996854552444344
45.30000 1.83429172515469850494
45.40000 1.82872440483660631875
45.50000 1.82306296932250806990
45.60000 1.81730419818724900231
45.70000 1.81144505224475412460
45.80000 1.80548270040618223587
45.90000 1.79941645458520802090
46.00000 1.79324561584853735283
46.10000 1.78696817799982101416
46.20000 1.78058313671532899868
46.30000 1.77409024209142190975
46.40000 1.76748426665416176201
46.50000 1.76076475799522975345
46.60000 1.75392847886508758860
46.70000 1.74697112068660139027
46.80000 1.73988994068964028825
46.90000 1.73267804159082018418
47.00000 1.72533270090408939655
47.10000 1.71784925076940322307
47.20000 1.71022084734369905879
47.30000 1.70244525366838154899
47.40000 1.69451759925856184658
47.50000 1.68643692611226940010
47.60000 1.67820247396552243314
47.70000 1.66981418259308122334
47.80000 1.66127717810063230880
47.90000 1.65259853141469298596
48.00000 1.64378462408461528959
48.10000 1.63484382785084398409
48.20000 1.62578388158727911531
48.30000 1.61661328729074845495
48.40000 1.60733406205275199474
48.50000 1.59795210702636516783
48.60000 1.58846682515625739460
48.70000 1.57887977406799407007
48.80000 1.56918565852897087965
48.90000 1.55938335864597452103
49.00000 1.54947048466952089922
49.10000 1.53944214892148512980
49.20000 1.52929807064842660122
49.30000 1.51903291774767014098
49.40000 1.50864430148196297755
49.50000 1.49812787356253404701
49.60000 1.48747930415216197723
49.70000 1.47669601766274158256
49.80000 1.46577509995633368311
49.90000 1.45471440825304263568
50.00000 1.44351214913661187377
50.10000 1.43217101318871832555
50.20000 1.42069355885848937004
50.30000 1.40908287468409749316
50.40000 1.39734056558199154000
50.50000 1.38547489119759943775
50.60000 1.37348974222379979156
50.70000 1.36139751473880691817
50.80000 1.34920898990111980353
50.90000 1.33694445195527850696
51.00000 1.32462297574253180398
51.10000 1.31227026622567349855
51.20000 1.29990554786761334138
51.30000 1.28755069347074641696
51.40000 1.27522001120198862726
51.50000 1.26292841822527693091
51.60000 1.25068305877068631539
51.70000 1.23849420028355401257
51.80000 1.22637315816231072629
51.90000 1.21434031356164734715
52.00000 1.20241376230522245299
52.10000 1.19062198115900749566
52.20000 1.17899453494110819818
52.30000 1.16755743226875139446
52.40000 1.15633742054341560601
52.50000 1.14535314874103349626
52.60000 1.13461925646623854574
52.70000 1.12415311008465390448
52.80000 1.11396749980329318402
52.90000 1.10408172816100892124
53.00000 1.09452074487695298319
53.10000 1.08531483243619222178
53.20000 1.07649774453874263563
53.30000 1.06810485441973345616
53.40000 1.06017128012599926305
53.50000 1.05273045339346006780
53.60000 1.04581396960119059216
53.70000 1.03945512492555444613
53.80000 1.03368034578103496027
53.90000 1.02851974935097867570
54.00000 1.02399987834276621070
54.10000 1.02014067712497377897
54.20000 1.01695949128271574433
54.30000 1.01446661702492704547
54.40000 1.01266191762305350355
54.50000 1.01154252613866907063
54.60000 1.01110785284558046498
54.70000 1.01135278425928110953
54.80000 1.01227370649148049478
54.90000 1.01387110967518943305
55.00000 1.01614234845025527063
55.10000 1.01907768833244504509
55.20000 1.02266665186120154428
55.30000 1.02688805420746812775
55.40000 1.03171849508041678800
55.50000 1.03712916919880331750
55.60000 1.04309332780628982412
55.70000 1.04958875626504307556
55.80000 1.05659007339128451609
55.90000 1.06407948698628712922
56.00000 1.07203607098781895418
56.10000 1.08043452817003215208
56.20000 1.08924756661835145914
56.30000 1.09844375395283667660
56.40000 1.10798472165504159536
56.50000 1.11783448207773587180
56.60000 1.12795594251681656717
56.70000 1.13831338980572481009
56.80000 1.14887413351942082968
56.90000 1.15961262627913809724
57.00000 1.17050612301217801019
57.10000 1.18153156048621908997
57.20000 1.19266966534996604649
57.30000 1.20390794373199481767
57.40000 1.21523031816154093185
57.50000 1.22662534560924510516
57.60000 1.23808373986495759971
57.70000 1.24959799077223231585
57.80000 1.26115775728494807526
57.90000 1.27275448606594979858
58.00000 1.28438063874771952278
58.10000 1.29602515144498642557
58.20000 1.30768210650333515986
58.30000 1.31934251415013531352
58.40000 1.33100597025332685019
58.50000 1.34266985540042567829
58.60000 1.35433850022584826465
58.70000 1.36601276303005309804
58.80000 1.37769599170245102372
58.90000 1.38939160786475171511
59.00000 1.40109875557792142377
59.10000 1.41281282923464423076
59.20000 1.42452504886716541022
59.30000 1.43622807448016417055
59.40000 1.44791080598564495967
59.50000 1.45956228171222621520
59.60000 1.47117267962499901774
59.70000 1.48273335337612204129
59.80000 1.49423957601651014495
59.90000 1.50568748320293876314
60.00000 1.51707020358485717640
60.10000 1.52838538518136844947
60.20000 1.53962409847144182715
60.30000 1.55078125881698738047
60.40000 1.56184810214341906725
60.50000 1.57281676639333928483
60.60000 1.58368164896768315113
60.70000 1.59444075462370190884
60.80000 1.60509290368688628128
60.90000 1.61564134810235653364
61.00000 1.62609605000473449892
61.10000 1.63646417772708975360
61.20000 1.64675847940886583430
61.30000 1.65699016967663389937
61.40000 1.66717205324705464245
61.50000 1.67731690097190638186
61.60000 1.68743215682171945505
61.70000 1.69752538258342399373
61.80000 1.70759783123251828519
61.90000 1.71765300665646668904
62.00000 1.72768359189436073083
62.10000 1.73768802471013190785
62.20000 1.74765467909481477175
62.30000 1.75757704755239677657
62.40000 1.76744360564205838538
62.50000 1.77724598245881540661
62.60000 1.78697417248095670399
62.70000 1.79662093160855720895
62.80000 1.80618076335703453865
62.90000 1.81565086961287797027
63.00000 1.82503182589619515928
63.10000 1.83432750590236747940
63.20000 1.84354254387063169831
63.30000 1.85268760800168359090
63.40000 1.86176663112270867663
63.50000 1.87078754502829636515
63.60000 1.87975049402414042828
63.70000 1.88865450210063566300
63.80000 1.89749481031332467778
63.90000 1.90626607675345258975
64.00000 1.91496029776415991365
64.10000 1.92357693018657301633
64.20000 1.93211388542549427018
64.30000 1.94057570817682864243
64.40000 1.94896634469197543401
64.50000 1.95729629885359973313
64.60000 1.96556815781137439548
64.70000 1.97378571848187208429
64.80000 1.98195224052599208942
64.90000 1.99006583193647139206
65.00000 1.99812613916138938037
65.10000 2.00613100871229244852
65.20000 2.01408037837222375339
65.30000 2.02197119861065281198
65.40000 2.02980693178661699041
65.50000 2.03758393911269333993
65.60000 2.04530288710327693606
65.70000 2.05295950611452636123
65.80000 2.06055061490126953881
65.90000 2.06806708919826873202
66.00000 2.07550930185557106310
66.10000 2.08287194793150930274
66.20000 2.09015432715457640199
66.30000 2.09735462309190812721
66.40000 2.10447741839037084974
66.50000 2.11152087456671855655
66.60000 2.11848830204960065056
66.70000 2.12537681776408768657
66.80000 2.13219356280943686747
66.90000 2.13893814691729690512
67.00000 2.14561753366857067171
67.10000 2.15223978097724975584
67.20000 2.15881516974960132875
67.30000 2.16535331029303391138
67.40000 2.17186224207107574090
67.50000 2.17834228695354486523
67.60000 2.18479462917936522466
67.70000 2.19121541842512599640
67.80000 2.19759670449834812269
67.90000 2.20393514506802127904
68.00000 2.21022433643600983674
68.10000 2.21646049829655209219
68.20000 2.22264731917189237186
68.30000 2.22878144832641677298
68.40000 2.23486665583855360361
68.50000 2.24090349003142034019
68.60000 2.24689500803531093696
68.70000 2.25283882073374259403
68.80000 2.25873626368949945187
68.90000 2.26458614907293822739
69.00000 2.27039076465109855767
69.10000 2.27614928534949130651
69.20000 2.28186413362474322405
69.30000 2.28753704419360168751
69.40000 2.29316823497732062929
69.50000 2.29875847314762496342
69.60000 2.30431118620142101674
69.70000 2.30982491280399865722
69.80000 2.31529671861750799657
69.90000 2.32072714336261426853
70.00000 2.32611260837711810034
70.10000 2.33145005185807058069
70.20000 2.33673589112441203159
70.30000 2.34196967068768847453
70.40000 2.34714816701161837837
70.50000 2.35227309839759039829
70.60000 2.35734555632813408707
70.70000 2.36236750467386001080
70.80000 2.36733822399018429738
70.90000 2.37225765938715012930
71.00000 2.37712444158293909036
71.10000 2.38193700144420276395
71.20000 2.38669189106721523632
71.30000 2.39139013672403524864
71.40000 2.39603337695846799737
71.50000 2.40062434003260910034
71.60000 2.40516962467535748645
71.70000 2.40967341832933866972
71.80000 2.41414073499371614410
71.90000 2.41857283407963548555
72.00000 2.42296802676613956180
72.10000 2.42732248344261006229
72.20000 2.43162763372725306754
72.30000 2.43587697641752835711
72.40000 2.44006557577742160154
72.50000 2.44418556572511490641
72.60000 2.44823459806877984574
72.70000 2.45221434916566785837
72.80000 2.45612217030362722142
72.90000 2.45996091636127422438
73.00000 2.46373524493623299710
73.10000 2.46744611610162624033
73.20000 2.47109950937957980081
73.30000 2.47470290517952881801
73.40000 2.47825848131525618713
73.50000 2.48177424932849200517
73.60000 2.48525408495328702477
73.70000 2.48870011041165825717
73.80000 2.49211429317557584606
73.90000 2.49549325488268951962
74.00000 2.49883666589235079600
74.10000 2.50214390594725786247
74.20000 2.50541343629948628085
74.30000 2.50865010839495111923
74.40000 2.51185822602431126938
74.50000 2.51504291490821285349
74.60000 2.51821011123555772287
74.70000 2.52136377368300427479
74.80000 2.52450682974100903896
74.90000 2.52763896886303760752
75.00000 2.53075674221091427284
75.10000 2.53385856344212709097
75.20000 2.53694293629833148440
75.30000 2.54001309141921550057
75.40000 2.54307460655817174159
75.50000 2.54613300385624002853
75.60000 2.54919901341127150531
75.70000 2.55227741639305346105
75.80000 2.55537137580626428993
75.90000 2.55847747190726696068
76.00000 2.56158798915204160121
76.10000 2.56469444267304482339
76.20000 2.56778615055868700352
76.30000 2.57085493326772524059
76.40000 2.57389967057401054402
76.50000 2.57692234762516660510
76.60000 2.57993120928853449923
76.70000 2.58293502423483351549
76.80000 2.58594475307884332999
76.90000 2.58896387449805873107
77.00000 2.59199525082068774997
77.10000 2.59503583937428501943
77.20000 2.59808363357995078995
77.30000 2.60113449273888950134
77.40000 2.60418956659034328448
77.50000 2.60724811729666419180
77.60000 2.61031505259748291556
77.70000 2.61339010451482348150
77.80000 2.61647510318768368746
77.90000 2.61956807034862142366
78.00000 2.62266531281042415818
78.10000 2.62575632978652457441
78.20000 2.62883748923131419953
78.30000 2.63190295781018491563
78.40000 2.63495024215145284780
78.50000 2.63798513253088672520
78.60000 2.64100962829236955434
78.70000 2.64402664901717660429
78.80000 2.64704104202862710354
78.90000 2.65004797116240897681
79.00000 2.65304041980008287999
79.10000 2.65601199736917604157
79.20000 2.65895059046477958429
79.30000 2.66184510872552462272
79.40000 2.66468788986571558667
79.50000 2.66747372942677731631
79.60000 2.67020186399361949063
79.70000 2.67287275000719029740
79.80000 2.67549025171799121619
79.90000 2.67805839343170409518
80.00000 2.68058353106296614805
80.10000 2.68306881648272301633
80.20000 2.68551725738580946472
80.30000 2.68793333375234587494
80.40000 2.69031361090970210331
80.50000 2.69265877388168142912
80.60000 2.69496483733758574618
80.70000 2.69722725066113033293
80.80000 2.69944233767346843840
80.90000 2.70159975656905921331
81.00000 2.70369202347475219975
81.10000 2.70571207405684613062
81.20000 2.70765197137390609660
81.30000 2.70950690299582001267
81.40000 2.71127581793922250148
81.50000 2.71296139790082527447
81.60000 2.71456784500479928601
81.70000 2.71609968241760228662
81.80000 2.71756227445205016041
81.90000 2.71895928830572967076
82.00000 2.72028860813774684306
82.10000 2.72154654201485226042
82.20000 2.72272701844364118397
82.30000 2.72382225663753617842
82.40000 2.72482930728165062431
82.50000 2.72574602494894964122
82.60000 2.72657544771073591503
82.70000 2.72732115078221032007
82.80000 2.72799010592688917105
82.90000 2.72858679624544837384
83.00000 2.72911196300994584167
83.10000 2.72956154220160421720
83.20000 2.72992944742551909049
83.30000 2.73020438638099034169
83.40000 2.73037968658829572680
83.50000 2.73044513498770013282
83.60000 2.73040012399812932619
83.70000 2.73024171212257322365
83.80000 2.72997356248993737393
83.90000 2.72959651601001278827
84.00000 2.72911069654878601811
84.10000 2.72851465848014091258
84.20000 2.72780446014244210158
84.30000 2.72697257386006726226
84.40000 2.72601382025110063454
84.50000 2.72492612213432311248
84.60000 2.72371084007921075792
84.70000 2.72237546951940484898
84.80000 2.72093185372327911964
84.90000 2.71939389939394399605
85.00000 2.71777731591626174570
85.10000 2.71609493724114879290
85.20000 2.71436045645139031892
85.30000 2.71257960926310879765
85.40000 2.71076177314661865142
85.50000 2.70891072876848416826
85.60000 2.70703469338536553599
85.70000 2.70513938280507091507
85.80000 2.70323550173935086250
85.90000 2.70132929063914753236
86.00000 2.69942660361418235764
86.10000 2.69753137650797307644
86.20000 2.69564401570478144617
86.30000 2.69376366084666009624
86.40000 2.69188866308359789117
86.50000 2.69002095876296101396
86.60000 2.68816514364166250343
86.70000 2.68633003708125930637
86.80000 2.68452587362871211347
86.90000 2.68276072063946843526
87.00000 2.68104033319847689306
87.10000 2.67936282119704721411
87.20000 2.67772205419662628583
87.30000 2.67610933756918833407
87.40000 2.67451035051296819616
87.50000 2.67292050739579608621
87.60000 2.67133629741726827755
87.70000 2.66976105240543952317
87.80000 2.66820056171888997674
87.90000 2.66666148263498192373
88.00000 2.66515011160985076698
88.10000 2.66366467607655149457
88.20000 2.66220254276905084620
88.30000 2.66075626832184687423
88.40000 2.65931775100851759797
88.50000 2.65788467941349930946
88.60000 2.65645160755734453111
88.70000 2.65502078501638099699
88.80000 2.65359406219074887347
88.90000 2.65217243680440205271
89.00000 2.65075479825690403294
89.10000 2.64933638139025298064
89.20000 2.64791212618848059838
89.30000 2.64647218349069371056
89.40000 2.64501210716661937929
89.50000 2.64352744368088601842
89.60000 2.64201745122926847029
89.70000 2.64048207397607605875
89.80000 2.63891950428143980550
89.90000 2.63733017681916345982
90.00000 2.63571012759351061381
90.10000 2.63405209044961751303
90.20000 2.63234799871293613123
90.30000 2.63059054493206905086
90.40000 2.62876804533169110873
90.50000 2.62687583325459066129
90.60000 2.62491144813191745887
90.70000 2.62286943631836161590
90.80000 2.62075106868966095629
90.90000 2.61855854398006538058
91.00000 2.61629004634673485201
91.10000 2.61394855706553643721
91.20000 2.61153019464336272490
91.30000 2.60903817229721650540
91.40000 2.60647120971841927613
91.50000 2.60383171032806957018
91.60000 2.60111969758909787853
91.70000 2.59833890024030545052
91.80000 2.59549090998793521106
91.90000 2.59257233220193877776
92.00000 2.58958185238061166020
92.10000 2.58651015230541865352
92.20000 2.58334835115998245042
92.30000 2.58008353518757217776
92.40000 2.57670825815748881027
92.50000 2.57321393729203946265
92.60000 2.56960335903228457777
92.70000 2.56588063050953327079
92.80000 2.56205795112230043405
92.90000 2.55814794202954571811
93.00000 2.55416331219227248534
93.10000 2.55011336110475684868
93.20000 2.54599766455097126430
93.30000 2.54181387385898104433
93.40000 2.53755490622311461345
93.50000 2.53320990570639447750
93.60000 2.52877507586321326428
93.70000 2.52424632882609140975
93.80000 2.51962935640839841362
93.90000 2.51492938755922131357
94.00000 2.51015414997445923789
94.10000 2.50530981476922330760
94.20000 2.50039986901715382408
94.30000 2.49542709185682281275
94.40000 2.49038777458089847570
94.50000 2.48528166315631114222
94.60000 2.48010523364513708289
94.70000 2.47485970779476710118
94.80000 2.46954331022984895534
94.90000 2.46415701680980548671
95.00000 2.45869864301137970917
95.10000 2.45316084911385295000
95.20000 2.44754132574998618755
95.30000 2.44183414655889354487
95.40000 2.43603949126958941424
95.50000 2.43015793053579133017
95.60000 2.42419969596029773943
95.70000 2.41817494543653726939
95.80000 2.41209943208504570138
95.90000 2.40598657452156203838
96.00000 2.39984463327128741857
96.10000 2.39367828275522439724
96.20000 2.38748886610262540926
96.30000 2.38127219649938381419
96.40000 2.37502588945783915216
96.50000 2.36874541709445846475
96.60000 2.36243191425319176329
96.70000 2.35608933984049085336
96.80000 2.34972104839872428632
96.90000 2.34333338135656660132
97.00000 2.33693054028484124306
97.10000 2.33051482749842207477
97.20000 2.32408357926753572250
97.30000 2.31763570801733204569
97.40000 2.31116769511993655332
97.50000 2.30467735620129699750
97.60000 2.29816090167899253641
97.70000 2.29161959194932700330
97.80000 2.28505349590135416593
97.90000 2.27846340287045207567
98.00000 2.27185088394529098327
98.10000 2.26521576704251288415
98.20000 2.25855428042763674464
98.30000 2.25186832398965992471
98.40000 2.24515623189701433302
98.50000 2.23842207951159202284
98.60000 2.23167055161128117620
98.70000 2.22490894458065406915
98.80000 2.21814662154037959799
98.90000 2.21139356340475948306
99.00000 2.20465411281520530494
99.10000 2.19793190212640573520
99.20000 2.19122841603380089061
99.30000 2.18453692843426201486
99.40000 2.17785789488685418223
99.50000 2.17118674920491351086
99.60000 2.16451929996870205777
99.70000 2.15785382437597009718
99.80000 2.15118942560737779394
99.90000 2.14452313774437975868
100.00000 2.13784958700208841423
100.10000 2.13116481500375751675
100.20000 2.12446223483026405149
100.30000 2.11773447814710709072
100.40000 2.11097486217955707801
100.50000 2.10417882946340851165
100.60000 2.09734240041176872212
100.70000 2.09046885133287743039
100.80000 2.08356058674879910486
100.90000 2.07662111524731443967
101.00000 2.06965819315968210432
101.10000 2.06267741411545009431
101.20000 2.05568613833094666805
101.30000 2.04868790959408944328
101.40000 2.04168743630458773511
101.50000 2.03468787888978195485
101.60000 2.02768814269502498365
101.70000 2.02068897192566476380
101.80000 2.01368581267436057784
101.90000 2.00667487253740235795
102.00000 1.99965211460618819310
102.10000 1.99260993483370949492
102.20000 1.98554847984052003604
102.30000 1.97846200771457827860
102.40000 1.97135034870035214651
102.50000 1.96421262498590004353
102.60000 1.95704451780893323653
102.70000 1.94984421642473786629
102.80000 1.94260941371470760202
102.90000 1.93533462480109625098
103.00000 1.92801671997184713211
103.10000 1.92065373337855983248
103.20000 1.91324630685910380512
103.30000 1.90579634814662188238
103.40000 1.89830856142988513889
103.50000 1.89078470746222188711
103.60000 1.88322755100625054550
103.70000 1.87563593358785915535
103.80000 1.86800444990984965265
103.90000 1.86032531789630815635
104.00000 1.85258968088484180674
104.10000 1.84478634849811266701
104.20000 1.83690664562056609703
104.30000 1.82894408622078985632
104.40000 1.82089624672412348843
104.50000 1.81276142747853061217
104.60000 1.80454322486356640888
104.70000 1.79624550061760767100
104.80000 1.78787062179789732121
104.90000 1.77942231440459349995
105.00000 1.77090069293198934023
105.10000 1.76230495735017439688
105.20000 1.75363049248067079794
105.30000 1.74487189342169186079
105.40000 1.73602232450651394265
105.50000 1.72707231197219996425
105.60000 1.71801610354327005068
105.70000 1.70884474153914872267
105.80000 1.69955478413171489033
105.90000 1.69014375223263183827
106.00000 1.68061016691974108740
106.10000 1.67096100812017753079
106.20000 1.66119986222037714205
106.30000 1.65133560679620785557
106.40000 1.64137462073897072913
106.50000 1.63132355782812135542
106.60000 1.62118581381253148442
106.70000 1.61096138072425559931
106.80000 1.60064969743101504139
106.90000 1.59024564041219745140
107.00000 1.57974406808381464483
107.10000 1.56913855613772998640
107.20000 1.55842620547365026654
107.30000 1.54760188855467606656
107.40000 1.53666520286821097782
107.50000 1.52561533599888802376
107.60000 1.51445354040855277733
107.70000 1.50318223324452581157
107.80000 1.49180093709750698761
107.90000 1.48030740828417122395
108.00000 1.46870098712637896830
108.10000 1.45697681991787364194
108.20000 1.44513194240975796099
108.30000 1.43316105826595776925
108.40000 1.42106373342858905006
108.50000 1.40883868333815990516
108.60000 1.39648974667234846833
108.70000 1.38401858507788832365
108.80000 1.37143035217760876272
108.90000 1.35872536225868691922
109.00000 1.34590829727511524840
109.10000 1.33298325094166130711
109.20000 1.31995713590025339125
109.30000 1.30684773179854430965
109.40000 1.29367670986263024708
109.50000 1.28047400374939279748
109.60000 1.26727496287151510977
109.70000 1.25411372229555003781
109.80000 1.24102641011785079577
109.90000 1.22803910808898915945
110.00000 1.21518189589131058614
110.10000 1.20247893981599528053
110.20000 1.18995789752537043280
110.30000 1.17765556180659207210
110.40000 1.16561239427392843762
110.50000 1.15387615065612652604
110.60000 1.14249658838396537244
110.70000 1.13152393458954282961
110.80000 1.12099929421610252858
110.90000 1.11095709801098980151
111.00000 1.10142211250909612378
111.10000 1.09241256286212673708
111.20000 1.08394450247833260552
111.30000 1.07603541712854414762
111.40000 1.06870356305478835995
111.50000 1.06196928029298474618
111.60000 1.05585967007647375147
111.70000 1.05039791690339904253
111.80000 1.04560756198298413033
111.90000 1.04149959945503579631
112.00000 1.03808265181631852564
112.10000 1.03535684648434135903
112.20000 1.03331398033705128033
112.30000 1.03194504242958597586
112.40000 1.03124089901099248440
112.50000 1.03119624777148990555
112.60000 1.03181196136553873543
112.70000 1.03309380688735134823
112.80000 1.03505556460172707000
112.90000 1.03770799108467888872
113.00000 1.04106325324737113208
113.10000 1.04512617677005870696
113.20000 1.04989710315487583975
113.30000 1.05536301752998716683
113.40000 1.06150502285198820438
113.50000 1.06829840874776182547
113.60000 1.07570980919065714355
113.70000 1.08370746341667316211
113.80000 1.09225724296934739987
113.90000 1.10132429799310248396
114.00000 1.11087523889453940785
114.10000 1.12087529973944916081
114.20000 1.13128667940933521804
114.30000 1.14207310355073155448
114.40000 1.15319213685057703830
114.50000 1.16460525427030424333
114.60000 1.17627279723965392737
114.70000 1.18815925192290616611
114.80000 1.20023139780419009000
114.90000 1.21245994344802995640
115.00000 1.22481714141091281512
115.10000 1.23728106603552290842
115.20000 1.24982663451256310630
115.30000 1.26243140746339165213
115.40000 1.27507456080183797226
115.50000 1.28773312420120652886
115.60000 1.30038679461381796977
115.70000 1.31301388523731918682
115.80000 1.32559373481810029260
115.90000 1.33810688044191746469
116.00000 1.35053522869897770023
116.10000 1.36286111502823353537
116.20000 1.37506910186033923551
116.30000 1.38714841475380708449
116.40000 1.39908761898352885109
116.50000 1.41088243366022528418
116.60000 1.42252729788394570547
116.70000 1.43402392702841607781
116.80000 1.44537308469958717437
116.90000 1.45657795779045070650
117.00000 1.46764063923223385235
117.10000 1.47856124381271403593
117.20000 1.48933851288449530915
117.30000 1.49997396542806702142
117.40000 1.51046165114047168913
117.50000 1.52080261190267555379
117.60000 1.53099548608119677891
117.70000 1.54104208388544665337
117.80000 1.55094706366207096281
117.90000 1.56071454181121795556
118.00000 1.57034891928927693327
118.10000 1.57985476513412459941
118.20000 1.58923111680208426505
118.30000 1.59847763080188269489
118.40000 1.60758951416367480609
118.50000 1.61656184045059037141
118.60000 1.62538986507145417231
118.70000 1.63406806342361394306
118.80000 1.64259758580061233450
118.90000 1.65097432915051710685
119.00000 1.65919943555348402848
119.10000 1.66727148849310081399
119.20000 1.67519195082742682094
119.30000 1.68295681391205044789
119.40000 1.69057027124991169353
119.50000 1.69803054202626167015
119.60000 1.70534130265967580592
119.70000 1.71250429848044469076
119.80000 1.71952447888420594010
119.90000 1.72640482021975367282
120.00000 1.73315077648224247045
120.10000 1.73976567198373011236
120.20000 1.74625378557814442322
120.30000 1.75262192567421682361
120.40000 1.75887581658598058058
120.50000 1.76502804388740520657
120.60000 1.77108701681029777684
120.70000 1.77706728418622349022
120.80000 1.78297586092409002081
120.90000 1.78881903352183727819
121.00000 1.79460221616351516195
121.10000 1.80032193558874352787
121.20000 1.80597396430457989036
121.30000 1.81155335974075022552
121.40000 1.81705026159680018907
121.50000 1.82245767387091873717
121.60000 1.82776976025811303496
121.70000 1.83298273254141704148
121.80000 1.83809278841820169957
121.90000 1.84309819272604138702
122.00000 1.84800012577082905348
122.10000 1.85279532553220783432
122.20000 1.85748594584265966660
122.30000 1.86206642928602308229
122.40000 1.86653572709069782755
122.50000 1.87088946772250551359
122.60000 1.87512138974227479212
122.70000 1.87922734012918192217
122.80000 1.88320199269488879754
122.90000 1.88704153520822111235
123.00000 1.89074218259629464479
123.10000 1.89430321667598928247
123.20000 1.89772352491452242101
123.30000 1.90100027185742401197
123.40000 1.90413505178493051131
123.50000 1.90712581720504219071
123.60000 1.90997092964317129681
123.70000 1.91266936887978629017
123.80000 1.91522264635864203223
123.90000 1.91763153283888195453
124.00000 1.91989625539636906704
124.10000 1.92202221821445133886
124.20000 1.92401235014435393306
124.30000 1.92586877488680417101
124.40000 1.92759306492994002989
124.50000 1.92918852752627574814
124.60000 1.93065407509916182809
124.70000 1.93198943375371491704
124.80000 1.93319300931929711962
124.90000 1.93426231827278277256
125.00000 1.93519639273563136724
125.10000 1.93598972808690284125
125.20000 1.93663869016474004760
125.30000 1.93714145463902558031
125.40000 1.93749175576052452012
125.50000 1.93768890068013755963
125.60000 1.93772995583414563674
125.70000 1.93761737894688589108
125.80000 1.93735294508718777233
125.90000 1.93694144178779963445
126.00000 1.93638637954773891763
126.10000 1.93569460425088750620
126.20000 1.93486994242688053598
126.30000 1.93391886463367433588
126.40000 1.93284298414252987659
126.50000 1.93164457896451540762
126.60000 1.93032890421244016557
126.70000 1.92889755872130233768
126.80000 1.92735645724655718133
126.90000 1.92570615155635829941
127.00000 1.92395337074550743905
127.10000 1.92209886571684964407
127.20000 1.92014198611118339349
127.30000 1.91808030606046315247
127.40000 1.91590775523536101166
127.50000 1.91361722434712632370
127.60000 1.91119601566165891795
127.70000 1.90863485079807761536
127.80000 1.90592388460399960432
127.90000 1.90305204180022360207
128.00000 1.90001373081985910157
128.10000 1.89680440084501069253
128.20000 1.89342265052576150911
128.30000 1.88986688327670316897
128.40000 1.88614116789862788891
128.50000 1.88224871636083205485
128.60000 1.87819527333395235546
128.70000 1.87398801410334532587
128.80000 1.86963403700884735470
128.90000 1.86514091268247075573
129.00000 1.86051592567680000496
129.10000 1.85576655754596461582
129.20000 1.85089587506672022406
129.30000 1.84590419353334803566
129.40000 1.84079014463083216497
129.50000 1.83555351405345848064
129.60000 1.83019203210619404116
129.70000 1.82470493190460796759
129.80000 1.81909650699708617740
129.90000 1.81337375120657352036
130.00000 1.80754311968511556169
130.10000 1.80161527903989535409
130.20000 1.79559737066637519622
130.30000 1.78950035274598367428
130.40000 1.78332767151861354164
130.50000 1.77708144512540561273
130.60000 1.77076178559200898517
130.70000 1.76436761371036279855
130.80000 1.75789384182037568226
130.90000 1.75133851087732322497
131.00000 1.74470353717443927236
131.10000 1.73798695091562755956
131.20000 1.73119171780424134514
131.30000 1.72432152712044977241
131.40000 1.71738053272680367832
131.50000 1.71037198769887482041
131.60000 1.70330336674768537838
131.70000 1.69618201628775677807
131.80000 1.68901897596030578166
131.90000 1.68182640944718191804
132.00000 1.67461980434336199211
132.10000 1.66741358959497508348
132.20000 1.66022586198504931011
132.30000 1.65306515138817199614
132.40000 1.64594654938002163545
132.50000 1.63887852351386922431
132.60000 1.63187093042832281466
132.70000 1.62493610882058990571
132.80000 1.61809128177244685381
132.90000 1.61135484788081361951
133.00000 1.60474745296479595316
133.10000 1.59829021459120495986
133.20000 1.59200094186153043243
133.30000 1.58589331548153011313
133.40000 1.57997459401251132902
133.50000 1.57424569286309308294
133.60000 1.56870877632720599246
133.70000 1.56336152353958103928
133.80000 1.55820566807241463069
133.90000 1.55324473708363164696
134.00000 1.54848305126468852804
134.10000 1.54392663125098013836
134.20000 1.53958139368498474978
134.30000 1.53544841687404139249
134.40000 1.53152767163574292370
134.50000 1.52781471279406129431
134.60000 1.52430563950508298314
134.70000 1.52099464466019734898
134.80000 1.51787603200393147258
134.90000 1.51494150576647678037
135.00000 1.51218750529191980888
135.10000 1.50960444549557418160
135.20000 1.50718564822453109769
135.30000 1.50492168338787650016
135.40000 1.50280368080498125987
135.50000 1.50082001769232808963
135.60000 1.49895802302332669425
135.70000 1.49720116354249471308
135.80000 1.49553055210584046429
135.90000 1.49392975996095612955
136.00000 1.49237692124141346224
136.10000 1.49085296485267117705
136.20000 1.48934429131916975968
136.30000 1.48783536772957511248
136.40000 1.48631546925778848936
136.50000 1.48477719672885601600
136.60000 1.48321384326940530345
136.70000 1.48162012915659322855
136.80000 1.47999000788789111337
136.90000 1.47831888154991783558
137.00000 1.47659767031375205268
137.10000 1.47481691346993983407
137.20000 1.47296948738118808324
137.30000 1.47104130731533164517
137.40000 1.46902330302381520798
137.50000 1.46690561292436262870
137.60000 1.46467932927245204568
137.70000 1.46233860056896535442
137.80000 1.45988053778828081204
137.90000 1.45730688351630316451
138.00000 1.45462135301734107329
138.10000 1.45183077597631880480
138.20000 1.44894348619709802676
138.30000 1.44596562850712326328
138.40000 1.44290227800291451338
138.50000 1.43975734869803668594
138.60000 1.43652722507197892646
138.70000 1.43320581059734752946
138.80000 1.42978872245447508984
138.90000 1.42626948210006933457
139.00000 1.42263974642563673875
139.10000 1.41889430563132502832
139.20000 1.41503293936572374053
139.30000 1.41105179690222569802
139.40000 1.40695420640829671603
139.50000 1.40273690951867378315
139.60000 1.39840114967379800134
139.70000 1.39394546532423570275
139.80000 1.38936737052120235835
139.90000 1.38466351714089730327
140.00000 1.37982954948826922127
140.10000 1.37486184762033454282
140.20000 1.36975810212971545686
140.30000 1.36451683614713966635
140.40000 1.35913709505185679042
140.50000 1.35362013790021608114
140.60000 1.34797263487728117899
140.70000 1.34220366789247003607
140.80000 1.33632598952688187250
140.90000 1.33035304776927541716
141.00000 1.32430342503257160457
141.10000 1.31819126423747779288
141.20000 1.31203138939432390395
141.30000 1.30583514419738297989
141.40000 1.29961063903039821182
141.50000 1.29336381109531590295
141.60000 1.28710085368202596029
141.70000 1.28082412863632452729
141.80000 1.27454182387985997389
141.90000 1.26826187936088341612
142.00000 1.26199464910157206260
142.10000 1.25574897467407872058
142.20000 1.24953251352095676470
142.30000 1.24334702111236829069
142.40000 1.23719408445805300819
142.50000 1.23106842123214256380
142.60000 1.22496282972627377596
142.70000 1.21887422628628914658
142.80000 1.21280174897383785064
142.90000 1.20675112604422292289
143.00000 1.20073519275025831983
143.10000 1.19477014278521372832
143.20000 1.18888002388340262666
143.30000 1.18309024293373326763
143.40000 1.17742760269878164598
143.50000 1.17191872448476562431
143.60000 1.16658986099957169137
143.70000 1.16146232334114049814
143.80000 1.15655707884479268358
143.90000 1.15189391901598299912
144.00000 1.14748937156080012208
144.10000 1.14335902573907204014
144.20000 1.13951877727530229584
144.30000 1.13598612660278558526
144.40000 1.13277532266641472771
144.50000 1.12990483987413736540
144.60000 1.12739201521298703936
144.70000 1.12525023927346933934
144.80000 1.12349335597901957508
144.90000 1.12212860525342637751
145.00000 1.12115546234498630301
145.10000 1.12056934711333238396
145.20000 1.12035722601588106149
145.30000 1.12050334463088507105
145.40000 1.12099326353640502151
145.50000 1.12181257809939000523
145.60000 1.12294690205102752222
145.70000 1.12439113507933706049
145.80000 1.12614130353788196360
145.90000 1.12819643249613229753
146.00000 1.13055876503833271550
146.10000 1.13323448302370326344
146.20000 1.13623070254636228079
146.30000 1.13955182938030510626
146.40000 1.14320394499363060936
146.50000 1.14718667165461785624
146.60000 1.15150022506337357641
146.70000 1.15614233935316113394
146.80000 1.16110601899482030029
146.90000 1.16638062353633087091
147.00000 1.17195565824693213944
147.10000 1.17781797561635134012
147.20000 1.18395075389688400670
147.30000 1.19033515325768649669
147.40000 1.19695678584191167114
147.50000 1.20379454596662797805
147.60000 1.21083478503468837203
147.70000 1.21805941730319543554
147.80000 1.22545713007595659425
147.90000 1.23301347417658011576
148.00000 1.24071295814785459989
148.10000 1.24854007558187734769
148.20000 1.25647412600061128357
148.30000 1.26449243047081938631
148.40000 1.27257472270393615578
148.50000 1.28070146912580685147
148.60000 1.28885694035102282177
148.70000 1.29702997130289938416
148.80000 1.30521780103705297266
148.90000 1.31341632442915829627
149.00000 1.32162641952255176609
149.10000 1.32984196783903612822
149.20000 1.33805386221519498291
149.30000 1.34625095465110070242
149.40000 1.35441894589894156574
149.50000 1.36254359957177150140
149.60000 1.37061336960829329274
149.70000 1.37862442560437757536
149.80000 1.38657461720673366724
149.90000 1.39446313222365258773
150.00000 1.40229140634926519541
150.10000 1.41005832695920774098
150.20000 1.41775929716824639837
150.30000 1.42538301344200113910
150.40000 1.43292271842308369481
150.50000 1.44036868547639565795
150.60000 1.44771359219736553525
150.70000 1.45495602967924772953
150.80000 1.46209784331316213045
150.90000 1.46914243393518519661
151.00000 1.47609707395313266368
151.10000 1.48296583070683054763
151.20000 1.48975288000594246208
151.30000 1.49646017052409383529
151.40000 1.50308764831961811980
151.50000 1.50963349573265629763
151.60000 1.51609448829912972545
151.70000 1.52246544411950447395
151.80000 1.52874800234571034418
151.90000 1.53493743880426605483
152.00000 1.54103113545735992699
152.10000 1.54702918642344947841
152.20000 1.55293085662852356113
152.30000 1.55873392506803418197
152.40000 1.56443762912172372740
152.50000 1.57003960754275240672
152.60000 1.57553787190152937941
152.70000 1.58092990006103686191
152.80000 1.58621540151550665745
152.90000 1.59139467431149837940
153.00000 1.59646722328552677367
153.10000 1.60144049508372305303
153.20000 1.60631640523465986296
153.30000 1.61110338860856474830
153.40000 1.61580983668252248946
153.50000 1.62044253851162522485
153.60000 1.62500741202648057336
153.70000 1.62950705568309829273
153.80000 1.63394413495259990177
153.90000 1.63831684463445592688
154.00000 1.64262161297999485442
154.10000 1.64685232705698296924
154.20000 1.65100367274303784330
154.30000 1.65507057250136617852
154.40000 1.65905211577394397414
154.50000 1.66294762060895952923
154.60000 1.66676067906823383880
154.70000 1.67049598497302590793
154.80000 1.67416336678025540889
154.90000 1.67776963588837189326
155.00000 1.68132327625385594671
155.10000 1.68483160006838665656
155.20000 1.68829850404571525225
155.30000 1.69172985849337068441
155.40000 1.69513065614659922001
155.50000 1.69850878293019138570
155.60000 1.70186927926236449824
155.70000 1.70522237569297688359
155.80000 1.70857477793188788486
155.90000 1.71193394377528480618
156.00000 1.71530641303616655020
156.10000 1.71869759173916340249
156.20000 1.72211308407781397937
156.30000 1.72555433258445965399
156.40000 1.72902354646719603313
156.50000 1.73252540290005560426
156.60000 1.73605878692111114811
156.70000 1.73962335307416472955
156.80000 1.74321859062367734949
156.90000 1.74684280213303681231
157.00000 1.75048757033861854268
157.10000 1.75414982169568400865
157.20000 1.75781938482228600095
157.30000 1.76149216451195149788
157.40000 1.76516226658457663734
157.50000 1.76882592948741001884
157.60000 1.77248740956261802158
157.70000 1.77615275237013328228
157.80000 1.77983120842539447814
157.90000 1.78353365434829964690
158.00000 1.78727495235484123314
158.10000 1.79106229982264994354
158.20000 1.79490470422526889091
158.30000 1.79880292441278847282
158.40000 1.80275357069179036475
158.50000 1.80675096623607759453
158.60000 1.81078426751532166054
158.70000 1.81484346713153198048
158.80000 1.81892429795662469180
158.90000 1.82302342432729042539
159.00000 1.82714475286661401396
159.10000 1.83129692494499646063
159.20000 1.83548924344437387934
159.30000 1.83973354833628013611
159.40000 1.84404006566397575113
159.50000 1.84841445698117174188
159.60000 1.85285836335997361091
159.70000 1.85736634615414521890
159.80000 1.86192996444307754204
159.90000 1.86653418344293925229
160.00000 1.87116424220563813124
160.10000 1.87580306191934765164
160.20000 1.88043598559403239261
160.30000 1.88504934730208057755
160.40000 1.88963157022447103271
160.50000 1.89417553487236235077
160.60000 1.89867376319946023527
160.70000 1.90312341259020824437
160.80000 1.90752255564645945289
160.90000 1.91187336585925585721
161.00000 1.91617832474485526417
161.10000 1.92044008783351531036
161.20000 1.92466553486937049168
161.30000 1.92886021421900866579
161.40000 1.93302620866790111920
161.50000 1.93716820098049307206
161.60000 1.94128180427160033688
161.70000 1.94536496004502969972
161.80000 1.94941072421026759878
161.90000 1.95341199793131198019
162.00000 1.95736441263679870756
162.10000 1.96126190463843966440
162.20000 1.96510416573727714440
162.30000 1.96889226046983078692
162.40000 1.97262537642199057258
162.50000 1.97630358778629959759
162.60000 1.97992695081535773310
162.70000 1.98349319379472537679
162.80000 1.98699838456904639729
162.90000 1.99044522379315929770
163.00000 1.99382980237632118708
163.10000 1.99715406009000717751
163.20000 2.00041795977965564755
163.30000 2.00362384735134354010
163.40000 2.00677492018437384098
163.50000 2.00987052639790705499
163.60000 2.01291170479308406251
163.70000 2.01590055925732606558
163.80000 2.01884137106286783167
163.90000 2.02173900621346275691
164.00000 2.02460131344543980565
164.10000 2.02743443671478560589
164.20000 2.03024031765182911806
164.30000 2.03302361953052576924
164.40000 2.03577787663241885422
164.50000 2.03849700339097874279
164.60000 2.04117425666428587750
164.70000 2.04380545969669040807
164.80000 2.04638837446976325418
164.90000 2.04893132406847643469
165.00000 2.05144640995834936287
165.10000 2.05395044716492612856
165.20000 2.05646222471165270855
165.30000 2.05899625219231518639
165.40000 2.06156617443486397536
165.50000 2.06417962483186041160
165.60000 2.06683652998707181259
165.70000 2.06954049589081488937
165.80000 2.07229004518407123481
165.90000 2.07508905240377575464
166.00000 2.07793851608631577431
166.10000 2.08084303967286297574
166.20000 2.08379976479579246544
166.30000 2.08680753998278432518
166.40000 2.08986298322976188361
166.50000 2.09295502705003195680
166.60000 2.09607631362028419826
166.70000 2.09922079041033699457
166.80000 2.10238293726737613094
166.90000 2.10556515362906782695
167.00000 2.10876850386499276356
167.10000 2.11200166188334236357
167.20000 2.11527237240550182533
167.30000 2.11859006821801182538
167.40000 2.12196078139818597355
167.50000 2.12538936253854437136
167.60000 2.12887584833780290598
167.70000 2.13242267154356619591
167.80000 2.13602830428367685522
167.90000 2.13969226788666972553
168.00000 2.14341721382119164877
168.10000 2.14720641571461405690
168.20000 2.15106199209320789858
168.30000 2.15498685650887439467
168.40000 2.15898373541117720019
168.50000 2.16305269340485554432
168.60000 2.16718871665159792562
168.70000 2.17138665321448450686
168.80000 2.17563567638724843558
168.90000 2.17992516363429320362
169.00000 2.18424580815392661703
169.10000 2.18858233473817475204
169.20000 2.19292046797985813318
169.30000 2.19724658950446433500
169.40000 2.20154760466086674171
169.50000 2.20581396874736469694
169.60000 2.21004167254307673156
169.70000 2.21423625874160050075
169.80000 2.21840712158904682867
169.90000 2.22256883569373391859
170.00000 2.22673388490519899394
170.10000 2.23091033166395999816
170.20000 2.23510028708803131413
170.30000 2.23929960984009462225
170.40000 2.24349652633049556946
170.50000 2.24767908716724950534
170.60000 2.25183365499807733910
170.70000 2.25595336458225572070
170.80000 2.26003109003128538820
170.90000 2.26406408173311207627
171.00000 2.26804900667534077866
171.10000 2.27198270305145589151
171.20000 2.27585852547758337148
171.30000 2.27966965901750773816
171.40000 2.28341201774296528291
171.50000 2.28708262292051880300
171.60000 2.29068028943914388412
171.70000 2.29420767665440436255
171.80000 2.29766747823613502091
171.90000 2.30106168889254248954
172.00000 2.30439439880177629284
172.10000 2.30766476626610564541
172.20000 2.31087480589883968729
172.30000 2.31402613150910635951
172.40000 2.31712089739249471039
172.50000 2.32016287847319029551
172.60000 2.32315488554293340297
172.70000 2.32609865391754182150
172.80000 2.32899221909971180564
172.90000 2.33183148696920206931
173.00000 2.33461055677751101871
173.10000 2.33732557826953153805
173.20000 2.33997425147927642746
173.30000 2.34255704183356013321
173.40000 2.34507870622992097476
173.50000 2.34754626940066934221
173.60000 2.34996605652783844630
173.70000 2.35233966143497227733
173.80000 2.35467065628083113461
173.90000 2.35695570725035051516
174.00000 2.35919245792156600815
174.10000 2.36137792389994194253
174.20000 2.36351136829950534511
174.30000 2.36559332269559807362
174.40000 2.36762467950876876307
174.50000 2.36960504908412954706
174.60000 2.37153273703948687447
174.70000 2.37340362441831625344
174.80000 2.37521256212428280429
174.90000 2.37695519529418139177
175.00000 2.37862810632599731752
175.10000 2.38023019790691673343
175.20000 2.38176793175447720822
175.30000 2.38324994007258919725
175.40000 2.38468487036820024355
175.50000 2.38608281656651641040
175.60000 2.38745546257390946119
175.70000 2.38880716079699493184
175.80000 2.39014547998359296522
175.90000 2.39147193387963472457
176.00000 2.39278788195736230412
176.10000 2.39409149815478021550
176.20000 2.39538309529248369036
176.30000 2.39665863589894670673
176.40000 2.39791780501688589467
176.50000 2.39915679396116168053
176.60000 2.40037663677286277656
176.70000 2.40158161803195853825
176.80000 2.40277642869452171592
176.90000 2.40396858161187289673
177.00000 2.40516685311456094829
177.10000 2.40637008486350660916
177.20000 2.40757941165831537354
177.30000 2.40878696776323497278
177.40000 2.40998159571333656274
177.50000 2.41115186002499643469
177.60000 2.41228949304866807066
177.70000 2.41338599373183567831
177.80000 2.41443716975157587139
177.90000 2.41544594804748218360
178.00000 2.41641074876313195065
178.10000 2.41733721900172628769
178.20000 2.41822221543471889427
178.30000 2.41906900699959363519
178.40000 2.41987841611949586809
178.50000 2.42065249112610131385
178.60000 2.42139548388651290967
178.70000 2.42210799017839004361
178.80000 2.42279604232878009710
178.90000 2.42345991973624354388
179.00000 2.42410386401861914939
179.10000 2.42472847816925678966
179.20000 2.42534187189208441291
179.30000 2.42594885310098819486
179.40000 2.42655723040154154943
179.50000 2.42717785715942126959
179.60000 2.42781923491247593336
179.70000 2.42848275431183575041
179.80000 2.42917319912331487915
179.90000 2.42988438765016143308
180.00000 2.43061109382846354192
180.10000 2.43134417479673165255
180.20000 2.43207626246073953165
180.30000 2.43280393522145553109
180.40000 2.43352450831155592041
180.50000 2.43423824520279855042
180.60000 2.43494656576710118162
180.70000 2.43565467405890689822
180.80000 2.43636506948650862486
180.90000 2.43707937324679681841
181.00000 2.43779858045471016719
181.10000 2.43852402283040877981
181.20000 2.43925127664720101915
181.30000 2.43997548360039880135
181.40000 2.44068975429713311196
181.50000 2.44138624344981513209
181.60000 2.44205363597444353920
181.70000 2.44268750539257477080
181.80000 2.44328177756782690739
181.90000 2.44383761901911150689
182.00000 2.44435921313316795410
182.10000 2.44485530653697377453
182.20000 2.44533382373163930356
182.30000 2.44580219783223680052
182.40000 2.44626612006257405878
182.50000 2.44672968291431818318
182.60000 2.44719760541338385806
182.70000 2.44766924208500851112
182.80000 2.44814757434963466705
182.90000 2.44863751253977974337
183.00000 2.44913946992285435259
183.10000 2.44965692650644449380
183.20000 2.45019314932741577935
183.30000 2.45074937394789514613
183.40000 2.45132467363362538320
183.50000 2.45191686066269384019
183.60000 2.45252304434657657305
183.70000 2.45314010261216022541
183.80000 2.45376666491783606999
183.90000 2.45439769227930949014
184.00000 2.45503024482408362854
184.10000 2.45566156692753572117
184.20000 2.45628797436579084840
184.30000 2.45690508547257478299
184.40000 2.45751285100546320622
184.50000 2.45810888083725860005
184.60000 2.45869455365728583215
184.70000 2.45927471754194228328
184.80000 2.45984866842616966708
184.90000 2.46041931283693999539
185.00000 2.46098458365122636946
185.10000 2.46154017598778996650
185.20000 2.46208195625856451708
185.30000 2.46260574388268655317
185.40000 2.46310602821173737632
185.50000 2.46358427643646889711
185.60000 2.46404358135727786075
185.70000 2.46449003995126748412
185.80000 2.46492716281942091790
185.90000 2.46536357138110564724
186.00000 2.46579961590819459678
186.10000 2.46623700398177465996
186.20000 2.46667670594283595508
186.30000 2.46711687732502855577
186.40000 2.46755950337494394534
186.50000 2.46800941811533612307
186.60000 2.46847403662525889650
186.70000 2.46896176576025575358
186.80000 2.46947638910012662627
186.90000 2.47002138295906256310
187.00000 2.47060044960531811200
187.10000 2.47120453865296225098
187.20000 2.47183141710635274464
187.30000 2.47247276336343086519
187.40000 2.47312097820749561487
187.50000 2.47376697362645699947
187.60000 2.47440416772038274062
187.70000 2.47502500054686316293
187.80000 2.47562143583242549043
187.90000 2.47619011263735563765
188.00000 2.47672854164601575538
188.10000 2.47724038987700989728
188.20000 2.47773431641590660679
188.30000 2.47821873459305443932
188.40000 2.47870628293430522784
188.50000 2.47920885013163019726
188.60000 2.47972822055482523800
188.70000 2.48026589142535280722
188.80000 2.48081573850800132334
188.90000 2.48136807780566887827
189.00000 2.48190991238239749288
189.10000 2.48242976044479453867
189.20000 2.48291858300770708134
189.30000 2.48336946546924426824
189.40000 2.48378146534613628435
189.50000 2.48415078007777136619
189.60000 2.48448037656549020286
189.70000 2.48476893280180078800
189.80000 2.48501775603213748948
189.90000 2.48522541416327062313
190.00000 2.48538854250638244145
190.10000 2.48550930053218670308
190.20000 2.48558406808440096261
190.30000 2.48561127762528467330
190.40000 2.48559034643563097340
190.50000 2.48552052224619541562
190.60000 2.48540381160828672291
190.70000 2.48524173725937574034
190.80000 2.48503834030241875461
190.90000 2.48479807095164173624
191.00000 2.48452292888755607072
191.10000 2.48421719287766785232
191.20000 2.48388160196998922897
191.30000 2.48352013347305078778
191.40000 2.48313167201117226618
191.50000 2.48271750058922330060
191.60000 2.48227967490087627313
191.70000 2.48182087215133235932
191.80000 2.48134259420842570599
191.90000 2.48084339990193657527
192.00000 2.48032014976413881489
192.10000 2.47976659544603108600
192.20000 2.47917674829327164694
192.30000 2.47854118185456018861
192.40000 2.47785445948727989450
192.50000 2.47711116057111978771
192.60000 2.47631205566604630218
192.70000 2.47545705580706853028
192.80000 2.47454623117249518887
192.90000 2.47357861417845379948
193.00000 2.47255439752111419547
193.10000 2.47146843129524921714
193.20000 2.47031661764580290814
193.30000 2.46909662817901883748
193.40000 2.46780822897951290545
193.50000 2.46645113100219360498
193.60000 2.46503118539137350200
193.70000 2.46355290148740260413
193.80000 2.46202578625610661982
193.90000 2.46045920548075740698
194.00000 2.45886171282912939662
194.10000 2.45724060378201466834
194.20000 2.45560698235609356234
194.30000 2.45396435355100461980
194.40000 2.45231842122306784257
194.50000 2.45067020992237958039
194.60000 2.44901850904602188962
194.70000 2.44735957390817420521
194.80000 2.44569197394622857686
194.90000 2.44401084374251498532
195.00000 2.44231371952601535558
195.10000 2.44060118994091289859
195.20000 2.43887606462054565795
195.30000 2.43714373872264661713
195.40000 2.43540411315678778460
195.50000 2.43365945485065761285
195.60000 2.43191152796848265608
195.70000 2.43015637687248431111
195.80000 2.42839478037838814656
195.90000 2.42662333081032582410
196.00000 2.42484123094193529922
196.10000 2.42305053945744185750
196.20000 2.42125484667393076960
196.30000 2.41945523069347162491
196.40000 2.41765378016001290308
196.50000 2.41586030575735069756
196.60000 2.41407539093831947375
196.70000 2.41230187079250096078
196.80000 2.41054628949414700925
196.90000 2.40880736590433897651
197.00000 2.40708554833765723391
197.10000 2.40537920388719582860
197.20000 2.40368795433974748701
197.30000 2.40200733393405774588
197.40000 2.40034120284221259709
197.50000 2.39869260942560124443
197.60000 2.39706872165484650712
197.70000 2.39547663598082291961
197.80000 2.39392420446951494538
197.90000 2.39241887147903094783
198.00000 2.39095696482830907518
198.10000 2.38954010103094942807
198.20000 2.38816115198828238539
198.30000 2.38681380471414233858
198.40000 2.38549517301377074071
198.50000 2.38420304489634439356
198.60000 2.38294485150642963846
198.70000 2.38172520518845750405
198.80000 2.38055629924162894182
198.90000 2.37944450720604114701
199.00000 2.37839915203672236761
199.10000 2.37742176631640184030
199.20000 2.37651594168164586288
199.30000 2.37567921780572050362
199.40000 2.37490835250562879483
199.50000 2.37419975734498802092
199.60000 2.37354880236598463751
199.70000 2.37295526887529002995
199.80000 2.37241996364829976955
199.90000 2.37194462377687055478
200.00000 2.37153308113127530119
200.10000 2.37118667830202689842
200.20000 2.37090959555568039798
200.30000 2.37070220329104178271
200.40000 2.37056311506612284925
200.50000 2.37048835729813277646
200.60000 2.37047890894667105451
200.70000 2.37053427643537776371
200.80000 2.37066034732055194933
200.90000 2.37086739742926154229
201.00000 2.37116953908951858397
201.10000 2.37157899690185315150
201.20000 2.37211420439151706539
201.30000 2.37278356718412056689
201.40000 2.37359125654292044959
201.50000 2.37453425004294263180
201.60000 2.37560294448925113298
201.70000 2.37678076810315006385
201.80000 2.37804901410336788709
201.90000 2.37938976365853099801
202.00000 2.38078959093364653428
202.10000 2.38223829294111549423
202.20000 2.38373181334373267620
202.30000 2.38527164035335816089
202.40000 2.38685939954346703450
202.50000 2.38849703077521115849
202.60000 2.39018586198082093835
202.70000 2.39192381303146860911
202.80000 2.39370850767778322653
202.90000 2.39553849387460271719
203.00000 2.39741092374336194021
203.10000 2.39932968363686944154
203.20000 2.40130023459687356105
203.30000 2.40333106776615360259
203.40000 2.40542687047642335927
203.50000 2.40759377116261039723
203.60000 2.40983340589531209195
203.70000 2.41214212058949793548
203.80000 2.41451609764337665722
203.90000 2.41694650382936692751
204.00000 2.41943184309746572368
204.10000 2.42197054331509160078
204.20000 2.42456316868709362154
204.30000 2.42721451373070855737
204.40000 2.42992389035438721084
204.50000 2.43269353781153453369
204.60000 2.43552035607998973669
204.70000 2.43840062071206830637
204.80000 2.44133137132057515368
204.90000 2.44430665629826406198
205.00000 2.44732711666033725578
205.10000 2.45039142795125693363
205.20000 2.45350088827088057363
205.30000 2.45665773517293206189
205.40000 2.45986196547712814950
205.50000 2.46311567064419449281
205.60000 2.46641865091674977789
205.70000 2.46977495424360476285
205.80000 2.47318611821674270046
205.90000 2.47665778761519654564
206.00000 2.48019213733392034556
206.10000 2.48378973403366010449
206.20000 2.48745063579018588732
206.30000 2.49116741361575296276
206.40000 2.49493946983669325251
206.50000 2.49875830633416804656
206.60000 2.50262500220448528947
206.70000 2.50653968355918913426
206.80000 2.51050782251659196059
206.90000 2.51453515395430493074
207.00000 2.51862579109243618497
207.10000 2.52278099904391225379
207.20000 2.52700129494644303793
207.30000 2.53128505946801653380
207.40000 2.53563456463327932762
207.50000 2.54005321162648086757
207.60000 2.54454800916685397877
207.70000 2.54912970728482155045
207.80000 2.55380749705865653369
207.90000 2.55858869237964858164
208.00000 2.56347318570801516390
208.10000 2.56845398623607816424
208.20000 2.57351625635549463882
208.30000 2.57864366527056234908
208.40000 2.58381959304456858203
208.50000 2.58903276507521240755
208.60000 2.59428297445536962379
208.70000 2.59957158380645482851
208.80000 2.60491019796633296530
208.90000 2.61030916613205034349
209.00000 2.61577625887555604597
209.10000 2.62131008840274370161
209.20000 2.62690224585879860639
209.30000 2.63253374702110893946
209.40000 2.63818680035114268630
209.50000 2.64384286729014967758
209.60000 2.64949394235899320351
209.70000 2.65513792606504719031
209.80000 2.66077993491269397763
209.90000 2.66642723992949036929
210.00000 2.67208633557132655758
210.10000 2.67775519335375391219
210.20000 2.68342789356859745675
210.30000 2.68909275905945646871
210.40000 2.69473998592071958737
210.50000 2.70036409016413932907
210.60000 2.70596476400137184047
210.70000 2.71155023694896716918
210.80000 2.71712924462878651634
210.90000 2.72270667684456968204
211.00000 2.72828208657041180229
211.10000 2.73384519062400459105
211.20000 2.73937722810367977257
211.30000 2.74485895413662375673
211.40000 2.75027094778423603956
211.50000 2.75560293191272388731
211.60000 2.76085223933969345631
211.70000 2.76602396099961505738
211.80000 2.77112426897477840265
211.90000 2.77616143186630989547
212.00000 2.78113524834481934980
212.10000 2.78604035185206892221
212.20000 2.79086762909798357208
212.30000 2.79560471099438520029
212.40000 2.80024521104331147108
212.50000 2.80478879820976894887
212.60000 2.80924739136979532765
212.70000 2.81363414244051993093
212.80000 2.81796599556701535439
212.90000 2.82225776182048970549
213.00000 2.82651140461063768905
213.10000 2.83072352763900275602
213.20000 2.83487933079152418444
213.30000 2.83896416708559391425
213.40000 2.84296327566080248162
213.50000 2.84686483130372735299
213.60000 2.85066675566068227160
213.70000 2.85436914730891105881
213.80000 2.85797629527275820615
213.90000 2.86148970652333467379
214.00000 2.86491150990288005439
214.10000 2.86823540782464367094
214.20000 2.87145284789233479761
214.30000 2.87455789904917378757
214.40000 2.87754403709882431401
214.50000 2.88041068853974363250
214.60000 2.88316623497657519303
214.70000 2.88581802786766165146
214.80000 2.88838276549784862477
214.90000 2.89087197959871616311
215.00000 2.89329432585815575887
215.10000 2.89565434790048793213
215.20000 2.89795325751537959480
215.30000 2.90018409780137922885
215.40000 2.90234474221791922538
215.50000 2.90442782151028845291
215.60000 2.90643358835222656804
215.70000 2.90835908296998292094
215.80000 2.91019779816664695379
215.90000 2.91194827788424154214
216.00000 2.91360137531183218653
216.10000 2.91515162877971066268
216.20000 2.91658838149060725493
216.30000 2.91790812604406720720
216.40000 2.91910962171498451590
216.50000 2.92019658480623526668
216.60000 2.92117949304625921680
216.70000 2.92207744685403572894
216.80000 2.92290595371352993520
216.90000 2.92368517602083826004
217.00000 2.92442787361972734976
217.10000 2.92514447638146584590
217.20000 2.92583749552534103141
217.30000 2.92650612112583834246
217.40000 2.92714705784403664285
217.50000 2.92775816523837911061
217.60000 2.92834136500886795091
217.70000 2.92890368254847192405
217.80000 2.92945495865527859117
217.90000 2.93001500124760453418
218.00000 2.93060143851292067845
218.10000 2.93123102777553171833
218.20000 2.93192197734625946508
218.30000 2.93268753118415259511
218.40000 2.93353600614701847228
218.50000 2.93447938925101329463
218.60000 2.93552493788163891319
218.70000 2.93668449552382116294
218.80000 2.93797362980235069365
218.90000 2.93940810164359450416
219.00000 2.94100406980847274039
219.10000 2.94277769189145512660
219.20000 2.94474570813746156990
219.30000 2.94692131319738498375
219.40000 2.94931981591773122511
219.50000 2.95195845018336936618
219.60000 2.95485997104532857083
219.70000 2.95804466700335679701
219.80000 2.96153567088056530131
219.90000 2.96535191389234610013
220.00000 2.96950790895764411331
220.10000 2.97401650346765897028
220.20000 2.97888574110001741771
220.30000 2.98412748600105890315
220.40000 2.98975114289149490743
220.50000 2.99577123824583775577
220.60000 3.00219929458955139499
220.70000 3.00904115480164212392
220.80000 3.01629662377856995803
220.90000 3.02395122846731772483
221.00000 3.03198102199931324042
221.10000 3.04035533835537059252
221.20000 3.04903764847353106605
221.30000 3.05799143542849053545
221.40000 3.06718713665306049581
221.50000 3.07659924548063295529
221.60000 3.08621142787560813607
221.70000 3.09600909734548422240
221.80000 3.10597937709525045069
221.90000 3.11610635289153762220
222.00000 3.12637115816100760036
222.10000 3.13674777351032800569
222.20000 3.14720952685692663273
222.30000 3.15772730360729534608
222.40000 3.16827318731276706804
222.50000 3.17882465100373222835
222.60000 3.18935570871704431149
222.70000 3.19984606438403533399
222.80000 3.21027406321345093971
222.90000 3.22061950569234427842
223.00000 3.23086333602289652774
223.10000 3.24099156577890526296
223.20000 3.25099514312187184479
223.30000 3.26086522205763665322
223.40000 3.27060249478700789423
223.50000 3.28020515773922287148
223.60000 3.28967808411674226540
223.70000 3.29901963058027285816
223.80000 3.30823221756922620052
223.90000 3.31731334763615600172
224.00000 3.32625967822808446465
224.10000 3.33507205497842280127
224.20000 3.34374878745054650075
224.30000 3.35229369586869581011
224.40000 3.36071252771328241138
224.50000 3.36901269305548921673
224.60000 3.37720170990214915235
224.70000 3.38528863269012853606
224.80000 3.39327254919097236962
224.90000 3.40115160968604867630
225.00000 3.40892274941292854167
225.10000 3.41657542588013121709
225.20000 3.42410727687568223479
225.30000 3.43151411060861004293
225.40000 3.43879755893102843757
225.50000 3.44596044541053895133
225.60000 3.45300881029545014394
225.70000 3.45995004103137304244
225.80000 3.46678760598064328547
225.90000 3.47352544057877889036
226.00000 3.48016065974000688806
226.10000 3.48669229454235034881
226.20000 3.49311797132318449843
226.30000 3.49943541132366093567
226.40000 3.50564897301612330154
226.50000 3.51176357026665449746
226.60000 3.51778783017481030116
226.70000 3.52373163579804981720
226.80000 3.52960610751978952317
226.90000 3.53541716251335748928
227.00000 3.54116747641494640450
227.10000 3.54685775502246495151
227.20000 3.55248529951089312034
227.30000 3.55804494780504424138
227.40000 3.56353195156631084752
227.50000 3.56894193795444086095
227.60000 3.57427766786983129034
227.70000 3.57953861723588617020
227.80000 3.58472964069997892498
227.90000 3.58985096716312166183
228.00000 3.59490914619173651238
228.10000 3.59990477665021022983
228.20000 3.60483856738647868123
228.30000 3.60971329332150699549
228.40000 3.61453172932663574923
228.50000 3.61929701633355866252
228.60000 3.62401772391581992384
228.70000 3.62870021430952601088
228.80000 3.63335553358668713699
228.90000 3.63799080689382721260
229.00000 3.64261108489034277797
229.10000 3.64721848113805762449
229.20000 3.65181508880638697653
229.30000 3.65639642002956238536
229.40000 3.66096097569599886605
229.50000 3.66550654753459688865
229.60000 3.67003005379193046193
229.70000 3.67453262914890987092
229.80000 3.67901426454886146313
229.90000 3.68347909166076304470
230.00000 3.68792742505068827716
230.10000 3.69236489649289673234
230.20000 3.69679438452100010760
230.30000 3.70121856445144292967
230.40000 3.70564315137655962610
230.50000 3.71007035797476487695
230.60000 3.71450374278476128176
230.70000 3.71894983222226325315
230.80000 3.72341301776031824626
230.90000 3.72789550247227289416
231.00000 3.73240484949529557327
231.10000 3.73694511439946091162
231.20000 3.74151961175389270469
231.30000 3.74613141308043276710
231.40000 3.75078441272915604506
231.50000 3.75547922930483001226
231.60000 3.76022042711182026257
231.70000 3.76500948935510652585
231.80000 3.76985189322352556529
231.90000 3.77475420378029382492
232.00000 3.77972140452758766552
232.10000 3.78476163385859744159
232.20000 3.78988127978423619643
232.30000 3.79508780651370436773
232.40000 3.80038812816230652954
232.50000 3.80578450080269258537
232.60000 3.81128759611158181619
232.70000 3.81690042526380297501
232.80000 3.82263528974554411387
232.90000 3.82850171168761527040
233.00000 3.83451419017468235004
233.10000 3.84068671883674990271
233.20000 3.84703250830104111819
233.30000 3.85356584671431299003
233.40000 3.86029807087302521424
233.50000 3.86723918580736353191
233.60000 3.87439737847487709142
233.70000 3.88177510990886745368
233.80000 3.88937634957495467105
233.90000 3.89719894608191640879
234.00000 3.90524306342601420412
234.10000 3.91350662492476176975
234.20000 3.92198525217969171292
234.30000 3.93068241555051099500
234.40000 3.93959670782518042249
234.50000 3.94873203824176957787
234.60000 3.95809334427486689610
234.70000 3.96768191063484825823
234.80000 3.97750309709420590917
234.90000 3.98755747607918499329
235.00000 3.99784670722552842606
235.10000 4.00836216960618467515
235.20000 4.01909895535964627983
235.30000 4.03004520528306233042
235.40000 4.04118797915291240662
235.50000 4.05251315374188514181
235.60000 4.06400442925669066008
235.70000 4.07564621871845005211
235.80000 4.08742097110696441169
235.90000 4.09930859208171835822
236.00000 4.11128970839881338567
236.10000 4.12334448788286424444
236.20000 4.13545360809694007139
236.30000 4.14760363823099663362
236.40000 4.15977543318734935768
236.50000 4.17195628664599025422
236.60000 4.18412929807982869892
236.70000 4.19627862391941271819
236.80000 4.20838837581811120561
236.90000 4.22043820468858423018
237.00000 4.23241280349932312695
237.10000 4.24429946701502202094
237.20000 4.25608723576326616627
237.30000 4.26777590474265647096
237.40000 4.27936815270198504570
237.50000 4.29086908998328682406
237.60000 4.30228755332137231145
237.70000 4.31362690342790309336
237.80000 4.32488486765162339390
237.90000 4.33605255370930669258
238.00000 4.34711168641950123061
238.10000 4.35804531148874127903
238.20000 4.36883475672598539630
238.30000 4.37947191423840506857
238.40000 4.38995702240978664458
238.50000 4.40029910107415311823
238.60000 4.41051672225715521093
238.70000 4.42063516234375532525
238.80000 4.43067744978417493468
238.90000 4.44066250053592791612
239.00000 4.45060138130623870860
239.10000 4.46049983485550641489
239.20000 4.47035688984336014612
239.30000 4.48016594050756115517
239.40000 4.48991879267465148215
239.50000 4.49960433946152647720
239.60000 4.50921717249956813387
239.70000 4.51875411597765518428
239.80000 4.52821650734624216245
239.90000 4.53760670645363446311
240.00000 4.54693642659208508973
240.10000 4.55621905245401913830
240.20000 4.56547073955238486533
240.30000 4.57470650465294877150
240.40000 4.58394177860823184343
240.50000 4.59318663882070004438
240.60000 4.60244672970747158434
240.70000 4.61172371719393008132
240.80000 4.62101183148712572088
240.90000 4.63030885175578757526
241.00000 4.63961057012008282626
241.10000 4.64891551461682297584
241.20000 4.65822788186290860426
241.30000 4.66755625907208535705
241.40000 4.67690924833281322459
241.50000 4.68629612180034991010
241.60000 4.69572126508047749561
241.70000 4.70518638730507678068
241.80000 4.71468916584508251715
241.90000 4.72422258803900983168
242.00000 4.73378096030160651961
242.10000 4.74335830393551442071
242.20000 4.75295571555321773334
242.30000 4.76257781616300732544
242.40000 4.77223565340030122867
242.50000 4.78194300825741753214
242.60000 4.79171589435026917686
242.70000 4.80156737855629804760
242.80000 4.81150502568011457335
242.90000 4.82153225545966870492
243.00000 4.83165049575628969665
243.10000 4.84185476147261154089
243.20000 4.85213944696584333440
243.30000 4.86250233525476057431
243.40000 4.87294098670546183744
243.50000 4.88345378356036046964
243.60000 4.89404115685810308858
243.70000 4.90470116106516728114
243.80000 4.91542904101157786207
243.90000 4.92621613667630300007
244.00000 4.93704925494581226585
244.10000 4.94791591959695693453
244.20000 4.95880744186563469346
244.30000 4.96972222767238772765
244.40000 4.98066462406665160918
244.50000 4.99164724240104931716
244.60000 5.00268955234651753420
244.70000 5.01381328797084345515
244.80000 5.02503835478267767619
244.90000 5.03637566902549476606
245.00000 5.04783267371146128802
245.10000 5.05940189719585332726
245.20000 5.07107724316510485551
245.30000 5.08284494706763605797
245.40000 5.09469695970093985726
245.50000 5.10662488996284120057
245.60000 5.11862621841886399721
245.70000 5.13069940203896568134
245.80000 5.14284687400431940956
245.90000 5.15506905595676768524
246.00000 5.16736495683157645497
246.10000 5.17973110000133115018
246.20000 5.19216633542647591478
246.30000 5.20466887907434510984
246.40000 5.21724006699662997211
246.50000 5.22988021232025925261
246.60000 5.24259446197748543724
246.70000 5.25537913025825378462
246.80000 5.26823258936609593575
246.90000 5.28114741042720753176
247.00000 5.29411776154828274896
247.10000 5.30713960446726895784
247.20000 5.32021612873058005806
247.30000 5.33335434484030884553
247.40000 5.34656519126448134623
247.50000 5.35986325164793733284
247.60000 5.37325547382636553528
247.70000 5.38674240762828754738
247.80000 5.40031391977373848666
247.90000 5.41394878488576025798
248.00000 5.42762517905474014319
248.10000 5.44131648827983539118
248.20000 5.45500695490280745434
248.30000 5.46868645249304817007
248.40000 5.48236021802371172867
248.50000 5.49603534594611209001
248.60000 5.50972763442994521313
248.70000 5.52344650315036544574
248.80000 5.53720085347687202712
248.90000 5.55098693959749827837
249.00000 5.56479872272708530170
249.10000 5.57862614222587961370
249.20000 5.59245942832078130043
249.30000 5.60628955140875683971
249.40000 5.62011180878467932994
249.50000 5.63392320295662177213
249.60000 5.64772212535461060992
249.70000 5.66150427145957384377
249.80000 5.67526116697954262524
249.90000 5.68898684136006769160
250.00000 5.70266560556280557368
250.10000 5.71628681651437080862
250.20000 5.72984023146029788145
250.30000 5.74332116156122684923
250.40000 5.75672428300939213914
250.50000 5.77005301156202550187
250.60000 5.78330782147457546171
250.70000 5.79649311287592232570
250.80000 5.80961053385241995603
250.90000 5.82266170459292611649
251.00000 5.83564741995067758908
251.10000 5.84856702202761800581
251.20000 5.86141694078155474121
251.30000 5.87419820421085212806
251.40000 5.88690102221100707372
251.50000 5.89952002284372283492
251.60000 5.91204190995530748022
251.70000 5.92444910710776550932
251.80000 5.93672745755378263515
251.90000 5.94885702682641382036
252.00000 5.96082297403261255414
252.10000 5.97261521898255220256
252.20000 5.98422422443661447400
252.30000 5.99564760123958586212
252.40000 6.00688072130461068971
252.50000 6.01792370772162581094
252.60000 6.02877512449958610993
252.70000 6.03943183360579043798
252.80000 6.04989217311333574481
252.90000 6.06015792071139017442
253.00000 6.07022872643346117266
253.10000 6.08010919737713263382
253.20000 6.08980899786799553117
253.30000 6.09933504761756795884
253.40000 6.10869553515912266079
253.50000 6.11789058568114635745
253.60000 6.12691697003819368715
253.70000 6.13576985325867645519
253.80000 6.14443350119414995691
253.90000 6.15290061667909601219
254.00000 6.16116058192618446541
254.10000 6.16920989100006225424
254.20000 6.17705280066554069276
254.30000 6.18469505539739606651
254.40000 6.19215194103035556318
254.50000 6.19943389131572238592
254.60000 6.20655472630170240086
254.70000 6.21351996050652435658
254.80000 6.22033352866564543350
254.90000 6.22700025677026931660
255.00000 6.23352072152752212217
255.10000 6.23990833884456991868
255.20000 6.24617759991156511463
255.30000 6.25235164701682466077
255.40000 6.25845629627602336906
255.50000 6.26452405614512745483
255.60000 6.27057527323267207105
255.70000 6.27662761343175432453
255.80000 6.28268371327707376258
255.90000 6.28873495947006817407
256.00000 6.29476689710238595106
256.10000 6.30076479047512136219
256.20000 6.30671685364453316837
256.30000 6.31261995180661893773
256.40000 6.31848850294767886269
256.50000 6.32433983409794322225
256.60000 6.33019556077922445727
256.70000 6.33607644266284085367
256.80000 6.34199679427418190807
256.90000 6.34796428758684810545
257.00000 6.35397899504601761946
257.10000 6.36004117214731558847
257.20000 6.36615325262705248990
257.30000 6.37232764304174805352
257.40000 6.37858215066240249798
257.50000 6.38494159769891708913
257.60000 6.39143104969872924623
257.70000 6.39807208529960218671
257.80000 6.40488340557218886833
257.90000 6.41186970055131422896
258.00000 6.41903528974377893628
258.10000 6.42638007676561253046
258.20000 6.43390173433407358564
258.30000 6.44160189291716474669
258.40000 6.44948001764560861407
258.50000 6.45753270530780974379
258.60000 6.46575572717582642826
258.70000 6.47413351398015269568
258.80000 6.48264810557637780530
258.90000 6.49127850512115987426
259.00000 6.50001451951562951276
259.10000 6.50885234641054059915
259.20000 6.51780563170627235297
259.30000 6.52690274467522612250
259.40000 6.53618366688337484328
259.50000 6.54568941506706381248
259.60000 6.55545592032720482390
259.70000 6.56550546285394541366
259.80000 6.57584206733266975288
259.90000 6.58645650030014242103
260.00000 6.59733025189977889134
260.10000 6.60843923122313352183
260.20000 6.61976927360470774285
260.30000 6.63131149281723908976
260.40000 6.64306598753391881433
260.50000 6.65503717741268519804
260.60000 6.66722834502628985815
260.70000 6.67964096058351028493
260.80000 6.69226733256054259367
260.90000 6.70509739331338870299
261.00000 6.71812356302040637005
261.10000 6.73134198044535544454
261.20000 6.74476029043946082921
261.30000 6.75839664611378073561
261.40000 6.77227820696181972792
261.50000 6.78643418048233928349
261.60000 6.80089281617303537988
261.70000 6.81566949352013400576
261.80000 6.83076658547882164420
261.90000 6.84618048838124044969
262.00000 6.86188883711263570918
262.10000 6.87787512113537868354
262.20000 6.89412147002422637180
262.30000 6.91061964713367798297
262.40000 6.92736645437708889218
262.50000 6.94436875344368503531
262.60000 6.96163049357928792391
262.70000 6.97915540544541822140
262.80000 6.99694146191991519079
262.90000 7.01497792844068754593
263.00000 7.03325510622791216269
263.10000 7.05175700397468318776
263.20000 7.07047380055926662225
263.30000 7.08939673224132661108
263.40000 7.10851651672006738117
263.50000 7.12783121788486234635
263.60000 7.14733409624238847221
263.70000 7.16701317081934767111
263.80000 7.18685549975655208317
263.90000 7.20684362972646992896
264.00000 7.22696027102826960047
264.10000 7.24719114652090572275
264.20000 7.26753235294456738753
264.30000 7.28798971164271059990
264.40000 7.30857548078050569708
264.50000 7.32930254357131856009
264.60000 7.35018657707448947448
264.70000 7.37122628918865846535
264.80000 7.39240917812325916166
264.90000 7.41370774164709031255
265.00000 7.43507786644242213480
265.10000 7.45647327408661741794
265.20000 7.47784669364262909799
265.30000 7.49915888791983123961
265.40000 7.52038378403881725725
265.50000 7.54150433937142278430
265.60000 7.56251451717806621758
265.70000 7.58341579068100419293
265.80000 7.60421084071798998142
265.90000 7.62489850434620539415
266.00000 7.64547546701799311973
266.10000 7.66592939914985128869
266.20000 7.68624955246250120085
266.30000 7.70641906368586991857
266.40000 7.72642040500955396983
266.50000 7.74623168665183935963
266.60000 7.76582932269683609224
266.70000 7.78519010877518648664
266.80000 7.80428993382966263564
266.90000 7.82311170873163487642
267.00000 7.84164234718174327933
267.10000 7.85987487850576410179
267.20000 7.87781020900078551771
267.30000 7.89544848346704115204
267.40000 7.91279726412000271462
267.50000 7.92985640070852733219
267.60000 7.94662793821693907043
267.70000 7.96310445587812190919
267.80000 7.97928059031426717254
267.90000 7.99514514448324446427
268.00000 8.01068806269792282941
268.10000 8.02589898738614825833
268.20000 8.04077248752549893958
268.30000 8.05530968268824535078
268.40000 8.06951240888258378047
268.50000 8.08339023112221150918
268.60000 8.09695610967578358899
268.70000 8.11021679278143587652
268.80000 8.12318128657590652444
268.90000 8.13585195042842455483
269.00000 8.14822885006140460205
269.10000 8.16031238257212797982
269.20000 8.17210736804240721179
269.30000 8.18362402534659457457
269.40000 8.19488267234803063351
269.50000 8.20590729986057056725
269.60000 8.21672675423060420514
269.70000 8.22736960444551804140
269.80000 8.23786202124106956081
269.90000 8.24821912656550365486
270.00000 8.25845352980992440723
270.10000 8.26857384165008228294
270.20000 8.27858640144179445888
270.30000 8.28850077070799336485
270.40000 8.29832918915422395404
270.50000 8.30808246930866713577
270.60000 8.31776851758162358635
270.70000 8.32739387654871288423
270.80000 8.33695997210410024888
270.90000 8.34646565349393862824
271.00000 8.35591022471184763266
271.10000 8.36530194391894021608
271.20000 8.37465183866732456296
271.30000 8.38398544356978234370
271.40000 8.39333230422726680213
271.50000 8.40272500999943470124
271.60000 8.41219836426222179465
271.70000 8.42177921209823690542
271.80000 8.43148359726460002795
271.90000 8.44132233055959070927
272.00000 8.45129826502709582366
272.10000 8.46141242112408795686
272.20000 8.47167004485373001947
272.30000 8.48207501354904311836
272.40000 8.49263857612826945386
272.50000 8.50337027182645975127
272.60000 8.51427662713903135725
272.70000 8.52535848311829055135
272.80000 8.53661439834112455619
272.90000 8.54803799441281145268
273.00000 8.55962040652510477902
273.10000 8.57135891943634571306
273.20000 8.58325397867271547277
273.30000 8.59531100035141253177
273.40000 8.60753484408189892283
273.50000 8.61993151973123276041
273.60000 8.63250315882021557224
273.70000 8.64524198246659837240
273.80000 8.65814106484579055683
273.90000 8.67119042697050910521
274.00000 8.68438765362699593948
274.10000 8.69774124318204812390
274.20000 8.71127409331930044282
274.30000 8.72501891280683700501
274.40000 8.73901529090097198463
274.50000 8.75330266128739547081
274.60000 8.76790771431776647209
274.70000 8.78283875740662792227
274.80000 8.79808041619591017477
274.90000 8.81359641433336791973
275.00000 8.82933148454009512277
275.10000 8.84522696720835988294
275.20000 8.86122504633890900257
275.30000 8.87728528331837491590
275.40000 8.89338664004939121819
275.50000 8.90953115714031273402
275.60000 8.92573663727840448542
275.70000 8.94203663515454403106
275.80000 8.95846506058549072466
275.90000 8.97505331290778461635
276.00000 8.99182348931077494379
276.10000 9.00878477764198782393
276.20000 9.02593847693706585016
276.30000 9.04327664215830566449
276.40000 9.06079058466020392109
276.50000 9.07847610351225190688
276.60000 9.09633539732787117726
276.70000 9.11437475460922662186
276.80000 9.13260576408338125740
276.90000 9.15103717326123640307
277.00000 9.16967206490673798294
277.10000 9.18850522508802842983
277.20000 9.20752406503431301240
277.30000 9.22670607055296847121
277.40000 9.24602306391272203817
277.50000 9.26544958300119401173
277.60000 9.28496639745535104971
277.70000 9.30455647660961860207
277.80000 9.32421186024609803320
277.90000 9.34392963993003320602
278.00000 9.36371366659008855021
278.10000 9.38356960112903942220
278.20000 9.40350842272212781155
278.30000 9.42354156426982604519
278.40000 9.44368152116334342449
278.50000 9.46394177405065188200
278.60000 9.48433471659815473005
278.70000 9.50486499043400405521
278.80000 9.52553492508368266913
278.90000 9.54633125590988488195
279.00000 9.56723846508311927108
279.10000 9.58823260869050881830
279.20000 9.60928609172304745570
279.30000 9.63037208738270922266
279.40000 9.65146781650096992126
279.50000 9.67255439953009517319
279.60000 9.69361657518075139179
279.70000 9.71464097432951970850
279.80000 9.73561495089257317531
279.90000 9.75651982446681650773
280.00000 9.77733298241340453939
280.10000 9.79802517923882455257
280.20000 9.81857049757030567708
280.30000 9.83894598615893408747
280.40000 9.85913916666090072490
280.50000 9.87914535446988956792
280.60000 9.89896657698787262654
280.70000 9.91861463722651138265
280.80000 9.93809358004612472163
280.90000 9.95740593035686177453
281.00000 9.97654482349360268737
281.10000 9.99549725959029013829
281.20000 10.01423895727049245450
281.30000 10.03274677411894015555
281.40000 10.05099756591140559211
281.50000 10.06897038327345563158
281.60000 10.08665089938583132680
281.70000 10.10402853623315931299
281.80000 10.12109439469734419095
281.90000 10.13783471823115687946
282.00000 10.15423497855067366177
282.10000 10.17027692927739308370
282.20000 10.18594129157546244297
282.30000 10.20121115200376587127
282.40000 10.21608303953849036057
282.50000 10.23055687132406297342
282.60000 10.24464943803173774563
282.70000 10.25838412729543872582
282.80000 10.27179342998188413237
282.90000 10.28491492403223527996
283.00000 10.29778506993392244590
283.10000 10.31043524214089615849
283.20000 10.32289108399696329955
283.30000 10.33517320478786170594
283.40000 10.34729031748090075787
283.50000 10.35925057192676462580
283.60000 10.37105681908965341099
283.70000 10.38270692324029726101
283.80000 10.39419986970324714854
283.90000 10.40553507123290608920
284.00000 10.41670777508777002362
284.10000 10.42772036045491584316
284.20000 10.43857921322978704922
284.30000 10.44929379282131199854
284.40000 10.45987805054007309863
284.50000 10.47034870746939354293
284.60000 10.48072488393841964795
284.70000 10.49102696828551670843
284.80000 10.50127482099640129211
284.90000 10.51149047595882094085
285.00000 10.52169337550862104574
285.10000 10.53189701339663689364
285.20000 10.54211952081031947925
285.30000 10.55237445040465762186
285.40000 10.56267798054115630625
285.50000 10.57304255179506028266
285.60000 10.58347930974445662236
285.70000 10.59399397205256106521
285.80000 10.60459089290223397253
285.90000 10.61526097386724637844
286.00000 10.62599693328160150754
286.10000 10.63678414697360491661
286.20000 10.64761091945296430871
286.30000 10.65846423271143693150
286.40000 10.66934470907398323711
286.50000 10.68025266779672212076
286.60000 10.69120136968465298394
286.70000 10.70220811661906526204
286.80000 10.71329238267741855435
286.90000 10.72447442656701941934
287.00000 10.73577104614628972015
287.10000 10.74719362671530171775
287.20000 10.75874621201350766391
287.30000 10.77043427000341523369
287.40000 10.78225122539416626442
287.50000 10.79419670412773235746
287.60000 10.80626145371955175516
287.70000 10.81844073531514059844
287.80000 10.83073025394673006856
287.90000 10.84312381488277574486
288.00000 10.85562309034331755248
288.10000 10.86822928105489500672
288.20000 10.88094959139233398920
288.30000 10.89379506303262527094
288.40000 10.90677894309250223010
288.50000 10.91991093392656751663
288.60000 10.93319568705170482919
288.70000 10.94663536765384361635
288.80000 10.96022239798869227306
288.90000 10.97394855991834873335
289.00000 10.98780327416399460538
289.10000 11.00177770041796472581
289.20000 11.01586809268920031579
289.30000 11.03007139298490669565
289.40000 11.04439766210643105345
289.50000 11.05885141414577465973
289.60000 11.07344108566560261897
289.70000 11.08817255879006421228
289.80000 11.10305004341248567354
289.90000 11.11806939517144766053
290.00000 11.13322785471733709634
290.10000 11.14852030739187378729
290.20000 11.16394411361208848290
290.30000 11.17950231542151432636
290.40000 11.19519989303580947900
290.50000 11.21103926972566624949
290.60000 11.22702320945485531332
290.70000 11.24314989825386967387
290.80000 11.25940967102205585254
290.90000 11.27578683200214635912
291.00000 11.29226460575672128542
291.10000 11.30882376444261333064
291.20000 11.32544831767387475900
291.30000 11.34213008083018769254
291.40000 11.35886913259616703116
291.50000 11.37567597270003994728
291.60000 11.39256510198388113648
291.70000 11.40955725469665190022
291.80000 11.42666563844225731617
291.90000 11.44390020377585257103
292.00000 11.46126211753736133878
292.10000 11.47874575180476762876
292.20000 11.49633186348523952525
292.30000 11.51400388306912983212
292.40000 11.53174234043585453539
292.50000 11.54953233069763738647
292.60000 11.56736070528165037561
292.70000 11.58522576486746761404
292.80000 11.60312693147450662671
292.90000 11.62106896241946410384
293.00000 11.63905960848959652753
293.10000 11.65710278625804174134
293.20000 11.67520957201719784186
293.30000 11.69338381107085700366
293.40000 11.71163379590098009994
293.50000 11.72996583579705060685
293.60000 11.74838325864776170053
293.70000 11.76688656560757366426
293.80000 11.78546840836129007524
293.90000 11.80411848909477018047
294.00000 11.82281964060016437836
294.10000 11.84154954232126666399
294.20000 11.86028945931797231193
294.30000 11.87901931375183007787
294.40000 11.89773178421340947317
294.50000 11.91642347754463616939
294.60000 11.93509964700320380194
294.70000 11.95377126580030391038
294.80000 11.97245221890452983569
294.90000 11.99115581191879934784
295.00000 12.00988978975269364648
295.10000 12.02865970827228115579
295.20000 12.04746257558449525312
295.30000 12.06629318516316343862
295.40000 12.08513829594684448019
295.50000 12.10398882694105926775
295.60000 12.12282829148074669701
295.70000 12.14164797160887876151
295.80000 12.16043617111582063008
295.90000 12.17918775750653250433
296.00000 12.19789787424661135000
296.10000 12.21656376419109924828
296.20000 12.23519006391723364796
296.30000 12.25377570479882743312
296.40000 12.27232241586954070519
296.50000 12.29082867403695445393
296.60000 12.30928580034820704219
296.70000 12.32768825678590073260
296.80000 12.34602376705156031346
296.90000 12.36427995418556510775
297.00000 12.38244421871324240047
297.10000 12.40050406890550558477
297.20000 12.41845729756590981691
297.30000 12.43630126523356622082
297.40000 12.45404245340704625944
297.50000 12.47169197602863346149
297.60000 12.48925978456725833190
297.70000 12.50675835517425354561
297.80000 12.52419281617705692530
297.90000 12.54156671011221787377
298.00000 12.55887405035156804123
298.10000 12.57610773672013355338
298.20000 12.59325817909193823894
298.30000 12.61031267114059309437
298.40000 12.62726308830959615719
298.50000 12.64410420373531246231
298.60000 12.66083764982096277413
298.70000 12.67746497034391335809
298.80000 12.69399541089979282177
298.90000 12.71043687228586175633
299.00000 12.72679438282814404957
299.10000 12.74307541764804906076
299.20000 12.75928407956281064320
299.30000 12.77542409137328794922
299.40000 12.79150004179298746250
299.50000 12.80752132843674010486
299.60000 12.82349299537458319580
299.70000 12.83942723697400763458
299.80000 12.85533808502930816638
299.90000 12.87123703866469860297
300.00000 12.88713720245889211119
300.10000 12.90304804988844486632
300.20000 12.91897410721087404099
300.30000 12.93491611827745870210
300.40000 12.95086500523860761318
300.50000 12.96681143800629962719
300.60000 12.98274457763831229877
300.70000 12.99865291245958301743
300.80000 13.01452957008896268925
300.90000 13.03037214681184767581
301.00000 13.04618331468855300324
301.10000 13.06196626829555857125
301.20000 13.07773061052352462013
301.30000 13.09347955533215013390
301.40000 13.10921646099743064273
301.50000 13.12494249998943804896
301.60000 13.14065426346169416636
301.70000 13.15634493814684078952
301.80000 13.17200779369105900317
301.90000 13.18764073855039470835
302.00000 13.20323966301532375543
302.10000 13.21880626721422224505
302.20000 13.23434116143304656950
302.30000 13.24985011532243711063
302.40000 13.26533059418294331715
302.50000 13.28078314691814399855
302.60000 13.29620081138762735406
302.70000 13.31157286976734391342
302.80000 13.32688721264065474495
302.90000 13.34213000149383943934
303.00000 13.35729165722460370354
303.10000 13.37236310347856954272
303.20000 13.38734261266745947920
303.30000 13.40223533714835198498
303.40000 13.41704235540940669650
303.50000 13.43177270317235527630
303.60000 13.44643139654406595894
303.70000 13.46101999903109125456
303.80000 13.47554344889993666633
303.90000 13.49000058203297484201
304.00000 13.50439609995563629831
304.10000 13.51873294046734987871
304.20000 13.53301780150702380653
304.30000 13.54725663588141375843
304.40000 13.56145843405833692783
304.50000 13.57563077632394950809
304.60000 13.58977458430168369950
304.70000 13.60389080280718807269
304.80000 13.61797362099791262479
304.90000 13.63201903479733995342
305.00000 13.64602148585839652238
305.10000 13.65997838796127085585
305.20000 13.67389118201826995949
305.30000 13.68776857365001623806
305.40000 13.70161607786004927950
305.50000 13.71544538927773938296
305.60000 13.72926484561402144124
305.70000 13.74308264140891353899
305.80000 13.75690552767169365357
305.90000 13.77073763970176726131
306.00000 13.78458367472652399946
306.10000 13.79844444915915150491
306.20000 13.81231937873744649822
306.30000 13.82621035361421803071
306.40000 13.84011619411542368283
306.50000 13.85403505806062986808
306.60000 13.86796934697394692795
306.70000 13.88191638048313558562
306.80000 13.89588114417016737603
306.90000 13.90986664048368941083
307.00000 13.92387596743852067268
307.10000 13.93791467390358936975
307.20000 13.95198926081804293186
307.30000 13.96610311289738401808
307.40000 13.98025357375898958340
307.50000 13.99443754071255984181
307.60000 14.00864719193759265830
307.70000 14.02287271863461648813
307.80000 14.03710345790904256808
307.90000 14.05133441625161094080
308.00000 14.06556593068963578131
308.10000 14.07980089112402895985
308.20000 14.09405189563930901875
308.30000 14.10833319038549642092
308.40000 14.12266041897396894284
308.50000 14.13704799677850000897
308.60000 14.15150416918579719074
308.70000 14.16603004977294264951
308.80000 14.18061783118595295006
308.90000 14.19525549973039407427
309.00000 14.20992943305015149856
309.10000 14.22462512608135483724
309.20000 14.23933821246967221568
309.30000 14.25406527439414387081
309.40000 14.26881487754848545606
309.50000 14.28359948352921298754
309.60000 14.29843339702727712782
309.70000 14.31332939267052569705
309.80000 14.32829567096027649529
309.90000 14.34333260842838434663
310.00000 14.35843759434838369768
310.10000 14.37359982550877892639
310.20000 14.38880926043117717997
310.30000 14.40405521715870818467
310.40000 14.41933187997314943554
310.50000 14.43463851548811734218
310.60000 14.44997585171304014660
310.70000 14.46535159267613515686
310.80000 14.48077500419138478370
310.90000 14.49625385192746960954
311.00000 14.51179430401719827243
311.10000 14.52739982738466519142
311.20000 14.54306942264950476984
311.30000 14.55880117170273742041
311.40000 14.57458709433670371244
311.50000 14.59042311766759559179
311.60000 14.60630871103513955850
311.70000 14.62224167484879864102
311.80000 14.63822527507767930648
311.90000 14.65426372313484741866
312.00000 14.67036331300772523577
312.10000 14.68653162759798777944
312.20000 14.70276715613727591619
312.30000 14.71907254782178862537
312.40000 14.73544308619035045540
312.50000 14.75187022429868042797
312.60000 14.76834782837504812809
312.70000 14.78486717681795746743
312.80000 14.80142447151114574101
312.90000 14.81802152095413849821
313.00000 14.83466140321473599625
313.10000 14.85135131253334805442
313.20000 14.86810379875530731761
313.30000 14.88492623175855715668
313.40000 14.90182486292313126781
313.50000 14.91879946801933523462
313.60000 14.93584532967873231517
313.70000 14.95294962980030238020
313.80000 14.97010067454821761326
313.90000 14.98728329152001450216
314.00000 15.00448946362937734993
314.10000 15.02171517736936057367
314.20000 15.03896465483339049130
314.30000 15.05624557641924223937
314.40000 15.07357085326953972851
314.50000 15.09094736153274109617
314.60000 15.10837832146127455451
314.70000 15.12585876414321144906
314.80000 15.14337689620039800982
314.90000 15.16091728726088657701
315.00000 15.17846358967141970460
315.10000 15.19600755275115016945
315.20000 15.21354593227196984230
315.30000 15.23108071504757012329
315.40000 15.24862139691509948533
315.50000 15.26618186175200783298
315.60000 15.28377581627508039391
315.70000 15.30141193194213041803
315.80000 15.31910076709419651175
315.90000 15.33684491564738356828
316.00000 15.35465031907363235866
316.10000 15.37251992642692917579
316.20000 15.39046152178491364685
316.30000 15.40848601608159295278
316.40000 15.42660405428252378337
316.50000 15.44482672968156027024
316.60000 15.46316124126457526347
316.70000 15.48161191748811406692
316.80000 15.50017879464891850058
316.90000 15.51885357655316625482
317.00000 15.53762934921823909061
317.10000 15.55649608784095699584
317.20000 15.57544612028564015217
317.30000 15.59447403074387116406
317.40000 15.61358388618580420249
317.50000 15.63278248321353699247
317.60000 15.65208288299678663569
317.70000 15.67150114157673792561
317.80000 15.69105070022049224530
317.90000 15.71074329121817838888
318.00000 15.73058078473522222927
318.10000 15.75055498587887854747
318.20000 15.77065118798212466507
318.30000 15.79084844280692854247
318.40000 15.81111899331369272330
318.50000 15.83144373081548744194
318.60000 15.85180379720850569675
318.70000 15.87218978423909849388
318.80000 15.89259769550544559432
318.90000 15.91303101460953603956
319.00000 15.93349526185616939131
319.10000 15.95399288005281767431
319.20000 15.97452884941289903832
319.30000 15.99509576784209191688
319.40000 16.01568753483814693519
319.50000 16.03629176554149628321
319.60000 16.05689837096648002571
319.70000 16.07749739977817567552
319.80000 16.09808561230076823074
319.90000 16.11866014059968323147
320.00000 16.13922779483789304880
320.10000 16.15978855531364927642
320.20000 16.18034582706457482718
320.30000 16.20089155863556170849
320.40000 16.22141503665207377582
320.50000 16.24189955849789141282
320.60000 16.26232710650265452961
320.70000 16.28267861895382371671
320.80000 16.30294277320287964458
320.90000 16.32311462878690317996
321.00000 16.34320052558549499975
321.10000 16.36320581076281641229
321.20000 16.38314401543125665506
321.30000 16.40302074438601690083
321.40000 16.42283724397008691246
321.50000 16.44258630469665498966
321.60000 16.46225204716575222440
321.70000 16.48182131783684275480
321.80000 16.50127437905966703885
321.90000 16.52060749403356535055
322.00000 16.53981861107252288357
322.10000 16.55891868352631895368
322.20000 16.57792281458352670659
322.30000 16.59684596321448661531
322.40000 16.61569766000600409336
322.50000 16.63448545783953607168
322.60000 16.65320333644031982339
322.70000 16.67184060380265871740
322.80000 16.69038433082453017723
322.90000 16.70882236849290944068
323.00000 16.72714826255354263218
323.10000 16.74536003584243631415
323.20000 16.76345953316504415153
323.30000 16.78145058292178745585
323.40000 16.79933907180556314876
323.50000 16.81712031200710652750
323.60000 16.83479369407005830920
323.70000 16.85234923462966334689
323.80000 16.86978002540234666233
323.90000 16.88708500370567211529
324.00000 16.90426743337702286009
324.10000 16.92133540976066108543
324.20000 16.93830734052177953926
324.30000 16.95519150863737663845
324.40000 16.97199673281894666297
324.50000 16.98871910741321898556
324.60000 17.00534501349211085743
324.70000 17.02185569628217709500
324.80000 17.03822569185459522154
324.90000 17.05443885665447510328
325.00000 17.07048610910111135959
325.10000 17.08637325054296008954
325.20000 17.10211946757041572970
325.30000 17.11774646744938794777
325.40000 17.13328243614891792985
325.50000 17.14874115676672635688
325.60000 17.16412904774646583349
325.70000 17.17943238345321466284
325.80000 17.19462891306727212441
325.90000 17.20969109266552175204
326.00000 17.22459884388980479689
326.10000 17.23934317484308913135
326.20000 17.25393030227034967200
326.30000 17.26838001387883518336
326.40000 17.28272569297901574491
326.50000 17.29699392510088730996
326.60000 17.31121015361000116121
326.70000 17.32538258429215755827
326.80000 17.33950841142770114144
326.90000 17.35357540119862446324
327.00000 17.36756425028463799982
327.10000 17.38146033212011216825
327.20000 17.39525816764338798239
327.30000 17.40896317899773719893
327.40000 17.42259056996992626051
327.50000 17.43615734619245170110
327.60000 17.44967921440600580761
327.70000 17.46316520068529844748
327.80000 17.47661596759306833055
327.90000 17.49002806436847887998
328.00000 17.50339514147958096082
328.10000 17.51671457258977546076
328.20000 17.52999374241693789658
328.30000 17.54324742455503874946
328.40000 17.55649524648199823616
328.50000 17.56976443545436382581
328.60000 17.58307995748827845271
328.70000 17.59646364545734513193
328.80000 17.60993010631265963855
328.90000 17.62349006886737516965
329.00000 17.63714451634110186410
329.10000 17.65090155975504272202
329.20000 17.66476460527575215953
329.30000 17.67874553009771674958
329.40000 17.69285248259567669196
329.50000 17.70709844961042735095
329.60000 17.72149014159695318932
329.70000 17.73603387107771622954
329.80000 17.75073308423584515930
329.90000 17.76559876361776329983
330.00000 17.78064256966122695361
330.10000 17.79588664809399149820
330.20000 17.81136015131786615684
330.30000 17.82708994662945542855
330.40000 17.84309830141127704256
330.50000 17.85939583750724194693
330.60000 17.87597870907909198609
330.70000 17.89283154445097881864
330.80000 17.90992613051843382727
330.90000 17.92723789151998730178
331.00000 17.94474854268303755213
331.10000 17.96244962313461855071
331.20000 17.98034388202138919258
331.30000 17.99843790027954064835
331.40000 18.01673720973708935226
331.50000 18.03523446765971490290
331.60000 18.05391954253200387292
331.70000 18.07277150527682624582
331.80000 18.09176437611110941256
331.90000 18.11088078003046764023
332.00000 18.13011331904318241732
332.10000 18.14946063583788706964
332.20000 18.16893529023230904192
332.30000 18.18854594384116786592
332.40000 18.20829807600312215407
332.50000 18.22818354885283132061
332.60000 18.24818148761185463457
332.70000 18.26826069926704872345
332.80000 18.28838366246161733228
332.90000 18.30852126470545954889
333.00000 18.32865719956824878583
333.10000 18.34879141963431879263
333.20000 18.36893718184204036775
333.30000 18.38911522813441397138
333.40000 18.40934796128480483125
333.50000 18.42964560791443976376
333.60000 18.45000674273589527134
333.70000 18.47041499300164614468
333.80000 18.49084641960334924462
333.90000 18.51127326456772935075
334.00000 18.53167311597161212996
334.10000 18.55203568876690685415
334.20000 18.57235890898097521471
334.30000 18.59265366394601026479
334.40000 18.61292755710664662339
334.50000 18.63319079132538158533
334.60000 18.65344478346731537025
334.70000 18.67368826979247289587
334.80000 18.69392023065132799327
334.90000 18.71414015577541836638
335.00000 18.73435315584610730116
335.10000 18.75457147426272174060
335.20000 18.77480947745278719050
335.30000 18.79507757797088742838
335.40000 18.81537545881604245166
335.50000 18.83569490438815745472
335.60000 18.85600489214510147741
335.70000 18.87626970859621405828
335.80000 18.89644519589864552892
335.90000 18.91648994648729751492
336.00000 18.93637289790127680670
336.10000 18.95607595452207508378
336.20000 18.97559783536331695303
336.30000 18.99494593759895385083
336.40000 19.01413529493952559531
336.50000 19.03318893607849940212
336.60000 19.05212711356889409518
336.70000 19.07097261264679180127
336.80000 19.08974555514886898200
336.90000 19.10846065104196194105
337.00000 19.12712556588122051218
337.10000 19.14574502088038359343
337.20000 19.16431066565823546214
337.30000 19.18280225316640227811
337.40000 19.20119102401551548086
337.50000 19.21944093886258180615
337.60000 19.23751186633900428846
337.70000 19.25537111416141986999
337.80000 19.27299606883844097879
337.90000 19.29037594522068924419
338.00000 19.30751558143683073485
338.10000 19.32443083655632533982
338.20000 19.34114595226919329707
338.30000 19.35768072815524561285
338.40000 19.37405402524420029392
338.50000 19.39027362479635045957
338.60000 19.40634125968107363891
338.70000 19.42224802842500515882
338.80000 19.43798275496626733232
338.90000 19.45353411186964763022
339.00000 19.46889012915227789873
339.10000 19.48404507199583030157
339.20000 19.49899504399403656610
339.30000 19.51373625483384973179
339.40000 19.52827012276683968749
339.50000 19.54259543281047917830
339.60000 19.55671393562556050714
339.70000 19.57062641390448697663
339.80000 19.58433497647275231572
339.90000 19.59784021859097615395
340.00000 19.61114718689472790832
340.10000 19.62425599777907503843
340.20000 19.63716522700150323303
340.30000 19.64986691283666175456
340.40000 19.66234807658080800256
340.50000 19.67459105109313320387
340.60000 19.68657560085140861164
340.70000 19.69828440049241953273
340.80000 19.70970868454544155087
340.90000 19.72084958168290983935
341.00000 19.73172170467052781253
341.10000 19.74234670403954282658
341.20000 19.75275579322705543583
341.30000 19.76297599753855390994
341.40000 19.77303283468041985944
341.50000 19.78293973915871280916
341.60000 19.79270409873221441223
341.70000 19.80232691484374520096
341.80000 19.81180695044886611162
341.90000 19.82114224534572578627
342.00000 19.83033248495760849632
342.10000 19.83938263995694499090
342.20000 19.84829541322387714526
342.30000 19.85706659421315432276
342.40000 19.86568882246236132258
342.50000 19.87414803777361924076
342.60000 19.88242572232299325282
342.70000 19.89051163934826991709
342.80000 19.89840458450408028591
342.90000 19.90611913148489624501
343.00000 19.91369713017725897541
343.10000 19.92119205099285718946
343.20000 19.92866778693079122502
343.30000 19.93619631047778381601
343.40000 19.94383217343482360662
343.50000 19.95162172842839359749
343.60000 19.95958978636387206249
343.70000 19.96774639680347102139
343.80000 19.97609451595691664717
343.90000 19.98462834283692652329
344.00000 19.99335393230035329281
344.10000 20.00227838609402016438
344.20000 20.01142040953864923823
344.30000 20.02080581729831372972
344.40000 20.03046334521248662171
344.50000 20.04042327141672424611
344.60000 20.05072048616390742189
344.70000 20.06139549971265084724
344.80000 20.07249417465276037687
344.90000 20.08406924200972276661
345.00000 20.09616792468156104007
345.10000 20.10883403011039822332
345.20000 20.12209386483066776572
345.30000 20.13595681585441819552
345.40000 20.15041536212484628394
345.50000 20.16545023744468741386
345.60000 20.18104055375961034095
345.70000 20.19717252791501506512
345.80000 20.21384455275430775221
345.90000 20.23105949516376663260
346.00000 20.24882592766111464356
346.10000 20.26714199717222092764
346.20000 20.28599473103357581565
346.30000 20.30535804303216417430
346.40000 20.32519238308454486546
346.50000 20.34545595351605778310
346.60000 20.36610946485039886396
346.70000 20.38711659086259799771
346.80000 20.40845080899219062524
346.90000 20.43008595848749726938
347.00000 20.45199409391098958812
347.10000 20.47414882281737249754
347.20000 20.49651637071736637018
347.30000 20.51906522553027998927
347.40000 20.54176392161340169849
347.50000 20.56459392477425020744
347.60000 20.58754416756787433996
347.70000 20.61061124402663124472
347.80000 20.63380438498409822510
347.90000 20.65712616585283868851
348.00000 20.68058199168843507235
348.10000 20.70416664127051987440
348.20000 20.72786873585786677417
348.30000 20.75166985534578612408
348.40000 20.77554637197602078987
348.50000 20.79947249663630291558
348.60000 20.82342475288147696482
348.70000 20.84737851262527444015
348.80000 20.87131334422886766890
348.90000 20.89521164234239097648
349.00000 20.91906213395741601739
349.10000 20.94286162074784373233
349.20000 20.96660698986502679945
349.30000 20.99030831147486980618
349.40000 21.01397539863825956506
349.50000 21.03761189242548033559
349.60000 21.06122356732611582292
349.70000 21.08480498157661405122
349.80000 21.10834815652437546273
349.90000 21.13184190534734243803
350.00000 21.15527334498871465716
350.10000 21.17863736543099696312
350.20000 21.20193002407983611445
350.30000 21.22514977407217261024
350.40000 21.24829763484985636650
350.50000 21.27136526753506247542
350.60000 21.29433896008359307153
350.70000 21.31719650761417548367
350.80000 21.33990995925798183638
350.90000 21.36245267767364768703
351.00000 21.38480468657820124538
351.10000 21.40695626652785031563
351.20000 21.42891432326724292930
351.30000 21.45068926730758924682
351.40000 21.47229827177868726804
351.50000 21.49374912929463778708
351.60000 21.51504215620176283181
351.70000 21.53616581960874483088
351.80000 21.55709833308205234898
351.90000 21.57781550093776290744
352.00000 21.59830068710902079981
352.10000 21.61854371869479093660
352.20000 21.63855666289757413957
352.30000 21.65836017364246346095
352.40000 21.67798377655013838164
352.50000 21.69745249590573478575
352.60000 21.71678496423722477155
352.70000 21.73597669423918479740
352.80000 21.75500828954374358686
352.90000 21.77384355266414602517
353.00000 21.79243951572971556838
353.10000 21.81076127583954828335
353.20000 21.82878330631668531796
353.30000 21.84650255175235137344
353.40000 21.86393392383749407126
353.50000 21.88110295766451988749
353.60000 21.89804188777813987675
353.70000 21.91477109425384803510
353.80000 21.93130114178315230586
353.90000 21.94762564123392824551
354.00000 21.96372546597131822745
354.10000 21.97957464254558771555
354.20000 21.99515155579945077637
354.30000 22.01044520259108707154
354.40000 22.02546161148083633961
354.50000 22.04021750471718915609
354.60000 22.05473980498457388228
354.70000 22.06905493859866215907
354.80000 22.08317753865000289261
354.90000 22.09710740535486920725
355.00000 22.11082540363018650553
355.10000 22.12430096268645953170
355.20000 22.13749993116941830067
355.30000 22.15039447969742140682
355.40000 22.16296869873244214793
355.50000 22.17522482690074103051
355.60000 22.18718466843010706543
355.70000 22.19887391932820541915
355.80000 22.21032387823725545772
355.90000 22.22155538870621000437
356.00000 22.23258155038962181384
356.10000 22.24339727907203027754
356.20000 22.25399134696232418753
356.30000 22.26434648434579586144
356.40000 22.27445216239084071808
356.50000 22.28430682212307451068
356.60000 22.29391980148946350829
356.70000 22.30330868727422693651
356.80000 22.31249406584028651537
356.90000 22.32149331432709051313
357.00000 22.33031269150494900879
357.10000 22.33895232727217670938
357.20000 22.34740783252079999503
357.30000 22.35567084635676952827
357.40000 22.36375022462484935540
357.50000 22.37166541792179583730
357.60000 22.37944715067345000297
357.70000 22.38713853119915814668
357.80000 22.39477909682207604338
357.90000 22.40240070906915101107
358.00000 22.41001707381618663098
358.10000 22.41762635304944589931
358.20000 22.42521619859030478372
358.30000 22.43277556268251884549
358.40000 22.44030878074370437427
358.50000 22.44784061222283803660
358.60000 22.45542204648716906408
358.70000 22.46311999658502469800
358.80000 22.47101781281689073816
358.90000 22.47919014956183869684
359.00000 22.48770170851067652519
359.10000 22.49659729519637820909
359.20000 22.50590536883519822821
359.30000 22.51564530244747393480
359.40000 22.52584057106457903201
359.50000 22.53652481039765367666
359.60000 22.54774316083028740689
359.70000 22.55954576908309561454
359.80000 22.57197891231118884858
359.90000 22.58507287141082040037
360.00000 22.59884129650876591597
360.10000 22.61328199495530989209
360.20000 22.62838681147370257672
360.30000 22.64415454499474131338
360.40000 22.66059117274083827206
360.50000 22.67771513359317687326
360.60000 22.69554323489871876655
360.70000 22.71408099779172223598
360.80000 22.73331337149252865152
360.90000 22.75319609017691386889
361.00000 22.77366230010294150185
361.10000 22.79463533974720114122
361.20000 22.81603739259098426848
361.30000 22.83780108136847311567
361.40000 22.85987731307167361368
361.50000 22.88222108387254001622
361.60000 22.90480562708389368007
361.70000 22.92759772688724142427
361.80000 22.95056437257519817786
361.90000 22.97367481533448535984
362.00000 22.99689517585550068987
362.10000 23.02020171697244272433
362.20000 23.04358215350525748202
362.30000 23.06702947173885673491
362.40000 23.09054629330098807482
362.50000 23.11413166100861769511
362.60000 23.13777199307783394079
362.70000 23.16144177536215036908
362.80000 23.18509552506094377251
362.90000 23.20868286896149994441
363.00000 23.23214842212532009115
363.10000 23.25545170957900357420
363.20000 23.27856226027032795795
363.30000 23.30147339136171448980
363.40000 23.32419388602860161021
363.50000 23.34674572926723764210
363.60000 23.36915375609628274329
363.70000 23.39143708428453952820
363.80000 23.41360500799033296957
363.90000 23.43565524850459563100
364.00000 23.45757837824793456785
364.10000 23.47936169092631018835
364.20000 23.50099377409791579386
364.30000 23.52247047456897117488
364.40000 23.54379410516049343918
364.50000 23.56497275938467958576
364.60000 23.58601454102930887956
364.70000 23.60692380512001398449
364.80000 23.62769785469318633761
364.90000 23.64832508171659078015
365.00000 23.66879151261132723740
365.10000 23.68907570585836512746
365.20000 23.70916638421726543179
365.30000 23.72905182358302743988
365.40000 23.74873618562920497204
365.50000 23.76822344664880501383
365.60000 23.78752604739006901672
365.70000 23.80665036085381332074
365.80000 23.82560100083836290214
365.90000 23.84437503179122956649
366.00000 23.86296416360092512469
366.10000 23.88135622095363745633
366.20000 23.89954410120799772909
366.30000 23.91752413055302009848
366.40000 23.93529687792215373590
366.50000 23.95287498469037641129
366.60000 23.97026879279008001670
366.70000 23.98749567672636392506
366.80000 24.00457204069635147720
366.90000 24.02150881326918232180
367.00000 24.03831896140422711152
367.10000 24.05501128876195310441
367.20000 24.07159301354118939732
367.30000 24.08806681183255519409
367.40000 24.10443379980371992807
367.50000 24.12068567710930559233
367.60000 24.13680967773251511164
367.70000 24.15278499007886667938
367.80000 24.16858357425567047580
367.90000 24.18418455860990984758
368.00000 24.19956573449633207281
368.10000 24.21471923597267315629
368.20000 24.22964763467007169344
368.30000 24.24436590980054895772
368.40000 24.25889798576369791812
368.50000 24.27326723307097362868
368.60000 24.28749976259534624063
368.70000 24.30161406868951163658
368.80000 24.31561952034843795746
368.90000 24.32952412512653318542
369.00000 24.34332641506942863348
369.10000 24.35702858309315611088
369.20000 24.37063416910914117790
369.30000 24.38414701804461315941
369.40000 24.39756672309601451907
369.50000 24.41088875631987308245
369.60000 24.42409813957815311169
369.70000 24.43717023858396743726
369.80000 24.45007079637547797994
369.90000 24.46276727920602608126
370.00000 24.47523324447938739193
370.10000 24.48745899822980816418
370.20000 24.49945150739079301316
370.30000 24.51123653611202455445
370.40000 24.52285233477804473810
370.50000 24.53433478349415121961
370.60000 24.54571409373167941283
370.70000 24.55700536948316505783
370.80000 24.56820251586578728639
370.90000 24.57929085429305057598
371.00000 24.59024549019763242916
371.10000 24.60104522980375319809
371.20000 24.61167810029364901371
371.30000 24.62214395315505420254
371.40000 24.63245526558223549918
371.50000 24.64263260602718152693
371.60000 24.65269496420383245561
371.70000 24.66265161341651032811
371.80000 24.67250376144107511523
371.90000 24.68224091607723125620
372.00000 24.69184684274193775925
372.10000 24.70130604221222145537
372.20000 24.71061125582946804818
372.30000 24.71976183982703745983
372.40000 24.72876636496430648421
372.50000 24.73763769185703794856
372.60000 24.74638514592486900017
372.70000 24.75501558661153418583
372.80000 24.76352836796810342612
372.90000 24.77192285959896977492
373.00000 24.78019299921009493346
373.10000 24.78834829833397754051
373.20000 24.79640480840022905113
373.30000 24.80439571985423312703
373.40000 24.81236329959451887438
373.50000 24.82035123941210466124
373.60000 24.82839712098898260249
373.70000 24.83652679979751113992
373.80000 24.84475218432981271100
373.90000 24.85307040375921037076
374.00000 24.86147579957121129550
374.10000 24.86996785979509463668
374.20000 24.87855502979282758006
374.30000 24.88726305175890569648
374.40000 24.89612785556221793079
374.50000 24.90519129563820475414
374.60000 24.91449295789840070651
374.70000 24.92406192924985491920
374.80000 24.93391868461536071671
374.90000 24.94407561177194635870
375.00000 24.95454665477227217985
375.10000 24.96535665027930258909
375.20000 24.97654580868901895802
375.30000 24.98816346579564058059
375.40000 25.00027043482662009101
375.50000 25.01291550804771738694
375.60000 25.02613605815192558328
375.70000 25.03994190388809588222
375.80000 25.05431932679706627036
375.90000 25.06923759167410340254
376.00000 25.08465370031687322037
376.10000 25.10052330992614982456
376.20000 25.11680829824293180588
376.30000 25.13347540963917309874
376.40000 25.15050172551166025744
376.50000 25.16786709942266839925
376.60000 25.18556055648098931151
376.70000 25.20356767250789437330
376.80000 25.22187380623228001325
376.90000 25.24046462763482886199
377.00000 25.25931969706589306899
377.10000 25.27841421916101919939
377.20000 25.29771575609831615850
377.30000 25.31718917370095806900
377.40000 25.33679860998784510802
377.50000 25.35650546730248868344
377.60000 25.37628260184426618886
377.70000 25.39610726652675406044
377.80000 25.41596715280819290978
377.90000 25.43585700339184561362
378.00000 25.45577662183473827946
378.10000 25.47572986812440669234
378.20000 25.49571129503046439765
378.30000 25.51571199911768090185
378.40000 25.53571585886226922480
378.50000 25.55570191114548510748
378.60000 25.57564383639880139938
378.70000 25.59551943527341271214
378.80000 25.61530724719444000602
378.90000 25.63499327581433168182
379.00000 25.65457048232509387922
379.10000 25.67403820838632700814
379.20000 25.69340051212631916614
379.30000 25.71266251307617890269
379.40000 25.73183661833041407670
379.50000 25.75092751296552813159
379.60000 25.76994284894215670522
379.70000 25.78888357662993134479
379.80000 25.80774802037343590740
379.90000 25.82653320828362747369
380.00000 25.84522973560724609718
380.10000 25.86382973452558900834
380.20000 25.88232460876684855275
380.30000 25.90070632729659749191
380.40000 25.91897183246760272615
380.50000 25.93712309275124676312
380.60000 25.95516205617628194430
380.70000 25.97309718229023606176
380.80000 25.99093288845802471881
380.90000 26.00867599087852453382
381.00000 26.02632561174684911845
381.10000 26.04387819656895876567
381.20000 26.06132870582699204369
381.30000 26.07866829363198139146
381.40000 26.09589166760471129926
381.50000 26.11300143311829253957
381.60000 26.13000015233516985828
381.70000 26.14689994817483138181
381.80000 26.16371045229221688039
381.90000 26.18044397831597125567
382.00000 26.19710873873261991884
382.10000 26.21370384073456339162
382.20000 26.23022744676875652653
382.30000 26.24667018376414924694
382.40000 26.26302827344565762233
382.50000 26.27929890879711044959
382.60000 26.29548501063777678728
382.70000 26.31159552372311001507
382.80000 26.32763821731881061211
382.90000 26.34362418643171427824
383.00000 26.35955727841992796924
383.10000 26.37543880164470363232
383.20000 26.39126236194521256686
383.30000 26.40702110973447152479
383.40000 26.42271110878656599933
383.50000 26.43832839790566259846
383.60000 26.45387550424445843449
383.70000 26.46936042916430196684
383.80000 26.48478902518592840905
383.90000 26.50016860648748778069
384.00000 26.51549715486226745094
384.10000 26.53076816747536241604
384.20000 26.54597100940385642536
384.30000 26.56108940333571860175
384.40000 26.57611280580339123120
384.50000 26.59103328382332719914
384.60000 26.60585050915249354491
384.70000 26.62056807257624996455
384.80000 26.63519268548354241471
384.90000 26.64973334444609410077
385.00000 26.66419566428280618875
385.10000 26.67857788333233102582
385.20000 26.69287506612650371358
385.30000 26.70707508804275631547
385.40000 26.72116651037356939287
385.50000 26.73514077526843695149
385.60000 26.74898894440201079952
385.70000 26.76271199615280020920
385.80000 26.77631308933748630774
385.90000 26.78979778169385510750
386.00000 26.80317556076818670808
386.10000 26.81645503844240408589
386.20000 26.82964016460287899699
386.30000 26.84273578924417308991
386.40000 26.85574103034086825382
386.50000 26.86864850392456937282
386.60000 26.88145884381331339950
386.70000 26.89416182041197208056
386.80000 26.90675248132509208703
386.90000 26.91922637260543563112
387.00000 26.93157975869557118023
387.10000 26.94381138116040553277
387.20000 26.95592494426713230753
387.30000 26.96792470350490280751
387.40000 26.97981770074004780987
387.50000 26.99161007335157099964
387.60000 27.00331062965676436578
387.70000 27.01492628454789990971
387.80000 27.02646048206418390743
387.90000 27.03791662452826634205
388.00000 27.04929563583663817692
388.10000 27.06059640980518004961
388.20000 27.07182152222384167068
388.30000 27.08297080819447325794
388.40000 27.09404652490068711921
388.50000 27.10504946474671165528
388.60000 27.11598652364138124646
388.70000 27.12685938719272382552
388.80000 27.13767481868013687840
388.90000 27.14843632970020614258
389.00000 27.15914708893836010552
389.10000 27.16980823539593920922
389.20000 27.18042006390616840939
389.30000 27.19098276689759516350
389.40000 27.20149745305144041786
389.50000 27.21196443122026793158
389.60000 27.22238893002004701172
389.70000 27.23277919267479023856
389.80000 27.24314091997620600348
389.90000 27.25348915262359576614
390.00000 27.26383488508947818228
390.10000 27.27418915653086835135
390.20000 27.28456141135704603759
390.30000 27.29495834476880091067
390.40000 27.30538064435502426273
390.50000 27.31583166749895975057
390.60000 27.32631076849189315023
390.70000 27.33681945404287517587
390.80000 27.34736611916727164508
390.90000 27.35796650872264665438
391.00000 27.36863453355709523750
391.10000 27.37939161653061640213
391.20000 27.39025695112285725561
391.30000 27.40124517438419257209
391.40000 27.41236283195779166797
391.50000 27.42360434975647033246
391.60000 27.43495973105794445609
391.70000 27.44641470871727537374
391.80000 27.45795237318897383042
391.90000 27.46956378967299873712
392.00000 27.48124365660497177783
392.10000 27.49298920680043114325
392.20000 27.50480156817740068678
392.30000 27.51667795534828001414
392.40000 27.52861419437258923059
392.50000 27.54060015663712801218
392.60000 27.55262825775205424259
392.70000 27.56468969812178023532
392.80000 27.57677682181967762679
392.90000 27.58888721071230520463
393.00000 27.60101588338496282892
393.10000 27.61316246000602517731
393.20000 27.62532093557475759013
393.30000 27.63748582047281666230
393.40000 27.64965304631282348923
393.50000 27.66182541536386025637
393.60000 27.67400305448886445938
393.70000 27.68619878083528099987
393.80000 27.69842045467259131157
393.90000 27.71067684767308241506
394.00000 27.72297553589471751889
394.10000 27.73531076982105855992
394.20000 27.74767673465456098526
394.30000 27.76006034662248352224
394.40000 27.77244723454405989124
394.50000 27.78482929110439936949
394.60000 27.79720316341993065442
394.70000 27.80957388612529604071
394.80000 27.82195019497204477015
394.90000 27.83435098116498206919
395.00000 27.84679012797112312807
395.10000 27.85928207858524483553
395.20000 27.87183444737952658320
395.30000 27.88445075609785074326
395.40000 27.89712972516611788499
395.50000 27.90986797168159303365
395.60000 27.92266161263320542194
395.70000 27.93550967719475849549
395.80000 27.94841078228602965300
395.90000 27.96136867406806679902
396.00000 27.97438175994947703180
396.10000 27.98744561443943208221
396.20000 28.00054989694916688030
396.30000 28.01368385740825768698
396.40000 28.02683346260670597343
396.50000 28.03998454086899099979
396.60000 28.05313029795136783711
396.70000 28.06627577111687256999
396.80000 28.07943055537303804886
396.90000 28.09261105499398039177
397.00000 28.10583611442269475470
397.10000 28.11912141867425060534
397.20000 28.13247282490917114437
397.30000 28.14588402885604870622
397.40000 28.15933854481759662059
397.50000 28.17281640179884464793
397.60000 28.18628974591294092695
397.70000 28.19973942676534732947
397.80000 28.21315510409365753607
397.90000 28.22653735321833626343
398.00000 28.23989720737187810913
398.10000 28.25325277971140086900
398.20000 28.26661708202771476458
398.30000 28.28000429196295224635
398.40000 28.29341449031880280667
398.50000 28.30684492689994230470
398.60000 28.32028213339581121059
398.70000 28.33371572453738373251
398.80000 28.34713812774146694601
398.90000 28.36054439129108113884
399.00000 28.37394201622289563672
399.10000 28.38734112630251251865
399.20000 28.40074836197210138578
399.30000 28.41417568856293603247
399.40000 28.42762316613779091551
399.50000 28.44109288370207830048
399.60000 28.45457985690424844653
399.70000 28.46808302069125974467
399.80000 28.48159946974003775813
399.90000 28.49513258863678282849
400.00000 28.50868972793407774927
400.10000 28.52227783244923445327
400.20000 28.53590530121064864198
400.30000 28.54957476315197238317
400.40000 28.56328834036734293597
400.50000 28.57703933439554196254
400.60000 28.59082167653016229066
400.70000 28.60462935659233463300
400.80000 28.61845682548515752516
400.90000 28.63230131797982109242
401.00000 28.64616403142661612585
401.10000 28.66004927160009262777
401.20000 28.67396079521533418531
401.30000 28.68790295332070799704
401.40000 28.70188110204285896083
401.50000 28.71590246100466890217
401.60000 28.72997612752803872402
401.70000 28.74411370016339536675
401.80000 28.75832743644798616959
401.90000 28.77263198502955864058
402.00000 28.78703765627408213815
402.10000 28.80154981977771973244
402.20000 28.81616664835964957360
402.30000 28.83088066475297594286
402.40000 28.84567751077318689921
402.50000 28.84567751077318689921
402.60000 28.84567751077318689921
402.70000 28.84567751077318689921
402.80000 28.84567751077318689921
402.90000 28.84567751077318689921
403.00000 28.84567751077318689921
403.10000 28.84567751077318689921
403.20000 28.84567751077318689921
403.30000 28.84567751077318689921
403.40000 28.84567751077318689921
403.50000 28.84567751077318689921
403.60000 28.84567751077318689921
403.70000 28.84567751077318689921
403.80000 28.84567751077318689921
403.90000 28.84567751077318689921
404.00000 28.84567751077318689921
404.10000 28.84567751077318689921
404.20000 28.84567751077318689921
404.30000 28.84567751077318689921
404.40000 28.84567751077318689921
404.50000 28.84567751077318689921
404.60000 28.84567751077318689921
404.70000 28.84567751077318689921
404.80000 28.84567751077318689921
404.90000 28.84567751077318689921
405.00000 28.84567751077318689921
405.10000 28.84567751077318689921
405.20000 28.84567751077318689921
405.30000 28.84567751077318689921
405.40000 28.84567751077318689921
405.50000 28.84567751077318689921
405.60000 28.84567751077318689921
405.70000 28.84567751077318689921
405.80000 28.84567751077318689921
405.90000 28.84567751077318689921
406.00000 28.84567751077318689921
406.10000 28.84567751077318689921
406.20000 28.84567751077318689921
406.30000 28.84567751077318689921
406.40000 28.84567751077318689921
406.50000 28.84567751077318689921
406.60000 28.84567751077318689921
406.70000 28.84567751077318689921
406.80000 28.84567751077318689921
406.90000 28.84567751077318689921
407.00000 28.84567751077318689921
407.10000 28.84567751077318689921
407.20000 28.84567751077318689921
407.30000 28.84567751077318689921
407.40000 28.84567751077318689921
407.50000 28.84567751077318689921
407.60000 28.84567751077318689921
407.70000 28.84567751077318689921
407.80000 28.84567751077318689921
407.90000 28.84567751077318689921
408.00000 28.84567751077318689921
408.10000 28.84567751077318689921
408.20000 28.84567751077318689921
408.30000 28.84567751077318689921
408.40000 28.84567751077318689921
408.50000 28.84567751077318689921
408.60000 28.84567751077318689921
408.70000 28.84567751077318689921
408.80000 28.84567751077318689921
408.90000 28.84567751077318689921
409.00000 28.84567751077318689921
409.10000 28.84567751077318689921
409.20000 28.84567751077318689921
409.30000 28.84567751077318689921
409.40000 28.84567751077318689921
409.50000 28.84567751077318689921
409.60000 28.84567751077318689921
409.70000 28.84567751077318689921
409.80000 28.84567751077318689921
409.90000 28.84567751077318689921
410.00000 28.84567751077318689921
410.10000 28.84567751077318689921
410.20000 28.84567751077318689921
410.30000 28.84567751077318689921
410.40000 28.84567751077318689921
410.50000 28.84567751077318689921
410.60000 28.84567751077318689921
410.70000 28.84567751077318689921
410.80000 28.84567751077318689921
410.90000 28.84567751077318689921
411.00000 28.84567751077318689921
411.10000 28.84567751077318689921
411.20000 28.84567751077318689921
411.30000 28.84567751077318689921
411.40000 28.84567751077318689921
411.50000 28.84567751077318689921
411.60000 28.84567751077318689921
411.70000 28.84567751077318689921
411.80000 28.84567751077318689921
411.90000 28.84567751077318689921
412.00000 28.84567751077318689921
412.10000 28.84567751077318689921
412.20000 28.84567751077318689921
412.30000 28.84567751077318689921
412.40000 28.84567751077318689921
412.50000 28.84567751077318689921
412.60000 28.84567751077318689921
412.70000 28.84567751077318689921
412.80000 28.84567751077318689921
412.90000 28.84567751077318689921
413.00000 28.84567751077318689921
413.10000 28.84567751077318689921
413.20000 28.84567751077318689921
413.30000 28.84567751077318689921
413.40000 28.84567751077318689921
413.50000 28.84567751077318689921
413.60000 28.84567751077318689921
413.70000 28.84567751077318689921
413.80000 28.84567751077318689921
413.90000 28.84567751077318689921
414.00000 28.84567751077318689921
414.10000 28.84567751077318689921
414.20000 28.84567751077318689921
414.30000 28.84567751077318689921
414.40000 28.84567751077318689921
414.50000 28.84567751077318689921
414.60000 28.84567751077318689921
414.70000 28.84567751077318689921
414.80000 28.84567751077318689921
414.90000 28.84567751077318689921
415.00000 28.84567751077318689921
415.10000 28.84567751077318689921
415.20000 28.84567751077318689921
415.30000 28.84567751077318689921
415.40000 28.84567751077318689921
415.50000 28.84567751077318689921
415.60000 28.84567751077318689921
415.70000 28.84567751077318689921
415.80000 28.84567751077318689921
415.90000 28.84567751077318689921
416.00000 28.84567751077318689921
416.10000 28.84567751077318689921
416.20000 28.84567751077318689921
416.30000 28.84567751077318689921
416.40000 28.84567751077318689921
416.50000 28.84567751077318689921
416.60000 28.84567751077318689921
416.70000 28.84567751077318689921
416.80000 28.84567751077318689921
416.90000 28.84567751077318689921
417.00000 28.84567751077318689921
417.10000 28.84567751077318689921
417.20000 28.84567751077318689921
417.30000 28.84567751077318689921
417.40000 28.84567751077318689921
417.50000 28.84567751077318689921
417.60000 28.84567751077318689921
417.70000 28.84567751077318689921
417.80000 28.84567751077318689921
417.90000 28.84567751077318689921
418.00000 28.84567751077318689921
418.10000 28.84567751077318689921
418.20000 28.84567751077318689921
418.30000 28.84567751077318689921
418.40000 28.84567751077318689921
418.50000 28.84567751077318689921
418.60000 28.84567751077318689921
418.70000 28.84567751077318689921
418.80000 28.84567751077318689921
418.90000 28.84567751077318689921
419.00000 28.84567751077318689921
419.10000 28.84567751077318689921
419.20000 28.84567751077318689921
419.30000 28.84567751077318689921
419.40000 28.84567751077318689921
419.50000 28.84567751077318689921
419.60000 28.84567751077318689921
419.70000 28.84567751077318689921
419.80000 28.84567751077318689921
419.90000 28.84567751077318689921
420.00000 28.84567751077318689921
420.10000 28.84567751077318689921
420.20000 28.84567751077318689921
420.30000 28.84567751077318689921
420.40000 28.84567751077318689921
420.50000 28.84567751077318689921
420.60000 28.84567751077318689921
420.70000 28.84567751077318689921
420.80000 28.84567751077318689921
420.90000 28.84567751077318689921
421.00000 28.84567751077318689921
421.10000 28.84567751077318689921
421.20000 28.84567751077318689921
421.30000 28.84567751077318689921
421.40000 28.84567751077318689921
421.50000 28.84567751077318689921
421.60000 28.84567751077318689921
421.70000 28.84567751077318689921
421.80000 28.84567751077318689921
421.90000 28.84567751077318689921
422.00000 28.84567751077318689921
422.10000 28.84567751077318689921
422.20000 28.84567751077318689921
422.30000 28.84567751077318689921
422.40000 28.84567751077318689921
422.50000 28.84567751077318689921
422.60000 28.84567751077318689921
422.70000 28.84567751077318689921
422.80000 28.84567751077318689921
422.90000 28.84567751077318689921
423.00000 28.84567751077318689921
423.10000 28.84567751077318689921
423.20000 28.84567751077318689921
423.30000 28.84567751077318689921
423.40000 28.84567751077318689921
423.50000 28.84567751077318689921
423.60000 28.84567751077318689921
423.70000 28.84567751077318689921
423.80000 28.84567751077318689921
423.90000 28.84567751077318689921
424.00000 28.84567751077318689921
424.10000 28.84567751077318689921
424.20000 28.84567751077318689921
424.30000 28.84567751077318689921
424.40000 28.84567751077318689921
424.50000 28.84567751077318689921
424.60000 28.84567751077318689921
424.70000 28.84567751077318689921
424.80000 28.84567751077318689921
424.90000 28.84567751077318689921
425.00000 28.84567751077318689921
425.10000 28.84567751077318689921
425.20000 28.84567751077318689921
425.30000 28.84567751077318689921
425.40000 28.84567751077318689921
425.50000 28.84567751077318689921
425.60000 28.84567751077318689921
425.70000 28.84567751077318689921
425.80000 28.84567751077318689921
425.90000 28.84567751077318689921
426.00000 28.84567751077318689921
426.10000 28.84567751077318689921
426.20000 28.84567751077318689921
426.30000 28.84567751077318689921
426.40000 28.84567751077318689921
426.50000 28.84567751077318689921
426.60000 28.84567751077318689921
426.70000 28.84567751077318689921
426.80000 28.84567751077318689921
426.90000 28.84567751077318689921
427.00000 28.84567751077318689921
427.10000 28.84567751077318689921
427.20000 28.84567751077318689921
427.30000 28.84567751077318689921
427.40000 28.84567751077318689921
427.50000 28.84567751077318689921
427.60000 28.84567751077318689921
427.70000 28.84567751077318689921
427.80000 28.84567751077318689921
427.90000 28.84567751077318689921
428.00000 28.84567751077318689921
428.10000 28.84567751077318689921
428.20000 28.84567751077318689921
428.30000 28.84567751077318689921
428.40000 28.84567751077318689921
428.50000 28.84567751077318689921
428.60000 28.84567751077318689921
428.70000 28.84567751077318689921
428.80000 28.84567751077318689921
428.90000 28.84567751077318689921
429.00000 28.84567751077318689921
429.10000 28.84567751077318689921
429.20000 28.84567751077318689921
429.30000 28.84567751077318689921
429.40000 28.84567751077318689921
429.50000 28.84567751077318689921
429.60000 28.84567751077318689921
429.70000 28.84567751077318689921
429.80000 28.84567751077318689921
429.90000 28.84567751077318689921
430.00000 28.84567751077318689921
430.10000 28.84567751077318689921
430.20000 28.84567751077318689921
430.30000 28.84567751077318689921
430.40000 28.84567751077318689921
430.50000 28.84567751077318689921
430.60000 28.84567751077318689921
430.70000 28.84567751077318689921
430.80000 28.84567751077318689921
430.90000 28.84567751077318689921
431.00000 28.84567751077318689921
431.10000 28.84567751077318689921
431.20000 28.84567751077318689921
431.30000 28.84567751077318689921
431.40000 28.84567751077318689921
431.50000 28.84567751077318689921
431.60000 28.84567751077318689921
431.70000 28.84567751077318689921
431.80000 28.84567751077318689921
431.90000 28.84567751077318689921
432.00000 28.84567751077318689921
432.10000 28.84567751077318689921
432.20000 28.84567751077318689921
432.30000 28.84567751077318689921
432.40000 28.84567751077318689921
432.50000 28.84567751077318689921
432.60000 28.84567751077318689921
432.70000 28.84567751077318689921
432.80000 28.84567751077318689921
432.90000 28.84567751077318689921
433.00000 28.84567751077318689921
433.10000 28.84567751077318689921
433.20000 28.84567751077318689921
433.30000 28.84567751077318689921
433.40000 28.84567751077318689921
433.50000 28.84567751077318689921
433.60000 28.84567751077318689921
433.70000 28.84567751077318689921
433.80000 28.84567751077318689921
433.90000 28.84567751077318689921
434.00000 28.84567751077318689921
434.10000 28.84567751077318689921
434.20000 28.84567751077318689921
434.30000 28.84567751077318689921
434.40000 28.84567751077318689921
434.50000 28.84567751077318689921
434.60000 28.84567751077318689921
434.70000 28.84567751077318689921
434.80000 28.84567751077318689921
434.90000 28.84567751077318689921
435.00000 28.84567751077318689921
435.10000 28.84567751077318689921
435.20000 28.84567751077318689921
435.30000 28.84567751077318689921
435.40000 28.84567751077318689921
435.50000 28.84567751077318689921
435.60000 28.84567751077318689921
435.70000 28.84567751077318689921
435.80000 28.84567751077318689921
435.90000 28.84567751077318689921
436.00000 28.84567751077318689921
436.10000 28.84567751077318689921
436.20000 28.84567751077318689921
436.30000 28.84567751077318689921
436.40000 28.84567751077318689921
436.50000 28.84567751077318689921
436.60000 28.84567751077318689921
436.70000 28.84567751077318689921
436.80000 28.84567751077318689921
436.90000 28.84567751077318689921
437.00000 28.84567751077318689921
437.10000 28.84567751077318689921
437.20000 28.84567751077318689921
437.30000 28.84567751077318689921
437.40000 28.84567751077318689921
437.50000 28.84567751077318689921
437.60000 28.84567751077318689921
437.70000 28.84567751077318689921
437.80000 28.84567751077318689921
437.90000 28.84567751077318689921
438.00000 28.84567751077318689921
438.10000 28.84567751077318689921
438.20000 28.84567751077318689921
438.30000 28.84567751077318689921
438.40000 28.84567751077318689921
438.50000 28.84567751077318689921
438.60000 28.84567751077318689921
438.70000 28.84567751077318689921
438.80000 28.84567751077318689921
438.90000 28.84567751077318689921
439.00000 28.84567751077318689921
439.10000 28.84567751077318689921
439.20000 28.84567751077318689921
439.30000 28.84567751077318689921
439.40000 28.84567751077318689921
439.50000 28.84567751077318689921
439.60000 28.84567751077318689921
439.70000 28.84567751077318689921
439.80000 28.84567751077318689921
439.90000 28.84567751077318689921
440.00000 28.84567751077318689921
440.10000 28.84567751077318689921
440.20000 28.84567751077318689921
440.30000 28.84567751077318689921
440.40000 28.84567751077318689921
440.50000 28.84567751077318689921
440.60000 28.84567751077318689921
440.70000 28.84567751077318689921
440.80000 28.84567751077318689921
440.90000 28.84567751077318689921
441.00000 28.84567751077318689921
441.10000 28.84567751077318689921
441.20000 28.84567751077318689921
441.30000 28.84567751077318689921
441.40000 28.84567751077318689921
441.50000 28.84567751077318689921
441.60000 28.84567751077318689921
441.70000 28.84567751077318689921
441.80000 28.84567751077318689921
441.90000 28.84567751077318689921
442.00000 28.84567751077318689921
442.10000 28.84567751077318689921
442.20000 28.84567751077318689921
442.30000 28.84567751077318689921
442.40000 28.84567751077318689921
442.50000 28.84567751077318689921
442.60000 28.84567751077318689921
442.70000 28.84567751077318689921
442.80000 28.84567751077318689921
442.90000 28.84567751077318689921
443.00000 28.84567751077318689921
443.10000 28.84567751077318689921
443.20000 28.84567751077318689921
443.30000 28.84567751077318689921
443.40000 28.84567751077318689921
443.50000 28.84567751077318689921
443.60000 28.84567751077318689921
443.70000 28.84567751077318689921
443.80000 28.84567751077318689921
443.90000 28.84567751077318689921
444.00000 28.84567751077318689921
444.10000 28.84567751077318689921
444.20000 28.84567751077318689921
444.30000 28.84567751077318689921
444.40000 28.84567751077318689921
444.50000 28.84567751077318689921
444.60000 28.84567751077318689921
444.70000 28.84567751077318689921
444.80000 28.84567751077318689921
444.90000 28.84567751077318689921
445.00000 28.84567751077318689921
445.10000 28.84567751077318689921
445.20000 28.84567751077318689921
445.30000 28.84567751077318689921
445.40000 28.84567751077318689921
445.50000 28.84567751077318689921
445.60000 28.84567751077318689921
445.70000 28.84567751077318689921
445.80000 28.84567751077318689921
445.90000 28.84567751077318689921
446.00000 28.84567751077318689921
446.10000 28.84567751077318689921
446.20000 28.84567751077318689921
446.30000 28.84567751077318689921
446.40000 28.84567751077318689921
446.50000 28.84567751077318689921
446.60000 28.84567751077318689921
446.70000 28.84567751077318689921
446.80000 28.84567751077318689921
446.90000 28.84567751077318689921
447.00000 28.84567751077318689921
447.10000 28.84567751077318689921
447.20000 28.84567751077318689921
447.30000 28.84567751077318689921
447.40000 28.84567751077318689921
447.50000 28.84567751077318689921
447.60000 28.84567751077318689921
447.70000 28.84567751077318689921
447.80000 28.84567751077318689921
447.90000 28.84567751077318689921
448.00000 28.84567751077318689921
448.10000 28.84567751077318689921
448.20000 28.84567751077318689921
448.30000 28.84567751077318689921
448.40000 28.84567751077318689921
448.50000 28.84567751077318689921
448.60000 28.84567751077318689921
448.70000 28.84567751077318689921
448.80000 28.84567751077318689921
448.90000 28.84567751077318689921
449.00000 28.84567751077318689921
449.10000 28.84567751077318689921
449.20000 28.84567751077318689921
449.30000 28.84567751077318689921
449.40000 28.84567751077318689921
449.50000 28.84567751077318689921
449.60000 28.84567751077318689921
449.70000 28.84567751077318689921
449.80000 28.84567751077318689921
449.90000 28.84567751077318689921
450.00000 28.84567751077318689921
450.10000 28.84567751077318689921
450.20000 28.84567751077318689921
450.30000 28.84567751077318689921
450.40000 28.84567751077318689921
450.50000 28.84567751077318689921
450.60000 28.84567751077318689921
450.70000 28.84567751077318689921
450.80000 28.84567751077318689921
450.90000 28.84567751077318689921
451.00000 28.84567751077318689921
451.10000 28.84567751077318689921
451.20000 28.84567751077318689921
451.30000 28.84567751077318689921
451.40000 28.84567751077318689921
451.50000 28.84567751077318689921
451.60000 28.84567751077318689921
451.70000 28.84567751077318689921
451.80000 28.84567751077318689921
451.90000 28.84567751077318689921
452.00000 28.84567751077318689921
452.10000 28.84567751077318689921
452.20000 28.84567751077318689921
452.30000 28.84567751077318689921
452.40000 28.84567751077318689921
452.50000 28.84567751077318689921
452.60000 28.84567751077318689921
452.70000 28.84567751077318689921
452.80000 28.84567751077318689921
452.90000 28.84567751077318689921
453.00000 28.84567751077318689921
453.10000 28.84567751077318689921
453.20000 28.84567751077318689921
453.30000 28.84567751077318689921
453.40000 28.84567751077318689921
453.50000 28.84567751077318689921
453.60000 28.84567751077318689921
453.70000 28.84567751077318689921
453.80000 28.84567751077318689921
453.90000 28.84567751077318689921
454.00000 28.84567751077318689921
454.10000 28.84567751077318689921
454.20000 28.84567751077318689921
454.30000 28.84567751077318689921
454.40000 28.84567751077318689921
454.50000 28.84567751077318689921
454.60000 28.84567751077318689921
454.70000 28.84567751077318689921
454.80000 28.84567751077318689921
454.90000 28.84567751077318689921
455.00000 28.84567751077318689921
455.10000 28.84567751077318689921
455.20000 28.84567751077318689921
455.30000 28.84567751077318689921
455.40000 28.84567751077318689921
455.50000 28.84567751077318689921
455.60000 28.84567751077318689921
455.70000 28.84567751077318689921
455.80000 28.84567751077318689921
455.90000 28.84567751077318689921
456.00000 28.84567751077318689921
456.10000 28.84567751077318689921
456.20000 28.84567751077318689921
456.30000 28.84567751077318689921
456.40000 28.84567751077318689921
456.50000 28.84567751077318689921
456.60000 28.84567751077318689921
456.70000 28.84567751077318689921
456.80000 28.84567751077318689921
456.90000 28.84567751077318689921
457.00000 28.84567751077318689921
457.10000 28.84567751077318689921
457.20000 28.84567751077318689921
457.30000 28.84567751077318689921
457.40000 28.84567751077318689921
457.50000 28.84567751077318689921
457.60000 28.84567751077318689921
457.70000 28.84567751077318689921
457.80000 28.84567751077318689921
457.90000 28.84567751077318689921
458.00000 28.84567751077318689921
458.10000 28.84567751077318689921
458.20000 28.84567751077318689921
458.30000 28.84567751077318689921
458.40000 28.84567751077318689921
458.50000 28.84567751077318689921
458.60000 28.84567751077318689921
458.70000 28.84567751077318689921
458.80000 28.84567751077318689921
458.90000 28.84567751077318689921
459.00000 28.84567751077318689921
459.10000 28.84567751077318689921
459.20000 28.84567751077318689921
459.30000 28.84567751077318689921
459.40000 28.84567751077318689921
459.50000 28.84567751077318689921
459.60000 28.84567751077318689921
459.70000 28.84567751077318689921
459.80000 28.84567751077318689921
459.90000 28.84567751077318689921
460.00000 28.84567751077318689921
460.10000 28.84567751077318689921
460.20000 28.84567751077318689921
460.30000 28.84567751077318689921
460.40000 28.84567751077318689921
460.50000 28.84567751077318689921
460.60000 28.84567751077318689921
460.70000 28.84567751077318689921
460.80000 28.84567751077318689921
460.90000 28.84567751077318689921
461.00000 28.84567751077318689921
461.10000 28.84567751077318689921
461.20000 28.84567751077318689921
461.30000 28.84567751077318689921
461.40000 28.84567751077318689921
461.50000 28.84567751077318689921
461.60000 28.84567751077318689921
461.70000 28.84567751077318689921
461.80000 28.84567751077318689921
461.90000 28.84567751077318689921
462.00000 28.84567751077318689921
462.10000 28.84567751077318689921
462.20000 28.84567751077318689921
462.30000 28.84567751077318689921
462.40000 28.84567751077318689921
462.50000 28.84567751077318689921
462.60000 28.84567751077318689921
462.70000 28.84567751077318689921
462.80000 28.84567751077318689921
462.90000 28.84567751077318689921
463.00000 28.84567751077318689921
463.10000 28.84567751077318689921
463.20000 28.84567751077318689921
463.30000 28.84567751077318689921
463.40000 28.84567751077318689921
463.50000 28.84567751077318689921
463.60000 28.84567751077318689921
463.70000 28.84567751077318689921
463.80000 28.84567751077318689921
463.90000 28.84567751077318689921
464.00000 28.84567751077318689921
464.10000 28.84567751077318689921
464.20000 28.84567751077318689921
464.30000 28.84567751077318689921
464.40000 28.84567751077318689921
464.50000 28.84567751077318689921
464.60000 28.84567751077318689921
464.70000 28.84567751077318689921
464.80000 28.84567751077318689921
464.90000 28.84567751077318689921
465.00000 28.84567751077318689921
465.10000 28.84567751077318689921
465.20000 28.84567751077318689921
465.30000 28.84567751077318689921
465.40000 28.84567751077318689921
465.50000 28.84567751077318689921
465.60000 28.84567751077318689921
465.70000 28.84567751077318689921
465.80000 28.84567751077318689921
465.90000 28.84567751077318689921
466.00000 28.84567751077318689921
466.10000 28.84567751077318689921
466.20000 28.84567751077318689921
466.30000 28.84567751077318689921
466.40000 28.84567751077318689921
466.50000 28.84567751077318689921
466.60000 28.84567751077318689921
466.70000 28.84567751077318689921
466.80000 28.84567751077318689921
466.90000 28.84567751077318689921
467.00000 28.84567751077318689921
467.10000 28.84567751077318689921
467.20000 28.84567751077318689921
467.30000 28.84567751077318689921
467.40000 28.84567751077318689921
467.50000 28.84567751077318689921
467.60000 28.84567751077318689921
467.70000 28.84567751077318689921
467.80000 28.84567751077318689921
467.90000 28.84567751077318689921
468.00000 28.84567751077318689921
468.10000 28.84567751077318689921
468.20000 28.84567751077318689921
468.30000 28.84567751077318689921
468.40000 28.84567751077318689921
468.50000 28.84567751077318689921
468.60000 28.84567751077318689921
468.70000 28.84567751077318689921
468.80000 28.84567751077318689921
468.90000 28.84567751077318689921
469.00000 28.84567751077318689921
469.10000 28.84567751077318689921
469.20000 28.84567751077318689921
469.30000 28.84567751077318689921
469.40000 28.84567751077318689921
469.50000 28.84567751077318689921
469.60000 28.84567751077318689921
469.70000 28.84567751077318689921
469.80000 28.84567751077318689921
469.90000 28.84567751077318689921
470.00000 28.84567751077318689921
470.10000 28.84567751077318689921
470.20000 28.84567751077318689921
470.30000 28.84567751077318689921
470.40000 28.84567751077318689921
470.50000 28.84567751077318689921
470.60000 28.84567751077318689921
470.70000 28.84567751077318689921
470.80000 28.84567751077318689921
470.90000 28.84567751077318689921
471.00000 28.84567751077318689921
471.10000 28.84567751077318689921
471.20000 28.84567751077318689921
471.30000 28.84567751077318689921
471.40000 28.84567751077318689921
471.50000 28.84567751077318689921
471.60000 28.84567751077318689921
471.70000 28.84567751077318689921
471.80000 28.84567751077318689921
471.90000 28.84567751077318689921
472.00000 28.84567751077318689921
472.10000 28.84567751077318689921
472.20000 28.84567751077318689921
472.30000 28.84567751077318689921
472.40000 28.84567751077318689921
472.50000 28.84567751077318689921
472.60000 28.84567751077318689921
472.70000 28.84567751077318689921
472.80000 28.84567751077318689921
472.90000 28.84567751077318689921
473.00000 28.84567751077318689921
473.10000 28.84567751077318689921
473.20000 28.84567751077318689921
473.30000 28.84567751077318689921
473.40000 28.84567751077318689921
473.50000 28.84567751077318689921
473.60000 28.84567751077318689921
473.70000 28.84567751077318689921
473.80000 28.84567751077318689921
473.90000 28.84567751077318689921
474.00000 28.84567751077318689921
474.10000 28.84567751077318689921
474.20000 28.84567751077318689921
474.30000 28.84567751077318689921
474.40000 28.84567751077318689921
474.50000 28.84567751077318689921
474.60000 28.84567751077318689921
474.70000 28.84567751077318689921
474.80000 28.84567751077318689921
474.90000 28.84567751077318689921
475.00000 28.84567751077318689921
475.10000 28.84567751077318689921
475.20000 28.84567751077318689921
475.30000 28.84567751077318689921
475.40000 28.84567751077318689921
475.50000 28.84567751077318689921
475.60000 28.84567751077318689921
475.70000 28.84567751077318689921
475.80000 28.84567751077318689921
475.90000 28.84567751077318689921
476.00000 28.84567751077318689921
476.10000 28.84567751077318689921
476.20000 28.84567751077318689921
476.30000 28.84567751077318689921
476.40000 28.84567751077318689921
476.50000 28.84567751077318689921
476.60000 28.84567751077318689921
476.70000 28.84567751077318689921
476.80000 28.84567751077318689921
476.90000 28.84567751077318689921
477.00000 28.84567751077318689921
477.10000 28.84567751077318689921
477.20000 28.84567751077318689921
477.30000 28.84567751077318689921
477.40000 28.84567751077318689921
477.50000 28.84567751077318689921
477.60000 28.84567751077318689921
477.70000 28.84567751077318689921
477.80000 28.84567751077318689921
477.90000 28.84567751077318689921
478.00000 28.84567751077318689921
478.10000 28.84567751077318689921
478.20000 28.84567751077318689921
478.30000 28.84567751077318689921
478.40000 28.84567751077318689921
478.50000 28.84567751077318689921
478.60000 28.84567751077318689921
478.70000 28.84567751077318689921
478.80000 28.84567751077318689921
478.90000 28.84567751077318689921
479.00000 28.84567751077318689921
479.10000 28.84567751077318689921
479.20000 28.84567751077318689921
479.30000 28.84567751077318689921
479.40000 28.84567751077318689921
479.50000 28.84567751077318689921
479.60000 28.84567751077318689921
479.70000 28.84567751077318689921
479.80000 28.84567751077318689921
479.90000 28.84567751077318689921
480.00000 28.84567751077318689921
480.10000 28.84567751077318689921
480.20000 28.84567751077318689921
480.30000 28.84567751077318689921
480.40000 28.84567751077318689921
480.50000 28.84567751077318689921
480.60000 28.84567751077318689921
480.70000 28.84567751077318689921
480.80000 28.84567751077318689921
480.90000 28.84567751077318689921
481.00000 28.84567751077318689921
481.10000 28.84567751077318689921
481.20000 28.84567751077318689921
481.30000 28.84567751077318689921
481.40000 28.84567751077318689921
481.50000 28.84567751077318689921
481.60000 28.84567751077318689921
481.70000 28.84567751077318689921
481.80000 28.84567751077318689921
481.90000 28.84567751077318689921
482.00000 28.84567751077318689921
482.10000 28.84567751077318689921
482.20000 28.84567751077318689921
482.30000 28.84567751077318689921
482.40000 28.84567751077318689921
482.50000 28.84567751077318689921
482.60000 28.84567751077318689921
482.70000 28.84567751077318689921
482.80000 28.84567751077318689921
482.90000 28.84567751077318689921
483.00000 28.84567751077318689921
483.10000 28.84567751077318689921
483.20000 28.84567751077318689921
483.30000 28.84567751077318689921
483.40000 28.84567751077318689921
483.50000 28.84567751077318689921
483.60000 28.84567751077318689921
483.70000 28.84567751077318689921
483.80000 28.84567751077318689921
483.90000 28.84567751077318689921
484.00000 28.84567751077318689921
484.10000 28.84567751077318689921
484.20000 28.84567751077318689921
484.30000 28.84567751077318689921
484.40000 28.84567751077318689921
484.50000 28.84567751077318689921
484.60000 28.84567751077318689921
484.70000 28.84567751077318689921
484.80000 28.84567751077318689921
484.90000 28.84567751077318689921
485.00000 28.84567751077318689921
485.10000 28.84567751077318689921
485.20000 28.84567751077318689921
485.30000 28.84567751077318689921
485.40000 28.84567751077318689921
485.50000 28.84567751077318689921
485.60000 28.84567751077318689921
485.70000 28.84567751077318689921
485.80000 28.84567751077318689921
485.90000 28.84567751077318689921
486.00000 28.84567751077318689921
486.10000 28.84567751077318689921
486.20000 28.84567751077318689921
486.30000 28.84567751077318689921
486.40000 28.84567751077318689921
486.50000 28.84567751077318689921
486.60000 28.84567751077318689921
486.70000 28.84567751077318689921
486.80000 28.84567751077318689921
486.90000 28.84567751077318689921
487.00000 28.84567751077318689921
487.10000 28.84567751077318689921
487.20000 28.84567751077318689921
487.30000 28.84567751077318689921
487.40000 28.84567751077318689921
487.50000 28.84567751077318689921
487.60000 28.84567751077318689921
487.70000 28.84567751077318689921
487.80000 28.84567751077318689921
487.90000 28.84567751077318689921
488.00000 28.84567751077318689921
488.10000 28.84567751077318689921
488.20000 28.84567751077318689921
488.30000 28.84567751077318689921
488.40000 28.84567751077318689921
488.50000 28.84567751077318689921
488.60000 28.84567751077318689921
488.70000 28.84567751077318689921
488.80000 28.84567751077318689921
488.90000 28.84567751077318689921
489.00000 28.84567751077318689921
489.10000 28.84567751077318689921
489.20000 28.84567751077318689921
489.30000 28.84567751077318689921
489.40000 28.84567751077318689921
489.50000 28.84567751077318689921
489.60000 28.84567751077318689921
489.70000 28.84567751077318689921
489.80000 28.84567751077318689921
489.90000 28.84567751077318689921
490.00000 28.84567751077318689921
490.10000 28.84567751077318689921
490.20000 28.84567751077318689921
490.30000 28.84567751077318689921
490.40000 28.84567751077318689921
490.50000 28.84567751077318689921
490.60000 28.84567751077318689921
490.70000 28.84567751077318689921
490.80000 28.84567751077318689921
490.90000 28.84567751077318689921
491.00000 28.84567751077318689921
491.10000 28.84567751077318689921
491.20000 28.84567751077318689921
491.30000 28.84567751077318689921
491.40000 28.84567751077318689921
491.50000 28.84567751077318689921
491.60000 28.84567751077318689921
491.70000 28.84567751077318689921
491.80000 28.84567751077318689921
491.90000 28.84567751077318689921
492.00000 28.84567751077318689921
492.10000 28.84567751077318689921
492.20000 28.84567751077318689921
492.30000 28.84567751077318689921
492.40000 28.84567751077318689921
492.50000 28.84567751077318689921
492.60000 28.84567751077318689921
492.70000 28.84567751077318689921
492.80000 28.84567751077318689921
492.90000 28.84567751077318689921
493.00000 28.84567751077318689921
493.10000 28.84567751077318689921
493.20000 28.84567751077318689921
493.30000 28.84567751077318689921
493.40000 28.84567751077318689921
493.50000 28.84567751077318689921
493.60000 28.84567751077318689921
493.70000 28.84567751077318689921
493.80000 28.84567751077318689921
493.90000 28.84567751077318689921
494.00000 28.84567751077318689921
494.10000 28.84567751077318689921
494.20000 28.84567751077318689921
494.30000 28.84567751077318689921
494.40000 28.84567751077318689921
494.50000 28.84567751077318689921
494.60000 28.84567751077318689921
494.70000 28.84567751077318689921
494.80000 28.84567751077318689921
494.90000 28.84567751077318689921
495.00000 28.84567751077318689921
495.10000 28.84567751077318689921
495.20000 28.84567751077318689921
495.30000 28.84567751077318689921
495.40000 28.84567751077318689921
495.50000 28.84567751077318689921
495.60000 28.84567751077318689921
495.70000 28.84567751077318689921
495.80000 28.84567751077318689921
495.90000 28.84567751077318689921
496.00000 28.84567751077318689921
496.10000 28.84567751077318689921
496.20000 28.84567751077318689921
496.30000 28.84567751077318689921
496.40000 28.84567751077318689921
496.50000 28.84567751077318689921
496.60000 28.84567751077318689921
496.70000 28.84567751077318689921
496.80000 28.84567751077318689921
496.90000 28.84567751077318689921
497.00000 28.84567751077318689921
497.10000 28.84567751077318689921
497.20000 28.84567751077318689921
497.30000 28.84567751077318689921
497.40000 28.84567751077318689921
497.50000 28.84567751077318689921
497.60000 28.84567751077318689921
497.70000 28.84567751077318689921
497.80000 28.84567751077318689921
497.90000 28.84567751077318689921
498.00000 28.84567751077318689921
498.10000 28.84567751077318689921
498.20000 28.84567751077318689921
498.30000 28.84567751077318689921
498.40000 28.84567751077318689921
498.50000 28.84567751077318689921
498.60000 28.84567751077318689921
498.70000 28.84567751077318689921
498.80000 28.84567751077318689921
498.90000 28.84567751077318689921
499.00000 28.84567751077318689921
499.10000 28.84567751077318689921
499.20000 28.84567751077318689921
499.30000 28.84567751077318689921
499.40000 28.84567751077318689921
499.50000 28.84567751077318689921
499.60000 28.84567751077318689921
499.70000 28.84567751077318689921
499.80000 28.84567751077318689921
499.90000 28.84567751077318689921
500.00000 28.84567751077318689921
500.10000 28.84567751077318689921
500.20000 28.84567751077318689921
500.30000 28.84567751077318689921
500.40000 28.84567751077318689921
500.50000 28.84567751077318689921
500.60000 28.84567751077318689921
500.70000 28.84567751077318689921
500.80000 28.84567751077318689921
500.90000 28.84567751077318689921
501.00000 28.84567751077318689921
501.10000 28.84567751077318689921
501.20000 28.84567751077318689921
501.30000 28.84567751077318689921
501.40000 28.84567751077318689921
501.50000 28.84567751077318689921
501.60000 28.84567751077318689921
501.70000 28.84567751077318689921
501.80000 28.84567751077318689921
501.90000 28.84567751077318689921
502.00000 28.84567751077318689921
502.10000 28.84567751077318689921
502.20000 28.84567751077318689921
502.30000 28.84567751077318689921
502.40000 28.84567751077318689921
502.50000 28.84567751077318689921
502.60000 28.84567751077318689921
502.70000 28.84567751077318689921
502.80000 28.84567751077318689921
502.90000 28.84567751077318689921
503.00000 28.84567751077318689921
503.10000 28.84567751077318689921
503.20000 28.84567751077318689921
503.30000 28.84567751077318689921
503.40000 28.84567751077318689921
503.50000 28.84567751077318689921
503.60000 28.84567751077318689921
503.70000 28.84567751077318689921
503.80000 28.84567751077318689921
503.90000 28.84567751077318689921
504.00000 28.84567751077318689921
504.10000 28.84567751077318689921
504.20000 28.84567751077318689921
504.30000 28.84567751077318689921
504.40000 28.84567751077318689921
504.50000 28.84567751077318689921
504.60000 28.84567751077318689921
504.70000 28.84567751077318689921
504.80000 28.84567751077318689921
504.90000 28.84567751077318689921
505.00000 28.84567751077318689921
505.10000 28.84567751077318689921
505.20000 28.84567751077318689921
505.30000 28.84567751077318689921
505.40000 28.84567751077318689921
505.50000 28.84567751077318689921
505.60000 28.84567751077318689921
505.70000 28.84567751077318689921
505.80000 28.84567751077318689921
505.90000 28.84567751077318689921
506.00000 28.84567751077318689921
506.10000 28.84567751077318689921
506.20000 28.84567751077318689921
506.30000 28.84567751077318689921
506.40000 28.84567751077318689921
506.50000 28.84567751077318689921
506.60000 28.84567751077318689921
506.70000 28.84567751077318689921
506.80000 28.84567751077318689921
506.90000 28.84567751077318689921
507.00000 28.84567751077318689921
507.10000 28.84567751077318689921
507.20000 28.84567751077318689921
507.30000 28.84567751077318689921
507.40000 28.84567751077318689921
507.50000 28.84567751077318689921
507.60000 28.84567751077318689921
507.70000 28.84567751077318689921
507.80000 28.84567751077318689921
507.90000 28.84567751077318689921
508.00000 28.84567751077318689921
508.10000 28.84567751077318689921
508.20000 28.84567751077318689921
508.30000 28.84567751077318689921
508.40000 28.84567751077318689921
508.50000 28.84567751077318689921
508.60000 28.84567751077318689921
508.70000 28.84567751077318689921
508.80000 28.84567751077318689921
508.90000 28.84567751077318689921
509.00000 28.84567751077318689921
509.10000 28.84567751077318689921
509.20000 28.84567751077318689921
509.30000 28.84567751077318689921
509.40000 28.84567751077318689921
509.50000 28.84567751077318689921
509.60000 28.84567751077318689921
509.70000 28.84567751077318689921
509.80000 28.84567751077318689921
509.90000 28.84567751077318689921
510.00000 28.84567751077318689921
510.10000 28.84567751077318689921
510.20000 28.84567751077318689921
510.30000 28.84567751077318689921
510.40000 28.84567751077318689921
510.50000 28.84567751077318689921
510.60000 28.84567751077318689921
510.70000 28.84567751077318689921
510.80000 28.84567751077318689921
510.90000 28.84567751077318689921
511.00000 28.84567751077318689921
511.10000 28.84567751077318689921
511.20000 28.84567751077318689921
511.30000 28.84567751077318689921
511.40000 28.84567751077318689921
511.50000 28.84567751077318689921
511.60000 28.84567751077318689921
511.70000 28.84567751077318689921
511.80000 28.84567751077318689921
511.90000 28.84567751077318689921
512.00000 28.84567751077318689921
512.10000 28.84567751077318689921
512.20000 28.84567751077318689921
512.30000 28.84567751077318689921
512.40000 28.84567751077318689921
512.50000 28.84567751077318689921
512.60000 28.84567751077318689921
512.70000 28.84567751077318689921
512.80000 28.84567751077318689921
512.90000 28.84567751077318689921
513.00000 28.84567751077318689921
513.10000 28.84567751077318689921
513.20000 28.84567751077318689921
513.30000 28.84567751077318689921
513.40000 28.84567751077318689921
513.50000 28.84567751077318689921
513.60000 28.84567751077318689921
513.70000 28.84567751077318689921
513.80000 28.84567751077318689921
513.90000 28.84567751077318689921
514.00000 28.84567751077318689921
514.10000 28.84567751077318689921
514.20000 28.84567751077318689921
514.30000 28.84567751077318689921
514.40000 28.84567751077318689921
514.50000 28.84567751077318689921
514.60000 28.84567751077318689921
514.70000 28.84567751077318689921
514.80000 28.84567751077318689921
514.90000 28.84567751077318689921
515.00000 28.84567751077318689921
515.10000 28.84567751077318689921
515.20000 28.84567751077318689921
515.30000 28.84567751077318689921
515.40000 28.84567751077318689921
515.50000 28.84567751077318689921
515.60000 28.84567751077318689921
515.70000 28.84567751077318689921
515.80000 28.84567751077318689921
515.90000 28.84567751077318689921
516.00000 28.84567751077318689921
516.10000 28.84567751077318689921
516.20000 28.84567751077318689921
516.30000 28.84567751077318689921
516.40000 28.84567751077318689921
516.50000 28.84567751077318689921
516.60000 28.84567751077318689921
516.70000 28.84567751077318689921
516.80000 28.84567751077318689921
516.90000 28.84567751077318689921
517.00000 28.84567751077318689921
517.10000 28.84567751077318689921
517.20000 28.84567751077318689921
517.30000 28.84567751077318689921
517.40000 28.84567751077318689921
517.50000 28.84567751077318689921
517.60000 28.84567751077318689921
517.70000 28.84567751077318689921
517.80000 28.84567751077318689921
517.90000 28.84567751077318689921
518.00000 28.84567751077318689921
518.10000 28.84567751077318689921
518.20000 28.84567751077318689921
518.30000 28.84567751077318689921
518.40000 28.84567751077318689921
518.50000 28.84567751077318689921
518.60000 28.84567751077318689921
518.70000 28.84567751077318689921
518.80000 28.84567751077318689921
518.90000 28.84567751077318689921
519.00000 28.84567751077318689921
519.10000 28.84567751077318689921
519.20000 28.84567751077318689921
519.30000 28.84567751077318689921
519.40000 28.84567751077318689921
519.50000 28.84567751077318689921
519.60000 28.84567751077318689921
519.70000 28.84567751077318689921
519.80000 28.84567751077318689921
519.90000 28.84567751077318689921
520.00000 28.84567751077318689921
520.10000 28.84567751077318689921
520.20000 28.84567751077318689921
520.30000 28.84567751077318689921
520.40000 28.84567751077318689921
520.50000 28.84567751077318689921
520.60000 28.84567751077318689921
520.70000 28.84567751077318689921
520.80000 28.84567751077318689921
520.90000 28.84567751077318689921
521.00000 28.84567751077318689921
521.10000 28.84567751077318689921
521.20000 28.84567751077318689921
521.30000 28.84567751077318689921
521.40000 28.84567751077318689921
521.50000 28.84567751077318689921
521.60000 28.84567751077318689921
521.70000 28.84567751077318689921
521.80000 28.84567751077318689921
521.90000 28.84567751077318689921
522.00000 28.84567751077318689921
522.10000 28.84567751077318689921
522.20000 28.84567751077318689921
522.30000 28.84567751077318689921
522.40000 28.84567751077318689921
522.50000 28.84567751077318689921
522.60000 28.84567751077318689921
522.70000 28.84567751077318689921
522.80000 28.84567751077318689921
522.90000 28.84567751077318689921
523.00000 28.84567751077318689921
523.10000 28.84567751077318689921
523.20000 28.84567751077318689921
523.30000 28.84567751077318689921
523.40000 28.84567751077318689921
523.50000 28.84567751077318689921
523.60000 28.84567751077318689921
523.70000 28.84567751077318689921
523.80000 28.84567751077318689921
523.90000 28.84567751077318689921
524.00000 28.84567751077318689921
524.10000 28.84567751077318689921
524.20000 28.84567751077318689921
524.30000 28.84567751077318689921
524.40000 28.84567751077318689921
524.50000 28.84567751077318689921
524.60000 28.84567751077318689921
524.70000 28.84567751077318689921
524.80000 28.84567751077318689921
524.90000 28.84567751077318689921
525.00000 28.84567751077318689921
525.10000 28.84567751077318689921
525.20000 28.84567751077318689921
525.30000 28.84567751077318689921
525.40000 28.84567751077318689921
525.50000 28.84567751077318689921
525.60000 28.84567751077318689921
525.70000 28.84567751077318689921
525.80000 28.84567751077318689921
525.90000 28.84567751077318689921
526.00000 28.84567751077318689921
526.10000 28.84567751077318689921
526.20000 28.84567751077318689921
526.30000 28.84567751077318689921
526.40000 28.84567751077318689921
526.50000 28.84567751077318689921
526.60000 28.84567751077318689921
526.70000 28.84567751077318689921
526.80000 28.84567751077318689921
526.90000 28.84567751077318689921
527.00000 28.84567751077318689921
527.10000 28.84567751077318689921
527.20000 28.84567751077318689921
527.30000 28.84567751077318689921
527.40000 28.84567751077318689921
527.50000 28.84567751077318689921
527.60000 28.84567751077318689921
527.70000 28.84567751077318689921
527.80000 28.84567751077318689921
527.90000 28.84567751077318689921
528.00000 28.84567751077318689921
528.10000 28.84567751077318689921
528.20000 28.84567751077318689921
528.30000 28.84567751077318689921
528.40000 28.84567751077318689921
528.50000 28.84567751077318689921
528.60000 28.84567751077318689921
528.70000 28.84567751077318689921
528.80000 28.84567751077318689921
528.90000 28.84567751077318689921
529.00000 28.84567751077318689921
529.10000 28.84567751077318689921
529.20000 28.84567751077318689921
529.30000 28.84567751077318689921
529.40000 28.84567751077318689921
529.50000 28.84567751077318689921
529.60000 28.84567751077318689921
529.70000 28.84567751077318689921
529.80000 28.84567751077318689921
529.90000 28.84567751077318689921
530.00000 28.84567751077318689921
530.10000 28.84567751077318689921
530.20000 28.84567751077318689921
530.30000 28.84567751077318689921
530.40000 28.84567751077318689921
530.50000 28.84567751077318689921
530.60000 28.84567751077318689921
530.70000 28.84567751077318689921
530.80000 28.84567751077318689921
530.90000 28.84567751077318689921
531.00000 28.84567751077318689921
531.10000 28.84567751077318689921
531.20000 28.84567751077318689921
531.30000 28.84567751077318689921
531.40000 28.84567751077318689921
531.50000 28.84567751077318689921
531.60000 28.84567751077318689921
531.70000 28.84567751077318689921
531.80000 28.84567751077318689921
531.90000 28.84567751077318689921
532.00000 28.84567751077318689921
532.10000 28.84567751077318689921
532.20000 28.84567751077318689921
532.30000 28.84567751077318689921
532.40000 28.84567751077318689921
532.50000 28.84567751077318689921
532.60000 28.84567751077318689921
532.70000 28.84567751077318689921
532.80000 28.84567751077318689921
532.90000 28.84567751077318689921
533.00000 28.84567751077318689921
533.10000 28.84567751077318689921
533.20000 28.84567751077318689921
533.30000 28.84567751077318689921
533.40000 28.84567751077318689921
533.50000 28.84567751077318689921
533.60000 28.84567751077318689921
533.70000 28.84567751077318689921
533.80000 28.84567751077318689921
533.90000 28.84567751077318689921
534.00000 28.84567751077318689921
534.10000 28.84567751077318689921
534.20000 28.84567751077318689921
534.30000 28.84567751077318689921
534.40000 28.84567751077318689921
534.50000 28.84567751077318689921
534.60000 28.84567751077318689921
534.70000 28.84567751077318689921
534.80000 28.84567751077318689921
534.90000 28.84567751077318689921
535.00000 28.84567751077318689921
535.10000 28.84567751077318689921
535.20000 28.84567751077318689921
535.30000 28.84567751077318689921
535.40000 28.84567751077318689921
535.50000 28.84567751077318689921
535.60000 28.84567751077318689921
535.70000 28.84567751077318689921
535.80000 28.84567751077318689921
535.90000 28.84567751077318689921
536.00000 28.84567751077318689921
536.10000 28.84567751077318689921
536.20000 28.84567751077318689921
536.30000 28.84567751077318689921
536.40000 28.84567751077318689921
536.50000 28.84567751077318689921
536.60000 28.84567751077318689921
536.70000 28.84567751077318689921
536.80000 28.84567751077318689921
536.90000 28.84567751077318689921
537.00000 28.84567751077318689921
537.10000 28.84567751077318689921
537.20000 28.84567751077318689921
537.30000 28.84567751077318689921
537.40000 28.84567751077318689921
537.50000 28.84567751077318689921
537.60000 28.84567751077318689921
537.70000 28.84567751077318689921
537.80000 28.84567751077318689921
537.90000 28.84567751077318689921
538.00000 28.84567751077318689921
538.10000 28.84567751077318689921
538.20000 28.84567751077318689921
538.30000 28.84567751077318689921
538.40000 28.84567751077318689921
538.50000 28.84567751077318689921
538.60000 28.84567751077318689921
538.70000 28.84567751077318689921
538.80000 28.84567751077318689921
538.90000 28.84567751077318689921
539.00000 28.84567751077318689921
539.10000 28.84567751077318689921
539.20000 28.84567751077318689921
539.30000 28.84567751077318689921
539.40000 28.84567751077318689921
539.50000 28.84567751077318689921
539.60000 28.84567751077318689921
539.70000 28.84567751077318689921
539.80000 28.84567751077318689921
539.90000 28.84567751077318689921
540.00000 28.84567751077318689921
540.10000 28.84567751077318689921
540.20000 28.84567751077318689921
540.30000 28.84567751077318689921
540.40000 28.84567751077318689921
540.50000 28.84567751077318689921
540.60000 28.84567751077318689921
540.70000 28.84567751077318689921
540.80000 28.84567751077318689921
540.90000 28.84567751077318689921
541.00000 28.84567751077318689921
541.10000 28.84567751077318689921
541.20000 28.84567751077318689921
541.30000 28.84567751077318689921
541.40000 28.84567751077318689921
541.50000 28.84567751077318689921
541.60000 28.84567751077318689921
541.70000 28.84567751077318689921
541.80000 28.84567751077318689921
541.90000 28.84567751077318689921
542.00000 28.84567751077318689921
542.10000 28.84567751077318689921
542.20000 28.84567751077318689921
542.30000 28.84567751077318689921
542.40000 28.84567751077318689921
542.50000 28.84567751077318689921
542.60000 28.84567751077318689921
542.70000 28.84567751077318689921
542.80000 28.84567751077318689921
542.90000 28.84567751077318689921
543.00000 28.84567751077318689921
543.10000 28.84567751077318689921
543.20000 28.84567751077318689921
543.30000 28.84567751077318689921
543.40000 28.84567751077318689921
543.50000 28.84567751077318689921
543.60000 28.84567751077318689921
543.70000 28.84567751077318689921
543.80000 28.84567751077318689921
543.90000 28.84567751077318689921
544.00000 28.84567751077318689921
544.10000 28.84567751077318689921
544.20000 28.84567751077318689921
544.30000 28.84567751077318689921
544.40000 28.84567751077318689921
544.50000 28.84567751077318689921
544.60000 28.84567751077318689921
544.70000 28.84567751077318689921
544.80000 28.84567751077318689921
544.90000 28.84567751077318689921
545.00000 28.84567751077318689921
545.10000 28.84567751077318689921
545.20000 28.84567751077318689921
545.30000 28.84567751077318689921
545.40000 28.84567751077318689921
545.50000 28.84567751077318689921
545.60000 28.84567751077318689921
545.70000 28.84567751077318689921
545.80000 28.84567751077318689921
545.90000 28.84567751077318689921
546.00000 28.84567751077318689921
546.10000 28.84567751077318689921
546.20000 28.84567751077318689921
546.30000 28.84567751077318689921
546.40000 28.84567751077318689921
546.50000 28.84567751077318689921
546.60000 28.84567751077318689921
546.70000 28.84567751077318689921
546.80000 28.84567751077318689921
546.90000 28.84567751077318689921
547.00000 28.84567751077318689921
547.10000 28.84567751077318689921
547.20000 28.84567751077318689921
547.30000 28.84567751077318689921
547.40000 28.84567751077318689921
547.50000 28.84567751077318689921
547.60000 28.84567751077318689921
547.70000 28.84567751077318689921
547.80000 28.84567751077318689921
547.90000 28.84567751077318689921
548.00000 28.84567751077318689921
548.10000 28.84567751077318689921
548.20000 28.84567751077318689921
548.30000 28.84567751077318689921
548.40000 28.84567751077318689921
548.50000 28.84567751077318689921
548.60000 28.84567751077318689921
548.70000 28.84567751077318689921
548.80000 28.84567751077318689921
548.90000 28.84567751077318689921
549.00000 28.84567751077318689921
549.10000 28.84567751077318689921
549.20000 28.84567751077318689921
549.30000 28.84567751077318689921
549.40000 28.84567751077318689921
549.50000 28.84567751077318689921
549.60000 28.84567751077318689921
549.70000 28.84567751077318689921
549.80000 28.84567751077318689921
549.90000 28.84567751077318689921
550.00000 28.84567751077318689921
550.10000 28.84567751077318689921
550.20000 28.84567751077318689921
550.30000 28.84567751077318689921
550.40000 28.84567751077318689921
550.50000 28.84567751077318689921
550.60000 28.84567751077318689921
550.70000 28.84567751077318689921
550.80000 28.84567751077318689921
550.90000 28.84567751077318689921
551.00000 28.84567751077318689921
551.10000 28.84567751077318689921
551.20000 28.84567751077318689921
551.30000 28.84567751077318689921
551.40000 28.84567751077318689921
551.50000 28.84567751077318689921
551.60000 28.84567751077318689921
551.70000 28.84567751077318689921
551.80000 28.84567751077318689921
551.90000 28.84567751077318689921
552.00000 28.84567751077318689921
552.10000 28.84567751077318689921
552.20000 28.84567751077318689921
552.30000 28.84567751077318689921
552.40000 28.84567751077318689921
552.50000 28.84567751077318689921
552.60000 28.84567751077318689921
552.70000 28.84567751077318689921
552.80000 28.84567751077318689921
552.90000 28.84567751077318689921
553.00000 28.84567751077318689921
553.10000 28.84567751077318689921
553.20000 28.84567751077318689921
553.30000 28.84567751077318689921
553.40000 28.84567751077318689921
553.50000 28.84567751077318689921
553.60000 28.84567751077318689921
553.70000 28.84567751077318689921
553.80000 28.84567751077318689921
553.90000 28.84567751077318689921
554.00000 28.84567751077318689921
554.10000 28.84567751077318689921
554.20000 28.84567751077318689921
554.30000 28.84567751077318689921
554.40000 28.84567751077318689921
554.50000 28.84567751077318689921
554.60000 28.84567751077318689921
554.70000 28.84567751077318689921
554.80000 28.84567751077318689921
554.90000 28.84567751077318689921
555.00000 28.84567751077318689921
555.10000 28.84567751077318689921
555.20000 28.84567751077318689921
555.30000 28.84567751077318689921
555.40000 28.84567751077318689921
555.50000 28.84567751077318689921
555.60000 28.84567751077318689921
555.70000 28.84567751077318689921
555.80000 28.84567751077318689921
555.90000 28.84567751077318689921
556.00000 28.84567751077318689921
556.10000 28.84567751077318689921
556.20000 28.84567751077318689921
556.30000 28.84567751077318689921
556.40000 28.84567751077318689921
556.50000 28.84567751077318689921
556.60000 28.84567751077318689921
556.70000 28.84567751077318689921
556.80000 28.84567751077318689921
556.90000 28.84567751077318689921
557.00000 28.84567751077318689921
557.10000 28.84567751077318689921
557.20000 28.84567751077318689921
557.30000 28.84567751077318689921
557.40000 28.84567751077318689921
557.50000 28.84567751077318689921
557.60000 28.84567751077318689921
557.70000 28.84567751077318689921
557.80000 28.84567751077318689921
557.90000 28.84567751077318689921
558.00000 28.84567751077318689921
558.10000 28.84567751077318689921
558.20000 28.84567751077318689921
558.30000 28.84567751077318689921
558.40000 28.84567751077318689921
558.50000 28.84567751077318689921
558.60000 28.84567751077318689921
558.70000 28.84567751077318689921
558.80000 28.84567751077318689921
558.90000 28.84567751077318689921
559.00000 28.84567751077318689921
559.10000 28.84567751077318689921
559.20000 28.84567751077318689921
559.30000 28.84567751077318689921
559.40000 28.84567751077318689921
559.50000 28.84567751077318689921
559.60000 28.84567751077318689921
559.70000 28.84567751077318689921
559.80000 28.84567751077318689921
559.90000 28.84567751077318689921
560.00000 28.84567751077318689921
560.10000 28.84567751077318689921
560.20000 28.84567751077318689921
560.30000 28.84567751077318689921
560.40000 28.84567751077318689921
560.50000 28.84567751077318689921
560.60000 28.84567751077318689921
560.70000 28.84567751077318689921
560.80000 28.84567751077318689921
560.90000 28.84567751077318689921
561.00000 28.84567751077318689921
561.10000 28.84567751077318689921
561.20000 28.84567751077318689921
561.30000 28.84567751077318689921
561.40000 28.84567751077318689921
561.50000 28.84567751077318689921
561.60000 28.84567751077318689921
561.70000 28.84567751077318689921
561.80000 28.84567751077318689921
561.90000 28.84567751077318689921
562.00000 28.84567751077318689921
562.10000 28.84567751077318689921
562.20000 28.84567751077318689921
562.30000 28.84567751077318689921
562.40000 28.84567751077318689921
562.50000 28.84567751077318689921
562.60000 28.84567751077318689921
562.70000 28.84567751077318689921
562.80000 28.84567751077318689921
562.90000 28.84567751077318689921
563.00000 28.84567751077318689921
563.10000 28.84567751077318689921
563.20000 28.84567751077318689921
563.30000 28.84567751077318689921
563.40000 28.84567751077318689921
563.50000 28.84567751077318689921
563.60000 28.84567751077318689921
563.70000 28.84567751077318689921
563.80000 28.84567751077318689921
563.90000 28.84567751077318689921
564.00000 28.84567751077318689921
564.10000 28.84567751077318689921
564.20000 28.84567751077318689921
564.30000 28.84567751077318689921
564.40000 28.84567751077318689921
564.50000 28.84567751077318689921
564.60000 28.84567751077318689921
564.70000 28.84567751077318689921
564.80000 28.84567751077318689921
564.90000 28.84567751077318689921
565.00000 28.84567751077318689921
565.10000 28.84567751077318689921
565.20000 28.84567751077318689921
565.30000 28.84567751077318689921
565.40000 28.84567751077318689921
565.50000 28.84567751077318689921
565.60000 28.84567751077318689921
565.70000 28.84567751077318689921
565.80000 28.84567751077318689921
565.90000 28.84567751077318689921
566.00000 28.84567751077318689921
566.10000 28.84567751077318689921
566.20000 28.84567751077318689921
566.30000 28.84567751077318689921
566.40000 28.84567751077318689921
566.50000 28.84567751077318689921
566.60000 28.84567751077318689921
566.70000 28.84567751077318689921
566.80000 28.84567751077318689921
566.90000 28.84567751077318689921
567.00000 28.84567751077318689921
567.10000 28.84567751077318689921
567.20000 28.84567751077318689921
567.30000 28.84567751077318689921
567.40000 28.84567751077318689921
567.50000 28.84567751077318689921
567.60000 28.84567751077318689921
567.70000 28.84567751077318689921
567.80000 28.84567751077318689921
567.90000 28.84567751077318689921
568.00000 28.84567751077318689921
568.10000 28.84567751077318689921
568.20000 28.84567751077318689921
568.30000 28.84567751077318689921
568.40000 28.84567751077318689921
568.50000 28.84567751077318689921
568.60000 28.84567751077318689921
568.70000 28.84567751077318689921
568.80000 28.84567751077318689921
568.90000 28.84567751077318689921
569.00000 28.84567751077318689921
569.10000 28.84567751077318689921
569.20000 28.84567751077318689921
569.30000 28.84567751077318689921
569.40000 28.84567751077318689921
569.50000 28.84567751077318689921
569.60000 28.84567751077318689921
569.70000 28.84567751077318689921
569.80000 28.84567751077318689921
569.90000 28.84567751077318689921
570.00000 28.84567751077318689921
570.10000 28.84567751077318689921
570.20000 28.84567751077318689921
570.30000 28.84567751077318689921
570.40000 28.84567751077318689921
570.50000 28.84567751077318689921
570.60000 28.84567751077318689921
570.70000 28.84567751077318689921
570.80000 28.84567751077318689921
570.90000 28.84567751077318689921
571.00000 28.84567751077318689921
571.10000 28.84567751077318689921
571.20000 28.84567751077318689921
571.30000 28.84567751077318689921
571.40000 28.84567751077318689921
571.50000 28.84567751077318689921
571.60000 28.84567751077318689921
571.70000 28.84567751077318689921
571.80000 28.84567751077318689921
571.90000 28.84567751077318689921
572.00000 28.84567751077318689921
572.10000 28.84567751077318689921
572.20000 28.84567751077318689921
572.30000 28.84567751077318689921
572.40000 28.84567751077318689921
572.50000 28.84567751077318689921
572.60000 28.84567751077318689921
572.70000 28.84567751077318689921
572.80000 28.84567751077318689921
572.90000 28.84567751077318689921
573.00000 28.84567751077318689921
573.10000 28.84567751077318689921
573.20000 28.84567751077318689921
573.30000 28.84567751077318689921
573.40000 28.84567751077318689921
573.50000 28.84567751077318689921
573.60000 28.84567751077318689921
573.70000 28.84567751077318689921
573.80000 28.84567751077318689921
573.90000 28.84567751077318689921
574.00000 28.84567751077318689921
574.10000 28.84567751077318689921
574.20000 28.84567751077318689921
574.30000 28.84567751077318689921
574.40000 28.84567751077318689921
574.50000 28.84567751077318689921
574.60000 28.84567751077318689921
574.70000 28.84567751077318689921
574.80000 28.84567751077318689921
574.90000 28.84567751077318689921
575.00000 28.84567751077318689921
575.10000 28.84567751077318689921
575.20000 28.84567751077318689921
575.30000 28.84567751077318689921
575.40000 28.84567751077318689921
575.50000 28.84567751077318689921
575.60000 28.84567751077318689921
575.70000 28.84567751077318689921
575.80000 28.84567751077318689921
575.90000 28.84567751077318689921
576.00000 28.84567751077318689921
576.10000 28.84567751077318689921
576.20000 28.84567751077318689921
576.30000 28.84567751077318689921
576.40000 28.84567751077318689921
576.50000 28.84567751077318689921
576.60000 28.84567751077318689921
576.70000 28.84567751077318689921
576.80000 28.84567751077318689921
576.90000 28.84567751077318689921
577.00000 28.84567751077318689921
577.10000 28.84567751077318689921
577.20000 28.84567751077318689921
577.30000 28.84567751077318689921
577.40000 28.84567751077318689921
577.50000 28.84567751077318689921
577.60000 28.84567751077318689921
577.70000 28.84567751077318689921
577.80000 28.84567751077318689921
577.90000 28.84567751077318689921
578.00000 28.84567751077318689921
578.10000 28.84567751077318689921
578.20000 28.84567751077318689921
578.30000 28.84567751077318689921
578.40000 28.84567751077318689921
578.50000 28.84567751077318689921
578.60000 28.84567751077318689921
578.70000 28.84567751077318689921
578.80000 28.84567751077318689921
578.90000 28.84567751077318689921
579.00000 28.84567751077318689921
579.10000 28.84567751077318689921
579.20000 28.84567751077318689921
579.30000 28.84567751077318689921
579.40000 28.84567751077318689921
579.50000 28.84567751077318689921
579.60000 28.84567751077318689921
579.70000 28.84567751077318689921
579.80000 28.84567751077318689921
579.90000 28.84567751077318689921
580.00000 28.84567751077318689921
580.10000 28.84567751077318689921
580.20000 28.84567751077318689921
580.30000 28.84567751077318689921
580.40000 28.84567751077318689921
580.50000 28.84567751077318689921
580.60000 28.84567751077318689921
580.70000 28.84567751077318689921
580.80000 28.84567751077318689921
580.90000 28.84567751077318689921
581.00000 28.84567751077318689921
581.10000 28.84567751077318689921
581.20000 28.84567751077318689921
581.30000 28.84567751077318689921
581.40000 28.84567751077318689921
581.50000 28.84567751077318689921
581.60000 28.84567751077318689921
581.70000 28.84567751077318689921
581.80000 28.84567751077318689921
581.90000 28.84567751077318689921
582.00000 28.84567751077318689921
582.10000 28.84567751077318689921
582.20000 28.84567751077318689921
582.30000 28.84567751077318689921
582.40000 28.84567751077318689921
582.50000 28.84567751077318689921
582.60000 28.84567751077318689921
582.70000 28.84567751077318689921
582.80000 28.84567751077318689921
582.90000 28.84567751077318689921
583.00000 28.84567751077318689921
583.10000 28.84567751077318689921
583.20000 28.84567751077318689921
583.30000 28.84567751077318689921
583.40000 28.84567751077318689921
583.50000 28.84567751077318689921
583.60000 28.84567751077318689921
583.70000 28.84567751077318689921
583.80000 28.84567751077318689921
583.90000 28.84567751077318689921
584.00000 28.84567751077318689921
584.10000 28.84567751077318689921
584.20000 28.84567751077318689921
584.30000 28.84567751077318689921
584.40000 28.84567751077318689921
584.50000 28.84567751077318689921
584.60000 28.84567751077318689921
584.70000 28.84567751077318689921
584.80000 28.84567751077318689921
584.90000 28.84567751077318689921
585.00000 28.84567751077318689921
585.10000 28.84567751077318689921
585.20000 28.84567751077318689921
585.30000 28.84567751077318689921
585.40000 28.84567751077318689921
585.50000 28.84567751077318689921
585.60000 28.84567751077318689921
585.70000 28.84567751077318689921
585.80000 28.84567751077318689921
585.90000 28.84567751077318689921
586.00000 28.84567751077318689921
586.10000 28.84567751077318689921
586.20000 28.84567751077318689921
586.30000 28.84567751077318689921
586.40000 28.84567751077318689921
586.50000 28.84567751077318689921
586.60000 28.84567751077318689921
586.70000 28.84567751077318689921
586.80000 28.84567751077318689921
586.90000 28.84567751077318689921
587.00000 28.84567751077318689921
587.10000 28.84567751077318689921
587.20000 28.84567751077318689921
587.30000 28.84567751077318689921
587.40000 28.84567751077318689921
587.50000 28.84567751077318689921
587.60000 28.84567751077318689921
587.70000 28.84567751077318689921
587.80000 28.84567751077318689921
587.90000 28.84567751077318689921
588.00000 28.84567751077318689921
588.10000 28.84567751077318689921
588.20000 28.84567751077318689921
588.30000 28.84567751077318689921
588.40000 28.84567751077318689921
588.50000 28.84567751077318689921
588.60000 28.84567751077318689921
588.70000 28.84567751077318689921
588.80000 28.84567751077318689921
588.90000 28.84567751077318689921
589.00000 28.84567751077318689921
589.10000 28.84567751077318689921
589.20000 28.84567751077318689921
589.30000 28.84567751077318689921
589.40000 28.84567751077318689921
589.50000 28.84567751077318689921
589.60000 28.84567751077318689921
589.70000 28.84567751077318689921
589.80000 28.84567751077318689921
589.90000 28.84567751077318689921
590.00000 28.84567751077318689921
590.10000 28.84567751077318689921
590.20000 28.84567751077318689921
590.30000 28.84567751077318689921
590.40000 28.84567751077318689921
590.50000 28.84567751077318689921
590.60000 28.84567751077318689921
590.70000 28.84567751077318689921
590.80000 28.84567751077318689921
590.90000 28.84567751077318689921
591.00000 28.84567751077318689921
591.10000 28.84567751077318689921
591.20000 28.84567751077318689921
591.30000 28.84567751077318689921
591.40000 28.84567751077318689921
591.50000 28.84567751077318689921
591.60000 28.84567751077318689921
591.70000 28.84567751077318689921
591.80000 28.84567751077318689921
591.90000 28.84567751077318689921
592.00000 28.84567751077318689921
592.10000 28.84567751077318689921
592.20000 28.84567751077318689921
592.30000 28.84567751077318689921
592.40000 28.84567751077318689921
592.50000 28.84567751077318689921
592.60000 28.84567751077318689921
592.70000 28.84567751077318689921
592.80000 28.84567751077318689921
592.90000 28.84567751077318689921
593.00000 28.84567751077318689921
593.10000 28.84567751077318689921
593.20000 28.84567751077318689921
593.30000 28.84567751077318689921
593.40000 28.84567751077318689921
593.50000 28.84567751077318689921
593.60000 28.84567751077318689921
593.70000 28.84567751077318689921
593.80000 28.84567751077318689921
593.90000 28.84567751077318689921
594.00000 28.84567751077318689921
594.10000 28.84567751077318689921
594.20000 28.84567751077318689921
594.30000 28.84567751077318689921
594.40000 28.84567751077318689921
594.50000 28.84567751077318689921
594.60000 28.84567751077318689921
594.70000 28.84567751077318689921
594.80000 28.84567751077318689921
594.90000 28.84567751077318689921
595.00000 28.84567751077318689921
595.10000 28.84567751077318689921
595.20000 28.84567751077318689921
595.30000 28.84567751077318689921
595.40000 28.84567751077318689921
595.50000 28.84567751077318689921
595.60000 28.84567751077318689921
595.70000 28.84567751077318689921
595.80000 28.84567751077318689921
595.90000 28.84567751077318689921
596.00000 28.84567751077318689921
596.10000 28.84567751077318689921
596.20000 28.84567751077318689921
596.30000 28.84567751077318689921
596.40000 28.84567751077318689921
596.50000 28.84567751077318689921
596.60000 28.84567751077318689921
596.70000 28.84567751077318689921
596.80000 28.84567751077318689921
596.90000 28.84567751077318689921
597.00000 28.84567751077318689921
597.10000 28.84567751077318689921
597.20000 28.84567751077318689921
597.30000 28.84567751077318689921
597.40000 28.84567751077318689921
597.50000 28.84567751077318689921
597.60000 28.84567751077318689921
597.70000 28.84567751077318689921
597.80000 28.84567751077318689921
597.90000 28.84567751077318689921
598.00000 28.84567751077318689921
598.10000 28.84567751077318689921
598.20000 28.84567751077318689921
598.30000 28.84567751077318689921
598.40000 28.84567751077318689921
598.50000 28.84567751077318689921
598.60000 28.84567751077318689921
598.70000 28.84567751077318689921
598.80000 28.84567751077318689921
598.90000 28.84567751077318689921
599.00000 28.84567751077318689921
599.10000 28.84567751077318689921
599.20000 28.84567751077318689921
599.30000 28.84567751077318689921
599.40000 28.84567751077318689921
599.50000 28.84567751077318689921
599.60000 28.84567751077318689921
599.70000 28.84567751077318689921
599.80000 28.84567751077318689921
599.90000 28.84567751077318689921
600.00000 28.84567751077318689921
600.10000 28.84567751077318689921
600.20000 28.84567751077318689921
600.30000 28.84567751077318689921
600.40000 28.84567751077318689921
600.50000 28.84567751077318689921
600.60000 28.84567751077318689921
600.70000 28.84567751077318689921
600.80000 28.84567751077318689921
600.90000 28.84567751077318689921
601.00000 28.84567751077318689921
601.10000 28.84567751077318689921
601.20000 28.84567751077318689921
601.30000 28.84567751077318689921
601.40000 28.84567751077318689921
601.50000 28.84567751077318689921
601.60000 28.84567751077318689921
601.70000 28.84567751077318689921
601.80000 28.84567751077318689921
601.90000 28.84567751077318689921
602.00000 28.84567751077318689921
602.10000 28.84567751077318689921
602.20000 28.84567751077318689921
602.30000 28.84567751077318689921
602.40000 28.84567751077318689921
602.50000 28.84567751077318689921
602.60000 28.84567751077318689921
602.70000 28.84567751077318689921
602.80000 28.84567751077318689921
602.90000 28.84567751077318689921
603.00000 28.84567751077318689921
603.10000 28.84567751077318689921
603.20000 28.84567751077318689921
603.30000 28.84567751077318689921
603.40000 28.84567751077318689921
603.50000 28.84567751077318689921
603.60000 28.84567751077318689921
603.70000 28.84567751077318689921
603.80000 28.84567751077318689921
603.90000 28.84567751077318689921
604.00000 28.84567751077318689921
604.10000 28.84567751077318689921
604.20000 28.84567751077318689921
604.30000 28.84567751077318689921
604.40000 28.84567751077318689921
604.50000 28.84567751077318689921
604.60000 28.84567751077318689921
604.70000 28.84567751077318689921
604.80000 28.84567751077318689921
604.90000 28.84567751077318689921
605.00000 28.84567751077318689921
605.10000 28.84567751077318689921
605.20000 28.84567751077318689921
605.30000 28.84567751077318689921
605.40000 28.84567751077318689921
605.50000 28.84567751077318689921
605.60000 28.84567751077318689921
605.70000 28.84567751077318689921
605.80000 28.84567751077318689921
605.90000 28.84567751077318689921
606.00000 28.84567751077318689921
606.10000 28.84567751077318689921
606.20000 28.84567751077318689921
606.30000 28.84567751077318689921
606.40000 28.84567751077318689921
606.50000 28.84567751077318689921
606.60000 28.84567751077318689921
606.70000 28.84567751077318689921
606.80000 28.84567751077318689921
606.90000 28.84567751077318689921
607.00000 28.84567751077318689921
607.10000 28.84567751077318689921
607.20000 28.84567751077318689921
607.30000 28.84567751077318689921
607.40000 28.84567751077318689921
607.50000 28.84567751077318689921
607.60000 28.84567751077318689921
607.70000 28.84567751077318689921
607.80000 28.84567751077318689921
607.90000 28.84567751077318689921
608.00000 28.84567751077318689921
608.10000 28.84567751077318689921
608.20000 28.84567751077318689921
608.30000 28.84567751077318689921
608.40000 28.84567751077318689921
608.50000 28.84567751077318689921
608.60000 28.84567751077318689921
608.70000 28.84567751077318689921
608.80000 28.84567751077318689921
608.90000 28.84567751077318689921
609.00000 28.84567751077318689921
609.10000 28.84567751077318689921
609.20000 28.84567751077318689921
609.30000 28.84567751077318689921
609.40000 28.84567751077318689921
609.50000 28.84567751077318689921
609.60000 28.84567751077318689921
609.70000 28.84567751077318689921
609.80000 28.84567751077318689921
609.90000 28.84567751077318689921
610.00000 28.84567751077318689921
610.10000 28.84567751077318689921
610.20000 28.84567751077318689921
610.30000 28.84567751077318689921
610.40000 28.84567751077318689921
610.50000 28.84567751077318689921
610.60000 28.84567751077318689921
610.70000 28.84567751077318689921
610.80000 28.84567751077318689921
610.90000 28.84567751077318689921
611.00000 28.84567751077318689921
611.10000 28.84567751077318689921
611.20000 28.84567751077318689921
611.30000 28.84567751077318689921
611.40000 28.84567751077318689921
611.50000 28.84567751077318689921
611.60000 28.84567751077318689921
611.70000 28.84567751077318689921
611.80000 28.84567751077318689921
611.90000 28.84567751077318689921
612.00000 28.84567751077318689921
612.10000 28.84567751077318689921
612.20000 28.84567751077318689921
612.30000 28.84567751077318689921
612.40000 28.84567751077318689921
612.50000 28.84567751077318689921
612.60000 28.84567751077318689921
612.70000 28.84567751077318689921
612.80000 28.84567751077318689921
612.90000 28.84567751077318689921
613.00000 28.84567751077318689921
613.10000 28.84567751077318689921
613.20000 28.84567751077318689921
613.30000 28.84567751077318689921
613.40000 28.84567751077318689921
613.50000 28.84567751077318689921
613.60000 28.84567751077318689921
613.70000 28.84567751077318689921
613.80000 28.84567751077318689921
613.90000 28.84567751077318689921
614.00000 28.84567751077318689921
614.10000 28.84567751077318689921
614.20000 28.84567751077318689921
614.30000 28.84567751077318689921
614.40000 28.84567751077318689921
614.50000 28.84567751077318689921
614.60000 28.84567751077318689921
614.70000 28.84567751077318689921
614.80000 28.84567751077318689921
614.90000 28.84567751077318689921
615.00000 28.84567751077318689921
615.10000 28.84567751077318689921
615.20000 28.84567751077318689921
615.30000 28.84567751077318689921
615.40000 28.84567751077318689921
615.50000 28.84567751077318689921
615.60000 28.84567751077318689921
615.70000 28.84567751077318689921
615.80000 28.84567751077318689921
615.90000 28.84567751077318689921
616.00000 28.84567751077318689921
616.10000 28.84567751077318689921
616.20000 28.84567751077318689921
616.30000 28.84567751077318689921
616.40000 28.84567751077318689921
616.50000 28.84567751077318689921
616.60000 28.84567751077318689921
616.70000 28.84567751077318689921
616.80000 28.84567751077318689921
616.90000 28.84567751077318689921
617.00000 28.84567751077318689921
617.10000 28.84567751077318689921
617.20000 28.84567751077318689921
617.30000 28.84567751077318689921
617.40000 28.84567751077318689921
617.50000 28.84567751077318689921
617.60000 28.84567751077318689921
617.70000 28.84567751077318689921
617.80000 28.84567751077318689921
617.90000 28.84567751077318689921
618.00000 28.84567751077318689921
618.10000 28.84567751077318689921
618.20000 28.84567751077318689921
618.30000 28.84567751077318689921
618.40000 28.84567751077318689921
618.50000 28.84567751077318689921
618.60000 28.84567751077318689921
618.70000 28.84567751077318689921
618.80000 28.84567751077318689921
618.90000 28.84567751077318689921
619.00000 28.84567751077318689921
619.10000 28.84567751077318689921
619.20000 28.84567751077318689921
619.30000 28.84567751077318689921
619.40000 28.84567751077318689921
619.50000 28.84567751077318689921
619.60000 28.84567751077318689921
619.70000 28.84567751077318689921
619.80000 28.84567751077318689921
619.90000 28.84567751077318689921
620.00000 28.84567751077318689921
620.10000 28.84567751077318689921
620.20000 28.84567751077318689921
620.30000 28.84567751077318689921
620.40000 28.84567751077318689921
620.50000 28.84567751077318689921
620.60000 28.84567751077318689921
620.70000 28.84567751077318689921
620.80000 28.84567751077318689921
620.90000 28.84567751077318689921
621.00000 28.84567751077318689921
621.10000 28.84567751077318689921
621.20000 28.84567751077318689921
621.30000 28.84567751077318689921
621.40000 28.84567751077318689921
621.50000 28.84567751077318689921
621.60000 28.84567751077318689921
621.70000 28.84567751077318689921
621.80000 28.84567751077318689921
621.90000 28.84567751077318689921
622.00000 28.84567751077318689921
622.10000 28.84567751077318689921
622.20000 28.84567751077318689921
622.30000 28.84567751077318689921
622.40000 28.84567751077318689921
622.50000 28.84567751077318689921
622.60000 28.84567751077318689921
622.70000 28.84567751077318689921
622.80000 28.84567751077318689921
622.90000 28.84567751077318689921
623.00000 28.84567751077318689921
623.10000 28.84567751077318689921
623.20000 28.84567751077318689921
623.30000 28.84567751077318689921
623.40000 28.84567751077318689921
623.50000 28.84567751077318689921
623.60000 28.84567751077318689921
623.70000 28.84567751077318689921
623.80000 28.84567751077318689921
623.90000 28.84567751077318689921
624.00000 28.84567751077318689921
624.10000 28.84567751077318689921
624.20000 28.84567751077318689921
624.30000 28.84567751077318689921
624.40000 28.84567751077318689921
624.50000 28.84567751077318689921
624.60000 28.84567751077318689921
624.70000 28.84567751077318689921
624.80000 28.84567751077318689921
624.90000 28.84567751077318689921
625.00000 28.84567751077318689921
625.10000 28.84567751077318689921
625.20000 28.84567751077318689921
625.30000 28.84567751077318689921
625.40000 28.84567751077318689921
625.50000 28.84567751077318689921
625.60000 28.84567751077318689921
625.70000 28.84567751077318689921
625.80000 28.84567751077318689921
625.90000 28.84567751077318689921
626.00000 28.84567751077318689921
626.10000 28.84567751077318689921
626.20000 28.84567751077318689921
626.30000 28.84567751077318689921
626.40000 28.84567751077318689921
626.50000 28.84567751077318689921
626.60000 28.84567751077318689921
626.70000 28.84567751077318689921
626.80000 28.84567751077318689921
626.90000 28.84567751077318689921
627.00000 28.84567751077318689921
627.10000 28.84567751077318689921
627.20000 28.84567751077318689921
627.30000 28.84567751077318689921
627.40000 28.84567751077318689921
627.50000 28.84567751077318689921
627.60000 28.84567751077318689921
627.70000 28.84567751077318689921
627.80000 28.84567751077318689921
627.90000 28.84567751077318689921
628.00000 28.84567751077318689921
628.10000 28.84567751077318689921
628.20000 28.84567751077318689921
628.30000 28.84567751077318689921
628.40000 28.84567751077318689921
628.50000 28.84567751077318689921
628.60000 28.84567751077318689921
628.70000 28.84567751077318689921
628.80000 28.84567751077318689921
628.90000 28.84567751077318689921
629.00000 28.84567751077318689921
629.10000 28.84567751077318689921
629.20000 28.84567751077318689921
629.30000 28.84567751077318689921
629.40000 28.84567751077318689921
629.50000 28.84567751077318689921
629.60000 28.84567751077318689921
629.70000 28.84567751077318689921
629.80000 28.84567751077318689921
629.90000 28.84567751077318689921
630.00000 28.84567751077318689921
630.10000 28.84567751077318689921
630.20000 28.84567751077318689921
630.30000 28.84567751077318689921
630.40000 28.84567751077318689921
630.50000 28.84567751077318689921
630.60000 28.84567751077318689921
630.70000 28.84567751077318689921
630.80000 28.84567751077318689921
630.90000 28.84567751077318689921
631.00000 28.84567751077318689921
631.10000 28.84567751077318689921
631.20000 28.84567751077318689921
631.30000 28.84567751077318689921
631.40000 28.84567751077318689921
631.50000 28.84567751077318689921
631.60000 28.84567751077318689921
631.70000 28.84567751077318689921
631.80000 28.84567751077318689921
631.90000 28.84567751077318689921
632.00000 28.84567751077318689921
632.10000 28.84567751077318689921
632.20000 28.84567751077318689921
632.30000 28.84567751077318689921
632.40000 28.84567751077318689921
632.50000 28.84567751077318689921
632.60000 28.84567751077318689921
632.70000 28.84567751077318689921
632.80000 28.84567751077318689921
632.90000 28.84567751077318689921
633.00000 28.84567751077318689921
633.10000 28.84567751077318689921
633.20000 28.84567751077318689921
633.30000 28.84567751077318689921
633.40000 28.84567751077318689921
633.50000 28.84567751077318689921
633.60000 28.84567751077318689921
633.70000 28.84567751077318689921
633.80000 28.84567751077318689921
633.90000 28.84567751077318689921
634.00000 28.84567751077318689921
634.10000 28.84567751077318689921
634.20000 28.84567751077318689921
634.30000 28.84567751077318689921
634.40000 28.84567751077318689921
634.50000 28.84567751077318689921
634.60000 28.84567751077318689921
634.70000 28.84567751077318689921
634.80000 28.84567751077318689921
634.90000 28.84567751077318689921
635.00000 28.84567751077318689921
635.10000 28.84567751077318689921
635.20000 28.84567751077318689921
635.30000 28.84567751077318689921
635.40000 28.84567751077318689921
635.50000 28.84567751077318689921
635.60000 28.84567751077318689921
635.70000 28.84567751077318689921
635.80000 28.84567751077318689921
635.90000 28.84567751077318689921
636.00000 28.84567751077318689921
636.10000 28.84567751077318689921
636.20000 28.84567751077318689921
636.30000 28.84567751077318689921
636.40000 28.84567751077318689921
636.50000 28.84567751077318689921
636.60000 28.84567751077318689921
636.70000 28.84567751077318689921
636.80000 28.84567751077318689921
636.90000 28.84567751077318689921
637.00000 28.84567751077318689921
637.10000 28.84567751077318689921
637.20000 28.84567751077318689921
637.30000 28.84567751077318689921
637.40000 28.84567751077318689921
637.50000 28.84567751077318689921
637.60000 28.84567751077318689921
637.70000 28.84567751077318689921
637.80000 28.84567751077318689921
637.90000 28.84567751077318689921
638.00000 28.84567751077318689921
638.10000 28.84567751077318689921
638.20000 28.84567751077318689921
638.30000 28.84567751077318689921
638.40000 28.84567751077318689921
638.50000 28.84567751077318689921
638.60000 28.84567751077318689921
638.70000 28.84567751077318689921
638.80000 28.84567751077318689921
638.90000 28.84567751077318689921
639.00000 28.84567751077318689921
639.10000 28.84567751077318689921
639.20000 28.84567751077318689921
639.30000 28.84567751077318689921
639.40000 28.84567751077318689921
639.50000 28.84567751077318689921
639.60000 28.84567751077318689921
639.70000 28.84567751077318689921
639.80000 28.84567751077318689921
639.90000 28.84567751077318689921
640.00000 28.84567751077318689921
640.10000 28.84567751077318689921
640.20000 28.84567751077318689921
640.30000 28.84567751077318689921
640.40000 28.84567751077318689921
640.50000 28.84567751077318689921
640.60000 28.84567751077318689921
640.70000 28.84567751077318689921
640.80000 28.84567751077318689921
640.90000 28.84567751077318689921
641.00000 28.84567751077318689921
641.10000 28.84567751077318689921
641.20000 28.84567751077318689921
641.30000 28.84567751077318689921
641.40000 28.84567751077318689921
641.50000 28.84567751077318689921
641.60000 28.84567751077318689921
641.70000 28.84567751077318689921
641.80000 28.84567751077318689921
641.90000 28.84567751077318689921
642.00000 28.84567751077318689921
642.10000 28.84567751077318689921
642.20000 28.84567751077318689921
642.30000 28.84567751077318689921
642.40000 28.84567751077318689921
642.50000 28.84567751077318689921
642.60000 28.84567751077318689921
642.70000 28.84567751077318689921
642.80000 28.84567751077318689921
642.90000 28.84567751077318689921
643.00000 28.84567751077318689921
643.10000 28.84567751077318689921
643.20000 28.84567751077318689921
643.30000 28.84567751077318689921
643.40000 28.84567751077318689921
643.50000 28.84567751077318689921
643.60000 28.84567751077318689921
643.70000 28.84567751077318689921
643.80000 28.84567751077318689921
643.90000 28.84567751077318689921
644.00000 28.84567751077318689921
644.10000 28.84567751077318689921
644.20000 28.84567751077318689921
644.30000 28.84567751077318689921
644.40000 28.84567751077318689921
644.50000 28.84567751077318689921
644.60000 28.84567751077318689921
644.70000 28.84567751077318689921
644.80000 28.84567751077318689921
644.90000 28.84567751077318689921
645.00000 28.84567751077318689921
645.10000 28.84567751077318689921
645.20000 28.84567751077318689921
645.30000 28.84567751077318689921
645.40000 28.84567751077318689921
645.50000 28.84567751077318689921
645.60000 28.84567751077318689921
645.70000 28.84567751077318689921
645.80000 28.84567751077318689921
645.90000 28.84567751077318689921
646.00000 28.84567751077318689921
646.10000 28.84567751077318689921
646.20000 28.84567751077318689921
646.30000 28.84567751077318689921
646.40000 28.84567751077318689921
646.50000 28.84567751077318689921
646.60000 28.84567751077318689921
646.70000 28.84567751077318689921
646.80000 28.84567751077318689921
646.90000 28.84567751077318689921
647.00000 28.84567751077318689921
647.10000 28.84567751077318689921
647.20000 28.84567751077318689921
647.30000 28.84567751077318689921
647.40000 28.84567751077318689921
647.50000 28.84567751077318689921
647.60000 28.84567751077318689921
647.70000 28.84567751077318689921
647.80000 28.84567751077318689921
647.90000 28.84567751077318689921
648.00000 28.84567751077318689921
648.10000 28.84567751077318689921
648.20000 28.84567751077318689921
648.30000 28.84567751077318689921
648.40000 28.84567751077318689921
648.50000 28.84567751077318689921
648.60000 28.84567751077318689921
648.70000 28.84567751077318689921
648.80000 28.84567751077318689921
648.90000 28.84567751077318689921
649.00000 28.84567751077318689921
649.10000 28.84567751077318689921
649.20000 28.84567751077318689921
649.30000 28.84567751077318689921
649.40000 28.84567751077318689921
649.50000 28.84567751077318689921
649.60000 28.84567751077318689921
649.70000 28.84567751077318689921
649.80000 28.84567751077318689921
649.90000 28.84567751077318689921
650.00000 28.84567751077318689921
650.10000 28.84567751077318689921
650.20000 28.84567751077318689921
650.30000 28.84567751077318689921
650.40000 28.84567751077318689921
650.50000 28.84567751077318689921
650.60000 28.84567751077318689921
650.70000 28.84567751077318689921
650.80000 28.84567751077318689921
650.90000 28.84567751077318689921
651.00000 28.84567751077318689921
651.10000 28.84567751077318689921
651.20000 28.84567751077318689921
651.30000 28.84567751077318689921
651.40000 28.84567751077318689921
651.50000 28.84567751077318689921
651.60000 28.84567751077318689921
651.70000 28.84567751077318689921
651.80000 28.84567751077318689921
651.90000 28.84567751077318689921
652.00000 28.84567751077318689921
652.10000 28.84567751077318689921
652.20000 28.84567751077318689921
652.30000 28.84567751077318689921
652.40000 28.84567751077318689921
652.50000 28.84567751077318689921
652.60000 28.84567751077318689921
652.70000 28.84567751077318689921
652.80000 28.84567751077318689921
652.90000 28.84567751077318689921
653.00000 28.84567751077318689921
653.10000 28.84567751077318689921
653.20000 28.84567751077318689921
653.30000 28.84567751077318689921
653.40000 28.84567751077318689921
653.50000 28.84567751077318689921
653.60000 28.84567751077318689921
653.70000 28.84567751077318689921
653.80000 28.84567751077318689921
653.90000 28.84567751077318689921
654.00000 28.84567751077318689921
654.10000 28.84567751077318689921
654.20000 28.84567751077318689921
654.30000 28.84567751077318689921
654.40000 28.84567751077318689921
654.50000 28.84567751077318689921
654.60000 28.84567751077318689921
654.70000 28.84567751077318689921
654.80000 28.84567751077318689921
654.90000 28.84567751077318689921
655.00000 28.84567751077318689921
655.10000 28.84567751077318689921
655.20000 28.84567751077318689921
655.30000 28.84567751077318689921
655.40000 28.84567751077318689921
655.50000 28.84567751077318689921
655.60000 28.84567751077318689921
655.70000 28.84567751077318689921
655.80000 28.84567751077318689921
655.90000 28.84567751077318689921
656.00000 28.84567751077318689921
656.10000 28.84567751077318689921
656.20000 28.84567751077318689921
656.30000 28.84567751077318689921
656.40000 28.84567751077318689921
656.50000 28.84567751077318689921
656.60000 28.84567751077318689921
656.70000 28.84567751077318689921
656.80000 28.84567751077318689921
656.90000 28.84567751077318689921
657.00000 28.84567751077318689921
657.10000 28.84567751077318689921
657.20000 28.84567751077318689921
657.30000 28.84567751077318689921
657.40000 28.84567751077318689921
657.50000 28.84567751077318689921
657.60000 28.84567751077318689921
657.70000 28.84567751077318689921
657.80000 28.84567751077318689921
657.90000 28.84567751077318689921
658.00000 28.84567751077318689921
658.10000 28.84567751077318689921
658.20000 28.84567751077318689921
658.30000 28.84567751077318689921
658.40000 28.84567751077318689921
658.50000 28.84567751077318689921
658.60000 28.84567751077318689921
658.70000 28.84567751077318689921
658.80000 28.84567751077318689921
658.90000 28.84567751077318689921
659.00000 28.84567751077318689921
659.10000 28.84567751077318689921
659.20000 28.84567751077318689921
659.30000 28.84567751077318689921
659.40000 28.84567751077318689921
659.50000 28.84567751077318689921
659.60000 28.84567751077318689921
659.70000 28.84567751077318689921
659.80000 28.84567751077318689921
659.90000 28.84567751077318689921
660.00000 28.84567751077318689921
660.10000 28.84567751077318689921
660.20000 28.84567751077318689921
660.30000 28.84567751077318689921
660.40000 28.84567751077318689921
660.50000 28.84567751077318689921
660.60000 28.84567751077318689921
660.70000 28.84567751077318689921
660.80000 28.84567751077318689921
660.90000 28.84567751077318689921
661.00000 28.84567751077318689921
661.10000 28.84567751077318689921
661.20000 28.84567751077318689921
661.30000 28.84567751077318689921
661.40000 28.84567751077318689921
661.50000 28.84567751077318689921
661.60000 28.84567751077318689921
661.70000 28.84567751077318689921
661.80000 28.84567751077318689921
661.90000 28.84567751077318689921
662.00000 28.84567751077318689921
662.10000 28.84567751077318689921
662.20000 28.84567751077318689921
662.30000 28.84567751077318689921
662.40000 28.84567751077318689921
662.50000 28.84567751077318689921
662.60000 28.84567751077318689921
662.70000 28.84567751077318689921
662.80000 28.84567751077318689921
662.90000 28.84567751077318689921
663.00000 28.84567751077318689921
663.10000 28.84567751077318689921
663.20000 28.84567751077318689921
663.30000 28.84567751077318689921
663.40000 28.84567751077318689921
663.50000 28.84567751077318689921
663.60000 28.84567751077318689921
663.70000 28.84567751077318689921
663.80000 28.84567751077318689921
663.90000 28.84567751077318689921
664.00000 28.84567751077318689921
664.10000 28.84567751077318689921
664.20000 28.84567751077318689921
664.30000 28.84567751077318689921
664.40000 28.84567751077318689921
664.50000 28.84567751077318689921
664.60000 28.84567751077318689921
664.70000 28.84567751077318689921
664.80000 28.84567751077318689921
664.90000 28.84567751077318689921
665.00000 28.84567751077318689921
665.10000 28.84567751077318689921
665.20000 28.84567751077318689921
665.30000 28.84567751077318689921
665.40000 28.84567751077318689921
665.50000 28.84567751077318689921
665.60000 28.84567751077318689921
665.70000 28.84567751077318689921
665.80000 28.84567751077318689921
665.90000 28.84567751077318689921
666.00000 28.84567751077318689921
666.10000 28.84567751077318689921
666.20000 28.84567751077318689921
666.30000 28.84567751077318689921
666.40000 28.84567751077318689921
666.50000 28.84567751077318689921
666.60000 28.84567751077318689921
666.70000 28.84567751077318689921
666.80000 28.84567751077318689921
666.90000 28.84567751077318689921
667.00000 28.84567751077318689921
667.10000 28.84567751077318689921
667.20000 28.84567751077318689921
667.30000 28.84567751077318689921
667.40000 28.84567751077318689921
667.50000 28.84567751077318689921
667.60000 28.84567751077318689921
667.70000 28.84567751077318689921
667.80000 28.84567751077318689921
667.90000 28.84567751077318689921
668.00000 28.84567751077318689921
668.10000 28.84567751077318689921
668.20000 28.84567751077318689921
668.30000 28.84567751077318689921
668.40000 28.84567751077318689921
668.50000 28.84567751077318689921
668.60000 28.84567751077318689921
668.70000 28.84567751077318689921
668.80000 28.84567751077318689921
668.90000 28.84567751077318689921
669.00000 28.84567751077318689921
669.10000 28.84567751077318689921
669.20000 28.84567751077318689921
669.30000 28.84567751077318689921
669.40000 28.84567751077318689921
669.50000 28.84567751077318689921
669.60000 28.84567751077318689921
669.70000 28.84567751077318689921
669.80000 28.84567751077318689921
669.90000 28.84567751077318689921
670.00000 28.84567751077318689921
670.10000 28.84567751077318689921
670.20000 28.84567751077318689921
670.30000 28.84567751077318689921
670.40000 28.84567751077318689921
670.50000 28.84567751077318689921
670.60000 28.84567751077318689921
670.70000 28.84567751077318689921
670.80000 28.84567751077318689921
670.90000 28.84567751077318689921
671.00000 28.84567751077318689921
671.10000 28.84567751077318689921
671.20000 28.84567751077318689921
671.30000 28.84567751077318689921
671.40000 28.84567751077318689921
671.50000 28.84567751077318689921
671.60000 28.84567751077318689921
671.70000 28.84567751077318689921
671.80000 28.84567751077318689921
671.90000 28.84567751077318689921
672.00000 28.84567751077318689921
672.10000 28.84567751077318689921
672.20000 28.84567751077318689921
672.30000 28.84567751077318689921
672.40000 28.84567751077318689921
672.50000 28.84567751077318689921
672.60000 28.84567751077318689921
672.70000 28.84567751077318689921
672.80000 28.84567751077318689921
672.90000 28.84567751077318689921
673.00000 28.84567751077318689921
673.10000 28.84567751077318689921
673.20000 28.84567751077318689921
673.30000 28.84567751077318689921
673.40000 28.84567751077318689921
673.50000 28.84567751077318689921
673.60000 28.84567751077318689921
673.70000 28.84567751077318689921
673.80000 28.84567751077318689921
673.90000 28.84567751077318689921
674.00000 28.84567751077318689921
674.10000 28.84567751077318689921
674.20000 28.84567751077318689921
674.30000 28.84567751077318689921
674.40000 28.84567751077318689921
674.50000 28.84567751077318689921
674.60000 28.84567751077318689921
674.70000 28.84567751077318689921
674.80000 28.84567751077318689921
674.90000 28.84567751077318689921
675.00000 28.84567751077318689921
675.10000 28.84567751077318689921
675.20000 28.84567751077318689921
675.30000 28.84567751077318689921
675.40000 28.84567751077318689921
675.50000 28.84567751077318689921
675.60000 28.84567751077318689921
675.70000 28.84567751077318689921
675.80000 28.84567751077318689921
675.90000 28.84567751077318689921
676.00000 28.84567751077318689921
676.10000 28.84567751077318689921
676.20000 28.84567751077318689921
676.30000 28.84567751077318689921
676.40000 28.84567751077318689921
676.50000 28.84567751077318689921
676.60000 28.84567751077318689921
676.70000 28.84567751077318689921
676.80000 28.84567751077318689921
676.90000 28.84567751077318689921
677.00000 28.84567751077318689921
677.10000 28.84567751077318689921
677.20000 28.84567751077318689921
677.30000 28.84567751077318689921
677.40000 28.84567751077318689921
677.50000 28.84567751077318689921
677.60000 28.84567751077318689921
677.70000 28.84567751077318689921
677.80000 28.84567751077318689921
677.90000 28.84567751077318689921
678.00000 28.84567751077318689921
678.10000 28.84567751077318689921
678.20000 28.84567751077318689921
678.30000 28.84567751077318689921
678.40000 28.84567751077318689921
678.50000 28.84567751077318689921
678.60000 28.84567751077318689921
678.70000 28.84567751077318689921
678.80000 28.84567751077318689921
678.90000 28.84567751077318689921
679.00000 28.84567751077318689921
679.10000 28.84567751077318689921
679.20000 28.84567751077318689921
679.30000 28.84567751077318689921
679.40000 28.84567751077318689921
679.50000 28.84567751077318689921
679.60000 28.84567751077318689921
679.70000 28.84567751077318689921
679.80000 28.84567751077318689921
679.90000 28.84567751077318689921
680.00000 28.84567751077318689921
680.10000 28.84567751077318689921
680.20000 28.84567751077318689921
680.30000 28.84567751077318689921
680.40000 28.84567751077318689921
680.50000 28.84567751077318689921
680.60000 28.84567751077318689921
680.70000 28.84567751077318689921
680.80000 28.84567751077318689921
680.90000 28.84567751077318689921
681.00000 28.84567751077318689921
681.10000 28.84567751077318689921
681.20000 28.84567751077318689921
681.30000 28.84567751077318689921
681.40000 28.84567751077318689921
681.50000 28.84567751077318689921
681.60000 28.84567751077318689921
681.70000 28.84567751077318689921
681.80000 28.84567751077318689921
681.90000 28.84567751077318689921
682.00000 28.84567751077318689921
682.10000 28.84567751077318689921
682.20000 28.84567751077318689921
682.30000 28.84567751077318689921
682.40000 28.84567751077318689921
682.50000 28.84567751077318689921
682.60000 28.84567751077318689921
682.70000 28.84567751077318689921
682.80000 28.84567751077318689921
682.90000 28.84567751077318689921
683.00000 28.84567751077318689921
683.10000 28.84567751077318689921
683.20000 28.84567751077318689921
683.30000 28.84567751077318689921
683.40000 28.84567751077318689921
683.50000 28.84567751077318689921
683.60000 28.84567751077318689921
683.70000 28.84567751077318689921
683.80000 28.84567751077318689921
683.90000 28.84567751077318689921
684.00000 28.84567751077318689921
684.10000 28.84567751077318689921
684.20000 28.84567751077318689921
684.30000 28.84567751077318689921
684.40000 28.84567751077318689921
684.50000 28.84567751077318689921
684.60000 28.84567751077318689921
684.70000 28.84567751077318689921
684.80000 28.84567751077318689921
684.90000 28.84567751077318689921
685.00000 28.84567751077318689921
685.10000 28.84567751077318689921
685.20000 28.84567751077318689921
685.30000 28.84567751077318689921
685.40000 28.84567751077318689921
685.50000 28.84567751077318689921
685.60000 28.84567751077318689921
685.70000 28.84567751077318689921
685.80000 28.84567751077318689921
685.90000 28.84567751077318689921
686.00000 28.84567751077318689921
686.10000 28.84567751077318689921
686.20000 28.84567751077318689921
686.30000 28.84567751077318689921
686.40000 28.84567751077318689921
686.50000 28.84567751077318689921
686.60000 28.84567751077318689921
686.70000 28.84567751077318689921
686.80000 28.84567751077318689921
686.90000 28.84567751077318689921
687.00000 28.84567751077318689921
687.10000 28.84567751077318689921
687.20000 28.84567751077318689921
687.30000 28.84567751077318689921
687.40000 28.84567751077318689921
687.50000 28.84567751077318689921
687.60000 28.84567751077318689921
687.70000 28.84567751077318689921
687.80000 28.84567751077318689921
687.90000 28.84567751077318689921
688.00000 28.84567751077318689921
688.10000 28.84567751077318689921
688.20000 28.84567751077318689921
688.30000 28.84567751077318689921
688.40000 28.84567751077318689921
688.50000 28.84567751077318689921
688.60000 28.84567751077318689921
688.70000 28.84567751077318689921
688.80000 28.84567751077318689921
688.90000 28.84567751077318689921
689.00000 28.84567751077318689921
689.10000 28.84567751077318689921
689.20000 28.84567751077318689921
689.30000 28.84567751077318689921
689.40000 28.84567751077318689921
689.50000 28.84567751077318689921
689.60000 28.84567751077318689921
689.70000 28.84567751077318689921
689.80000 28.84567751077318689921
689.90000 28.84567751077318689921
690.00000 28.84567751077318689921
690.10000 28.84567751077318689921
690.20000 28.84567751077318689921
690.30000 28.84567751077318689921
690.40000 28.84567751077318689921
690.50000 28.84567751077318689921
690.60000 28.84567751077318689921
690.70000 28.84567751077318689921
690.80000 28.84567751077318689921
690.90000 28.84567751077318689921
691.00000 28.84567751077318689921
691.10000 28.84567751077318689921
691.20000 28.84567751077318689921
691.30000 28.84567751077318689921
691.40000 28.84567751077318689921
691.50000 28.84567751077318689921
691.60000 28.84567751077318689921
691.70000 28.84567751077318689921
691.80000 28.84567751077318689921
691.90000 28.84567751077318689921
692.00000 28.84567751077318689921
692.10000 28.84567751077318689921
692.20000 28.84567751077318689921
692.30000 28.84567751077318689921
692.40000 28.84567751077318689921
692.50000 28.84567751077318689921
692.60000 28.84567751077318689921
692.70000 28.84567751077318689921
692.80000 28.84567751077318689921
692.90000 28.84567751077318689921
693.00000 28.84567751077318689921
693.10000 28.84567751077318689921
693.20000 28.84567751077318689921
693.30000 28.84567751077318689921
693.40000 28.84567751077318689921
693.50000 28.84567751077318689921
693.60000 28.84567751077318689921
693.70000 28.84567751077318689921
693.80000 28.84567751077318689921
693.90000 28.84567751077318689921
694.00000 28.84567751077318689921
694.10000 28.84567751077318689921
694.20000 28.84567751077318689921
694.30000 28.84567751077318689921
694.40000 28.84567751077318689921
694.50000 28.84567751077318689921
694.60000 28.84567751077318689921
694.70000 28.84567751077318689921
694.80000 28.84567751077318689921
694.90000 28.84567751077318689921
695.00000 28.84567751077318689921
695.10000 28.84567751077318689921
695.20000 28.84567751077318689921
695.30000 28.84567751077318689921
695.40000 28.84567751077318689921
695.50000 28.84567751077318689921
695.60000 28.84567751077318689921
695.70000 28.84567751077318689921
695.80000 28.84567751077318689921
695.90000 28.84567751077318689921
696.00000 28.84567751077318689921
696.10000 28.84567751077318689921
696.20000 28.84567751077318689921
696.30000 28.84567751077318689921
696.40000 28.84567751077318689921
696.50000 28.84567751077318689921
696.60000 28.84567751077318689921
696.70000 28.84567751077318689921
696.80000 28.84567751077318689921
696.90000 28.84567751077318689921
697.00000 28.84567751077318689921
697.10000 28.84567751077318689921
697.20000 28.84567751077318689921
697.30000 28.84567751077318689921
697.40000 28.84567751077318689921
697.50000 28.84567751077318689921
697.60000 28.84567751077318689921
697.70000 28.84567751077318689921
697.80000 28.84567751077318689921
697.90000 28.84567751077318689921
698.00000 28.84567751077318689921
698.10000 28.84567751077318689921
698.20000 28.84567751077318689921
698.30000 28.84567751077318689921
698.40000 28.84567751077318689921
698.50000 28.84567751077318689921
698.60000 28.84567751077318689921
698.70000 28.84567751077318689921
698.80000 28.84567751077318689921
698.90000 28.84567751077318689921
699.00000 28.84567751077318689921
699.10000 28.84567751077318689921
699.20000 28.84567751077318689921
699.30000 28.84567751077318689921
699.40000 28.84567751077318689921
699.50000 28.84567751077318689921
699.60000 28.84567751077318689921
699.70000 28.84567751077318689921
699.80000 28.84567751077318689921
699.90000 28.84567751077318689921
700.00000 28.84567751077318689921
700.10000 28.84567751077318689921
700.20000 28.84567751077318689921
700.30000 28.84567751077318689921
700.40000 28.84567751077318689921
700.50000 28.84567751077318689921
700.60000 28.84567751077318689921
700.70000 28.84567751077318689921
700.80000 28.84567751077318689921
700.90000 28.84567751077318689921
701.00000 28.84567751077318689921
701.10000 28.84567751077318689921
701.20000 28.84567751077318689921
701.30000 28.84567751077318689921
701.40000 28.84567751077318689921
701.50000 28.84567751077318689921
701.60000 28.84567751077318689921
701.70000 28.84567751077318689921
701.80000 28.84567751077318689921
701.90000 28.84567751077318689921
702.00000 28.84567751077318689921
702.10000 28.84567751077318689921
702.20000 28.84567751077318689921
702.30000 28.84567751077318689921
702.40000 28.84567751077318689921
702.50000 28.84567751077318689921
702.60000 28.84567751077318689921
702.70000 28.84567751077318689921
702.80000 28.84567751077318689921
702.90000 28.84567751077318689921
703.00000 28.84567751077318689921
703.10000 28.84567751077318689921
703.20000 28.84567751077318689921
703.30000 28.84567751077318689921
703.40000 28.84567751077318689921
703.50000 28.84567751077318689921
703.60000 28.84567751077318689921
703.70000 28.84567751077318689921
703.80000 28.84567751077318689921
703.90000 28.84567751077318689921
704.00000 28.84567751077318689921
704.10000 28.84567751077318689921
704.20000 28.84567751077318689921
704.30000 28.84567751077318689921
704.40000 28.84567751077318689921
704.50000 28.84567751077318689921
704.60000 28.84567751077318689921
704.70000 28.84567751077318689921
704.80000 28.84567751077318689921
704.90000 28.84567751077318689921
705.00000 28.84567751077318689921
705.10000 28.84567751077318689921
705.20000 28.84567751077318689921
705.30000 28.84567751077318689921
705.40000 28.84567751077318689921
705.50000 28.84567751077318689921
705.60000 28.84567751077318689921
705.70000 28.84567751077318689921
705.80000 28.84567751077318689921
705.90000 28.84567751077318689921
706.00000 28.84567751077318689921
706.10000 28.84567751077318689921
706.20000 28.84567751077318689921
706.30000 28.84567751077318689921
706.40000 28.84567751077318689921
706.50000 28.84567751077318689921
706.60000 28.84567751077318689921
706.70000 28.84567751077318689921
706.80000 28.84567751077318689921
706.90000 28.84567751077318689921
707.00000 28.84567751077318689921
707.10000 28.84567751077318689921
707.20000 28.84567751077318689921
707.30000 28.84567751077318689921
707.40000 28.84567751077318689921
707.50000 28.84567751077318689921
707.60000 28.84567751077318689921
707.70000 28.84567751077318689921
707.80000 28.84567751077318689921
707.90000 28.84567751077318689921
708.00000 28.84567751077318689921
708.10000 28.84567751077318689921
708.20000 28.84567751077318689921
708.30000 28.84567751077318689921
708.40000 28.84567751077318689921
708.50000 28.84567751077318689921
708.60000 28.84567751077318689921
708.70000 28.84567751077318689921
708.80000 28.84567751077318689921
708.90000 28.84567751077318689921
709.00000 28.84567751077318689921
709.10000 28.84567751077318689921
709.20000 28.84567751077318689921
709.30000 28.84567751077318689921
709.40000 28.84567751077318689921
709.50000 28.84567751077318689921
709.60000 28.84567751077318689921
709.70000 28.84567751077318689921
709.80000 28.84567751077318689921
709.90000 28.84567751077318689921
710.00000 28.84567751077318689921
710.10000 28.84567751077318689921
710.20000 28.84567751077318689921
710.30000 28.84567751077318689921
710.40000 28.84567751077318689921
710.50000 28.84567751077318689921
710.60000 28.84567751077318689921
710.70000 28.84567751077318689921
710.80000 28.84567751077318689921
710.90000 28.84567751077318689921
711.00000 28.84567751077318689921
711.10000 28.84567751077318689921
711.20000 28.84567751077318689921
711.30000 28.84567751077318689921
711.40000 28.84567751077318689921
711.50000 28.84567751077318689921
711.60000 28.84567751077318689921
711.70000 28.84567751077318689921
711.80000 28.84567751077318689921
711.90000 28.84567751077318689921
712.00000 28.84567751077318689921
712.10000 28.84567751077318689921
712.20000 28.84567751077318689921
712.30000 28.84567751077318689921
712.40000 28.84567751077318689921
712.50000 28.84567751077318689921
712.60000 28.84567751077318689921
712.70000 28.84567751077318689921
712.80000 28.84567751077318689921
712.90000 28.84567751077318689921
713.00000 28.84567751077318689921
713.10000 28.84567751077318689921
713.20000 28.84567751077318689921
713.30000 28.84567751077318689921
713.40000 28.84567751077318689921
713.50000 28.84567751077318689921
713.60000 28.84567751077318689921
713.70000 28.84567751077318689921
713.80000 28.84567751077318689921
713.90000 28.84567751077318689921
714.00000 28.84567751077318689921
714.10000 28.84567751077318689921
714.20000 28.84567751077318689921
714.30000 28.84567751077318689921
714.40000 28.84567751077318689921
714.50000 28.84567751077318689921
714.60000 28.84567751077318689921
714.70000 28.84567751077318689921
714.80000 28.84567751077318689921
714.90000 28.84567751077318689921
715.00000 28.84567751077318689921
715.10000 28.84567751077318689921
715.20000 28.84567751077318689921
715.30000 28.84567751077318689921
715.40000 28.84567751077318689921
715.50000 28.84567751077318689921
715.60000 28.84567751077318689921
715.70000 28.84567751077318689921
715.80000 28.84567751077318689921
715.90000 28.84567751077318689921
716.00000 28.84567751077318689921
716.10000 28.84567751077318689921
716.20000 28.84567751077318689921
716.30000 28.84567751077318689921
716.40000 28.84567751077318689921
716.50000 28.84567751077318689921
716.60000 28.84567751077318689921
716.70000 28.84567751077318689921
716.80000 28.84567751077318689921
716.90000 28.84567751077318689921
717.00000 28.84567751077318689921
717.10000 28.84567751077318689921
717.20000 28.84567751077318689921
717.30000 28.84567751077318689921
717.40000 28.84567751077318689921
717.50000 28.84567751077318689921
717.60000 28.84567751077318689921
717.70000 28.84567751077318689921
717.80000 28.84567751077318689921
717.90000 28.84567751077318689921
718.00000 28.84567751077318689921
718.10000 28.84567751077318689921
718.20000 28.84567751077318689921
718.30000 28.84567751077318689921
718.40000 28.84567751077318689921
718.50000 28.84567751077318689921
718.60000 28.84567751077318689921
718.70000 28.84567751077318689921
718.80000 28.84567751077318689921
718.90000 28.84567751077318689921
719.00000 28.84567751077318689921
719.10000 28.84567751077318689921
719.20000 28.84567751077318689921
719.30000 28.84567751077318689921
719.40000 28.84567751077318689921
719.50000 28.84567751077318689921
719.60000 28.84567751077318689921
719.70000 28.84567751077318689921
719.80000 28.84567751077318689921
719.90000 28.84567751077318689921
720.00000 28.84567751077318689921
720.10000 28.84567751077318689921
720.20000 28.84567751077318689921
720.30000 28.84567751077318689921
720.40000 28.84567751077318689921
720.50000 28.84567751077318689921
720.60000 28.84567751077318689921
720.70000 28.84567751077318689921
720.80000 28.84567751077318689921
720.90000 28.84567751077318689921
721.00000 28.84567751077318689921
721.10000 28.84567751077318689921
721.20000 28.84567751077318689921
721.30000 28.84567751077318689921
721.40000 28.84567751077318689921
721.50000 28.84567751077318689921
721.60000 28.84567751077318689921
721.70000 28.84567751077318689921
721.80000 28.84567751077318689921
721.90000 28.84567751077318689921
722.00000 28.84567751077318689921
722.10000 28.84567751077318689921
722.20000 28.84567751077318689921
722.30000 28.84567751077318689921
722.40000 28.84567751077318689921
722.50000 28.84567751077318689921
722.60000 28.84567751077318689921
722.70000 28.84567751077318689921
722.80000 28.84567751077318689921
722.90000 28.84567751077318689921
723.00000 28.84567751077318689921
723.10000 28.84567751077318689921
723.20000 28.84567751077318689921
723.30000 28.84567751077318689921
723.40000 28.84567751077318689921
723.50000 28.84567751077318689921
723.60000 28.84567751077318689921
723.70000 28.84567751077318689921
723.80000 28.84567751077318689921
723.90000 28.84567751077318689921
724.00000 28.84567751077318689921
724.10000 28.84567751077318689921
724.20000 28.84567751077318689921
724.30000 28.84567751077318689921
724.40000 28.84567751077318689921
724.50000 28.84567751077318689921
724.60000 28.84567751077318689921
724.70000 28.84567751077318689921
724.80000 28.84567751077318689921
724.90000 28.84567751077318689921
725.00000 28.84567751077318689921
725.10000 28.84567751077318689921
725.20000 28.84567751077318689921
725.30000 28.84567751077318689921
725.40000 28.84567751077318689921
725.50000 28.84567751077318689921
725.60000 28.84567751077318689921
725.70000 28.84567751077318689921
725.80000 28.84567751077318689921
725.90000 28.84567751077318689921
726.00000 28.84567751077318689921
726.10000 28.84567751077318689921
726.20000 28.84567751077318689921
726.30000 28.84567751077318689921
726.40000 28.84567751077318689921
726.50000 28.84567751077318689921
726.60000 28.84567751077318689921
726.70000 28.84567751077318689921
726.80000 28.84567751077318689921
726.90000 28.84567751077318689921
727.00000 28.84567751077318689921
727.10000 28.84567751077318689921
727.20000 28.84567751077318689921
727.30000 28.84567751077318689921
727.40000 28.84567751077318689921
727.50000 28.84567751077318689921
727.60000 28.84567751077318689921
727.70000 28.84567751077318689921
727.80000 28.84567751077318689921
727.90000 28.84567751077318689921
728.00000 28.84567751077318689921
728.10000 28.84567751077318689921
728.20000 28.84567751077318689921
728.30000 28.84567751077318689921
728.40000 28.84567751077318689921
728.50000 28.84567751077318689921
728.60000 28.84567751077318689921
728.70000 28.84567751077318689921
728.80000 28.84567751077318689921
728.90000 28.84567751077318689921
729.00000 28.84567751077318689921
729.10000 28.84567751077318689921
729.20000 28.84567751077318689921
729.30000 28.84567751077318689921
729.40000 28.84567751077318689921
729.50000 28.84567751077318689921
729.60000 28.84567751077318689921
729.70000 28.84567751077318689921
729.80000 28.84567751077318689921
729.90000 28.84567751077318689921
730.00000 28.84567751077318689921
730.10000 28.84567751077318689921
730.20000 28.84567751077318689921
730.30000 28.84567751077318689921
730.40000 28.84567751077318689921
730.50000 28.84567751077318689921
730.60000 28.84567751077318689921
730.70000 28.84567751077318689921
730.80000 28.84567751077318689921
730.90000 28.84567751077318689921
731.00000 28.84567751077318689921
731.10000 28.84567751077318689921
731.20000 28.84567751077318689921
731.30000 28.84567751077318689921
731.40000 28.84567751077318689921
731.50000 28.84567751077318689921
731.60000 28.84567751077318689921
731.70000 28.84567751077318689921
731.80000 28.84567751077318689921
731.90000 28.84567751077318689921
732.00000 28.84567751077318689921
732.10000 28.84567751077318689921
732.20000 28.84567751077318689921
732.30000 28.84567751077318689921
732.40000 28.84567751077318689921
732.50000 28.84567751077318689921
732.60000 28.84567751077318689921
732.70000 28.84567751077318689921
732.80000 28.84567751077318689921
732.90000 28.84567751077318689921
733.00000 28.84567751077318689921
733.10000 28.84567751077318689921
733.20000 28.84567751077318689921
733.30000 28.84567751077318689921
733.40000 28.84567751077318689921
733.50000 28.84567751077318689921
733.60000 28.84567751077318689921
733.70000 28.84567751077318689921
733.80000 28.84567751077318689921
733.90000 28.84567751077318689921
734.00000 28.84567751077318689921
734.10000 28.84567751077318689921
734.20000 28.84567751077318689921
734.30000 28.84567751077318689921
734.40000 28.84567751077318689921
734.50000 28.84567751077318689921
734.60000 28.84567751077318689921
734.70000 28.84567751077318689921
734.80000 28.84567751077318689921
734.90000 28.84567751077318689921
735.00000 28.84567751077318689921
735.10000 28.84567751077318689921
735.20000 28.84567751077318689921
735.30000 28.84567751077318689921
735.40000 28.84567751077318689921
735.50000 28.84567751077318689921
735.60000 28.84567751077318689921
735.70000 28.84567751077318689921
735.80000 28.84567751077318689921
735.90000 28.84567751077318689921
736.00000 28.84567751077318689921
736.10000 28.84567751077318689921
736.20000 28.84567751077318689921
736.30000 28.84567751077318689921
736.40000 28.84567751077318689921
736.50000 28.84567751077318689921
736.60000 28.84567751077318689921
736.70000 28.84567751077318689921
736.80000 28.84567751077318689921
736.90000 28.84567751077318689921
737.00000 28.84567751077318689921
737.10000 28.84567751077318689921
737.20000 28.84567751077318689921
737.30000 28.84567751077318689921
737.40000 28.84567751077318689921
737.50000 28.84567751077318689921
737.60000 28.84567751077318689921
737.70000 28.84567751077318689921
737.80000 28.84567751077318689921
737.90000 28.84567751077318689921
738.00000 28.84567751077318689921
738.10000 28.84567751077318689921
738.20000 28.84567751077318689921
738.30000 28.84567751077318689921
738.40000 28.84567751077318689921
738.50000 28.84567751077318689921
738.60000 28.84567751077318689921
738.70000 28.84567751077318689921
738.80000 28.84567751077318689921
738.90000 28.84567751077318689921
739.00000 28.84567751077318689921
739.10000 28.84567751077318689921
739.20000 28.84567751077318689921
739.30000 28.84567751077318689921
739.40000 28.84567751077318689921
739.50000 28.84567751077318689921
739.60000 28.84567751077318689921
739.70000 28.84567751077318689921
739.80000 28.84567751077318689921
739.90000 28.84567751077318689921
740.00000 28.84567751077318689921
740.10000 28.84567751077318689921
740.20000 28.84567751077318689921
740.30000 28.84567751077318689921
740.40000 28.84567751077318689921
740.50000 28.84567751077318689921
740.60000 28.84567751077318689921
740.70000 28.84567751077318689921
740.80000 28.84567751077318689921
740.90000 28.84567751077318689921
741.00000 28.84567751077318689921
741.10000 28.84567751077318689921
741.20000 28.84567751077318689921
741.30000 28.84567751077318689921
741.40000 28.84567751077318689921
741.50000 28.84567751077318689921
741.60000 28.84567751077318689921
741.70000 28.84567751077318689921
741.80000 28.84567751077318689921
741.90000 28.84567751077318689921
742.00000 28.84567751077318689921
742.10000 28.84567751077318689921
742.20000 28.84567751077318689921
742.30000 28.84567751077318689921
742.40000 28.84567751077318689921
742.50000 28.84567751077318689921
742.60000 28.84567751077318689921
742.70000 28.84567751077318689921
742.80000 28.84567751077318689921
742.90000 28.84567751077318689921
743.00000 28.84567751077318689921
743.10000 28.84567751077318689921
743.20000 28.84567751077318689921
743.30000 28.84567751077318689921
743.40000 28.84567751077318689921
743.50000 28.84567751077318689921
743.60000 28.84567751077318689921
743.70000 28.84567751077318689921
743.80000 28.84567751077318689921
743.90000 28.84567751077318689921
744.00000 28.84567751077318689921
744.10000 28.84567751077318689921
744.20000 28.84567751077318689921
744.30000 28.84567751077318689921
744.40000 28.84567751077318689921
744.50000 28.84567751077318689921
744.60000 28.84567751077318689921
744.70000 28.84567751077318689921
744.80000 28.84567751077318689921
744.90000 28.84567751077318689921
745.00000 28.84567751077318689921
745.10000 28.84567751077318689921
745.20000 28.84567751077318689921
745.30000 28.84567751077318689921
745.40000 28.84567751077318689921
745.50000 28.84567751077318689921
745.60000 28.84567751077318689921
745.70000 28.84567751077318689921
745.80000 28.84567751077318689921
745.90000 28.84567751077318689921
746.00000 28.84567751077318689921
746.10000 28.84567751077318689921
746.20000 28.84567751077318689921
746.30000 28.84567751077318689921
746.40000 28.84567751077318689921
746.50000 28.84567751077318689921
746.60000 28.84567751077318689921
746.70000 28.84567751077318689921
746.80000 28.84567751077318689921
746.90000 28.84567751077318689921
747.00000 28.84567751077318689921
747.10000 28.84567751077318689921
747.20000 28.84567751077318689921
747.30000 28.84567751077318689921
747.40000 28.84567751077318689921
747.50000 28.84567751077318689921
747.60000 28.84567751077318689921
747.70000 28.84567751077318689921
747.80000 28.84567751077318689921
747.90000 28.84567751077318689921
748.00000 28.84567751077318689921
748.10000 28.84567751077318689921
748.20000 28.84567751077318689921
748.30000 28.84567751077318689921
748.40000 28.84567751077318689921
748.50000 28.84567751077318689921
748.60000 28.84567751077318689921
748.70000 28.84567751077318689921
748.80000 28.84567751077318689921
748.90000 28.84567751077318689921
749.00000 28.84567751077318689921
749.10000 28.84567751077318689921
749.20000 28.84567751077318689921
749.30000 28.84567751077318689921
749.40000 28.84567751077318689921
749.50000 28.84567751077318689921
749.60000 28.84567751077318689921
749.70000 28.84567751077318689921
749.80000 28.84567751077318689921
749.90000 28.84567751077318689921
750.00000 28.84567751077318689921
750.10000 28.84567751077318689921
750.20000 28.84567751077318689921
750.30000 28.84567751077318689921
750.40000 28.84567751077318689921
750.50000 28.84567751077318689921
750.60000 28.84567751077318689921
750.70000 28.84567751077318689921
750.80000 28.84567751077318689921
750.90000 28.84567751077318689921
751.00000 28.84567751077318689921
751.10000 28.84567751077318689921
751.20000 28.84567751077318689921
751.30000 28.84567751077318689921
751.40000 28.84567751077318689921
751.50000 28.84567751077318689921
751.60000 28.84567751077318689921
751.70000 28.84567751077318689921
751.80000 28.84567751077318689921
751.90000 28.84567751077318689921
752.00000 28.84567751077318689921
752.10000 28.84567751077318689921
752.20000 28.84567751077318689921
752.30000 28.84567751077318689921
752.40000 28.84567751077318689921
752.50000 28.84567751077318689921
752.60000 28.84567751077318689921
752.70000 28.84567751077318689921
752.80000 28.84567751077318689921
752.90000 28.84567751077318689921
753.00000 28.84567751077318689921
753.10000 28.84567751077318689921
753.20000 28.84567751077318689921
753.30000 28.84567751077318689921
753.40000 28.84567751077318689921
753.50000 28.84567751077318689921
753.60000 28.84567751077318689921
753.70000 28.84567751077318689921
753.80000 28.84567751077318689921
753.90000 28.84567751077318689921
754.00000 28.84567751077318689921
754.10000 28.84567751077318689921
754.20000 28.84567751077318689921
754.30000 28.84567751077318689921
754.40000 28.84567751077318689921
754.50000 28.84567751077318689921
754.60000 28.84567751077318689921
754.70000 28.84567751077318689921
754.80000 28.84567751077318689921
754.90000 28.84567751077318689921
755.00000 28.84567751077318689921
755.10000 28.84567751077318689921
755.20000 28.84567751077318689921
755.30000 28.84567751077318689921
755.40000 28.84567751077318689921
755.50000 28.84567751077318689921
755.60000 28.84567751077318689921
755.70000 28.84567751077318689921
755.80000 28.84567751077318689921
755.90000 28.84567751077318689921
756.00000 28.84567751077318689921
756.10000 28.84567751077318689921
756.20000 28.84567751077318689921
756.30000 28.84567751077318689921
756.40000 28.84567751077318689921
756.50000 28.84567751077318689921
756.60000 28.84567751077318689921
756.70000 28.84567751077318689921
756.80000 28.84567751077318689921
756.90000 28.84567751077318689921
757.00000 28.84567751077318689921
757.10000 28.84567751077318689921
757.20000 28.84567751077318689921
757.30000 28.84567751077318689921
757.40000 28.84567751077318689921
757.50000 28.84567751077318689921
757.60000 28.84567751077318689921
757.70000 28.84567751077318689921
757.80000 28.84567751077318689921
757.90000 28.84567751077318689921
758.00000 28.84567751077318689921
758.10000 28.84567751077318689921
758.20000 28.84567751077318689921
758.30000 28.84567751077318689921
758.40000 28.84567751077318689921
758.50000 28.84567751077318689921
758.60000 28.84567751077318689921
758.70000 28.84567751077318689921
758.80000 28.84567751077318689921
758.90000 28.84567751077318689921
759.00000 28.84567751077318689921
759.10000 28.84567751077318689921
759.20000 28.84567751077318689921
759.30000 28.84567751077318689921
759.40000 28.84567751077318689921
759.50000 28.84567751077318689921
759.60000 28.84567751077318689921
759.70000 28.84567751077318689921
759.80000 28.84567751077318689921
759.90000 28.84567751077318689921
760.00000 28.84567751077318689921
760.10000 28.84567751077318689921
760.20000 28.84567751077318689921
760.30000 28.84567751077318689921
760.40000 28.84567751077318689921
760.50000 28.84567751077318689921
760.60000 28.84567751077318689921
760.70000 28.84567751077318689921
760.80000 28.84567751077318689921
760.90000 28.84567751077318689921
761.00000 28.84567751077318689921
761.10000 28.84567751077318689921
761.20000 28.84567751077318689921
761.30000 28.84567751077318689921
761.40000 28.84567751077318689921
761.50000 28.84567751077318689921
761.60000 28.84567751077318689921
761.70000 28.84567751077318689921
761.80000 28.84567751077318689921
761.90000 28.84567751077318689921
762.00000 28.84567751077318689921
762.10000 28.84567751077318689921
762.20000 28.84567751077318689921
762.30000 28.84567751077318689921
762.40000 28.84567751077318689921
762.50000 28.84567751077318689921
762.60000 28.84567751077318689921
762.70000 28.84567751077318689921
762.80000 28.84567751077318689921
762.90000 28.84567751077318689921
763.00000 28.84567751077318689921
763.10000 28.84567751077318689921
763.20000 28.84567751077318689921
763.30000 28.84567751077318689921
763.40000 28.84567751077318689921
763.50000 28.84567751077318689921
763.60000 28.84567751077318689921
763.70000 28.84567751077318689921
763.80000 28.84567751077318689921
763.90000 28.84567751077318689921
764.00000 28.84567751077318689921
764.10000 28.84567751077318689921
764.20000 28.84567751077318689921
764.30000 28.84567751077318689921
764.40000 28.84567751077318689921
764.50000 28.84567751077318689921
764.60000 28.84567751077318689921
764.70000 28.84567751077318689921
764.80000 28.84567751077318689921
764.90000 28.84567751077318689921
765.00000 28.84567751077318689921
765.10000 28.84567751077318689921
765.20000 28.84567751077318689921
765.30000 28.84567751077318689921
765.40000 28.84567751077318689921
765.50000 28.84567751077318689921
765.60000 28.84567751077318689921
765.70000 28.84567751077318689921
765.80000 28.84567751077318689921
765.90000 28.84567751077318689921
766.00000 28.84567751077318689921
766.10000 28.84567751077318689921
766.20000 28.84567751077318689921
766.30000 28.84567751077318689921
766.40000 28.84567751077318689921
766.50000 28.84567751077318689921
766.60000 28.84567751077318689921
766.70000 28.84567751077318689921
766.80000 28.84567751077318689921
766.90000 28.84567751077318689921
767.00000 28.84567751077318689921
767.10000 28.84567751077318689921
767.20000 28.84567751077318689921
767.30000 28.84567751077318689921
767.40000 28.84567751077318689921
767.50000 28.84567751077318689921
767.60000 28.84567751077318689921
767.70000 28.84567751077318689921
767.80000 28.84567751077318689921
767.90000 28.84567751077318689921
768.00000 28.84567751077318689921
768.10000 28.84567751077318689921
768.20000 28.84567751077318689921
768.30000 28.84567751077318689921
768.40000 28.84567751077318689921
768.50000 28.84567751077318689921
768.60000 28.84567751077318689921
768.70000 28.84567751077318689921
768.80000 28.84567751077318689921
768.90000 28.84567751077318689921
769.00000 28.84567751077318689921
769.10000 28.84567751077318689921
769.20000 28.84567751077318689921
769.30000 28.84567751077318689921
769.40000 28.84567751077318689921
769.50000 28.84567751077318689921
769.60000 28.84567751077318689921
769.70000 28.84567751077318689921
769.80000 28.84567751077318689921
769.90000 28.84567751077318689921
770.00000 28.84567751077318689921
770.10000 28.84567751077318689921
770.20000 28.84567751077318689921
770.30000 28.84567751077318689921
770.40000 28.84567751077318689921
770.50000 28.84567751077318689921
770.60000 28.84567751077318689921
770.70000 28.84567751077318689921
770.80000 28.84567751077318689921
770.90000 28.84567751077318689921
771.00000 28.84567751077318689921
771.10000 28.84567751077318689921
771.20000 28.84567751077318689921
771.30000 28.84567751077318689921
771.40000 28.84567751077318689921
771.50000 28.84567751077318689921
771.60000 28.84567751077318689921
771.70000 28.84567751077318689921
771.80000 28.84567751077318689921
771.90000 28.84567751077318689921
772.00000 28.84567751077318689921
772.10000 28.84567751077318689921
772.20000 28.84567751077318689921
772.30000 28.84567751077318689921
772.40000 28.84567751077318689921
772.50000 28.84567751077318689921
772.60000 28.84567751077318689921
772.70000 28.84567751077318689921
772.80000 28.84567751077318689921
772.90000 28.84567751077318689921
773.00000 28.84567751077318689921
773.10000 28.84567751077318689921
773.20000 28.84567751077318689921
773.30000 28.84567751077318689921
773.40000 28.84567751077318689921
773.50000 28.84567751077318689921
773.60000 28.84567751077318689921
773.70000 28.84567751077318689921
773.80000 28.84567751077318689921
773.90000 28.84567751077318689921
774.00000 28.84567751077318689921
774.10000 28.84567751077318689921
774.20000 28.84567751077318689921
774.30000 28.84567751077318689921
774.40000 28.84567751077318689921
774.50000 28.84567751077318689921
774.60000 28.84567751077318689921
774.70000 28.84567751077318689921
774.80000 28.84567751077318689921
774.90000 28.84567751077318689921
775.00000 28.84567751077318689921
775.10000 28.84567751077318689921
775.20000 28.84567751077318689921
775.30000 28.84567751077318689921
775.40000 28.84567751077318689921
775.50000 28.84567751077318689921
775.60000 28.84567751077318689921
775.70000 28.84567751077318689921
775.80000 28.84567751077318689921
775.90000 28.84567751077318689921
776.00000 28.84567751077318689921
776.10000 28.84567751077318689921
776.20000 28.84567751077318689921
776.30000 28.84567751077318689921
776.40000 28.84567751077318689921
776.50000 28.84567751077318689921
776.60000 28.84567751077318689921
776.70000 28.84567751077318689921
776.80000 28.84567751077318689921
776.90000 28.84567751077318689921
777.00000 28.84567751077318689921
777.10000 28.84567751077318689921
777.20000 28.84567751077318689921
777.30000 28.84567751077318689921
777.40000 28.84567751077318689921
777.50000 28.84567751077318689921
777.60000 28.84567751077318689921
777.70000 28.84567751077318689921
777.80000 28.84567751077318689921
777.90000 28.84567751077318689921
778.00000 28.84567751077318689921
778.10000 28.84567751077318689921
778.20000 28.84567751077318689921
778.30000 28.84567751077318689921
778.40000 28.84567751077318689921
778.50000 28.84567751077318689921
778.60000 28.84567751077318689921
778.70000 28.84567751077318689921
778.80000 28.84567751077318689921
778.90000 28.84567751077318689921
779.00000 28.84567751077318689921
779.10000 28.84567751077318689921
779.20000 28.84567751077318689921
779.30000 28.84567751077318689921
779.40000 28.84567751077318689921
779.50000 28.84567751077318689921
779.60000 28.84567751077318689921
779.70000 28.84567751077318689921
779.80000 28.84567751077318689921
779.90000 28.84567751077318689921
780.00000 28.84567751077318689921
780.10000 28.84567751077318689921
780.20000 28.84567751077318689921
780.30000 28.84567751077318689921
780.40000 28.84567751077318689921
780.50000 28.84567751077318689921
780.60000 28.84567751077318689921
780.70000 28.84567751077318689921
780.80000 28.84567751077318689921
780.90000 28.84567751077318689921
781.00000 28.84567751077318689921
781.10000 28.84567751077318689921
781.20000 28.84567751077318689921
781.30000 28.84567751077318689921
781.40000 28.84567751077318689921
781.50000 28.84567751077318689921
781.60000 28.84567751077318689921
781.70000 28.84567751077318689921
781.80000 28.84567751077318689921
781.90000 28.84567751077318689921
782.00000 28.84567751077318689921
782.10000 28.84567751077318689921
782.20000 28.84567751077318689921
782.30000 28.84567751077318689921
782.40000 28.84567751077318689921
782.50000 28.84567751077318689921
782.60000 28.84567751077318689921
782.70000 28.84567751077318689921
782.80000 28.84567751077318689921
782.90000 28.84567751077318689921
783.00000 28.84567751077318689921
783.10000 28.84567751077318689921
783.20000 28.84567751077318689921
783.30000 28.84567751077318689921
783.40000 28.84567751077318689921
783.50000 28.84567751077318689921
783.60000 28.84567751077318689921
783.70000 28.84567751077318689921
783.80000 28.84567751077318689921
783.90000 28.84567751077318689921
784.00000 28.84567751077318689921
784.10000 28.84567751077318689921
784.20000 28.84567751077318689921
784.30000 28.84567751077318689921
784.40000 28.84567751077318689921
784.50000 28.84567751077318689921
784.60000 28.84567751077318689921
784.70000 28.84567751077318689921
784.80000 28.84567751077318689921
784.90000 28.84567751077318689921
785.00000 28.84567751077318689921
785.10000 28.84567751077318689921
785.20000 28.84567751077318689921
785.30000 28.84567751077318689921
785.40000 28.84567751077318689921
785.50000 28.84567751077318689921
785.60000 28.84567751077318689921
785.70000 28.84567751077318689921
785.80000 28.84567751077318689921
785.90000 28.84567751077318689921
786.00000 28.84567751077318689921
786.10000 28.84567751077318689921
786.20000 28.84567751077318689921
786.30000 28.84567751077318689921
786.40000 28.84567751077318689921
786.50000 28.84567751077318689921
786.60000 28.84567751077318689921
786.70000 28.84567751077318689921
786.80000 28.84567751077318689921
786.90000 28.84567751077318689921
787.00000 28.84567751077318689921
787.10000 28.84567751077318689921
787.20000 28.84567751077318689921
787.30000 28.84567751077318689921
787.40000 28.84567751077318689921
787.50000 28.84567751077318689921
787.60000 28.84567751077318689921
787.70000 28.84567751077318689921
787.80000 28.84567751077318689921
787.90000 28.84567751077318689921
788.00000 28.84567751077318689921
788.10000 28.84567751077318689921
788.20000 28.84567751077318689921
788.30000 28.84567751077318689921
788.40000 28.84567751077318689921
788.50000 28.84567751077318689921
788.60000 28.84567751077318689921
788.70000 28.84567751077318689921
788.80000 28.84567751077318689921
788.90000 28.84567751077318689921
789.00000 28.84567751077318689921
789.10000 28.84567751077318689921
789.20000 28.84567751077318689921
789.30000 28.84567751077318689921
789.40000 28.84567751077318689921
789.50000 28.84567751077318689921
789.60000 28.84567751077318689921
789.70000 28.84567751077318689921
789.80000 28.84567751077318689921
789.90000 28.84567751077318689921
790.00000 28.84567751077318689921
790.10000 28.84567751077318689921
790.20000 28.84567751077318689921
790.30000 28.84567751077318689921
790.40000 28.84567751077318689921
790.50000 28.84567751077318689921
790.60000 28.84567751077318689921
790.70000 28.84567751077318689921
790.80000 28.84567751077318689921
790.90000 28.84567751077318689921
791.00000 28.84567751077318689921
791.10000 28.84567751077318689921
791.20000 28.84567751077318689921
791.30000 28.84567751077318689921
791.40000 28.84567751077318689921
791.50000 28.84567751077318689921
791.60000 28.84567751077318689921
791.70000 28.84567751077318689921
791.80000 28.84567751077318689921
791.90000 28.84567751077318689921
792.00000 28.84567751077318689921
792.10000 28.84567751077318689921
792.20000 28.84567751077318689921
792.30000 28.84567751077318689921
792.40000 28.84567751077318689921
792.50000 28.84567751077318689921
792.60000 28.84567751077318689921
792.70000 28.84567751077318689921
792.80000 28.84567751077318689921
792.90000 28.84567751077318689921
793.00000 28.84567751077318689921
793.10000 28.84567751077318689921
793.20000 28.84567751077318689921
793.30000 28.84567751077318689921
793.40000 28.84567751077318689921
793.50000 28.84567751077318689921
793.60000 28.84567751077318689921
793.70000 28.84567751077318689921
793.80000 28.84567751077318689921
793.90000 28.84567751077318689921
794.00000 28.84567751077318689921
794.10000 28.84567751077318689921
794.20000 28.84567751077318689921
794.30000 28.84567751077318689921
794.40000 28.84567751077318689921
794.50000 28.84567751077318689921
794.60000 28.84567751077318689921
794.70000 28.84567751077318689921
794.80000 28.84567751077318689921
794.90000 28.84567751077318689921
795.00000 28.84567751077318689921
795.10000 28.84567751077318689921
795.20000 28.84567751077318689921
795.30000 28.84567751077318689921
795.40000 28.84567751077318689921
795.50000 28.84567751077318689921
795.60000 28.84567751077318689921
795.70000 28.84567751077318689921
795.80000 28.84567751077318689921
795.90000 28.84567751077318689921
796.00000 28.84567751077318689921
796.10000 28.84567751077318689921
796.20000 28.84567751077318689921
796.30000 28.84567751077318689921
796.40000 28.84567751077318689921
796.50000 28.84567751077318689921
796.60000 28.84567751077318689921
796.70000 28.84567751077318689921
796.80000 28.84567751077318689921
796.90000 28.84567751077318689921
797.00000 28.84567751077318689921
797.10000 28.84567751077318689921
797.20000 28.84567751077318689921
797.30000 28.84567751077318689921
797.40000 28.84567751077318689921
797.50000 28.84567751077318689921
797.60000 28.84567751077318689921
797.70000 28.84567751077318689921
797.80000 28.84567751077318689921
797.90000 28.84567751077318689921
798.00000 28.84567751077318689921
798.10000 28.84567751077318689921
798.20000 28.84567751077318689921
798.30000 28.84567751077318689921
798.40000 28.84567751077318689921
798.50000 28.84567751077318689921
798.60000 28.84567751077318689921
798.70000 28.84567751077318689921
798.80000 28.84567751077318689921
798.90000 28.84567751077318689921
799.00000 28.84567751077318689921
799.10000 28.84567751077318689921
799.20000 28.84567751077318689921
799.30000 28.84567751077318689921
799.40000 28.84567751077318689921
799.50000 28.84567751077318689921
799.60000 28.84567751077318689921
799.70000 28.84567751077318689921
799.80000 28.84567751077318689921
799.90000 28.84567751077318689921
800.00000 28.84567751077318689921
800.10000 28.84567751077318689921
800.20000 28.84567751077318689921
800.30000 28.84567751077318689921
800.40000 28.84567751077318689921
800.50000 28.84567751077318689921
800.60000 28.84567751077318689921
800.70000 28.84567751077318689921
800.80000 28.84567751077318689921
800.90000 28.84567751077318689921
801.00000 28.84567751077318689921
801.10000 28.84567751077318689921
801.20000 28.84567751077318689921
801.30000 28.84567751077318689921
801.40000 28.84567751077318689921
801.50000 28.84567751077318689921
801.60000 28.84567751077318689921
801.70000 28.84567751077318689921
801.80000 28.84567751077318689921
801.90000 28.84567751077318689921
802.00000 28.84567751077318689921
802.10000 28.84567751077318689921
802.20000 28.84567751077318689921
802.30000 28.84567751077318689921
802.40000 28.84567751077318689921
802.50000 28.84567751077318689921
802.60000 28.84567751077318689921
802.70000 28.84567751077318689921
802.80000 28.84567751077318689921
802.90000 28.84567751077318689921
803.00000 28.84567751077318689921
803.10000 28.84567751077318689921
803.20000 28.84567751077318689921
803.30000 28.84567751077318689921
803.40000 28.84567751077318689921
803.50000 28.84567751077318689921
803.60000 28.84567751077318689921
803.70000 28.84567751077318689921
803.80000 28.84567751077318689921
803.90000 28.84567751077318689921
804.00000 28.84567751077318689921
804.10000 28.84567751077318689921
804.20000 28.84567751077318689921
804.30000 28.84567751077318689921
804.40000 28.84567751077318689921
804.50000 28.84567751077318689921
804.60000 28.84567751077318689921
804.70000 28.84567751077318689921
804.80000 28.84567751077318689921
804.90000 28.84567751077318689921
805.00000 28.84567751077318689921
805.10000 28.84567751077318689921
805.20000 28.84567751077318689921
805.30000 28.84567751077318689921
805.40000 28.84567751077318689921
805.50000 28.84567751077318689921
805.60000 28.84567751077318689921
805.70000 28.84567751077318689921
805.80000 28.84567751077318689921
805.90000 28.84567751077318689921
806.00000 28.84567751077318689921
806.10000 28.84567751077318689921
806.20000 28.84567751077318689921
806.30000 28.84567751077318689921
806.40000 28.84567751077318689921
806.50000 28.84567751077318689921
806.60000 28.84567751077318689921
806.70000 28.84567751077318689921
806.80000 28.84567751077318689921
806.90000 28.84567751077318689921
807.00000 28.84567751077318689921
807.10000 28.84567751077318689921
807.20000 28.84567751077318689921
807.30000 28.84567751077318689921
807.40000 28.84567751077318689921
807.50000 28.84567751077318689921
807.60000 28.84567751077318689921
807.70000 28.84567751077318689921
807.80000 28.84567751077318689921
807.90000 28.84567751077318689921
808.00000 28.84567751077318689921
808.10000 28.84567751077318689921
808.20000 28.84567751077318689921
808.30000 28.84567751077318689921
808.40000 28.84567751077318689921
808.50000 28.84567751077318689921
808.60000 28.84567751077318689921
808.70000 28.84567751077318689921
808.80000 28.84567751077318689921
808.90000 28.84567751077318689921
809.00000 28.84567751077318689921
809.10000 28.84567751077318689921
809.20000 28.84567751077318689921
809.30000 28.84567751077318689921
809.40000 28.84567751077318689921
809.50000 28.84567751077318689921
809.60000 28.84567751077318689921
809.70000 28.84567751077318689921
809.80000 28.84567751077318689921
809.90000 28.84567751077318689921
810.00000 28.84567751077318689921
810.10000 28.84567751077318689921
810.20000 28.84567751077318689921
810.30000 28.84567751077318689921
810.40000 28.84567751077318689921
810.50000 28.84567751077318689921
810.60000 28.84567751077318689921
810.70000 28.84567751077318689921
810.80000 28.84567751077318689921
810.90000 28.84567751077318689921
811.00000 28.84567751077318689921
811.10000 28.84567751077318689921
811.20000 28.84567751077318689921
811.30000 28.84567751077318689921
811.40000 28.84567751077318689921
811.50000 28.84567751077318689921
811.60000 28.84567751077318689921
811.70000 28.84567751077318689921
811.80000 28.84567751077318689921
811.90000 28.84567751077318689921
812.00000 28.84567751077318689921
812.10000 28.84567751077318689921
812.20000 28.84567751077318689921
812.30000 28.84567751077318689921
812.40000 28.84567751077318689921
812.50000 28.84567751077318689921
812.60000 28.84567751077318689921
812.70000 28.84567751077318689921
812.80000 28.84567751077318689921
812.90000 28.84567751077318689921
813.00000 28.84567751077318689921
813.10000 28.84567751077318689921
813.20000 28.84567751077318689921
813.30000 28.84567751077318689921
813.40000 28.84567751077318689921
813.50000 28.84567751077318689921
813.60000 28.84567751077318689921
813.70000 28.84567751077318689921
813.80000 28.84567751077318689921
813.90000 28.84567751077318689921
814.00000 28.84567751077318689921
814.10000 28.84567751077318689921
814.20000 28.84567751077318689921
814.30000 28.84567751077318689921
814.40000 28.84567751077318689921
814.50000 28.84567751077318689921
814.60000 28.84567751077318689921
814.70000 28.84567751077318689921
814.80000 28.84567751077318689921
814.90000 28.84567751077318689921
815.00000 28.84567751077318689921
815.10000 28.84567751077318689921
815.20000 28.84567751077318689921
815.30000 28.84567751077318689921
815.40000 28.84567751077318689921
815.50000 28.84567751077318689921
815.60000 28.84567751077318689921
815.70000 28.84567751077318689921
815.80000 28.84567751077318689921
815.90000 28.84567751077318689921
816.00000 28.84567751077318689921
816.10000 28.84567751077318689921
816.20000 28.84567751077318689921
816.30000 28.84567751077318689921
816.40000 28.84567751077318689921
816.50000 28.84567751077318689921
816.60000 28.84567751077318689921
816.70000 28.84567751077318689921
816.80000 28.84567751077318689921
816.90000 28.84567751077318689921
817.00000 28.84567751077318689921
817.10000 28.84567751077318689921
817.20000 28.84567751077318689921
817.30000 28.84567751077318689921
817.40000 28.84567751077318689921
817.50000 28.84567751077318689921
817.60000 28.84567751077318689921
817.70000 28.84567751077318689921
817.80000 28.84567751077318689921
817.90000 28.84567751077318689921
818.00000 28.84567751077318689921
818.10000 28.84567751077318689921
818.20000 28.84567751077318689921
818.30000 28.84567751077318689921
818.40000 28.84567751077318689921
818.50000 28.84567751077318689921
818.60000 28.84567751077318689921
818.70000 28.84567751077318689921
818.80000 28.84567751077318689921
818.90000 28.84567751077318689921
819.00000 28.84567751077318689921
819.10000 28.84567751077318689921
819.20000 28.84567751077318689921
819.30000 28.84567751077318689921
819.40000 28.84567751077318689921
819.50000 28.84567751077318689921
819.60000 28.84567751077318689921
819.70000 28.84567751077318689921
819.80000 28.84567751077318689921
819.90000 28.84567751077318689921
820.00000 28.84567751077318689921
820.10000 28.84567751077318689921
820.20000 28.84567751077318689921
820.30000 28.84567751077318689921
820.40000 28.84567751077318689921
820.50000 28.84567751077318689921
820.60000 28.84567751077318689921
820.70000 28.84567751077318689921
820.80000 28.84567751077318689921
820.90000 28.84567751077318689921
821.00000 28.84567751077318689921
821.10000 28.84567751077318689921
821.20000 28.84567751077318689921
821.30000 28.84567751077318689921
821.40000 28.84567751077318689921
821.50000 28.84567751077318689921
821.60000 28.84567751077318689921
821.70000 28.84567751077318689921
821.80000 28.84567751077318689921
821.90000 28.84567751077318689921
822.00000 28.84567751077318689921
822.10000 28.84567751077318689921
822.20000 28.84567751077318689921
822.30000 28.84567751077318689921
822.40000 28.84567751077318689921
822.50000 28.84567751077318689921
822.60000 28.84567751077318689921
822.70000 28.84567751077318689921
822.80000 28.84567751077318689921
822.90000 28.84567751077318689921
823.00000 28.84567751077318689921
823.10000 28.84567751077318689921
823.20000 28.84567751077318689921
823.30000 28.84567751077318689921
823.40000 28.84567751077318689921
823.50000 28.84567751077318689921
823.60000 28.84567751077318689921
823.70000 28.84567751077318689921
823.80000 28.84567751077318689921
823.90000 28.84567751077318689921
824.00000 28.84567751077318689921
824.10000 28.84567751077318689921
824.20000 28.84567751077318689921
824.30000 28.84567751077318689921
824.40000 28.84567751077318689921
824.50000 28.84567751077318689921
824.60000 28.84567751077318689921
824.70000 28.84567751077318689921
824.80000 28.84567751077318689921
824.90000 28.84567751077318689921
825.00000 28.84567751077318689921
825.10000 28.84567751077318689921
825.20000 28.84567751077318689921
825.30000 28.84567751077318689921
825.40000 28.84567751077318689921
825.50000 28.84567751077318689921
825.60000 28.84567751077318689921
825.70000 28.84567751077318689921
825.80000 28.84567751077318689921
825.90000 28.84567751077318689921
826.00000 28.84567751077318689921
826.10000 28.84567751077318689921
826.20000 28.84567751077318689921
826.30000 28.84567751077318689921
826.40000 28.84567751077318689921
826.50000 28.84567751077318689921
826.60000 28.84567751077318689921
826.70000 28.84567751077318689921
826.80000 28.84567751077318689921
826.90000 28.84567751077318689921
827.00000 28.84567751077318689921
827.10000 28.84567751077318689921
827.20000 28.84567751077318689921
827.30000 28.84567751077318689921
827.40000 28.84567751077318689921
827.50000 28.84567751077318689921
827.60000 28.84567751077318689921
827.70000 28.84567751077318689921
827.80000 28.84567751077318689921
827.90000 28.84567751077318689921
828.00000 28.84567751077318689921
828.10000 28.84567751077318689921
828.20000 28.84567751077318689921
828.30000 28.84567751077318689921
828.40000 28.84567751077318689921
828.50000 28.84567751077318689921
828.60000 28.84567751077318689921
828.70000 28.84567751077318689921
828.80000 28.84567751077318689921
828.90000 28.84567751077318689921
829.00000 28.84567751077318689921
829.10000 28.84567751077318689921
829.20000 28.84567751077318689921
829.30000 28.84567751077318689921
829.40000 28.84567751077318689921
829.50000 28.84567751077318689921
829.60000 28.84567751077318689921
829.70000 28.84567751077318689921
829.80000 28.84567751077318689921
829.90000 28.84567751077318689921
830.00000 28.84567751077318689921
830.10000 28.84567751077318689921
830.20000 28.84567751077318689921
830.30000 28.84567751077318689921
830.40000 28.84567751077318689921
830.50000 28.84567751077318689921
830.60000 28.84567751077318689921
830.70000 28.84567751077318689921
830.80000 28.84567751077318689921
830.90000 28.84567751077318689921
831.00000 28.84567751077318689921
831.10000 28.84567751077318689921
831.20000 28.84567751077318689921
831.30000 28.84567751077318689921
831.40000 28.84567751077318689921
831.50000 28.84567751077318689921
831.60000 28.84567751077318689921
831.70000 28.84567751077318689921
831.80000 28.84567751077318689921
831.90000 28.84567751077318689921
832.00000 28.84567751077318689921
832.10000 28.84567751077318689921
832.20000 28.84567751077318689921
832.30000 28.84567751077318689921
832.40000 28.84567751077318689921
832.50000 28.84567751077318689921
832.60000 28.84567751077318689921
832.70000 28.84567751077318689921
832.80000 28.84567751077318689921
832.90000 28.84567751077318689921
833.00000 28.84567751077318689921
833.10000 28.84567751077318689921
833.20000 28.84567751077318689921
833.30000 28.84567751077318689921
833.40000 28.84567751077318689921
833.50000 28.84567751077318689921
833.60000 28.84567751077318689921
833.70000 28.84567751077318689921
833.80000 28.84567751077318689921
833.90000 28.84567751077318689921
834.00000 28.84567751077318689921
834.10000 28.84567751077318689921
834.20000 28.84567751077318689921
834.30000 28.84567751077318689921
834.40000 28.84567751077318689921
834.50000 28.84567751077318689921
834.60000 28.84567751077318689921
834.70000 28.84567751077318689921
834.80000 28.84567751077318689921
834.90000 28.84567751077318689921
835.00000 28.84567751077318689921
835.10000 28.84567751077318689921
835.20000 28.84567751077318689921
835.30000 28.84567751077318689921
835.40000 28.84567751077318689921
835.50000 28.84567751077318689921
835.60000 28.84567751077318689921
835.70000 28.84567751077318689921
835.80000 28.84567751077318689921
835.90000 28.84567751077318689921
836.00000 28.84567751077318689921
836.10000 28.84567751077318689921
836.20000 28.84567751077318689921
836.30000 28.84567751077318689921
836.40000 28.84567751077318689921
836.50000 28.84567751077318689921
836.60000 28.84567751077318689921
836.70000 28.84567751077318689921
836.80000 28.84567751077318689921
836.90000 28.84567751077318689921
837.00000 28.84567751077318689921
837.10000 28.84567751077318689921
837.20000 28.84567751077318689921
837.30000 28.84567751077318689921
837.40000 28.84567751077318689921
837.50000 28.84567751077318689921
837.60000 28.84567751077318689921
837.70000 28.84567751077318689921
837.80000 28.84567751077318689921
837.90000 28.84567751077318689921
838.00000 28.84567751077318689921
838.10000 28.84567751077318689921
838.20000 28.84567751077318689921
838.30000 28.84567751077318689921
838.40000 28.84567751077318689921
838.50000 28.84567751077318689921
838.60000 28.84567751077318689921
838.70000 28.84567751077318689921
838.80000 28.84567751077318689921
838.90000 28.84567751077318689921
839.00000 28.84567751077318689921
839.10000 28.84567751077318689921
839.20000 28.84567751077318689921
839.30000 28.84567751077318689921
839.40000 28.84567751077318689921
839.50000 28.84567751077318689921
839.60000 28.84567751077318689921
839.70000 28.84567751077318689921
839.80000 28.84567751077318689921
839.90000 28.84567751077318689921
840.00000 28.84567751077318689921
840.10000 28.84567751077318689921
840.20000 28.84567751077318689921
840.30000 28.84567751077318689921
840.40000 28.84567751077318689921
840.50000 28.84567751077318689921
840.60000 28.84567751077318689921
840.70000 28.84567751077318689921
840.80000 28.84567751077318689921
840.90000 28.84567751077318689921
841.00000 28.84567751077318689921
841.10000 28.84567751077318689921
841.20000 28.84567751077318689921
841.30000 28.84567751077318689921
841.40000 28.84567751077318689921
841.50000 28.84567751077318689921
841.60000 28.84567751077318689921
841.70000 28.84567751077318689921
841.80000 28.84567751077318689921
841.90000 28.84567751077318689921
842.00000 28.84567751077318689921
842.10000 28.84567751077318689921
842.20000 28.84567751077318689921
842.30000 28.84567751077318689921
842.40000 28.84567751077318689921
842.50000 28.84567751077318689921
842.60000 28.84567751077318689921
842.70000 28.84567751077318689921
842.80000 28.84567751077318689921
842.90000 28.84567751077318689921
843.00000 28.84567751077318689921
843.10000 28.84567751077318689921
843.20000 28.84567751077318689921
843.30000 28.84567751077318689921
843.40000 28.84567751077318689921
843.50000 28.84567751077318689921
843.60000 28.84567751077318689921
843.70000 28.84567751077318689921
843.80000 28.84567751077318689921
843.90000 28.84567751077318689921
844.00000 28.84567751077318689921
844.10000 28.84567751077318689921
844.20000 28.84567751077318689921
844.30000 28.84567751077318689921
844.40000 28.84567751077318689921
844.50000 28.84567751077318689921
844.60000 28.84567751077318689921
844.70000 28.84567751077318689921
844.80000 28.84567751077318689921
844.90000 28.84567751077318689921
845.00000 28.84567751077318689921
845.10000 28.84567751077318689921
845.20000 28.84567751077318689921
845.30000 28.84567751077318689921
845.40000 28.84567751077318689921
845.50000 28.84567751077318689921
845.60000 28.84567751077318689921
845.70000 28.84567751077318689921
845.80000 28.84567751077318689921
845.90000 28.84567751077318689921
846.00000 28.84567751077318689921
846.10000 28.84567751077318689921
846.20000 28.84567751077318689921
846.30000 28.84567751077318689921
846.40000 28.84567751077318689921
846.50000 28.84567751077318689921
846.60000 28.84567751077318689921
846.70000 28.84567751077318689921
846.80000 28.84567751077318689921
846.90000 28.84567751077318689921
847.00000 28.84567751077318689921
847.10000 28.84567751077318689921
847.20000 28.84567751077318689921
847.30000 28.84567751077318689921
847.40000 28.84567751077318689921
847.50000 28.84567751077318689921
847.60000 28.84567751077318689921
847.70000 28.84567751077318689921
847.80000 28.84567751077318689921
847.90000 28.84567751077318689921
848.00000 28.84567751077318689921
848.10000 28.84567751077318689921
848.20000 28.84567751077318689921
848.30000 28.84567751077318689921
848.40000 28.84567751077318689921
848.50000 28.84567751077318689921
848.60000 28.84567751077318689921
848.70000 28.84567751077318689921
848.80000 28.84567751077318689921
848.90000 28.84567751077318689921
849.00000 28.84567751077318689921
849.10000 28.84567751077318689921
849.20000 28.84567751077318689921
849.30000 28.84567751077318689921
849.40000 28.84567751077318689921
849.50000 28.84567751077318689921
849.60000 28.84567751077318689921
849.70000 28.84567751077318689921
849.80000 28.84567751077318689921
849.90000 28.84567751077318689921
850.00000 28.84567751077318689921
850.10000 28.84567751077318689921
850.20000 28.84567751077318689921
850.30000 28.84567751077318689921
850.40000 28.84567751077318689921
850.50000 28.84567751077318689921
850.60000 28.84567751077318689921
850.70000 28.84567751077318689921
850.80000 28.84567751077318689921
850.90000 28.84567751077318689921
851.00000 28.84567751077318689921
851.10000 28.84567751077318689921
851.20000 28.84567751077318689921
851.30000 28.84567751077318689921
851.40000 28.84567751077318689921
851.50000 28.84567751077318689921
851.60000 28.84567751077318689921
851.70000 28.84567751077318689921
851.80000 28.84567751077318689921
851.90000 28.84567751077318689921
852.00000 28.84567751077318689921
852.10000 28.84567751077318689921
852.20000 28.84567751077318689921
852.30000 28.84567751077318689921
852.40000 28.84567751077318689921
852.50000 28.84567751077318689921
852.60000 28.84567751077318689921
852.70000 28.84567751077318689921
852.80000 28.84567751077318689921
852.90000 28.84567751077318689921
853.00000 28.84567751077318689921
853.10000 28.84567751077318689921
853.20000 28.84567751077318689921
853.30000 28.84567751077318689921
853.40000 28.84567751077318689921
853.50000 28.84567751077318689921
853.60000 28.84567751077318689921
853.70000 28.84567751077318689921
853.80000 28.84567751077318689921
853.90000 28.84567751077318689921
854.00000 28.84567751077318689921
854.10000 28.84567751077318689921
854.20000 28.84567751077318689921
854.30000 28.84567751077318689921
854.40000 28.84567751077318689921
854.50000 28.84567751077318689921
854.60000 28.84567751077318689921
854.70000 28.84567751077318689921
854.80000 28.84567751077318689921
854.90000 28.84567751077318689921
855.00000 28.84567751077318689921
855.10000 28.84567751077318689921
855.20000 28.84567751077318689921
855.30000 28.84567751077318689921
855.40000 28.84567751077318689921
855.50000 28.84567751077318689921
855.60000 28.84567751077318689921
855.70000 28.84567751077318689921
855.80000 28.84567751077318689921
855.90000 28.84567751077318689921
856.00000 28.84567751077318689921
856.10000 28.84567751077318689921
856.20000 28.84567751077318689921
856.30000 28.84567751077318689921
856.40000 28.84567751077318689921
856.50000 28.84567751077318689921
856.60000 28.84567751077318689921
856.70000 28.84567751077318689921
856.80000 28.84567751077318689921
856.90000 28.84567751077318689921
857.00000 28.84567751077318689921
857.10000 28.84567751077318689921
857.20000 28.84567751077318689921
857.30000 28.84567751077318689921
857.40000 28.84567751077318689921
857.50000 28.84567751077318689921
857.60000 28.84567751077318689921
857.70000 28.84567751077318689921
857.80000 28.84567751077318689921
857.90000 28.84567751077318689921
858.00000 28.84567751077318689921
858.10000 28.84567751077318689921
858.20000 28.84567751077318689921
858.30000 28.84567751077318689921
858.40000 28.84567751077318689921
858.50000 28.84567751077318689921
858.60000 28.84567751077318689921
858.70000 28.84567751077318689921
858.80000 28.84567751077318689921
858.90000 28.84567751077318689921
859.00000 28.84567751077318689921
859.10000 28.84567751077318689921
859.20000 28.84567751077318689921
859.30000 28.84567751077318689921
859.40000 28.84567751077318689921
859.50000 28.84567751077318689921
859.60000 28.84567751077318689921
859.70000 28.84567751077318689921
859.80000 28.84567751077318689921
859.90000 28.84567751077318689921
860.00000 28.84567751077318689921
860.10000 28.84567751077318689921
860.20000 28.84567751077318689921
860.30000 28.84567751077318689921
860.40000 28.84567751077318689921
860.50000 28.84567751077318689921
860.60000 28.84567751077318689921
860.70000 28.84567751077318689921
860.80000 28.84567751077318689921
860.90000 28.84567751077318689921
861.00000 28.84567751077318689921
861.10000 28.84567751077318689921
861.20000 28.84567751077318689921
861.30000 28.84567751077318689921
861.40000 28.84567751077318689921
861.50000 28.84567751077318689921
861.60000 28.84567751077318689921
861.70000 28.84567751077318689921
861.80000 28.84567751077318689921
861.90000 28.84567751077318689921
862.00000 28.84567751077318689921
862.10000 28.84567751077318689921
862.20000 28.84567751077318689921
862.30000 28.84567751077318689921
862.40000 28.84567751077318689921
862.50000 28.84567751077318689921
862.60000 28.84567751077318689921
862.70000 28.84567751077318689921
862.80000 28.84567751077318689921
862.90000 28.84567751077318689921
863.00000 28.84567751077318689921
863.10000 28.84567751077318689921
863.20000 28.84567751077318689921
863.30000 28.84567751077318689921
863.40000 28.84567751077318689921
863.50000 28.84567751077318689921
863.60000 28.84567751077318689921
863.70000 28.84567751077318689921
863.80000 28.84567751077318689921
863.90000 28.84567751077318689921
864.00000 28.84567751077318689921
864.10000 28.84567751077318689921
864.20000 28.84567751077318689921
864.30000 28.84567751077318689921
864.40000 28.84567751077318689921
864.50000 28.84567751077318689921
864.60000 28.84567751077318689921
864.70000 28.84567751077318689921
864.80000 28.84567751077318689921
864.90000 28.84567751077318689921
865.00000 28.84567751077318689921
865.10000 28.84567751077318689921
865.20000 28.84567751077318689921
865.30000 28.84567751077318689921
865.40000 28.84567751077318689921
865.50000 28.84567751077318689921
865.60000 28.84567751077318689921
865.70000 28.84567751077318689921
865.80000 28.84567751077318689921
865.90000 28.84567751077318689921
866.00000 28.84567751077318689921
866.10000 28.84567751077318689921
866.20000 28.84567751077318689921
866.30000 28.84567751077318689921
866.40000 28.84567751077318689921
866.50000 28.84567751077318689921
866.60000 28.84567751077318689921
866.70000 28.84567751077318689921
866.80000 28.84567751077318689921
866.90000 28.84567751077318689921
867.00000 28.84567751077318689921
867.10000 28.84567751077318689921
867.20000 28.84567751077318689921
867.30000 28.84567751077318689921
867.40000 28.84567751077318689921
867.50000 28.84567751077318689921
867.60000 28.84567751077318689921
867.70000 28.84567751077318689921
867.80000 28.84567751077318689921
867.90000 28.84567751077318689921
868.00000 28.84567751077318689921
868.10000 28.84567751077318689921
868.20000 28.84567751077318689921
868.30000 28.84567751077318689921
868.40000 28.84567751077318689921
868.50000 28.84567751077318689921
868.60000 28.84567751077318689921
868.70000 28.84567751077318689921
868.80000 28.84567751077318689921
868.90000 28.84567751077318689921
869.00000 28.84567751077318689921
869.10000 28.84567751077318689921
869.20000 28.84567751077318689921
869.30000 28.84567751077318689921
869.40000 28.84567751077318689921
869.50000 28.84567751077318689921
869.60000 28.84567751077318689921
869.70000 28.84567751077318689921
869.80000 28.84567751077318689921
869.90000 28.84567751077318689921
870.00000 28.84567751077318689921
870.10000 28.84567751077318689921
870.20000 28.84567751077318689921
870.30000 28.84567751077318689921
870.40000 28.84567751077318689921
870.50000 28.84567751077318689921
870.60000 28.84567751077318689921
870.70000 28.84567751077318689921
870.80000 28.84567751077318689921
870.90000 28.84567751077318689921
871.00000 28.84567751077318689921
871.10000 28.84567751077318689921
871.20000 28.84567751077318689921
871.30000 28.84567751077318689921
871.40000 28.84567751077318689921
871.50000 28.84567751077318689921
871.60000 28.84567751077318689921
871.70000 28.84567751077318689921
871.80000 28.84567751077318689921
871.90000 28.84567751077318689921
872.00000 28.84567751077318689921
872.10000 28.84567751077318689921
872.20000 28.84567751077318689921
872.30000 28.84567751077318689921
872.40000 28.84567751077318689921
872.50000 28.84567751077318689921
872.60000 28.84567751077318689921
872.70000 28.84567751077318689921
872.80000 28.84567751077318689921
872.90000 28.84567751077318689921
873.00000 28.84567751077318689921
873.10000 28.84567751077318689921
873.20000 28.84567751077318689921
873.30000 28.84567751077318689921
873.40000 28.84567751077318689921
873.50000 28.84567751077318689921
873.60000 28.84567751077318689921
873.70000 28.84567751077318689921
873.80000 28.84567751077318689921
873.90000 28.84567751077318689921
874.00000 28.84567751077318689921
874.10000 28.84567751077318689921
874.20000 28.84567751077318689921
874.30000 28.84567751077318689921
874.40000 28.84567751077318689921
874.50000 28.84567751077318689921
874.60000 28.84567751077318689921
874.70000 28.84567751077318689921
874.80000 28.84567751077318689921
874.90000 28.84567751077318689921
875.00000 28.84567751077318689921
875.10000 28.84567751077318689921
875.20000 28.84567751077318689921
875.30000 28.84567751077318689921
875.40000 28.84567751077318689921
875.50000 28.84567751077318689921
875.60000 28.84567751077318689921
875.70000 28.84567751077318689921
875.80000 28.84567751077318689921
875.90000 28.84567751077318689921
876.00000 28.84567751077318689921
876.10000 28.84567751077318689921
876.20000 28.84567751077318689921
876.30000 28.84567751077318689921
876.40000 28.84567751077318689921
876.50000 28.84567751077318689921
876.60000 28.84567751077318689921
876.70000 28.84567751077318689921
876.80000 28.84567751077318689921
876.90000 28.84567751077318689921
877.00000 28.84567751077318689921
877.10000 28.84567751077318689921
877.20000 28.84567751077318689921
877.30000 28.84567751077318689921
877.40000 28.84567751077318689921
877.50000 28.84567751077318689921
877.60000 28.84567751077318689921
877.70000 28.84567751077318689921
877.80000 28.84567751077318689921
877.90000 28.84567751077318689921
878.00000 28.84567751077318689921
878.10000 28.84567751077318689921
878.20000 28.84567751077318689921
878.30000 28.84567751077318689921
878.40000 28.84567751077318689921
878.50000 28.84567751077318689921
878.60000 28.84567751077318689921
878.70000 28.84567751077318689921
878.80000 28.84567751077318689921
878.90000 28.84567751077318689921
879.00000 28.84567751077318689921
879.10000 28.84567751077318689921
879.20000 28.84567751077318689921
879.30000 28.84567751077318689921
879.40000 28.84567751077318689921
879.50000 28.84567751077318689921
879.60000 28.84567751077318689921
879.70000 28.84567751077318689921
879.80000 28.84567751077318689921
879.90000 28.84567751077318689921
880.00000 28.84567751077318689921
880.10000 28.84567751077318689921
880.20000 28.84567751077318689921
880.30000 28.84567751077318689921
880.40000 28.84567751077318689921
880.50000 28.84567751077318689921
880.60000 28.84567751077318689921
880.70000 28.84567751077318689921
880.80000 28.84567751077318689921
880.90000 28.84567751077318689921
881.00000 28.84567751077318689921
881.10000 28.84567751077318689921
881.20000 28.84567751077318689921
881.30000 28.84567751077318689921
881.40000 28.84567751077318689921
881.50000 28.84567751077318689921
881.60000 28.84567751077318689921
881.70000 28.84567751077318689921
881.80000 28.84567751077318689921
881.90000 28.84567751077318689921
882.00000 28.84567751077318689921
882.10000 28.84567751077318689921
882.20000 28.84567751077318689921
882.30000 28.84567751077318689921
882.40000 28.84567751077318689921
882.50000 28.84567751077318689921
882.60000 28.84567751077318689921
882.70000 28.84567751077318689921
882.80000 28.84567751077318689921
882.90000 28.84567751077318689921
883.00000 28.84567751077318689921
883.10000 28.84567751077318689921
883.20000 28.84567751077318689921
883.30000 28.84567751077318689921
883.40000 28.84567751077318689921
883.50000 28.84567751077318689921
883.60000 28.84567751077318689921
883.70000 28.84567751077318689921
883.80000 28.84567751077318689921
883.90000 28.84567751077318689921
884.00000 28.84567751077318689921
884.10000 28.84567751077318689921
884.20000 28.84567751077318689921
884.30000 28.84567751077318689921
884.40000 28.84567751077318689921
884.50000 28.84567751077318689921
884.60000 28.84567751077318689921
884.70000 28.84567751077318689921
884.80000 28.84567751077318689921
884.90000 28.84567751077318689921
885.00000 28.84567751077318689921
885.10000 28.84567751077318689921
885.20000 28.84567751077318689921
885.30000 28.84567751077318689921
885.40000 28.84567751077318689921
885.50000 28.84567751077318689921
885.60000 28.84567751077318689921
885.70000 28.84567751077318689921
885.80000 28.84567751077318689921
885.90000 28.84567751077318689921
886.00000 28.84567751077318689921
886.10000 28.84567751077318689921
886.20000 28.84567751077318689921
886.30000 28.84567751077318689921
886.40000 28.84567751077318689921
886.50000 28.84567751077318689921
886.60000 28.84567751077318689921
886.70000 28.84567751077318689921
886.80000 28.84567751077318689921
886.90000 28.84567751077318689921
887.00000 28.84567751077318689921
887.10000 28.84567751077318689921
887.20000 28.84567751077318689921
887.30000 28.84567751077318689921
887.40000 28.84567751077318689921
887.50000 28.84567751077318689921
887.60000 28.84567751077318689921
887.70000 28.84567751077318689921
887.80000 28.84567751077318689921
887.90000 28.84567751077318689921
888.00000 28.84567751077318689921
888.10000 28.84567751077318689921
888.20000 28.84567751077318689921
888.30000 28.84567751077318689921
888.40000 28.84567751077318689921
888.50000 28.84567751077318689921
888.60000 28.84567751077318689921
888.70000 28.84567751077318689921
888.80000 28.84567751077318689921
888.90000 28.84567751077318689921
889.00000 28.84567751077318689921
889.10000 28.84567751077318689921
889.20000 28.84567751077318689921
889.30000 28.84567751077318689921
889.40000 28.84567751077318689921
889.50000 28.84567751077318689921
889.60000 28.84567751077318689921
889.70000 28.84567751077318689921
889.80000 28.84567751077318689921
889.90000 28.84567751077318689921
890.00000 28.84567751077318689921
890.10000 28.84567751077318689921
890.20000 28.84567751077318689921
890.30000 28.84567751077318689921
890.40000 28.84567751077318689921
890.50000 28.84567751077318689921
890.60000 28.84567751077318689921
890.70000 28.84567751077318689921
890.80000 28.84567751077318689921
890.90000 28.84567751077318689921
891.00000 28.84567751077318689921
891.10000 28.84567751077318689921
891.20000 28.84567751077318689921
891.30000 28.84567751077318689921
891.40000 28.84567751077318689921
891.50000 28.84567751077318689921
891.60000 28.84567751077318689921
891.70000 28.84567751077318689921
891.80000 28.84567751077318689921
891.90000 28.84567751077318689921
892.00000 28.84567751077318689921
892.10000 28.84567751077318689921
892.20000 28.84567751077318689921
892.30000 28.84567751077318689921
892.40000 28.84567751077318689921
892.50000 28.84567751077318689921
892.60000 28.84567751077318689921
892.70000 28.84567751077318689921
892.80000 28.84567751077318689921
892.90000 28.84567751077318689921
893.00000 28.84567751077318689921
893.10000 28.84567751077318689921
893.20000 28.84567751077318689921
893.30000 28.84567751077318689921
893.40000 28.84567751077318689921
893.50000 28.84567751077318689921
893.60000 28.84567751077318689921
893.70000 28.84567751077318689921
893.80000 28.84567751077318689921
893.90000 28.84567751077318689921
894.00000 28.84567751077318689921
894.10000 28.84567751077318689921
894.20000 28.84567751077318689921
894.30000 28.84567751077318689921
894.40000 28.84567751077318689921
894.50000 28.84567751077318689921
894.60000 28.84567751077318689921
894.70000 28.84567751077318689921
894.80000 28.84567751077318689921
894.90000 28.84567751077318689921
895.00000 28.84567751077318689921
895.10000 28.84567751077318689921
895.20000 28.84567751077318689921
895.30000 28.84567751077318689921
895.40000 28.84567751077318689921
895.50000 28.84567751077318689921
895.60000 28.84567751077318689921
895.70000 28.84567751077318689921
895.80000 28.84567751077318689921
895.90000 28.84567751077318689921
896.00000 28.84567751077318689921
896.10000 28.84567751077318689921
896.20000 28.84567751077318689921
896.30000 28.84567751077318689921
896.40000 28.84567751077318689921
896.50000 28.84567751077318689921
896.60000 28.84567751077318689921
896.70000 28.84567751077318689921
896.80000 28.84567751077318689921
896.90000 28.84567751077318689921
897.00000 28.84567751077318689921
897.10000 28.84567751077318689921
897.20000 28.84567751077318689921
897.30000 28.84567751077318689921
897.40000 28.84567751077318689921
897.50000 28.84567751077318689921
897.60000 28.84567751077318689921
897.70000 28.84567751077318689921
897.80000 28.84567751077318689921
897.90000 28.84567751077318689921
898.00000 28.84567751077318689921
898.10000 28.84567751077318689921
898.20000 28.84567751077318689921
898.30000 28.84567751077318689921
898.40000 28.84567751077318689921
898.50000 28.84567751077318689921
898.60000 28.84567751077318689921
898.70000 28.84567751077318689921
898.80000 28.84567751077318689921
898.90000 28.84567751077318689921
899.00000 28.84567751077318689921
899.10000 28.84567751077318689921
899.20000 28.84567751077318689921
899.30000 28.84567751077318689921
899.40000 28.84567751077318689921
899.50000 28.84567751077318689921
899.60000 28.84567751077318689921
899.70000 28.84567751077318689921
899.80000 28.84567751077318689921
899.90000 28.84567751077318689921
900.00000 28.84567751077318689921
900.10000 28.84567751077318689921
900.20000 28.84567751077318689921
900.30000 28.84567751077318689921
900.40000 28.84567751077318689921
900.50000 28.84567751077318689921
900.60000 28.84567751077318689921
900.70000 28.84567751077318689921
900.80000 28.84567751077318689921
900.90000 28.84567751077318689921
901.00000 28.84567751077318689921
901.10000 28.84567751077318689921
901.20000 28.84567751077318689921
901.30000 28.84567751077318689921
901.40000 28.84567751077318689921
901.50000 28.84567751077318689921
901.60000 28.84567751077318689921
901.70000 28.84567751077318689921
901.80000 28.84567751077318689921
901.90000 28.84567751077318689921
902.00000 28.84567751077318689921
902.10000 28.84567751077318689921
902.20000 28.84567751077318689921
902.30000 28.84567751077318689921
902.40000 28.84567751077318689921
902.50000 28.84567751077318689921
902.60000 28.84567751077318689921
902.70000 28.84567751077318689921
902.80000 28.84567751077318689921
902.90000 28.84567751077318689921
903.00000 28.84567751077318689921
903.10000 28.84567751077318689921
903.20000 28.84567751077318689921
903.30000 28.84567751077318689921
903.40000 28.84567751077318689921
903.50000 28.84567751077318689921
903.60000 28.84567751077318689921
903.70000 28.84567751077318689921
903.80000 28.84567751077318689921
903.90000 28.84567751077318689921
904.00000 28.84567751077318689921
904.10000 28.84567751077318689921
904.20000 28.84567751077318689921
904.30000 28.84567751077318689921
904.40000 28.84567751077318689921
904.50000 28.84567751077318689921
904.60000 28.84567751077318689921
904.70000 28.84567751077318689921
904.80000 28.84567751077318689921
904.90000 28.84567751077318689921
905.00000 28.84567751077318689921
905.10000 28.84567751077318689921
905.20000 28.84567751077318689921
905.30000 28.84567751077318689921
905.40000 28.84567751077318689921
905.50000 28.84567751077318689921
905.60000 28.84567751077318689921
905.70000 28.84567751077318689921
905.80000 28.84567751077318689921
905.90000 28.84567751077318689921
906.00000 28.84567751077318689921
906.10000 28.84567751077318689921
906.20000 28.84567751077318689921
906.30000 28.84567751077318689921
906.40000 28.84567751077318689921
906.50000 28.84567751077318689921
906.60000 28.84567751077318689921
906.70000 28.84567751077318689921
906.80000 28.84567751077318689921
906.90000 28.84567751077318689921
907.00000 28.84567751077318689921
907.10000 28.84567751077318689921
907.20000 28.84567751077318689921
907.30000 28.84567751077318689921
907.40000 28.84567751077318689921
907.50000 28.84567751077318689921
907.60000 28.84567751077318689921
907.70000 28.84567751077318689921
907.80000 28.84567751077318689921
907.90000 28.84567751077318689921
908.00000 28.84567751077318689921
908.10000 28.84567751077318689921
908.20000 28.84567751077318689921
908.30000 28.84567751077318689921
908.40000 28.84567751077318689921
908.50000 28.84567751077318689921
908.60000 28.84567751077318689921
908.70000 28.84567751077318689921
908.80000 28.84567751077318689921
908.90000 28.84567751077318689921
909.00000 28.84567751077318689921
909.10000 28.84567751077318689921
909.20000 28.84567751077318689921
909.30000 28.84567751077318689921
909.40000 28.84567751077318689921
909.50000 28.84567751077318689921
909.60000 28.84567751077318689921
909.70000 28.84567751077318689921
909.80000 28.84567751077318689921
909.90000 28.84567751077318689921
910.00000 28.84567751077318689921
910.10000 28.84567751077318689921
910.20000 28.84567751077318689921
910.30000 28.84567751077318689921
910.40000 28.84567751077318689921
910.50000 28.84567751077318689921
910.60000 28.84567751077318689921
910.70000 28.84567751077318689921
910.80000 28.84567751077318689921
910.90000 28.84567751077318689921
911.00000 28.84567751077318689921
911.10000 28.84567751077318689921
911.20000 28.84567751077318689921
911.30000 28.84567751077318689921
911.40000 28.84567751077318689921
911.50000 28.84567751077318689921
911.60000 28.84567751077318689921
911.70000 28.84567751077318689921
911.80000 28.84567751077318689921
911.90000 28.84567751077318689921
912.00000 28.84567751077318689921
912.10000 28.84567751077318689921
912.20000 28.84567751077318689921
912.30000 28.84567751077318689921
912.40000 28.84567751077318689921
912.50000 28.84567751077318689921
912.60000 28.84567751077318689921
912.70000 28.84567751077318689921
912.80000 28.84567751077318689921
912.90000 28.84567751077318689921
913.00000 28.84567751077318689921
913.10000 28.84567751077318689921
913.20000 28.84567751077318689921
913.30000 28.84567751077318689921
913.40000 28.84567751077318689921
913.50000 28.84567751077318689921
913.60000 28.84567751077318689921
913.70000 28.84567751077318689921
913.80000 28.84567751077318689921
913.90000 28.84567751077318689921
914.00000 28.84567751077318689921
914.10000 28.84567751077318689921
914.20000 28.84567751077318689921
914.30000 28.84567751077318689921
914.40000 28.84567751077318689921
914.50000 28.84567751077318689921
914.60000 28.84567751077318689921
914.70000 28.84567751077318689921
914.80000 28.84567751077318689921
914.90000 28.84567751077318689921
915.00000 28.84567751077318689921
915.10000 28.84567751077318689921
915.20000 28.84567751077318689921
915.30000 28.84567751077318689921
915.40000 28.84567751077318689921
915.50000 28.84567751077318689921
915.60000 28.84567751077318689921
915.70000 28.84567751077318689921
915.80000 28.84567751077318689921
915.90000 28.84567751077318689921
916.00000 28.84567751077318689921
916.10000 28.84567751077318689921
916.20000 28.84567751077318689921
916.30000 28.84567751077318689921
916.40000 28.84567751077318689921
916.50000 28.84567751077318689921
916.60000 28.84567751077318689921
916.70000 28.84567751077318689921
916.80000 28.84567751077318689921
916.90000 28.84567751077318689921
917.00000 28.84567751077318689921
917.10000 28.84567751077318689921
917.20000 28.84567751077318689921
917.30000 28.84567751077318689921
917.40000 28.84567751077318689921
917.50000 28.84567751077318689921
917.60000 28.84567751077318689921
917.70000 28.84567751077318689921
917.80000 28.84567751077318689921
917.90000 28.84567751077318689921
918.00000 28.84567751077318689921
918.10000 28.84567751077318689921
918.20000 28.84567751077318689921
918.30000 28.84567751077318689921
918.40000 28.84567751077318689921
918.50000 28.84567751077318689921
918.60000 28.84567751077318689921
918.70000 28.84567751077318689921
918.80000 28.84567751077318689921
918.90000 28.84567751077318689921
919.00000 28.84567751077318689921
919.10000 28.84567751077318689921
919.20000 28.84567751077318689921
919.30000 28.84567751077318689921
919.40000 28.84567751077318689921
919.50000 28.84567751077318689921
919.60000 28.84567751077318689921
919.70000 28.84567751077318689921
919.80000 28.84567751077318689921
919.90000 28.84567751077318689921
920.00000 28.84567751077318689921
920.10000 28.84567751077318689921
920.20000 28.84567751077318689921
920.30000 28.84567751077318689921
920.40000 28.84567751077318689921
920.50000 28.84567751077318689921
920.60000 28.84567751077318689921
920.70000 28.84567751077318689921
920.80000 28.84567751077318689921
920.90000 28.84567751077318689921
921.00000 28.84567751077318689921
921.10000 28.84567751077318689921
921.20000 28.84567751077318689921
921.30000 28.84567751077318689921
921.40000 28.84567751077318689921
921.50000 28.84567751077318689921
921.60000 28.84567751077318689921
921.70000 28.84567751077318689921
921.80000 28.84567751077318689921
921.90000 28.84567751077318689921
922.00000 28.84567751077318689921
922.10000 28.84567751077318689921
922.20000 28.84567751077318689921
922.30000 28.84567751077318689921
922.40000 28.84567751077318689921
922.50000 28.84567751077318689921
922.60000 28.84567751077318689921
922.70000 28.84567751077318689921
922.80000 28.84567751077318689921
922.90000 28.84567751077318689921
923.00000 28.84567751077318689921
923.10000 28.84567751077318689921
923.20000 28.84567751077318689921
923.30000 28.84567751077318689921
923.40000 28.84567751077318689921
923.50000 28.84567751077318689921
923.60000 28.84567751077318689921
923.70000 28.84567751077318689921
923.80000 28.84567751077318689921
923.90000 28.84567751077318689921
924.00000 28.84567751077318689921
924.10000 28.84567751077318689921
924.20000 28.84567751077318689921
924.30000 28.84567751077318689921
924.40000 28.84567751077318689921
924.50000 28.84567751077318689921
924.60000 28.84567751077318689921
924.70000 28.84567751077318689921
924.80000 28.84567751077318689921
924.90000 28.84567751077318689921
925.00000 28.84567751077318689921
925.10000 28.84567751077318689921
925.20000 28.84567751077318689921
925.30000 28.84567751077318689921
925.40000 28.84567751077318689921
925.50000 28.84567751077318689921
925.60000 28.84567751077318689921
925.70000 28.84567751077318689921
925.80000 28.84567751077318689921
925.90000 28.84567751077318689921
926.00000 28.84567751077318689921
926.10000 28.84567751077318689921
926.20000 28.84567751077318689921
926.30000 28.84567751077318689921
926.40000 28.84567751077318689921
926.50000 28.84567751077318689921
926.60000 28.84567751077318689921
926.70000 28.84567751077318689921
926.80000 28.84567751077318689921
926.90000 28.84567751077318689921
927.00000 28.84567751077318689921
927.10000 28.84567751077318689921
927.20000 28.84567751077318689921
927.30000 28.84567751077318689921
927.40000 28.84567751077318689921
927.50000 28.84567751077318689921
927.60000 28.84567751077318689921
927.70000 28.84567751077318689921
927.80000 28.84567751077318689921
927.90000 28.84567751077318689921
928.00000 28.84567751077318689921
928.10000 28.84567751077318689921
928.20000 28.84567751077318689921
928.30000 28.84567751077318689921
928.40000 28.84567751077318689921
928.50000 28.84567751077318689921
928.60000 28.84567751077318689921
928.70000 28.84567751077318689921
928.80000 28.84567751077318689921
928.90000 28.84567751077318689921
929.00000 28.84567751077318689921
929.10000 28.84567751077318689921
929.20000 28.84567751077318689921
929.30000 28.84567751077318689921
929.40000 28.84567751077318689921
929.50000 28.84567751077318689921
929.60000 28.84567751077318689921
929.70000 28.84567751077318689921
929.80000 28.84567751077318689921
929.90000 28.84567751077318689921
930.00000 28.84567751077318689921
930.10000 28.84567751077318689921
930.20000 28.84567751077318689921
930.30000 28.84567751077318689921
930.40000 28.84567751077318689921
930.50000 28.84567751077318689921
930.60000 28.84567751077318689921
930.70000 28.84567751077318689921
930.80000 28.84567751077318689921
930.90000 28.84567751077318689921
931.00000 28.84567751077318689921
931.10000 28.84567751077318689921
931.20000 28.84567751077318689921
931.30000 28.84567751077318689921
931.40000 28.84567751077318689921
931.50000 28.84567751077318689921
931.60000 28.84567751077318689921
931.70000 28.84567751077318689921
931.80000 28.84567751077318689921
931.90000 28.84567751077318689921
932.00000 28.84567751077318689921
932.10000 28.84567751077318689921
932.20000 28.84567751077318689921
932.30000 28.84567751077318689921
932.40000 28.84567751077318689921
932.50000 28.84567751077318689921
932.60000 28.84567751077318689921
932.70000 28.84567751077318689921
932.80000 28.84567751077318689921
932.90000 28.84567751077318689921
933.00000 28.84567751077318689921
933.10000 28.84567751077318689921
933.20000 28.84567751077318689921
933.30000 28.84567751077318689921
933.40000 28.84567751077318689921
933.50000 28.84567751077318689921
933.60000 28.84567751077318689921
933.70000 28.84567751077318689921
933.80000 28.84567751077318689921
933.90000 28.84567751077318689921
934.00000 28.84567751077318689921
934.10000 28.84567751077318689921
934.20000 28.84567751077318689921
934.30000 28.84567751077318689921
934.40000 28.84567751077318689921
934.50000 28.84567751077318689921
934.60000 28.84567751077318689921
934.70000 28.84567751077318689921
934.80000 28.84567751077318689921
934.90000 28.84567751077318689921
935.00000 28.84567751077318689921
935.10000 28.84567751077318689921
935.20000 28.84567751077318689921
935.30000 28.84567751077318689921
935.40000 28.84567751077318689921
935.50000 28.84567751077318689921
935.60000 28.84567751077318689921
935.70000 28.84567751077318689921
935.80000 28.84567751077318689921
935.90000 28.84567751077318689921
936.00000 28.84567751077318689921
936.10000 28.84567751077318689921
936.20000 28.84567751077318689921
936.30000 28.84567751077318689921
936.40000 28.84567751077318689921
936.50000 28.84567751077318689921
936.60000 28.84567751077318689921
936.70000 28.84567751077318689921
936.80000 28.84567751077318689921
936.90000 28.84567751077318689921
937.00000 28.84567751077318689921
937.10000 28.84567751077318689921
937.20000 28.84567751077318689921
937.30000 28.84567751077318689921
937.40000 28.84567751077318689921
937.50000 28.84567751077318689921
937.60000 28.84567751077318689921
937.70000 28.84567751077318689921
937.80000 28.84567751077318689921
937.90000 28.84567751077318689921
938.00000 28.84567751077318689921
938.10000 28.84567751077318689921
938.20000 28.84567751077318689921
938.30000 28.84567751077318689921
938.40000 28.84567751077318689921
938.50000 28.84567751077318689921
938.60000 28.84567751077318689921
938.70000 28.84567751077318689921
938.80000 28.84567751077318689921
938.90000 28.84567751077318689921
939.00000 28.84567751077318689921
939.10000 28.84567751077318689921
939.20000 28.84567751077318689921
939.30000 28.84567751077318689921
939.40000 28.84567751077318689921
939.50000 28.84567751077318689921
939.60000 28.84567751077318689921
939.70000 28.84567751077318689921
939.80000 28.84567751077318689921
939.90000 28.84567751077318689921
940.00000 28.84567751077318689921
940.10000 28.84567751077318689921
940.20000 28.84567751077318689921
940.30000 28.84567751077318689921
940.40000 28.84567751077318689921
940.50000 28.84567751077318689921
940.60000 28.84567751077318689921
940.70000 28.84567751077318689921
940.80000 28.84567751077318689921
940.90000 28.84567751077318689921
941.00000 28.84567751077318689921
941.10000 28.84567751077318689921
941.20000 28.84567751077318689921
941.30000 28.84567751077318689921
941.40000 28.84567751077318689921
941.50000 28.84567751077318689921
941.60000 28.84567751077318689921
941.70000 28.84567751077318689921
941.80000 28.84567751077318689921
941.90000 28.84567751077318689921
942.00000 28.84567751077318689921
942.10000 28.84567751077318689921
942.20000 28.84567751077318689921
942.30000 28.84567751077318689921
942.40000 28.84567751077318689921
942.50000 28.84567751077318689921
942.60000 28.84567751077318689921
942.70000 28.84567751077318689921
942.80000 28.84567751077318689921
942.90000 28.84567751077318689921
943.00000 28.84567751077318689921
943.10000 28.84567751077318689921
943.20000 28.84567751077318689921
943.30000 28.84567751077318689921
943.40000 28.84567751077318689921
943.50000 28.84567751077318689921
943.60000 28.84567751077318689921
943.70000 28.84567751077318689921
943.80000 28.84567751077318689921
943.90000 28.84567751077318689921
944.00000 28.84567751077318689921
944.10000 28.84567751077318689921
944.20000 28.84567751077318689921
944.30000 28.84567751077318689921
944.40000 28.84567751077318689921
944.50000 28.84567751077318689921
944.60000 28.84567751077318689921
944.70000 28.84567751077318689921
944.80000 28.84567751077318689921
944.90000 28.84567751077318689921
945.00000 28.84567751077318689921
945.10000 28.84567751077318689921
945.20000 28.84567751077318689921
945.30000 28.84567751077318689921
945.40000 28.84567751077318689921
945.50000 28.84567751077318689921
945.60000 28.84567751077318689921
945.70000 28.84567751077318689921
945.80000 28.84567751077318689921
945.90000 28.84567751077318689921
946.00000 28.84567751077318689921
946.10000 28.84567751077318689921
946.20000 28.84567751077318689921
946.30000 28.84567751077318689921
946.40000 28.84567751077318689921
946.50000 28.84567751077318689921
946.60000 28.84567751077318689921
946.70000 28.84567751077318689921
946.80000 28.84567751077318689921
946.90000 28.84567751077318689921
947.00000 28.84567751077318689921
947.10000 28.84567751077318689921
947.20000 28.84567751077318689921
947.30000 28.84567751077318689921
947.40000 28.84567751077318689921
947.50000 28.84567751077318689921
947.60000 28.84567751077318689921
947.70000 28.84567751077318689921
947.80000 28.84567751077318689921
947.90000 28.84567751077318689921
948.00000 28.84567751077318689921
948.10000 28.84567751077318689921
948.20000 28.84567751077318689921
948.30000 28.84567751077318689921
948.40000 28.84567751077318689921
948.50000 28.84567751077318689921
948.60000 28.84567751077318689921
948.70000 28.84567751077318689921
948.80000 28.84567751077318689921
948.90000 28.84567751077318689921
949.00000 28.84567751077318689921
949.10000 28.84567751077318689921
949.20000 28.84567751077318689921
949.30000 28.84567751077318689921
949.40000 28.84567751077318689921
949.50000 28.84567751077318689921
949.60000 28.84567751077318689921
949.70000 28.84567751077318689921
949.80000 28.84567751077318689921
949.90000 28.84567751077318689921
950.00000 28.84567751077318689921
950.10000 28.84567751077318689921
950.20000 28.84567751077318689921
950.30000 28.84567751077318689921
950.40000 28.84567751077318689921
950.50000 28.84567751077318689921
950.60000 28.84567751077318689921
950.70000 28.84567751077318689921
950.80000 28.84567751077318689921
950.90000 28.84567751077318689921
951.00000 28.84567751077318689921
951.10000 28.84567751077318689921
951.20000 28.84567751077318689921
951.30000 28.84567751077318689921
951.40000 28.84567751077318689921
951.50000 28.84567751077318689921
951.60000 28.84567751077318689921
951.70000 28.84567751077318689921
951.80000 28.84567751077318689921
951.90000 28.84567751077318689921
952.00000 28.84567751077318689921
952.10000 28.84567751077318689921
952.20000 28.84567751077318689921
952.30000 28.84567751077318689921
952.40000 28.84567751077318689921
952.50000 28.84567751077318689921
952.60000 28.84567751077318689921
952.70000 28.84567751077318689921
952.80000 28.84567751077318689921
952.90000 28.84567751077318689921
953.00000 28.84567751077318689921
953.10000 28.84567751077318689921
953.20000 28.84567751077318689921
953.30000 28.84567751077318689921
953.40000 28.84567751077318689921
953.50000 28.84567751077318689921
953.60000 28.84567751077318689921
953.70000 28.84567751077318689921
953.80000 28.84567751077318689921
953.90000 28.84567751077318689921
954.00000 28.84567751077318689921
954.10000 28.84567751077318689921
954.20000 28.84567751077318689921
954.30000 28.84567751077318689921
954.40000 28.84567751077318689921
954.50000 28.84567751077318689921
954.60000 28.84567751077318689921
954.70000 28.84567751077318689921
954.80000 28.84567751077318689921
954.90000 28.84567751077318689921
955.00000 28.84567751077318689921
955.10000 28.84567751077318689921
955.20000 28.84567751077318689921
955.30000 28.84567751077318689921
955.40000 28.84567751077318689921
955.50000 28.84567751077318689921
955.60000 28.84567751077318689921
955.70000 28.84567751077318689921
955.80000 28.84567751077318689921
955.90000 28.84567751077318689921
956.00000 28.84567751077318689921
956.10000 28.84567751077318689921
956.20000 28.84567751077318689921
956.30000 28.84567751077318689921
956.40000 28.84567751077318689921
956.50000 28.84567751077318689921
956.60000 28.84567751077318689921
956.70000 28.84567751077318689921
956.80000 28.84567751077318689921
956.90000 28.84567751077318689921
957.00000 28.84567751077318689921
957.10000 28.84567751077318689921
957.20000 28.84567751077318689921
957.30000 28.84567751077318689921
957.40000 28.84567751077318689921
957.50000 28.84567751077318689921
957.60000 28.84567751077318689921
957.70000 28.84567751077318689921
957.80000 28.84567751077318689921
957.90000 28.84567751077318689921
958.00000 28.84567751077318689921
958.10000 28.84567751077318689921
958.20000 28.84567751077318689921
958.30000 28.84567751077318689921
958.40000 28.84567751077318689921
958.50000 28.84567751077318689921
958.60000 28.84567751077318689921
958.70000 28.84567751077318689921
958.80000 28.84567751077318689921
958.90000 28.84567751077318689921
959.00000 28.84567751077318689921
959.10000 28.84567751077318689921
959.20000 28.84567751077318689921
959.30000 28.84567751077318689921
959.40000 28.84567751077318689921
959.50000 28.84567751077318689921
959.60000 28.84567751077318689921
959.70000 28.84567751077318689921
959.80000 28.84567751077318689921
959.90000 28.84567751077318689921
960.00000 28.84567751077318689921
960.10000 28.84567751077318689921
960.20000 28.84567751077318689921
960.30000 28.84567751077318689921
960.40000 28.84567751077318689921
960.50000 28.84567751077318689921
960.60000 28.84567751077318689921
960.70000 28.84567751077318689921
960.80000 28.84567751077318689921
960.90000 28.84567751077318689921
961.00000 28.84567751077318689921
961.10000 28.84567751077318689921
961.20000 28.84567751077318689921
961.30000 28.84567751077318689921
961.40000 28.84567751077318689921
961.50000 28.84567751077318689921
961.60000 28.84567751077318689921
961.70000 28.84567751077318689921
961.80000 28.84567751077318689921
961.90000 28.84567751077318689921
962.00000 28.84567751077318689921
962.10000 28.84567751077318689921
962.20000 28.84567751077318689921
962.30000 28.84567751077318689921
962.40000 28.84567751077318689921
962.50000 28.84567751077318689921
962.60000 28.84567751077318689921
962.70000 28.84567751077318689921
962.80000 28.84567751077318689921
962.90000 28.84567751077318689921
963.00000 28.84567751077318689921
963.10000 28.84567751077318689921
963.20000 28.84567751077318689921
963.30000 28.84567751077318689921
963.40000 28.84567751077318689921
963.50000 28.84567751077318689921
963.60000 28.84567751077318689921
963.70000 28.84567751077318689921
963.80000 28.84567751077318689921
963.90000 28.84567751077318689921
964.00000 28.84567751077318689921
964.10000 28.84567751077318689921
964.20000 28.84567751077318689921
964.30000 28.84567751077318689921
964.40000 28.84567751077318689921
964.50000 28.84567751077318689921
964.60000 28.84567751077318689921
964.70000 28.84567751077318689921
964.80000 28.84567751077318689921
964.90000 28.84567751077318689921
965.00000 28.84567751077318689921
965.10000 28.84567751077318689921
965.20000 28.84567751077318689921
965.30000 28.84567751077318689921
965.40000 28.84567751077318689921
965.50000 28.84567751077318689921
965.60000 28.84567751077318689921
965.70000 28.84567751077318689921
965.80000 28.84567751077318689921
965.90000 28.84567751077318689921
966.00000 28.84567751077318689921
966.10000 28.84567751077318689921
966.20000 28.84567751077318689921
966.30000 28.84567751077318689921
966.40000 28.84567751077318689921
966.50000 28.84567751077318689921
966.60000 28.84567751077318689921
966.70000 28.84567751077318689921
966.80000 28.84567751077318689921
966.90000 28.84567751077318689921
967.00000 28.84567751077318689921
967.10000 28.84567751077318689921
967.20000 28.84567751077318689921
967.30000 28.84567751077318689921
967.40000 28.84567751077318689921
967.50000 28.84567751077318689921
967.60000 28.84567751077318689921
967.70000 28.84567751077318689921
967.80000 28.84567751077318689921
967.90000 28.84567751077318689921
968.00000 28.84567751077318689921
968.10000 28.84567751077318689921
968.20000 28.84567751077318689921
968.30000 28.84567751077318689921
968.40000 28.84567751077318689921
968.50000 28.84567751077318689921
968.60000 28.84567751077318689921
968.70000 28.84567751077318689921
968.80000 28.84567751077318689921
968.90000 28.84567751077318689921
969.00000 28.84567751077318689921
969.10000 28.84567751077318689921
969.20000 28.84567751077318689921
969.30000 28.84567751077318689921
969.40000 28.84567751077318689921
969.50000 28.84567751077318689921
969.60000 28.84567751077318689921
969.70000 28.84567751077318689921
969.80000 28.84567751077318689921
969.90000 28.84567751077318689921
970.00000 28.84567751077318689921
970.10000 28.84567751077318689921
970.20000 28.84567751077318689921
970.30000 28.84567751077318689921
970.40000 28.84567751077318689921
970.50000 28.84567751077318689921
970.60000 28.84567751077318689921
970.70000 28.84567751077318689921
970.80000 28.84567751077318689921
970.90000 28.84567751077318689921
971.00000 28.84567751077318689921
971.10000 28.84567751077318689921
971.20000 28.84567751077318689921
971.30000 28.84567751077318689921
971.40000 28.84567751077318689921
971.50000 28.84567751077318689921
971.60000 28.84567751077318689921
971.70000 28.84567751077318689921
971.80000 28.84567751077318689921
971.90000 28.84567751077318689921
972.00000 28.84567751077318689921
972.10000 28.84567751077318689921
972.20000 28.84567751077318689921
972.30000 28.84567751077318689921
972.40000 28.84567751077318689921
972.50000 28.84567751077318689921
972.60000 28.84567751077318689921
972.70000 28.84567751077318689921
972.80000 28.84567751077318689921
972.90000 28.84567751077318689921
973.00000 28.84567751077318689921
973.10000 28.84567751077318689921
973.20000 28.84567751077318689921
973.30000 28.84567751077318689921
973.40000 28.84567751077318689921
973.50000 28.84567751077318689921
973.60000 28.84567751077318689921
973.70000 28.84567751077318689921
973.80000 28.84567751077318689921
973.90000 28.84567751077318689921
974.00000 28.84567751077318689921
974.10000 28.84567751077318689921
974.20000 28.84567751077318689921
974.30000 28.84567751077318689921
974.40000 28.84567751077318689921
974.50000 28.84567751077318689921
974.60000 28.84567751077318689921
974.70000 28.84567751077318689921
974.80000 28.84567751077318689921
974.90000 28.84567751077318689921
975.00000 28.84567751077318689921
975.10000 28.84567751077318689921
975.20000 28.84567751077318689921
975.30000 28.84567751077318689921
975.40000 28.84567751077318689921
975.50000 28.84567751077318689921
975.60000 28.84567751077318689921
975.70000 28.84567751077318689921
975.80000 28.84567751077318689921
975.90000 28.84567751077318689921
976.00000 28.84567751077318689921
976.10000 28.84567751077318689921
976.20000 28.84567751077318689921
976.30000 28.84567751077318689921
976.40000 28.84567751077318689921
976.50000 28.84567751077318689921
976.60000 28.84567751077318689921
976.70000 28.84567751077318689921
976.80000 28.84567751077318689921
976.90000 28.84567751077318689921
977.00000 28.84567751077318689921
977.10000 28.84567751077318689921
977.20000 28.84567751077318689921
977.30000 28.84567751077318689921
977.40000 28.84567751077318689921
977.50000 28.84567751077318689921
977.60000 28.84567751077318689921
977.70000 28.84567751077318689921
977.80000 28.84567751077318689921
977.90000 28.84567751077318689921
978.00000 28.84567751077318689921
978.10000 28.84567751077318689921
978.20000 28.84567751077318689921
978.30000 28.84567751077318689921
978.40000 28.84567751077318689921
978.50000 28.84567751077318689921
978.60000 28.84567751077318689921
978.70000 28.84567751077318689921
978.80000 28.84567751077318689921
978.90000 28.84567751077318689921
979.00000 28.84567751077318689921
979.10000 28.84567751077318689921
979.20000 28.84567751077318689921
979.30000 28.84567751077318689921
979.40000 28.84567751077318689921
979.50000 28.84567751077318689921
979.60000 28.84567751077318689921
979.70000 28.84567751077318689921
979.80000 28.84567751077318689921
979.90000 28.84567751077318689921
980.00000 28.84567751077318689921
980.10000 28.84567751077318689921
980.20000 28.84567751077318689921
980.30000 28.84567751077318689921
980.40000 28.84567751077318689921
980.50000 28.84567751077318689921
980.60000 28.84567751077318689921
980.70000 28.84567751077318689921
980.80000 28.84567751077318689921
980.90000 28.84567751077318689921
981.00000 28.84567751077318689921
981.10000 28.84567751077318689921
981.20000 28.84567751077318689921
981.30000 28.84567751077318689921
981.40000 28.84567751077318689921
981.50000 28.84567751077318689921
981.60000 28.84567751077318689921
981.70000 28.84567751077318689921
981.80000 28.84567751077318689921
981.90000 28.84567751077318689921
982.00000 28.84567751077318689921
982.10000 28.84567751077318689921
982.20000 28.84567751077318689921
982.30000 28.84567751077318689921
982.40000 28.84567751077318689921
982.50000 28.84567751077318689921
982.60000 28.84567751077318689921
982.70000 28.84567751077318689921
982.80000 28.84567751077318689921
982.90000 28.84567751077318689921
983.00000 28.84567751077318689921
983.10000 28.84567751077318689921
983.20000 28.84567751077318689921
983.30000 28.84567751077318689921
983.40000 28.84567751077318689921
983.50000 28.84567751077318689921
983.60000 28.84567751077318689921
983.70000 28.84567751077318689921
983.80000 28.84567751077318689921
983.90000 28.84567751077318689921
984.00000 28.84567751077318689921
984.10000 28.84567751077318689921
984.20000 28.84567751077318689921
984.30000 28.84567751077318689921
984.40000 28.84567751077318689921
984.50000 28.84567751077318689921
984.60000 28.84567751077318689921
984.70000 28.84567751077318689921
984.80000 28.84567751077318689921
984.90000 28.84567751077318689921
985.00000 28.84567751077318689921
985.10000 28.84567751077318689921
985.20000 28.84567751077318689921
985.30000 28.84567751077318689921
985.40000 28.84567751077318689921
985.50000 28.84567751077318689921
985.60000 28.84567751077318689921
985.70000 28.84567751077318689921
985.80000 28.84567751077318689921
985.90000 28.84567751077318689921
986.00000 28.84567751077318689921
986.10000 28.84567751077318689921
986.20000 28.84567751077318689921
986.30000 28.84567751077318689921
986.40000 28.84567751077318689921
986.50000 28.84567751077318689921
986.60000 28.84567751077318689921
986.70000 28.84567751077318689921
986.80000 28.84567751077318689921
986.90000 28.84567751077318689921
987.00000 28.84567751077318689921
987.10000 28.84567751077318689921
987.20000 28.84567751077318689921
987.30000 28.84567751077318689921
987.40000 28.84567751077318689921
987.50000 28.84567751077318689921
987.60000 28.84567751077318689921
987.70000 28.84567751077318689921
987.80000 28.84567751077318689921
987.90000 28.84567751077318689921
988.00000 28.84567751077318689921
988.10000 28.84567751077318689921
988.20000 28.84567751077318689921
988.30000 28.84567751077318689921
988.40000 28.84567751077318689921
988.50000 28.84567751077318689921
988.60000 28.84567751077318689921
988.70000 28.84567751077318689921
988.80000 28.84567751077318689921
988.90000 28.84567751077318689921
989.00000 28.84567751077318689921
989.10000 28.84567751077318689921
989.20000 28.84567751077318689921
989.30000 28.84567751077318689921
989.40000 28.84567751077318689921
989.50000 28.84567751077318689921
989.60000 28.84567751077318689921
989.70000 28.84567751077318689921
989.80000 28.84567751077318689921
989.90000 28.84567751077318689921
990.00000 28.84567751077318689921
990.10000 28.84567751077318689921
990.20000 28.84567751077318689921
990.30000 28.84567751077318689921
990.40000 28.84567751077318689921
990.50000 28.84567751077318689921
990.60000 28.84567751077318689921
990.70000 28.84567751077318689921
990.80000 28.84567751077318689921
990.90000 28.84567751077318689921
991.00000 28.84567751077318689921
991.10000 28.84567751077318689921
991.20000 28.84567751077318689921
991.30000 28.84567751077318689921
991.40000 28.84567751077318689921
991.50000 28.84567751077318689921
991.60000 28.84567751077318689921
991.70000 28.84567751077318689921
991.80000 28.84567751077318689921
991.90000 28.84567751077318689921
992.00000 28.84567751077318689921
992.10000 28.84567751077318689921
992.20000 28.84567751077318689921
992.30000 28.84567751077318689921
992.40000 28.84567751077318689921
992.50000 28.84567751077318689921
992.60000 28.84567751077318689921
992.70000 28.84567751077318689921
992.80000 28.84567751077318689921
992.90000 28.84567751077318689921
993.00000 28.84567751077318689921
993.10000 28.84567751077318689921
993.20000 28.84567751077318689921
993.30000 28.84567751077318689921
993.40000 28.84567751077318689921
993.50000 28.84567751077318689921
993.60000 28.84567751077318689921
993.70000 28.84567751077318689921
993.80000 28.84567751077318689921
993.90000 28.84567751077318689921
994.00000 28.84567751077318689921
994.10000 28.84567751077318689921
994.20000 28.84567751077318689921
994.30000 28.84567751077318689921
994.40000 28.84567751077318689921
994.50000 28.84567751077318689921
994.60000 28.84567751077318689921
994.70000 28.84567751077318689921
994.80000 28.84567751077318689921
994.90000 28.84567751077318689921
995.00000 28.84567751077318689921
995.10000 28.84567751077318689921
995.20000 28.84567751077318689921
995.30000 28.84567751077318689921
995.40000 28.84567751077318689921
995.50000 28.84567751077318689921
995.60000 28.84567751077318689921
995.70000 28.84567751077318689921
995.80000 28.84567751077318689921
995.90000 28.84567751077318689921
996.00000 28.84567751077318689921
996.10000 28.84567751077318689921
996.20000 28.84567751077318689921
996.30000 28.84567751077318689921
996.40000 28.84567751077318689921
996.50000 28.84567751077318689921
996.60000 28.84567751077318689921
996.70000 28.84567751077318689921
996.80000 28.84567751077318689921
996.90000 28.84567751077318689921
997.00000 28.84567751077318689921
997.10000 28.84567751077318689921
997.20000 28.84567751077318689921
997.30000 28.84567751077318689921
997.40000 28.84567751077318689921
997.50000 28.84567751077318689921
997.60000 28.84567751077318689921
997.70000 28.84567751077318689921
997.80000 28.84567751077318689921
997.90000 28.84567751077318689921
998.00000 28.84567751077318689921
998.10000 28.84567751077318689921
998.20000 28.84567751077318689921
998.30000 28.84567751077318689921
998.40000 28.84567751077318689921
998.50000 28.84567751077318689921
998.60000 28.84567751077318689921
998.70000 28.84567751077318689921
998.80000 28.84567751077318689921
998.90000 28.84567751077318689921
999.00000 28.84567751077318689921
999.10000 28.84567751077318689921
999.20000 28.84567751077318689921
999.30000 28.84567751077318689921
999.40000 28.84567751077318689921
999.50000 28.84567751077318689921
999.60000 28.84567751077318689921
999.70000 28.84567751077318689921
999.80000 28.84567751077318689921
999.90000 28.84567751077318689921
1000.00000 28.84567751077318689921
