# Supplementary material for: Direct tracking of H2 roaming reaction in real time
Source: Nat Commun. 2024 Aug 6;15:6656. doi: 10.1038/s41467-024-49671-6 (PMC11303762; doi:10.1038/s41467-024-49671-6)
Supplement: Supplementary file 8 — Source Data [file 41467_2024_49671_MOESM8_ESM.zip › SourceData/Data-Fig11-SuppInfo/FigS11.traj4.R2.dat]

# Bond Length
# X-Axis:  Time in Trajectory (femtosec)
# Y-Axis:  Bond Length (Angstroms)
#                  X                   Y
0 1.09375625150213427248
.10000 1.08813673275880177870
.20000 1.08285599257565176943
.30000 1.07795677797395939932
.40000 1.07346104815498545410
.50000 1.06937849453502663936
.60000 1.06569637851782155711
.70000 1.06239848374138787642
.80000 1.05946434550672822535
.90000 1.05688070497383951436
1.00000 1.05464227866561465666
1.10000 1.05275754798244025698
1.20000 1.05124168616117958814
1.30000 1.05011854093954554840
1.40000 1.04940927283591314757
1.50000 1.04913448104616216545
1.60000 1.04930425990605794357
1.70000 1.04992461530054623250
1.80000 1.05099612922122600936
1.90000 1.05251071476588778715
2.00000 1.05445981069550488582
2.10000 1.05683078450147353757
2.20000 1.05961370144689994000
2.30000 1.06279632403485476112
2.40000 1.06637057634107665770
2.50000 1.07032712144932588361
2.60000 1.07466484798284902308
2.70000 1.07937498652553552678
2.80000 1.08445603330932693004
2.90000 1.08990289638159967594
3.00000 1.09570682561805737799
3.10000 1.10185543761647789038
3.20000 1.10833181569871032914
3.30000 1.11511772640784434801
3.40000 1.12219303933369681189
3.50000 1.12953939048667089855
3.60000 1.13713656675968344308
3.70000 1.14496674725294970026
3.80000 1.15301484289015117604
3.90000 1.16125882588379064599
4.00000 1.16967416817291472575
4.10000 1.17823488994554901527
4.20000 1.18691374773948928255
4.30000 1.19568341731413169247
4.40000 1.20451948461907414675
4.50000 1.21340042271049172401
4.60000 1.22230719451126524079
4.70000 1.23122642005481672493
4.80000 1.24014205195372679129
4.90000 1.24903915807872092509
5.00000 1.25790584141858567012
5.10000 1.26672751777404756906
5.20000 1.27549187838849056310
5.30000 1.28418842529980778518
5.40000 1.29280720314708952351
5.50000 1.30134252802288760058
5.60000 1.30978781008375551303
5.70000 1.31813287795009498427
5.80000 1.32637106001148864029
5.90000 1.33449449520408288569
6.00000 1.34249285051690312530
6.10000 1.35035873869353694792
6.20000 1.35808572257387346410
6.30000 1.36566993539947272282
6.40000 1.37311206782476425805
6.50000 1.38041638075075014664
6.60000 1.38758690255169243579
6.70000 1.39463223722994443048
6.80000 1.40155867303120778055
6.90000 1.40837132406656164493
7.00000 1.41507584945330757347
7.10000 1.42167310303353492121
7.20000 1.42816272245217211452
7.30000 1.43454541924227690170
7.40000 1.44081989505732464396
7.50000 1.44698083982546223624
7.60000 1.45302525898691795591
7.70000 1.45895078057417687513
7.80000 1.46475085029878033520
7.90000 1.47042033365531231693
8.00000 1.47595648894809903877
8.10000 1.48135389254998752981
8.20000 1.48660831992660393559
8.30000 1.49171942776314339989
8.40000 1.49668610367070623109
8.50000 1.50150612052398907296
8.60000 1.50617874409413971121
8.70000 1.51070110089156948360
8.80000 1.51507076389355490724
8.90000 1.51928320967915656090
9.00000 1.52333642569558481624
9.10000 1.52722390857955075427
9.20000 1.53094507863900852607
9.30000 1.53449893928702342391
9.40000 1.53788478436650123455
9.50000 1.54110570374163497870
9.60000 1.54416048279510119057
9.70000 1.54705267911115424951
9.80000 1.54978111650290796798
9.90000 1.55234670247918522126
10.00000 1.55474699279689877134
10.10000 1.55698238035406168176
10.20000 1.55905095801035316896
10.30000 1.56095142005316744578
10.40000 1.56268375219108232718
10.50000 1.56424785621269112225
10.60000 1.56564782033061317707
10.70000 1.56688460388281306259
10.80000 1.56796316505522539650
10.90000 1.56889133471665270715
11.00000 1.56967093332933957339
11.10000 1.57030901383708550627
11.20000 1.57080955836823198266
11.30000 1.57117490222731091078
11.40000 1.57140622750293311926
11.50000 1.57150495236063446520
11.60000 1.57147498341526264335
11.70000 1.57131481088991202826
11.80000 1.57103032480566714234
11.90000 1.57062580424237268418
12.00000 1.57010478357369512219
12.10000 1.56947479156627424947
12.20000 1.56874289554215989762
12.30000 1.56791447341779455875
12.40000 1.56699721373747183826
12.50000 1.56599775872508834188
12.60000 1.56492376242838104589
12.70000 1.56378029239436317945
12.80000 1.56257963421676528645
12.90000 1.56132696668891234519
13.00000 1.56003145172429135868
13.10000 1.55869505716191966116
13.20000 1.55732333909532094959
13.30000 1.55591540295222991921
13.40000 1.55447367667548491041
13.50000 1.55299744146247710423
13.60000 1.55148930972372478026
13.70000 1.54995026751634840962
13.80000 1.54839051432414813795
13.90000 1.54681781111803855515
14.00000 1.54524176362309079288
14.10000 1.54367337013598832115
14.20000 1.54212239675195690998
14.30000 1.54059746161091671454
14.40000 1.53910687757380903726
14.50000 1.53765930970322551486
14.60000 1.53626473714233250964
14.70000 1.53492825337082123826
14.80000 1.53366065272536740529
14.90000 1.53247336977319119742
15.00000 1.53137145593712827307
15.10000 1.53036560602654684726
15.20000 1.52946087020590363320
15.30000 1.52866693415406876197
15.40000 1.52798766470151845921
15.50000 1.52743135156379450295
15.60000 1.52700215261799811255
15.70000 1.52670541971953449930
15.80000 1.52654114748276602096
15.90000 1.52650567221252080089
16.00000 1.52659084979767908996
16.10000 1.52678644343470642436
16.20000 1.52707894273413383348
16.30000 1.52745365014785309524
16.40000 1.52789774156289661033
16.50000 1.52840073523078364161
16.60000 1.52895542300486968775
16.70000 1.52955591403779678890
16.80000 1.53019812422117417781
16.90000 1.53087858060298172035
17.00000 1.53159221000728519636
17.10000 1.53233642468747704176
17.20000 1.53310590369811047831
17.30000 1.53389783835299800581
17.40000 1.53470991573815017167
17.50000 1.53553350742307150736
17.60000 1.53636831224840093679
17.70000 1.53720706110074839195
17.80000 1.53804510678100725200
17.90000 1.53887683220620356443
18.00000 1.53969776730272620084
18.10000 1.54049992041999145310
18.20000 1.54128309435288363575
18.30000 1.54204106843657053101
18.40000 1.54277333639585565660
18.50000 1.54347588959497517639
18.60000 1.54414339344667080695
18.70000 1.54477060726762923478
18.80000 1.54535090645911228261
18.90000 1.54587379601602665887
19.00000 1.54632882129545784392
19.10000 1.54670522772343405563
19.20000 1.54699355774385822100
19.30000 1.54718630954678499572
19.40000 1.54727745409283334519
19.50000 1.54726405726010452039
19.60000 1.54714596467851086852
19.70000 1.54692080998511362065
19.80000 1.54659188411519863374
19.90000 1.54615942604215300240
20.00000 1.54562310356891340044
20.10000 1.54498117692676113716
20.20000 1.54423354919196079483
20.30000 1.54337585910788432287
20.40000 1.54240687388250445387
20.50000 1.54132292268362764397
20.60000 1.54012396479504207473
20.70000 1.53880968965431199613
20.80000 1.53738495075371412326
20.90000 1.53585521712334590747
21.00000 1.53422380256695274620
21.10000 1.53250083514854894841
21.20000 1.53069277428163225781
21.30000 1.52880326114709737035
21.40000 1.52683894879944688945
21.50000 1.52480053885811569777
21.60000 1.52268788160147908888
21.70000 1.52049567935130943600
21.80000 1.51821849609632934414
21.90000 1.51584974204107710432
22.00000 1.51338224913965473668
22.10000 1.51080860617948559526
22.20000 1.50812369654912590661
22.30000 1.50532379738613047676
22.40000 1.50240715797083448267
22.50000 1.49937064650939462094
22.60000 1.49621242496846015197
22.70000 1.49292878398736756354
22.80000 1.48952042116414100541
22.90000 1.48598085858936958246
23.00000 1.48231242802217643688
23.10000 1.47850911940102689378
23.20000 1.47457485501313225126
23.30000 1.47051011819062299167
23.40000 1.46631848112407012654
23.50000 1.46200369498199285501
23.60000 1.45756924653547764128
23.70000 1.45302256968293510399
23.80000 1.44836488225792052997
23.90000 1.44360461362140291547
24.00000 1.43874458549945549395
24.10000 1.43378881092370085492
24.20000 1.42873870056179271958
24.30000 1.42359750220102592030
24.40000 1.41836553116077944260
24.50000 1.41303947176503176407
24.60000 1.40762315696993277334
24.70000 1.40211378751690477769
24.80000 1.39651598626510538058
24.90000 1.39083565787946348582
25.00000 1.38508276519888875556
25.10000 1.37926772816665292989
25.20000 1.37340260468698689591
25.30000 1.36750011575904446063
25.40000 1.36156829291115618281
25.50000 1.35561753278201591722
25.60000 1.34965636987864433225
25.70000 1.34369344779454811480
25.80000 1.33774025368230584616
25.90000 1.33180569259708452411
26.00000 1.32589888688579869400
26.10000 1.32002731044815887172
26.20000 1.31419694606135803483
26.30000 1.30840678667836326688
26.40000 1.30265407095859490120
26.50000 1.29693556474097817840
26.60000 1.29124480443136730555
26.70000 1.28558005853933499787
26.80000 1.27993860504088241990
26.90000 1.27432084381681523211
27.00000 1.26872966392923910384
27.10000 1.26316627141006262699
27.20000 1.25763024124342684319
27.30000 1.25212244260096224824
27.40000 1.24664014230811611547
27.50000 1.24118358752402136329
27.60000 1.23575063140141668308
27.70000 1.23034594388651519624
27.80000 1.22497413263954271958
27.90000 1.21964500039314718620
28.00000 1.21437087478619973694
28.10000 1.20916870705290748522
28.20000 1.20405277382471903011
28.30000 1.19904094828200091792
28.40000 1.19415029960888926622
28.50000 1.18939103363780239992
28.60000 1.18477386507552571012
28.70000 1.18030686154448835348
28.80000 1.17599186734815475083
28.90000 1.17183109318621512672
29.00000 1.16782449170112886445
29.10000 1.16397515436370032511
29.20000 1.16028343660202268699
29.30000 1.15675306729310210202
29.40000 1.15339164623557075596
29.50000 1.15020482760723970106
29.60000 1.14719937141937102789
29.70000 1.14438273842495544695
29.80000 1.14175628564637208219
29.90000 1.13932990820569614326
30.00000 1.13710158176567497025
30.10000 1.13508165089345004352
30.20000 1.13327830457659428361
30.30000 1.13170774805777485230
30.40000 1.13038525242237657211
30.50000 1.12932870681170590705
30.60000 1.12855554008608721197
30.70000 1.12807268608410158598
30.80000 1.12788562334085985990
30.90000 1.12799335179113533638
31.00000 1.12838734649808972412
31.10000 1.12906383050826670257
31.20000 1.13001803023934091562
31.30000 1.13124920330535481884
31.40000 1.13275945375706311074
31.50000 1.13454906648676944737
31.60000 1.13661569589989386174
31.70000 1.13894984694542191241
31.80000 1.14153766371548161897
31.90000 1.14435935206603699079
32.00000 1.14738872183885440176
32.10000 1.15060540161516711002
32.20000 1.15399290640194144999
32.30000 1.15753994845750356072
32.40000 1.16123927759829067883
32.50000 1.16508534463403152018
32.60000 1.16907510574256947522
32.70000 1.17319853269853691886
32.80000 1.17744812931865495405
32.90000 1.18180879653436325232
33.00000 1.18627415210228702007
33.10000 1.19083579789070835607
33.20000 1.19548848070192629522
33.30000 1.20023460435574844327
33.40000 1.20507648041483242616
33.50000 1.21001379345443827052
33.60000 1.21504523609946308862
33.70000 1.22016286624245371680
33.80000 1.22535770763846750285
33.90000 1.23061421512348864952
34.00000 1.23592201559402606184
34.10000 1.24126815290250639701
34.20000 1.24664503990109389918
34.30000 1.25204672050926278523
34.40000 1.25746542463361592024
34.50000 1.26289574318310218936
34.60000 1.26832642973092695857
34.70000 1.27374528981307718906
34.80000 1.27913840109270427609
34.90000 1.28449048163892596436
35.00000 1.28978860437592640408
35.10000 1.29501964176455640351
35.20000 1.30017339304071285859
35.30000 1.30524293377439894876
35.40000 1.31021842088638030261
35.50000 1.31509345108627166336
35.60000 1.31985645114004727510
35.70000 1.32450116100439866696
35.80000 1.32901804348135168574
35.90000 1.33340069272593375235
36.00000 1.33764378106654388915
36.10000 1.34174578044091496967
36.20000 1.34570216499565757368
36.30000 1.34951338107111779760
36.40000 1.35317403147008404301
36.50000 1.35667840958496866616
36.60000 1.36001767497374827316
36.70000 1.36317998845236867715
36.80000 1.36615441755352092408
36.90000 1.36892930666050100455
37.00000 1.37149723296986640329
37.10000 1.37384930138643663394
37.20000 1.37598347413695343407
37.30000 1.37789510046810167181
37.40000 1.37958357159941564737
37.50000 1.38104774470291214476
37.60000 1.38228804587647360584
37.70000 1.38330479989733282209
37.80000 1.38409852317853442611
37.90000 1.38467242899286472360
38.00000 1.38502993658729268637
38.10000 1.38517407889622306489
38.20000 1.38511069021143577339
38.30000 1.38483971852666039858
38.40000 1.38436888288526624192
38.50000 1.38369911085141628055
38.60000 1.38283482822823058949
38.70000 1.38177965191885786431
38.80000 1.38054104103970773622
38.90000 1.37912001795674041329
39.00000 1.37752008583432278023
39.10000 1.37574093947152710295
39.20000 1.37377754649324502635
39.30000 1.37162165469527346624
39.40000 1.36926347543998996424
39.50000 1.36669097731198913479
39.60000 1.36390008413336495402
39.70000 1.36088249976733847336
39.80000 1.35764135443312126591
39.90000 1.35417551245988789663
40.00000 1.35049040312769346239
40.10000 1.34658558340307505313
40.20000 1.34245914654264246627
40.30000 1.33810688861951532814
40.40000 1.33352140078215467685
40.50000 1.32869146612673026530
40.60000 1.32361191055497834697
40.70000 1.31827662155747873218
40.80000 1.31268521721584112611
40.90000 1.30684062602331122968
41.00000 1.30074574423213086290
41.10000 1.29440649647125921708
41.20000 1.28783424179783323542
41.30000 1.28103253461768097281
41.40000 1.27401503334811555904
41.50000 1.26679403438956879230
41.60000 1.25938405718708381622
41.70000 1.25180406394531248941
41.80000 1.24407814002618018832
41.90000 1.23622715024626441020
42.00000 1.22827353829877813581
42.10000 1.22023982523805540642
42.20000 1.21214168983745460482
42.30000 1.20399738234599164762
42.40000 1.19582133035876224915
42.50000 1.18763071911305830789
42.60000 1.17944331800599896399
42.70000 1.17127603115106901772
42.80000 1.16314272100589616336
42.90000 1.15505748537161560615
43.00000 1.14702518720122270905
43.10000 1.13905340692787535334
43.20000 1.13114459591733894293
43.30000 1.12330695872232537327
43.40000 1.11555072150664668914
43.50000 1.10789137300639722961
43.60000 1.10034903507387145797
43.70000 1.09294700352029878283
43.80000 1.08570728030579218364
43.90000 1.07865251392790996452
44.00000 1.07180221488714978303
44.10000 1.06517951152141487291
44.20000 1.05880847627179486988
44.30000 1.05271444677367280822
44.40000 1.04692956596993668053
44.50000 1.04148475032186621066
44.60000 1.03640850502974935785
44.70000 1.03173185297343611673
44.80000 1.02747351637791618555
44.90000 1.02365792166621755694
45.00000 1.02029787804787676133
45.10000 1.01741455183666407003
45.20000 1.01502505132582811539
45.30000 1.01315063072427685282
45.40000 1.01180758940423055120
45.50000 1.01100784974202846196
45.60000 1.01075778012884966365
45.70000 1.01105434105294261379
45.80000 1.01188129239995340473
45.90000 1.01322141786728926212
46.00000 1.01505445525252486327
46.10000 1.01735964994145506950
46.20000 1.02012261313138235912
46.30000 1.02333210021136344689
46.40000 1.02698069069189416770
46.50000 1.03105888825905574460
46.60000 1.03556024919895414069
46.70000 1.04046879382949299485
46.80000 1.04576845204041224223
46.90000 1.05143927131289898382
47.00000 1.05746229572027767878
47.10000 1.06381585654285112277
47.20000 1.07048414294514423694
47.30000 1.07745133098623067226
47.40000 1.08470341346379103205
47.50000 1.09222317595993173468
47.60000 1.09999661520297415867
47.70000 1.10800370575237698525
47.80000 1.11622695312781262368
47.90000 1.12464883425449741582
48.00000 1.13325604308735102372
48.10000 1.14203395415197704182
48.20000 1.15097654395604431014
48.30000 1.16007534888170087346
48.40000 1.16932360994935871516
48.50000 1.17871574583908906056
48.60000 1.18824275537450679632
48.70000 1.19789255319957641015
48.80000 1.20765555986050923327
48.90000 1.21752129654228225331
49.00000 1.22747942000507690792
49.10000 1.23752066178347099143
49.20000 1.24763934391674263199
49.30000 1.25782763039495995959
49.40000 1.26807580710066383633
49.50000 1.27837313319585999503
49.60000 1.28870616958133633356
49.70000 1.29905633415375793701
49.80000 1.30940777665553827273
49.90000 1.31974333508186355985
50.00000 1.33004533420293610682
50.10000 1.34030303035731438280
50.20000 1.35050798909336334218
50.30000 1.36065188158250088093
50.40000 1.37073058370126111372
50.50000 1.38074088139882350627
50.60000 1.39067625393151802389
50.70000 1.40053470430403830104
50.80000 1.41030977505830257221
50.90000 1.41999863097997386766
51.00000 1.42959707707206788343
51.10000 1.43910250849235892783
51.20000 1.44851543726016258152
51.30000 1.45783701041714536381
51.40000 1.46706517158713845598
51.50000 1.47620382929932816239
51.60000 1.48525351536328638982
51.70000 1.49421276235146646534
51.80000 1.50308700279724327074
51.90000 1.51187912790044164958
52.00000 1.52059249727400667587
52.10000 1.52923544114207606864
52.20000 1.53781125676007457166
52.30000 1.54632902947852595761
52.40000 1.55479576893880181410
52.50000 1.56321429562584284856
52.60000 1.57158795136734234254
52.70000 1.57992060319814805559
52.80000 1.58821507681579449234
52.90000 1.59647179895073624191
53.00000 1.60469791627894874636
53.10000 1.61289695091843979838
53.20000 1.62107997736632352743
53.30000 1.62925253711663742187
53.40000 1.63742070941374135290
53.50000 1.64559061114087546315
53.60000 1.65376273357969945518
53.70000 1.66193819063465774849
53.80000 1.67011075167906155240
53.90000 1.67827624754001687563
54.00000 1.68642865295185257060
54.10000 1.69456116900453021091
54.20000 1.70266883293904220099
54.30000 1.71075048418113855578
54.40000 1.71880300453309657344
54.50000 1.72682446588933873606
54.60000 1.73481765613248241461
54.70000 1.74278052117815455000
54.80000 1.75071248561092977657
54.90000 1.75861433279528345825
55.00000 1.76648447438464626886
55.10000 1.77432151780786336717
55.20000 1.78212500717486145711
55.30000 1.78989247133284517874
55.40000 1.79762223351348210899
55.50000 1.80531467033146329550
55.60000 1.81297118428975588613
55.70000 1.82059691811696748241
55.80000 1.82819402738713704616
55.90000 1.83577121413344969140
56.00000 1.84333523114435156178
56.10000 1.85089422582140009225
56.20000 1.85845414240007547192
56.30000 1.86601904604910182572
56.40000 1.87358723358268002476
56.50000 1.88115718357983047094
56.60000 1.88872116815452672047
56.70000 1.89627125406941714784
56.80000 1.90379972664274747237
56.90000 1.91129672763283932746
57.00000 1.91875838690805466404
57.10000 1.92617571955831693273
57.20000 1.93354850148864897823
57.30000 1.94087283170046975646
57.40000 1.94814648106989121240
57.50000 1.95536940307682016260
57.60000 1.96253858317766583470
57.70000 1.96965373268551952347
57.80000 1.97671789164184983859
57.90000 1.98372812661942160606
58.00000 1.99068968859865248461
58.10000 1.99760298712857355398
58.20000 2.00446865723438040491
58.30000 2.01128907187654156955
58.40000 2.01806217174719371924
58.50000 2.02478541715338319452
58.60000 2.03145723050745028477
58.70000 2.03807335466906097324
58.80000 2.04462813925882375840
58.90000 2.05112411894892406581
59.00000 2.05756098041103024801
59.10000 2.06394443101479842143
59.20000 2.07027709959053548914
59.30000 2.07656891802439342973
59.40000 2.08282118485025017281
59.50000 2.08903638740568614347
59.60000 2.09520971062970209783
59.70000 2.10133674287820894230
59.80000 2.10740745851531995568
59.90000 2.11341426007562464350
60.00000 2.11934731664821752499
60.10000 2.12520012484659900558
60.20000 2.13096575279355439950
60.30000 2.13664088924952477611
60.40000 2.14222197270917749309
60.50000 2.14770680632040648193
60.60000 2.15309401676401488252
60.70000 2.15838230005576166928
60.80000 2.16356996227092226655
60.90000 2.16865625065615228314
61.00000 2.17364324112743947777
61.10000 2.17853160799287004515
61.20000 2.18332585913807195029
61.30000 2.18803013156149200229
61.40000 2.19264910461706115645
61.50000 2.19718913652989828357
61.60000 2.20165268833687753385
61.70000 2.20604512544485363253
61.80000 2.21036903553908843658
61.90000 2.21462443078075881683
62.00000 2.21881130553298740847
62.10000 2.22293083187421735846
62.20000 2.22697982119416609679
62.30000 2.23095789725534712969
62.40000 2.23486047077888063843
62.50000 2.23868473201811067338
62.60000 2.24242585981365279117
62.70000 2.24608048094341445839
62.80000 2.24964614370304913516
62.90000 2.25312413252133092499
63.00000 2.25651671440940140003
63.10000 2.25983126122062485287
63.20000 2.26307736973396470751
63.30000 2.26626714537143656664
63.40000 2.26941147789751869845
63.50000 2.27251799318311229075
63.60000 2.27559629925564784919
63.70000 2.27864547822648356796
63.80000 2.28166932059906524921
63.90000 2.28466638658995462536
64.00000 2.28763432181544260026
64.10000 2.29057266509927599808
64.20000 2.29348377705031957786
64.30000 2.29636847198353600806
64.40000 2.29922903126548052031
64.50000 2.30206692337646865378
64.60000 2.30488310124938874306
64.70000 2.30767439024009624250
64.80000 2.31043560227481778648
64.90000 2.31316078667134593979
65.00000 2.31584620973910959742
65.10000 2.31848794989212743158
65.20000 2.32108859863082348474
65.30000 2.32364719342868400091
65.40000 2.32617350421566791604
65.50000 2.32867258342880826729
65.60000 2.33114934433489267170
65.70000 2.33361024495458538428
65.80000 2.33605296917557072760
65.90000 2.33847414691097237283
66.00000 2.34086967264433583203
66.10000 2.34323236024727176436
66.20000 2.34555702126509812973
66.30000 2.34783785070029910700
66.40000 2.35007525723177639688
66.50000 2.35226705959506222049
66.60000 2.35441570339075847746
66.70000 2.35651914586408569667
66.80000 2.35858028809048601359
66.90000 2.36059574205389941010
67.00000 2.36256591446968945726
67.10000 2.36448638547169478093
67.20000 2.36635650645670885986
67.30000 2.36817395200373741464
67.40000 2.36993821064642949057
67.50000 2.37164664064822270479
67.60000 2.37330293746415777700
67.70000 2.37490474250505466457
67.80000 2.37645095429423916398
67.90000 2.37794236025960057331
68.00000 2.37937630547608000676
68.10000 2.38074727065558136701
68.20000 2.38205560834208906173
68.30000 2.38329288338592577604
68.40000 2.38445992671401378701
68.50000 2.38555544168774245656
68.60000 2.38658218601099090664
68.70000 2.38754143086690749053
68.80000 2.38844159660666603455
68.90000 2.38928174229599804222
69.00000 2.39006570297429271319
69.10000 2.39079209711614196643
69.20000 2.39145742168452583135
69.30000 2.39205743603472030008
69.40000 2.39258670783923732806
69.50000 2.39303921409533111729
69.60000 2.39341440777772539922
69.70000 2.39371210870041763257
69.80000 2.39393371879381823456
69.90000 2.39408609347053348611
70.00000 2.39417423136767554676
70.10000 2.39420377467875528366
70.20000 2.39417994254609024781
70.30000 2.39410572554743287803
70.40000 2.39398161700941220907
70.50000 2.39380735959287250245
70.60000 2.39358226366047423550
70.70000 2.39330379680704137723
70.80000 2.39297095733337307045
70.90000 2.39258295681048434571
71.00000 2.39214220450081102614
71.10000 2.39164849465196285561
71.20000 2.39110575013193425259
71.30000 2.39051584768831850553
71.40000 2.38988238285590113264
71.50000 2.38920553046593293708
71.60000 2.38848772673526627020
71.70000 2.38772808889035771631
71.80000 2.38692474484345651730
71.90000 2.38607369132074376509
72.00000 2.38517199198946657428
72.10000 2.38421673526254739272
72.20000 2.38320274700118621695
72.30000 2.38212981813376409446
72.40000 2.38100114196150691388
72.50000 2.37981706707322359265
72.60000 2.37858428441814943393
72.70000 2.37730944230026563027
72.80000 2.37599749449657459019
72.90000 2.37465202977636283408
73.00000 2.37327930262137498800
73.10000 2.37188152970864040159
73.20000 2.37046034275792093454
73.30000 2.36901953777380232056
73.40000 2.36756187955964521607
73.50000 2.36608911196007154949
73.60000 2.36460563186231965804
73.70000 2.36311696888029645412
73.80000 2.36162139424167649540
73.90000 2.36012079906643761605
74.00000 2.35861314247292364229
74.10000 2.35709389622793771299
74.20000 2.35555458671307381782
74.30000 2.35399040896049531886
74.40000 2.35239180401692438816
74.50000 2.35075592967879164297
74.60000 2.34907931972102636362
74.70000 2.34736258255813560627
74.80000 2.34560752139525678150
74.90000 2.34381632480789756956
75.00000 2.34199359409243474557
75.10000 2.34014085721949652045
75.20000 2.33826171473810860922
75.30000 2.33635281944508543869
75.40000 2.33441525763134096253
75.50000 2.33244644736808480492
75.60000 2.33044263971847202382
75.70000 2.32840456212274244890
75.80000 2.32633052422350337005
75.90000 2.32422454819430043812
76.00000 2.32209238449334741363
76.10000 2.31994065792446510155
76.20000 2.31777914970257681796
76.30000 2.31561482341213215856
76.40000 2.31345252649692381795
76.50000 2.31129482731671426202
76.60000 2.30914366219730902216
76.70000 2.30699422096133565498
76.80000 2.30484272314034477591
76.90000 2.30268547786622391770
77.00000 2.30051987150795982860
77.10000 2.29834370831605602130
77.20000 2.29615882629185736385
77.30000 2.29396593774406336541
77.40000 2.29176535095196864266
77.50000 2.28955504471371030630
77.60000 2.28733290314636972827
77.70000 2.28508980892349174206
77.80000 2.28282039004758322226
77.90000 2.28051774166065193538
78.00000 2.27817561939943514970
78.10000 2.27579054951768353633
78.20000 2.27336525747073912654
78.30000 2.27090204299833241397
78.40000 2.26840657135664284779
78.50000 2.26588558437666927136
78.60000 2.26334565552436113093
78.70000 2.26079381328417474949
78.80000 2.25823802903967587931
78.90000 2.25568403690964661665
79.00000 2.25314148410147559468
79.10000 2.25061884636448381448
79.20000 2.24812268218929724849
79.30000 2.24565626787115396237
79.40000 2.24322726132953368225
79.50000 2.24083526735835715693
79.60000 2.23848173225737984801
79.70000 2.23616726929941446185
79.80000 2.23388878395613061460
79.90000 2.23164591921792109372
80.00000 2.22943564109597027855
80.10000 2.22725802874678173198
80.20000 2.22510862705464337067
80.30000 2.22298823454691275610
80.40000 2.22089325681402346861
80.50000 2.21882663428173225090
80.60000 2.21679146343222821424
80.70000 2.21479476507892261181
80.80000 2.21284656264572487868
80.90000 2.21095472378925028044
81.00000 2.20912967779666569758
81.10000 2.20737810618412177817
81.20000 2.20570456425265620838
81.30000 2.20410854508960152527
81.40000 2.20258809184036950290
81.50000 2.20113982280840123825
81.60000 2.19976220916489062226
81.70000 2.19845194276290697361
81.80000 2.19720842965568471350
81.90000 2.19603368718537648939
82.00000 2.19492877967099424517
82.10000 2.19389364445726949190
82.20000 2.19292723319174455456
82.30000 2.19202396650105082741
82.40000 2.19117944469936099298
82.50000 2.19038631478490569937
82.60000 2.18963571629826133506
82.70000 2.18892030040839997688
82.80000 2.18823118489020716176
82.90000 2.18756709504440114669
83.00000 2.18692344344789536576
83.10000 2.18630125599058283118
83.20000 2.18570758407340482010
83.30000 2.18515025908631738651
83.40000 2.18464147595228998023
83.50000 2.18419225585134789892
83.60000 2.18381614722988986328
83.70000 2.18351892629191561124
83.80000 2.18330898594312573309
83.90000 2.18318595016572053790
84.00000 2.18314913131329624245
84.10000 2.18319894846461484823
84.20000 2.18333212028152052284
84.30000 2.18354821832745429299
84.40000 2.18385006186986198047
84.50000 2.18423971506082637660
84.60000 2.18471563115706205174
84.70000 2.18528247200264707564
84.80000 2.18593343646896073549
84.90000 2.18666048340385938387
85.00000 2.18745555168442222681
85.10000 2.18830468822419699170
85.20000 2.18919850707148071542
85.30000 2.19012584248599742419
85.40000 2.19107793534712041743
85.50000 2.19204903008691847097
85.60000 2.19303353222904459993
85.70000 2.19402551789490360977
85.80000 2.19502001706977606323
85.90000 2.19601252510339749200
86.00000 2.19699421841888332266
86.10000 2.19796563832126365660
86.20000 2.19892060097244075094
86.30000 2.19986180278921157506
86.40000 2.20078510860124642020
86.50000 2.20168960998002622631
86.60000 2.20256995071507320334
86.70000 2.20342287090812416301
86.80000 2.20424029687078355073
86.90000 2.20501637268501931638
87.00000 2.20575300530884463759
87.10000 2.20645299884361914771
87.20000 2.20712793926609519506
87.30000 2.20778926927458364254
87.40000 2.20845002757975033153
87.50000 2.20912189812626682042
87.60000 2.20980579831215032496
87.70000 2.21050038584411923191
87.80000 2.21119761498243299819
87.90000 2.21188829057391594122
88.00000 2.21256448852140804669
88.10000 2.21322168381502172557
88.20000 2.21385736542781816136
88.30000 2.21447528111604804158
88.40000 2.21507716193635114639
88.50000 2.21566834999374398700
88.60000 2.21624575786824688509
88.70000 2.21681204073439658859
88.80000 2.21736184285492745555
88.90000 2.21789440038361609999
89.00000 2.21840764294955493195
89.10000 2.21890447425435599800
89.20000 2.21938851615597038080
89.30000 2.21986216776898110188
89.40000 2.22033092753017337237
89.50000 2.22079354313947878066
89.60000 2.22125260715300005700
89.70000 2.22170821088953983277
89.80000 2.22215557101679989465
89.90000 2.22259606989979175568
90.00000 2.22303125561697849916
90.10000 2.22346345111877204429
90.20000 2.22389599599509149347
90.30000 2.22433598886791381249
90.40000 2.22478404032863378503
90.50000 2.22524611435993749046
90.60000 2.22572031111683033048
90.70000 2.22620704144493263257
90.80000 2.22670489781560412321
90.90000 2.22721373133294057463
91.00000 2.22773123214044831059
91.10000 2.22826049998401219247
91.20000 2.22880032644828908639
91.30000 2.22935702906174272568
91.40000 2.22993239039169077674
91.50000 2.23052635108151098480
91.60000 2.23114050598612009511
91.70000 2.23177324653491623488
91.80000 2.23242108654124659072
91.90000 2.23308058109733245694
92.00000 2.23375010462271719173
92.10000 2.23442664722966459702
92.20000 2.23511264347057014270
92.30000 2.23580837511938844602
92.40000 2.23651720681822611368
92.50000 2.23724182325827263263
92.60000 2.23798157345542056632
92.70000 2.23873353570919645523
92.80000 2.23949478563000900772
92.90000 2.24026241072424370577
93.00000 2.24103057854438925101
93.10000 2.24179667248080284057
93.20000 2.24255700163318033774
93.30000 2.24330867978929729812
93.40000 2.24405034037964487014
93.50000 2.24477930014645315020
93.60000 2.24549120445237994701
93.70000 2.24618286820708344570
93.80000 2.24685054435002418564
93.90000 2.24749495772092890361
94.00000 2.24811463706680224977
94.10000 2.24870777488094259490
94.20000 2.24927821339602184837
94.30000 2.24982888459433732108
94.40000 2.25035623758261882886
94.50000 2.25086452064179109269
94.60000 2.25135041497875225811
94.70000 2.25181601046111225130
94.80000 2.25226179761989480848
94.90000 2.25269090130315037857
95.00000 2.25310384709182900991
95.10000 2.25350193684806936311
95.20000 2.25388828287694862846
95.30000 2.25426344362743016114
95.40000 2.25462577238995474053
95.50000 2.25497525116219401934
95.60000 2.25530962216410543119
95.70000 2.25562761705583840814
95.80000 2.25592749868784568614
95.90000 2.25620805684094657254
96.00000 2.25646713111558529522
96.10000 2.25670215604496642666
96.20000 2.25691210036567440970
96.30000 2.25709416323045769379
96.40000 2.25724553241179325631
96.50000 2.25736574918332629511
96.60000 2.25745063030866745907
96.70000 2.25750000137895902504
96.80000 2.25751312007040171708
96.90000 2.25748651300733134634
97.00000 2.25741734858997661597
97.10000 2.25730557328577027548
97.20000 2.25714933699722225534
97.30000 2.25694938964479219001
97.40000 2.25670487404733541511
97.50000 2.25641726260592147597
97.60000 2.25608423621038582886
97.70000 2.25570679169190781598
97.80000 2.25528391617973456428
97.90000 2.25481612502261478749
98.00000 2.25430461288575639555
98.10000 2.25375153717462830707
98.20000 2.25315771395723650528
98.30000 2.25252703029863772598
98.40000 2.25186096961912815156
98.50000 2.25116183624034458265
98.60000 2.25043139676107434101
98.70000 2.24966998115123543558
98.80000 2.24887880264655436144
98.90000 2.24806206490368054517
99.00000 2.24722065391540934902
99.10000 2.24635740624015572078
99.20000 2.24547621036674534616
99.30000 2.24457505436752994312
99.40000 2.24365630945873704241
99.50000 2.24271767660711141950
99.60000 2.24175932878933281801
99.70000 2.24077765081031634248
99.80000 2.23977080069211546099
99.90000 2.23873992016535944916
100.00000 2.23767801262201260428
100.10000 2.23658492802263156089
100.20000 2.23545491837053157782
100.30000 2.23428251100705704825
100.40000 2.23306082531690121447
100.50000 2.23178455799591014196
100.60000 2.23044708208870088853
100.70000 2.22904926279187468297
100.80000 2.22759099893427473868
100.90000 2.22607604135820122257
101.00000 2.22450815931724557025
101.10000 2.22289297803807909730
101.20000 2.22123371699377911275
101.30000 2.21953149850007760596
101.40000 2.21778437824802977396
101.50000 2.21599193208955523940
101.60000 2.21414826556917818343
101.70000 2.21225427459797215779
101.80000 2.21030727430916265353
101.90000 2.20831009112828173934
102.00000 2.20626331836637305771
102.10000 2.20416698430359400027
102.20000 2.20202231740393584958
102.30000 2.19982808366722148272
102.40000 2.19757953898624565802
102.50000 2.19527437164947561822
102.60000 2.19290761386908408900
102.70000 2.19048015775057866649
102.80000 2.18799284364597499933
102.90000 2.18544921371762835114
103.00000 2.18285369636560846629
103.10000 2.18021005552492579086
103.20000 2.17752033568391732712
103.30000 2.17478572701427300865
103.40000 2.17200304985191031384
103.50000 2.16916724608707845941
103.60000 2.16627508702773018803
103.70000 2.16332253606645534801
103.80000 2.16030651029061151602
103.90000 2.15722542536332998784
104.00000 2.15408023610194241993
104.10000 2.15087077865547283091
104.20000 2.14759577646842097713
104.30000 2.14425495796255534739
104.40000 2.14084650105770077370
104.50000 2.13736769273655860599
104.60000 2.13381765681442424416
104.70000 2.13019489930968523103
104.80000 2.12649997220079925398
104.90000 2.12273473256410444027
105.00000 2.11890280682149269741
105.10000 2.11500799385226910777
105.20000 2.11105484466439194403
105.30000 2.10704684049239873560
105.40000 2.10299118463202313063
105.50000 2.09888638184847919128
105.60000 2.09473870911600810089
105.70000 2.09054471560452396844
105.80000 2.08630576785355218937
105.90000 2.08202030226532613415
106.00000 2.07768214981165971415
106.10000 2.07329068489056787157
106.20000 2.06884064042327822790
106.30000 2.06433010777685456883
106.40000 2.05975232996858144105
106.50000 2.05510712577349602259
106.60000 2.05038979548060568277
106.70000 2.04560443912184547253
106.80000 2.04074774774468390199
106.90000 2.03582456484098845348
107.00000 2.03083553185800843669
107.10000 2.02578598497792949855
107.20000 2.02067810278628990739
107.30000 2.01551281531748142839
107.40000 2.01029180985771316950
107.50000 2.00501367170276422531
107.60000 1.99967341117843540726
107.70000 1.99426735737062095653
107.80000 1.98878754455396768507
107.90000 1.98322667682768930628
108.00000 1.97758373087816435950
108.10000 1.97185404966924466338
108.20000 1.96603858252298802641
108.30000 1.96013682871196519947
108.40000 1.95414996094619104848
108.50000 1.94807375799506113053
108.60000 1.94190528606160398391
108.70000 1.93564137186230858884
108.80000 1.92927713316127810264
108.90000 1.92281045079357731267
109.00000 1.91624260205695249541
109.10000 1.90957834090094350336
109.20000 1.90282148174782807185
109.30000 1.89597735440115423336
109.40000 1.88905085545810544756
109.50000 1.88204024843200417672
109.60000 1.87494437640160408039
109.70000 1.86775517780917957223
109.80000 1.86046919064009227145
109.90000 1.85308201310006784059
110.00000 1.84559513452029884787
110.10000 1.83801291634335366549
110.20000 1.83034297846114076325
110.30000 1.82259816281044242689
110.40000 1.81478684277493041339
110.50000 1.80691989448149028895
110.60000 1.79900071286061473867
110.70000 1.79103451711378248356
110.80000 1.78302174038147947647
110.90000 1.77496319912442128356
111.00000 1.76685990538271030176
111.10000 1.75871134447185505155
111.20000 1.75051910476207028455
111.30000 1.74228392389099429467
111.40000 1.73400891392979868960
111.50000 1.72569199133217281092
111.60000 1.71733481732159614420
111.70000 1.70893586657457687053
111.80000 1.70049789262733283753
111.90000 1.69202343597865097655
112.00000 1.68351610895054995906
112.10000 1.67498232372583562139
112.20000 1.66642923404655860591
112.30000 1.65785980176883473405
112.40000 1.64927799524337315400
112.50000 1.64068272476094536344
112.60000 1.63206977805178415723
112.70000 1.62343782862449031944
112.80000 1.61477914295949463133
112.90000 1.60608697003929398044
113.00000 1.59735731276505570702
113.10000 1.58858465714421401747
113.20000 1.57976508542093055083
113.30000 1.57089240835074379704
113.40000 1.56195876141497410533
113.50000 1.55295509609292953309
113.60000 1.54387104230113727462
113.70000 1.53469215958152337203
113.80000 1.52540502129958914069
113.90000 1.51599861540240200840
114.00000 1.50646051684669120637
114.10000 1.49678849317764331883
114.20000 1.48697691832254074164
114.30000 1.47702775749983791562
114.40000 1.46694356750626232124
114.50000 1.45673116182430861047
114.60000 1.44639546210225645881
114.70000 1.43594295121428831783
114.80000 1.42537829646799379067
114.90000 1.41470779045744990906
115.00000 1.40393689082415666822
115.10000 1.39307283818255533454
115.20000 1.38212563265428226410
115.30000 1.37110180440622278396
115.40000 1.36001094711476495526
115.50000 1.34885793454833485662
115.60000 1.33764749457732697537
115.70000 1.32637977509196060569
115.80000 1.31505268826005598945
115.90000 1.30366523718706252844
116.00000 1.29221429311821187578
116.10000 1.28069930626240287660
116.20000 1.26912325998501816127
116.30000 1.25749144337049069242
116.40000 1.24581438773759552371
116.50000 1.23410343594408649551
116.60000 1.22236756085107232364
116.70000 1.21062049315753778875
116.80000 1.19887543699418581423
116.90000 1.18714339638352030046
117.00000 1.17543789959572087978
117.10000 1.16377361788365008459
117.20000 1.15216682797501161177
117.30000 1.14063974679606882441
117.40000 1.12921767505384009553
117.50000 1.11792815944898713334
117.60000 1.10680345986177690480
117.70000 1.09588337650682520059
117.80000 1.08520954005021537130
117.90000 1.07482381445658339116
118.00000 1.06477055986066782311
118.10000 1.05509309368083724557
118.20000 1.04582866349369101617
118.30000 1.03701459524203418995
118.40000 1.02868057645558759719
118.50000 1.02085677876428875677
118.60000 1.01356971721633435944
118.70000 1.00684626806379930088
118.80000 1.00071344723652035073
118.90000 .99519373792895220367
119.00000 .99031373052684672953
119.10000 .98609300863356697870
119.20000 .98255269524692669279
119.30000 .97970686177294889864
119.40000 .97757092746920414951
119.50000 .97615147701778334193
119.60000 .97545284365006594612
119.70000 .97547249210677386481
119.80000 .97620537041188213287
119.90000 .97763901273118187690
120.00000 .97976122842302756637
120.10000 .98255400922850037495
120.20000 .98600225074236012110
120.30000 .99008958787424888260
120.40000 .99479872748259986905
120.50000 1.00011357776254592753
120.60000 1.00601738248103844579
120.70000 1.01249488327052794049
120.80000 1.01952803996211894279
120.90000 1.02709697074667686900
121.00000 1.03518133643048259895
121.10000 1.04375663892547289512
121.20000 1.05279176620497939758
121.30000 1.06224855405549976206
121.40000 1.07208541220324418702
121.50000 1.08225624479510396586
121.60000 1.09271073098693416281
121.70000 1.10340038382674128921
121.80000 1.11427977072591603250
121.90000 1.12530382221247253701
122.00000 1.13643574222126611182
122.10000 1.14764070718365510581
122.20000 1.15888682314969825529
122.30000 1.17014551734773568716
122.40000 1.18138980496616780309
122.50000 1.19259690867828430741
122.60000 1.20374485269719845228
122.70000 1.21481949833751022157
122.80000 1.22581116662885723607
122.90000 1.23671344802100377257
123.00000 1.24752270738331653022
123.10000 1.25823904072318468177
123.20000 1.26885751876796631921
123.30000 1.27937291597446285786
123.40000 1.28977368071844294399
123.50000 1.30004922846367629387
123.60000 1.31017923255637051026
123.70000 1.32015146048966669315
123.80000 1.32994881330786561967
123.90000 1.33956018860594688845
124.00000 1.34898167946121492165
124.10000 1.35820893156612690565
124.20000 1.36724744314333972719
124.30000 1.37609500650027794510
124.40000 1.38475917631153468374
124.50000 1.39323530745563579404
124.60000 1.40152341450080668996
124.70000 1.40961766780960857819
124.80000 1.41750812023811701337
124.90000 1.42519039264303209798
125.00000 1.43265672307988699153
125.10000 1.43990746004804072617
125.20000 1.44694305376403808215
125.30000 1.45377103458419476105
125.40000 1.46039729080993573308
125.50000 1.46682976472970441287
125.60000 1.47307449043624402857
125.70000 1.47913188124994452774
125.80000 1.48500046734706450731
125.90000 1.49067239692864776679
126.00000 1.49614044397710203735
126.10000 1.50139380568623633841
126.20000 1.50642356667339747244
126.30000 1.51122260915094835011
126.40000 1.51578904284666208956
126.50000 1.52012302781320959765
126.60000 1.52422905028443805736
126.70000 1.52811365597130896132
126.80000 1.53178664673152181125
126.90000 1.53525330552518270746
127.00000 1.53852379349102040463
127.10000 1.54160138115759354038
127.20000 1.54448952911989662345
127.30000 1.54718935743560490663
127.40000 1.54969827021456018659
127.50000 1.55201554619146776122
127.60000 1.55413545768507578954
127.70000 1.55605540676738114664
127.80000 1.55777119295261073973
127.90000 1.55927861755813223233
128.00000 1.56057405587687507217
128.10000 1.56166072013225715249
128.20000 1.56253728392861077355
128.30000 1.56320575931289352449
128.40000 1.56367264816808764182
128.50000 1.56394206184052739032
128.60000 1.56402188628484352165
128.70000 1.56391751617053001149
128.80000 1.56363575194064937957
128.90000 1.56318282488197777665
129.00000 1.56256141941396978803
129.10000 1.56177942398342538798
129.20000 1.56083620103007605760
129.30000 1.55973313266084079810
129.40000 1.55847045774567058361
129.50000 1.55704603862634710471
129.60000 1.55546025654595238198
129.70000 1.55371097954960722482
129.80000 1.55179804581975163666
129.90000 1.54972570034151527585
130.00000 1.54749707266314400611
130.10000 1.54511771276721826337
130.20000 1.54259505741104979076
130.30000 1.53993555213067277246
130.40000 1.53714821863768231737
130.50000 1.53423772197792086486
130.60000 1.53120900701667765496
130.70000 1.52806458054658148011
130.80000 1.52480465220335683497
130.90000 1.52142789474394743660
131.00000 1.51793319546184245110
131.10000 1.51432099404452555453
131.20000 1.51059152198766162676
131.30000 1.50674956198865377337
131.40000 1.50279605153493799030
131.50000 1.49873780287580655926
131.60000 1.49457928068001799126
131.70000 1.49032516504385713200
131.80000 1.48597867676020169734
131.90000 1.48154036225747153958
132.00000 1.47701293948326668002
132.10000 1.47239662568514466152
132.20000 1.46769316876450712735
132.30000 1.46290292888181750334
132.40000 1.45803266418177339817
132.50000 1.45308989746780635994
132.60000 1.44808133033300308480
132.70000 1.44301840221460793399
132.80000 1.43791434029221643339
132.90000 1.43278126455471213353
133.00000 1.42762883287288646718
133.10000 1.42246722162234726131
133.20000 1.41729786183286115899
133.30000 1.41212110092123472949
133.40000 1.40692946748086842393
133.50000 1.40171052162028091127
133.60000 1.39644652103902639927
133.70000 1.39112277024351808285
133.80000 1.38572141926001851059
133.90000 1.38023437359457179981
134.00000 1.37465365210586772004
134.10000 1.36898684478485767514
134.20000 1.36324468393498604539
134.30000 1.35744337111682121175
134.40000 1.35160429979265751076
134.50000 1.34575100852349354648
134.60000 1.33990496609647656011
134.70000 1.33408852259698269244
134.80000 1.32831924828182776732
134.90000 1.32261262811943543003
135.00000 1.31698451115151692204
135.10000 1.31144504398811923681
135.20000 1.30600355666207892605
135.30000 1.30067282562756726489
135.40000 1.29545991623901663659
135.50000 1.29037227004690394501
135.60000 1.28541892741354948511
135.70000 1.28060320163702542572
135.80000 1.27592868763148358016
135.90000 1.27140211268229376023
136.00000 1.26701924114237507502
136.10000 1.26278081361216444481
136.20000 1.25868298310337063204
136.30000 1.25472061895905735530
136.40000 1.25089143610227022770
136.50000 1.24718918620231790398
136.60000 1.24360619251634478181
136.70000 1.24014160305547366150
136.80000 1.23679135167941726677
136.90000 1.23355742645934404832
137.00000 1.23044077146890739724
137.10000 1.22744701372930962049
137.20000 1.22458297645565855710
137.30000 1.22185175766620723063
137.40000 1.21925425803070296269
137.50000 1.21679063353273721688
137.60000 1.21445525417530307624
137.70000 1.21224179137249677645
137.80000 1.21014320028457789124
137.90000 1.20815430064789323664
138.00000 1.20627262787729706488
138.10000 1.20449734162927898095
138.20000 1.20283424645542911977
138.30000 1.20128970566387523672
138.40000 1.19987157347151115846
138.50000 1.19858626916296684230
138.60000 1.19743973859773001939
138.70000 1.19643149590521897126
138.80000 1.19555857426100206945
138.90000 1.19481462653794124031
139.00000 1.19419200548697360637
139.10000 1.19367812133422299732
139.20000 1.19326376328203313122
139.30000 1.19294268906347718142
139.40000 1.19270762221132803490
139.50000 1.19255708709017364172
139.60000 1.19248860549608607151
139.70000 1.19250529001468165394
139.80000 1.19260219855784267290
139.90000 1.19277937632447351097
140.00000 1.19302948462894243760
140.10000 1.19334055106285565292
140.20000 1.19369889055741356167
140.30000 1.19409062999129174139
140.40000 1.19450150975417356313
140.50000 1.19492369903772516984
140.60000 1.19535500576774262320
140.70000 1.19580067950892217244
140.80000 1.19627010858793926482
140.90000 1.19677642712454860584
141.00000 1.19732931682056461704
141.10000 1.19793715685965764270
141.20000 1.19859585829628161618
141.30000 1.19929979524429170145
141.40000 1.20003107552679651429
141.50000 1.20077590035568252155
141.60000 1.20151798055959195870
141.70000 1.20224842976566203540
141.80000 1.20296473646445680008
141.90000 1.20367146328015935064
142.00000 1.20437767194721772623
142.10000 1.20509602015026171938
142.20000 1.20583156462459548604
142.30000 1.20658997603121168976
142.40000 1.20736453427496370202
142.50000 1.20814393804960177021
142.60000 1.20890860087146373151
142.70000 1.20963737107696866989
142.80000 1.21030669453696735304
142.90000 1.21090032695346151681
143.00000 1.21139974351904169453
143.10000 1.21179729485834387218
143.20000 1.21208946300881602870
143.30000 1.21227500446969539915
143.40000 1.21235681743041309958
143.50000 1.21233575665695846042
143.60000 1.21221259644420458397
143.70000 1.21198064382315941341
143.80000 1.21163159896603885163
143.90000 1.21115463323144662773
144.00000 1.21053567214560017690
144.10000 1.20976456757544358160
144.20000 1.20883558748160620157
144.30000 1.20774999491451044261
144.40000 1.20651363416332763794
144.50000 1.20513658392150721398
144.60000 1.20363164534586743308
144.70000 1.20201154150615375861
144.80000 1.20028505844945016544
144.90000 1.19845564499734407150
145.00000 1.19652317345799868131
145.10000 1.19448764587248871219
145.20000 1.19234307765550431781
145.30000 1.19008847906615750079
145.40000 1.18772092110225961111
145.50000 1.18524004728578083934
145.60000 1.18264254964591900565
145.70000 1.17992414740185735381
145.80000 1.17707693466527496985
145.90000 1.17409111754241629642
146.00000 1.17095577410677641698
146.10000 1.16766635344433899638
146.20000 1.16421761440849193157
146.30000 1.16061119868024709664
146.40000 1.15685476034029440302
146.50000 1.15295391697240007251
146.60000 1.14891435804153827277
146.70000 1.14473984908755578796
146.80000 1.14043186229515702706
146.90000 1.13599305951092852616
147.00000 1.13143654932037616229
147.10000 1.12677741889114906064
147.20000 1.12205213763086784647
147.30000 1.11730412332900660427
147.40000 1.11258592173413734958
147.50000 1.10795340188159537957
147.60000 1.10345805617340979201
147.70000 1.09913942278357025546
147.80000 1.09502440114227591581
147.90000 1.09112520389458514239
148.00000 1.08744518729589308896
148.10000 1.08398408106254032756
148.20000 1.08073414977551255317
148.30000 1.07769660684443096190
148.40000 1.07487337252208457524
148.50000 1.07226582539499038162
148.60000 1.06988264578130250182
148.70000 1.06772897114670443880
148.80000 1.06581067479782730875
148.90000 1.06413590051882001149
149.00000 1.06271382489831193500
149.10000 1.06155685735480037922
149.20000 1.06067912185259873719
149.30000 1.06009953519186112319
149.40000 1.05983009013237588865
149.50000 1.05988278304018128814
149.60000 1.06026700564574770700
149.70000 1.06098329209370681776
149.80000 1.06203337871933196598
149.90000 1.06341599129268316641
150.00000 1.06512939322788383934
150.10000 1.06717402818987306912
150.20000 1.06955040917340590768
150.30000 1.07225759524332584696
150.40000 1.07528879583300783130
150.50000 1.07863749811370826456
150.60000 1.08228632529197189335
150.70000 1.08621565367748222301
150.80000 1.09039799954328602940
150.90000 1.09480873411797368616
151.00000 1.09941698851982453800
151.10000 1.10420061360017365279
151.20000 1.10913615564095646336
151.30000 1.11420706360936340996
151.40000 1.11939805470350894298
151.50000 1.12469798792431383988
151.60000 1.13009614583406132418
151.70000 1.13558329716053854963
151.80000 1.14114590904099551085
151.90000 1.14677525305920340129
152.00000 1.15245864212560790705
152.10000 1.15818178367689758790
152.20000 1.16393254102031188120
152.30000 1.16969811448852049519
152.40000 1.17546920497221023540
152.50000 1.18123490736008982880
152.60000 1.18698655476546995300
152.70000 1.19271749609452782605
152.80000 1.19841511500731665296
152.90000 1.20406735279468482065
153.00000 1.20965772524545140442
153.10000 1.21516535114732431215
153.20000 1.22056928890948259840
153.30000 1.22584909858269259976
153.40000 1.23098553253155660310
153.50000 1.23597215904364124151
153.60000 1.24080508318349502158
153.70000 1.24549406835400063257
153.80000 1.25004642271237271038
153.90000 1.25447421882197324015
154.00000 1.25878243100029005767
154.10000 1.26296733919963266799
154.20000 1.26701638900015811910
154.30000 1.27091320267475386707
154.40000 1.27463219845608795918
154.50000 1.27815507924234295553
154.60000 1.28146622795023357572
154.70000 1.28455645483217280044
154.80000 1.28742475926828438481
154.90000 1.29007910656905067171
155.00000 1.29252202439300816735
155.10000 1.29476636820161497427
155.20000 1.29681608734045245109
155.30000 1.29867211606702328549
155.40000 1.30033495674614546601
155.50000 1.30180194372377551770
155.60000 1.30306706063080268470
155.70000 1.30412555625292459798
155.80000 1.30497309823612839103
155.90000 1.30560443940804674333
156.00000 1.30601395648515180788
156.10000 1.30619783538520687597
156.20000 1.30615046848209643782
156.30000 1.30587237038770370026
156.40000 1.30536302406686853418
156.50000 1.30462470905659302555
156.60000 1.30365963159139049870
156.70000 1.30247295025654947380
156.80000 1.30106976546455801499
156.90000 1.29945363396852294154
157.00000 1.29762737509887637234
157.10000 1.29559681180103248971
157.20000 1.29336743357369254583
157.30000 1.29094574578058856547
157.40000 1.28834351303252969031
157.50000 1.28556802541211330486
157.60000 1.28262786574360686622
157.70000 1.27952972641474805245
157.80000 1.27627581467526054503
157.90000 1.27286852725134185399
158.00000 1.26930638231673600924
158.10000 1.26558999057475166174
158.20000 1.26171730248895295079
158.30000 1.25769463639231601837
158.40000 1.25352491071657606687
158.50000 1.24921286005948561880
158.60000 1.24476084349323906582
158.70000 1.24017100148406953468
158.80000 1.23544109446424033058
158.90000 1.23057075956728307107
159.00000 1.22555827570336287130
159.10000 1.22040906069727292892
159.20000 1.21512976584848747585
159.30000 1.20973116241336860091
159.40000 1.20422788707868744489
159.50000 1.19863451230055944856
159.60000 1.19296213600516257122
159.70000 1.18722132634357609066
159.80000 1.18141779714629320459
159.90000 1.17555723465172039236
160.00000 1.16965061015929026018
160.10000 1.16370954883940004559
160.20000 1.15775135549953039128
160.30000 1.15179763322078414487
160.40000 1.14587158743988412063
160.50000 1.13999501811937757257
160.60000 1.13418695360773745764
160.70000 1.12846234515866766691
160.80000 1.12283196142120927782
160.90000 1.11730792292590496961
161.00000 1.11190182686962071561
161.10000 1.10662690133260360751
161.20000 1.10150153976742129654
161.30000 1.09654389745509048635
161.40000 1.09177073658392218330
161.50000 1.08720316835585058922
161.60000 1.08285462951589212845
161.70000 1.07873943331371733070
161.80000 1.07486528198560772009
161.90000 1.07124364058742491094
162.00000 1.06788396925134146336
162.10000 1.06479116295497118480
162.20000 1.06197305961403747843
162.30000 1.05943317123214525106
162.40000 1.05717321894285611911
162.50000 1.05519266707127945241
162.60000 1.05349025086756260878
162.70000 1.05206887654088503598
162.80000 1.05092582050923080362
162.90000 1.05006864565179737586
163.00000 1.04950256433655272893
163.10000 1.04923372385041074793
163.20000 1.04926730942167449192
163.30000 1.04960707929110310474
163.40000 1.05025353583027750737
163.50000 1.05120230310678067882
163.60000 1.05244543855679283380
163.70000 1.05397444603035798649
163.80000 1.05577502800265170886
163.90000 1.05783975647070478214
164.00000 1.06015609574439555735
164.10000 1.06271342408101724326
164.20000 1.06549950846586503716
164.30000 1.06850621910637469157
164.40000 1.07172175463130354429
164.50000 1.07513514071627293266
164.60000 1.07873519205317483699
164.70000 1.08251387668980945955
164.80000 1.08646073058992794873
164.90000 1.09056598334855466002
165.00000 1.09481669315187188554
165.10000 1.09920274552695691490
165.20000 1.10371132813023170492
165.30000 1.10832773062618982726
165.40000 1.11303613941372092358
165.50000 1.11781809145406123186
165.60000 1.12265551146645158221
165.70000 1.12752599229862545994
165.80000 1.13240648180589287900
165.90000 1.13727213276770305289
166.00000 1.14209647117483030948
166.10000 1.14685880897737363980
166.20000 1.15153924393135642713
166.30000 1.15612465473321690597
166.40000 1.16060454327259980789
166.50000 1.16496881002497229947
166.60000 1.16921017493220610443
166.70000 1.17331603686133941804
166.80000 1.17727448272227492461
166.90000 1.18107002846401957115
167.00000 1.18469195965660204188
167.10000 1.18813035646514814565
167.20000 1.19138760588273705609
167.30000 1.19446749068319142764
167.40000 1.19737297520321544962
167.50000 1.20011176747043023067
167.60000 1.20268017654736456539
167.70000 1.20507023220433090241
167.80000 1.20726644636716380497
167.90000 1.20924934487019673555
168.00000 1.21100471616794292317
168.10000 1.21251903222877289399
168.20000 1.21379357730793748009
168.30000 1.21483339405121721406
168.40000 1.21564842782154742521
168.50000 1.21624822275471383317
168.60000 1.21663536812144336082
168.70000 1.21680638217795356860
168.80000 1.21674758636127978143
168.90000 1.21644461388548225179
169.00000 1.21588445608865318695
169.10000 1.21506024798813988687
169.20000 1.21397127479607193545
169.30000 1.21262364345166880800
169.40000 1.21102698970006444691
169.50000 1.20918659441833045819
169.60000 1.20710384729318131686
169.70000 1.20477563092469628520
169.80000 1.20219574638284259735
169.90000 1.19935507471557396166
170.00000 1.19625053626989024643
170.10000 1.19287899839883173290
170.20000 1.18924952031102371178
170.30000 1.18536495393612848283
170.40000 1.18123311105767772581
170.50000 1.17685393640289957607
170.60000 1.17223347169196631842
170.70000 1.16737305574781877436
170.80000 1.16228030014278397387
170.90000 1.15697215918707395661
171.00000 1.15146870945675288897
171.10000 1.14580158799811409582
171.20000 1.14000429181165804942
171.30000 1.13411253468295640736
171.40000 1.12815244393654530610
171.50000 1.12214990646570924178
171.60000 1.11611909550101327885
171.70000 1.11007052691124089676
171.80000 1.10401182383251675027
171.90000 1.09795360442005927229
172.00000 1.09190581964837974756
172.10000 1.08588632536283465254
172.20000 1.07991907638905981129
172.30000 1.07403308160596245202
172.40000 1.06825409441246701921
172.50000 1.06261491009819733283
172.60000 1.05714659579880405534
172.70000 1.05187863735794159344
172.80000 1.04684134544160988636
172.90000 1.04206971041432731972
173.00000 1.03759656178593807057
173.10000 1.03345648942468787421
173.20000 1.02968358101603232274
173.30000 1.02630738496466057534
173.40000 1.02334908867844310012
173.50000 1.02082545150481039522
173.60000 1.01874649642489568662
173.70000 1.01711354580843136070
173.80000 1.01592961853122482925
173.90000 1.01518786670694602032
174.00000 1.01488478306850182076
174.10000 1.01501434377500301411
174.20000 1.01557202141502500137
174.30000 1.01655518945751292642
174.40000 1.01796482696309306225
174.50000 1.01980460442871113759
174.60000 1.02207671480667242525
174.70000 1.02478796471123722892
174.80000 1.02793902189964556282
174.90000 1.03153192475560348020
175.00000 1.03556042397824377266
175.10000 1.04001291695728471851
175.20000 1.04487489163631451480
175.30000 1.05012193783055499025
175.40000 1.05572824569867410552
175.50000 1.06166463101301439183
175.60000 1.06789981877046874981
175.70000 1.07440414537454200945
175.80000 1.08114580785988343950
175.90000 1.08809452965126150385
176.00000 1.09521959688685264138
176.10000 1.10249451396639611578
176.20000 1.10989307023424558365
176.30000 1.11739193384461121229
176.40000 1.12497145517964143586
176.50000 1.13261599883279063629
176.60000 1.14030831195865620595
176.70000 1.14803845080467579258
176.80000 1.15579154474498557823
176.90000 1.16355380485562419907
177.00000 1.17130668047014911576
177.10000 1.17902965158175729401
177.20000 1.18669747791549637219
177.30000 1.19428470609356795865
177.40000 1.20176867261299501724
177.50000 1.20912765196111531158
177.60000 1.21634103901372989890
177.70000 1.22339787702406938580
177.80000 1.23028738990611457863
177.90000 1.23700324121402365871
178.00000 1.24354455977339227793
178.10000 1.24990899336271678816
178.20000 1.25609756664281457400
178.30000 1.26211451168822236943
178.40000 1.26796154658806589535
178.50000 1.27363715747814141730
178.60000 1.27914062407305319700
178.70000 1.28446581157187675455
178.80000 1.28960081261489595883
178.90000 1.29453366568853666100
179.00000 1.29924654519994779934
179.10000 1.30372965673409454738
179.20000 1.30796623135308810616
179.30000 1.31195236731559732339
179.40000 1.31568365541341281800
179.50000 1.31916159420633528387
179.60000 1.32239064145017299800
179.70000 1.32537560276549530274
179.80000 1.32812225537146993476
179.90000 1.33063277270515173494
180.00000 1.33290457705718754126
180.10000 1.33493603168316645748
180.20000 1.33671847455401019455
180.30000 1.33824533340826561613
180.40000 1.33950444620165408393
180.50000 1.34048719211076388411
180.60000 1.34118452125164343472
180.70000 1.34158568879479330856
180.80000 1.34168206678445247824
180.90000 1.34146549018452204087
181.00000 1.34093303319517041421
181.10000 1.34007982090508325063
181.20000 1.33890801771966396720
181.30000 1.33742226580874598507
181.40000 1.33563181215221135507
181.50000 1.33354861723148286574
181.60000 1.33118346204984082201
181.70000 1.32855271725814478498
181.80000 1.32566544429920175844
181.90000 1.32252968602372022521
182.00000 1.31914962300566951266
182.10000 1.31552598631992062979
182.20000 1.31165938462125143291
182.30000 1.30754915075533585082
182.40000 1.30319845640907662947
182.50000 1.29860717639246087757
182.60000 1.29378307882658598326
182.70000 1.28873603266921965892
182.80000 1.28347688399479949496
182.90000 1.27801558750627138037
183.00000 1.27236170515502391082
183.10000 1.26652554084037326215
183.20000 1.26050878236408967909
183.30000 1.25431543373666577873
183.40000 1.24794503906983019025
183.50000 1.24139557905528244232
183.60000 1.23466429196077425068
183.70000 1.22774787293238671690
183.80000 1.22064836380589147947
183.90000 1.21336386478500339424
184.00000 1.20589926272844200624
184.10000 1.19825743012801719075
184.20000 1.19044820519542134340
184.30000 1.18248140007781940586
184.40000 1.17437062059513392784
184.50000 1.16613572964127979333
184.60000 1.15779541522757810582
184.70000 1.14937793566476644801
184.80000 1.14091447169408803147
184.90000 1.13243736410496452675
185.00000 1.12398570729569332900
185.10000 1.11559331769287682480
185.20000 1.10729631579537010577
185.30000 1.09913119868830945672
185.40000 1.09112655479096465806
185.50000 1.08331206701947154115
185.60000 1.07571224575766543608
185.70000 1.06835049287113636825
185.80000 1.06124863484152477848
185.90000 1.05442157730719831850
186.00000 1.04789331154893817272
186.10000 1.04168108305469385633
186.20000 1.03580617992412074621
186.30000 1.03029068369708167520
186.40000 1.02515713660735933053
186.50000 1.02042846177475861308
186.60000 1.01612805009063695269
186.70000 1.01227669607918960528
186.80000 1.00889429612125372546
186.90000 1.00600184643220213127
187.00000 1.00362052306686116311
187.10000 1.00177389699971719716
187.20000 1.00048598029407688447
187.30000 .99978008651352923413
187.40000 .99968024068148911272
187.50000 1.00019697429006452678
187.60000 1.00133904571428752410
187.70000 1.00309584226084797385
187.80000 1.00545079059743147630
187.90000 1.00837385407446974323
188.00000 1.01183176499109771721
188.10000 1.01578353456875840422
188.20000 1.02019498754600828513
188.30000 1.02502971052599250987
188.40000 1.03025676351189269928
188.50000 1.03584274181412305728
188.60000 1.04175962387923251668
188.70000 1.04797673865453712178
188.80000 1.05446155651308597149
188.90000 1.06118407805526369949
189.00000 1.06811700371260825650
189.10000 1.07523242519280453477
189.20000 1.08250917563686267351
189.30000 1.08992648405569079464
189.40000 1.09746863834462258404
189.50000 1.10512033308504463513
189.60000 1.11286905698783807994
189.70000 1.12070219691539821662
189.80000 1.12860747049849001077
189.90000 1.13657309870153094346
190.00000 1.14458565155343442301
190.10000 1.15262582458055311437
190.20000 1.16067281026523577300
190.30000 1.16869740814121770687
190.40000 1.17666461772970806024
190.50000 1.18454010887052701774
190.60000 1.19228234008140873746
190.70000 1.19985556080429947724
190.80000 1.20722324480478754572
190.90000 1.21435629358479465987
191.00000 1.22123236664690475276
191.10000 1.22782523566711235762
191.20000 1.23411945385080126772
191.30000 1.24010036240862376420
191.40000 1.24575589697099166491
191.50000 1.25107920289564401343
191.60000 1.25606907743881665865
191.70000 1.26072670221781215353
191.80000 1.26506328935551678982
191.90000 1.26908507771937811876
192.00000 1.27280438813864874261
192.10000 1.27623007142364420937
192.20000 1.27936602230479765074
192.30000 1.28221245980024698869
192.40000 1.28476440823872452105
192.50000 1.28701085882404271189
192.60000 1.28894409581990793182
192.70000 1.29054974890121922800
192.80000 1.29181788427974629894
192.90000 1.29273743505941685095
193.00000 1.29329924594155702306
193.10000 1.29349424801272309329
193.20000 1.29331916525426932219
193.30000 1.29276707649947521395
193.40000 1.29183911603767440650
193.50000 1.29053474650007002436
193.60000 1.28885721877832534410
193.70000 1.28681104656316966200
193.80000 1.28440453433643716641
193.90000 1.28164253042024163314
194.00000 1.27853196102835067139
194.10000 1.27507988733412307714
194.20000 1.27129236241865309178
194.30000 1.26717692200813063891
194.40000 1.26274304075334345118
194.50000 1.25800028636602464010
194.60000 1.25296225012288378998
194.70000 1.24764621187458426074
194.80000 1.24206794061234830665
194.90000 1.23624564979861506487
195.00000 1.23019144229546646606
195.10000 1.22391389538235082495
195.20000 1.21741969542512330754
195.30000 1.21071161306316047081
195.40000 1.20379287812895786378
195.50000 1.19666587615173517991
195.60000 1.18934428452992533813
195.70000 1.18184330350262593515
195.80000 1.17418746598914093501
195.90000 1.16639966697268908299
196.00000 1.15850899886492034102
196.10000 1.15053626729929726279
196.20000 1.14250191180015099351
196.30000 1.13442214807760166544
196.40000 1.12631414196129136590
196.50000 1.11820090808852413487
196.60000 1.11010728128140840512
196.70000 1.10206318767346548186
196.80000 1.09410641731323374959
196.90000 1.08627128025829717229
197.00000 1.07859439159213135600
197.10000 1.07110872290584955351
197.20000 1.06384871768546114086
197.30000 1.05684896888675630670
197.40000 1.05014954801590044773
197.50000 1.04379156870037995148
197.60000 1.03781686552878875442
197.70000 1.03227013339629273611
197.80000 1.02718827882379966339
197.90000 1.02260166198671904955
198.00000 1.01853018153268290864
198.10000 1.01498602983784954162
198.20000 1.01197374229423561659
198.30000 1.00949045462351945906
198.40000 1.00753277018765002549
198.50000 1.00610482369433057002
198.60000 1.00521194366859768226
198.70000 1.00486173403807152835
198.80000 1.00506825732932188748
198.90000 1.00584044445130560677
199.00000 1.00717905605507901665
199.10000 1.00908103257667072254
199.20000 1.01153531239843525296
199.30000 1.01452477290650719723
199.40000 1.01803516464118271635
199.50000 1.02204900966685545729
199.60000 1.02655007909989466816
199.70000 1.03152467515227186638
199.80000 1.03694861425771720831
199.90000 1.04279559612658510689
200.00000 1.04902986889887935163
200.10000 1.05560998730497050939
200.20000 1.06248948754187681139
200.30000 1.06962338131652675648
200.40000 1.07697048166836959041
200.50000 1.08449145445688044849
200.60000 1.09215605455035591264
200.70000 1.09993919136286802279
200.80000 1.10782265386026476579
200.90000 1.11579506565901249283
201.00000 1.12385093880816774446
201.10000 1.13198770482942967343
201.20000 1.14020691031496559685
201.30000 1.14851347580339691894
201.40000 1.15690704972914742801
201.50000 1.16538499949759092477
201.60000 1.17394619020847799674
201.70000 1.18257719727085893104
201.80000 1.19126979446891038848
201.90000 1.20000573953419072803
202.00000 1.20877221291482374975
202.10000 1.21755301554963100506
202.20000 1.22632832838355324360
202.30000 1.23508304124904897019
202.40000 1.24379878858961749673
202.50000 1.25245733988986626881
202.60000 1.26104350676017518598
202.70000 1.26954824747151693273
202.80000 1.27796254590617795616
202.90000 1.28628810169767177241
203.00000 1.29452370625261243224
203.10000 1.30267459118960326791
203.20000 1.31074558175452187941
203.30000 1.31873589238785792593
203.40000 1.32664047745310409701
203.50000 1.33445537211965241501
203.60000 1.34217171544702133169
203.70000 1.34978271312867242543
203.80000 1.35728400865183702347
203.90000 1.36467301111768162643
204.00000 1.37195344945810752533
204.10000 1.37913220296967904570
204.20000 1.38621608664919193398
204.30000 1.39321070126129881087
204.40000 1.40012152710434389635
204.50000 1.40694866878504135425
204.60000 1.41368987675550679809
204.70000 1.42033946077619064367
204.80000 1.42689592816645180866
204.90000 1.43335250190349198692
205.00000 1.43971425636408838055
205.10000 1.44598654851385114812
205.20000 1.45218031401682346315
205.30000 1.45831199276217981735
205.40000 1.46439727763814147292
205.50000 1.47045115863771551519
205.60000 1.47648551875594093142
205.70000 1.48250526476029757133
205.80000 1.48851628297912817961
205.90000 1.49451929816713976080
206.00000 1.50051672424301889218
206.10000 1.50651204662757343647
206.20000 1.51251171304588580366
206.30000 1.51851921941376823655
206.40000 1.52454069983716735144
206.50000 1.53057345347519992847
206.60000 1.53661256949336451794
206.70000 1.54264319097223516056
206.80000 1.54865270555473476046
206.90000 1.55462959214888226055
207.00000 1.56056589296895759114
207.10000 1.56646558447001956468
207.20000 1.57233913046295454714
207.30000 1.57820436376947076289
207.40000 1.58407976167363491760
207.50000 1.58998044162499055565
207.60000 1.59591842183396078498
207.70000 1.60189270641544529132
207.80000 1.60790128252016765408
207.90000 1.61393785003047747470
208.00000 1.61999699852191084237
208.10000 1.62607560395972978879
208.20000 1.63217788430213696484
208.30000 1.63830947329587275386
208.40000 1.64447513328751797213
208.50000 1.65067887119603006082
208.60000 1.65692645030339231409
208.70000 1.66321908668972410875
208.80000 1.66956450164526437801
208.90000 1.67597583038986573566
209.00000 1.68247299893519836540
209.10000 1.68908306834388698752
209.20000 1.69583569877803905133
209.30000 1.70275903796397451393
209.40000 1.70987341457226008301
209.50000 1.71718819840051311715
209.60000 1.72470484065825013848
209.70000 1.73241523785292306577
209.80000 1.74031108765013618757
209.90000 1.74838053988283683367
210.00000 1.75661637309402305365
210.10000 1.76501503940589696041
210.20000 1.77357106960110284721
210.30000 1.78227319815117008901
210.40000 1.79110835610049008558
210.50000 1.80005109851192835519
210.60000 1.80907531762417232975
210.70000 1.81815243780190224180
210.80000 1.82725795722087361772
210.90000 1.83636997957955084841
211.00000 1.84547407536654385807
211.10000 1.85455417704795024950
211.20000 1.86359474107006429918
211.30000 1.87257421443664015866
211.40000 1.88146409254521782914
211.50000 1.89023407915263235526
211.60000 1.89884774260128608132
211.70000 1.90727472365702996016
211.80000 1.91548459300512255516
211.90000 1.92345222200084814064
212.00000 1.93115025750898006087
212.10000 1.93855487750385854275
212.20000 1.94563920756572954090
212.30000 1.95237554812822832587
212.40000 1.95874421903831026980
212.50000 1.96472649967622720004
212.60000 1.97032377719323074711
212.70000 1.97553635735969182390
212.80000 1.98037509362847724135
212.90000 1.98485309325753375767
213.00000 1.98897601048680323192
213.10000 1.99275109588980028241
213.20000 1.99618032668894921157
213.30000 1.99927673189606245664
213.40000 2.00205910228444554778
213.50000 2.00455928291008644841
213.60000 2.00682590305437307508
213.70000 2.00890235676127375088
213.80000 2.01083591475062927373
213.90000 2.01265830760067169430
214.00000 2.01439270590642280552
214.10000 2.01605330422833810547
214.20000 2.01764621682469397184
214.30000 2.01918571165333873556
214.40000 2.02068899111021040867
214.50000 2.02218410212275182944
214.60000 2.02370839654580669528
214.70000 2.02529968427711951786
214.80000 2.02699764485383652850
214.90000 2.02883077408146586896
215.00000 2.03082140825849085788
215.10000 2.03298242592330345013
215.20000 2.03532442262799961715
215.30000 2.03785096793583018873
215.40000 2.04057120371380326895
215.50000 2.04349639615317158992
215.60000 2.04664069797632041518
215.70000 2.05001812361305723164
215.80000 2.05363556405268751374
215.90000 2.05750201901699236218
216.00000 2.06161877179511537353
216.10000 2.06598632976551904386
216.20000 2.07060076292316670246
216.30000 2.07546111756255265192
216.40000 2.08056993872856867248
216.50000 2.08592653727162692712
216.60000 2.09153825512731179401
216.70000 2.09741336390731524298
216.80000 2.10356261003042169968
216.90000 2.10999178769136445186
217.00000 2.11670821026706465600
217.10000 2.12371612897792910273
217.20000 2.13100915911147599178
217.30000 2.13858198375418846134
217.40000 2.14642216836995978692
217.50000 2.15451402777726188560
217.60000 2.16284351668492189139
217.70000 2.17139531365110945336
217.80000 2.18015189169149404932
217.90000 2.18909982286258476596
218.00000 2.19822818446152218376
218.10000 2.20752168839017298566
218.20000 2.21696970752556743183
218.30000 2.22655976793393084968
218.40000 2.23628054814193650625
218.50000 2.24612350241588452152
218.60000 2.25607664124603710236
218.70000 2.26612776971732112437
218.80000 2.27626389936096820750
218.90000 2.28647058991232161442
219.00000 2.29672987069071751557
219.10000 2.30701944307931657275
219.20000 2.31731688013422109107
219.30000 2.32759456539320868040
219.40000 2.33782449106129436150
219.50000 2.34797453229501618459
219.60000 2.35801733551642914973
219.70000 2.36792367823521710735
219.80000 2.37767652448056945524
219.90000 2.38726048604713432097
220.00000 2.39667029729289214137
220.10000 2.40590616912131467272
220.20000 2.41496455254440536063
220.30000 2.42384510295707633941
220.40000 2.43253512061059459639
220.50000 2.44102230153044689465
220.60000 2.44928598772009472336
220.70000 2.45730997496123797426
220.80000 2.46507997063685542412
220.90000 2.47259895037953941132
221.00000 2.47987138084941816604
221.10000 2.48691629325415776045
221.20000 2.49375555961325126826
221.30000 2.50040814972636017442
221.40000 2.50689397428311674499
221.50000 2.51322520514099571609
221.60000 2.51941060076736995537
221.70000 2.52545902449000348060
221.80000 2.53137950286992724555
221.90000 2.53718723345381036149
222.00000 2.54290525665625222483
222.10000 2.54855901349233033607
222.20000 2.55418244454561232895
222.30000 2.55980523907269163945
222.40000 2.56545293108760816336
222.50000 2.57114993772941993317
222.60000 2.57691195362084499761
222.70000 2.58275140468048143892
222.80000 2.58867924433194310725
222.90000 2.59470453192150570151
223.00000 2.60083566212784770789
223.10000 2.60708358376520026753
223.20000 2.61345765266839554352
223.30000 2.61997140603728727030
223.40000 2.62663717582558402348
223.50000 2.63346825803729785529
223.60000 2.64047805109055962400
223.70000 2.64767409690411104418
223.80000 2.65506686620318472159
223.90000 2.66265856420251524520
224.00000 2.67045397536336506695
224.10000 2.67845324544185389071
224.20000 2.68665707673923282932
224.30000 2.69506719896999970890
224.40000 2.70368173660473580527
224.50000 2.71250191748171857398
224.60000 2.72153052910857496410
224.70000 2.73076953422107739758
224.80000 2.74022000232718540748
224.90000 2.74987859429557362413
225.00000 2.75974176080552870268
225.10000 2.76980060311965417118
225.20000 2.78004873355810077605
225.30000 2.79047957353462811546
225.40000 2.80109134218022244059
225.50000 2.81187940137214988632
225.60000 2.82285059318572508824
225.70000 2.83400642268238340702
225.80000 2.84534966515980246402
225.90000 2.85687958516385495907
226.00000 2.86858831556900126755
226.10000 2.88046716574673004898
226.20000 2.89250033310369732790
226.30000 2.90466958796366372532
226.40000 2.91696027429565793872
226.50000 2.92935650388323339697
226.60000 2.94184640566396667887
226.70000 2.95441709327948480172
226.80000 2.96705895081139228786
226.90000 2.97975736318328442519
227.00000 2.99249271950225469550
227.10000 3.00524751089373668580
227.20000 3.01799352150414663543
227.30000 3.03070267475778626567
227.40000 3.04334773931636014744
227.50000 3.05590182644681830099
227.60000 3.06834588241172706288
227.70000 3.08066036264840464155
227.80000 3.09283069414800007736
227.90000 3.10483238617433259986
228.00000 3.11664642815093800944
228.10000 3.12824064642811646975
228.20000 3.13958691514106677071
228.30000 3.15065597330873305235
228.40000 3.16142899999683687345
228.50000 3.17189313179321979501
228.60000 3.18204925546510043333
228.70000 3.19190119085961055380
228.80000 3.20145823822738627958
228.90000 3.21072838750555167542
229.00000 3.21971638188303784640
229.10000 3.22842706322986333622
229.20000 3.23686821518902743233
229.30000 3.24505317266450966855
229.40000 3.25300122749039244809
229.50000 3.26073696270567031458
229.60000 3.26828191373923556153
229.70000 3.27565979363318497840
229.80000 3.28288304432613011721
229.90000 3.28996629080800765580
230.00000 3.29691811820463627358
230.10000 3.30375657776431827719
230.20000 3.31050518451338480908
230.30000 3.31719041932370834465
230.40000 3.32385043055354703486
230.50000 3.33051734111969457554
230.60000 3.33722305189239635876
230.70000 3.34398933593081304252
230.80000 3.35083223910269790158
230.90000 3.35775466629740535604
231.00000 3.36475870530265513124
231.10000 3.37185003237718151040
231.20000 3.37903024516339598862
231.30000 3.38631426613434684032
231.40000 3.39371486810500920137
231.50000 3.40124566922532074835
231.60000 3.40891830214820490056
231.70000 3.41673618747043448115
231.80000 3.42469871439138423956
231.90000 3.43279939643871412750
232.00000 3.44103115737710227435
232.10000 3.44939033041869588876
232.20000 3.45787765076990542152
232.30000 3.46650040270428931620
232.40000 3.47527523118759616897
232.50000 3.48421513816957060760
232.60000 3.49333868127182881654
232.70000 3.50265427380793607207
232.80000 3.51216495606641460037
232.90000 3.52186257238595271113
233.00000 3.53173384312776321646
233.10000 3.54176127064614562510
233.20000 3.55192226330208414937
233.30000 3.56219957581225367255
233.40000 3.57257527768387268170
233.50000 3.58304178105335523032
233.60000 3.59358983612682208398
233.70000 3.60421568152434517981
233.80000 3.61492079399051287152
233.90000 3.62570253195391085988
234.00000 3.63656187866245443872
234.10000 3.64750113240475910342
234.20000 3.65851489824682824127
234.30000 3.66960427242107401599
234.40000 3.68076363390886592800
234.50000 3.69198973756401441056
234.60000 3.70327794549923028053
234.70000 3.71461983115836498652
234.80000 3.72600924656421109102
234.90000 3.73743794064771060781
235.00000 3.74890263805050023867
235.10000 3.76039978606982691121
235.20000 3.77193380950169908996
235.30000 3.78351055695183702496
235.40000 3.79514410232694589838
235.50000 3.80684804077809231379
235.60000 3.81863646329956368628
235.70000 3.83052388757308234593
235.80000 3.84251989646716078002
235.90000 3.85463273588626079887
236.00000 3.86686675897967811010
236.10000 3.87922088594372259161
236.20000 3.89169626697382435896
236.30000 3.90429196422975006998
236.40000 3.91700359796937128113
236.50000 3.92983141262128444501
236.60000 3.94277556658428124636
236.70000 3.95583663159741721910
236.80000 3.96901842560600869780
236.90000 3.98232406615307991310
237.00000 3.99576116759097602600
237.10000 4.00933728134239162814
237.20000 4.02305942888493756339
237.30000 4.03693804959228969340
237.40000 4.05097700526058281401
237.50000 4.06517784159364914739
237.60000 4.07954274078333440862
237.70000 4.09406676637045087650
237.80000 4.10874207341091197875
237.90000 4.12356173498021004225
238.00000 4.13851720228272097006
238.10000 4.15360061574798016833
238.20000 4.16880425648026798787
238.30000 4.18412345117277819546
238.40000 4.19955448242310579503
238.50000 4.21509415514837580478
238.60000 4.23074033548290458066
238.70000 4.24649469553819176791
238.80000 4.26235526317797681532
238.90000 4.27832662446113386968
239.00000 4.29441160001087925526
239.10000 4.31061229699505682649
239.20000 4.32693625565861554673
239.30000 4.34338744447303480483
239.40000 4.35996823984154728613
239.50000 4.37667989873088616766
239.60000 4.39351973517930154750
239.70000 4.41048537963283583085
239.80000 4.42756743101220311612
239.90000 4.44475741844659054504
240.00000 4.46204412150070519671
240.10000 4.47941822264286905465
240.20000 4.49686960616438154688
240.30000 4.51438892837291988678
240.40000 4.53197103962679796822
240.50000 4.54961273555464278705
240.60000 4.56730738806761286284
240.70000 4.58505451625583182661
240.80000 4.60285024625405339723
240.90000 4.62069185592428355343
241.00000 4.63857494175474112281
241.10000 4.65649523933666230909
241.20000 4.67444871153850612018
241.30000 4.69243289395746180659
241.40000 4.71044637717233758130
241.50000 4.72849232400360358245
241.60000 4.74657351865964465227
241.70000 4.76469605948343781657
241.80000 4.78286345696445739544
241.90000 4.80107668586099549295
242.00000 4.81932905506752049585
242.10000 4.83761083069163388030
242.20000 4.85590082398013973277
242.30000 4.87417321850885804154
242.40000 4.89240022056904089499
242.50000 4.91055672118263999999
242.60000 4.92862128815960052152
242.70000 4.94657731791356921472
242.80000 4.96441684990694551566
242.90000 4.98213333617126309041
243.00000 4.99972954838929262657
243.10000 5.01720121340513908633
243.20000 5.03454391201487088588
243.30000 5.05174466487163224677
243.40000 5.06878426260784944052
243.50000 5.08563560634322285691
243.60000 5.10227271940475561247
243.70000 5.11866797476892419701
243.80000 5.13479855199383649588
243.90000 5.15065281669906382751
244.00000 5.16622463336903305428
244.10000 5.18151833759613360687
244.20000 5.19654620855948898585
244.30000 5.21132196833912767217
244.40000 5.22585636749853659810
244.50000 5.24015615515472973772
244.60000 5.25422229516043601510
244.70000 5.26805590801929511944
244.80000 5.28165811736674224505
244.90000 5.29503289828627976958
245.00000 5.30819258850844634649
245.10000 5.32115217956289989058
245.20000 5.33393145458666350867
245.30000 5.34654840559271472869
245.40000 5.35902138765054752790
245.50000 5.37136577635381297628
245.60000 5.38359542055112087153
245.70000 5.39572572012449498637
245.80000 5.40777736364673208243
245.90000 5.41977689762355439338
246.00000 5.43175125212440117682
246.10000 5.44372979502326143880
246.20000 5.45573626209872795386
246.30000 5.46778701565304205842
246.40000 5.47989069325091556611
246.50000 5.49204459948615129597
246.60000 5.50424802683863438563
246.70000 5.51649325195318262160
246.80000 5.52878348573354787689
246.90000 5.54112099171737992469
247.00000 5.55351341904969200552
247.10000 5.56597130770308588733
247.20000 5.57849876265416052480
247.30000 5.59109719665872022300
247.40000 5.60376014682302404483
247.50000 5.61648318904561486803
247.60000 5.62926149476652043723
247.70000 5.64209678412644743599
247.80000 5.65499666546258893547
247.90000 5.66797610863295717897
248.00000 5.68105280350799063051
248.10000 5.69424595142877543759
248.20000 5.70756536791748010199
248.30000 5.72101575422363261997
248.40000 5.73459333047174322470
248.50000 5.74828505522864619184
248.60000 5.76207948179448493105
248.70000 5.77596211826982120140
248.80000 5.78992697229611005738
248.90000 5.80396772076163428416
249.00000 5.81808563196271630812
249.10000 5.83228062167322329538
249.20000 5.84655250673540090118
249.30000 5.86090069764247072079
249.40000 5.87531862056569660554
249.50000 5.88980274149117832745
249.60000 5.90434974118310508470
249.70000 5.91895895204798662236
249.80000 5.93363046903613639585
249.90000 5.94837153052194613840
250.00000 5.96318346739734312528
250.10000 5.97807417439320503451
250.20000 5.99304308211446115581
250.30000 6.00809090442463262168
250.40000 6.02320965410486105885
250.50000 6.03839182267514005019
250.60000 6.05362747586122943783
250.70000 6.06890794586464295301
250.80000 6.08422205617193100816
250.90000 6.09955974206343846676
251.00000 6.11491954612209104901
251.10000 6.13029212448525979703
251.20000 6.14567355661094319403
251.30000 6.16106149533690338736
251.40000 6.17645219658866946208
251.50000 6.19184415774056768209
251.60000 6.20723781310374800110
251.70000 6.22263781841760415983
251.80000 6.23804599095742480243
251.90000 6.25347238011754554195
252.00000 6.26891728752278243041
252.10000 6.28438902454327695163
252.20000 6.29988806450035269196
252.30000 6.31541279999035375803
252.40000 6.33095710750767920569
252.50000 6.34651452934482771124
252.60000 6.36207346833569660876
252.70000 6.37762380009741559230
252.80000 6.39315518420224177808
252.90000 6.40866093627319310062
253.00000 6.42413577827819576355
253.10000 6.43957602221272017805
253.20000 6.45498324481318851393
253.30000 6.47035749422348378483
253.40000 6.48570389927793419612
253.50000 6.50102649178958507034
253.60000 6.51632758091426830932
253.70000 6.53161636328451244105
253.80000 6.54689365342075798713
253.90000 6.56216730570380992629
254.00000 6.57743734617677677198
254.10000 6.59270474681021946946
254.20000 6.60796980356069726493
254.30000 6.62322262225587582581
254.40000 6.63845921567693296617
254.50000 6.65366932598021435518
254.60000 6.66885181132839388271
254.70000 6.68400318830048135398
254.80000 6.69913016090365272132
254.90000 6.71424173888883747569
255.00000 6.72934941866693380875
255.10000 6.74446294734680857672
255.20000 6.75958842739238081786
255.30000 6.77472455759501708761
255.40000 6.78986167062378377581
255.50000 6.80498875109628671309
255.60000 6.82008834174873426910
255.70000 6.83515291009864679823
255.80000 6.85018086208977404982
255.90000 6.86517661644607654590
256.00000 6.88015917143644286487
256.10000 6.89514775026822757350
256.20000 6.91015985971648849813
256.30000 6.92520707659301694039
256.40000 6.94029448239518147897
256.50000 6.95541522510892228040
256.60000 6.97055604157796008462
256.70000 6.98570621815296495510
256.80000 7.00085614296108786997
256.90000 7.01600336497425006758
257.00000 7.03115038312152729054
257.10000 7.04630806997891627097
257.20000 7.06148616975683101139
257.30000 7.07669166264130798606
257.40000 7.09192896743629264616
257.50000 7.10719468683917508456
257.60000 7.12247511914938176711
257.70000 7.13776112571168915550
257.80000 7.15304047902498591753
257.90000 7.16830134708112002653
258.00000 7.18353808138788946171
258.10000 7.19874876679315708983
258.20000 7.21393054530836192191
258.30000 7.22908270398119044786
258.40000 7.24420619592360857863
258.50000 7.25930334017514383136
258.60000 7.27437948194332242866
258.70000 7.28944414886786823784
258.80000 7.30450797680343422595
258.90000 7.31958335941807551185
259.00000 7.33468377685077845237
259.10000 7.34981204873539606352
259.20000 7.36496416089929116499
259.30000 7.38013273443601419349
259.40000 7.39529993503826726298
259.50000 7.41044673643654225813
259.60000 7.42555757247151104465
259.70000 7.44062085525650204796
259.80000 7.45563421321895324647
259.90000 7.47060010425139808928
260.00000 7.48552734529365005111
260.10000 7.50041737433391102615
260.20000 7.51527648846973560234
260.30000 7.53010316953419968213
260.40000 7.54489586807147392057
260.50000 7.55965413477772804383
260.60000 7.57437774225592738888
260.70000 7.58907103685543320399
260.80000 7.60374018787017735382
260.90000 7.61839171100528277371
261.00000 7.63302885293328365262
261.10000 7.64765231976153581207
261.20000 7.66225384704220041543
261.30000 7.67682413574350418699
261.40000 7.69134984404135656789
261.50000 7.70581897563295993626
261.60000 7.72022095631660013954
261.70000 7.73455150153297511805
261.80000 7.74880645223075629247
261.90000 7.76299224655396651259
262.00000 7.77710830207957178606
262.10000 7.79115869580205637335
262.20000 7.80514059108700488499
262.30000 7.81904762483123644006
262.40000 7.83287262999507735516
262.50000 7.84661146313196776982
262.60000 7.86025891318784740195
262.70000 7.87381511456142841022
262.80000 7.88728952525891495183
262.90000 7.90068774082092172391
263.00000 7.91402230506238843769
263.10000 7.92729914312340051231
263.20000 7.94051975147911838502
263.30000 7.95368595438655724650
263.40000 7.96678929058362883472
263.50000 7.97982608959487286895
263.60000 7.99279523897835130823
263.70000 8.00570009711105778192
263.80000 8.01855069163867043517
263.90000 8.03136117992043737223
264.00000 8.04414443770523056363
264.10000 8.05691495746970138019
264.20000 8.06967624530210009837
264.30000 8.08242615054050462927
264.40000 8.09515571821042859425
264.50000 8.10784973390294154383
264.60000 8.12049734247188827931
264.70000 8.13309355703627695580
264.80000 8.14564456225509510783
264.90000 8.15817003668996837856
265.00000 8.17069538009458531545
265.10000 8.18325241210467612201
265.20000 8.19586834351369995211
265.30000 8.20856847072551378130
265.40000 8.22136316050294666704
265.50000 8.23425745589467223090
265.60000 8.24724709522068339489
265.70000 8.26032506984234852273
265.80000 8.27348975662694586985
265.90000 8.28673769787773601157
266.00000 8.30007797121243915847
266.10000 8.31351673902073766673
266.20000 8.32706887620451954191
266.30000 8.34074448358262561156
266.40000 8.35456110462925514893
266.50000 8.36853208015856267112
266.60000 8.38267642760962114902
266.70000 8.39701545104789002733
266.80000 8.41157122176374370619
266.90000 8.42636133361494295705
267.00000 8.44139994991198127628
267.10000 8.45669113605226804962
267.20000 8.47223286465581043875
267.30000 8.48801288630849099042
267.40000 8.50401832493451298066
267.50000 8.52023522623113968214
267.60000 8.53665879349907014895
267.70000 8.55329054711951194570
267.80000 8.57013882105675112033
267.90000 8.58721717856361194290
268.00000 8.60453730217290649639
268.10000 8.62210751696439934854
268.20000 8.63992241288809259640
268.30000 8.65797409640760013287
268.40000 8.67624528529905037285
268.50000 8.69471519608905878738
268.60000 8.71337118865493988545
268.70000 8.73220281208653559064
268.80000 8.75121031908535495003
268.90000 8.77039687849882880087
269.00000 8.78976303548906829117
269.10000 8.80930885485671912141
269.20000 8.82902265719332039816
269.30000 8.84888306684414267494
269.40000 8.86886428580362255618
269.50000 8.88893722899481386589
269.60000 8.90907675033058630345
269.70000 8.92925911531527905632
269.80000 8.94947430603367898176
269.90000 8.96971392426781914477
270.00000 8.98997527293445896717
270.10000 9.01025296022570056678
270.20000 9.03054054340215007707
270.30000 9.05082528069247395744
270.40000 9.07109173903814071662
270.50000 9.09132732994748132668
270.60000 9.11151938491210147521
270.70000 9.13166049241856122128
270.80000 9.15174882544347367536
270.90000 9.17178297704279524891
271.00000 9.19176008412991597485
271.10000 9.21167050881027767560
271.20000 9.23150170009939390467
271.30000 9.25123312083951325179
271.40000 9.27084054303734640606
271.50000 9.29030181424037482814
271.60000 9.30959898319213317982
271.70000 9.32872011255809946759
271.80000 9.34765989492391619715
271.90000 9.36642083706348313041
272.00000 9.38500585312364096662
272.10000 9.40341837301356064682
272.20000 9.42165915842995245847
272.30000 9.43972152703383512263
272.40000 9.45759932862970252822
272.50000 9.47528527006221591574
272.60000 9.49277042335192050229
272.70000 9.51005443164070433702
272.80000 9.52714093680029486315
272.90000 9.54403499527202069028
273.00000 9.56074563980142711965
273.10000 9.57728151807714170629
273.20000 9.59364558355977626115
273.30000 9.60983914243329049075
273.40000 9.62585938009869329713
273.50000 9.64170099450314835368
273.60000 9.65736276058148288920
273.70000 9.67284287447888817405
273.80000 9.68815211997133125114
273.90000 9.70329990958890232322
274.00000 9.71830451111082441780
274.10000 9.73318388710004800348
274.20000 9.74795502382843372954
274.30000 9.76262837258501815189
274.40000 9.77721251657245097850
274.50000 9.79170920308089010601
274.60000 9.80611976370908902637
274.70000 9.82044856845577090057
274.80000 9.83470579016342511756
274.90000 9.84891319476875072737
275.00000 9.86310739630862987390
275.10000 9.87733047685446231976
275.20000 9.89162915207505138300
275.30000 9.90604118005644069006
275.40000 9.92059410973133201293
275.50000 9.93529756237964923087
275.60000 9.95014657152772800298
275.70000 9.96512932977359807632
275.80000 9.98023104018844846301
275.90000 9.99544912290658403109
276.00000 10.01078783557403138314
276.10000 10.02626234530959198758
276.20000 10.04189293855361714292
276.30000 10.05769286962676147516
276.40000 10.07365919262866466366
276.50000 10.08977453869827559091
276.60000 10.10600458800355977752
276.70000 10.12230555435697169213
276.80000 10.13863313032299241011
276.90000 10.15495215256876530400
277.00000 10.17123907769476235705
277.10000 10.18748471089669905866
277.20000 10.20369061425952879229
277.30000 10.21986258087304224785
277.40000 10.23600502886023400570
277.50000 10.25211907028054371299
277.60000 10.26819711475203420970
277.70000 10.28422843954980416595
277.80000 10.30019332183833334094
277.90000 10.31607216418308116906
278.00000 10.33184469858238819627
278.10000 10.34749302761050426599
278.20000 10.36299916315648459388
278.30000 10.37834976468431613052
278.40000 10.39352871856680828981
278.50000 10.40852901830249018209
278.60000 10.42333876320447526113
278.70000 10.43795549502363034481
278.80000 10.45238179503949233730
278.90000 10.46662403500159166770
279.00000 10.48069538572942210477
279.10000 10.49460814665135555770
279.20000 10.50838118842902462779
279.30000 10.52202871345013009796
279.40000 10.53556571901661102252
279.50000 10.54900012594899915332
279.60000 10.56234208695183286241
279.70000 10.57559757900942446786
279.80000 10.58877355353083372377
279.90000 10.60188123545486619596
280.00000 10.61493506988987662738
280.10000 10.62795541694022162122
280.20000 10.64096322858443111535
280.30000 10.65398438971655336262
280.40000 10.66703480047177871772
280.50000 10.68012880191292449564
280.60000 10.69326863852592080758
280.70000 10.70645775203400314617
280.80000 10.71969086696108975065
280.90000 10.73296736977635649422
281.00000 10.74629050009104304410
281.10000 10.75967189974108829470
281.20000 10.77313194782951686093
281.30000 10.78669875891720636123
281.40000 10.80039955314566128667
281.50000 10.81426250047112551594
281.60000 10.82830514884600950217
281.70000 10.84254039952708684395
281.80000 10.85696862179752272309
281.90000 10.87158933176285867380
282.00000 10.88640212801171514762
282.10000 10.90141427805906291987
282.20000 10.91663575928797763604
282.30000 10.93208115628954704843
282.40000 10.94776552943594969829
282.50000 10.96369657551986432207
282.60000 10.97987314869147292918
282.70000 10.99627941985515389895
282.80000 11.01289508467514640020
282.90000 11.02968358778310557570
283.00000 11.04661471919981465594
283.10000 11.06365368056177000651
283.20000 11.08077645127718475442
283.30000 11.09797080346465860173
283.40000 11.11522544729835877925
283.50000 11.13253580675328436646
283.60000 11.14990318556381008723
283.70000 11.16732606301951765483
283.80000 11.18480287391628552165
283.90000 11.20233588823746170036
284.00000 11.21991757625237637378
284.10000 11.23754503909697351474
284.20000 11.25520926820225764210
284.30000 11.27289562890041131777
284.40000 11.29059058570582480404
284.50000 11.30827580001257309270
284.60000 11.32593071768046795869
284.70000 11.34353372636472571615
284.80000 11.36106537839629721404
284.90000 11.37850505849573369165
285.00000 11.39583714495310783177
285.10000 11.41304556174393794310
285.20000 11.43011991186033008539
285.30000 11.44704902645616347497
285.40000 11.46382268879220758859
285.50000 11.48043060373547138493
285.60000 11.49686793556192851164
285.70000 11.51312716606053127112
285.80000 11.52921004110728307968
285.90000 11.54511839724352935143
286.00000 11.56086064088470015495
286.10000 11.57644359414315118184
286.20000 11.59187515702381950044
286.30000 11.60715524722862488172
286.40000 11.62228559149279380673
286.50000 11.63725167857089013296
286.60000 11.65204233831043887183
286.70000 11.66663699013670348630
286.80000 11.68101611735742790812
286.90000 11.69516323293497259257
287.00000 11.70906620911407264555
287.10000 11.72272359400331506425
287.20000 11.73613710586093996659
287.30000 11.74931399997540281926
287.40000 11.76226129428325529408
287.50000 11.77498943762078285117
287.60000 11.78750165716802773251
287.70000 11.79980100604200867300
287.80000 11.81188361954692643677
287.90000 11.82374887524045818441
288.00000 11.83539092960452236197
288.10000 11.84680167348158150130
288.20000 11.85798005057568816282
288.30000 11.86892249936842413452
288.40000 11.87962828630370067270
288.50000 11.89009933474077414950
288.60000 11.90033971423442180383
288.70000 11.91035825223586630968
288.80000 11.92016518939670567181
288.90000 11.92977259710821143362
289.00000 11.93919719916737115286
289.10000 11.94845356428789072439
289.20000 11.95755815984396540037
289.30000 11.96652241775307919386
289.40000 11.97535994593937038541
289.50000 11.98407808247584808767
289.60000 11.99268484116083991075
289.70000 12.00118551648181963891
289.80000 12.00959175655350909230
289.90000 12.01791305574262340278
290.00000 12.02616684789180862294
290.10000 12.03437298747886573912
290.20000 12.04255677708641737421
290.30000 12.05074765859338704292
290.40000 12.05898303899043553174
290.50000 12.06730175964602287362
290.60000 12.07574994465155360687
290.70000 12.08438323544015216035
290.80000 12.09326027708392622107
290.90000 12.10244131487515208104
291.00000 12.11198180542940710043
291.10000 12.12193180929203214596
291.20000 12.13232523731246664109
291.30000 12.14317946803970282159
291.40000 12.15450210402400646192
291.50000 12.16629349456316543614
291.60000 12.17855305843846952035
291.70000 12.19128838129957452447
291.80000 12.20451346898277629165
291.90000 12.21825451865347254192
292.00000 12.23253743309608679000
292.10000 12.24738154481720227264
292.20000 12.26278950780612559397
292.30000 12.27874816406611541674
292.40000 12.29522595931193124650
292.50000 12.31218112604103140270
292.60000 12.32956826500011718881
292.70000 12.34734390080024457727
292.80000 12.36546943138682462854
292.90000 12.38391043619138905794
293.00000 12.40263698715785198885
293.10000 12.42161693418473599968
293.20000 12.44081801948063220684
293.30000 12.46020370000061435592
293.40000 12.47973892067530393494
293.50000 12.49938304559689057935
293.60000 12.51910153216252176586
293.70000 12.53886586314974501171
293.80000 12.55865041619699676239
293.90000 12.57843725265567320347
294.00000 12.59821408966612219636
294.10000 12.61797012517611724908
294.20000 12.63769715571808596739
294.30000 12.65738676949934243416
294.40000 12.67702881909566378974
294.50000 12.69661299800769701321
294.60000 12.71612524713503283918
294.70000 12.73555592721087303537
294.80000 12.75489069664248436047
294.90000 12.77412642109811750237
295.00000 12.79325526111833664760
295.10000 12.81227677670093107327
295.20000 12.83118982550554428512
295.30000 12.84999570510609159090
295.40000 12.86869222962349037777
295.50000 12.88727988270209020992
295.60000 12.90575450416615510478
295.70000 12.92412206393165415463
295.80000 12.94238200852648298927
295.90000 12.96054098809285815531
296.00000 12.97860528805949934610
296.10000 12.99658058916059659117
296.20000 13.01447255340457506625
296.30000 13.03227938917774276243
296.40000 13.04999900283758642402
296.50000 13.06762241775916939888
296.60000 13.08513787708803624740
296.70000 13.10253642158990527719
296.80000 13.11981022221926043969
296.90000 13.13695735639341260627
297.00000 13.15398086039906779976
297.10000 13.17088781224542205309
297.20000 13.18768926605377671612
297.30000 13.20439028796199283260
297.40000 13.22099923084858968331
297.50000 13.23751752348653172501
297.60000 13.25394460096291484419
297.70000 13.27027807617643707980
297.80000 13.28651653922686388344
297.90000 13.30265834675693683772
298.00000 13.31870455324529676159
298.10000 13.33465532010044120135
298.20000 13.35051240621156832757
298.30000 13.36627256210088662128
298.40000 13.38193533044861938141
298.50000 13.39749855731666052117
298.60000 13.41295893273956162380
298.70000 13.42831627891754715204
298.80000 13.44357443176646379815
298.90000 13.45873944129352702582
299.00000 13.47382057353336585539
299.10000 13.48882649608560277592
299.20000 13.50376585245352956464
299.30000 13.51863635425766602864
299.40000 13.53343244924900787085
299.50000 13.54814423365772261514
299.60000 13.56275512892137266282
299.70000 13.57725249870039059810
299.80000 13.59162544872165023125
299.90000 13.60586998036468816821
300.00000 13.61998759993980317573
300.10000 13.63398760062286399613
300.20000 13.64787913139433543979
300.30000 13.66167557451021452120
300.40000 13.67538486879184691269
300.50000 13.68901069550367470966
300.60000 13.70255555269778864325
300.70000 13.71600969590974006030
300.80000 13.72936524234572907299
300.90000 13.74261226663471721772
301.00000 13.75574092688394593406
301.10000 13.76874528258526540166
301.20000 13.78162483730075276061
301.30000 13.79437598378973429958
301.40000 13.80700355285436290381
301.50000 13.81950887106560672220
301.60000 13.83189700944508912663
301.70000 13.84416640401595288481
301.80000 13.85631705056527638055
301.90000 13.86834994001088797157
302.00000 13.88025914173827663843
302.10000 13.89204307824331503573
302.20000 13.90369498552755220071
302.30000 13.91521303305447063251
302.40000 13.92659297173181549862
302.50000 13.93783477520945503620
302.60000 13.94894167780344545806
302.70000 13.95991998676822645921
302.80000 13.97077982993487017467
302.90000 13.98152861709984842814
303.00000 13.99217421041937284812
303.10000 14.00271821448028711276
303.20000 14.01315071599891842110
303.30000 14.02346319517179750493
303.40000 14.03363514606554106134
303.50000 14.04365072341793182920
303.60000 14.05349263447026537772
303.70000 14.06315073895455335206
303.80000 14.07262122273480364422
303.90000 14.08190522498763304327
304.00000 14.09101133940247029847
304.10000 14.09994631897387756859
304.20000 14.10871511407066437261
304.30000 14.11732228349066202616
304.40000 14.12576918705915992994
304.50000 14.13405679476497646353
304.60000 14.14218659843395645753
304.70000 14.15016753986573828227
304.80000 14.15801280103397844077
304.90000 14.16573607829042535702
305.00000 14.17335343607097804740
305.10000 14.18088174147873641310
305.20000 14.18832762997619814971
305.30000 14.19569706655312506214
305.40000 14.20298950364422398491
305.50000 14.21020323659820144797
305.60000 14.21733365355170948271
305.70000 14.22438043574721042760
305.80000 14.23135064458335240550
305.90000 14.23825153406347854017
306.00000 14.24510653541696051011
306.10000 14.25193970261136068352
306.20000 14.25878518574980145562
306.30000 14.26568038169890444430
306.40000 14.27266554375422194563
306.50000 14.27977918262694985151
306.60000 14.28706186825408830181
306.70000 14.29454571937768856916
306.80000 14.30226066837438814829
306.90000 14.31023002419045673671
307.00000 14.31846661318707688385
307.10000 14.32698210231292918257
307.20000 14.33578485723171000462
307.30000 14.34488142711043812690
307.40000 14.35428089179785418344
307.50000 14.36399601058055153621
307.60000 14.37404251443333529143
307.70000 14.38443543861683853468
307.80000 14.39519124946862246445
307.90000 14.40631997040566220673
308.00000 14.41782528402092268882
308.10000 14.42970256326699202555
308.20000 14.44193989333510555446
308.30000 14.45451769315424097315
308.40000 14.46740881276674921348
308.50000 14.48058630755433189686
308.60000 14.49401706610879494724
308.70000 14.50767329125638946954
308.80000 14.52152535215911813614
308.90000 14.53554722991047213913
309.00000 14.54971758372763055329
309.10000 14.56401522877564832437
309.20000 14.57842140770645990314
309.30000 14.59291787616986488466
309.40000 14.60748990231747516028
309.50000 14.62212302655048789068
309.60000 14.63680531347913365419
309.70000 14.65152621743199147731
309.80000 14.66627442741898239842
309.90000 14.68103883846953794986
310.00000 14.69580669818962337047
310.10000 14.71056186869131793734
310.20000 14.72528943335546121380
310.30000 14.73996856379191875242
310.40000 14.75458393742161744729
310.50000 14.76911995180545617062
310.60000 14.78356398360628735165
310.70000 14.79790807564268524571
310.80000 14.81214787095321972704
310.90000 14.82628008632084354769
311.00000 14.84030496072348238319
311.10000 14.85422684269847819264
311.20000 14.86805034341224579107
311.30000 14.88178103789633776239
311.40000 14.89542252893690156028
311.50000 14.90898235658644811718
311.60000 14.92246209502979437874
311.70000 14.93586288134954056294
311.80000 14.94918285925826114349
311.90000 14.96241835271842009726
312.00000 14.97556363395221261813
312.10000 14.98861493535423372409
312.20000 15.00156586380085190605
312.30000 15.01441289883537204437
312.40000 15.02715661359320497848
312.50000 15.03979809831937205317
312.60000 15.05234392826748428199
312.70000 15.06479908802118741352
312.80000 15.07717336347546280345
312.90000 15.08947724776143462806
313.00000 15.10171959546898751780
313.10000 15.11390609139718718796
313.20000 15.12604457826632216619
313.30000 15.13813812445737991390
313.40000 15.15018833864721300217
313.50000 15.16219629134476678438
313.60000 15.17416426459536518747
313.70000 15.18609584013132718382
313.80000 15.19799588657547307996
313.90000 15.20987387971011415118
314.00000 15.22173724739255903570
314.10000 15.23359664440243080968
314.20000 15.24545973753691036915
314.30000 15.25733404459989530316
314.40000 15.26922366042288346439
314.50000 15.28113085889120314747
314.60000 15.29305647221421202582
314.70000 15.30500106760731330331
314.80000 15.31696486334071342867
314.90000 15.32894959757138740915
315.00000 15.34095509763042752124
315.10000 15.35298075188104962928
315.20000 15.36502389791135339514
315.30000 15.37707988674787369168
315.40000 15.38914324881216381225
315.50000 15.40120831640232051568
315.60000 15.41326913524749297855
315.70000 15.42532345181370905051
315.80000 15.43737254668335715228
315.90000 15.44941936350962026017
316.00000 15.46147153285161923044
316.10000 15.47353101570876097230
316.20000 15.48559886148088236084
316.30000 15.49767444545977678861
316.40000 15.50975025040484009405
316.50000 15.52181660792234717994
316.60000 15.53386060151941108566
316.70000 15.54587188104060633744
316.80000 15.55784177224826387005
316.90000 15.56976837688078775357
317.00000 15.58165090357597505881
317.10000 15.59349433317189492606
317.20000 15.60530455882367583855
317.30000 15.61708554136622509650
317.40000 15.62883778569187146453
317.50000 15.64055464066910895685
317.60000 15.65222921403702163404
317.70000 15.66384768789616391167
317.80000 15.67539524471778670053
317.90000 15.68686269210644298995
318.00000 15.69824182989496438723
318.10000 15.70953376366163834472
318.20000 15.72074774145460296018
318.30000 15.73189562109700116351
318.40000 15.74299356211013001251
318.50000 15.75405686132587881234
318.60000 15.76509664484461699996
318.70000 15.77611831152698347435
318.80000 15.78712245314351135884
318.90000 15.79810534301813041306
319.00000 15.80906239051124119511
319.10000 15.81998784119814044049
319.20000 15.83087969711809792830
319.30000 15.84173965263171467702
319.40000 15.85257697437016074241
319.50000 15.86339895096258997190
319.60000 15.87421585819233466051
319.70000 15.88503463958391876694
319.80000 15.89585985838215044497
319.90000 15.90669101457314408721
320.00000 15.91752636062227477912
320.10000 15.92836262175221197961
320.20000 15.93919556105307342119
320.30000 15.95002448184597615102
320.40000 15.96085374965089390972
320.50000 15.97168758890562572351
320.60000 15.98253294673338065883
320.70000 15.99339877328468290574
320.80000 16.00429588583118516945
320.90000 16.01522876770612977309
321.00000 16.02620809241565414162
321.10000 16.03724150809539938444
321.20000 16.04833905624360866369
321.30000 16.05951312619433055270
321.40000 16.07077852355171373450
321.50000 16.08215078725557155693
321.60000 16.09364238065712084002
321.70000 16.10526596743270179267
321.80000 16.11702336907591010396
321.90000 16.12891598194590385597
322.00000 16.14093754015252361852
322.10000 16.15308203851614814177
322.20000 16.16534539231933639787
322.30000 16.17773218441772202648
322.40000 16.19024816915262729105
322.50000 16.20291215509017687521
322.60000 16.21574004912998104268
322.70000 16.22875002190695523438
322.80000 16.24195344413183570802
322.90000 16.25535578032409600080
323.00000 16.26895411284920306692
323.10000 16.28274450902899845657
323.20000 16.29671878144852200725
323.30000 16.31087518324001521754
323.40000 16.32521458574927890371
323.50000 16.33974490439128612040
323.60000 16.35447624478231341932
323.70000 16.36941615930397195056
323.80000 16.38456646995217264665
323.90000 16.39991965533919925246
324.00000 16.41546036972566907363
324.10000 16.43116517164744467410
324.20000 16.44701115628955241695
324.30000 16.46297624619029813899
324.40000 16.47904976381156511494
324.50000 16.49522757547270094649
324.60000 16.51151587483847589568
324.70000 16.52792557360662850828
324.80000 16.54445879743420316636
324.90000 16.56111935439102497865
325.00000 16.57789730233315807773
325.10000 16.59477611146260689436
325.20000 16.61173572984123775547
325.30000 16.62875144520661238451
325.40000 16.64580874266089842123
325.50000 16.66289382351871076099
325.60000 16.68000981189336710876
325.70000 16.69716459774718756725
325.80000 16.71437113595031429892
325.90000 16.73164202980323147936
326.00000 16.74898801017939113385
326.10000 16.76640800148839274332
326.20000 16.78389147795769680452
326.30000 16.80142456796931847594
326.40000 16.81898457679419480119
326.50000 16.83655427621771425743
326.60000 16.85412057591478132118
326.70000 16.87167554571619896050
326.80000 16.88921880147086613614
326.90000 16.90675639470924653448
327.00000 16.92429205106866501097
327.10000 16.94182774231213224443
327.20000 16.95935896308312709923
327.30000 16.97687389692074610952
327.40000 16.99435865017503389279
327.50000 17.01179935440460689658
327.60000 17.02918555644635049673
327.70000 17.04651327058557157066
327.80000 17.06378574740347588146
327.90000 17.08101529953691013905
328.00000 17.09820812988299660205
328.10000 17.11536863250704279145
328.20000 17.13249766141183513805
328.30000 17.14958130244989392230
328.40000 17.16660183504382442108
328.50000 17.18353099290855878078
328.60000 17.20034187211318192524
328.70000 17.21701234858292712144
328.80000 17.23352369641055154573
328.90000 17.24986662149586013430
329.00000 17.26603117649293485139
329.10000 17.28201639133194434200
329.20000 17.29781875799220530149
329.30000 17.31343483814014878622
329.40000 17.32885767031485546559
329.50000 17.34407982795570507057
329.60000 17.35909393345289205679
329.70000 17.37389342567192104853
329.80000 17.38847194738726891103
329.90000 17.40282285033209777515
330.00000 17.41693379606370324449
330.10000 17.43078798960746926335
330.20000 17.44436489451246832064
330.30000 17.45764534031267917829
330.40000 17.47061335878400120459
330.50000 17.48325748560782365050
330.60000 17.49557896174550720889
330.70000 17.50758566165709211778
330.80000 17.51928785027622063130
330.90000 17.53070027057530294822
331.00000 17.54183235115157518019
331.10000 17.55269137461229903909
331.20000 17.56328074763112132379
331.30000 17.57360715068437507718
331.40000 17.58368015428957351915
331.50000 17.59351565746278011365
331.60000 17.60313783604025524077
331.70000 17.61257421366306124102
331.80000 17.62184969231309156895
331.90000 17.63098740347286959061
332.00000 17.63999993905796474733
332.10000 17.64889273396155581042
332.20000 17.65766992223849448860
332.30000 17.66633189428940282638
332.40000 17.67488472237966252473
332.50000 17.68334015817093871921
332.60000 17.69171725875337405201
332.70000 17.70004271033618155884
332.80000 17.70834238743245555953
332.90000 17.71664117283995792786
333.00000 17.72495522706974286928
333.10000 17.73329572778060902769
333.20000 17.74166260093292383993
333.30000 17.75005570751092037259
333.40000 17.75847666491304090200
333.50000 17.76692974368250266932
333.60000 17.77542914143965189236
333.70000 17.78399567328976269620
333.80000 17.79265204382699661858
333.90000 17.80141964709517205532
334.00000 17.81031782144369820116
334.10000 17.81935431305710919697
334.20000 17.82853156687361619009
334.30000 17.83784411392951936960
334.40000 17.84728849936317357114
334.50000 17.85685869666591162500
334.60000 17.86655244129865698920
334.70000 17.87637422074277902422
334.80000 17.88633154680551033646
334.90000 17.89643090733596523835
335.00000 17.90667937969055724501
335.10000 17.91707977206391744762
335.20000 17.92763278948704370745
335.30000 17.93833657908686916831
335.40000 17.94918831525645897222
335.50000 17.96019168184577032299
335.60000 17.97134987672492564006
335.70000 17.98267307745350187930
335.80000 17.99417595470317723768
335.90000 18.00586940642256241064
336.00000 18.01776386270688141854
336.10000 18.02985910706489686184
336.20000 18.04215092110012253458
336.30000 18.05462486075307519846
336.40000 18.06726173143282385210
336.50000 18.08003863080953154189
336.60000 18.09293413753319337495
336.70000 18.10593222109394730736
336.80000 18.11902318269528016555
336.90000 18.13220272666511965722
337.00000 18.14546925928996193949
337.10000 18.15882611473343559865
337.20000 18.17227324034722960174
337.30000 18.18580879487753219900
337.40000 18.19942689052196500512
337.50000 18.21311943368658635338
337.60000 18.22688002800065066582
337.70000 18.24070335514291510238
337.80000 18.25458402130232054442
337.90000 18.26852251538916871255
338.00000 18.28251966512004055938
338.10000 18.29657542757597575444
338.20000 18.31068997706563759951
338.30000 18.32485865032647393708
338.40000 18.33907521801104887981
338.50000 18.35333340056418742983
338.60000 18.36762972513271784242
338.70000 18.38196088762504684271
338.80000 18.39632683053826373282
338.90000 18.41073853676372755629
339.00000 18.42520432686229398494
339.10000 18.43974248801853523324
339.20000 18.45436788818411412130
339.30000 18.46909610702665112968
339.40000 18.48394072223628940514
339.50000 18.49891324920458672077
339.60000 18.51402268830331751357
339.70000 18.52927303452099817430
339.80000 18.54466777113283849621
339.90000 18.56020921579476700484
340.00000 18.57589954708385044242
340.10000 18.59174326664425516480
340.20000 18.60774852544632816142
340.30000 18.62392383676938794841
340.40000 18.64028260682938251036
340.50000 18.65683780469908571478
340.60000 18.67359875208782566605
340.70000 18.69057251183050304799
340.80000 18.70775691960203977249
340.90000 18.72514464640083895125
341.00000 18.74272524965473104024
341.10000 18.76048096477307801327
341.20000 18.77839821772296424318
341.30000 18.79646747206554234777
341.40000 18.81468409510606159940
341.50000 18.83304923653835722642
341.60000 18.85156677472631185650
341.70000 18.87024082268215251088
341.80000 18.88907491790630280362
341.90000 18.90806136098555715706
342.00000 18.92719322302168499738
342.10000 18.94645954676033925529
342.20000 18.96584719381868266770
342.30000 18.98534898366300771539
342.40000 19.00496414515441804915
342.50000 19.02470004769904381474
342.60000 19.04456417835225758359
342.70000 19.06456783914741666652
342.80000 19.08471220463858606100
342.90000 19.10498645372401199703
343.00000 19.12536788946089789700
343.10000 19.14582316327592638198
343.20000 19.16630385774015114656
343.30000 19.18676631886788264169
343.40000 19.20716489871022063225
343.50000 19.22746881784105247596
343.60000 19.24765496510795727538
343.70000 19.26770948858833609334
343.80000 19.28762436276430078692
343.90000 19.30739007719526031330
344.00000 19.32699715263605040923
344.10000 19.34642547532667596376
344.20000 19.36565194107242029670
344.30000 19.38464749271059094437
344.40000 19.40338123393915074059
344.50000 19.42182193088429075354
344.60000 19.43993581514728149900
344.70000 19.45768699813431061966
344.80000 19.47503259764935541094
344.90000 19.49193229964361434807
345.00000 19.50834550865669899902
345.10000 19.52423989360863697334
345.20000 19.53959525987826084581
345.30000 19.55440598838113517396
345.40000 19.56868123374513451783
345.50000 19.58243436767351966604
345.60000 19.59568169792860255521
345.70000 19.60843345790086312166
345.80000 19.62069499026115027793
345.90000 19.63246622413969670853
346.00000 19.64375410265909432232
346.10000 19.65457415949473070648
346.20000 19.66496180112427780049
346.30000 19.67496096742674607942
346.40000 19.68462612854402170192
346.50000 19.69400705021720560671
346.60000 19.70315024499742274652
346.70000 19.71208943309714187133
346.80000 19.72085070584139379864
346.90000 19.72945656480922943315
347.00000 19.73792739808891383388
347.10000 19.74629630949320581981
347.20000 19.75459743479175533057
347.30000 19.76287673311501986204
347.40000 19.77117455485156552007
347.50000 19.77952909160564418921
347.60000 19.78796383108075119467
347.70000 19.79649029158838043956
347.80000 19.80511245535245629143
347.90000 19.81382793475309253070
348.00000 19.82263632974708538427
348.10000 19.83154001276880161190
348.20000 19.84055590326624391581
348.30000 19.84970169427742306997
348.40000 19.85900395380445559772
348.50000 19.86848914479837845327
348.60000 19.87817858867162406599
348.70000 19.88808833876984266247
348.80000 19.89823134440048669121
348.90000 19.90860741786280741266
349.00000 19.91922353199014632715
349.10000 19.93008119007672281589
349.20000 19.94118405677609205091
349.30000 19.95254125092681020015
349.40000 19.96416453356115275632
349.50000 19.97606537967036690785
349.60000 19.98825607656683489889
349.70000 20.00074112606400393135
349.80000 20.01351696779701436191
349.90000 20.02657651628837434432
350.00000 20.03990262368762110248
350.10000 20.05347555173329549094
350.20000 20.06727712084173117751
350.30000 20.08129254659791564284
350.40000 20.09551530287603747070
350.50000 20.10994507596442939623
350.60000 20.12459003971338045701
350.70000 20.13946083038572807958
350.80000 20.15457124926501630491
350.90000 20.16992628025955378950
351.00000 20.18552497373702193304
351.10000 20.20135636303713642302
351.20000 20.21740240588026184722
351.30000 20.23363900953471592304
351.40000 20.25004552961770503485
351.50000 20.26660212064099313357
351.60000 20.28329949994955825604
351.70000 20.30013280146846724071
351.80000 20.31710441744905734932
351.90000 20.33421408916956396860
352.00000 20.35146022935479684003
352.10000 20.36882838561307629733
352.20000 20.38630122645469005677
352.30000 20.40385146902059763178
352.40000 20.42145230197703152571
352.50000 20.43907661092330266722
352.60000 20.45670949170889995605
352.70000 20.47434207951298248504
352.80000 20.49198192163176294656
352.90000 20.50964353630996191332
353.00000 20.52734133856905493436
353.10000 20.54509034555217038702
353.20000 20.56289012747677937657
353.30000 20.58073623294178949037
353.40000 20.59861099878069448465
353.50000 20.61649401610208311220
353.60000 20.63436891391823012833
353.70000 20.65222354328061208825
353.80000 20.67005736223726593458
353.90000 20.68788639735565156605
354.00000 20.70573546552473948127
354.10000 20.72363411519468512931
354.20000 20.74161576527465229575
354.30000 20.75970667506111464903
354.40000 20.77792304415448546157
354.50000 20.79626899159620891443
354.60000 20.81473906704465512406
354.70000 20.83332363072491129202
354.80000 20.85201115247838629929
354.90000 20.87079774753004020878
355.00000 20.88968539448418787507
355.10000 20.90868193119176510660
355.20000 20.92780268491869167355
355.30000 20.94706045464666147173
355.40000 20.96646795849517902293
355.50000 20.98603137279988438548
355.60000 21.00575608320162323787
355.70000 21.02563872760692138303
355.80000 21.04568079891230318381
355.90000 21.06588355610478541885
356.00000 21.08625764626518547936
356.10000 21.10681868287862087209
356.20000 21.12758496140538538859
356.30000 21.14857489751411122254
356.40000 21.16980183970714450485
356.50000 21.19127343705368264058
356.60000 21.21297707266026344912
356.70000 21.23489940362715728210
356.80000 21.25701475024423555287
356.90000 21.27930161374458736491
357.00000 21.30173745974247988877
357.10000 21.32431152286115426229
357.20000 21.34702190142318189119
357.30000 21.36986650620574185527
357.40000 21.39284991903278416490
357.50000 21.41596825531773615866
357.60000 21.43921070538358228764
357.70000 21.46255816037643262931
357.80000 21.48598600278590891738
357.90000 21.50946795141953296194
358.00000 21.53298053968163507196
358.10000 21.55650710510021379980
358.20000 21.58003629444579965718
358.30000 21.60355834801447703396
358.40000 21.62706000335852399699
358.50000 21.65051865548892572303
358.60000 21.67389787552393631514
358.70000 21.69714386490500735371
358.80000 21.72019862961821534916
358.90000 21.74299203518945319856
359.00000 21.76546351376806769611
359.10000 21.78755606319008419317
359.20000 21.80922383381517775191
359.30000 21.83043217944273772961
359.40000 21.85114563815265956912
359.50000 21.87133368574950437971
359.60000 21.89096315476678609450
359.70000 21.90999962845357968857
359.80000 21.92841368473579303565
359.90000 21.94618332841977331867
360.00000 21.96329540999728938445
360.10000 21.97974039452845766936
360.20000 21.99550968019847909248
360.30000 22.01059133570275071904
360.40000 22.02497043636142999488
360.50000 22.03863417356706340952
360.60000 22.05157783564275928431
360.70000 22.06381063022217384078
360.80000 22.07537127396726254208
360.90000 22.08631684949679426743
361.00000 22.09672468940265816606
361.10000 22.10667294298746348556
361.20000 22.11623693510451158098
361.30000 22.12547797904354878933
361.40000 22.13444667284522384882
361.50000 22.14317926303404607832
361.60000 22.15171644514571245508
361.70000 22.16009395826978437588
361.80000 22.16835476588402579238
361.90000 22.17654406405632897300
362.00000 22.18470333696790726593
362.10000 22.19286298596127502348
362.20000 22.20104709187334704438
362.30000 22.20926410601798845653
362.40000 22.21751866195118108648
362.50000 22.22581576175637248234
362.60000 22.23416264304311506085
362.70000 22.24258808477808411531
362.80000 22.25112604708667322684
362.90000 22.25982303723174255729
363.00000 22.26872456329459385951
363.10000 22.27787574810177003739
363.20000 22.28730155729232735325
363.30000 22.29701714262078150766
363.40000 22.30702049610507709859
363.50000 22.31729805071496552647
363.60000 22.32783329790353840548
363.70000 22.33860882806201071958
363.80000 22.34961787233745972083
363.90000 22.36086066277794236727
364.00000 22.37234864615975002886
364.10000 22.38409968671623835341
364.20000 22.39612648059387076652
364.30000 22.40844352156077349895
364.40000 22.42105353135295915102
364.50000 22.43395269549015519631
364.60000 22.44712876527806618177
364.70000 22.46057020993416364606
364.80000 22.47426227773396792437
364.90000 22.48820040270701607569
365.00000 22.50238481385657487752
365.10000 22.51682050613092221351
365.20000 22.53151624005397467205
365.30000 22.54648158522346918602
365.40000 22.56172074857591618976
365.50000 22.57723016788786693083
365.60000 22.59299973730281350396
365.70000 22.60901088681066118257
365.80000 22.62524614076854634385
365.90000 22.64168588918126476356
366.00000 22.65831703831849025970
366.10000 22.67512855091165740048
366.20000 22.69211716535039398614
366.30000 22.70927892370499728721
366.40000 22.72660860280180475304
366.50000 22.74409798122433784024
366.60000 22.76173048137109455831
366.70000 22.77948515775183185911
366.80000 22.79734213502385457411
366.90000 22.81527717311350131825
367.00000 22.83327815200741165797
367.10000 22.85133527813718372777
367.20000 22.86944557922156975174
367.30000 22.88760863649328481325
367.40000 22.90582145059185603884
367.50000 22.92407691712593255405
367.60000 22.94236546471503230028
367.70000 22.96067015440540228484
367.80000 22.97897079569468011120
367.90000 22.99725281603883225005
368.00000 23.01550043507051358244
368.10000 23.03370540689146262920
368.20000 23.05185883063825722941
368.30000 23.06995561054038959418
368.40000 23.08798860865428441707
368.50000 23.10594438833351386113
368.60000 23.12381373868603448624
368.70000 23.14158824655496717015
368.80000 23.15926390122661044504
368.90000 23.17684978082910214209
369.00000 23.19435558929518955649
369.10000 23.21179961227575736629
369.20000 23.22919581787441043655
369.30000 23.24655420397476887099
369.40000 23.26387249037017052744
369.50000 23.28114795858750174787
369.60000 23.29837539122996447046
369.70000 23.31555666895785269918
369.80000 23.33270374349235164093
369.90000 23.34983815873664679820
370.00000 23.36699495621679206254
370.10000 23.38421045772129549151
370.20000 23.40151581932422598938
370.30000 23.41893743741116022199
370.40000 23.43648657565766618379
370.50000 23.45416534759186436992
370.60000 23.47197053151330539135
370.70000 23.48989792347261350695
370.80000 23.50794589902003751844
370.90000 23.52611923532408691426
371.00000 23.54443087818497259842
371.10000 23.56289080137046766770
371.20000 23.58151293087254399710
371.30000 23.60030860556041542543
371.40000 23.61928046498324216044
371.50000 23.63843506997789817944
371.60000 23.65777570718663314464
371.70000 23.67730564607400594342
371.80000 23.69703643992482448999
371.90000 23.71698140785586988608
372.00000 23.73715222987007765632
372.10000 23.75755800099178964435
372.20000 23.77820087934314260027
372.30000 23.79907459277658552210
372.40000 23.82016593181422403501
372.50000 23.84145924020903968795
372.60000 23.86293981557052412623
372.70000 23.88459703601237229799
372.80000 23.90643102844634147169
372.90000 23.92844898878782322820
373.00000 23.95065729390032836307
373.10000 23.97306312835860781586
373.20000 23.99566196472997908447
373.30000 24.01844001520825248785
373.40000 24.04137096589362559308
373.50000 24.06441706401854646845
373.60000 24.08753907164268618033
373.70000 24.11070210738602692837
373.80000 24.13387593280343769655
373.90000 24.15704324274612048077
374.00000 24.18019190870486040113
374.10000 24.20331400786644341221
374.20000 24.22639806186105330584
374.30000 24.24943066194736457363
374.40000 24.27238546338165337434
374.50000 24.29523148474504656947
374.60000 24.31793830688039639348
374.70000 24.34047431229724413892
374.80000 24.36281634946867139397
374.90000 24.38494087501927899640
375.00000 24.40682515204830978386
375.10000 24.42844139782417637163
375.20000 24.44975798738461950913
375.30000 24.47073388962823893672
375.40000 24.49132619199901555220
375.50000 24.51149733277708189873
375.60000 24.53121947587979165524
375.70000 24.55047956722297919845
375.80000 24.56928133158778415309
375.90000 24.58763941838555188144
376.00000 24.60558002818224563708
376.10000 24.62313344895708028782
376.20000 24.64033186275132131261
376.30000 24.65720353666126916330
376.40000 24.67377812953934300656
376.50000 24.69007581663215549389
376.60000 24.70612167477872274392
376.70000 24.72193588202958672174
376.80000 24.73753447813829728104
376.90000 24.75294136762154575600
377.00000 24.76817551176935196259
377.10000 24.78326348403375628365
377.20000 24.79822777215027114204
377.30000 24.81310242926589379535
377.40000 24.82791456787110019638
377.50000 24.84269301109269836158
377.60000 24.85746246021658985540
377.70000 24.87224320019577566690
377.80000 24.88705313616262603410
377.90000 24.90190469647813907961
378.00000 24.91681178880973929166
378.10000 24.93178751743751324881
378.20000 24.94684293847053104503
378.30000 24.96199139149689315107
378.40000 24.97724392666710936207
378.50000 24.99260837181753624415
378.60000 25.00809229431115563276
378.70000 25.02369884436355663839
378.80000 25.03942849010458145844
378.90000 25.05527635813863857928
379.00000 25.07124184157059261164
379.10000 25.08732015303860628754
379.20000 25.10351236623251889762
379.30000 25.11981548603311297817
379.40000 25.13623431203086951364
379.50000 25.15276908108842794653
379.60000 25.16942725279566229486
379.70000 25.18621041770508197784
379.80000 25.20312464744365779450
379.90000 25.22017354861748369090
380.00000 25.23735810015836423860
380.10000 25.25467642438067350183
380.20000 25.27211975415851419591
380.30000 25.28967694878471554573
380.40000 25.30733235909735311191
380.50000 25.32507156670343942663
380.60000 25.34287585691304293021
380.70000 25.36073421620381636540
380.80000 25.37863770350983595127
380.90000 25.39658905973426188122
381.00000 25.41458591665844946390
381.10000 25.43263878634855695378
381.20000 25.45074977286433500799
381.30000 25.46892156790793527296
381.40000 25.48715028714748250679
381.50000 25.50543228063453152340
381.60000 25.52375337072304497235
381.70000 25.54210714782306287708
381.80000 25.56048442644894396642
381.90000 25.57888233878339337164
382.00000 25.59729831109365338522
382.10000 25.61573461555561166217
382.20000 25.63418784778618649498
382.30000 25.65265303964215705932
382.40000 25.67112340724817208325
382.50000 25.68958488557674222661
382.60000 25.70802594084326032073
382.70000 25.72643546308557298264
382.80000 25.74480756397549769807
382.90000 25.76314622733244511986
383.00000 25.78145984008124393315
383.10000 25.79976381100860000661
383.20000 25.81807136332642489041
383.30000 25.83639430198149766579
383.40000 25.85473957806995587607
383.50000 25.87310682536173505372
383.60000 25.89148890673539461754
383.70000 25.90987906439152023546
383.80000 25.92826970789028567412
383.90000 25.94665463643097477916
384.00000 25.96502925220418464375
384.10000 25.98338855714604441861
384.20000 26.00172818181155050434
384.30000 26.02004091705462710685
384.40000 26.03832170833051213762
384.50000 26.05656303341641794589
384.60000 26.07476497743467677447
384.70000 26.09292936475580926451
384.80000 26.11106572313066274933
384.90000 26.12918774070074303043
385.00000 26.14730956211175849932
385.10000 26.16544329114477280653
385.20000 26.18359705495068147016
385.30000 26.20177014144034887709
385.40000 26.21995544270760197738
385.50000 26.23814152401244290536
385.60000 26.25631457270482962705
385.70000 26.27446535803448085072
385.80000 26.29259213340341230342
385.90000 26.31069619900775259605
386.00000 26.32878757865323733221
386.10000 26.34687824456100529614
386.20000 26.36498069609020214425
386.30000 26.38310532451843508729
386.40000 26.40125839304818061156
386.50000 26.41944054484462394252
386.60000 26.43765300251225023631
386.70000 26.45589290711483432769
386.80000 26.47415717823013152475
386.90000 26.49244613603247471930
387.00000 26.51075721289352383782
387.10000 26.52909165265531664920
387.20000 26.54744821219229725912
387.30000 26.56582690243000886966
387.40000 26.58422560470705153769
387.50000 26.60264468301546518251
387.60000 26.62108475360050011649
387.70000 26.63955042723816313465
387.80000 26.65804684005133561390
387.90000 26.67658306746064508053
388.00000 26.69516929749639179088
388.10000 26.71380997616073857363
388.20000 26.73251040823996387432
388.30000 26.75127286019403600819
388.40000 26.77009213927262522301
388.50000 26.78896461840796862416
388.60000 26.80788494761860171468
388.70000 26.82684989547332223265
388.80000 26.84585753648851128462
388.90000 26.86491100112341708481
389.00000 26.88400853078190049397
389.10000 26.90315412815631177623
389.20000 26.92234256022536386595
389.30000 26.94156715979389718619
389.40000 26.96081820313443306387
389.50000 26.98008322973947017175
389.60000 26.99935021243566891186
389.70000 27.01860944420872670903
389.80000 27.03785484300093286526
389.90000 27.05708409114851385485
390.00000 27.07630253716302749644
390.10000 27.09551329750261439029
390.20000 27.11472246593309684138
390.30000 27.13393262406885243425
390.40000 27.15314275149335268930
390.50000 27.17235214482971475977
390.60000 27.19155890110732507503
390.70000 27.21075424403950622692
390.80000 27.22993423760500013595
390.90000 27.24909587002515575391
391.00000 27.26822860373885746260
391.10000 27.28732829294425445730
391.20000 27.30638464052211361510
391.30000 27.32539224202635302401
391.40000 27.34434613754216284935
391.50000 27.36324567336217883849
391.60000 27.38209044746624161585
391.70000 27.40088542164661510411
391.80000 27.41963237071179260488
391.90000 27.43833881915209895347
392.00000 27.45700969156124255455
392.10000 27.47565508373894986284
392.20000 27.49428533095826806310
392.30000 27.51291248554861739539
392.40000 27.53155322891401999005
392.50000 27.55021835922485025268
392.60000 27.56891719366928636500
392.70000 27.58765307737173209358
392.80000 27.60642436119226940693
392.90000 27.62523215564448428477
393.00000 27.64407570595222487334
393.10000 27.66296068865140472601
393.20000 27.68189653342178432180
393.30000 27.70089574563907491116
393.40000 27.71996752062662500550
393.50000 27.73911948203239201008
393.60000 27.75834587114803208010
393.70000 27.77764169399974458530
393.80000 27.79698774146195143801
393.90000 27.81637042849282304617
394.00000 27.83577620516526929062
394.10000 27.85519392408814302706
394.20000 27.87462106663617050720
394.30000 27.89405994740050385697
394.40000 27.91350961210650057156
394.50000 27.93297383765964149835
394.60000 27.95245287756632637947
394.70000 27.97194555655980823359
394.80000 27.99144923055471238456
394.90000 28.01096110065850632307
395.00000 28.03047802683218600981
395.10000 28.04999656187105488893
395.20000 28.06951472265006935597
395.30000 28.08903156761665572962
395.40000 28.10854223224267459449
395.50000 28.12804367814533951257
395.60000 28.14753005001854509966
395.70000 28.16699537416800869241
395.80000 28.18643330612759525630
395.90000 28.20584700759154653186
396.00000 28.22523531290697671940
396.10000 28.24460244883756546728
396.20000 28.26395173318313604567
396.30000 28.28328925168941519942
396.40000 28.30261426873455801258
396.50000 28.32192600857595277818
396.60000 28.34121707054368898526
396.70000 28.36048085996711375224
396.80000 28.37970713573334251788
396.90000 28.39888779963808723523
397.00000 28.41801784981315335650
397.10000 28.43709366154968024249
397.20000 28.45611641536135548988
397.30000 28.47508979645103770642
397.40000 28.49401526324638578840
397.50000 28.51289761875797147407
397.60000 28.53173285137062964085
397.70000 28.55052040373782748958
397.80000 28.56925204989323832333
397.90000 28.58792147939597934000
398.00000 28.60652352351807533423
398.10000 28.62505367737844085665
398.20000 28.64351276239281375058
398.30000 28.66190558460391342163
398.40000 28.68023984853768617450
398.50000 28.69852308576267135149
398.60000 28.71676340105912771490
398.70000 28.73496497593560666283
398.80000 28.75312889662999789196
398.90000 28.77124938154632867037
399.00000 28.78932384682002218141
399.10000 28.80734592293391057372
399.20000 28.82530836252646231177
399.30000 28.84321051540769446873
399.40000 28.86105027514362651906
399.50000 28.87883568654569217655
399.60000 28.89656726222974741663
399.70000 28.91425321235580519588
399.80000 28.93189338066497852550
399.90000 28.94948907216970211100
400.00000 28.96703561476220507323
400.10000 28.98452398701481176353
400.20000 29.00194479546978587414
400.30000 29.01928625641998797366
400.40000 29.03654509743821089089
400.50000 29.05371412343877937193
400.60000 29.07079972903808850426
400.70000 29.08780852766605379079
400.80000 29.10475147558834593389
400.90000 29.12164161287320011235
401.00000 29.13848621563850217715
401.10000 29.15529652045854257701
401.20000 29.17207306733563287507
401.30000 29.18881051469041963502
401.40000 29.20549994939631229458
401.50000 29.22213149709666541592
401.60000 29.23869553416737160576
401.70000 29.25518055854882260206
401.80000 29.27158183063645093244
401.90000 29.28789688778753878109
402.00000 29.30412412126105501900
402.10000 29.32026355094201741067
402.20000 29.33631689612036148247
402.30000 29.35228525956679237451
402.40000 29.36816507312184800536
402.50000 29.36816507312184800536
402.60000 29.36816507312184800536
402.70000 29.36816507312184800536
402.80000 29.36816507312184800536
402.90000 29.36816507312184800536
403.00000 29.36816507312184800536
403.10000 29.36816507312184800536
403.20000 29.36816507312184800536
403.30000 29.36816507312184800536
403.40000 29.36816507312184800536
403.50000 29.36816507312184800536
403.60000 29.36816507312184800536
403.70000 29.36816507312184800536
403.80000 29.36816507312184800536
403.90000 29.36816507312184800536
404.00000 29.36816507312184800536
404.10000 29.36816507312184800536
404.20000 29.36816507312184800536
404.30000 29.36816507312184800536
404.40000 29.36816507312184800536
404.50000 29.36816507312184800536
404.60000 29.36816507312184800536
404.70000 29.36816507312184800536
404.80000 29.36816507312184800536
404.90000 29.36816507312184800536
405.00000 29.36816507312184800536
405.10000 29.36816507312184800536
405.20000 29.36816507312184800536
405.30000 29.36816507312184800536
405.40000 29.36816507312184800536
405.50000 29.36816507312184800536
405.60000 29.36816507312184800536
405.70000 29.36816507312184800536
405.80000 29.36816507312184800536
405.90000 29.36816507312184800536
406.00000 29.36816507312184800536
406.10000 29.36816507312184800536
406.20000 29.36816507312184800536
406.30000 29.36816507312184800536
406.40000 29.36816507312184800536
406.50000 29.36816507312184800536
406.60000 29.36816507312184800536
406.70000 29.36816507312184800536
406.80000 29.36816507312184800536
406.90000 29.36816507312184800536
407.00000 29.36816507312184800536
407.10000 29.36816507312184800536
407.20000 29.36816507312184800536
407.30000 29.36816507312184800536
407.40000 29.36816507312184800536
407.50000 29.36816507312184800536
407.60000 29.36816507312184800536
407.70000 29.36816507312184800536
407.80000 29.36816507312184800536
407.90000 29.36816507312184800536
408.00000 29.36816507312184800536
408.10000 29.36816507312184800536
408.20000 29.36816507312184800536
408.30000 29.36816507312184800536
408.40000 29.36816507312184800536
408.50000 29.36816507312184800536
408.60000 29.36816507312184800536
408.70000 29.36816507312184800536
408.80000 29.36816507312184800536
408.90000 29.36816507312184800536
409.00000 29.36816507312184800536
409.10000 29.36816507312184800536
409.20000 29.36816507312184800536
409.30000 29.36816507312184800536
409.40000 29.36816507312184800536
409.50000 29.36816507312184800536
409.60000 29.36816507312184800536
409.70000 29.36816507312184800536
409.80000 29.36816507312184800536
409.90000 29.36816507312184800536
410.00000 29.36816507312184800536
410.10000 29.36816507312184800536
410.20000 29.36816507312184800536
410.30000 29.36816507312184800536
410.40000 29.36816507312184800536
410.50000 29.36816507312184800536
410.60000 29.36816507312184800536
410.70000 29.36816507312184800536
410.80000 29.36816507312184800536
410.90000 29.36816507312184800536
411.00000 29.36816507312184800536
411.10000 29.36816507312184800536
411.20000 29.36816507312184800536
411.30000 29.36816507312184800536
411.40000 29.36816507312184800536
411.50000 29.36816507312184800536
411.60000 29.36816507312184800536
411.70000 29.36816507312184800536
411.80000 29.36816507312184800536
411.90000 29.36816507312184800536
412.00000 29.36816507312184800536
412.10000 29.36816507312184800536
412.20000 29.36816507312184800536
412.30000 29.36816507312184800536
412.40000 29.36816507312184800536
412.50000 29.36816507312184800536
412.60000 29.36816507312184800536
412.70000 29.36816507312184800536
412.80000 29.36816507312184800536
412.90000 29.36816507312184800536
413.00000 29.36816507312184800536
413.10000 29.36816507312184800536
413.20000 29.36816507312184800536
413.30000 29.36816507312184800536
413.40000 29.36816507312184800536
413.50000 29.36816507312184800536
413.60000 29.36816507312184800536
413.70000 29.36816507312184800536
413.80000 29.36816507312184800536
413.90000 29.36816507312184800536
414.00000 29.36816507312184800536
414.10000 29.36816507312184800536
414.20000 29.36816507312184800536
414.30000 29.36816507312184800536
414.40000 29.36816507312184800536
414.50000 29.36816507312184800536
414.60000 29.36816507312184800536
414.70000 29.36816507312184800536
414.80000 29.36816507312184800536
414.90000 29.36816507312184800536
415.00000 29.36816507312184800536
415.10000 29.36816507312184800536
415.20000 29.36816507312184800536
415.30000 29.36816507312184800536
415.40000 29.36816507312184800536
415.50000 29.36816507312184800536
415.60000 29.36816507312184800536
415.70000 29.36816507312184800536
415.80000 29.36816507312184800536
415.90000 29.36816507312184800536
416.00000 29.36816507312184800536
416.10000 29.36816507312184800536
416.20000 29.36816507312184800536
416.30000 29.36816507312184800536
416.40000 29.36816507312184800536
416.50000 29.36816507312184800536
416.60000 29.36816507312184800536
416.70000 29.36816507312184800536
416.80000 29.36816507312184800536
416.90000 29.36816507312184800536
417.00000 29.36816507312184800536
417.10000 29.36816507312184800536
417.20000 29.36816507312184800536
417.30000 29.36816507312184800536
417.40000 29.36816507312184800536
417.50000 29.36816507312184800536
417.60000 29.36816507312184800536
417.70000 29.36816507312184800536
417.80000 29.36816507312184800536
417.90000 29.36816507312184800536
418.00000 29.36816507312184800536
418.10000 29.36816507312184800536
418.20000 29.36816507312184800536
418.30000 29.36816507312184800536
418.40000 29.36816507312184800536
418.50000 29.36816507312184800536
418.60000 29.36816507312184800536
418.70000 29.36816507312184800536
418.80000 29.36816507312184800536
418.90000 29.36816507312184800536
419.00000 29.36816507312184800536
419.10000 29.36816507312184800536
419.20000 29.36816507312184800536
419.30000 29.36816507312184800536
419.40000 29.36816507312184800536
419.50000 29.36816507312184800536
419.60000 29.36816507312184800536
419.70000 29.36816507312184800536
419.80000 29.36816507312184800536
419.90000 29.36816507312184800536
420.00000 29.36816507312184800536
420.10000 29.36816507312184800536
420.20000 29.36816507312184800536
420.30000 29.36816507312184800536
420.40000 29.36816507312184800536
420.50000 29.36816507312184800536
420.60000 29.36816507312184800536
420.70000 29.36816507312184800536
420.80000 29.36816507312184800536
420.90000 29.36816507312184800536
421.00000 29.36816507312184800536
421.10000 29.36816507312184800536
421.20000 29.36816507312184800536
421.30000 29.36816507312184800536
421.40000 29.36816507312184800536
421.50000 29.36816507312184800536
421.60000 29.36816507312184800536
421.70000 29.36816507312184800536
421.80000 29.36816507312184800536
421.90000 29.36816507312184800536
422.00000 29.36816507312184800536
422.10000 29.36816507312184800536
422.20000 29.36816507312184800536
422.30000 29.36816507312184800536
422.40000 29.36816507312184800536
422.50000 29.36816507312184800536
422.60000 29.36816507312184800536
422.70000 29.36816507312184800536
422.80000 29.36816507312184800536
422.90000 29.36816507312184800536
423.00000 29.36816507312184800536
423.10000 29.36816507312184800536
423.20000 29.36816507312184800536
423.30000 29.36816507312184800536
423.40000 29.36816507312184800536
423.50000 29.36816507312184800536
423.60000 29.36816507312184800536
423.70000 29.36816507312184800536
423.80000 29.36816507312184800536
423.90000 29.36816507312184800536
424.00000 29.36816507312184800536
424.10000 29.36816507312184800536
424.20000 29.36816507312184800536
424.30000 29.36816507312184800536
424.40000 29.36816507312184800536
424.50000 29.36816507312184800536
424.60000 29.36816507312184800536
424.70000 29.36816507312184800536
424.80000 29.36816507312184800536
424.90000 29.36816507312184800536
425.00000 29.36816507312184800536
425.10000 29.36816507312184800536
425.20000 29.36816507312184800536
425.30000 29.36816507312184800536
425.40000 29.36816507312184800536
425.50000 29.36816507312184800536
425.60000 29.36816507312184800536
425.70000 29.36816507312184800536
425.80000 29.36816507312184800536
425.90000 29.36816507312184800536
426.00000 29.36816507312184800536
426.10000 29.36816507312184800536
426.20000 29.36816507312184800536
426.30000 29.36816507312184800536
426.40000 29.36816507312184800536
426.50000 29.36816507312184800536
426.60000 29.36816507312184800536
426.70000 29.36816507312184800536
426.80000 29.36816507312184800536
426.90000 29.36816507312184800536
427.00000 29.36816507312184800536
427.10000 29.36816507312184800536
427.20000 29.36816507312184800536
427.30000 29.36816507312184800536
427.40000 29.36816507312184800536
427.50000 29.36816507312184800536
427.60000 29.36816507312184800536
427.70000 29.36816507312184800536
427.80000 29.36816507312184800536
427.90000 29.36816507312184800536
428.00000 29.36816507312184800536
428.10000 29.36816507312184800536
428.20000 29.36816507312184800536
428.30000 29.36816507312184800536
428.40000 29.36816507312184800536
428.50000 29.36816507312184800536
428.60000 29.36816507312184800536
428.70000 29.36816507312184800536
428.80000 29.36816507312184800536
428.90000 29.36816507312184800536
429.00000 29.36816507312184800536
429.10000 29.36816507312184800536
429.20000 29.36816507312184800536
429.30000 29.36816507312184800536
429.40000 29.36816507312184800536
429.50000 29.36816507312184800536
429.60000 29.36816507312184800536
429.70000 29.36816507312184800536
429.80000 29.36816507312184800536
429.90000 29.36816507312184800536
430.00000 29.36816507312184800536
430.10000 29.36816507312184800536
430.20000 29.36816507312184800536
430.30000 29.36816507312184800536
430.40000 29.36816507312184800536
430.50000 29.36816507312184800536
430.60000 29.36816507312184800536
430.70000 29.36816507312184800536
430.80000 29.36816507312184800536
430.90000 29.36816507312184800536
431.00000 29.36816507312184800536
431.10000 29.36816507312184800536
431.20000 29.36816507312184800536
431.30000 29.36816507312184800536
431.40000 29.36816507312184800536
431.50000 29.36816507312184800536
431.60000 29.36816507312184800536
431.70000 29.36816507312184800536
431.80000 29.36816507312184800536
431.90000 29.36816507312184800536
432.00000 29.36816507312184800536
432.10000 29.36816507312184800536
432.20000 29.36816507312184800536
432.30000 29.36816507312184800536
432.40000 29.36816507312184800536
432.50000 29.36816507312184800536
432.60000 29.36816507312184800536
432.70000 29.36816507312184800536
432.80000 29.36816507312184800536
432.90000 29.36816507312184800536
433.00000 29.36816507312184800536
433.10000 29.36816507312184800536
433.20000 29.36816507312184800536
433.30000 29.36816507312184800536
433.40000 29.36816507312184800536
433.50000 29.36816507312184800536
433.60000 29.36816507312184800536
433.70000 29.36816507312184800536
433.80000 29.36816507312184800536
433.90000 29.36816507312184800536
434.00000 29.36816507312184800536
434.10000 29.36816507312184800536
434.20000 29.36816507312184800536
434.30000 29.36816507312184800536
434.40000 29.36816507312184800536
434.50000 29.36816507312184800536
434.60000 29.36816507312184800536
434.70000 29.36816507312184800536
434.80000 29.36816507312184800536
434.90000 29.36816507312184800536
435.00000 29.36816507312184800536
435.10000 29.36816507312184800536
435.20000 29.36816507312184800536
435.30000 29.36816507312184800536
435.40000 29.36816507312184800536
435.50000 29.36816507312184800536
435.60000 29.36816507312184800536
435.70000 29.36816507312184800536
435.80000 29.36816507312184800536
435.90000 29.36816507312184800536
436.00000 29.36816507312184800536
436.10000 29.36816507312184800536
436.20000 29.36816507312184800536
436.30000 29.36816507312184800536
436.40000 29.36816507312184800536
436.50000 29.36816507312184800536
436.60000 29.36816507312184800536
436.70000 29.36816507312184800536
436.80000 29.36816507312184800536
436.90000 29.36816507312184800536
437.00000 29.36816507312184800536
437.10000 29.36816507312184800536
437.20000 29.36816507312184800536
437.30000 29.36816507312184800536
437.40000 29.36816507312184800536
437.50000 29.36816507312184800536
437.60000 29.36816507312184800536
437.70000 29.36816507312184800536
437.80000 29.36816507312184800536
437.90000 29.36816507312184800536
438.00000 29.36816507312184800536
438.10000 29.36816507312184800536
438.20000 29.36816507312184800536
438.30000 29.36816507312184800536
438.40000 29.36816507312184800536
438.50000 29.36816507312184800536
438.60000 29.36816507312184800536
438.70000 29.36816507312184800536
438.80000 29.36816507312184800536
438.90000 29.36816507312184800536
439.00000 29.36816507312184800536
439.10000 29.36816507312184800536
439.20000 29.36816507312184800536
439.30000 29.36816507312184800536
439.40000 29.36816507312184800536
439.50000 29.36816507312184800536
439.60000 29.36816507312184800536
439.70000 29.36816507312184800536
439.80000 29.36816507312184800536
439.90000 29.36816507312184800536
440.00000 29.36816507312184800536
440.10000 29.36816507312184800536
440.20000 29.36816507312184800536
440.30000 29.36816507312184800536
440.40000 29.36816507312184800536
440.50000 29.36816507312184800536
440.60000 29.36816507312184800536
440.70000 29.36816507312184800536
440.80000 29.36816507312184800536
440.90000 29.36816507312184800536
441.00000 29.36816507312184800536
441.10000 29.36816507312184800536
441.20000 29.36816507312184800536
441.30000 29.36816507312184800536
441.40000 29.36816507312184800536
441.50000 29.36816507312184800536
441.60000 29.36816507312184800536
441.70000 29.36816507312184800536
441.80000 29.36816507312184800536
441.90000 29.36816507312184800536
442.00000 29.36816507312184800536
442.10000 29.36816507312184800536
442.20000 29.36816507312184800536
442.30000 29.36816507312184800536
442.40000 29.36816507312184800536
442.50000 29.36816507312184800536
442.60000 29.36816507312184800536
442.70000 29.36816507312184800536
442.80000 29.36816507312184800536
442.90000 29.36816507312184800536
443.00000 29.36816507312184800536
443.10000 29.36816507312184800536
443.20000 29.36816507312184800536
443.30000 29.36816507312184800536
443.40000 29.36816507312184800536
443.50000 29.36816507312184800536
443.60000 29.36816507312184800536
443.70000 29.36816507312184800536
443.80000 29.36816507312184800536
443.90000 29.36816507312184800536
444.00000 29.36816507312184800536
444.10000 29.36816507312184800536
444.20000 29.36816507312184800536
444.30000 29.36816507312184800536
444.40000 29.36816507312184800536
444.50000 29.36816507312184800536
444.60000 29.36816507312184800536
444.70000 29.36816507312184800536
444.80000 29.36816507312184800536
444.90000 29.36816507312184800536
445.00000 29.36816507312184800536
445.10000 29.36816507312184800536
445.20000 29.36816507312184800536
445.30000 29.36816507312184800536
445.40000 29.36816507312184800536
445.50000 29.36816507312184800536
445.60000 29.36816507312184800536
445.70000 29.36816507312184800536
445.80000 29.36816507312184800536
445.90000 29.36816507312184800536
446.00000 29.36816507312184800536
446.10000 29.36816507312184800536
446.20000 29.36816507312184800536
446.30000 29.36816507312184800536
446.40000 29.36816507312184800536
446.50000 29.36816507312184800536
446.60000 29.36816507312184800536
446.70000 29.36816507312184800536
446.80000 29.36816507312184800536
446.90000 29.36816507312184800536
447.00000 29.36816507312184800536
447.10000 29.36816507312184800536
447.20000 29.36816507312184800536
447.30000 29.36816507312184800536
447.40000 29.36816507312184800536
447.50000 29.36816507312184800536
447.60000 29.36816507312184800536
447.70000 29.36816507312184800536
447.80000 29.36816507312184800536
447.90000 29.36816507312184800536
448.00000 29.36816507312184800536
448.10000 29.36816507312184800536
448.20000 29.36816507312184800536
448.30000 29.36816507312184800536
448.40000 29.36816507312184800536
448.50000 29.36816507312184800536
448.60000 29.36816507312184800536
448.70000 29.36816507312184800536
448.80000 29.36816507312184800536
448.90000 29.36816507312184800536
449.00000 29.36816507312184800536
449.10000 29.36816507312184800536
449.20000 29.36816507312184800536
449.30000 29.36816507312184800536
449.40000 29.36816507312184800536
449.50000 29.36816507312184800536
449.60000 29.36816507312184800536
449.70000 29.36816507312184800536
449.80000 29.36816507312184800536
449.90000 29.36816507312184800536
450.00000 29.36816507312184800536
450.10000 29.36816507312184800536
450.20000 29.36816507312184800536
450.30000 29.36816507312184800536
450.40000 29.36816507312184800536
450.50000 29.36816507312184800536
450.60000 29.36816507312184800536
450.70000 29.36816507312184800536
450.80000 29.36816507312184800536
450.90000 29.36816507312184800536
451.00000 29.36816507312184800536
451.10000 29.36816507312184800536
451.20000 29.36816507312184800536
451.30000 29.36816507312184800536
451.40000 29.36816507312184800536
451.50000 29.36816507312184800536
451.60000 29.36816507312184800536
451.70000 29.36816507312184800536
451.80000 29.36816507312184800536
451.90000 29.36816507312184800536
452.00000 29.36816507312184800536
452.10000 29.36816507312184800536
452.20000 29.36816507312184800536
452.30000 29.36816507312184800536
452.40000 29.36816507312184800536
452.50000 29.36816507312184800536
452.60000 29.36816507312184800536
452.70000 29.36816507312184800536
452.80000 29.36816507312184800536
452.90000 29.36816507312184800536
453.00000 29.36816507312184800536
453.10000 29.36816507312184800536
453.20000 29.36816507312184800536
453.30000 29.36816507312184800536
453.40000 29.36816507312184800536
453.50000 29.36816507312184800536
453.60000 29.36816507312184800536
453.70000 29.36816507312184800536
453.80000 29.36816507312184800536
453.90000 29.36816507312184800536
454.00000 29.36816507312184800536
454.10000 29.36816507312184800536
454.20000 29.36816507312184800536
454.30000 29.36816507312184800536
454.40000 29.36816507312184800536
454.50000 29.36816507312184800536
454.60000 29.36816507312184800536
454.70000 29.36816507312184800536
454.80000 29.36816507312184800536
454.90000 29.36816507312184800536
455.00000 29.36816507312184800536
455.10000 29.36816507312184800536
455.20000 29.36816507312184800536
455.30000 29.36816507312184800536
455.40000 29.36816507312184800536
455.50000 29.36816507312184800536
455.60000 29.36816507312184800536
455.70000 29.36816507312184800536
455.80000 29.36816507312184800536
455.90000 29.36816507312184800536
456.00000 29.36816507312184800536
456.10000 29.36816507312184800536
456.20000 29.36816507312184800536
456.30000 29.36816507312184800536
456.40000 29.36816507312184800536
456.50000 29.36816507312184800536
456.60000 29.36816507312184800536
456.70000 29.36816507312184800536
456.80000 29.36816507312184800536
456.90000 29.36816507312184800536
457.00000 29.36816507312184800536
457.10000 29.36816507312184800536
457.20000 29.36816507312184800536
457.30000 29.36816507312184800536
457.40000 29.36816507312184800536
457.50000 29.36816507312184800536
457.60000 29.36816507312184800536
457.70000 29.36816507312184800536
457.80000 29.36816507312184800536
457.90000 29.36816507312184800536
458.00000 29.36816507312184800536
458.10000 29.36816507312184800536
458.20000 29.36816507312184800536
458.30000 29.36816507312184800536
458.40000 29.36816507312184800536
458.50000 29.36816507312184800536
458.60000 29.36816507312184800536
458.70000 29.36816507312184800536
458.80000 29.36816507312184800536
458.90000 29.36816507312184800536
459.00000 29.36816507312184800536
459.10000 29.36816507312184800536
459.20000 29.36816507312184800536
459.30000 29.36816507312184800536
459.40000 29.36816507312184800536
459.50000 29.36816507312184800536
459.60000 29.36816507312184800536
459.70000 29.36816507312184800536
459.80000 29.36816507312184800536
459.90000 29.36816507312184800536
460.00000 29.36816507312184800536
460.10000 29.36816507312184800536
460.20000 29.36816507312184800536
460.30000 29.36816507312184800536
460.40000 29.36816507312184800536
460.50000 29.36816507312184800536
460.60000 29.36816507312184800536
460.70000 29.36816507312184800536
460.80000 29.36816507312184800536
460.90000 29.36816507312184800536
461.00000 29.36816507312184800536
461.10000 29.36816507312184800536
461.20000 29.36816507312184800536
461.30000 29.36816507312184800536
461.40000 29.36816507312184800536
461.50000 29.36816507312184800536
461.60000 29.36816507312184800536
461.70000 29.36816507312184800536
461.80000 29.36816507312184800536
461.90000 29.36816507312184800536
462.00000 29.36816507312184800536
462.10000 29.36816507312184800536
462.20000 29.36816507312184800536
462.30000 29.36816507312184800536
462.40000 29.36816507312184800536
462.50000 29.36816507312184800536
462.60000 29.36816507312184800536
462.70000 29.36816507312184800536
462.80000 29.36816507312184800536
462.90000 29.36816507312184800536
463.00000 29.36816507312184800536
463.10000 29.36816507312184800536
463.20000 29.36816507312184800536
463.30000 29.36816507312184800536
463.40000 29.36816507312184800536
463.50000 29.36816507312184800536
463.60000 29.36816507312184800536
463.70000 29.36816507312184800536
463.80000 29.36816507312184800536
463.90000 29.36816507312184800536
464.00000 29.36816507312184800536
464.10000 29.36816507312184800536
464.20000 29.36816507312184800536
464.30000 29.36816507312184800536
464.40000 29.36816507312184800536
464.50000 29.36816507312184800536
464.60000 29.36816507312184800536
464.70000 29.36816507312184800536
464.80000 29.36816507312184800536
464.90000 29.36816507312184800536
465.00000 29.36816507312184800536
465.10000 29.36816507312184800536
465.20000 29.36816507312184800536
465.30000 29.36816507312184800536
465.40000 29.36816507312184800536
465.50000 29.36816507312184800536
465.60000 29.36816507312184800536
465.70000 29.36816507312184800536
465.80000 29.36816507312184800536
465.90000 29.36816507312184800536
466.00000 29.36816507312184800536
466.10000 29.36816507312184800536
466.20000 29.36816507312184800536
466.30000 29.36816507312184800536
466.40000 29.36816507312184800536
466.50000 29.36816507312184800536
466.60000 29.36816507312184800536
466.70000 29.36816507312184800536
466.80000 29.36816507312184800536
466.90000 29.36816507312184800536
467.00000 29.36816507312184800536
467.10000 29.36816507312184800536
467.20000 29.36816507312184800536
467.30000 29.36816507312184800536
467.40000 29.36816507312184800536
467.50000 29.36816507312184800536
467.60000 29.36816507312184800536
467.70000 29.36816507312184800536
467.80000 29.36816507312184800536
467.90000 29.36816507312184800536
468.00000 29.36816507312184800536
468.10000 29.36816507312184800536
468.20000 29.36816507312184800536
468.30000 29.36816507312184800536
468.40000 29.36816507312184800536
468.50000 29.36816507312184800536
468.60000 29.36816507312184800536
468.70000 29.36816507312184800536
468.80000 29.36816507312184800536
468.90000 29.36816507312184800536
469.00000 29.36816507312184800536
469.10000 29.36816507312184800536
469.20000 29.36816507312184800536
469.30000 29.36816507312184800536
469.40000 29.36816507312184800536
469.50000 29.36816507312184800536
469.60000 29.36816507312184800536
469.70000 29.36816507312184800536
469.80000 29.36816507312184800536
469.90000 29.36816507312184800536
470.00000 29.36816507312184800536
470.10000 29.36816507312184800536
470.20000 29.36816507312184800536
470.30000 29.36816507312184800536
470.40000 29.36816507312184800536
470.50000 29.36816507312184800536
470.60000 29.36816507312184800536
470.70000 29.36816507312184800536
470.80000 29.36816507312184800536
470.90000 29.36816507312184800536
471.00000 29.36816507312184800536
471.10000 29.36816507312184800536
471.20000 29.36816507312184800536
471.30000 29.36816507312184800536
471.40000 29.36816507312184800536
471.50000 29.36816507312184800536
471.60000 29.36816507312184800536
471.70000 29.36816507312184800536
471.80000 29.36816507312184800536
471.90000 29.36816507312184800536
472.00000 29.36816507312184800536
472.10000 29.36816507312184800536
472.20000 29.36816507312184800536
472.30000 29.36816507312184800536
472.40000 29.36816507312184800536
472.50000 29.36816507312184800536
472.60000 29.36816507312184800536
472.70000 29.36816507312184800536
472.80000 29.36816507312184800536
472.90000 29.36816507312184800536
473.00000 29.36816507312184800536
473.10000 29.36816507312184800536
473.20000 29.36816507312184800536
473.30000 29.36816507312184800536
473.40000 29.36816507312184800536
473.50000 29.36816507312184800536
473.60000 29.36816507312184800536
473.70000 29.36816507312184800536
473.80000 29.36816507312184800536
473.90000 29.36816507312184800536
474.00000 29.36816507312184800536
474.10000 29.36816507312184800536
474.20000 29.36816507312184800536
474.30000 29.36816507312184800536
474.40000 29.36816507312184800536
474.50000 29.36816507312184800536
474.60000 29.36816507312184800536
474.70000 29.36816507312184800536
474.80000 29.36816507312184800536
474.90000 29.36816507312184800536
475.00000 29.36816507312184800536
475.10000 29.36816507312184800536
475.20000 29.36816507312184800536
475.30000 29.36816507312184800536
475.40000 29.36816507312184800536
475.50000 29.36816507312184800536
475.60000 29.36816507312184800536
475.70000 29.36816507312184800536
475.80000 29.36816507312184800536
475.90000 29.36816507312184800536
476.00000 29.36816507312184800536
476.10000 29.36816507312184800536
476.20000 29.36816507312184800536
476.30000 29.36816507312184800536
476.40000 29.36816507312184800536
476.50000 29.36816507312184800536
476.60000 29.36816507312184800536
476.70000 29.36816507312184800536
476.80000 29.36816507312184800536
476.90000 29.36816507312184800536
477.00000 29.36816507312184800536
477.10000 29.36816507312184800536
477.20000 29.36816507312184800536
477.30000 29.36816507312184800536
477.40000 29.36816507312184800536
477.50000 29.36816507312184800536
477.60000 29.36816507312184800536
477.70000 29.36816507312184800536
477.80000 29.36816507312184800536
477.90000 29.36816507312184800536
478.00000 29.36816507312184800536
478.10000 29.36816507312184800536
478.20000 29.36816507312184800536
478.30000 29.36816507312184800536
478.40000 29.36816507312184800536
478.50000 29.36816507312184800536
478.60000 29.36816507312184800536
478.70000 29.36816507312184800536
478.80000 29.36816507312184800536
478.90000 29.36816507312184800536
479.00000 29.36816507312184800536
479.10000 29.36816507312184800536
479.20000 29.36816507312184800536
479.30000 29.36816507312184800536
479.40000 29.36816507312184800536
479.50000 29.36816507312184800536
479.60000 29.36816507312184800536
479.70000 29.36816507312184800536
479.80000 29.36816507312184800536
479.90000 29.36816507312184800536
480.00000 29.36816507312184800536
480.10000 29.36816507312184800536
480.20000 29.36816507312184800536
480.30000 29.36816507312184800536
480.40000 29.36816507312184800536
480.50000 29.36816507312184800536
480.60000 29.36816507312184800536
480.70000 29.36816507312184800536
480.80000 29.36816507312184800536
480.90000 29.36816507312184800536
481.00000 29.36816507312184800536
481.10000 29.36816507312184800536
481.20000 29.36816507312184800536
481.30000 29.36816507312184800536
481.40000 29.36816507312184800536
481.50000 29.36816507312184800536
481.60000 29.36816507312184800536
481.70000 29.36816507312184800536
481.80000 29.36816507312184800536
481.90000 29.36816507312184800536
482.00000 29.36816507312184800536
482.10000 29.36816507312184800536
482.20000 29.36816507312184800536
482.30000 29.36816507312184800536
482.40000 29.36816507312184800536
482.50000 29.36816507312184800536
482.60000 29.36816507312184800536
482.70000 29.36816507312184800536
482.80000 29.36816507312184800536
482.90000 29.36816507312184800536
483.00000 29.36816507312184800536
483.10000 29.36816507312184800536
483.20000 29.36816507312184800536
483.30000 29.36816507312184800536
483.40000 29.36816507312184800536
483.50000 29.36816507312184800536
483.60000 29.36816507312184800536
483.70000 29.36816507312184800536
483.80000 29.36816507312184800536
483.90000 29.36816507312184800536
484.00000 29.36816507312184800536
484.10000 29.36816507312184800536
484.20000 29.36816507312184800536
484.30000 29.36816507312184800536
484.40000 29.36816507312184800536
484.50000 29.36816507312184800536
484.60000 29.36816507312184800536
484.70000 29.36816507312184800536
484.80000 29.36816507312184800536
484.90000 29.36816507312184800536
485.00000 29.36816507312184800536
485.10000 29.36816507312184800536
485.20000 29.36816507312184800536
485.30000 29.36816507312184800536
485.40000 29.36816507312184800536
485.50000 29.36816507312184800536
485.60000 29.36816507312184800536
485.70000 29.36816507312184800536
485.80000 29.36816507312184800536
485.90000 29.36816507312184800536
486.00000 29.36816507312184800536
486.10000 29.36816507312184800536
486.20000 29.36816507312184800536
486.30000 29.36816507312184800536
486.40000 29.36816507312184800536
486.50000 29.36816507312184800536
486.60000 29.36816507312184800536
486.70000 29.36816507312184800536
486.80000 29.36816507312184800536
486.90000 29.36816507312184800536
487.00000 29.36816507312184800536
487.10000 29.36816507312184800536
487.20000 29.36816507312184800536
487.30000 29.36816507312184800536
487.40000 29.36816507312184800536
487.50000 29.36816507312184800536
487.60000 29.36816507312184800536
487.70000 29.36816507312184800536
487.80000 29.36816507312184800536
487.90000 29.36816507312184800536
488.00000 29.36816507312184800536
488.10000 29.36816507312184800536
488.20000 29.36816507312184800536
488.30000 29.36816507312184800536
488.40000 29.36816507312184800536
488.50000 29.36816507312184800536
488.60000 29.36816507312184800536
488.70000 29.36816507312184800536
488.80000 29.36816507312184800536
488.90000 29.36816507312184800536
489.00000 29.36816507312184800536
489.10000 29.36816507312184800536
489.20000 29.36816507312184800536
489.30000 29.36816507312184800536
489.40000 29.36816507312184800536
489.50000 29.36816507312184800536
489.60000 29.36816507312184800536
489.70000 29.36816507312184800536
489.80000 29.36816507312184800536
489.90000 29.36816507312184800536
490.00000 29.36816507312184800536
490.10000 29.36816507312184800536
490.20000 29.36816507312184800536
490.30000 29.36816507312184800536
490.40000 29.36816507312184800536
490.50000 29.36816507312184800536
490.60000 29.36816507312184800536
490.70000 29.36816507312184800536
490.80000 29.36816507312184800536
490.90000 29.36816507312184800536
491.00000 29.36816507312184800536
491.10000 29.36816507312184800536
491.20000 29.36816507312184800536
491.30000 29.36816507312184800536
491.40000 29.36816507312184800536
491.50000 29.36816507312184800536
491.60000 29.36816507312184800536
491.70000 29.36816507312184800536
491.80000 29.36816507312184800536
491.90000 29.36816507312184800536
492.00000 29.36816507312184800536
492.10000 29.36816507312184800536
492.20000 29.36816507312184800536
492.30000 29.36816507312184800536
492.40000 29.36816507312184800536
492.50000 29.36816507312184800536
492.60000 29.36816507312184800536
492.70000 29.36816507312184800536
492.80000 29.36816507312184800536
492.90000 29.36816507312184800536
493.00000 29.36816507312184800536
493.10000 29.36816507312184800536
493.20000 29.36816507312184800536
493.30000 29.36816507312184800536
493.40000 29.36816507312184800536
493.50000 29.36816507312184800536
493.60000 29.36816507312184800536
493.70000 29.36816507312184800536
493.80000 29.36816507312184800536
493.90000 29.36816507312184800536
494.00000 29.36816507312184800536
494.10000 29.36816507312184800536
494.20000 29.36816507312184800536
494.30000 29.36816507312184800536
494.40000 29.36816507312184800536
494.50000 29.36816507312184800536
494.60000 29.36816507312184800536
494.70000 29.36816507312184800536
494.80000 29.36816507312184800536
494.90000 29.36816507312184800536
495.00000 29.36816507312184800536
495.10000 29.36816507312184800536
495.20000 29.36816507312184800536
495.30000 29.36816507312184800536
495.40000 29.36816507312184800536
495.50000 29.36816507312184800536
495.60000 29.36816507312184800536
495.70000 29.36816507312184800536
495.80000 29.36816507312184800536
495.90000 29.36816507312184800536
496.00000 29.36816507312184800536
496.10000 29.36816507312184800536
496.20000 29.36816507312184800536
496.30000 29.36816507312184800536
496.40000 29.36816507312184800536
496.50000 29.36816507312184800536
496.60000 29.36816507312184800536
496.70000 29.36816507312184800536
496.80000 29.36816507312184800536
496.90000 29.36816507312184800536
497.00000 29.36816507312184800536
497.10000 29.36816507312184800536
497.20000 29.36816507312184800536
497.30000 29.36816507312184800536
497.40000 29.36816507312184800536
497.50000 29.36816507312184800536
497.60000 29.36816507312184800536
497.70000 29.36816507312184800536
497.80000 29.36816507312184800536
497.90000 29.36816507312184800536
498.00000 29.36816507312184800536
498.10000 29.36816507312184800536
498.20000 29.36816507312184800536
498.30000 29.36816507312184800536
498.40000 29.36816507312184800536
498.50000 29.36816507312184800536
498.60000 29.36816507312184800536
498.70000 29.36816507312184800536
498.80000 29.36816507312184800536
498.90000 29.36816507312184800536
499.00000 29.36816507312184800536
499.10000 29.36816507312184800536
499.20000 29.36816507312184800536
499.30000 29.36816507312184800536
499.40000 29.36816507312184800536
499.50000 29.36816507312184800536
499.60000 29.36816507312184800536
499.70000 29.36816507312184800536
499.80000 29.36816507312184800536
499.90000 29.36816507312184800536
500.00000 29.36816507312184800536
500.10000 29.36816507312184800536
500.20000 29.36816507312184800536
500.30000 29.36816507312184800536
500.40000 29.36816507312184800536
500.50000 29.36816507312184800536
500.60000 29.36816507312184800536
500.70000 29.36816507312184800536
500.80000 29.36816507312184800536
500.90000 29.36816507312184800536
501.00000 29.36816507312184800536
501.10000 29.36816507312184800536
501.20000 29.36816507312184800536
501.30000 29.36816507312184800536
501.40000 29.36816507312184800536
501.50000 29.36816507312184800536
501.60000 29.36816507312184800536
501.70000 29.36816507312184800536
501.80000 29.36816507312184800536
501.90000 29.36816507312184800536
502.00000 29.36816507312184800536
502.10000 29.36816507312184800536
502.20000 29.36816507312184800536
502.30000 29.36816507312184800536
502.40000 29.36816507312184800536
502.50000 29.36816507312184800536
502.60000 29.36816507312184800536
502.70000 29.36816507312184800536
502.80000 29.36816507312184800536
502.90000 29.36816507312184800536
503.00000 29.36816507312184800536
503.10000 29.36816507312184800536
503.20000 29.36816507312184800536
503.30000 29.36816507312184800536
503.40000 29.36816507312184800536
503.50000 29.36816507312184800536
503.60000 29.36816507312184800536
503.70000 29.36816507312184800536
503.80000 29.36816507312184800536
503.90000 29.36816507312184800536
504.00000 29.36816507312184800536
504.10000 29.36816507312184800536
504.20000 29.36816507312184800536
504.30000 29.36816507312184800536
504.40000 29.36816507312184800536
504.50000 29.36816507312184800536
504.60000 29.36816507312184800536
504.70000 29.36816507312184800536
504.80000 29.36816507312184800536
504.90000 29.36816507312184800536
505.00000 29.36816507312184800536
505.10000 29.36816507312184800536
505.20000 29.36816507312184800536
505.30000 29.36816507312184800536
505.40000 29.36816507312184800536
505.50000 29.36816507312184800536
505.60000 29.36816507312184800536
505.70000 29.36816507312184800536
505.80000 29.36816507312184800536
505.90000 29.36816507312184800536
506.00000 29.36816507312184800536
506.10000 29.36816507312184800536
506.20000 29.36816507312184800536
506.30000 29.36816507312184800536
506.40000 29.36816507312184800536
506.50000 29.36816507312184800536
506.60000 29.36816507312184800536
506.70000 29.36816507312184800536
506.80000 29.36816507312184800536
506.90000 29.36816507312184800536
507.00000 29.36816507312184800536
507.10000 29.36816507312184800536
507.20000 29.36816507312184800536
507.30000 29.36816507312184800536
507.40000 29.36816507312184800536
507.50000 29.36816507312184800536
507.60000 29.36816507312184800536
507.70000 29.36816507312184800536
507.80000 29.36816507312184800536
507.90000 29.36816507312184800536
508.00000 29.36816507312184800536
508.10000 29.36816507312184800536
508.20000 29.36816507312184800536
508.30000 29.36816507312184800536
508.40000 29.36816507312184800536
508.50000 29.36816507312184800536
508.60000 29.36816507312184800536
508.70000 29.36816507312184800536
508.80000 29.36816507312184800536
508.90000 29.36816507312184800536
509.00000 29.36816507312184800536
509.10000 29.36816507312184800536
509.20000 29.36816507312184800536
509.30000 29.36816507312184800536
509.40000 29.36816507312184800536
509.50000 29.36816507312184800536
509.60000 29.36816507312184800536
509.70000 29.36816507312184800536
509.80000 29.36816507312184800536
509.90000 29.36816507312184800536
510.00000 29.36816507312184800536
510.10000 29.36816507312184800536
510.20000 29.36816507312184800536
510.30000 29.36816507312184800536
510.40000 29.36816507312184800536
510.50000 29.36816507312184800536
510.60000 29.36816507312184800536
510.70000 29.36816507312184800536
510.80000 29.36816507312184800536
510.90000 29.36816507312184800536
511.00000 29.36816507312184800536
511.10000 29.36816507312184800536
511.20000 29.36816507312184800536
511.30000 29.36816507312184800536
511.40000 29.36816507312184800536
511.50000 29.36816507312184800536
511.60000 29.36816507312184800536
511.70000 29.36816507312184800536
511.80000 29.36816507312184800536
511.90000 29.36816507312184800536
512.00000 29.36816507312184800536
512.10000 29.36816507312184800536
512.20000 29.36816507312184800536
512.30000 29.36816507312184800536
512.40000 29.36816507312184800536
512.50000 29.36816507312184800536
512.60000 29.36816507312184800536
512.70000 29.36816507312184800536
512.80000 29.36816507312184800536
512.90000 29.36816507312184800536
513.00000 29.36816507312184800536
513.10000 29.36816507312184800536
513.20000 29.36816507312184800536
513.30000 29.36816507312184800536
513.40000 29.36816507312184800536
513.50000 29.36816507312184800536
513.60000 29.36816507312184800536
513.70000 29.36816507312184800536
513.80000 29.36816507312184800536
513.90000 29.36816507312184800536
514.00000 29.36816507312184800536
514.10000 29.36816507312184800536
514.20000 29.36816507312184800536
514.30000 29.36816507312184800536
514.40000 29.36816507312184800536
514.50000 29.36816507312184800536
514.60000 29.36816507312184800536
514.70000 29.36816507312184800536
514.80000 29.36816507312184800536
514.90000 29.36816507312184800536
515.00000 29.36816507312184800536
515.10000 29.36816507312184800536
515.20000 29.36816507312184800536
515.30000 29.36816507312184800536
515.40000 29.36816507312184800536
515.50000 29.36816507312184800536
515.60000 29.36816507312184800536
515.70000 29.36816507312184800536
515.80000 29.36816507312184800536
515.90000 29.36816507312184800536
516.00000 29.36816507312184800536
516.10000 29.36816507312184800536
516.20000 29.36816507312184800536
516.30000 29.36816507312184800536
516.40000 29.36816507312184800536
516.50000 29.36816507312184800536
516.60000 29.36816507312184800536
516.70000 29.36816507312184800536
516.80000 29.36816507312184800536
516.90000 29.36816507312184800536
517.00000 29.36816507312184800536
517.10000 29.36816507312184800536
517.20000 29.36816507312184800536
517.30000 29.36816507312184800536
517.40000 29.36816507312184800536
517.50000 29.36816507312184800536
517.60000 29.36816507312184800536
517.70000 29.36816507312184800536
517.80000 29.36816507312184800536
517.90000 29.36816507312184800536
518.00000 29.36816507312184800536
518.10000 29.36816507312184800536
518.20000 29.36816507312184800536
518.30000 29.36816507312184800536
518.40000 29.36816507312184800536
518.50000 29.36816507312184800536
518.60000 29.36816507312184800536
518.70000 29.36816507312184800536
518.80000 29.36816507312184800536
518.90000 29.36816507312184800536
519.00000 29.36816507312184800536
519.10000 29.36816507312184800536
519.20000 29.36816507312184800536
519.30000 29.36816507312184800536
519.40000 29.36816507312184800536
519.50000 29.36816507312184800536
519.60000 29.36816507312184800536
519.70000 29.36816507312184800536
519.80000 29.36816507312184800536
519.90000 29.36816507312184800536
520.00000 29.36816507312184800536
520.10000 29.36816507312184800536
520.20000 29.36816507312184800536
520.30000 29.36816507312184800536
520.40000 29.36816507312184800536
520.50000 29.36816507312184800536
520.60000 29.36816507312184800536
520.70000 29.36816507312184800536
520.80000 29.36816507312184800536
520.90000 29.36816507312184800536
521.00000 29.36816507312184800536
521.10000 29.36816507312184800536
521.20000 29.36816507312184800536
521.30000 29.36816507312184800536
521.40000 29.36816507312184800536
521.50000 29.36816507312184800536
521.60000 29.36816507312184800536
521.70000 29.36816507312184800536
521.80000 29.36816507312184800536
521.90000 29.36816507312184800536
522.00000 29.36816507312184800536
522.10000 29.36816507312184800536
522.20000 29.36816507312184800536
522.30000 29.36816507312184800536
522.40000 29.36816507312184800536
522.50000 29.36816507312184800536
522.60000 29.36816507312184800536
522.70000 29.36816507312184800536
522.80000 29.36816507312184800536
522.90000 29.36816507312184800536
523.00000 29.36816507312184800536
523.10000 29.36816507312184800536
523.20000 29.36816507312184800536
523.30000 29.36816507312184800536
523.40000 29.36816507312184800536
523.50000 29.36816507312184800536
523.60000 29.36816507312184800536
523.70000 29.36816507312184800536
523.80000 29.36816507312184800536
523.90000 29.36816507312184800536
524.00000 29.36816507312184800536
524.10000 29.36816507312184800536
524.20000 29.36816507312184800536
524.30000 29.36816507312184800536
524.40000 29.36816507312184800536
524.50000 29.36816507312184800536
524.60000 29.36816507312184800536
524.70000 29.36816507312184800536
524.80000 29.36816507312184800536
524.90000 29.36816507312184800536
525.00000 29.36816507312184800536
525.10000 29.36816507312184800536
525.20000 29.36816507312184800536
525.30000 29.36816507312184800536
525.40000 29.36816507312184800536
525.50000 29.36816507312184800536
525.60000 29.36816507312184800536
525.70000 29.36816507312184800536
525.80000 29.36816507312184800536
525.90000 29.36816507312184800536
526.00000 29.36816507312184800536
526.10000 29.36816507312184800536
526.20000 29.36816507312184800536
526.30000 29.36816507312184800536
526.40000 29.36816507312184800536
526.50000 29.36816507312184800536
526.60000 29.36816507312184800536
526.70000 29.36816507312184800536
526.80000 29.36816507312184800536
526.90000 29.36816507312184800536
527.00000 29.36816507312184800536
527.10000 29.36816507312184800536
527.20000 29.36816507312184800536
527.30000 29.36816507312184800536
527.40000 29.36816507312184800536
527.50000 29.36816507312184800536
527.60000 29.36816507312184800536
527.70000 29.36816507312184800536
527.80000 29.36816507312184800536
527.90000 29.36816507312184800536
528.00000 29.36816507312184800536
528.10000 29.36816507312184800536
528.20000 29.36816507312184800536
528.30000 29.36816507312184800536
528.40000 29.36816507312184800536
528.50000 29.36816507312184800536
528.60000 29.36816507312184800536
528.70000 29.36816507312184800536
528.80000 29.36816507312184800536
528.90000 29.36816507312184800536
529.00000 29.36816507312184800536
529.10000 29.36816507312184800536
529.20000 29.36816507312184800536
529.30000 29.36816507312184800536
529.40000 29.36816507312184800536
529.50000 29.36816507312184800536
529.60000 29.36816507312184800536
529.70000 29.36816507312184800536
529.80000 29.36816507312184800536
529.90000 29.36816507312184800536
530.00000 29.36816507312184800536
530.10000 29.36816507312184800536
530.20000 29.36816507312184800536
530.30000 29.36816507312184800536
530.40000 29.36816507312184800536
530.50000 29.36816507312184800536
530.60000 29.36816507312184800536
530.70000 29.36816507312184800536
530.80000 29.36816507312184800536
530.90000 29.36816507312184800536
531.00000 29.36816507312184800536
531.10000 29.36816507312184800536
531.20000 29.36816507312184800536
531.30000 29.36816507312184800536
531.40000 29.36816507312184800536
531.50000 29.36816507312184800536
531.60000 29.36816507312184800536
531.70000 29.36816507312184800536
531.80000 29.36816507312184800536
531.90000 29.36816507312184800536
532.00000 29.36816507312184800536
532.10000 29.36816507312184800536
532.20000 29.36816507312184800536
532.30000 29.36816507312184800536
532.40000 29.36816507312184800536
532.50000 29.36816507312184800536
532.60000 29.36816507312184800536
532.70000 29.36816507312184800536
532.80000 29.36816507312184800536
532.90000 29.36816507312184800536
533.00000 29.36816507312184800536
533.10000 29.36816507312184800536
533.20000 29.36816507312184800536
533.30000 29.36816507312184800536
533.40000 29.36816507312184800536
533.50000 29.36816507312184800536
533.60000 29.36816507312184800536
533.70000 29.36816507312184800536
533.80000 29.36816507312184800536
533.90000 29.36816507312184800536
534.00000 29.36816507312184800536
534.10000 29.36816507312184800536
534.20000 29.36816507312184800536
534.30000 29.36816507312184800536
534.40000 29.36816507312184800536
534.50000 29.36816507312184800536
534.60000 29.36816507312184800536
534.70000 29.36816507312184800536
534.80000 29.36816507312184800536
534.90000 29.36816507312184800536
535.00000 29.36816507312184800536
535.10000 29.36816507312184800536
535.20000 29.36816507312184800536
535.30000 29.36816507312184800536
535.40000 29.36816507312184800536
535.50000 29.36816507312184800536
535.60000 29.36816507312184800536
535.70000 29.36816507312184800536
535.80000 29.36816507312184800536
535.90000 29.36816507312184800536
536.00000 29.36816507312184800536
536.10000 29.36816507312184800536
536.20000 29.36816507312184800536
536.30000 29.36816507312184800536
536.40000 29.36816507312184800536
536.50000 29.36816507312184800536
536.60000 29.36816507312184800536
536.70000 29.36816507312184800536
536.80000 29.36816507312184800536
536.90000 29.36816507312184800536
537.00000 29.36816507312184800536
537.10000 29.36816507312184800536
537.20000 29.36816507312184800536
537.30000 29.36816507312184800536
537.40000 29.36816507312184800536
537.50000 29.36816507312184800536
537.60000 29.36816507312184800536
537.70000 29.36816507312184800536
537.80000 29.36816507312184800536
537.90000 29.36816507312184800536
538.00000 29.36816507312184800536
538.10000 29.36816507312184800536
538.20000 29.36816507312184800536
538.30000 29.36816507312184800536
538.40000 29.36816507312184800536
538.50000 29.36816507312184800536
538.60000 29.36816507312184800536
538.70000 29.36816507312184800536
538.80000 29.36816507312184800536
538.90000 29.36816507312184800536
539.00000 29.36816507312184800536
539.10000 29.36816507312184800536
539.20000 29.36816507312184800536
539.30000 29.36816507312184800536
539.40000 29.36816507312184800536
539.50000 29.36816507312184800536
539.60000 29.36816507312184800536
539.70000 29.36816507312184800536
539.80000 29.36816507312184800536
539.90000 29.36816507312184800536
540.00000 29.36816507312184800536
540.10000 29.36816507312184800536
540.20000 29.36816507312184800536
540.30000 29.36816507312184800536
540.40000 29.36816507312184800536
540.50000 29.36816507312184800536
540.60000 29.36816507312184800536
540.70000 29.36816507312184800536
540.80000 29.36816507312184800536
540.90000 29.36816507312184800536
541.00000 29.36816507312184800536
541.10000 29.36816507312184800536
541.20000 29.36816507312184800536
541.30000 29.36816507312184800536
541.40000 29.36816507312184800536
541.50000 29.36816507312184800536
541.60000 29.36816507312184800536
541.70000 29.36816507312184800536
541.80000 29.36816507312184800536
541.90000 29.36816507312184800536
542.00000 29.36816507312184800536
542.10000 29.36816507312184800536
542.20000 29.36816507312184800536
542.30000 29.36816507312184800536
542.40000 29.36816507312184800536
542.50000 29.36816507312184800536
542.60000 29.36816507312184800536
542.70000 29.36816507312184800536
542.80000 29.36816507312184800536
542.90000 29.36816507312184800536
543.00000 29.36816507312184800536
543.10000 29.36816507312184800536
543.20000 29.36816507312184800536
543.30000 29.36816507312184800536
543.40000 29.36816507312184800536
543.50000 29.36816507312184800536
543.60000 29.36816507312184800536
543.70000 29.36816507312184800536
543.80000 29.36816507312184800536
543.90000 29.36816507312184800536
544.00000 29.36816507312184800536
544.10000 29.36816507312184800536
544.20000 29.36816507312184800536
544.30000 29.36816507312184800536
544.40000 29.36816507312184800536
544.50000 29.36816507312184800536
544.60000 29.36816507312184800536
544.70000 29.36816507312184800536
544.80000 29.36816507312184800536
544.90000 29.36816507312184800536
545.00000 29.36816507312184800536
545.10000 29.36816507312184800536
545.20000 29.36816507312184800536
545.30000 29.36816507312184800536
545.40000 29.36816507312184800536
545.50000 29.36816507312184800536
545.60000 29.36816507312184800536
545.70000 29.36816507312184800536
545.80000 29.36816507312184800536
545.90000 29.36816507312184800536
546.00000 29.36816507312184800536
546.10000 29.36816507312184800536
546.20000 29.36816507312184800536
546.30000 29.36816507312184800536
546.40000 29.36816507312184800536
546.50000 29.36816507312184800536
546.60000 29.36816507312184800536
546.70000 29.36816507312184800536
546.80000 29.36816507312184800536
546.90000 29.36816507312184800536
547.00000 29.36816507312184800536
547.10000 29.36816507312184800536
547.20000 29.36816507312184800536
547.30000 29.36816507312184800536
547.40000 29.36816507312184800536
547.50000 29.36816507312184800536
547.60000 29.36816507312184800536
547.70000 29.36816507312184800536
547.80000 29.36816507312184800536
547.90000 29.36816507312184800536
548.00000 29.36816507312184800536
548.10000 29.36816507312184800536
548.20000 29.36816507312184800536
548.30000 29.36816507312184800536
548.40000 29.36816507312184800536
548.50000 29.36816507312184800536
548.60000 29.36816507312184800536
548.70000 29.36816507312184800536
548.80000 29.36816507312184800536
548.90000 29.36816507312184800536
549.00000 29.36816507312184800536
549.10000 29.36816507312184800536
549.20000 29.36816507312184800536
549.30000 29.36816507312184800536
549.40000 29.36816507312184800536
549.50000 29.36816507312184800536
549.60000 29.36816507312184800536
549.70000 29.36816507312184800536
549.80000 29.36816507312184800536
549.90000 29.36816507312184800536
550.00000 29.36816507312184800536
550.10000 29.36816507312184800536
550.20000 29.36816507312184800536
550.30000 29.36816507312184800536
550.40000 29.36816507312184800536
550.50000 29.36816507312184800536
550.60000 29.36816507312184800536
550.70000 29.36816507312184800536
550.80000 29.36816507312184800536
550.90000 29.36816507312184800536
551.00000 29.36816507312184800536
551.10000 29.36816507312184800536
551.20000 29.36816507312184800536
551.30000 29.36816507312184800536
551.40000 29.36816507312184800536
551.50000 29.36816507312184800536
551.60000 29.36816507312184800536
551.70000 29.36816507312184800536
551.80000 29.36816507312184800536
551.90000 29.36816507312184800536
552.00000 29.36816507312184800536
552.10000 29.36816507312184800536
552.20000 29.36816507312184800536
552.30000 29.36816507312184800536
552.40000 29.36816507312184800536
552.50000 29.36816507312184800536
552.60000 29.36816507312184800536
552.70000 29.36816507312184800536
552.80000 29.36816507312184800536
552.90000 29.36816507312184800536
553.00000 29.36816507312184800536
553.10000 29.36816507312184800536
553.20000 29.36816507312184800536
553.30000 29.36816507312184800536
553.40000 29.36816507312184800536
553.50000 29.36816507312184800536
553.60000 29.36816507312184800536
553.70000 29.36816507312184800536
553.80000 29.36816507312184800536
553.90000 29.36816507312184800536
554.00000 29.36816507312184800536
554.10000 29.36816507312184800536
554.20000 29.36816507312184800536
554.30000 29.36816507312184800536
554.40000 29.36816507312184800536
554.50000 29.36816507312184800536
554.60000 29.36816507312184800536
554.70000 29.36816507312184800536
554.80000 29.36816507312184800536
554.90000 29.36816507312184800536
555.00000 29.36816507312184800536
555.10000 29.36816507312184800536
555.20000 29.36816507312184800536
555.30000 29.36816507312184800536
555.40000 29.36816507312184800536
555.50000 29.36816507312184800536
555.60000 29.36816507312184800536
555.70000 29.36816507312184800536
555.80000 29.36816507312184800536
555.90000 29.36816507312184800536
556.00000 29.36816507312184800536
556.10000 29.36816507312184800536
556.20000 29.36816507312184800536
556.30000 29.36816507312184800536
556.40000 29.36816507312184800536
556.50000 29.36816507312184800536
556.60000 29.36816507312184800536
556.70000 29.36816507312184800536
556.80000 29.36816507312184800536
556.90000 29.36816507312184800536
557.00000 29.36816507312184800536
557.10000 29.36816507312184800536
557.20000 29.36816507312184800536
557.30000 29.36816507312184800536
557.40000 29.36816507312184800536
557.50000 29.36816507312184800536
557.60000 29.36816507312184800536
557.70000 29.36816507312184800536
557.80000 29.36816507312184800536
557.90000 29.36816507312184800536
558.00000 29.36816507312184800536
558.10000 29.36816507312184800536
558.20000 29.36816507312184800536
558.30000 29.36816507312184800536
558.40000 29.36816507312184800536
558.50000 29.36816507312184800536
558.60000 29.36816507312184800536
558.70000 29.36816507312184800536
558.80000 29.36816507312184800536
558.90000 29.36816507312184800536
559.00000 29.36816507312184800536
559.10000 29.36816507312184800536
559.20000 29.36816507312184800536
559.30000 29.36816507312184800536
559.40000 29.36816507312184800536
559.50000 29.36816507312184800536
559.60000 29.36816507312184800536
559.70000 29.36816507312184800536
559.80000 29.36816507312184800536
559.90000 29.36816507312184800536
560.00000 29.36816507312184800536
560.10000 29.36816507312184800536
560.20000 29.36816507312184800536
560.30000 29.36816507312184800536
560.40000 29.36816507312184800536
560.50000 29.36816507312184800536
560.60000 29.36816507312184800536
560.70000 29.36816507312184800536
560.80000 29.36816507312184800536
560.90000 29.36816507312184800536
561.00000 29.36816507312184800536
561.10000 29.36816507312184800536
561.20000 29.36816507312184800536
561.30000 29.36816507312184800536
561.40000 29.36816507312184800536
561.50000 29.36816507312184800536
561.60000 29.36816507312184800536
561.70000 29.36816507312184800536
561.80000 29.36816507312184800536
561.90000 29.36816507312184800536
562.00000 29.36816507312184800536
562.10000 29.36816507312184800536
562.20000 29.36816507312184800536
562.30000 29.36816507312184800536
562.40000 29.36816507312184800536
562.50000 29.36816507312184800536
562.60000 29.36816507312184800536
562.70000 29.36816507312184800536
562.80000 29.36816507312184800536
562.90000 29.36816507312184800536
563.00000 29.36816507312184800536
563.10000 29.36816507312184800536
563.20000 29.36816507312184800536
563.30000 29.36816507312184800536
563.40000 29.36816507312184800536
563.50000 29.36816507312184800536
563.60000 29.36816507312184800536
563.70000 29.36816507312184800536
563.80000 29.36816507312184800536
563.90000 29.36816507312184800536
564.00000 29.36816507312184800536
564.10000 29.36816507312184800536
564.20000 29.36816507312184800536
564.30000 29.36816507312184800536
564.40000 29.36816507312184800536
564.50000 29.36816507312184800536
564.60000 29.36816507312184800536
564.70000 29.36816507312184800536
564.80000 29.36816507312184800536
564.90000 29.36816507312184800536
565.00000 29.36816507312184800536
565.10000 29.36816507312184800536
565.20000 29.36816507312184800536
565.30000 29.36816507312184800536
565.40000 29.36816507312184800536
565.50000 29.36816507312184800536
565.60000 29.36816507312184800536
565.70000 29.36816507312184800536
565.80000 29.36816507312184800536
565.90000 29.36816507312184800536
566.00000 29.36816507312184800536
566.10000 29.36816507312184800536
566.20000 29.36816507312184800536
566.30000 29.36816507312184800536
566.40000 29.36816507312184800536
566.50000 29.36816507312184800536
566.60000 29.36816507312184800536
566.70000 29.36816507312184800536
566.80000 29.36816507312184800536
566.90000 29.36816507312184800536
567.00000 29.36816507312184800536
567.10000 29.36816507312184800536
567.20000 29.36816507312184800536
567.30000 29.36816507312184800536
567.40000 29.36816507312184800536
567.50000 29.36816507312184800536
567.60000 29.36816507312184800536
567.70000 29.36816507312184800536
567.80000 29.36816507312184800536
567.90000 29.36816507312184800536
568.00000 29.36816507312184800536
568.10000 29.36816507312184800536
568.20000 29.36816507312184800536
568.30000 29.36816507312184800536
568.40000 29.36816507312184800536
568.50000 29.36816507312184800536
568.60000 29.36816507312184800536
568.70000 29.36816507312184800536
568.80000 29.36816507312184800536
568.90000 29.36816507312184800536
569.00000 29.36816507312184800536
569.10000 29.36816507312184800536
569.20000 29.36816507312184800536
569.30000 29.36816507312184800536
569.40000 29.36816507312184800536
569.50000 29.36816507312184800536
569.60000 29.36816507312184800536
569.70000 29.36816507312184800536
569.80000 29.36816507312184800536
569.90000 29.36816507312184800536
570.00000 29.36816507312184800536
570.10000 29.36816507312184800536
570.20000 29.36816507312184800536
570.30000 29.36816507312184800536
570.40000 29.36816507312184800536
570.50000 29.36816507312184800536
570.60000 29.36816507312184800536
570.70000 29.36816507312184800536
570.80000 29.36816507312184800536
570.90000 29.36816507312184800536
571.00000 29.36816507312184800536
571.10000 29.36816507312184800536
571.20000 29.36816507312184800536
571.30000 29.36816507312184800536
571.40000 29.36816507312184800536
571.50000 29.36816507312184800536
571.60000 29.36816507312184800536
571.70000 29.36816507312184800536
571.80000 29.36816507312184800536
571.90000 29.36816507312184800536
572.00000 29.36816507312184800536
572.10000 29.36816507312184800536
572.20000 29.36816507312184800536
572.30000 29.36816507312184800536
572.40000 29.36816507312184800536
572.50000 29.36816507312184800536
572.60000 29.36816507312184800536
572.70000 29.36816507312184800536
572.80000 29.36816507312184800536
572.90000 29.36816507312184800536
573.00000 29.36816507312184800536
573.10000 29.36816507312184800536
573.20000 29.36816507312184800536
573.30000 29.36816507312184800536
573.40000 29.36816507312184800536
573.50000 29.36816507312184800536
573.60000 29.36816507312184800536
573.70000 29.36816507312184800536
573.80000 29.36816507312184800536
573.90000 29.36816507312184800536
574.00000 29.36816507312184800536
574.10000 29.36816507312184800536
574.20000 29.36816507312184800536
574.30000 29.36816507312184800536
574.40000 29.36816507312184800536
574.50000 29.36816507312184800536
574.60000 29.36816507312184800536
574.70000 29.36816507312184800536
574.80000 29.36816507312184800536
574.90000 29.36816507312184800536
575.00000 29.36816507312184800536
575.10000 29.36816507312184800536
575.20000 29.36816507312184800536
575.30000 29.36816507312184800536
575.40000 29.36816507312184800536
575.50000 29.36816507312184800536
575.60000 29.36816507312184800536
575.70000 29.36816507312184800536
575.80000 29.36816507312184800536
575.90000 29.36816507312184800536
576.00000 29.36816507312184800536
576.10000 29.36816507312184800536
576.20000 29.36816507312184800536
576.30000 29.36816507312184800536
576.40000 29.36816507312184800536
576.50000 29.36816507312184800536
576.60000 29.36816507312184800536
576.70000 29.36816507312184800536
576.80000 29.36816507312184800536
576.90000 29.36816507312184800536
577.00000 29.36816507312184800536
577.10000 29.36816507312184800536
577.20000 29.36816507312184800536
577.30000 29.36816507312184800536
577.40000 29.36816507312184800536
577.50000 29.36816507312184800536
577.60000 29.36816507312184800536
577.70000 29.36816507312184800536
577.80000 29.36816507312184800536
577.90000 29.36816507312184800536
578.00000 29.36816507312184800536
578.10000 29.36816507312184800536
578.20000 29.36816507312184800536
578.30000 29.36816507312184800536
578.40000 29.36816507312184800536
578.50000 29.36816507312184800536
578.60000 29.36816507312184800536
578.70000 29.36816507312184800536
578.80000 29.36816507312184800536
578.90000 29.36816507312184800536
579.00000 29.36816507312184800536
579.10000 29.36816507312184800536
579.20000 29.36816507312184800536
579.30000 29.36816507312184800536
579.40000 29.36816507312184800536
579.50000 29.36816507312184800536
579.60000 29.36816507312184800536
579.70000 29.36816507312184800536
579.80000 29.36816507312184800536
579.90000 29.36816507312184800536
580.00000 29.36816507312184800536
580.10000 29.36816507312184800536
580.20000 29.36816507312184800536
580.30000 29.36816507312184800536
580.40000 29.36816507312184800536
580.50000 29.36816507312184800536
580.60000 29.36816507312184800536
580.70000 29.36816507312184800536
580.80000 29.36816507312184800536
580.90000 29.36816507312184800536
581.00000 29.36816507312184800536
581.10000 29.36816507312184800536
581.20000 29.36816507312184800536
581.30000 29.36816507312184800536
581.40000 29.36816507312184800536
581.50000 29.36816507312184800536
581.60000 29.36816507312184800536
581.70000 29.36816507312184800536
581.80000 29.36816507312184800536
581.90000 29.36816507312184800536
582.00000 29.36816507312184800536
582.10000 29.36816507312184800536
582.20000 29.36816507312184800536
582.30000 29.36816507312184800536
582.40000 29.36816507312184800536
582.50000 29.36816507312184800536
582.60000 29.36816507312184800536
582.70000 29.36816507312184800536
582.80000 29.36816507312184800536
582.90000 29.36816507312184800536
583.00000 29.36816507312184800536
583.10000 29.36816507312184800536
583.20000 29.36816507312184800536
583.30000 29.36816507312184800536
583.40000 29.36816507312184800536
583.50000 29.36816507312184800536
583.60000 29.36816507312184800536
583.70000 29.36816507312184800536
583.80000 29.36816507312184800536
583.90000 29.36816507312184800536
584.00000 29.36816507312184800536
584.10000 29.36816507312184800536
584.20000 29.36816507312184800536
584.30000 29.36816507312184800536
584.40000 29.36816507312184800536
584.50000 29.36816507312184800536
584.60000 29.36816507312184800536
584.70000 29.36816507312184800536
584.80000 29.36816507312184800536
584.90000 29.36816507312184800536
585.00000 29.36816507312184800536
585.10000 29.36816507312184800536
585.20000 29.36816507312184800536
585.30000 29.36816507312184800536
585.40000 29.36816507312184800536
585.50000 29.36816507312184800536
585.60000 29.36816507312184800536
585.70000 29.36816507312184800536
585.80000 29.36816507312184800536
585.90000 29.36816507312184800536
586.00000 29.36816507312184800536
586.10000 29.36816507312184800536
586.20000 29.36816507312184800536
586.30000 29.36816507312184800536
586.40000 29.36816507312184800536
586.50000 29.36816507312184800536
586.60000 29.36816507312184800536
586.70000 29.36816507312184800536
586.80000 29.36816507312184800536
586.90000 29.36816507312184800536
587.00000 29.36816507312184800536
587.10000 29.36816507312184800536
587.20000 29.36816507312184800536
587.30000 29.36816507312184800536
587.40000 29.36816507312184800536
587.50000 29.36816507312184800536
587.60000 29.36816507312184800536
587.70000 29.36816507312184800536
587.80000 29.36816507312184800536
587.90000 29.36816507312184800536
588.00000 29.36816507312184800536
588.10000 29.36816507312184800536
588.20000 29.36816507312184800536
588.30000 29.36816507312184800536
588.40000 29.36816507312184800536
588.50000 29.36816507312184800536
588.60000 29.36816507312184800536
588.70000 29.36816507312184800536
588.80000 29.36816507312184800536
588.90000 29.36816507312184800536
589.00000 29.36816507312184800536
589.10000 29.36816507312184800536
589.20000 29.36816507312184800536
589.30000 29.36816507312184800536
589.40000 29.36816507312184800536
589.50000 29.36816507312184800536
589.60000 29.36816507312184800536
589.70000 29.36816507312184800536
589.80000 29.36816507312184800536
589.90000 29.36816507312184800536
590.00000 29.36816507312184800536
590.10000 29.36816507312184800536
590.20000 29.36816507312184800536
590.30000 29.36816507312184800536
590.40000 29.36816507312184800536
590.50000 29.36816507312184800536
590.60000 29.36816507312184800536
590.70000 29.36816507312184800536
590.80000 29.36816507312184800536
590.90000 29.36816507312184800536
591.00000 29.36816507312184800536
591.10000 29.36816507312184800536
591.20000 29.36816507312184800536
591.30000 29.36816507312184800536
591.40000 29.36816507312184800536
591.50000 29.36816507312184800536
591.60000 29.36816507312184800536
591.70000 29.36816507312184800536
591.80000 29.36816507312184800536
591.90000 29.36816507312184800536
592.00000 29.36816507312184800536
592.10000 29.36816507312184800536
592.20000 29.36816507312184800536
592.30000 29.36816507312184800536
592.40000 29.36816507312184800536
592.50000 29.36816507312184800536
592.60000 29.36816507312184800536
592.70000 29.36816507312184800536
592.80000 29.36816507312184800536
592.90000 29.36816507312184800536
593.00000 29.36816507312184800536
593.10000 29.36816507312184800536
593.20000 29.36816507312184800536
593.30000 29.36816507312184800536
593.40000 29.36816507312184800536
593.50000 29.36816507312184800536
593.60000 29.36816507312184800536
593.70000 29.36816507312184800536
593.80000 29.36816507312184800536
593.90000 29.36816507312184800536
594.00000 29.36816507312184800536
594.10000 29.36816507312184800536
594.20000 29.36816507312184800536
594.30000 29.36816507312184800536
594.40000 29.36816507312184800536
594.50000 29.36816507312184800536
594.60000 29.36816507312184800536
594.70000 29.36816507312184800536
594.80000 29.36816507312184800536
594.90000 29.36816507312184800536
595.00000 29.36816507312184800536
595.10000 29.36816507312184800536
595.20000 29.36816507312184800536
595.30000 29.36816507312184800536
595.40000 29.36816507312184800536
595.50000 29.36816507312184800536
595.60000 29.36816507312184800536
595.70000 29.36816507312184800536
595.80000 29.36816507312184800536
595.90000 29.36816507312184800536
596.00000 29.36816507312184800536
596.10000 29.36816507312184800536
596.20000 29.36816507312184800536
596.30000 29.36816507312184800536
596.40000 29.36816507312184800536
596.50000 29.36816507312184800536
596.60000 29.36816507312184800536
596.70000 29.36816507312184800536
596.80000 29.36816507312184800536
596.90000 29.36816507312184800536
597.00000 29.36816507312184800536
597.10000 29.36816507312184800536
597.20000 29.36816507312184800536
597.30000 29.36816507312184800536
597.40000 29.36816507312184800536
597.50000 29.36816507312184800536
597.60000 29.36816507312184800536
597.70000 29.36816507312184800536
597.80000 29.36816507312184800536
597.90000 29.36816507312184800536
598.00000 29.36816507312184800536
598.10000 29.36816507312184800536
598.20000 29.36816507312184800536
598.30000 29.36816507312184800536
598.40000 29.36816507312184800536
598.50000 29.36816507312184800536
598.60000 29.36816507312184800536
598.70000 29.36816507312184800536
598.80000 29.36816507312184800536
598.90000 29.36816507312184800536
599.00000 29.36816507312184800536
599.10000 29.36816507312184800536
599.20000 29.36816507312184800536
599.30000 29.36816507312184800536
599.40000 29.36816507312184800536
599.50000 29.36816507312184800536
599.60000 29.36816507312184800536
599.70000 29.36816507312184800536
599.80000 29.36816507312184800536
599.90000 29.36816507312184800536
600.00000 29.36816507312184800536
600.10000 29.36816507312184800536
600.20000 29.36816507312184800536
600.30000 29.36816507312184800536
600.40000 29.36816507312184800536
600.50000 29.36816507312184800536
600.60000 29.36816507312184800536
600.70000 29.36816507312184800536
600.80000 29.36816507312184800536
600.90000 29.36816507312184800536
601.00000 29.36816507312184800536
601.10000 29.36816507312184800536
601.20000 29.36816507312184800536
601.30000 29.36816507312184800536
601.40000 29.36816507312184800536
601.50000 29.36816507312184800536
601.60000 29.36816507312184800536
601.70000 29.36816507312184800536
601.80000 29.36816507312184800536
601.90000 29.36816507312184800536
602.00000 29.36816507312184800536
602.10000 29.36816507312184800536
602.20000 29.36816507312184800536
602.30000 29.36816507312184800536
602.40000 29.36816507312184800536
602.50000 29.36816507312184800536
602.60000 29.36816507312184800536
602.70000 29.36816507312184800536
602.80000 29.36816507312184800536
602.90000 29.36816507312184800536
603.00000 29.36816507312184800536
603.10000 29.36816507312184800536
603.20000 29.36816507312184800536
603.30000 29.36816507312184800536
603.40000 29.36816507312184800536
603.50000 29.36816507312184800536
603.60000 29.36816507312184800536
603.70000 29.36816507312184800536
603.80000 29.36816507312184800536
603.90000 29.36816507312184800536
604.00000 29.36816507312184800536
604.10000 29.36816507312184800536
604.20000 29.36816507312184800536
604.30000 29.36816507312184800536
604.40000 29.36816507312184800536
604.50000 29.36816507312184800536
604.60000 29.36816507312184800536
604.70000 29.36816507312184800536
604.80000 29.36816507312184800536
604.90000 29.36816507312184800536
605.00000 29.36816507312184800536
605.10000 29.36816507312184800536
605.20000 29.36816507312184800536
605.30000 29.36816507312184800536
605.40000 29.36816507312184800536
605.50000 29.36816507312184800536
605.60000 29.36816507312184800536
605.70000 29.36816507312184800536
605.80000 29.36816507312184800536
605.90000 29.36816507312184800536
606.00000 29.36816507312184800536
606.10000 29.36816507312184800536
606.20000 29.36816507312184800536
606.30000 29.36816507312184800536
606.40000 29.36816507312184800536
606.50000 29.36816507312184800536
606.60000 29.36816507312184800536
606.70000 29.36816507312184800536
606.80000 29.36816507312184800536
606.90000 29.36816507312184800536
607.00000 29.36816507312184800536
607.10000 29.36816507312184800536
607.20000 29.36816507312184800536
607.30000 29.36816507312184800536
607.40000 29.36816507312184800536
607.50000 29.36816507312184800536
607.60000 29.36816507312184800536
607.70000 29.36816507312184800536
607.80000 29.36816507312184800536
607.90000 29.36816507312184800536
608.00000 29.36816507312184800536
608.10000 29.36816507312184800536
608.20000 29.36816507312184800536
608.30000 29.36816507312184800536
608.40000 29.36816507312184800536
608.50000 29.36816507312184800536
608.60000 29.36816507312184800536
608.70000 29.36816507312184800536
608.80000 29.36816507312184800536
608.90000 29.36816507312184800536
609.00000 29.36816507312184800536
609.10000 29.36816507312184800536
609.20000 29.36816507312184800536
609.30000 29.36816507312184800536
609.40000 29.36816507312184800536
609.50000 29.36816507312184800536
609.60000 29.36816507312184800536
609.70000 29.36816507312184800536
609.80000 29.36816507312184800536
609.90000 29.36816507312184800536
610.00000 29.36816507312184800536
610.10000 29.36816507312184800536
610.20000 29.36816507312184800536
610.30000 29.36816507312184800536
610.40000 29.36816507312184800536
610.50000 29.36816507312184800536
610.60000 29.36816507312184800536
610.70000 29.36816507312184800536
610.80000 29.36816507312184800536
610.90000 29.36816507312184800536
611.00000 29.36816507312184800536
611.10000 29.36816507312184800536
611.20000 29.36816507312184800536
611.30000 29.36816507312184800536
611.40000 29.36816507312184800536
611.50000 29.36816507312184800536
611.60000 29.36816507312184800536
611.70000 29.36816507312184800536
611.80000 29.36816507312184800536
611.90000 29.36816507312184800536
612.00000 29.36816507312184800536
612.10000 29.36816507312184800536
612.20000 29.36816507312184800536
612.30000 29.36816507312184800536
612.40000 29.36816507312184800536
612.50000 29.36816507312184800536
612.60000 29.36816507312184800536
612.70000 29.36816507312184800536
612.80000 29.36816507312184800536
612.90000 29.36816507312184800536
613.00000 29.36816507312184800536
613.10000 29.36816507312184800536
613.20000 29.36816507312184800536
613.30000 29.36816507312184800536
613.40000 29.36816507312184800536
613.50000 29.36816507312184800536
613.60000 29.36816507312184800536
613.70000 29.36816507312184800536
613.80000 29.36816507312184800536
613.90000 29.36816507312184800536
614.00000 29.36816507312184800536
614.10000 29.36816507312184800536
614.20000 29.36816507312184800536
614.30000 29.36816507312184800536
614.40000 29.36816507312184800536
614.50000 29.36816507312184800536
614.60000 29.36816507312184800536
614.70000 29.36816507312184800536
614.80000 29.36816507312184800536
614.90000 29.36816507312184800536
615.00000 29.36816507312184800536
615.10000 29.36816507312184800536
615.20000 29.36816507312184800536
615.30000 29.36816507312184800536
615.40000 29.36816507312184800536
615.50000 29.36816507312184800536
615.60000 29.36816507312184800536
615.70000 29.36816507312184800536
615.80000 29.36816507312184800536
615.90000 29.36816507312184800536
616.00000 29.36816507312184800536
616.10000 29.36816507312184800536
616.20000 29.36816507312184800536
616.30000 29.36816507312184800536
616.40000 29.36816507312184800536
616.50000 29.36816507312184800536
616.60000 29.36816507312184800536
616.70000 29.36816507312184800536
616.80000 29.36816507312184800536
616.90000 29.36816507312184800536
617.00000 29.36816507312184800536
617.10000 29.36816507312184800536
617.20000 29.36816507312184800536
617.30000 29.36816507312184800536
617.40000 29.36816507312184800536
617.50000 29.36816507312184800536
617.60000 29.36816507312184800536
617.70000 29.36816507312184800536
617.80000 29.36816507312184800536
617.90000 29.36816507312184800536
618.00000 29.36816507312184800536
618.10000 29.36816507312184800536
618.20000 29.36816507312184800536
618.30000 29.36816507312184800536
618.40000 29.36816507312184800536
618.50000 29.36816507312184800536
618.60000 29.36816507312184800536
618.70000 29.36816507312184800536
618.80000 29.36816507312184800536
618.90000 29.36816507312184800536
619.00000 29.36816507312184800536
619.10000 29.36816507312184800536
619.20000 29.36816507312184800536
619.30000 29.36816507312184800536
619.40000 29.36816507312184800536
619.50000 29.36816507312184800536
619.60000 29.36816507312184800536
619.70000 29.36816507312184800536
619.80000 29.36816507312184800536
619.90000 29.36816507312184800536
620.00000 29.36816507312184800536
620.10000 29.36816507312184800536
620.20000 29.36816507312184800536
620.30000 29.36816507312184800536
620.40000 29.36816507312184800536
620.50000 29.36816507312184800536
620.60000 29.36816507312184800536
620.70000 29.36816507312184800536
620.80000 29.36816507312184800536
620.90000 29.36816507312184800536
621.00000 29.36816507312184800536
621.10000 29.36816507312184800536
621.20000 29.36816507312184800536
621.30000 29.36816507312184800536
621.40000 29.36816507312184800536
621.50000 29.36816507312184800536
621.60000 29.36816507312184800536
621.70000 29.36816507312184800536
621.80000 29.36816507312184800536
621.90000 29.36816507312184800536
622.00000 29.36816507312184800536
622.10000 29.36816507312184800536
622.20000 29.36816507312184800536
622.30000 29.36816507312184800536
622.40000 29.36816507312184800536
622.50000 29.36816507312184800536
622.60000 29.36816507312184800536
622.70000 29.36816507312184800536
622.80000 29.36816507312184800536
622.90000 29.36816507312184800536
623.00000 29.36816507312184800536
623.10000 29.36816507312184800536
623.20000 29.36816507312184800536
623.30000 29.36816507312184800536
623.40000 29.36816507312184800536
623.50000 29.36816507312184800536
623.60000 29.36816507312184800536
623.70000 29.36816507312184800536
623.80000 29.36816507312184800536
623.90000 29.36816507312184800536
624.00000 29.36816507312184800536
624.10000 29.36816507312184800536
624.20000 29.36816507312184800536
624.30000 29.36816507312184800536
624.40000 29.36816507312184800536
624.50000 29.36816507312184800536
624.60000 29.36816507312184800536
624.70000 29.36816507312184800536
624.80000 29.36816507312184800536
624.90000 29.36816507312184800536
625.00000 29.36816507312184800536
625.10000 29.36816507312184800536
625.20000 29.36816507312184800536
625.30000 29.36816507312184800536
625.40000 29.36816507312184800536
625.50000 29.36816507312184800536
625.60000 29.36816507312184800536
625.70000 29.36816507312184800536
625.80000 29.36816507312184800536
625.90000 29.36816507312184800536
626.00000 29.36816507312184800536
626.10000 29.36816507312184800536
626.20000 29.36816507312184800536
626.30000 29.36816507312184800536
626.40000 29.36816507312184800536
626.50000 29.36816507312184800536
626.60000 29.36816507312184800536
626.70000 29.36816507312184800536
626.80000 29.36816507312184800536
626.90000 29.36816507312184800536
627.00000 29.36816507312184800536
627.10000 29.36816507312184800536
627.20000 29.36816507312184800536
627.30000 29.36816507312184800536
627.40000 29.36816507312184800536
627.50000 29.36816507312184800536
627.60000 29.36816507312184800536
627.70000 29.36816507312184800536
627.80000 29.36816507312184800536
627.90000 29.36816507312184800536
628.00000 29.36816507312184800536
628.10000 29.36816507312184800536
628.20000 29.36816507312184800536
628.30000 29.36816507312184800536
628.40000 29.36816507312184800536
628.50000 29.36816507312184800536
628.60000 29.36816507312184800536
628.70000 29.36816507312184800536
628.80000 29.36816507312184800536
628.90000 29.36816507312184800536
629.00000 29.36816507312184800536
629.10000 29.36816507312184800536
629.20000 29.36816507312184800536
629.30000 29.36816507312184800536
629.40000 29.36816507312184800536
629.50000 29.36816507312184800536
629.60000 29.36816507312184800536
629.70000 29.36816507312184800536
629.80000 29.36816507312184800536
629.90000 29.36816507312184800536
630.00000 29.36816507312184800536
630.10000 29.36816507312184800536
630.20000 29.36816507312184800536
630.30000 29.36816507312184800536
630.40000 29.36816507312184800536
630.50000 29.36816507312184800536
630.60000 29.36816507312184800536
630.70000 29.36816507312184800536
630.80000 29.36816507312184800536
630.90000 29.36816507312184800536
631.00000 29.36816507312184800536
631.10000 29.36816507312184800536
631.20000 29.36816507312184800536
631.30000 29.36816507312184800536
631.40000 29.36816507312184800536
631.50000 29.36816507312184800536
631.60000 29.36816507312184800536
631.70000 29.36816507312184800536
631.80000 29.36816507312184800536
631.90000 29.36816507312184800536
632.00000 29.36816507312184800536
632.10000 29.36816507312184800536
632.20000 29.36816507312184800536
632.30000 29.36816507312184800536
632.40000 29.36816507312184800536
632.50000 29.36816507312184800536
632.60000 29.36816507312184800536
632.70000 29.36816507312184800536
632.80000 29.36816507312184800536
632.90000 29.36816507312184800536
633.00000 29.36816507312184800536
633.10000 29.36816507312184800536
633.20000 29.36816507312184800536
633.30000 29.36816507312184800536
633.40000 29.36816507312184800536
633.50000 29.36816507312184800536
633.60000 29.36816507312184800536
633.70000 29.36816507312184800536
633.80000 29.36816507312184800536
633.90000 29.36816507312184800536
634.00000 29.36816507312184800536
634.10000 29.36816507312184800536
634.20000 29.36816507312184800536
634.30000 29.36816507312184800536
634.40000 29.36816507312184800536
634.50000 29.36816507312184800536
634.60000 29.36816507312184800536
634.70000 29.36816507312184800536
634.80000 29.36816507312184800536
634.90000 29.36816507312184800536
635.00000 29.36816507312184800536
635.10000 29.36816507312184800536
635.20000 29.36816507312184800536
635.30000 29.36816507312184800536
635.40000 29.36816507312184800536
635.50000 29.36816507312184800536
635.60000 29.36816507312184800536
635.70000 29.36816507312184800536
635.80000 29.36816507312184800536
635.90000 29.36816507312184800536
636.00000 29.36816507312184800536
636.10000 29.36816507312184800536
636.20000 29.36816507312184800536
636.30000 29.36816507312184800536
636.40000 29.36816507312184800536
636.50000 29.36816507312184800536
636.60000 29.36816507312184800536
636.70000 29.36816507312184800536
636.80000 29.36816507312184800536
636.90000 29.36816507312184800536
637.00000 29.36816507312184800536
637.10000 29.36816507312184800536
637.20000 29.36816507312184800536
637.30000 29.36816507312184800536
637.40000 29.36816507312184800536
637.50000 29.36816507312184800536
637.60000 29.36816507312184800536
637.70000 29.36816507312184800536
637.80000 29.36816507312184800536
637.90000 29.36816507312184800536
638.00000 29.36816507312184800536
638.10000 29.36816507312184800536
638.20000 29.36816507312184800536
638.30000 29.36816507312184800536
638.40000 29.36816507312184800536
638.50000 29.36816507312184800536
638.60000 29.36816507312184800536
638.70000 29.36816507312184800536
638.80000 29.36816507312184800536
638.90000 29.36816507312184800536
639.00000 29.36816507312184800536
639.10000 29.36816507312184800536
639.20000 29.36816507312184800536
639.30000 29.36816507312184800536
639.40000 29.36816507312184800536
639.50000 29.36816507312184800536
639.60000 29.36816507312184800536
639.70000 29.36816507312184800536
639.80000 29.36816507312184800536
639.90000 29.36816507312184800536
640.00000 29.36816507312184800536
640.10000 29.36816507312184800536
640.20000 29.36816507312184800536
640.30000 29.36816507312184800536
640.40000 29.36816507312184800536
640.50000 29.36816507312184800536
640.60000 29.36816507312184800536
640.70000 29.36816507312184800536
640.80000 29.36816507312184800536
640.90000 29.36816507312184800536
641.00000 29.36816507312184800536
641.10000 29.36816507312184800536
641.20000 29.36816507312184800536
641.30000 29.36816507312184800536
641.40000 29.36816507312184800536
641.50000 29.36816507312184800536
641.60000 29.36816507312184800536
641.70000 29.36816507312184800536
641.80000 29.36816507312184800536
641.90000 29.36816507312184800536
642.00000 29.36816507312184800536
642.10000 29.36816507312184800536
642.20000 29.36816507312184800536
642.30000 29.36816507312184800536
642.40000 29.36816507312184800536
642.50000 29.36816507312184800536
642.60000 29.36816507312184800536
642.70000 29.36816507312184800536
642.80000 29.36816507312184800536
642.90000 29.36816507312184800536
643.00000 29.36816507312184800536
643.10000 29.36816507312184800536
643.20000 29.36816507312184800536
643.30000 29.36816507312184800536
643.40000 29.36816507312184800536
643.50000 29.36816507312184800536
643.60000 29.36816507312184800536
643.70000 29.36816507312184800536
643.80000 29.36816507312184800536
643.90000 29.36816507312184800536
644.00000 29.36816507312184800536
644.10000 29.36816507312184800536
644.20000 29.36816507312184800536
644.30000 29.36816507312184800536
644.40000 29.36816507312184800536
644.50000 29.36816507312184800536
644.60000 29.36816507312184800536
644.70000 29.36816507312184800536
644.80000 29.36816507312184800536
644.90000 29.36816507312184800536
645.00000 29.36816507312184800536
645.10000 29.36816507312184800536
645.20000 29.36816507312184800536
645.30000 29.36816507312184800536
645.40000 29.36816507312184800536
645.50000 29.36816507312184800536
645.60000 29.36816507312184800536
645.70000 29.36816507312184800536
645.80000 29.36816507312184800536
645.90000 29.36816507312184800536
646.00000 29.36816507312184800536
646.10000 29.36816507312184800536
646.20000 29.36816507312184800536
646.30000 29.36816507312184800536
646.40000 29.36816507312184800536
646.50000 29.36816507312184800536
646.60000 29.36816507312184800536
646.70000 29.36816507312184800536
646.80000 29.36816507312184800536
646.90000 29.36816507312184800536
647.00000 29.36816507312184800536
647.10000 29.36816507312184800536
647.20000 29.36816507312184800536
647.30000 29.36816507312184800536
647.40000 29.36816507312184800536
647.50000 29.36816507312184800536
647.60000 29.36816507312184800536
647.70000 29.36816507312184800536
647.80000 29.36816507312184800536
647.90000 29.36816507312184800536
648.00000 29.36816507312184800536
648.10000 29.36816507312184800536
648.20000 29.36816507312184800536
648.30000 29.36816507312184800536
648.40000 29.36816507312184800536
648.50000 29.36816507312184800536
648.60000 29.36816507312184800536
648.70000 29.36816507312184800536
648.80000 29.36816507312184800536
648.90000 29.36816507312184800536
649.00000 29.36816507312184800536
649.10000 29.36816507312184800536
649.20000 29.36816507312184800536
649.30000 29.36816507312184800536
649.40000 29.36816507312184800536
649.50000 29.36816507312184800536
649.60000 29.36816507312184800536
649.70000 29.36816507312184800536
649.80000 29.36816507312184800536
649.90000 29.36816507312184800536
650.00000 29.36816507312184800536
650.10000 29.36816507312184800536
650.20000 29.36816507312184800536
650.30000 29.36816507312184800536
650.40000 29.36816507312184800536
650.50000 29.36816507312184800536
650.60000 29.36816507312184800536
650.70000 29.36816507312184800536
650.80000 29.36816507312184800536
650.90000 29.36816507312184800536
651.00000 29.36816507312184800536
651.10000 29.36816507312184800536
651.20000 29.36816507312184800536
651.30000 29.36816507312184800536
651.40000 29.36816507312184800536
651.50000 29.36816507312184800536
651.60000 29.36816507312184800536
651.70000 29.36816507312184800536
651.80000 29.36816507312184800536
651.90000 29.36816507312184800536
652.00000 29.36816507312184800536
652.10000 29.36816507312184800536
652.20000 29.36816507312184800536
652.30000 29.36816507312184800536
652.40000 29.36816507312184800536
652.50000 29.36816507312184800536
652.60000 29.36816507312184800536
652.70000 29.36816507312184800536
652.80000 29.36816507312184800536
652.90000 29.36816507312184800536
653.00000 29.36816507312184800536
653.10000 29.36816507312184800536
653.20000 29.36816507312184800536
653.30000 29.36816507312184800536
653.40000 29.36816507312184800536
653.50000 29.36816507312184800536
653.60000 29.36816507312184800536
653.70000 29.36816507312184800536
653.80000 29.36816507312184800536
653.90000 29.36816507312184800536
654.00000 29.36816507312184800536
654.10000 29.36816507312184800536
654.20000 29.36816507312184800536
654.30000 29.36816507312184800536
654.40000 29.36816507312184800536
654.50000 29.36816507312184800536
654.60000 29.36816507312184800536
654.70000 29.36816507312184800536
654.80000 29.36816507312184800536
654.90000 29.36816507312184800536
655.00000 29.36816507312184800536
655.10000 29.36816507312184800536
655.20000 29.36816507312184800536
655.30000 29.36816507312184800536
655.40000 29.36816507312184800536
655.50000 29.36816507312184800536
655.60000 29.36816507312184800536
655.70000 29.36816507312184800536
655.80000 29.36816507312184800536
655.90000 29.36816507312184800536
656.00000 29.36816507312184800536
656.10000 29.36816507312184800536
656.20000 29.36816507312184800536
656.30000 29.36816507312184800536
656.40000 29.36816507312184800536
656.50000 29.36816507312184800536
656.60000 29.36816507312184800536
656.70000 29.36816507312184800536
656.80000 29.36816507312184800536
656.90000 29.36816507312184800536
657.00000 29.36816507312184800536
657.10000 29.36816507312184800536
657.20000 29.36816507312184800536
657.30000 29.36816507312184800536
657.40000 29.36816507312184800536
657.50000 29.36816507312184800536
657.60000 29.36816507312184800536
657.70000 29.36816507312184800536
657.80000 29.36816507312184800536
657.90000 29.36816507312184800536
658.00000 29.36816507312184800536
658.10000 29.36816507312184800536
658.20000 29.36816507312184800536
658.30000 29.36816507312184800536
658.40000 29.36816507312184800536
658.50000 29.36816507312184800536
658.60000 29.36816507312184800536
658.70000 29.36816507312184800536
658.80000 29.36816507312184800536
658.90000 29.36816507312184800536
659.00000 29.36816507312184800536
659.10000 29.36816507312184800536
659.20000 29.36816507312184800536
659.30000 29.36816507312184800536
659.40000 29.36816507312184800536
659.50000 29.36816507312184800536
659.60000 29.36816507312184800536
659.70000 29.36816507312184800536
659.80000 29.36816507312184800536
659.90000 29.36816507312184800536
660.00000 29.36816507312184800536
660.10000 29.36816507312184800536
660.20000 29.36816507312184800536
660.30000 29.36816507312184800536
660.40000 29.36816507312184800536
660.50000 29.36816507312184800536
660.60000 29.36816507312184800536
660.70000 29.36816507312184800536
660.80000 29.36816507312184800536
660.90000 29.36816507312184800536
661.00000 29.36816507312184800536
661.10000 29.36816507312184800536
661.20000 29.36816507312184800536
661.30000 29.36816507312184800536
661.40000 29.36816507312184800536
661.50000 29.36816507312184800536
661.60000 29.36816507312184800536
661.70000 29.36816507312184800536
661.80000 29.36816507312184800536
661.90000 29.36816507312184800536
662.00000 29.36816507312184800536
662.10000 29.36816507312184800536
662.20000 29.36816507312184800536
662.30000 29.36816507312184800536
662.40000 29.36816507312184800536
662.50000 29.36816507312184800536
662.60000 29.36816507312184800536
662.70000 29.36816507312184800536
662.80000 29.36816507312184800536
662.90000 29.36816507312184800536
663.00000 29.36816507312184800536
663.10000 29.36816507312184800536
663.20000 29.36816507312184800536
663.30000 29.36816507312184800536
663.40000 29.36816507312184800536
663.50000 29.36816507312184800536
663.60000 29.36816507312184800536
663.70000 29.36816507312184800536
663.80000 29.36816507312184800536
663.90000 29.36816507312184800536
664.00000 29.36816507312184800536
664.10000 29.36816507312184800536
664.20000 29.36816507312184800536
664.30000 29.36816507312184800536
664.40000 29.36816507312184800536
664.50000 29.36816507312184800536
664.60000 29.36816507312184800536
664.70000 29.36816507312184800536
664.80000 29.36816507312184800536
664.90000 29.36816507312184800536
665.00000 29.36816507312184800536
665.10000 29.36816507312184800536
665.20000 29.36816507312184800536
665.30000 29.36816507312184800536
665.40000 29.36816507312184800536
665.50000 29.36816507312184800536
665.60000 29.36816507312184800536
665.70000 29.36816507312184800536
665.80000 29.36816507312184800536
665.90000 29.36816507312184800536
666.00000 29.36816507312184800536
666.10000 29.36816507312184800536
666.20000 29.36816507312184800536
666.30000 29.36816507312184800536
666.40000 29.36816507312184800536
666.50000 29.36816507312184800536
666.60000 29.36816507312184800536
666.70000 29.36816507312184800536
666.80000 29.36816507312184800536
666.90000 29.36816507312184800536
667.00000 29.36816507312184800536
667.10000 29.36816507312184800536
667.20000 29.36816507312184800536
667.30000 29.36816507312184800536
667.40000 29.36816507312184800536
667.50000 29.36816507312184800536
667.60000 29.36816507312184800536
667.70000 29.36816507312184800536
667.80000 29.36816507312184800536
667.90000 29.36816507312184800536
668.00000 29.36816507312184800536
668.10000 29.36816507312184800536
668.20000 29.36816507312184800536
668.30000 29.36816507312184800536
668.40000 29.36816507312184800536
668.50000 29.36816507312184800536
668.60000 29.36816507312184800536
668.70000 29.36816507312184800536
668.80000 29.36816507312184800536
668.90000 29.36816507312184800536
669.00000 29.36816507312184800536
669.10000 29.36816507312184800536
669.20000 29.36816507312184800536
669.30000 29.36816507312184800536
669.40000 29.36816507312184800536
669.50000 29.36816507312184800536
669.60000 29.36816507312184800536
669.70000 29.36816507312184800536
669.80000 29.36816507312184800536
669.90000 29.36816507312184800536
670.00000 29.36816507312184800536
670.10000 29.36816507312184800536
670.20000 29.36816507312184800536
670.30000 29.36816507312184800536
670.40000 29.36816507312184800536
670.50000 29.36816507312184800536
670.60000 29.36816507312184800536
670.70000 29.36816507312184800536
670.80000 29.36816507312184800536
670.90000 29.36816507312184800536
671.00000 29.36816507312184800536
671.10000 29.36816507312184800536
671.20000 29.36816507312184800536
671.30000 29.36816507312184800536
671.40000 29.36816507312184800536
671.50000 29.36816507312184800536
671.60000 29.36816507312184800536
671.70000 29.36816507312184800536
671.80000 29.36816507312184800536
671.90000 29.36816507312184800536
672.00000 29.36816507312184800536
672.10000 29.36816507312184800536
672.20000 29.36816507312184800536
672.30000 29.36816507312184800536
672.40000 29.36816507312184800536
672.50000 29.36816507312184800536
672.60000 29.36816507312184800536
672.70000 29.36816507312184800536
672.80000 29.36816507312184800536
672.90000 29.36816507312184800536
673.00000 29.36816507312184800536
673.10000 29.36816507312184800536
673.20000 29.36816507312184800536
673.30000 29.36816507312184800536
673.40000 29.36816507312184800536
673.50000 29.36816507312184800536
673.60000 29.36816507312184800536
673.70000 29.36816507312184800536
673.80000 29.36816507312184800536
673.90000 29.36816507312184800536
674.00000 29.36816507312184800536
674.10000 29.36816507312184800536
674.20000 29.36816507312184800536
674.30000 29.36816507312184800536
674.40000 29.36816507312184800536
674.50000 29.36816507312184800536
674.60000 29.36816507312184800536
674.70000 29.36816507312184800536
674.80000 29.36816507312184800536
674.90000 29.36816507312184800536
675.00000 29.36816507312184800536
675.10000 29.36816507312184800536
675.20000 29.36816507312184800536
675.30000 29.36816507312184800536
675.40000 29.36816507312184800536
675.50000 29.36816507312184800536
675.60000 29.36816507312184800536
675.70000 29.36816507312184800536
675.80000 29.36816507312184800536
675.90000 29.36816507312184800536
676.00000 29.36816507312184800536
676.10000 29.36816507312184800536
676.20000 29.36816507312184800536
676.30000 29.36816507312184800536
676.40000 29.36816507312184800536
676.50000 29.36816507312184800536
676.60000 29.36816507312184800536
676.70000 29.36816507312184800536
676.80000 29.36816507312184800536
676.90000 29.36816507312184800536
677.00000 29.36816507312184800536
677.10000 29.36816507312184800536
677.20000 29.36816507312184800536
677.30000 29.36816507312184800536
677.40000 29.36816507312184800536
677.50000 29.36816507312184800536
677.60000 29.36816507312184800536
677.70000 29.36816507312184800536
677.80000 29.36816507312184800536
677.90000 29.36816507312184800536
678.00000 29.36816507312184800536
678.10000 29.36816507312184800536
678.20000 29.36816507312184800536
678.30000 29.36816507312184800536
678.40000 29.36816507312184800536
678.50000 29.36816507312184800536
678.60000 29.36816507312184800536
678.70000 29.36816507312184800536
678.80000 29.36816507312184800536
678.90000 29.36816507312184800536
679.00000 29.36816507312184800536
679.10000 29.36816507312184800536
679.20000 29.36816507312184800536
679.30000 29.36816507312184800536
679.40000 29.36816507312184800536
679.50000 29.36816507312184800536
679.60000 29.36816507312184800536
679.70000 29.36816507312184800536
679.80000 29.36816507312184800536
679.90000 29.36816507312184800536
680.00000 29.36816507312184800536
680.10000 29.36816507312184800536
680.20000 29.36816507312184800536
680.30000 29.36816507312184800536
680.40000 29.36816507312184800536
680.50000 29.36816507312184800536
680.60000 29.36816507312184800536
680.70000 29.36816507312184800536
680.80000 29.36816507312184800536
680.90000 29.36816507312184800536
681.00000 29.36816507312184800536
681.10000 29.36816507312184800536
681.20000 29.36816507312184800536
681.30000 29.36816507312184800536
681.40000 29.36816507312184800536
681.50000 29.36816507312184800536
681.60000 29.36816507312184800536
681.70000 29.36816507312184800536
681.80000 29.36816507312184800536
681.90000 29.36816507312184800536
682.00000 29.36816507312184800536
682.10000 29.36816507312184800536
682.20000 29.36816507312184800536
682.30000 29.36816507312184800536
682.40000 29.36816507312184800536
682.50000 29.36816507312184800536
682.60000 29.36816507312184800536
682.70000 29.36816507312184800536
682.80000 29.36816507312184800536
682.90000 29.36816507312184800536
683.00000 29.36816507312184800536
683.10000 29.36816507312184800536
683.20000 29.36816507312184800536
683.30000 29.36816507312184800536
683.40000 29.36816507312184800536
683.50000 29.36816507312184800536
683.60000 29.36816507312184800536
683.70000 29.36816507312184800536
683.80000 29.36816507312184800536
683.90000 29.36816507312184800536
684.00000 29.36816507312184800536
684.10000 29.36816507312184800536
684.20000 29.36816507312184800536
684.30000 29.36816507312184800536
684.40000 29.36816507312184800536
684.50000 29.36816507312184800536
684.60000 29.36816507312184800536
684.70000 29.36816507312184800536
684.80000 29.36816507312184800536
684.90000 29.36816507312184800536
685.00000 29.36816507312184800536
685.10000 29.36816507312184800536
685.20000 29.36816507312184800536
685.30000 29.36816507312184800536
685.40000 29.36816507312184800536
685.50000 29.36816507312184800536
685.60000 29.36816507312184800536
685.70000 29.36816507312184800536
685.80000 29.36816507312184800536
685.90000 29.36816507312184800536
686.00000 29.36816507312184800536
686.10000 29.36816507312184800536
686.20000 29.36816507312184800536
686.30000 29.36816507312184800536
686.40000 29.36816507312184800536
686.50000 29.36816507312184800536
686.60000 29.36816507312184800536
686.70000 29.36816507312184800536
686.80000 29.36816507312184800536
686.90000 29.36816507312184800536
687.00000 29.36816507312184800536
687.10000 29.36816507312184800536
687.20000 29.36816507312184800536
687.30000 29.36816507312184800536
687.40000 29.36816507312184800536
687.50000 29.36816507312184800536
687.60000 29.36816507312184800536
687.70000 29.36816507312184800536
687.80000 29.36816507312184800536
687.90000 29.36816507312184800536
688.00000 29.36816507312184800536
688.10000 29.36816507312184800536
688.20000 29.36816507312184800536
688.30000 29.36816507312184800536
688.40000 29.36816507312184800536
688.50000 29.36816507312184800536
688.60000 29.36816507312184800536
688.70000 29.36816507312184800536
688.80000 29.36816507312184800536
688.90000 29.36816507312184800536
689.00000 29.36816507312184800536
689.10000 29.36816507312184800536
689.20000 29.36816507312184800536
689.30000 29.36816507312184800536
689.40000 29.36816507312184800536
689.50000 29.36816507312184800536
689.60000 29.36816507312184800536
689.70000 29.36816507312184800536
689.80000 29.36816507312184800536
689.90000 29.36816507312184800536
690.00000 29.36816507312184800536
690.10000 29.36816507312184800536
690.20000 29.36816507312184800536
690.30000 29.36816507312184800536
690.40000 29.36816507312184800536
690.50000 29.36816507312184800536
690.60000 29.36816507312184800536
690.70000 29.36816507312184800536
690.80000 29.36816507312184800536
690.90000 29.36816507312184800536
691.00000 29.36816507312184800536
691.10000 29.36816507312184800536
691.20000 29.36816507312184800536
691.30000 29.36816507312184800536
691.40000 29.36816507312184800536
691.50000 29.36816507312184800536
691.60000 29.36816507312184800536
691.70000 29.36816507312184800536
691.80000 29.36816507312184800536
691.90000 29.36816507312184800536
692.00000 29.36816507312184800536
692.10000 29.36816507312184800536
692.20000 29.36816507312184800536
692.30000 29.36816507312184800536
692.40000 29.36816507312184800536
692.50000 29.36816507312184800536
692.60000 29.36816507312184800536
692.70000 29.36816507312184800536
692.80000 29.36816507312184800536
692.90000 29.36816507312184800536
693.00000 29.36816507312184800536
693.10000 29.36816507312184800536
693.20000 29.36816507312184800536
693.30000 29.36816507312184800536
693.40000 29.36816507312184800536
693.50000 29.36816507312184800536
693.60000 29.36816507312184800536
693.70000 29.36816507312184800536
693.80000 29.36816507312184800536
693.90000 29.36816507312184800536
694.00000 29.36816507312184800536
694.10000 29.36816507312184800536
694.20000 29.36816507312184800536
694.30000 29.36816507312184800536
694.40000 29.36816507312184800536
694.50000 29.36816507312184800536
694.60000 29.36816507312184800536
694.70000 29.36816507312184800536
694.80000 29.36816507312184800536
694.90000 29.36816507312184800536
695.00000 29.36816507312184800536
695.10000 29.36816507312184800536
695.20000 29.36816507312184800536
695.30000 29.36816507312184800536
695.40000 29.36816507312184800536
695.50000 29.36816507312184800536
695.60000 29.36816507312184800536
695.70000 29.36816507312184800536
695.80000 29.36816507312184800536
695.90000 29.36816507312184800536
696.00000 29.36816507312184800536
696.10000 29.36816507312184800536
696.20000 29.36816507312184800536
696.30000 29.36816507312184800536
696.40000 29.36816507312184800536
696.50000 29.36816507312184800536
696.60000 29.36816507312184800536
696.70000 29.36816507312184800536
696.80000 29.36816507312184800536
696.90000 29.36816507312184800536
697.00000 29.36816507312184800536
697.10000 29.36816507312184800536
697.20000 29.36816507312184800536
697.30000 29.36816507312184800536
697.40000 29.36816507312184800536
697.50000 29.36816507312184800536
697.60000 29.36816507312184800536
697.70000 29.36816507312184800536
697.80000 29.36816507312184800536
697.90000 29.36816507312184800536
698.00000 29.36816507312184800536
698.10000 29.36816507312184800536
698.20000 29.36816507312184800536
698.30000 29.36816507312184800536
698.40000 29.36816507312184800536
698.50000 29.36816507312184800536
698.60000 29.36816507312184800536
698.70000 29.36816507312184800536
698.80000 29.36816507312184800536
698.90000 29.36816507312184800536
699.00000 29.36816507312184800536
699.10000 29.36816507312184800536
699.20000 29.36816507312184800536
699.30000 29.36816507312184800536
699.40000 29.36816507312184800536
699.50000 29.36816507312184800536
699.60000 29.36816507312184800536
699.70000 29.36816507312184800536
699.80000 29.36816507312184800536
699.90000 29.36816507312184800536
700.00000 29.36816507312184800536
700.10000 29.36816507312184800536
700.20000 29.36816507312184800536
700.30000 29.36816507312184800536
700.40000 29.36816507312184800536
700.50000 29.36816507312184800536
700.60000 29.36816507312184800536
700.70000 29.36816507312184800536
700.80000 29.36816507312184800536
700.90000 29.36816507312184800536
701.00000 29.36816507312184800536
701.10000 29.36816507312184800536
701.20000 29.36816507312184800536
701.30000 29.36816507312184800536
701.40000 29.36816507312184800536
701.50000 29.36816507312184800536
701.60000 29.36816507312184800536
701.70000 29.36816507312184800536
701.80000 29.36816507312184800536
701.90000 29.36816507312184800536
702.00000 29.36816507312184800536
702.10000 29.36816507312184800536
702.20000 29.36816507312184800536
702.30000 29.36816507312184800536
702.40000 29.36816507312184800536
702.50000 29.36816507312184800536
702.60000 29.36816507312184800536
702.70000 29.36816507312184800536
702.80000 29.36816507312184800536
702.90000 29.36816507312184800536
703.00000 29.36816507312184800536
703.10000 29.36816507312184800536
703.20000 29.36816507312184800536
703.30000 29.36816507312184800536
703.40000 29.36816507312184800536
703.50000 29.36816507312184800536
703.60000 29.36816507312184800536
703.70000 29.36816507312184800536
703.80000 29.36816507312184800536
703.90000 29.36816507312184800536
704.00000 29.36816507312184800536
704.10000 29.36816507312184800536
704.20000 29.36816507312184800536
704.30000 29.36816507312184800536
704.40000 29.36816507312184800536
704.50000 29.36816507312184800536
704.60000 29.36816507312184800536
704.70000 29.36816507312184800536
704.80000 29.36816507312184800536
704.90000 29.36816507312184800536
705.00000 29.36816507312184800536
705.10000 29.36816507312184800536
705.20000 29.36816507312184800536
705.30000 29.36816507312184800536
705.40000 29.36816507312184800536
705.50000 29.36816507312184800536
705.60000 29.36816507312184800536
705.70000 29.36816507312184800536
705.80000 29.36816507312184800536
705.90000 29.36816507312184800536
706.00000 29.36816507312184800536
706.10000 29.36816507312184800536
706.20000 29.36816507312184800536
706.30000 29.36816507312184800536
706.40000 29.36816507312184800536
706.50000 29.36816507312184800536
706.60000 29.36816507312184800536
706.70000 29.36816507312184800536
706.80000 29.36816507312184800536
706.90000 29.36816507312184800536
707.00000 29.36816507312184800536
707.10000 29.36816507312184800536
707.20000 29.36816507312184800536
707.30000 29.36816507312184800536
707.40000 29.36816507312184800536
707.50000 29.36816507312184800536
707.60000 29.36816507312184800536
707.70000 29.36816507312184800536
707.80000 29.36816507312184800536
707.90000 29.36816507312184800536
708.00000 29.36816507312184800536
708.10000 29.36816507312184800536
708.20000 29.36816507312184800536
708.30000 29.36816507312184800536
708.40000 29.36816507312184800536
708.50000 29.36816507312184800536
708.60000 29.36816507312184800536
708.70000 29.36816507312184800536
708.80000 29.36816507312184800536
708.90000 29.36816507312184800536
709.00000 29.36816507312184800536
709.10000 29.36816507312184800536
709.20000 29.36816507312184800536
709.30000 29.36816507312184800536
709.40000 29.36816507312184800536
709.50000 29.36816507312184800536
709.60000 29.36816507312184800536
709.70000 29.36816507312184800536
709.80000 29.36816507312184800536
709.90000 29.36816507312184800536
710.00000 29.36816507312184800536
710.10000 29.36816507312184800536
710.20000 29.36816507312184800536
710.30000 29.36816507312184800536
710.40000 29.36816507312184800536
710.50000 29.36816507312184800536
710.60000 29.36816507312184800536
710.70000 29.36816507312184800536
710.80000 29.36816507312184800536
710.90000 29.36816507312184800536
711.00000 29.36816507312184800536
711.10000 29.36816507312184800536
711.20000 29.36816507312184800536
711.30000 29.36816507312184800536
711.40000 29.36816507312184800536
711.50000 29.36816507312184800536
711.60000 29.36816507312184800536
711.70000 29.36816507312184800536
711.80000 29.36816507312184800536
711.90000 29.36816507312184800536
712.00000 29.36816507312184800536
712.10000 29.36816507312184800536
712.20000 29.36816507312184800536
712.30000 29.36816507312184800536
712.40000 29.36816507312184800536
712.50000 29.36816507312184800536
712.60000 29.36816507312184800536
712.70000 29.36816507312184800536
712.80000 29.36816507312184800536
712.90000 29.36816507312184800536
713.00000 29.36816507312184800536
713.10000 29.36816507312184800536
713.20000 29.36816507312184800536
713.30000 29.36816507312184800536
713.40000 29.36816507312184800536
713.50000 29.36816507312184800536
713.60000 29.36816507312184800536
713.70000 29.36816507312184800536
713.80000 29.36816507312184800536
713.90000 29.36816507312184800536
714.00000 29.36816507312184800536
714.10000 29.36816507312184800536
714.20000 29.36816507312184800536
714.30000 29.36816507312184800536
714.40000 29.36816507312184800536
714.50000 29.36816507312184800536
714.60000 29.36816507312184800536
714.70000 29.36816507312184800536
714.80000 29.36816507312184800536
714.90000 29.36816507312184800536
715.00000 29.36816507312184800536
715.10000 29.36816507312184800536
715.20000 29.36816507312184800536
715.30000 29.36816507312184800536
715.40000 29.36816507312184800536
715.50000 29.36816507312184800536
715.60000 29.36816507312184800536
715.70000 29.36816507312184800536
715.80000 29.36816507312184800536
715.90000 29.36816507312184800536
716.00000 29.36816507312184800536
716.10000 29.36816507312184800536
716.20000 29.36816507312184800536
716.30000 29.36816507312184800536
716.40000 29.36816507312184800536
716.50000 29.36816507312184800536
716.60000 29.36816507312184800536
716.70000 29.36816507312184800536
716.80000 29.36816507312184800536
716.90000 29.36816507312184800536
717.00000 29.36816507312184800536
717.10000 29.36816507312184800536
717.20000 29.36816507312184800536
717.30000 29.36816507312184800536
717.40000 29.36816507312184800536
717.50000 29.36816507312184800536
717.60000 29.36816507312184800536
717.70000 29.36816507312184800536
717.80000 29.36816507312184800536
717.90000 29.36816507312184800536
718.00000 29.36816507312184800536
718.10000 29.36816507312184800536
718.20000 29.36816507312184800536
718.30000 29.36816507312184800536
718.40000 29.36816507312184800536
718.50000 29.36816507312184800536
718.60000 29.36816507312184800536
718.70000 29.36816507312184800536
718.80000 29.36816507312184800536
718.90000 29.36816507312184800536
719.00000 29.36816507312184800536
719.10000 29.36816507312184800536
719.20000 29.36816507312184800536
719.30000 29.36816507312184800536
719.40000 29.36816507312184800536
719.50000 29.36816507312184800536
719.60000 29.36816507312184800536
719.70000 29.36816507312184800536
719.80000 29.36816507312184800536
719.90000 29.36816507312184800536
720.00000 29.36816507312184800536
720.10000 29.36816507312184800536
720.20000 29.36816507312184800536
720.30000 29.36816507312184800536
720.40000 29.36816507312184800536
720.50000 29.36816507312184800536
720.60000 29.36816507312184800536
720.70000 29.36816507312184800536
720.80000 29.36816507312184800536
720.90000 29.36816507312184800536
721.00000 29.36816507312184800536
721.10000 29.36816507312184800536
721.20000 29.36816507312184800536
721.30000 29.36816507312184800536
721.40000 29.36816507312184800536
721.50000 29.36816507312184800536
721.60000 29.36816507312184800536
721.70000 29.36816507312184800536
721.80000 29.36816507312184800536
721.90000 29.36816507312184800536
722.00000 29.36816507312184800536
722.10000 29.36816507312184800536
722.20000 29.36816507312184800536
722.30000 29.36816507312184800536
722.40000 29.36816507312184800536
722.50000 29.36816507312184800536
722.60000 29.36816507312184800536
722.70000 29.36816507312184800536
722.80000 29.36816507312184800536
722.90000 29.36816507312184800536
723.00000 29.36816507312184800536
723.10000 29.36816507312184800536
723.20000 29.36816507312184800536
723.30000 29.36816507312184800536
723.40000 29.36816507312184800536
723.50000 29.36816507312184800536
723.60000 29.36816507312184800536
723.70000 29.36816507312184800536
723.80000 29.36816507312184800536
723.90000 29.36816507312184800536
724.00000 29.36816507312184800536
724.10000 29.36816507312184800536
724.20000 29.36816507312184800536
724.30000 29.36816507312184800536
724.40000 29.36816507312184800536
724.50000 29.36816507312184800536
724.60000 29.36816507312184800536
724.70000 29.36816507312184800536
724.80000 29.36816507312184800536
724.90000 29.36816507312184800536
725.00000 29.36816507312184800536
725.10000 29.36816507312184800536
725.20000 29.36816507312184800536
725.30000 29.36816507312184800536
725.40000 29.36816507312184800536
725.50000 29.36816507312184800536
725.60000 29.36816507312184800536
725.70000 29.36816507312184800536
725.80000 29.36816507312184800536
725.90000 29.36816507312184800536
726.00000 29.36816507312184800536
726.10000 29.36816507312184800536
726.20000 29.36816507312184800536
726.30000 29.36816507312184800536
726.40000 29.36816507312184800536
726.50000 29.36816507312184800536
726.60000 29.36816507312184800536
726.70000 29.36816507312184800536
726.80000 29.36816507312184800536
726.90000 29.36816507312184800536
727.00000 29.36816507312184800536
727.10000 29.36816507312184800536
727.20000 29.36816507312184800536
727.30000 29.36816507312184800536
727.40000 29.36816507312184800536
727.50000 29.36816507312184800536
727.60000 29.36816507312184800536
727.70000 29.36816507312184800536
727.80000 29.36816507312184800536
727.90000 29.36816507312184800536
728.00000 29.36816507312184800536
728.10000 29.36816507312184800536
728.20000 29.36816507312184800536
728.30000 29.36816507312184800536
728.40000 29.36816507312184800536
728.50000 29.36816507312184800536
728.60000 29.36816507312184800536
728.70000 29.36816507312184800536
728.80000 29.36816507312184800536
728.90000 29.36816507312184800536
729.00000 29.36816507312184800536
729.10000 29.36816507312184800536
729.20000 29.36816507312184800536
729.30000 29.36816507312184800536
729.40000 29.36816507312184800536
729.50000 29.36816507312184800536
729.60000 29.36816507312184800536
729.70000 29.36816507312184800536
729.80000 29.36816507312184800536
729.90000 29.36816507312184800536
730.00000 29.36816507312184800536
730.10000 29.36816507312184800536
730.20000 29.36816507312184800536
730.30000 29.36816507312184800536
730.40000 29.36816507312184800536
730.50000 29.36816507312184800536
730.60000 29.36816507312184800536
730.70000 29.36816507312184800536
730.80000 29.36816507312184800536
730.90000 29.36816507312184800536
731.00000 29.36816507312184800536
731.10000 29.36816507312184800536
731.20000 29.36816507312184800536
731.30000 29.36816507312184800536
731.40000 29.36816507312184800536
731.50000 29.36816507312184800536
731.60000 29.36816507312184800536
731.70000 29.36816507312184800536
731.80000 29.36816507312184800536
731.90000 29.36816507312184800536
732.00000 29.36816507312184800536
732.10000 29.36816507312184800536
732.20000 29.36816507312184800536
732.30000 29.36816507312184800536
732.40000 29.36816507312184800536
732.50000 29.36816507312184800536
732.60000 29.36816507312184800536
732.70000 29.36816507312184800536
732.80000 29.36816507312184800536
732.90000 29.36816507312184800536
733.00000 29.36816507312184800536
733.10000 29.36816507312184800536
733.20000 29.36816507312184800536
733.30000 29.36816507312184800536
733.40000 29.36816507312184800536
733.50000 29.36816507312184800536
733.60000 29.36816507312184800536
733.70000 29.36816507312184800536
733.80000 29.36816507312184800536
733.90000 29.36816507312184800536
734.00000 29.36816507312184800536
734.10000 29.36816507312184800536
734.20000 29.36816507312184800536
734.30000 29.36816507312184800536
734.40000 29.36816507312184800536
734.50000 29.36816507312184800536
734.60000 29.36816507312184800536
734.70000 29.36816507312184800536
734.80000 29.36816507312184800536
734.90000 29.36816507312184800536
735.00000 29.36816507312184800536
735.10000 29.36816507312184800536
735.20000 29.36816507312184800536
735.30000 29.36816507312184800536
735.40000 29.36816507312184800536
735.50000 29.36816507312184800536
735.60000 29.36816507312184800536
735.70000 29.36816507312184800536
735.80000 29.36816507312184800536
735.90000 29.36816507312184800536
736.00000 29.36816507312184800536
736.10000 29.36816507312184800536
736.20000 29.36816507312184800536
736.30000 29.36816507312184800536
736.40000 29.36816507312184800536
736.50000 29.36816507312184800536
736.60000 29.36816507312184800536
736.70000 29.36816507312184800536
736.80000 29.36816507312184800536
736.90000 29.36816507312184800536
737.00000 29.36816507312184800536
737.10000 29.36816507312184800536
737.20000 29.36816507312184800536
737.30000 29.36816507312184800536
737.40000 29.36816507312184800536
737.50000 29.36816507312184800536
737.60000 29.36816507312184800536
737.70000 29.36816507312184800536
737.80000 29.36816507312184800536
737.90000 29.36816507312184800536
738.00000 29.36816507312184800536
738.10000 29.36816507312184800536
738.20000 29.36816507312184800536
738.30000 29.36816507312184800536
738.40000 29.36816507312184800536
738.50000 29.36816507312184800536
738.60000 29.36816507312184800536
738.70000 29.36816507312184800536
738.80000 29.36816507312184800536
738.90000 29.36816507312184800536
739.00000 29.36816507312184800536
739.10000 29.36816507312184800536
739.20000 29.36816507312184800536
739.30000 29.36816507312184800536
739.40000 29.36816507312184800536
739.50000 29.36816507312184800536
739.60000 29.36816507312184800536
739.70000 29.36816507312184800536
739.80000 29.36816507312184800536
739.90000 29.36816507312184800536
740.00000 29.36816507312184800536
740.10000 29.36816507312184800536
740.20000 29.36816507312184800536
740.30000 29.36816507312184800536
740.40000 29.36816507312184800536
740.50000 29.36816507312184800536
740.60000 29.36816507312184800536
740.70000 29.36816507312184800536
740.80000 29.36816507312184800536
740.90000 29.36816507312184800536
741.00000 29.36816507312184800536
741.10000 29.36816507312184800536
741.20000 29.36816507312184800536
741.30000 29.36816507312184800536
741.40000 29.36816507312184800536
741.50000 29.36816507312184800536
741.60000 29.36816507312184800536
741.70000 29.36816507312184800536
741.80000 29.36816507312184800536
741.90000 29.36816507312184800536
742.00000 29.36816507312184800536
742.10000 29.36816507312184800536
742.20000 29.36816507312184800536
742.30000 29.36816507312184800536
742.40000 29.36816507312184800536
742.50000 29.36816507312184800536
742.60000 29.36816507312184800536
742.70000 29.36816507312184800536
742.80000 29.36816507312184800536
742.90000 29.36816507312184800536
743.00000 29.36816507312184800536
743.10000 29.36816507312184800536
743.20000 29.36816507312184800536
743.30000 29.36816507312184800536
743.40000 29.36816507312184800536
743.50000 29.36816507312184800536
743.60000 29.36816507312184800536
743.70000 29.36816507312184800536
743.80000 29.36816507312184800536
743.90000 29.36816507312184800536
744.00000 29.36816507312184800536
744.10000 29.36816507312184800536
744.20000 29.36816507312184800536
744.30000 29.36816507312184800536
744.40000 29.36816507312184800536
744.50000 29.36816507312184800536
744.60000 29.36816507312184800536
744.70000 29.36816507312184800536
744.80000 29.36816507312184800536
744.90000 29.36816507312184800536
745.00000 29.36816507312184800536
745.10000 29.36816507312184800536
745.20000 29.36816507312184800536
745.30000 29.36816507312184800536
745.40000 29.36816507312184800536
745.50000 29.36816507312184800536
745.60000 29.36816507312184800536
745.70000 29.36816507312184800536
745.80000 29.36816507312184800536
745.90000 29.36816507312184800536
746.00000 29.36816507312184800536
746.10000 29.36816507312184800536
746.20000 29.36816507312184800536
746.30000 29.36816507312184800536
746.40000 29.36816507312184800536
746.50000 29.36816507312184800536
746.60000 29.36816507312184800536
746.70000 29.36816507312184800536
746.80000 29.36816507312184800536
746.90000 29.36816507312184800536
747.00000 29.36816507312184800536
747.10000 29.36816507312184800536
747.20000 29.36816507312184800536
747.30000 29.36816507312184800536
747.40000 29.36816507312184800536
747.50000 29.36816507312184800536
747.60000 29.36816507312184800536
747.70000 29.36816507312184800536
747.80000 29.36816507312184800536
747.90000 29.36816507312184800536
748.00000 29.36816507312184800536
748.10000 29.36816507312184800536
748.20000 29.36816507312184800536
748.30000 29.36816507312184800536
748.40000 29.36816507312184800536
748.50000 29.36816507312184800536
748.60000 29.36816507312184800536
748.70000 29.36816507312184800536
748.80000 29.36816507312184800536
748.90000 29.36816507312184800536
749.00000 29.36816507312184800536
749.10000 29.36816507312184800536
749.20000 29.36816507312184800536
749.30000 29.36816507312184800536
749.40000 29.36816507312184800536
749.50000 29.36816507312184800536
749.60000 29.36816507312184800536
749.70000 29.36816507312184800536
749.80000 29.36816507312184800536
749.90000 29.36816507312184800536
750.00000 29.36816507312184800536
750.10000 29.36816507312184800536
750.20000 29.36816507312184800536
750.30000 29.36816507312184800536
750.40000 29.36816507312184800536
750.50000 29.36816507312184800536
750.60000 29.36816507312184800536
750.70000 29.36816507312184800536
750.80000 29.36816507312184800536
750.90000 29.36816507312184800536
751.00000 29.36816507312184800536
751.10000 29.36816507312184800536
751.20000 29.36816507312184800536
751.30000 29.36816507312184800536
751.40000 29.36816507312184800536
751.50000 29.36816507312184800536
751.60000 29.36816507312184800536
751.70000 29.36816507312184800536
751.80000 29.36816507312184800536
751.90000 29.36816507312184800536
752.00000 29.36816507312184800536
752.10000 29.36816507312184800536
752.20000 29.36816507312184800536
752.30000 29.36816507312184800536
752.40000 29.36816507312184800536
752.50000 29.36816507312184800536
752.60000 29.36816507312184800536
752.70000 29.36816507312184800536
752.80000 29.36816507312184800536
752.90000 29.36816507312184800536
753.00000 29.36816507312184800536
753.10000 29.36816507312184800536
753.20000 29.36816507312184800536
753.30000 29.36816507312184800536
753.40000 29.36816507312184800536
753.50000 29.36816507312184800536
753.60000 29.36816507312184800536
753.70000 29.36816507312184800536
753.80000 29.36816507312184800536
753.90000 29.36816507312184800536
754.00000 29.36816507312184800536
754.10000 29.36816507312184800536
754.20000 29.36816507312184800536
754.30000 29.36816507312184800536
754.40000 29.36816507312184800536
754.50000 29.36816507312184800536
754.60000 29.36816507312184800536
754.70000 29.36816507312184800536
754.80000 29.36816507312184800536
754.90000 29.36816507312184800536
755.00000 29.36816507312184800536
755.10000 29.36816507312184800536
755.20000 29.36816507312184800536
755.30000 29.36816507312184800536
755.40000 29.36816507312184800536
755.50000 29.36816507312184800536
755.60000 29.36816507312184800536
755.70000 29.36816507312184800536
755.80000 29.36816507312184800536
755.90000 29.36816507312184800536
756.00000 29.36816507312184800536
756.10000 29.36816507312184800536
756.20000 29.36816507312184800536
756.30000 29.36816507312184800536
756.40000 29.36816507312184800536
756.50000 29.36816507312184800536
756.60000 29.36816507312184800536
756.70000 29.36816507312184800536
756.80000 29.36816507312184800536
756.90000 29.36816507312184800536
757.00000 29.36816507312184800536
757.10000 29.36816507312184800536
757.20000 29.36816507312184800536
757.30000 29.36816507312184800536
757.40000 29.36816507312184800536
757.50000 29.36816507312184800536
757.60000 29.36816507312184800536
757.70000 29.36816507312184800536
757.80000 29.36816507312184800536
757.90000 29.36816507312184800536
758.00000 29.36816507312184800536
758.10000 29.36816507312184800536
758.20000 29.36816507312184800536
758.30000 29.36816507312184800536
758.40000 29.36816507312184800536
758.50000 29.36816507312184800536
758.60000 29.36816507312184800536
758.70000 29.36816507312184800536
758.80000 29.36816507312184800536
758.90000 29.36816507312184800536
759.00000 29.36816507312184800536
759.10000 29.36816507312184800536
759.20000 29.36816507312184800536
759.30000 29.36816507312184800536
759.40000 29.36816507312184800536
759.50000 29.36816507312184800536
759.60000 29.36816507312184800536
759.70000 29.36816507312184800536
759.80000 29.36816507312184800536
759.90000 29.36816507312184800536
760.00000 29.36816507312184800536
760.10000 29.36816507312184800536
760.20000 29.36816507312184800536
760.30000 29.36816507312184800536
760.40000 29.36816507312184800536
760.50000 29.36816507312184800536
760.60000 29.36816507312184800536
760.70000 29.36816507312184800536
760.80000 29.36816507312184800536
760.90000 29.36816507312184800536
761.00000 29.36816507312184800536
761.10000 29.36816507312184800536
761.20000 29.36816507312184800536
761.30000 29.36816507312184800536
761.40000 29.36816507312184800536
761.50000 29.36816507312184800536
761.60000 29.36816507312184800536
761.70000 29.36816507312184800536
761.80000 29.36816507312184800536
761.90000 29.36816507312184800536
762.00000 29.36816507312184800536
762.10000 29.36816507312184800536
762.20000 29.36816507312184800536
762.30000 29.36816507312184800536
762.40000 29.36816507312184800536
762.50000 29.36816507312184800536
762.60000 29.36816507312184800536
762.70000 29.36816507312184800536
762.80000 29.36816507312184800536
762.90000 29.36816507312184800536
763.00000 29.36816507312184800536
763.10000 29.36816507312184800536
763.20000 29.36816507312184800536
763.30000 29.36816507312184800536
763.40000 29.36816507312184800536
763.50000 29.36816507312184800536
763.60000 29.36816507312184800536
763.70000 29.36816507312184800536
763.80000 29.36816507312184800536
763.90000 29.36816507312184800536
764.00000 29.36816507312184800536
764.10000 29.36816507312184800536
764.20000 29.36816507312184800536
764.30000 29.36816507312184800536
764.40000 29.36816507312184800536
764.50000 29.36816507312184800536
764.60000 29.36816507312184800536
764.70000 29.36816507312184800536
764.80000 29.36816507312184800536
764.90000 29.36816507312184800536
765.00000 29.36816507312184800536
765.10000 29.36816507312184800536
765.20000 29.36816507312184800536
765.30000 29.36816507312184800536
765.40000 29.36816507312184800536
765.50000 29.36816507312184800536
765.60000 29.36816507312184800536
765.70000 29.36816507312184800536
765.80000 29.36816507312184800536
765.90000 29.36816507312184800536
766.00000 29.36816507312184800536
766.10000 29.36816507312184800536
766.20000 29.36816507312184800536
766.30000 29.36816507312184800536
766.40000 29.36816507312184800536
766.50000 29.36816507312184800536
766.60000 29.36816507312184800536
766.70000 29.36816507312184800536
766.80000 29.36816507312184800536
766.90000 29.36816507312184800536
767.00000 29.36816507312184800536
767.10000 29.36816507312184800536
767.20000 29.36816507312184800536
767.30000 29.36816507312184800536
767.40000 29.36816507312184800536
767.50000 29.36816507312184800536
767.60000 29.36816507312184800536
767.70000 29.36816507312184800536
767.80000 29.36816507312184800536
767.90000 29.36816507312184800536
768.00000 29.36816507312184800536
768.10000 29.36816507312184800536
768.20000 29.36816507312184800536
768.30000 29.36816507312184800536
768.40000 29.36816507312184800536
768.50000 29.36816507312184800536
768.60000 29.36816507312184800536
768.70000 29.36816507312184800536
768.80000 29.36816507312184800536
768.90000 29.36816507312184800536
769.00000 29.36816507312184800536
769.10000 29.36816507312184800536
769.20000 29.36816507312184800536
769.30000 29.36816507312184800536
769.40000 29.36816507312184800536
769.50000 29.36816507312184800536
769.60000 29.36816507312184800536
769.70000 29.36816507312184800536
769.80000 29.36816507312184800536
769.90000 29.36816507312184800536
770.00000 29.36816507312184800536
770.10000 29.36816507312184800536
770.20000 29.36816507312184800536
770.30000 29.36816507312184800536
770.40000 29.36816507312184800536
770.50000 29.36816507312184800536
770.60000 29.36816507312184800536
770.70000 29.36816507312184800536
770.80000 29.36816507312184800536
770.90000 29.36816507312184800536
771.00000 29.36816507312184800536
771.10000 29.36816507312184800536
771.20000 29.36816507312184800536
771.30000 29.36816507312184800536
771.40000 29.36816507312184800536
771.50000 29.36816507312184800536
771.60000 29.36816507312184800536
771.70000 29.36816507312184800536
771.80000 29.36816507312184800536
771.90000 29.36816507312184800536
772.00000 29.36816507312184800536
772.10000 29.36816507312184800536
772.20000 29.36816507312184800536
772.30000 29.36816507312184800536
772.40000 29.36816507312184800536
772.50000 29.36816507312184800536
772.60000 29.36816507312184800536
772.70000 29.36816507312184800536
772.80000 29.36816507312184800536
772.90000 29.36816507312184800536
773.00000 29.36816507312184800536
773.10000 29.36816507312184800536
773.20000 29.36816507312184800536
773.30000 29.36816507312184800536
773.40000 29.36816507312184800536
773.50000 29.36816507312184800536
773.60000 29.36816507312184800536
773.70000 29.36816507312184800536
773.80000 29.36816507312184800536
773.90000 29.36816507312184800536
774.00000 29.36816507312184800536
774.10000 29.36816507312184800536
774.20000 29.36816507312184800536
774.30000 29.36816507312184800536
774.40000 29.36816507312184800536
774.50000 29.36816507312184800536
774.60000 29.36816507312184800536
774.70000 29.36816507312184800536
774.80000 29.36816507312184800536
774.90000 29.36816507312184800536
775.00000 29.36816507312184800536
775.10000 29.36816507312184800536
775.20000 29.36816507312184800536
775.30000 29.36816507312184800536
775.40000 29.36816507312184800536
775.50000 29.36816507312184800536
775.60000 29.36816507312184800536
775.70000 29.36816507312184800536
775.80000 29.36816507312184800536
775.90000 29.36816507312184800536
776.00000 29.36816507312184800536
776.10000 29.36816507312184800536
776.20000 29.36816507312184800536
776.30000 29.36816507312184800536
776.40000 29.36816507312184800536
776.50000 29.36816507312184800536
776.60000 29.36816507312184800536
776.70000 29.36816507312184800536
776.80000 29.36816507312184800536
776.90000 29.36816507312184800536
777.00000 29.36816507312184800536
777.10000 29.36816507312184800536
777.20000 29.36816507312184800536
777.30000 29.36816507312184800536
777.40000 29.36816507312184800536
777.50000 29.36816507312184800536
777.60000 29.36816507312184800536
777.70000 29.36816507312184800536
777.80000 29.36816507312184800536
777.90000 29.36816507312184800536
778.00000 29.36816507312184800536
778.10000 29.36816507312184800536
778.20000 29.36816507312184800536
778.30000 29.36816507312184800536
778.40000 29.36816507312184800536
778.50000 29.36816507312184800536
778.60000 29.36816507312184800536
778.70000 29.36816507312184800536
778.80000 29.36816507312184800536
778.90000 29.36816507312184800536
779.00000 29.36816507312184800536
779.10000 29.36816507312184800536
779.20000 29.36816507312184800536
779.30000 29.36816507312184800536
779.40000 29.36816507312184800536
779.50000 29.36816507312184800536
779.60000 29.36816507312184800536
779.70000 29.36816507312184800536
779.80000 29.36816507312184800536
779.90000 29.36816507312184800536
780.00000 29.36816507312184800536
780.10000 29.36816507312184800536
780.20000 29.36816507312184800536
780.30000 29.36816507312184800536
780.40000 29.36816507312184800536
780.50000 29.36816507312184800536
780.60000 29.36816507312184800536
780.70000 29.36816507312184800536
780.80000 29.36816507312184800536
780.90000 29.36816507312184800536
781.00000 29.36816507312184800536
781.10000 29.36816507312184800536
781.20000 29.36816507312184800536
781.30000 29.36816507312184800536
781.40000 29.36816507312184800536
781.50000 29.36816507312184800536
781.60000 29.36816507312184800536
781.70000 29.36816507312184800536
781.80000 29.36816507312184800536
781.90000 29.36816507312184800536
782.00000 29.36816507312184800536
782.10000 29.36816507312184800536
782.20000 29.36816507312184800536
782.30000 29.36816507312184800536
782.40000 29.36816507312184800536
782.50000 29.36816507312184800536
782.60000 29.36816507312184800536
782.70000 29.36816507312184800536
782.80000 29.36816507312184800536
782.90000 29.36816507312184800536
783.00000 29.36816507312184800536
783.10000 29.36816507312184800536
783.20000 29.36816507312184800536
783.30000 29.36816507312184800536
783.40000 29.36816507312184800536
783.50000 29.36816507312184800536
783.60000 29.36816507312184800536
783.70000 29.36816507312184800536
783.80000 29.36816507312184800536
783.90000 29.36816507312184800536
784.00000 29.36816507312184800536
784.10000 29.36816507312184800536
784.20000 29.36816507312184800536
784.30000 29.36816507312184800536
784.40000 29.36816507312184800536
784.50000 29.36816507312184800536
784.60000 29.36816507312184800536
784.70000 29.36816507312184800536
784.80000 29.36816507312184800536
784.90000 29.36816507312184800536
785.00000 29.36816507312184800536
785.10000 29.36816507312184800536
785.20000 29.36816507312184800536
785.30000 29.36816507312184800536
785.40000 29.36816507312184800536
785.50000 29.36816507312184800536
785.60000 29.36816507312184800536
785.70000 29.36816507312184800536
785.80000 29.36816507312184800536
785.90000 29.36816507312184800536
786.00000 29.36816507312184800536
786.10000 29.36816507312184800536
786.20000 29.36816507312184800536
786.30000 29.36816507312184800536
786.40000 29.36816507312184800536
786.50000 29.36816507312184800536
786.60000 29.36816507312184800536
786.70000 29.36816507312184800536
786.80000 29.36816507312184800536
786.90000 29.36816507312184800536
787.00000 29.36816507312184800536
787.10000 29.36816507312184800536
787.20000 29.36816507312184800536
787.30000 29.36816507312184800536
787.40000 29.36816507312184800536
787.50000 29.36816507312184800536
787.60000 29.36816507312184800536
787.70000 29.36816507312184800536
787.80000 29.36816507312184800536
787.90000 29.36816507312184800536
788.00000 29.36816507312184800536
788.10000 29.36816507312184800536
788.20000 29.36816507312184800536
788.30000 29.36816507312184800536
788.40000 29.36816507312184800536
788.50000 29.36816507312184800536
788.60000 29.36816507312184800536
788.70000 29.36816507312184800536
788.80000 29.36816507312184800536
788.90000 29.36816507312184800536
789.00000 29.36816507312184800536
789.10000 29.36816507312184800536
789.20000 29.36816507312184800536
789.30000 29.36816507312184800536
789.40000 29.36816507312184800536
789.50000 29.36816507312184800536
789.60000 29.36816507312184800536
789.70000 29.36816507312184800536
789.80000 29.36816507312184800536
789.90000 29.36816507312184800536
790.00000 29.36816507312184800536
790.10000 29.36816507312184800536
790.20000 29.36816507312184800536
790.30000 29.36816507312184800536
790.40000 29.36816507312184800536
790.50000 29.36816507312184800536
790.60000 29.36816507312184800536
790.70000 29.36816507312184800536
790.80000 29.36816507312184800536
790.90000 29.36816507312184800536
791.00000 29.36816507312184800536
791.10000 29.36816507312184800536
791.20000 29.36816507312184800536
791.30000 29.36816507312184800536
791.40000 29.36816507312184800536
791.50000 29.36816507312184800536
791.60000 29.36816507312184800536
791.70000 29.36816507312184800536
791.80000 29.36816507312184800536
791.90000 29.36816507312184800536
792.00000 29.36816507312184800536
792.10000 29.36816507312184800536
792.20000 29.36816507312184800536
792.30000 29.36816507312184800536
792.40000 29.36816507312184800536
792.50000 29.36816507312184800536
792.60000 29.36816507312184800536
792.70000 29.36816507312184800536
792.80000 29.36816507312184800536
792.90000 29.36816507312184800536
793.00000 29.36816507312184800536
793.10000 29.36816507312184800536
793.20000 29.36816507312184800536
793.30000 29.36816507312184800536
793.40000 29.36816507312184800536
793.50000 29.36816507312184800536
793.60000 29.36816507312184800536
793.70000 29.36816507312184800536
793.80000 29.36816507312184800536
793.90000 29.36816507312184800536
794.00000 29.36816507312184800536
794.10000 29.36816507312184800536
794.20000 29.36816507312184800536
794.30000 29.36816507312184800536
794.40000 29.36816507312184800536
794.50000 29.36816507312184800536
794.60000 29.36816507312184800536
794.70000 29.36816507312184800536
794.80000 29.36816507312184800536
794.90000 29.36816507312184800536
795.00000 29.36816507312184800536
795.10000 29.36816507312184800536
795.20000 29.36816507312184800536
795.30000 29.36816507312184800536
795.40000 29.36816507312184800536
795.50000 29.36816507312184800536
795.60000 29.36816507312184800536
795.70000 29.36816507312184800536
795.80000 29.36816507312184800536
795.90000 29.36816507312184800536
796.00000 29.36816507312184800536
796.10000 29.36816507312184800536
796.20000 29.36816507312184800536
796.30000 29.36816507312184800536
796.40000 29.36816507312184800536
796.50000 29.36816507312184800536
796.60000 29.36816507312184800536
796.70000 29.36816507312184800536
796.80000 29.36816507312184800536
796.90000 29.36816507312184800536
797.00000 29.36816507312184800536
797.10000 29.36816507312184800536
797.20000 29.36816507312184800536
797.30000 29.36816507312184800536
797.40000 29.36816507312184800536
797.50000 29.36816507312184800536
797.60000 29.36816507312184800536
797.70000 29.36816507312184800536
797.80000 29.36816507312184800536
797.90000 29.36816507312184800536
798.00000 29.36816507312184800536
798.10000 29.36816507312184800536
798.20000 29.36816507312184800536
798.30000 29.36816507312184800536
798.40000 29.36816507312184800536
798.50000 29.36816507312184800536
798.60000 29.36816507312184800536
798.70000 29.36816507312184800536
798.80000 29.36816507312184800536
798.90000 29.36816507312184800536
799.00000 29.36816507312184800536
799.10000 29.36816507312184800536
799.20000 29.36816507312184800536
799.30000 29.36816507312184800536
799.40000 29.36816507312184800536
799.50000 29.36816507312184800536
799.60000 29.36816507312184800536
799.70000 29.36816507312184800536
799.80000 29.36816507312184800536
799.90000 29.36816507312184800536
800.00000 29.36816507312184800536
800.10000 29.36816507312184800536
800.20000 29.36816507312184800536
800.30000 29.36816507312184800536
800.40000 29.36816507312184800536
800.50000 29.36816507312184800536
800.60000 29.36816507312184800536
800.70000 29.36816507312184800536
800.80000 29.36816507312184800536
800.90000 29.36816507312184800536
801.00000 29.36816507312184800536
801.10000 29.36816507312184800536
801.20000 29.36816507312184800536
801.30000 29.36816507312184800536
801.40000 29.36816507312184800536
801.50000 29.36816507312184800536
801.60000 29.36816507312184800536
801.70000 29.36816507312184800536
801.80000 29.36816507312184800536
801.90000 29.36816507312184800536
802.00000 29.36816507312184800536
802.10000 29.36816507312184800536
802.20000 29.36816507312184800536
802.30000 29.36816507312184800536
802.40000 29.36816507312184800536
802.50000 29.36816507312184800536
802.60000 29.36816507312184800536
802.70000 29.36816507312184800536
802.80000 29.36816507312184800536
802.90000 29.36816507312184800536
803.00000 29.36816507312184800536
803.10000 29.36816507312184800536
803.20000 29.36816507312184800536
803.30000 29.36816507312184800536
803.40000 29.36816507312184800536
803.50000 29.36816507312184800536
803.60000 29.36816507312184800536
803.70000 29.36816507312184800536
803.80000 29.36816507312184800536
803.90000 29.36816507312184800536
804.00000 29.36816507312184800536
804.10000 29.36816507312184800536
804.20000 29.36816507312184800536
804.30000 29.36816507312184800536
804.40000 29.36816507312184800536
804.50000 29.36816507312184800536
804.60000 29.36816507312184800536
804.70000 29.36816507312184800536
804.80000 29.36816507312184800536
804.90000 29.36816507312184800536
805.00000 29.36816507312184800536
805.10000 29.36816507312184800536
805.20000 29.36816507312184800536
805.30000 29.36816507312184800536
805.40000 29.36816507312184800536
805.50000 29.36816507312184800536
805.60000 29.36816507312184800536
805.70000 29.36816507312184800536
805.80000 29.36816507312184800536
805.90000 29.36816507312184800536
806.00000 29.36816507312184800536
806.10000 29.36816507312184800536
806.20000 29.36816507312184800536
806.30000 29.36816507312184800536
806.40000 29.36816507312184800536
806.50000 29.36816507312184800536
806.60000 29.36816507312184800536
806.70000 29.36816507312184800536
806.80000 29.36816507312184800536
806.90000 29.36816507312184800536
807.00000 29.36816507312184800536
807.10000 29.36816507312184800536
807.20000 29.36816507312184800536
807.30000 29.36816507312184800536
807.40000 29.36816507312184800536
807.50000 29.36816507312184800536
807.60000 29.36816507312184800536
807.70000 29.36816507312184800536
807.80000 29.36816507312184800536
807.90000 29.36816507312184800536
808.00000 29.36816507312184800536
808.10000 29.36816507312184800536
808.20000 29.36816507312184800536
808.30000 29.36816507312184800536
808.40000 29.36816507312184800536
808.50000 29.36816507312184800536
808.60000 29.36816507312184800536
808.70000 29.36816507312184800536
808.80000 29.36816507312184800536
808.90000 29.36816507312184800536
809.00000 29.36816507312184800536
809.10000 29.36816507312184800536
809.20000 29.36816507312184800536
809.30000 29.36816507312184800536
809.40000 29.36816507312184800536
809.50000 29.36816507312184800536
809.60000 29.36816507312184800536
809.70000 29.36816507312184800536
809.80000 29.36816507312184800536
809.90000 29.36816507312184800536
810.00000 29.36816507312184800536
810.10000 29.36816507312184800536
810.20000 29.36816507312184800536
810.30000 29.36816507312184800536
810.40000 29.36816507312184800536
810.50000 29.36816507312184800536
810.60000 29.36816507312184800536
810.70000 29.36816507312184800536
810.80000 29.36816507312184800536
810.90000 29.36816507312184800536
811.00000 29.36816507312184800536
811.10000 29.36816507312184800536
811.20000 29.36816507312184800536
811.30000 29.36816507312184800536
811.40000 29.36816507312184800536
811.50000 29.36816507312184800536
811.60000 29.36816507312184800536
811.70000 29.36816507312184800536
811.80000 29.36816507312184800536
811.90000 29.36816507312184800536
812.00000 29.36816507312184800536
812.10000 29.36816507312184800536
812.20000 29.36816507312184800536
812.30000 29.36816507312184800536
812.40000 29.36816507312184800536
812.50000 29.36816507312184800536
812.60000 29.36816507312184800536
812.70000 29.36816507312184800536
812.80000 29.36816507312184800536
812.90000 29.36816507312184800536
813.00000 29.36816507312184800536
813.10000 29.36816507312184800536
813.20000 29.36816507312184800536
813.30000 29.36816507312184800536
813.40000 29.36816507312184800536
813.50000 29.36816507312184800536
813.60000 29.36816507312184800536
813.70000 29.36816507312184800536
813.80000 29.36816507312184800536
813.90000 29.36816507312184800536
814.00000 29.36816507312184800536
814.10000 29.36816507312184800536
814.20000 29.36816507312184800536
814.30000 29.36816507312184800536
814.40000 29.36816507312184800536
814.50000 29.36816507312184800536
814.60000 29.36816507312184800536
814.70000 29.36816507312184800536
814.80000 29.36816507312184800536
814.90000 29.36816507312184800536
815.00000 29.36816507312184800536
815.10000 29.36816507312184800536
815.20000 29.36816507312184800536
815.30000 29.36816507312184800536
815.40000 29.36816507312184800536
815.50000 29.36816507312184800536
815.60000 29.36816507312184800536
815.70000 29.36816507312184800536
815.80000 29.36816507312184800536
815.90000 29.36816507312184800536
816.00000 29.36816507312184800536
816.10000 29.36816507312184800536
816.20000 29.36816507312184800536
816.30000 29.36816507312184800536
816.40000 29.36816507312184800536
816.50000 29.36816507312184800536
816.60000 29.36816507312184800536
816.70000 29.36816507312184800536
816.80000 29.36816507312184800536
816.90000 29.36816507312184800536
817.00000 29.36816507312184800536
817.10000 29.36816507312184800536
817.20000 29.36816507312184800536
817.30000 29.36816507312184800536
817.40000 29.36816507312184800536
817.50000 29.36816507312184800536
817.60000 29.36816507312184800536
817.70000 29.36816507312184800536
817.80000 29.36816507312184800536
817.90000 29.36816507312184800536
818.00000 29.36816507312184800536
818.10000 29.36816507312184800536
818.20000 29.36816507312184800536
818.30000 29.36816507312184800536
818.40000 29.36816507312184800536
818.50000 29.36816507312184800536
818.60000 29.36816507312184800536
818.70000 29.36816507312184800536
818.80000 29.36816507312184800536
818.90000 29.36816507312184800536
819.00000 29.36816507312184800536
819.10000 29.36816507312184800536
819.20000 29.36816507312184800536
819.30000 29.36816507312184800536
819.40000 29.36816507312184800536
819.50000 29.36816507312184800536
819.60000 29.36816507312184800536
819.70000 29.36816507312184800536
819.80000 29.36816507312184800536
819.90000 29.36816507312184800536
820.00000 29.36816507312184800536
820.10000 29.36816507312184800536
820.20000 29.36816507312184800536
820.30000 29.36816507312184800536
820.40000 29.36816507312184800536
820.50000 29.36816507312184800536
820.60000 29.36816507312184800536
820.70000 29.36816507312184800536
820.80000 29.36816507312184800536
820.90000 29.36816507312184800536
821.00000 29.36816507312184800536
821.10000 29.36816507312184800536
821.20000 29.36816507312184800536
821.30000 29.36816507312184800536
821.40000 29.36816507312184800536
821.50000 29.36816507312184800536
821.60000 29.36816507312184800536
821.70000 29.36816507312184800536
821.80000 29.36816507312184800536
821.90000 29.36816507312184800536
822.00000 29.36816507312184800536
822.10000 29.36816507312184800536
822.20000 29.36816507312184800536
822.30000 29.36816507312184800536
822.40000 29.36816507312184800536
822.50000 29.36816507312184800536
822.60000 29.36816507312184800536
822.70000 29.36816507312184800536
822.80000 29.36816507312184800536
822.90000 29.36816507312184800536
823.00000 29.36816507312184800536
823.10000 29.36816507312184800536
823.20000 29.36816507312184800536
823.30000 29.36816507312184800536
823.40000 29.36816507312184800536
823.50000 29.36816507312184800536
823.60000 29.36816507312184800536
823.70000 29.36816507312184800536
823.80000 29.36816507312184800536
823.90000 29.36816507312184800536
824.00000 29.36816507312184800536
824.10000 29.36816507312184800536
824.20000 29.36816507312184800536
824.30000 29.36816507312184800536
824.40000 29.36816507312184800536
824.50000 29.36816507312184800536
824.60000 29.36816507312184800536
824.70000 29.36816507312184800536
824.80000 29.36816507312184800536
824.90000 29.36816507312184800536
825.00000 29.36816507312184800536
825.10000 29.36816507312184800536
825.20000 29.36816507312184800536
825.30000 29.36816507312184800536
825.40000 29.36816507312184800536
825.50000 29.36816507312184800536
825.60000 29.36816507312184800536
825.70000 29.36816507312184800536
825.80000 29.36816507312184800536
825.90000 29.36816507312184800536
826.00000 29.36816507312184800536
826.10000 29.36816507312184800536
826.20000 29.36816507312184800536
826.30000 29.36816507312184800536
826.40000 29.36816507312184800536
826.50000 29.36816507312184800536
826.60000 29.36816507312184800536
826.70000 29.36816507312184800536
826.80000 29.36816507312184800536
826.90000 29.36816507312184800536
827.00000 29.36816507312184800536
827.10000 29.36816507312184800536
827.20000 29.36816507312184800536
827.30000 29.36816507312184800536
827.40000 29.36816507312184800536
827.50000 29.36816507312184800536
827.60000 29.36816507312184800536
827.70000 29.36816507312184800536
827.80000 29.36816507312184800536
827.90000 29.36816507312184800536
828.00000 29.36816507312184800536
828.10000 29.36816507312184800536
828.20000 29.36816507312184800536
828.30000 29.36816507312184800536
828.40000 29.36816507312184800536
828.50000 29.36816507312184800536
828.60000 29.36816507312184800536
828.70000 29.36816507312184800536
828.80000 29.36816507312184800536
828.90000 29.36816507312184800536
829.00000 29.36816507312184800536
829.10000 29.36816507312184800536
829.20000 29.36816507312184800536
829.30000 29.36816507312184800536
829.40000 29.36816507312184800536
829.50000 29.36816507312184800536
829.60000 29.36816507312184800536
829.70000 29.36816507312184800536
829.80000 29.36816507312184800536
829.90000 29.36816507312184800536
830.00000 29.36816507312184800536
830.10000 29.36816507312184800536
830.20000 29.36816507312184800536
830.30000 29.36816507312184800536
830.40000 29.36816507312184800536
830.50000 29.36816507312184800536
830.60000 29.36816507312184800536
830.70000 29.36816507312184800536
830.80000 29.36816507312184800536
830.90000 29.36816507312184800536
831.00000 29.36816507312184800536
831.10000 29.36816507312184800536
831.20000 29.36816507312184800536
831.30000 29.36816507312184800536
831.40000 29.36816507312184800536
831.50000 29.36816507312184800536
831.60000 29.36816507312184800536
831.70000 29.36816507312184800536
831.80000 29.36816507312184800536
831.90000 29.36816507312184800536
832.00000 29.36816507312184800536
832.10000 29.36816507312184800536
832.20000 29.36816507312184800536
832.30000 29.36816507312184800536
832.40000 29.36816507312184800536
832.50000 29.36816507312184800536
832.60000 29.36816507312184800536
832.70000 29.36816507312184800536
832.80000 29.36816507312184800536
832.90000 29.36816507312184800536
833.00000 29.36816507312184800536
833.10000 29.36816507312184800536
833.20000 29.36816507312184800536
833.30000 29.36816507312184800536
833.40000 29.36816507312184800536
833.50000 29.36816507312184800536
833.60000 29.36816507312184800536
833.70000 29.36816507312184800536
833.80000 29.36816507312184800536
833.90000 29.36816507312184800536
834.00000 29.36816507312184800536
834.10000 29.36816507312184800536
834.20000 29.36816507312184800536
834.30000 29.36816507312184800536
834.40000 29.36816507312184800536
834.50000 29.36816507312184800536
834.60000 29.36816507312184800536
834.70000 29.36816507312184800536
834.80000 29.36816507312184800536
834.90000 29.36816507312184800536
835.00000 29.36816507312184800536
835.10000 29.36816507312184800536
835.20000 29.36816507312184800536
835.30000 29.36816507312184800536
835.40000 29.36816507312184800536
835.50000 29.36816507312184800536
835.60000 29.36816507312184800536
835.70000 29.36816507312184800536
835.80000 29.36816507312184800536
835.90000 29.36816507312184800536
836.00000 29.36816507312184800536
836.10000 29.36816507312184800536
836.20000 29.36816507312184800536
836.30000 29.36816507312184800536
836.40000 29.36816507312184800536
836.50000 29.36816507312184800536
836.60000 29.36816507312184800536
836.70000 29.36816507312184800536
836.80000 29.36816507312184800536
836.90000 29.36816507312184800536
837.00000 29.36816507312184800536
837.10000 29.36816507312184800536
837.20000 29.36816507312184800536
837.30000 29.36816507312184800536
837.40000 29.36816507312184800536
837.50000 29.36816507312184800536
837.60000 29.36816507312184800536
837.70000 29.36816507312184800536
837.80000 29.36816507312184800536
837.90000 29.36816507312184800536
838.00000 29.36816507312184800536
838.10000 29.36816507312184800536
838.20000 29.36816507312184800536
838.30000 29.36816507312184800536
838.40000 29.36816507312184800536
838.50000 29.36816507312184800536
838.60000 29.36816507312184800536
838.70000 29.36816507312184800536
838.80000 29.36816507312184800536
838.90000 29.36816507312184800536
839.00000 29.36816507312184800536
839.10000 29.36816507312184800536
839.20000 29.36816507312184800536
839.30000 29.36816507312184800536
839.40000 29.36816507312184800536
839.50000 29.36816507312184800536
839.60000 29.36816507312184800536
839.70000 29.36816507312184800536
839.80000 29.36816507312184800536
839.90000 29.36816507312184800536
840.00000 29.36816507312184800536
840.10000 29.36816507312184800536
840.20000 29.36816507312184800536
840.30000 29.36816507312184800536
840.40000 29.36816507312184800536
840.50000 29.36816507312184800536
840.60000 29.36816507312184800536
840.70000 29.36816507312184800536
840.80000 29.36816507312184800536
840.90000 29.36816507312184800536
841.00000 29.36816507312184800536
841.10000 29.36816507312184800536
841.20000 29.36816507312184800536
841.30000 29.36816507312184800536
841.40000 29.36816507312184800536
841.50000 29.36816507312184800536
841.60000 29.36816507312184800536
841.70000 29.36816507312184800536
841.80000 29.36816507312184800536
841.90000 29.36816507312184800536
842.00000 29.36816507312184800536
842.10000 29.36816507312184800536
842.20000 29.36816507312184800536
842.30000 29.36816507312184800536
842.40000 29.36816507312184800536
842.50000 29.36816507312184800536
842.60000 29.36816507312184800536
842.70000 29.36816507312184800536
842.80000 29.36816507312184800536
842.90000 29.36816507312184800536
843.00000 29.36816507312184800536
843.10000 29.36816507312184800536
843.20000 29.36816507312184800536
843.30000 29.36816507312184800536
843.40000 29.36816507312184800536
843.50000 29.36816507312184800536
843.60000 29.36816507312184800536
843.70000 29.36816507312184800536
843.80000 29.36816507312184800536
843.90000 29.36816507312184800536
844.00000 29.36816507312184800536
844.10000 29.36816507312184800536
844.20000 29.36816507312184800536
844.30000 29.36816507312184800536
844.40000 29.36816507312184800536
844.50000 29.36816507312184800536
844.60000 29.36816507312184800536
844.70000 29.36816507312184800536
844.80000 29.36816507312184800536
844.90000 29.36816507312184800536
845.00000 29.36816507312184800536
845.10000 29.36816507312184800536
845.20000 29.36816507312184800536
845.30000 29.36816507312184800536
845.40000 29.36816507312184800536
845.50000 29.36816507312184800536
845.60000 29.36816507312184800536
845.70000 29.36816507312184800536
845.80000 29.36816507312184800536
845.90000 29.36816507312184800536
846.00000 29.36816507312184800536
846.10000 29.36816507312184800536
846.20000 29.36816507312184800536
846.30000 29.36816507312184800536
846.40000 29.36816507312184800536
846.50000 29.36816507312184800536
846.60000 29.36816507312184800536
846.70000 29.36816507312184800536
846.80000 29.36816507312184800536
846.90000 29.36816507312184800536
847.00000 29.36816507312184800536
847.10000 29.36816507312184800536
847.20000 29.36816507312184800536
847.30000 29.36816507312184800536
847.40000 29.36816507312184800536
847.50000 29.36816507312184800536
847.60000 29.36816507312184800536
847.70000 29.36816507312184800536
847.80000 29.36816507312184800536
847.90000 29.36816507312184800536
848.00000 29.36816507312184800536
848.10000 29.36816507312184800536
848.20000 29.36816507312184800536
848.30000 29.36816507312184800536
848.40000 29.36816507312184800536
848.50000 29.36816507312184800536
848.60000 29.36816507312184800536
848.70000 29.36816507312184800536
848.80000 29.36816507312184800536
848.90000 29.36816507312184800536
849.00000 29.36816507312184800536
849.10000 29.36816507312184800536
849.20000 29.36816507312184800536
849.30000 29.36816507312184800536
849.40000 29.36816507312184800536
849.50000 29.36816507312184800536
849.60000 29.36816507312184800536
849.70000 29.36816507312184800536
849.80000 29.36816507312184800536
849.90000 29.36816507312184800536
850.00000 29.36816507312184800536
850.10000 29.36816507312184800536
850.20000 29.36816507312184800536
850.30000 29.36816507312184800536
850.40000 29.36816507312184800536
850.50000 29.36816507312184800536
850.60000 29.36816507312184800536
850.70000 29.36816507312184800536
850.80000 29.36816507312184800536
850.90000 29.36816507312184800536
851.00000 29.36816507312184800536
851.10000 29.36816507312184800536
851.20000 29.36816507312184800536
851.30000 29.36816507312184800536
851.40000 29.36816507312184800536
851.50000 29.36816507312184800536
851.60000 29.36816507312184800536
851.70000 29.36816507312184800536
851.80000 29.36816507312184800536
851.90000 29.36816507312184800536
852.00000 29.36816507312184800536
852.10000 29.36816507312184800536
852.20000 29.36816507312184800536
852.30000 29.36816507312184800536
852.40000 29.36816507312184800536
852.50000 29.36816507312184800536
852.60000 29.36816507312184800536
852.70000 29.36816507312184800536
852.80000 29.36816507312184800536
852.90000 29.36816507312184800536
853.00000 29.36816507312184800536
853.10000 29.36816507312184800536
853.20000 29.36816507312184800536
853.30000 29.36816507312184800536
853.40000 29.36816507312184800536
853.50000 29.36816507312184800536
853.60000 29.36816507312184800536
853.70000 29.36816507312184800536
853.80000 29.36816507312184800536
853.90000 29.36816507312184800536
854.00000 29.36816507312184800536
854.10000 29.36816507312184800536
854.20000 29.36816507312184800536
854.30000 29.36816507312184800536
854.40000 29.36816507312184800536
854.50000 29.36816507312184800536
854.60000 29.36816507312184800536
854.70000 29.36816507312184800536
854.80000 29.36816507312184800536
854.90000 29.36816507312184800536
855.00000 29.36816507312184800536
855.10000 29.36816507312184800536
855.20000 29.36816507312184800536
855.30000 29.36816507312184800536
855.40000 29.36816507312184800536
855.50000 29.36816507312184800536
855.60000 29.36816507312184800536
855.70000 29.36816507312184800536
855.80000 29.36816507312184800536
855.90000 29.36816507312184800536
856.00000 29.36816507312184800536
856.10000 29.36816507312184800536
856.20000 29.36816507312184800536
856.30000 29.36816507312184800536
856.40000 29.36816507312184800536
856.50000 29.36816507312184800536
856.60000 29.36816507312184800536
856.70000 29.36816507312184800536
856.80000 29.36816507312184800536
856.90000 29.36816507312184800536
857.00000 29.36816507312184800536
857.10000 29.36816507312184800536
857.20000 29.36816507312184800536
857.30000 29.36816507312184800536
857.40000 29.36816507312184800536
857.50000 29.36816507312184800536
857.60000 29.36816507312184800536
857.70000 29.36816507312184800536
857.80000 29.36816507312184800536
857.90000 29.36816507312184800536
858.00000 29.36816507312184800536
858.10000 29.36816507312184800536
858.20000 29.36816507312184800536
858.30000 29.36816507312184800536
858.40000 29.36816507312184800536
858.50000 29.36816507312184800536
858.60000 29.36816507312184800536
858.70000 29.36816507312184800536
858.80000 29.36816507312184800536
858.90000 29.36816507312184800536
859.00000 29.36816507312184800536
859.10000 29.36816507312184800536
859.20000 29.36816507312184800536
859.30000 29.36816507312184800536
859.40000 29.36816507312184800536
859.50000 29.36816507312184800536
859.60000 29.36816507312184800536
859.70000 29.36816507312184800536
859.80000 29.36816507312184800536
859.90000 29.36816507312184800536
860.00000 29.36816507312184800536
860.10000 29.36816507312184800536
860.20000 29.36816507312184800536
860.30000 29.36816507312184800536
860.40000 29.36816507312184800536
860.50000 29.36816507312184800536
860.60000 29.36816507312184800536
860.70000 29.36816507312184800536
860.80000 29.36816507312184800536
860.90000 29.36816507312184800536
861.00000 29.36816507312184800536
861.10000 29.36816507312184800536
861.20000 29.36816507312184800536
861.30000 29.36816507312184800536
861.40000 29.36816507312184800536
861.50000 29.36816507312184800536
861.60000 29.36816507312184800536
861.70000 29.36816507312184800536
861.80000 29.36816507312184800536
861.90000 29.36816507312184800536
862.00000 29.36816507312184800536
862.10000 29.36816507312184800536
862.20000 29.36816507312184800536
862.30000 29.36816507312184800536
862.40000 29.36816507312184800536
862.50000 29.36816507312184800536
862.60000 29.36816507312184800536
862.70000 29.36816507312184800536
862.80000 29.36816507312184800536
862.90000 29.36816507312184800536
863.00000 29.36816507312184800536
863.10000 29.36816507312184800536
863.20000 29.36816507312184800536
863.30000 29.36816507312184800536
863.40000 29.36816507312184800536
863.50000 29.36816507312184800536
863.60000 29.36816507312184800536
863.70000 29.36816507312184800536
863.80000 29.36816507312184800536
863.90000 29.36816507312184800536
864.00000 29.36816507312184800536
864.10000 29.36816507312184800536
864.20000 29.36816507312184800536
864.30000 29.36816507312184800536
864.40000 29.36816507312184800536
864.50000 29.36816507312184800536
864.60000 29.36816507312184800536
864.70000 29.36816507312184800536
864.80000 29.36816507312184800536
864.90000 29.36816507312184800536
865.00000 29.36816507312184800536
865.10000 29.36816507312184800536
865.20000 29.36816507312184800536
865.30000 29.36816507312184800536
865.40000 29.36816507312184800536
865.50000 29.36816507312184800536
865.60000 29.36816507312184800536
865.70000 29.36816507312184800536
865.80000 29.36816507312184800536
865.90000 29.36816507312184800536
866.00000 29.36816507312184800536
866.10000 29.36816507312184800536
866.20000 29.36816507312184800536
866.30000 29.36816507312184800536
866.40000 29.36816507312184800536
866.50000 29.36816507312184800536
866.60000 29.36816507312184800536
866.70000 29.36816507312184800536
866.80000 29.36816507312184800536
866.90000 29.36816507312184800536
867.00000 29.36816507312184800536
867.10000 29.36816507312184800536
867.20000 29.36816507312184800536
867.30000 29.36816507312184800536
867.40000 29.36816507312184800536
867.50000 29.36816507312184800536
867.60000 29.36816507312184800536
867.70000 29.36816507312184800536
867.80000 29.36816507312184800536
867.90000 29.36816507312184800536
868.00000 29.36816507312184800536
868.10000 29.36816507312184800536
868.20000 29.36816507312184800536
868.30000 29.36816507312184800536
868.40000 29.36816507312184800536
868.50000 29.36816507312184800536
868.60000 29.36816507312184800536
868.70000 29.36816507312184800536
868.80000 29.36816507312184800536
868.90000 29.36816507312184800536
869.00000 29.36816507312184800536
869.10000 29.36816507312184800536
869.20000 29.36816507312184800536
869.30000 29.36816507312184800536
869.40000 29.36816507312184800536
869.50000 29.36816507312184800536
869.60000 29.36816507312184800536
869.70000 29.36816507312184800536
869.80000 29.36816507312184800536
869.90000 29.36816507312184800536
870.00000 29.36816507312184800536
870.10000 29.36816507312184800536
870.20000 29.36816507312184800536
870.30000 29.36816507312184800536
870.40000 29.36816507312184800536
870.50000 29.36816507312184800536
870.60000 29.36816507312184800536
870.70000 29.36816507312184800536
870.80000 29.36816507312184800536
870.90000 29.36816507312184800536
871.00000 29.36816507312184800536
871.10000 29.36816507312184800536
871.20000 29.36816507312184800536
871.30000 29.36816507312184800536
871.40000 29.36816507312184800536
871.50000 29.36816507312184800536
871.60000 29.36816507312184800536
871.70000 29.36816507312184800536
871.80000 29.36816507312184800536
871.90000 29.36816507312184800536
872.00000 29.36816507312184800536
872.10000 29.36816507312184800536
872.20000 29.36816507312184800536
872.30000 29.36816507312184800536
872.40000 29.36816507312184800536
872.50000 29.36816507312184800536
872.60000 29.36816507312184800536
872.70000 29.36816507312184800536
872.80000 29.36816507312184800536
872.90000 29.36816507312184800536
873.00000 29.36816507312184800536
873.10000 29.36816507312184800536
873.20000 29.36816507312184800536
873.30000 29.36816507312184800536
873.40000 29.36816507312184800536
873.50000 29.36816507312184800536
873.60000 29.36816507312184800536
873.70000 29.36816507312184800536
873.80000 29.36816507312184800536
873.90000 29.36816507312184800536
874.00000 29.36816507312184800536
874.10000 29.36816507312184800536
874.20000 29.36816507312184800536
874.30000 29.36816507312184800536
874.40000 29.36816507312184800536
874.50000 29.36816507312184800536
874.60000 29.36816507312184800536
874.70000 29.36816507312184800536
874.80000 29.36816507312184800536
874.90000 29.36816507312184800536
875.00000 29.36816507312184800536
875.10000 29.36816507312184800536
875.20000 29.36816507312184800536
875.30000 29.36816507312184800536
875.40000 29.36816507312184800536
875.50000 29.36816507312184800536
875.60000 29.36816507312184800536
875.70000 29.36816507312184800536
875.80000 29.36816507312184800536
875.90000 29.36816507312184800536
876.00000 29.36816507312184800536
876.10000 29.36816507312184800536
876.20000 29.36816507312184800536
876.30000 29.36816507312184800536
876.40000 29.36816507312184800536
876.50000 29.36816507312184800536
876.60000 29.36816507312184800536
876.70000 29.36816507312184800536
876.80000 29.36816507312184800536
876.90000 29.36816507312184800536
877.00000 29.36816507312184800536
877.10000 29.36816507312184800536
877.20000 29.36816507312184800536
877.30000 29.36816507312184800536
877.40000 29.36816507312184800536
877.50000 29.36816507312184800536
877.60000 29.36816507312184800536
877.70000 29.36816507312184800536
877.80000 29.36816507312184800536
877.90000 29.36816507312184800536
878.00000 29.36816507312184800536
878.10000 29.36816507312184800536
878.20000 29.36816507312184800536
878.30000 29.36816507312184800536
878.40000 29.36816507312184800536
878.50000 29.36816507312184800536
878.60000 29.36816507312184800536
878.70000 29.36816507312184800536
878.80000 29.36816507312184800536
878.90000 29.36816507312184800536
879.00000 29.36816507312184800536
879.10000 29.36816507312184800536
879.20000 29.36816507312184800536
879.30000 29.36816507312184800536
879.40000 29.36816507312184800536
879.50000 29.36816507312184800536
879.60000 29.36816507312184800536
879.70000 29.36816507312184800536
879.80000 29.36816507312184800536
879.90000 29.36816507312184800536
880.00000 29.36816507312184800536
880.10000 29.36816507312184800536
880.20000 29.36816507312184800536
880.30000 29.36816507312184800536
880.40000 29.36816507312184800536
880.50000 29.36816507312184800536
880.60000 29.36816507312184800536
880.70000 29.36816507312184800536
880.80000 29.36816507312184800536
880.90000 29.36816507312184800536
881.00000 29.36816507312184800536
881.10000 29.36816507312184800536
881.20000 29.36816507312184800536
881.30000 29.36816507312184800536
881.40000 29.36816507312184800536
881.50000 29.36816507312184800536
881.60000 29.36816507312184800536
881.70000 29.36816507312184800536
881.80000 29.36816507312184800536
881.90000 29.36816507312184800536
882.00000 29.36816507312184800536
882.10000 29.36816507312184800536
882.20000 29.36816507312184800536
882.30000 29.36816507312184800536
882.40000 29.36816507312184800536
882.50000 29.36816507312184800536
882.60000 29.36816507312184800536
882.70000 29.36816507312184800536
882.80000 29.36816507312184800536
882.90000 29.36816507312184800536
883.00000 29.36816507312184800536
883.10000 29.36816507312184800536
883.20000 29.36816507312184800536
883.30000 29.36816507312184800536
883.40000 29.36816507312184800536
883.50000 29.36816507312184800536
883.60000 29.36816507312184800536
883.70000 29.36816507312184800536
883.80000 29.36816507312184800536
883.90000 29.36816507312184800536
884.00000 29.36816507312184800536
884.10000 29.36816507312184800536
884.20000 29.36816507312184800536
884.30000 29.36816507312184800536
884.40000 29.36816507312184800536
884.50000 29.36816507312184800536
884.60000 29.36816507312184800536
884.70000 29.36816507312184800536
884.80000 29.36816507312184800536
884.90000 29.36816507312184800536
885.00000 29.36816507312184800536
885.10000 29.36816507312184800536
885.20000 29.36816507312184800536
885.30000 29.36816507312184800536
885.40000 29.36816507312184800536
885.50000 29.36816507312184800536
885.60000 29.36816507312184800536
885.70000 29.36816507312184800536
885.80000 29.36816507312184800536
885.90000 29.36816507312184800536
886.00000 29.36816507312184800536
886.10000 29.36816507312184800536
886.20000 29.36816507312184800536
886.30000 29.36816507312184800536
886.40000 29.36816507312184800536
886.50000 29.36816507312184800536
886.60000 29.36816507312184800536
886.70000 29.36816507312184800536
886.80000 29.36816507312184800536
886.90000 29.36816507312184800536
887.00000 29.36816507312184800536
887.10000 29.36816507312184800536
887.20000 29.36816507312184800536
887.30000 29.36816507312184800536
887.40000 29.36816507312184800536
887.50000 29.36816507312184800536
887.60000 29.36816507312184800536
887.70000 29.36816507312184800536
887.80000 29.36816507312184800536
887.90000 29.36816507312184800536
888.00000 29.36816507312184800536
888.10000 29.36816507312184800536
888.20000 29.36816507312184800536
888.30000 29.36816507312184800536
888.40000 29.36816507312184800536
888.50000 29.36816507312184800536
888.60000 29.36816507312184800536
888.70000 29.36816507312184800536
888.80000 29.36816507312184800536
888.90000 29.36816507312184800536
889.00000 29.36816507312184800536
889.10000 29.36816507312184800536
889.20000 29.36816507312184800536
889.30000 29.36816507312184800536
889.40000 29.36816507312184800536
889.50000 29.36816507312184800536
889.60000 29.36816507312184800536
889.70000 29.36816507312184800536
889.80000 29.36816507312184800536
889.90000 29.36816507312184800536
890.00000 29.36816507312184800536
890.10000 29.36816507312184800536
890.20000 29.36816507312184800536
890.30000 29.36816507312184800536
890.40000 29.36816507312184800536
890.50000 29.36816507312184800536
890.60000 29.36816507312184800536
890.70000 29.36816507312184800536
890.80000 29.36816507312184800536
890.90000 29.36816507312184800536
891.00000 29.36816507312184800536
891.10000 29.36816507312184800536
891.20000 29.36816507312184800536
891.30000 29.36816507312184800536
891.40000 29.36816507312184800536
891.50000 29.36816507312184800536
891.60000 29.36816507312184800536
891.70000 29.36816507312184800536
891.80000 29.36816507312184800536
891.90000 29.36816507312184800536
892.00000 29.36816507312184800536
892.10000 29.36816507312184800536
892.20000 29.36816507312184800536
892.30000 29.36816507312184800536
892.40000 29.36816507312184800536
892.50000 29.36816507312184800536
892.60000 29.36816507312184800536
892.70000 29.36816507312184800536
892.80000 29.36816507312184800536
892.90000 29.36816507312184800536
893.00000 29.36816507312184800536
893.10000 29.36816507312184800536
893.20000 29.36816507312184800536
893.30000 29.36816507312184800536
893.40000 29.36816507312184800536
893.50000 29.36816507312184800536
893.60000 29.36816507312184800536
893.70000 29.36816507312184800536
893.80000 29.36816507312184800536
893.90000 29.36816507312184800536
894.00000 29.36816507312184800536
894.10000 29.36816507312184800536
894.20000 29.36816507312184800536
894.30000 29.36816507312184800536
894.40000 29.36816507312184800536
894.50000 29.36816507312184800536
894.60000 29.36816507312184800536
894.70000 29.36816507312184800536
894.80000 29.36816507312184800536
894.90000 29.36816507312184800536
895.00000 29.36816507312184800536
895.10000 29.36816507312184800536
895.20000 29.36816507312184800536
895.30000 29.36816507312184800536
895.40000 29.36816507312184800536
895.50000 29.36816507312184800536
895.60000 29.36816507312184800536
895.70000 29.36816507312184800536
895.80000 29.36816507312184800536
895.90000 29.36816507312184800536
896.00000 29.36816507312184800536
896.10000 29.36816507312184800536
896.20000 29.36816507312184800536
896.30000 29.36816507312184800536
896.40000 29.36816507312184800536
896.50000 29.36816507312184800536
896.60000 29.36816507312184800536
896.70000 29.36816507312184800536
896.80000 29.36816507312184800536
896.90000 29.36816507312184800536
897.00000 29.36816507312184800536
897.10000 29.36816507312184800536
897.20000 29.36816507312184800536
897.30000 29.36816507312184800536
897.40000 29.36816507312184800536
897.50000 29.36816507312184800536
897.60000 29.36816507312184800536
897.70000 29.36816507312184800536
897.80000 29.36816507312184800536
897.90000 29.36816507312184800536
898.00000 29.36816507312184800536
898.10000 29.36816507312184800536
898.20000 29.36816507312184800536
898.30000 29.36816507312184800536
898.40000 29.36816507312184800536
898.50000 29.36816507312184800536
898.60000 29.36816507312184800536
898.70000 29.36816507312184800536
898.80000 29.36816507312184800536
898.90000 29.36816507312184800536
899.00000 29.36816507312184800536
899.10000 29.36816507312184800536
899.20000 29.36816507312184800536
899.30000 29.36816507312184800536
899.40000 29.36816507312184800536
899.50000 29.36816507312184800536
899.60000 29.36816507312184800536
899.70000 29.36816507312184800536
899.80000 29.36816507312184800536
899.90000 29.36816507312184800536
900.00000 29.36816507312184800536
900.10000 29.36816507312184800536
900.20000 29.36816507312184800536
900.30000 29.36816507312184800536
900.40000 29.36816507312184800536
900.50000 29.36816507312184800536
900.60000 29.36816507312184800536
900.70000 29.36816507312184800536
900.80000 29.36816507312184800536
900.90000 29.36816507312184800536
901.00000 29.36816507312184800536
901.10000 29.36816507312184800536
901.20000 29.36816507312184800536
901.30000 29.36816507312184800536
901.40000 29.36816507312184800536
901.50000 29.36816507312184800536
901.60000 29.36816507312184800536
901.70000 29.36816507312184800536
901.80000 29.36816507312184800536
901.90000 29.36816507312184800536
902.00000 29.36816507312184800536
902.10000 29.36816507312184800536
902.20000 29.36816507312184800536
902.30000 29.36816507312184800536
902.40000 29.36816507312184800536
902.50000 29.36816507312184800536
902.60000 29.36816507312184800536
902.70000 29.36816507312184800536
902.80000 29.36816507312184800536
902.90000 29.36816507312184800536
903.00000 29.36816507312184800536
903.10000 29.36816507312184800536
903.20000 29.36816507312184800536
903.30000 29.36816507312184800536
903.40000 29.36816507312184800536
903.50000 29.36816507312184800536
903.60000 29.36816507312184800536
903.70000 29.36816507312184800536
903.80000 29.36816507312184800536
903.90000 29.36816507312184800536
904.00000 29.36816507312184800536
904.10000 29.36816507312184800536
904.20000 29.36816507312184800536
904.30000 29.36816507312184800536
904.40000 29.36816507312184800536
904.50000 29.36816507312184800536
904.60000 29.36816507312184800536
904.70000 29.36816507312184800536
904.80000 29.36816507312184800536
904.90000 29.36816507312184800536
905.00000 29.36816507312184800536
905.10000 29.36816507312184800536
905.20000 29.36816507312184800536
905.30000 29.36816507312184800536
905.40000 29.36816507312184800536
905.50000 29.36816507312184800536
905.60000 29.36816507312184800536
905.70000 29.36816507312184800536
905.80000 29.36816507312184800536
905.90000 29.36816507312184800536
906.00000 29.36816507312184800536
906.10000 29.36816507312184800536
906.20000 29.36816507312184800536
906.30000 29.36816507312184800536
906.40000 29.36816507312184800536
906.50000 29.36816507312184800536
906.60000 29.36816507312184800536
906.70000 29.36816507312184800536
906.80000 29.36816507312184800536
906.90000 29.36816507312184800536
907.00000 29.36816507312184800536
907.10000 29.36816507312184800536
907.20000 29.36816507312184800536
907.30000 29.36816507312184800536
907.40000 29.36816507312184800536
907.50000 29.36816507312184800536
907.60000 29.36816507312184800536
907.70000 29.36816507312184800536
907.80000 29.36816507312184800536
907.90000 29.36816507312184800536
908.00000 29.36816507312184800536
908.10000 29.36816507312184800536
908.20000 29.36816507312184800536
908.30000 29.36816507312184800536
908.40000 29.36816507312184800536
908.50000 29.36816507312184800536
908.60000 29.36816507312184800536
908.70000 29.36816507312184800536
908.80000 29.36816507312184800536
908.90000 29.36816507312184800536
909.00000 29.36816507312184800536
909.10000 29.36816507312184800536
909.20000 29.36816507312184800536
909.30000 29.36816507312184800536
909.40000 29.36816507312184800536
909.50000 29.36816507312184800536
909.60000 29.36816507312184800536
909.70000 29.36816507312184800536
909.80000 29.36816507312184800536
909.90000 29.36816507312184800536
910.00000 29.36816507312184800536
910.10000 29.36816507312184800536
910.20000 29.36816507312184800536
910.30000 29.36816507312184800536
910.40000 29.36816507312184800536
910.50000 29.36816507312184800536
910.60000 29.36816507312184800536
910.70000 29.36816507312184800536
910.80000 29.36816507312184800536
910.90000 29.36816507312184800536
911.00000 29.36816507312184800536
911.10000 29.36816507312184800536
911.20000 29.36816507312184800536
911.30000 29.36816507312184800536
911.40000 29.36816507312184800536
911.50000 29.36816507312184800536
911.60000 29.36816507312184800536
911.70000 29.36816507312184800536
911.80000 29.36816507312184800536
911.90000 29.36816507312184800536
912.00000 29.36816507312184800536
912.10000 29.36816507312184800536
912.20000 29.36816507312184800536
912.30000 29.36816507312184800536
912.40000 29.36816507312184800536
912.50000 29.36816507312184800536
912.60000 29.36816507312184800536
912.70000 29.36816507312184800536
912.80000 29.36816507312184800536
912.90000 29.36816507312184800536
913.00000 29.36816507312184800536
913.10000 29.36816507312184800536
913.20000 29.36816507312184800536
913.30000 29.36816507312184800536
913.40000 29.36816507312184800536
913.50000 29.36816507312184800536
913.60000 29.36816507312184800536
913.70000 29.36816507312184800536
913.80000 29.36816507312184800536
913.90000 29.36816507312184800536
914.00000 29.36816507312184800536
914.10000 29.36816507312184800536
914.20000 29.36816507312184800536
914.30000 29.36816507312184800536
914.40000 29.36816507312184800536
914.50000 29.36816507312184800536
914.60000 29.36816507312184800536
914.70000 29.36816507312184800536
914.80000 29.36816507312184800536
914.90000 29.36816507312184800536
915.00000 29.36816507312184800536
915.10000 29.36816507312184800536
915.20000 29.36816507312184800536
915.30000 29.36816507312184800536
915.40000 29.36816507312184800536
915.50000 29.36816507312184800536
915.60000 29.36816507312184800536
915.70000 29.36816507312184800536
915.80000 29.36816507312184800536
915.90000 29.36816507312184800536
916.00000 29.36816507312184800536
916.10000 29.36816507312184800536
916.20000 29.36816507312184800536
916.30000 29.36816507312184800536
916.40000 29.36816507312184800536
916.50000 29.36816507312184800536
916.60000 29.36816507312184800536
916.70000 29.36816507312184800536
916.80000 29.36816507312184800536
916.90000 29.36816507312184800536
917.00000 29.36816507312184800536
917.10000 29.36816507312184800536
917.20000 29.36816507312184800536
917.30000 29.36816507312184800536
917.40000 29.36816507312184800536
917.50000 29.36816507312184800536
917.60000 29.36816507312184800536
917.70000 29.36816507312184800536
917.80000 29.36816507312184800536
917.90000 29.36816507312184800536
918.00000 29.36816507312184800536
918.10000 29.36816507312184800536
918.20000 29.36816507312184800536
918.30000 29.36816507312184800536
918.40000 29.36816507312184800536
918.50000 29.36816507312184800536
918.60000 29.36816507312184800536
918.70000 29.36816507312184800536
918.80000 29.36816507312184800536
918.90000 29.36816507312184800536
919.00000 29.36816507312184800536
919.10000 29.36816507312184800536
919.20000 29.36816507312184800536
919.30000 29.36816507312184800536
919.40000 29.36816507312184800536
919.50000 29.36816507312184800536
919.60000 29.36816507312184800536
919.70000 29.36816507312184800536
919.80000 29.36816507312184800536
919.90000 29.36816507312184800536
920.00000 29.36816507312184800536
920.10000 29.36816507312184800536
920.20000 29.36816507312184800536
920.30000 29.36816507312184800536
920.40000 29.36816507312184800536
920.50000 29.36816507312184800536
920.60000 29.36816507312184800536
920.70000 29.36816507312184800536
920.80000 29.36816507312184800536
920.90000 29.36816507312184800536
921.00000 29.36816507312184800536
921.10000 29.36816507312184800536
921.20000 29.36816507312184800536
921.30000 29.36816507312184800536
921.40000 29.36816507312184800536
921.50000 29.36816507312184800536
921.60000 29.36816507312184800536
921.70000 29.36816507312184800536
921.80000 29.36816507312184800536
921.90000 29.36816507312184800536
922.00000 29.36816507312184800536
922.10000 29.36816507312184800536
922.20000 29.36816507312184800536
922.30000 29.36816507312184800536
922.40000 29.36816507312184800536
922.50000 29.36816507312184800536
922.60000 29.36816507312184800536
922.70000 29.36816507312184800536
922.80000 29.36816507312184800536
922.90000 29.36816507312184800536
923.00000 29.36816507312184800536
923.10000 29.36816507312184800536
923.20000 29.36816507312184800536
923.30000 29.36816507312184800536
923.40000 29.36816507312184800536
923.50000 29.36816507312184800536
923.60000 29.36816507312184800536
923.70000 29.36816507312184800536
923.80000 29.36816507312184800536
923.90000 29.36816507312184800536
924.00000 29.36816507312184800536
924.10000 29.36816507312184800536
924.20000 29.36816507312184800536
924.30000 29.36816507312184800536
924.40000 29.36816507312184800536
924.50000 29.36816507312184800536
924.60000 29.36816507312184800536
924.70000 29.36816507312184800536
924.80000 29.36816507312184800536
924.90000 29.36816507312184800536
925.00000 29.36816507312184800536
925.10000 29.36816507312184800536
925.20000 29.36816507312184800536
925.30000 29.36816507312184800536
925.40000 29.36816507312184800536
925.50000 29.36816507312184800536
925.60000 29.36816507312184800536
925.70000 29.36816507312184800536
925.80000 29.36816507312184800536
925.90000 29.36816507312184800536
926.00000 29.36816507312184800536
926.10000 29.36816507312184800536
926.20000 29.36816507312184800536
926.30000 29.36816507312184800536
926.40000 29.36816507312184800536
926.50000 29.36816507312184800536
926.60000 29.36816507312184800536
926.70000 29.36816507312184800536
926.80000 29.36816507312184800536
926.90000 29.36816507312184800536
927.00000 29.36816507312184800536
927.10000 29.36816507312184800536
927.20000 29.36816507312184800536
927.30000 29.36816507312184800536
927.40000 29.36816507312184800536
927.50000 29.36816507312184800536
927.60000 29.36816507312184800536
927.70000 29.36816507312184800536
927.80000 29.36816507312184800536
927.90000 29.36816507312184800536
928.00000 29.36816507312184800536
928.10000 29.36816507312184800536
928.20000 29.36816507312184800536
928.30000 29.36816507312184800536
928.40000 29.36816507312184800536
928.50000 29.36816507312184800536
928.60000 29.36816507312184800536
928.70000 29.36816507312184800536
928.80000 29.36816507312184800536
928.90000 29.36816507312184800536
929.00000 29.36816507312184800536
929.10000 29.36816507312184800536
929.20000 29.36816507312184800536
929.30000 29.36816507312184800536
929.40000 29.36816507312184800536
929.50000 29.36816507312184800536
929.60000 29.36816507312184800536
929.70000 29.36816507312184800536
929.80000 29.36816507312184800536
929.90000 29.36816507312184800536
930.00000 29.36816507312184800536
930.10000 29.36816507312184800536
930.20000 29.36816507312184800536
930.30000 29.36816507312184800536
930.40000 29.36816507312184800536
930.50000 29.36816507312184800536
930.60000 29.36816507312184800536
930.70000 29.36816507312184800536
930.80000 29.36816507312184800536
930.90000 29.36816507312184800536
931.00000 29.36816507312184800536
931.10000 29.36816507312184800536
931.20000 29.36816507312184800536
931.30000 29.36816507312184800536
931.40000 29.36816507312184800536
931.50000 29.36816507312184800536
931.60000 29.36816507312184800536
931.70000 29.36816507312184800536
931.80000 29.36816507312184800536
931.90000 29.36816507312184800536
932.00000 29.36816507312184800536
932.10000 29.36816507312184800536
932.20000 29.36816507312184800536
932.30000 29.36816507312184800536
932.40000 29.36816507312184800536
932.50000 29.36816507312184800536
932.60000 29.36816507312184800536
932.70000 29.36816507312184800536
932.80000 29.36816507312184800536
932.90000 29.36816507312184800536
933.00000 29.36816507312184800536
933.10000 29.36816507312184800536
933.20000 29.36816507312184800536
933.30000 29.36816507312184800536
933.40000 29.36816507312184800536
933.50000 29.36816507312184800536
933.60000 29.36816507312184800536
933.70000 29.36816507312184800536
933.80000 29.36816507312184800536
933.90000 29.36816507312184800536
934.00000 29.36816507312184800536
934.10000 29.36816507312184800536
934.20000 29.36816507312184800536
934.30000 29.36816507312184800536
934.40000 29.36816507312184800536
934.50000 29.36816507312184800536
934.60000 29.36816507312184800536
934.70000 29.36816507312184800536
934.80000 29.36816507312184800536
934.90000 29.36816507312184800536
935.00000 29.36816507312184800536
935.10000 29.36816507312184800536
935.20000 29.36816507312184800536
935.30000 29.36816507312184800536
935.40000 29.36816507312184800536
935.50000 29.36816507312184800536
935.60000 29.36816507312184800536
935.70000 29.36816507312184800536
935.80000 29.36816507312184800536
935.90000 29.36816507312184800536
936.00000 29.36816507312184800536
936.10000 29.36816507312184800536
936.20000 29.36816507312184800536
936.30000 29.36816507312184800536
936.40000 29.36816507312184800536
936.50000 29.36816507312184800536
936.60000 29.36816507312184800536
936.70000 29.36816507312184800536
936.80000 29.36816507312184800536
936.90000 29.36816507312184800536
937.00000 29.36816507312184800536
937.10000 29.36816507312184800536
937.20000 29.36816507312184800536
937.30000 29.36816507312184800536
937.40000 29.36816507312184800536
937.50000 29.36816507312184800536
937.60000 29.36816507312184800536
937.70000 29.36816507312184800536
937.80000 29.36816507312184800536
937.90000 29.36816507312184800536
938.00000 29.36816507312184800536
938.10000 29.36816507312184800536
938.20000 29.36816507312184800536
938.30000 29.36816507312184800536
938.40000 29.36816507312184800536
938.50000 29.36816507312184800536
938.60000 29.36816507312184800536
938.70000 29.36816507312184800536
938.80000 29.36816507312184800536
938.90000 29.36816507312184800536
939.00000 29.36816507312184800536
939.10000 29.36816507312184800536
939.20000 29.36816507312184800536
939.30000 29.36816507312184800536
939.40000 29.36816507312184800536
939.50000 29.36816507312184800536
939.60000 29.36816507312184800536
939.70000 29.36816507312184800536
939.80000 29.36816507312184800536
939.90000 29.36816507312184800536
940.00000 29.36816507312184800536
940.10000 29.36816507312184800536
940.20000 29.36816507312184800536
940.30000 29.36816507312184800536
940.40000 29.36816507312184800536
940.50000 29.36816507312184800536
940.60000 29.36816507312184800536
940.70000 29.36816507312184800536
940.80000 29.36816507312184800536
940.90000 29.36816507312184800536
941.00000 29.36816507312184800536
941.10000 29.36816507312184800536
941.20000 29.36816507312184800536
941.30000 29.36816507312184800536
941.40000 29.36816507312184800536
941.50000 29.36816507312184800536
941.60000 29.36816507312184800536
941.70000 29.36816507312184800536
941.80000 29.36816507312184800536
941.90000 29.36816507312184800536
942.00000 29.36816507312184800536
942.10000 29.36816507312184800536
942.20000 29.36816507312184800536
942.30000 29.36816507312184800536
942.40000 29.36816507312184800536
942.50000 29.36816507312184800536
942.60000 29.36816507312184800536
942.70000 29.36816507312184800536
942.80000 29.36816507312184800536
942.90000 29.36816507312184800536
943.00000 29.36816507312184800536
943.10000 29.36816507312184800536
943.20000 29.36816507312184800536
943.30000 29.36816507312184800536
943.40000 29.36816507312184800536
943.50000 29.36816507312184800536
943.60000 29.36816507312184800536
943.70000 29.36816507312184800536
943.80000 29.36816507312184800536
943.90000 29.36816507312184800536
944.00000 29.36816507312184800536
944.10000 29.36816507312184800536
944.20000 29.36816507312184800536
944.30000 29.36816507312184800536
944.40000 29.36816507312184800536
944.50000 29.36816507312184800536
944.60000 29.36816507312184800536
944.70000 29.36816507312184800536
944.80000 29.36816507312184800536
944.90000 29.36816507312184800536
945.00000 29.36816507312184800536
945.10000 29.36816507312184800536
945.20000 29.36816507312184800536
945.30000 29.36816507312184800536
945.40000 29.36816507312184800536
945.50000 29.36816507312184800536
945.60000 29.36816507312184800536
945.70000 29.36816507312184800536
945.80000 29.36816507312184800536
945.90000 29.36816507312184800536
946.00000 29.36816507312184800536
946.10000 29.36816507312184800536
946.20000 29.36816507312184800536
946.30000 29.36816507312184800536
946.40000 29.36816507312184800536
946.50000 29.36816507312184800536
946.60000 29.36816507312184800536
946.70000 29.36816507312184800536
946.80000 29.36816507312184800536
946.90000 29.36816507312184800536
947.00000 29.36816507312184800536
947.10000 29.36816507312184800536
947.20000 29.36816507312184800536
947.30000 29.36816507312184800536
947.40000 29.36816507312184800536
947.50000 29.36816507312184800536
947.60000 29.36816507312184800536
947.70000 29.36816507312184800536
947.80000 29.36816507312184800536
947.90000 29.36816507312184800536
948.00000 29.36816507312184800536
948.10000 29.36816507312184800536
948.20000 29.36816507312184800536
948.30000 29.36816507312184800536
948.40000 29.36816507312184800536
948.50000 29.36816507312184800536
948.60000 29.36816507312184800536
948.70000 29.36816507312184800536
948.80000 29.36816507312184800536
948.90000 29.36816507312184800536
949.00000 29.36816507312184800536
949.10000 29.36816507312184800536
949.20000 29.36816507312184800536
949.30000 29.36816507312184800536
949.40000 29.36816507312184800536
949.50000 29.36816507312184800536
949.60000 29.36816507312184800536
949.70000 29.36816507312184800536
949.80000 29.36816507312184800536
949.90000 29.36816507312184800536
950.00000 29.36816507312184800536
950.10000 29.36816507312184800536
950.20000 29.36816507312184800536
950.30000 29.36816507312184800536
950.40000 29.36816507312184800536
950.50000 29.36816507312184800536
950.60000 29.36816507312184800536
950.70000 29.36816507312184800536
950.80000 29.36816507312184800536
950.90000 29.36816507312184800536
951.00000 29.36816507312184800536
951.10000 29.36816507312184800536
951.20000 29.36816507312184800536
951.30000 29.36816507312184800536
951.40000 29.36816507312184800536
951.50000 29.36816507312184800536
951.60000 29.36816507312184800536
951.70000 29.36816507312184800536
951.80000 29.36816507312184800536
951.90000 29.36816507312184800536
952.00000 29.36816507312184800536
952.10000 29.36816507312184800536
952.20000 29.36816507312184800536
952.30000 29.36816507312184800536
952.40000 29.36816507312184800536
952.50000 29.36816507312184800536
952.60000 29.36816507312184800536
952.70000 29.36816507312184800536
952.80000 29.36816507312184800536
952.90000 29.36816507312184800536
953.00000 29.36816507312184800536
953.10000 29.36816507312184800536
953.20000 29.36816507312184800536
953.30000 29.36816507312184800536
953.40000 29.36816507312184800536
953.50000 29.36816507312184800536
953.60000 29.36816507312184800536
953.70000 29.36816507312184800536
953.80000 29.36816507312184800536
953.90000 29.36816507312184800536
954.00000 29.36816507312184800536
954.10000 29.36816507312184800536
954.20000 29.36816507312184800536
954.30000 29.36816507312184800536
954.40000 29.36816507312184800536
954.50000 29.36816507312184800536
954.60000 29.36816507312184800536
954.70000 29.36816507312184800536
954.80000 29.36816507312184800536
954.90000 29.36816507312184800536
955.00000 29.36816507312184800536
955.10000 29.36816507312184800536
955.20000 29.36816507312184800536
955.30000 29.36816507312184800536
955.40000 29.36816507312184800536
955.50000 29.36816507312184800536
955.60000 29.36816507312184800536
955.70000 29.36816507312184800536
955.80000 29.36816507312184800536
955.90000 29.36816507312184800536
956.00000 29.36816507312184800536
956.10000 29.36816507312184800536
956.20000 29.36816507312184800536
956.30000 29.36816507312184800536
956.40000 29.36816507312184800536
956.50000 29.36816507312184800536
956.60000 29.36816507312184800536
956.70000 29.36816507312184800536
956.80000 29.36816507312184800536
956.90000 29.36816507312184800536
957.00000 29.36816507312184800536
957.10000 29.36816507312184800536
957.20000 29.36816507312184800536
957.30000 29.36816507312184800536
957.40000 29.36816507312184800536
957.50000 29.36816507312184800536
957.60000 29.36816507312184800536
957.70000 29.36816507312184800536
957.80000 29.36816507312184800536
957.90000 29.36816507312184800536
958.00000 29.36816507312184800536
958.10000 29.36816507312184800536
958.20000 29.36816507312184800536
958.30000 29.36816507312184800536
958.40000 29.36816507312184800536
958.50000 29.36816507312184800536
958.60000 29.36816507312184800536
958.70000 29.36816507312184800536
958.80000 29.36816507312184800536
958.90000 29.36816507312184800536
959.00000 29.36816507312184800536
959.10000 29.36816507312184800536
959.20000 29.36816507312184800536
959.30000 29.36816507312184800536
959.40000 29.36816507312184800536
959.50000 29.36816507312184800536
959.60000 29.36816507312184800536
959.70000 29.36816507312184800536
959.80000 29.36816507312184800536
959.90000 29.36816507312184800536
960.00000 29.36816507312184800536
960.10000 29.36816507312184800536
960.20000 29.36816507312184800536
960.30000 29.36816507312184800536
960.40000 29.36816507312184800536
960.50000 29.36816507312184800536
960.60000 29.36816507312184800536
960.70000 29.36816507312184800536
960.80000 29.36816507312184800536
960.90000 29.36816507312184800536
961.00000 29.36816507312184800536
961.10000 29.36816507312184800536
961.20000 29.36816507312184800536
961.30000 29.36816507312184800536
961.40000 29.36816507312184800536
961.50000 29.36816507312184800536
961.60000 29.36816507312184800536
961.70000 29.36816507312184800536
961.80000 29.36816507312184800536
961.90000 29.36816507312184800536
962.00000 29.36816507312184800536
962.10000 29.36816507312184800536
962.20000 29.36816507312184800536
962.30000 29.36816507312184800536
962.40000 29.36816507312184800536
962.50000 29.36816507312184800536
962.60000 29.36816507312184800536
962.70000 29.36816507312184800536
962.80000 29.36816507312184800536
962.90000 29.36816507312184800536
963.00000 29.36816507312184800536
963.10000 29.36816507312184800536
963.20000 29.36816507312184800536
963.30000 29.36816507312184800536
963.40000 29.36816507312184800536
963.50000 29.36816507312184800536
963.60000 29.36816507312184800536
963.70000 29.36816507312184800536
963.80000 29.36816507312184800536
963.90000 29.36816507312184800536
964.00000 29.36816507312184800536
964.10000 29.36816507312184800536
964.20000 29.36816507312184800536
964.30000 29.36816507312184800536
964.40000 29.36816507312184800536
964.50000 29.36816507312184800536
964.60000 29.36816507312184800536
964.70000 29.36816507312184800536
964.80000 29.36816507312184800536
964.90000 29.36816507312184800536
965.00000 29.36816507312184800536
965.10000 29.36816507312184800536
965.20000 29.36816507312184800536
965.30000 29.36816507312184800536
965.40000 29.36816507312184800536
965.50000 29.36816507312184800536
965.60000 29.36816507312184800536
965.70000 29.36816507312184800536
965.80000 29.36816507312184800536
965.90000 29.36816507312184800536
966.00000 29.36816507312184800536
966.10000 29.36816507312184800536
966.20000 29.36816507312184800536
966.30000 29.36816507312184800536
966.40000 29.36816507312184800536
966.50000 29.36816507312184800536
966.60000 29.36816507312184800536
966.70000 29.36816507312184800536
966.80000 29.36816507312184800536
966.90000 29.36816507312184800536
967.00000 29.36816507312184800536
967.10000 29.36816507312184800536
967.20000 29.36816507312184800536
967.30000 29.36816507312184800536
967.40000 29.36816507312184800536
967.50000 29.36816507312184800536
967.60000 29.36816507312184800536
967.70000 29.36816507312184800536
967.80000 29.36816507312184800536
967.90000 29.36816507312184800536
968.00000 29.36816507312184800536
968.10000 29.36816507312184800536
968.20000 29.36816507312184800536
968.30000 29.36816507312184800536
968.40000 29.36816507312184800536
968.50000 29.36816507312184800536
968.60000 29.36816507312184800536
968.70000 29.36816507312184800536
968.80000 29.36816507312184800536
968.90000 29.36816507312184800536
969.00000 29.36816507312184800536
969.10000 29.36816507312184800536
969.20000 29.36816507312184800536
969.30000 29.36816507312184800536
969.40000 29.36816507312184800536
969.50000 29.36816507312184800536
969.60000 29.36816507312184800536
969.70000 29.36816507312184800536
969.80000 29.36816507312184800536
969.90000 29.36816507312184800536
970.00000 29.36816507312184800536
970.10000 29.36816507312184800536
970.20000 29.36816507312184800536
970.30000 29.36816507312184800536
970.40000 29.36816507312184800536
970.50000 29.36816507312184800536
970.60000 29.36816507312184800536
970.70000 29.36816507312184800536
970.80000 29.36816507312184800536
970.90000 29.36816507312184800536
971.00000 29.36816507312184800536
971.10000 29.36816507312184800536
971.20000 29.36816507312184800536
971.30000 29.36816507312184800536
971.40000 29.36816507312184800536
971.50000 29.36816507312184800536
971.60000 29.36816507312184800536
971.70000 29.36816507312184800536
971.80000 29.36816507312184800536
971.90000 29.36816507312184800536
972.00000 29.36816507312184800536
972.10000 29.36816507312184800536
972.20000 29.36816507312184800536
972.30000 29.36816507312184800536
972.40000 29.36816507312184800536
972.50000 29.36816507312184800536
972.60000 29.36816507312184800536
972.70000 29.36816507312184800536
972.80000 29.36816507312184800536
972.90000 29.36816507312184800536
973.00000 29.36816507312184800536
973.10000 29.36816507312184800536
973.20000 29.36816507312184800536
973.30000 29.36816507312184800536
973.40000 29.36816507312184800536
973.50000 29.36816507312184800536
973.60000 29.36816507312184800536
973.70000 29.36816507312184800536
973.80000 29.36816507312184800536
973.90000 29.36816507312184800536
974.00000 29.36816507312184800536
974.10000 29.36816507312184800536
974.20000 29.36816507312184800536
974.30000 29.36816507312184800536
974.40000 29.36816507312184800536
974.50000 29.36816507312184800536
974.60000 29.36816507312184800536
974.70000 29.36816507312184800536
974.80000 29.36816507312184800536
974.90000 29.36816507312184800536
975.00000 29.36816507312184800536
975.10000 29.36816507312184800536
975.20000 29.36816507312184800536
975.30000 29.36816507312184800536
975.40000 29.36816507312184800536
975.50000 29.36816507312184800536
975.60000 29.36816507312184800536
975.70000 29.36816507312184800536
975.80000 29.36816507312184800536
975.90000 29.36816507312184800536
976.00000 29.36816507312184800536
976.10000 29.36816507312184800536
976.20000 29.36816507312184800536
976.30000 29.36816507312184800536
976.40000 29.36816507312184800536
976.50000 29.36816507312184800536
976.60000 29.36816507312184800536
976.70000 29.36816507312184800536
976.80000 29.36816507312184800536
976.90000 29.36816507312184800536
977.00000 29.36816507312184800536
977.10000 29.36816507312184800536
977.20000 29.36816507312184800536
977.30000 29.36816507312184800536
977.40000 29.36816507312184800536
977.50000 29.36816507312184800536
977.60000 29.36816507312184800536
977.70000 29.36816507312184800536
977.80000 29.36816507312184800536
977.90000 29.36816507312184800536
978.00000 29.36816507312184800536
978.10000 29.36816507312184800536
978.20000 29.36816507312184800536
978.30000 29.36816507312184800536
978.40000 29.36816507312184800536
978.50000 29.36816507312184800536
978.60000 29.36816507312184800536
978.70000 29.36816507312184800536
978.80000 29.36816507312184800536
978.90000 29.36816507312184800536
979.00000 29.36816507312184800536
979.10000 29.36816507312184800536
979.20000 29.36816507312184800536
979.30000 29.36816507312184800536
979.40000 29.36816507312184800536
979.50000 29.36816507312184800536
979.60000 29.36816507312184800536
979.70000 29.36816507312184800536
979.80000 29.36816507312184800536
979.90000 29.36816507312184800536
980.00000 29.36816507312184800536
980.10000 29.36816507312184800536
980.20000 29.36816507312184800536
980.30000 29.36816507312184800536
980.40000 29.36816507312184800536
980.50000 29.36816507312184800536
980.60000 29.36816507312184800536
980.70000 29.36816507312184800536
980.80000 29.36816507312184800536
980.90000 29.36816507312184800536
981.00000 29.36816507312184800536
981.10000 29.36816507312184800536
981.20000 29.36816507312184800536
981.30000 29.36816507312184800536
981.40000 29.36816507312184800536
981.50000 29.36816507312184800536
981.60000 29.36816507312184800536
981.70000 29.36816507312184800536
981.80000 29.36816507312184800536
981.90000 29.36816507312184800536
982.00000 29.36816507312184800536
982.10000 29.36816507312184800536
982.20000 29.36816507312184800536
982.30000 29.36816507312184800536
982.40000 29.36816507312184800536
982.50000 29.36816507312184800536
982.60000 29.36816507312184800536
982.70000 29.36816507312184800536
982.80000 29.36816507312184800536
982.90000 29.36816507312184800536
983.00000 29.36816507312184800536
983.10000 29.36816507312184800536
983.20000 29.36816507312184800536
983.30000 29.36816507312184800536
983.40000 29.36816507312184800536
983.50000 29.36816507312184800536
983.60000 29.36816507312184800536
983.70000 29.36816507312184800536
983.80000 29.36816507312184800536
983.90000 29.36816507312184800536
984.00000 29.36816507312184800536
984.10000 29.36816507312184800536
984.20000 29.36816507312184800536
984.30000 29.36816507312184800536
984.40000 29.36816507312184800536
984.50000 29.36816507312184800536
984.60000 29.36816507312184800536
984.70000 29.36816507312184800536
984.80000 29.36816507312184800536
984.90000 29.36816507312184800536
985.00000 29.36816507312184800536
985.10000 29.36816507312184800536
985.20000 29.36816507312184800536
985.30000 29.36816507312184800536
985.40000 29.36816507312184800536
985.50000 29.36816507312184800536
985.60000 29.36816507312184800536
985.70000 29.36816507312184800536
985.80000 29.36816507312184800536
985.90000 29.36816507312184800536
986.00000 29.36816507312184800536
986.10000 29.36816507312184800536
986.20000 29.36816507312184800536
986.30000 29.36816507312184800536
986.40000 29.36816507312184800536
986.50000 29.36816507312184800536
986.60000 29.36816507312184800536
986.70000 29.36816507312184800536
986.80000 29.36816507312184800536
986.90000 29.36816507312184800536
987.00000 29.36816507312184800536
987.10000 29.36816507312184800536
987.20000 29.36816507312184800536
987.30000 29.36816507312184800536
987.40000 29.36816507312184800536
987.50000 29.36816507312184800536
987.60000 29.36816507312184800536
987.70000 29.36816507312184800536
987.80000 29.36816507312184800536
987.90000 29.36816507312184800536
988.00000 29.36816507312184800536
988.10000 29.36816507312184800536
988.20000 29.36816507312184800536
988.30000 29.36816507312184800536
988.40000 29.36816507312184800536
988.50000 29.36816507312184800536
988.60000 29.36816507312184800536
988.70000 29.36816507312184800536
988.80000 29.36816507312184800536
988.90000 29.36816507312184800536
989.00000 29.36816507312184800536
989.10000 29.36816507312184800536
989.20000 29.36816507312184800536
989.30000 29.36816507312184800536
989.40000 29.36816507312184800536
989.50000 29.36816507312184800536
989.60000 29.36816507312184800536
989.70000 29.36816507312184800536
989.80000 29.36816507312184800536
989.90000 29.36816507312184800536
990.00000 29.36816507312184800536
990.10000 29.36816507312184800536
990.20000 29.36816507312184800536
990.30000 29.36816507312184800536
990.40000 29.36816507312184800536
990.50000 29.36816507312184800536
990.60000 29.36816507312184800536
990.70000 29.36816507312184800536
990.80000 29.36816507312184800536
990.90000 29.36816507312184800536
991.00000 29.36816507312184800536
991.10000 29.36816507312184800536
991.20000 29.36816507312184800536
991.30000 29.36816507312184800536
991.40000 29.36816507312184800536
991.50000 29.36816507312184800536
991.60000 29.36816507312184800536
991.70000 29.36816507312184800536
991.80000 29.36816507312184800536
991.90000 29.36816507312184800536
992.00000 29.36816507312184800536
992.10000 29.36816507312184800536
992.20000 29.36816507312184800536
992.30000 29.36816507312184800536
992.40000 29.36816507312184800536
992.50000 29.36816507312184800536
992.60000 29.36816507312184800536
992.70000 29.36816507312184800536
992.80000 29.36816507312184800536
992.90000 29.36816507312184800536
993.00000 29.36816507312184800536
993.10000 29.36816507312184800536
993.20000 29.36816507312184800536
993.30000 29.36816507312184800536
993.40000 29.36816507312184800536
993.50000 29.36816507312184800536
993.60000 29.36816507312184800536
993.70000 29.36816507312184800536
993.80000 29.36816507312184800536
993.90000 29.36816507312184800536
994.00000 29.36816507312184800536
994.10000 29.36816507312184800536
994.20000 29.36816507312184800536
994.30000 29.36816507312184800536
994.40000 29.36816507312184800536
994.50000 29.36816507312184800536
994.60000 29.36816507312184800536
994.70000 29.36816507312184800536
994.80000 29.36816507312184800536
994.90000 29.36816507312184800536
995.00000 29.36816507312184800536
995.10000 29.36816507312184800536
995.20000 29.36816507312184800536
995.30000 29.36816507312184800536
995.40000 29.36816507312184800536
995.50000 29.36816507312184800536
995.60000 29.36816507312184800536
995.70000 29.36816507312184800536
995.80000 29.36816507312184800536
995.90000 29.36816507312184800536
996.00000 29.36816507312184800536
996.10000 29.36816507312184800536
996.20000 29.36816507312184800536
996.30000 29.36816507312184800536
996.40000 29.36816507312184800536
996.50000 29.36816507312184800536
996.60000 29.36816507312184800536
996.70000 29.36816507312184800536
996.80000 29.36816507312184800536
996.90000 29.36816507312184800536
997.00000 29.36816507312184800536
997.10000 29.36816507312184800536
997.20000 29.36816507312184800536
997.30000 29.36816507312184800536
997.40000 29.36816507312184800536
997.50000 29.36816507312184800536
997.60000 29.36816507312184800536
997.70000 29.36816507312184800536
997.80000 29.36816507312184800536
997.90000 29.36816507312184800536
998.00000 29.36816507312184800536
998.10000 29.36816507312184800536
998.20000 29.36816507312184800536
998.30000 29.36816507312184800536
998.40000 29.36816507312184800536
998.50000 29.36816507312184800536
998.60000 29.36816507312184800536
998.70000 29.36816507312184800536
998.80000 29.36816507312184800536
998.90000 29.36816507312184800536
999.00000 29.36816507312184800536
999.10000 29.36816507312184800536
999.20000 29.36816507312184800536
999.30000 29.36816507312184800536
999.40000 29.36816507312184800536
999.50000 29.36816507312184800536
999.60000 29.36816507312184800536
999.70000 29.36816507312184800536
999.80000 29.36816507312184800536
999.90000 29.36816507312184800536
1000.00000 29.36816507312184800536
