# Supplementary material for: Direct tracking of H2 roaming reaction in real time
Source: Nat Commun. 2024 Aug 6;15:6656. doi: 10.1038/s41467-024-49671-6 (PMC11303762; doi:10.1038/s41467-024-49671-6)
Supplement: Supplementary file 8 — Source Data [file 41467_2024_49671_MOESM8_ESM.zip › SourceData/Data-Fig11-SuppInfo/FigS11.traj4.R3.dat]

# Bond Length
# X-Axis:  Time in Trajectory (femtosec)
# Y-Axis:  Bond Length (Angstroms)
#                  X                   Y
0 1.09375625150213427248
.10000 1.08110422621965547471
.20000 1.06885083853173825350
.30000 1.05710535225208277251
.40000 1.04594987813518100720
.50000 1.03542869191847296423
.60000 1.02555917839440157779
.70000 1.01633360548689916868
.80000 1.00774075773186826086
.90000 .99977441516224048650
1.00000 .99244362647154926449
1.10000 .98577589232695277959
1.20000 .97980946970418692723
1.30000 .97459190031982104504
1.40000 .97016596579451291324
1.50000 .96656491378334233429
1.60000 .96381455228742007202
1.70000 .96192019346565336568
1.80000 .96088559241045965430
1.90000 .96070569973639690070
2.00000 .96136926231703497292
2.10000 .96286578793360396350
2.20000 .96517742230431395436
2.30000 .96828619865719453514
2.40000 .97216779627438801517
2.50000 .97679558037800314363
2.60000 .98214078467906015373
2.70000 .98817447569444941619
2.80000 .99486537780897773083
2.90000 1.00217921905715047609
3.00000 1.01007919178696083066
3.10000 1.01852046163687845667
3.20000 1.02745467369076675975
3.30000 1.03682642214210571303
3.40000 1.04658270591100443618
3.50000 1.05667379577663418084
3.60000 1.06705253174199441566
3.70000 1.07767757916456627004
3.80000 1.08850952432535012706
3.90000 1.09950882834336532670
4.00000 1.11063596682531400901
4.10000 1.12184813327562300668
4.20000 1.13310156331636927099
4.30000 1.14435252615878818620
4.40000 1.15557075844103981895
4.50000 1.16672572794466137974
4.60000 1.17779962423622805297
4.70000 1.18877998649708096437
4.80000 1.19965915882553908004
4.90000 1.21042818719203660157
5.00000 1.22107752154971717012
5.10000 1.23159295869455180967
5.20000 1.24195890488735576358
5.30000 1.25215939911258901990
5.40000 1.26217915932129064765
5.50000 1.27200186385162187780
5.60000 1.28161793682282708601
5.70000 1.29102001167177885074
5.80000 1.30019925570237118175
5.90000 1.30914848124916678604
6.00000 1.31786012383940049163
6.10000 1.32632706550269869700
6.20000 1.33453834185496521462
6.30000 1.34248775120296721461
6.40000 1.35016205896699674664
6.50000 1.35755364042751548285
6.60000 1.36465260713377160938
6.70000 1.37145316085603156846
6.80000 1.37794666518918648602
6.90000 1.38412930624779417680
7.00000 1.38999605748073976326
7.10000 1.39554756017629151956
7.20000 1.40078245560615157213
7.30000 1.40569975992243806031
7.40000 1.41030147911749706141
7.50000 1.41458914750891539560
7.60000 1.41856139496110636261
7.70000 1.42221544950053189892
7.80000 1.42555044536522803472
7.90000 1.42856603089286705886
8.00000 1.43125873502522247488
8.10000 1.43363146129714940767
8.20000 1.43568818377842756416
8.30000 1.43743167072977768030
8.40000 1.43886745872613298183
8.50000 1.44000296596951493917
8.60000 1.44084262853546917120
8.70000 1.44138359025763853046
8.80000 1.44163050401064974135
8.90000 1.44157945251380438784
9.00000 1.44122902386435446084
9.10000 1.44057776954734380629
9.20000 1.43962505132690713399
9.30000 1.43837041996628949029
9.40000 1.43681660737548548144
9.50000 1.43496496584028141212
9.60000 1.43281940364478593279
9.70000 1.43038309463898516812
9.80000 1.42766060592179960872
9.90000 1.42465561683727622188
10.00000 1.42137138214648179963
10.10000 1.41781148040069135278
10.20000 1.41397949892528498427
10.30000 1.40987473133112077915
10.40000 1.40550043822903164543
10.50000 1.40085653794955035002
10.60000 1.39594176208715813317
10.70000 1.39075719760531888465
10.80000 1.38530496949119474383
10.90000 1.37958519093675400325
11.00000 1.37360616437900423394
11.10000 1.36737076135699201223
11.20000 1.36088864204092760882
11.30000 1.35416395089590241240
11.40000 1.34720726671956457347
11.50000 1.34001981219868536688
11.60000 1.33260828640302248422
11.70000 1.32497755008301933115
11.80000 1.31713078615337209040
11.90000 1.30907182173439208132
12.00000 1.30081110655851951024
12.10000 1.29235735442175590228
12.20000 1.28372110453556071463
12.30000 1.27491866293775776698
12.40000 1.26596245780473284933
12.50000 1.25686767559477000020
12.60000 1.24764919975368076216
12.70000 1.23832178561672732932
12.80000 1.22889726121307634721
12.90000 1.21939396728415874183
13.00000 1.20982780902325104390
13.10000 1.20021909337795489013
13.20000 1.19059333633067172479
13.30000 1.18097423629010637278
13.40000 1.17138986667718788150
13.50000 1.16186742392968398432
13.60000 1.15243292764611685230
13.70000 1.14311041117732804944
13.80000 1.13391927279282099694
13.90000 1.12488088487403856319
14.00000 1.11601748426088737509
14.10000 1.10735042225575549739
14.20000 1.09891011472367474974
14.30000 1.09072549430230152661
14.40000 1.08283162662022390709
14.50000 1.07526399655340455372
14.60000 1.06805927566497918599
14.70000 1.06124869045714256655
14.80000 1.05486455559422414408
14.90000 1.04893667283540048798
15.00000 1.04349435802020510972
15.10000 1.03856737774830959688
15.20000 1.03418617695703127203
15.30000 1.03037942388277532994
15.40000 1.02717231372004960207
15.50000 1.02458738095976958015
15.60000 1.02263996895339466288
15.70000 1.02133468476988482230
15.80000 1.02066988443717687657
15.90000 1.02064280260333977431
16.00000 1.02124375410574727294
16.10000 1.02246633508639295444
16.20000 1.02430634559002903796
16.30000 1.02675542366524658158
16.40000 1.02980520029955179868
16.50000 1.03344483472849193006
16.60000 1.03765165433154878192
16.70000 1.04239934245998064136
16.80000 1.04765613608950909441
16.90000 1.05338717347706488959
17.00000 1.05955802910883554872
17.10000 1.06613700846279602357
17.20000 1.07309314262742355854
17.30000 1.08039790609062178059
17.40000 1.08801619416348762359
17.50000 1.09591352949856404261
17.60000 1.10404972128296830615
17.70000 1.11238248186583736761
17.80000 1.12087316401856994410
17.90000 1.12948046880058975192
18.00000 1.13817206272865439718
18.10000 1.14691570220570264891
18.20000 1.15568204882874251556
18.30000 1.16444828296880578980
18.40000 1.17318555542633578744
18.50000 1.18187055161003144439
18.60000 1.19047903788768998215
18.70000 1.19898742328391418369
18.80000 1.20737005434705063335
18.90000 1.21560766039623162618
19.00000 1.22367598693240687454
19.10000 1.23155588640101915595
19.20000 1.23922600830881531333
19.30000 1.24667404945358512102
19.40000 1.25388367205773917438
19.50000 1.26084270575357654325
19.60000 1.26754454933386858061
19.70000 1.27397749365088863802
19.80000 1.28013643928840647622
19.90000 1.28601168342126658923
20.00000 1.29159414323114673993
20.10000 1.29687408191620515552
20.20000 1.30183972693492496599
20.30000 1.30648415091802778440
20.40000 1.31079427966481452752
20.50000 1.31476249707770414483
20.60000 1.31837613748239542383
20.70000 1.32162755686161447410
20.80000 1.32450876898758205239
20.90000 1.32701490414727445140
21.00000 1.32914495789022199487
21.10000 1.33089322049667079968
21.20000 1.33226686010573722444
21.30000 1.33326647734277036385
21.40000 1.33389173452195886976
21.50000 1.33414516763431707150
21.60000 1.33402156040785187903
21.70000 1.33351725923776479631
21.80000 1.33262568528863347884
21.90000 1.33134189312325029081
22.00000 1.32966288759444587274
22.10000 1.32759089853162220298
22.20000 1.32512734946419395075
22.30000 1.32227925531485216596
22.40000 1.31905423948259231543
22.50000 1.31545603350701159038
22.60000 1.31149062438814254757
22.70000 1.30715900701177131123
22.80000 1.30246234031007591355
22.90000 1.29740089403545579644
23.00000 1.29197598118037782660
23.10000 1.28618768623323400250
23.20000 1.28004336971408902337
23.30000 1.27355077344014832175
23.40000 1.26672202582926614239
23.50000 1.25957589289768482770
23.60000 1.25213438483055803350
23.70000 1.24442366809941380188
23.80000 1.23647096384913139617
23.90000 1.22829890815957334709
24.00000 1.21993432909644771583
24.10000 1.21139516637429257987
24.20000 1.20269874400740936335
24.30000 1.19386238167470542006
24.40000 1.18490180908335185139
24.50000 1.17583666472048744326
24.60000 1.16668939362454135580
24.70000 1.15749064763089986704
24.80000 1.14826778636257143761
24.90000 1.13905364399443453077
25.00000 1.12988221986585840778
25.10000 1.12078586605872220911
25.20000 1.11179727169569902664
25.30000 1.10295257122733976606
25.40000 1.09428898455069902069
25.50000 1.08584666180543189990
25.60000 1.07766719496187690161
25.70000 1.06978965715789195042
25.80000 1.06225503593346169647
25.90000 1.05509762464854407423
26.00000 1.04835591190492172470
26.10000 1.04206218855690181884
26.20000 1.03625005985138548507
26.30000 1.03095500900184776201
26.40000 1.02621125479600933871
26.50000 1.02205522473543473393
26.60000 1.01851830192736350259
26.70000 1.01562829538222299372
26.80000 1.01341445506219221285
26.90000 1.01188974917527452932
27.00000 1.01106891985957119519
27.10000 1.01095584080710468982
27.20000 1.01155333509706743490
27.30000 1.01285507570481177897
27.40000 1.01485736694128599107
27.50000 1.01754600925314428752
27.60000 1.02091273809518117893
27.70000 1.02494185015346114512
27.80000 1.02961579257750315452
27.90000 1.03491207537162305544
28.00000 1.04080701793800372126
28.10000 1.04726621229036125148
28.20000 1.05425579600303834421
28.30000 1.06173553836631087875
28.40000 1.06966452623287456573
28.50000 1.07800240127098047202
28.60000 1.08670534184386891694
28.70000 1.09573646577906678700
28.80000 1.10505433000418581229
28.90000 1.11462138884466056167
29.00000 1.12440158418511666556
29.10000 1.13435844631315722398
29.20000 1.14446036752436298596
29.30000 1.15468109504962451342
29.40000 1.16499214137950304029
29.50000 1.17537369271351313497
29.60000 1.18580097551233276087
29.70000 1.19625074555044687754
29.80000 1.20669671114327646534
29.90000 1.21711011956396122965
30.00000 1.22746229264242573717
30.10000 1.23772402526653735469
30.20000 1.24786970928378576457
30.30000 1.25787521173366000948
30.40000 1.26772340179748989281
30.50000 1.27740120605117638976
30.60000 1.28689321334988786240
30.70000 1.29619077873899411566
30.80000 1.30528167739840736645
30.90000 1.31415465233396331799
31.00000 1.32279633325202410012
31.10000 1.33119547702732223488
31.20000 1.33933953156509197393
31.30000 1.34721910175628077011
31.40000 1.35482992910032807556
31.50000 1.36216574175318327890
31.60000 1.36922751110945766009
31.70000 1.37601431386959052955
31.80000 1.38252640958391821962
31.90000 1.38876395330560045466
32.00000 1.39472862200106870826
32.10000 1.40041967642203599538
32.20000 1.40583888605842739364
32.30000 1.41098764427084902804
32.40000 1.41586883642165102919
32.50000 1.42048305435369414687
32.60000 1.42483213091016444834
32.70000 1.42891631229579012039
32.80000 1.43273389759229190926
32.90000 1.43628172711136306511
33.00000 1.43955402387892341301
33.10000 1.44254436548551254600
33.20000 1.44525086807031532742
33.30000 1.44766636316141572496
33.40000 1.44978890564316293501
33.50000 1.45161517023934411623
33.60000 1.45314671994158938059
33.70000 1.45438054793681835739
33.80000 1.45531690601428800965
33.90000 1.45595244230606653424
34.00000 1.45628296624042128497
34.10000 1.45630682585058290318
34.20000 1.45601560864607492022
34.30000 1.45540460748377459573
34.40000 1.45447135099939318124
34.50000 1.45320896723458185520
34.60000 1.45161843769566388075
34.70000 1.44969841665154618461
34.80000 1.44744810544247146767
34.90000 1.44487169206680770931
35.00000 1.44197039938446725384
35.10000 1.43874969336677879272
35.20000 1.43521356395833996451
35.30000 1.43136881425647946104
35.40000 1.42721914207104159061
35.50000 1.42277295437501200766
35.60000 1.41803576845755199025
35.70000 1.41301465094810676559
35.80000 1.40771661736338113030
35.90000 1.40214261892112815129
36.00000 1.39630074626457175721
36.10000 1.39019019274630188998
36.20000 1.38381657538598662357
36.30000 1.37717696483422202206
36.40000 1.37027496553100611624
36.50000 1.36311104307059298359
36.60000 1.35568798476456226206
36.70000 1.34800778645599818360
36.80000 1.34007654852735931310
36.90000 1.33189745396332971592
37.00000 1.32347705569760445318
37.10000 1.31481721023152111765
37.20000 1.30592487501770177438
37.30000 1.29680212155710171015
37.40000 1.28745236010735558401
37.50000 1.27788398883231962967
37.60000 1.26810331053940553932
37.70000 1.25812203047597890793
37.80000 1.24795538221885160472
37.90000 1.23761822156955979427
38.00000 1.22713049338609461514
38.10000 1.21650933697937559233
38.20000 1.20577349881186226044
38.30000 1.19494409294619302703
38.40000 1.18404153114871777288
38.50000 1.17308711075435484898
38.60000 1.16210761676275059168
38.70000 1.15113294436958931125
38.80000 1.14018970925938460690
38.90000 1.12931048135621233151
39.00000 1.11852540823219568023
39.10000 1.10786005337181464781
39.20000 1.09734279666565451966
39.30000 1.08700557483943015884
39.40000 1.07688235421702402412
39.50000 1.06701157150332723090
39.60000 1.05744119562886332634
39.70000 1.04822044578943412250
39.80000 1.03940209743294245480
39.90000 1.03104148123923704721
40.00000 1.02318625051111784376
40.10000 1.01588213047282212739
40.20000 1.00916433441238895182
40.30000 1.00306626086266105653
40.40000 .99761124263261989363
40.50000 .99282432685445414603
40.60000 .98872585344674789686
40.70000 .98533704467709930914
40.80000 .98267946249120318124
40.90000 .98077359769367772270
41.00000 .97963665322302023388
41.10000 .97928211166190511600
41.20000 .97971860689587803704
41.30000 .98094849132306636113
41.40000 .98296413937488075587
41.50000 .98575137144515299933
41.60000 .98928894526675066854
41.70000 .99354448160663647259
41.80000 .99848288200749841397
41.90000 1.00405895819618082823
42.00000 1.01022757064633709193
42.10000 1.01694184211782730638
42.20000 1.02415554670713959864
42.30000 1.03182528222853698401
42.40000 1.03992017766942093313
42.50000 1.04840492677495559354
42.60000 1.05725533856396298643
42.70000 1.06644294331905070747
42.80000 1.07593995297414251192
42.90000 1.08571204814167923094
43.00000 1.09572031546467185140
43.10000 1.10592592881801989153
43.20000 1.11628911647699942985
43.30000 1.12677047366755222407
43.40000 1.13733626988723084509
43.50000 1.14795358609788749594
43.60000 1.15859755235413819684
43.70000 1.16924051044855608868
43.80000 1.17986171809326875880
43.90000 1.19043785297259428166
44.00000 1.20094782318841812370
44.10000 1.21137219911842124130
44.20000 1.22169179144578032152
44.30000 1.23188900253959569147
44.40000 1.24194319925188205041
44.50000 1.25183604950528565611
44.60000 1.26154620067320562637
44.70000 1.27105230377431754214
44.80000 1.28033602196649923046
44.90000 1.28937607993013427083
45.00000 1.29815869942699994987
45.10000 1.30667299304033983696
45.20000 1.31491018859578390598
45.30000 1.32286477966343937280
45.40000 1.33052896410036861699
45.50000 1.33790014045406243839
45.60000 1.34497467418014975796
45.70000 1.35174560327193222944
45.80000 1.35820835601022570059
45.90000 1.36436083428615027068
46.00000 1.37020157863432634420
46.10000 1.37572883794336447717
46.20000 1.38094139336722034548
46.30000 1.38584062208502172336
46.40000 1.39041979643883091542
46.50000 1.39467634639833194526
46.60000 1.39860257007378618644
46.70000 1.40218830079165900876
46.80000 1.40542330865152510462
46.90000 1.40830357082022624544
47.00000 1.41082232553996677955
47.10000 1.41297923821477292080
47.20000 1.41477426089853642064
47.30000 1.41620764630544203258
47.40000 1.41728079245045863282
47.50000 1.41799186934798748161
47.60000 1.41834043566239766144
47.70000 1.41832562132607616516
47.80000 1.41794715356990649731
47.90000 1.41720552970308438604
48.00000 1.41610798258677999728
48.10000 1.41465676051931409840
48.20000 1.41286161355916241765
48.30000 1.41072884170807254393
48.40000 1.40826376502060152950
48.50000 1.40547012031704181654
48.60000 1.40234616420269071879
48.70000 1.39889241482467121139
48.80000 1.39510339318990977787
48.90000 1.39097696220066851256
49.00000 1.38650922572083882978
49.10000 1.38169524069854130767
49.20000 1.37653590555931377056
49.30000 1.37102919272822196169
49.40000 1.36517568211018174435
49.50000 1.35897869790552640582
49.60000 1.35244134404490903229
49.70000 1.34556326942288373391
49.80000 1.33834712169003449461
49.90000 1.33078763696166038586
50.00000 1.32288331215304095693
50.10000 1.31463217866291406247
50.20000 1.30602951711437211299
50.30000 1.29708226267573330038
50.40000 1.28779482992284139702
50.50000 1.27818299154581148729
50.60000 1.26826776724357384418
50.70000 1.25807323251430796825
50.80000 1.24762523866824688406
50.90000 1.23694726710680758915
51.00000 1.22605898838758977551
51.10000 1.21497901090718435505
51.20000 1.20371998080409049925
51.30000 1.19229992200117164982
51.40000 1.18073308943130750222
51.50000 1.16904376158379973624
51.60000 1.15725859379872396780
51.70000 1.14540721873314557873
51.80000 1.13352799100242778257
51.90000 1.12165446979450850847
52.00000 1.10982190600023749936
52.10000 1.09806627132473202106
52.20000 1.08642293888798205916
52.30000 1.07492835398737156951
52.40000 1.06362107079260140050
52.50000 1.05254459224253297191
52.60000 1.04174525152505494873
52.70000 1.03127070869146671405
52.80000 1.02117103617856298852
52.90000 1.01149882403639006900
53.00000 1.00230827147390138656
53.10000 .99365422144778311206
53.20000 .98559351811028059337
53.30000 .97818449639472409703
53.40000 .97148649419124710752
53.50000 .96555443098253140376
53.60000 .96044207502014404408
53.70000 .95619157614413232185
53.80000 .95284310911450684636
53.90000 .95042019456764490616
54.00000 .94893902138757050904
54.10000 .94840533723245147077
54.20000 .94881326315034192822
54.30000 .95014971237484464125
54.40000 .95239834075348955324
54.50000 .95553335729319256455
54.60000 .95952858319385150038
54.70000 .96435067669287192759
54.80000 .96996819406102177614
54.90000 .97634305519422833655
55.00000 .98343209952949979961
55.10000 .99119735959343636661
55.20000 .99959029466476914168
55.30000 1.00856511840981294171
55.40000 1.01807865328077673038
55.50000 1.02808374188535828630
55.60000 1.03853486261656137048
55.70000 1.04938390210256227276
55.80000 1.06058203908702885406
55.90000 1.07208348217198085884
56.00000 1.08383880671158845529
56.10000 1.09580382716342070640
56.20000 1.10793176475313677144
56.30000 1.12018416346108017989
56.40000 1.13251910723881387413
56.50000 1.14489954620045159663
56.60000 1.15728887213435176968
56.70000 1.16964993612063263344
56.80000 1.18194670156779912222
56.90000 1.19414938633531106462
57.00000 1.20623012177859329065
57.10000 1.21816437199008574517
57.20000 1.22993302718603341032
57.30000 1.24151728457198693968
57.40000 1.25290118106576944833
57.50000 1.26406540485648921978
57.60000 1.27499336539293411336
57.70000 1.28566807995687596132
57.80000 1.29606670038968287660
57.90000 1.30617944772416320545
58.00000 1.31599424198968287127
58.10000 1.32550304170869408080
58.20000 1.33470652930035522472
58.30000 1.34360412430522108754
58.40000 1.35219616332616474407
58.50000 1.36048735896442639457
58.60000 1.36847774042912367716
58.70000 1.37616611805697352737
58.80000 1.38355294243950057814
58.90000 1.39063680254766736847
59.00000 1.39741399546090134326
59.10000 1.40388229307481473056
59.20000 1.41003809659101055084
59.30000 1.41587404069323906790
59.40000 1.42138679548284815209
59.50000 1.42656855412244384716
59.60000 1.43141449761905094378
59.70000 1.43591697413917354945
59.80000 1.44007082303058970072
59.90000 1.44387306971665622239
60.00000 1.44732034505046601310
60.10000 1.45041079463371341802
60.20000 1.45314621792887724530
60.30000 1.45552496360900660438
60.40000 1.45754804469904181611
60.50000 1.45921798247862885908
60.60000 1.46053400465069624478
60.70000 1.46149350779296997874
60.80000 1.46210001787907792912
60.90000 1.46235014970115826907
61.00000 1.46224314316224440964
61.10000 1.46177992102881205227
61.20000 1.46095855023063539343
61.30000 1.45978035942706120517
61.40000 1.45824901513733243460
61.50000 1.45636470206504249784
61.60000 1.45413559053102059750
61.70000 1.45156222526834859763
61.80000 1.44865047677277903141
61.90000 1.44539997552061692291
62.00000 1.44181270399313655097
62.10000 1.43788406992566685156
62.20000 1.43360996277020898778
62.30000 1.42898408146836961187
62.40000 1.42400345220016935182
62.50000 1.41866017489637031115
62.60000 1.41295526461031313148
62.70000 1.40688877332929201251
62.80000 1.40046184982454984402
62.90000 1.39367970303581590188
63.00000 1.38654629352358805402
63.10000 1.37906582337972541026
63.20000 1.37123987536353390571
63.30000 1.36306783013245529387
63.40000 1.35455039142661650924
63.50000 1.34569070373433136829
63.60000 1.33649068747896631200
63.70000 1.32696153011193206934
63.80000 1.31711766989020384943
63.90000 1.30697541523090632311
64.00000 1.29655174608883235270
64.10000 1.28587006475809988816
64.20000 1.27494246066989234931
64.30000 1.26378470119755762139
64.40000 1.25240493373908424570
64.50000 1.24081116766976271440
64.60000 1.22900964467818559100
64.70000 1.21701092802365583359
64.80000 1.20482834614977415047
64.90000 1.19247860473008068137
65.00000 1.17998412370590817199
65.10000 1.16737265236770044869
65.20000 1.15467280930010645158
65.30000 1.14191359005881001030
65.40000 1.12913030191603661522
65.50000 1.11635639127386196910
65.60000 1.10363213256999725687
65.70000 1.09099576056875674735
65.80000 1.07849476597431848640
65.90000 1.06617646927748316349
66.00000 1.05409245497394582195
66.10000 1.04229319798125901422
66.20000 1.03083255720849251803
66.30000 1.01977088071831115607
66.40000 1.00916769595741618744
66.50000 .99909269835236009495
66.60000 .98961384734753989799
66.70000 .98080040626113119488
66.80000 .97271483561627659591
66.90000 .96541518771614526532
67.00000 .95894609585888611614
67.10000 .95334752546907048653
67.20000 .94864969455642581785
67.30000 .94488215163003264340
67.40000 .94207100050102380805
67.50000 .94023778260820810305
67.60000 .93940244249682468025
67.70000 .93957398557484551079
67.80000 .94075857108027455908
67.90000 .94295239075628839512
68.00000 .94613657315738513840
68.10000 .95028855581554805968
68.20000 .95536993476296918687
68.30000 .96133767104904403616
68.40000 .96813567775854640280
68.50000 .97570947987297940365
68.60000 .98400073505104659550
68.70000 .99295461409774414724
68.80000 1.00251698215092596006
68.90000 1.01264532320897033805
69.00000 1.02329228108883925070
69.10000 1.03441858126824075336
69.20000 1.04597506802504618781
69.30000 1.05791552750538641481
69.40000 1.07018174657858933227
69.50000 1.08272033716468076694
69.60000 1.09547445451822380685
69.70000 1.10839036723574966298
69.80000 1.12141997367890679103
69.90000 1.13451838921279720259
70.00000 1.14764828011285757339
70.10000 1.16077632619467218353
70.20000 1.17386748793464758775
70.30000 1.18689196568727349355
70.40000 1.19982016382164539783
70.50000 1.21261864369388614476
70.60000 1.22525847861216614394
70.70000 1.23771152999436827578
70.80000 1.24995280462023845166
70.90000 1.26195922422319176928
71.00000 1.27371688304230308651
71.10000 1.28521620874699522286
71.20000 1.29644784703242112329
71.30000 1.30740854424200547978
71.40000 1.31809410423725058098
71.50000 1.32849664154223589064
71.60000 1.33861261794777655532
71.70000 1.34842911273748461738
71.80000 1.35794119645366087553
71.90000 1.36713929615419949715
72.00000 1.37602085796873006557
72.10000 1.38458119285580359929
72.20000 1.39281719654877897404
72.30000 1.40072719591146655226
72.40000 1.40830557291910195721
72.50000 1.41554413368075528894
72.60000 1.42243526201300282585
72.70000 1.42896894454218283406
72.80000 1.43513616307234067273
72.90000 1.44093080214040812904
73.00000 1.44634492826054463266
73.10000 1.45137933565212371739
73.20000 1.45603182821186982457
73.30000 1.46030687870118587618
73.40000 1.46420465812706660709
73.50000 1.46773268534294077701
73.60000 1.47089126130587913014
73.70000 1.47368763040476118396
73.80000 1.47612580299105943106
73.90000 1.47820641308614271618
74.00000 1.47992781922666755443
74.10000 1.48129125709429609122
74.20000 1.48229231644132865349
74.30000 1.48292344648636532373
74.40000 1.48318372654570344028
74.50000 1.48306615969922258893
74.60000 1.48257023608900229398
74.70000 1.48169462009349281432
74.80000 1.48044198642635098698
74.90000 1.47881274829912120283
75.00000 1.47681027604936443982
75.10000 1.47443421906879250236
75.20000 1.47168603736836478827
75.30000 1.46856036321902682625
75.40000 1.46505698162870102067
75.50000 1.46117092478258682328
75.60000 1.45690025635731151106
75.70000 1.45224492130425438096
75.80000 1.44720435043500335657
75.90000 1.44178207387836529447
76.00000 1.43597938452541859602
76.10000 1.42980139963073193237
76.20000 1.42325067133446313368
76.30000 1.41632609403060847511
76.40000 1.40903227724456333690
76.50000 1.40137293918000286181
76.60000 1.39335417974217883350
76.70000 1.38498415450105421052
76.80000 1.37626903810555877810
76.90000 1.36721880407965425261
77.00000 1.35783881347419142038
77.10000 1.34813216020759626413
77.20000 1.33810023906880758019
77.30000 1.32774182761032274410
77.40000 1.31706250091519954412
77.50000 1.30606092806499651446
77.60000 1.29474988625216723747
77.70000 1.28314017151907452858
77.80000 1.27124941081756258173
77.90000 1.25909887248539778842
78.00000 1.24670905044320585456
78.10000 1.23409611065143544597
78.20000 1.22127556256235635855
78.30000 1.20825776577351241951
78.40000 1.19505451769741450569
78.50000 1.18167893321874872121
78.60000 1.16815249375113692816
78.70000 1.15450216964152995046
78.80000 1.14076969231698998534
78.90000 1.12699652395337936996
79.00000 1.11323677702858882868
79.10000 1.09954331218601843670
79.20000 1.08596850654059024604
79.30000 1.07256096902926688589
79.40000 1.05936965845827395020
79.50000 1.04644285305887583380
79.60000 1.03383120324644873817
79.70000 1.02159054943994073735
79.80000 1.00978043979223523083
79.90000 .99846229885058754781
80.00000 .98770398336951137356
80.10000 .97756805341316263780
80.20000 .96811910766651021616
80.30000 .95941950448018305857
80.40000 .95152699472479497280
80.50000 .94450112856152797717
80.60000 .93839608011169782379
80.70000 .93326266725022275477
80.80000 .92914435875487077080
80.90000 .92607337312763722501
81.00000 .92406978611466352822
81.10000 .92314272077723713154
81.20000 .92329133065842224445
81.30000 .92450380495160754097
81.40000 .92676142703286912317
81.50000 .93004535930297507183
81.60000 .93432582006599817609
81.70000 .93957390089337837034
81.80000 .94574784504433315679
81.90000 .95280296097094492604
82.00000 .96068580894744146314
82.10000 .96933618829640317932
82.20000 .97870019172063106324
82.30000 .98871809656898664453
82.40000 .99933631123361068431
82.50000 1.01050020821224970195
82.60000 1.02215501516208391589
82.70000 1.03424373522830680958
82.80000 1.04670324668551592297
82.90000 1.05946938898063496622
83.00000 1.07247896367714364600
83.10000 1.08567107415183536333
83.20000 1.09899017333823326593
83.30000 1.11239290948252632234
83.40000 1.12584031652850307757
83.50000 1.13930043865259702619
83.60000 1.15274359784038705369
83.70000 1.16613791238858193637
83.80000 1.17945056001046521186
83.90000 1.19265058739347460231
84.00000 1.20570698019916928736
84.10000 1.21859384760222714657
84.20000 1.23128650087175080667
84.30000 1.24376724424387379023
84.40000 1.25602658803944114596
84.50000 1.26805015633727990168
84.60000 1.27983256694186368871
84.70000 1.29136445900992644594
84.80000 1.30263137104439489235
84.90000 1.31362358718850659955
85.00000 1.32432551679222733309
85.10000 1.33472423308187523144
85.20000 1.34480788427678397516
85.30000 1.35456665927705455244
85.40000 1.36399467096942867784
85.50000 1.37308907030352550250
85.60000 1.38184817971946541910
85.70000 1.39027215112941106484
85.80000 1.39836328008068060825
85.90000 1.40611972756127705215
86.00000 1.41353866584363372341
86.10000 1.42061833989323114045
86.20000 1.42735487317870603891
86.30000 1.43374551008329229222
86.40000 1.43978741444249331235
86.50000 1.44548292313434128650
86.60000 1.45083630906143233316
86.70000 1.45585000854689697666
86.80000 1.46053343293811662064
86.90000 1.46489110572117270944
87.00000 1.46892752192237177104
87.10000 1.47264620472773432534
87.20000 1.47604971302832480175
87.30000 1.47913267226641978466
87.40000 1.48189659355199274983
87.50000 1.48433611132014166867
87.60000 1.48644888057679265756
87.70000 1.48823246836977723558
87.80000 1.48968354246598294088
87.90000 1.49080272679016790158
88.00000 1.49158770682685636030
88.10000 1.49203910541178511029
88.20000 1.49215659726584997597
88.30000 1.49193782102639920976
88.40000 1.49138342248933422962
88.50000 1.49049183189509629731
88.60000 1.48926158069192129414
88.70000 1.48769305139904447965
88.80000 1.48578459713412024589
88.90000 1.48353661216567216878
89.00000 1.48094763640481225490
89.10000 1.47801637071075772303
89.20000 1.47473883944615766670
89.30000 1.47111118815540248069
89.40000 1.46713281974264347788
89.50000 1.46279615964973055435
89.60000 1.45810248360463332694
89.70000 1.45305701358239897523
89.80000 1.44765974993193756336
89.90000 1.44191943161467936436
90.00000 1.43584411811136378663
90.10000 1.42943976652533351857
90.20000 1.42270988507530937166
90.30000 1.41565815560289836519
90.40000 1.40828633724111660146
90.50000 1.40059453147368814078
90.60000 1.39258557005198068367
90.70000 1.38426788024030955624
90.80000 1.37564860269292608328
90.90000 1.36673863317534124645
91.00000 1.35754990664395097221
91.10000 1.34809283132913365403
91.20000 1.33837254526010058915
91.30000 1.32839238076405722811
91.40000 1.31815345108943973814
91.50000 1.30765134015952432701
91.60000 1.29689201343018532754
91.70000 1.28587709285491200867
91.80000 1.27461563424351578129
91.90000 1.26312346954048795395
92.00000 1.25141821376988116777
92.10000 1.23952094563141610511
92.20000 1.22745327700039157132
92.30000 1.21523534404698746813
92.40000 1.20288609275109669463
92.50000 1.19042534196563540731
92.60000 1.17787663710933667537
92.70000 1.16526665690261643219
92.80000 1.15262707480693858634
92.90000 1.13999765006512184476
93.00000 1.12741615792971496688
93.10000 1.11492574783884150820
93.20000 1.10256199936194064351
93.30000 1.09036190791773352375
93.40000 1.07835737162825571329
93.50000 1.06658511788136252806
93.60000 1.05507994150064287913
93.70000 1.04388845770513240214
93.80000 1.03306215838835177033
93.90000 1.02265964905094402575
94.00000 1.01273993770612206463
94.10000 1.00336030742948965830
94.20000 .99457704409562962725
94.30000 .98644185431935115148
94.40000 .97900327256552110056
94.50000 .97231390551457197597
94.60000 .96642458517413556121
94.70000 .96138446370637798028
94.80000 .95723397212437043760
94.90000 .95400564699638963929
95.00000 .95171577892719631004
95.10000 .95036882447763405156
95.20000 .94996360292434362298
95.30000 .95049317567671152638
95.40000 .95195152568289946514
95.50000 .95433485888497230351
95.60000 .95763203606500132583
95.70000 .96182614702918115252
95.80000 .96688818422659401117
95.90000 .97277932485739025394
96.00000 .97945515078741609525
96.10000 .98686522507229932283
96.20000 .99496127631430963143
96.30000 1.00369298281596051019
96.40000 1.01300898890878554730
96.50000 1.02285662100853607369
96.60000 1.03317713739610014659
96.70000 1.04390730964679043193
96.80000 1.05498134660381555013
96.90000 1.06633193375093104730
97.00000 1.07789544177067564033
97.10000 1.08960981839693423349
97.20000 1.10142921644788413520
97.30000 1.11331106827157700722
97.40000 1.12522013132942124765
97.50000 1.13713328670125561495
97.60000 1.14902393529377794245
97.70000 1.16086779068290115084
97.80000 1.17263792189831555012
97.90000 1.18430762474789462954
98.00000 1.19584626627380494572
98.10000 1.20722625582365462401
98.20000 1.21842821562905379066
98.30000 1.22943057497241380425
98.40000 1.24021696110640254378
98.50000 1.25077418531483931486
98.60000 1.26108381483904550189
98.70000 1.27112843617511759290
98.80000 1.28088466914902217514
98.90000 1.29033303377693930912
99.00000 1.29945167430381958009
99.10000 1.30822759047575510151
99.20000 1.31664899119621095770
99.30000 1.32471102817369192459
99.40000 1.33241427705425012081
99.50000 1.33976174578766056063
99.60000 1.34675596266621370396
99.70000 1.35340157571986002176
99.80000 1.35969934463983617822
99.90000 1.36565257528589605775
100.00000 1.37126583662395673351
100.10000 1.37654362416815544959
100.20000 1.38149112483034070340
100.30000 1.38611540242253999707
100.40000 1.39042234164659480273
100.50000 1.39441581988838609131
100.60000 1.39809815006171866402
100.70000 1.40146676995425046717
100.80000 1.40452168952779080961
100.90000 1.40725854414069911519
101.00000 1.40967398902051108250
101.10000 1.41176855463988855626
101.20000 1.41353465514326885214
101.30000 1.41497328656409623399
101.40000 1.41607657736472712268
101.50000 1.41683951379575802681
101.60000 1.41725450857282510886
101.70000 1.41731321322035236291
101.80000 1.41701113479111377094
101.90000 1.41634324338593856265
102.00000 1.41530782861856593349
102.10000 1.41390827857290658131
102.20000 1.41215012966823042387
102.30000 1.41004305462953860826
102.40000 1.40759743596740044644
102.50000 1.40482378509548306978
102.60000 1.40173396010084595510
102.70000 1.39833993756918778780
102.80000 1.39465206392347191765
102.90000 1.39068021541294675887
103.00000 1.38643099191737631900
103.10000 1.38191108298797574988
103.20000 1.37712337053039659755
103.30000 1.37207201097136297498
103.40000 1.36675959818579653536
103.50000 1.36118903757670631631
103.60000 1.35536098916635489830
103.70000 1.34928032351101896590
103.80000 1.34295337104011172737
103.90000 1.33638635204195347244
104.00000 1.32957936193857943020
104.10000 1.32254255476752051465
104.20000 1.31527585756220736616
104.30000 1.30778075198138621327
104.40000 1.30005823685633406320
104.50000 1.29211101515504464025
104.60000 1.28393824228348304151
104.70000 1.27554485801519344292
104.80000 1.26693798978047856152
104.90000 1.25812471240016583659
105.00000 1.24911695727902117052
105.10000 1.23992856265633303621
105.20000 1.23057086997783268671
105.30000 1.22106086716551521791
105.40000 1.21141344457332154870
105.50000 1.20164745608851517261
105.60000 1.19178157500860869786
105.70000 1.18183868725346776913
105.80000 1.17184242607485414425
105.90000 1.16181743420427290470
106.00000 1.15178914040157541329
106.10000 1.14177968261350665881
106.20000 1.13180869936089464570
106.30000 1.12189553338133938753
106.40000 1.11205826217199609455
106.50000 1.10231818581750704962
106.60000 1.09269794071600592542
106.70000 1.08322795494715700214
106.80000 1.07394252037853497031
106.90000 1.06487823973682549843
107.00000 1.05607915396384943509
107.10000 1.04758514586118487975
107.20000 1.03943665381830748676
107.30000 1.03167291336256376485
107.40000 1.02432586939362221693
107.50000 1.01743284935861983402
107.60000 1.01102161963481275497
107.70000 1.00512438450472387293
107.80000 .99977569479608774894
107.90000 .99500670060105625401
108.00000 .99085091772778814942
108.10000 .98733469271417785018
108.20000 .98448475230904414449
108.30000 .98231859852392085308
108.40000 .98084875519827214592
108.50000 .98008334337953116751
108.60000 .98002420141443445886
108.70000 .98066733968558369645
108.80000 .98201290628433188632
108.90000 .98404822359374238138
109.00000 .98676164392015157005
109.10000 .99013300317583596845
109.20000 .99413469464554952730
109.30000 .99873048826697986210
109.40000 1.00388050069418122949
109.50000 1.00954087601889602734
109.60000 1.01566826292889549951
109.70000 1.02222157559503702739
109.80000 1.02916195959673907877
109.90000 1.03645811678957871915
110.00000 1.04407646273297436115
110.10000 1.05199217697376438237
110.20000 1.06017752117463799771
110.30000 1.06860846282443412062
110.40000 1.07725765050010204139
110.50000 1.08609846634778008971
110.60000 1.09510215621922688277
110.70000 1.10423701449552939716
110.80000 1.11347001917339471758
110.90000 1.12276432218030512193
111.00000 1.13208729150141068086
111.10000 1.14140428585930936130
111.20000 1.15068631577289559770
111.30000 1.15990347206782685792
111.40000 1.16903194291216867501
111.50000 1.17804922860549422796
111.60000 1.18693508070407961971
111.70000 1.19566730165460324843
111.80000 1.20422702125928066221
111.90000 1.21259088387675090586
112.00000 1.22073595032586797328
112.10000 1.22864253466539241411
112.20000 1.23629014237637598337
112.30000 1.24366518880685890170
112.40000 1.25075907134267868958
112.50000 1.25756710374436878397
112.60000 1.26408961801329576460
112.70000 1.27032435739026904639
112.80000 1.27627259174441256979
112.90000 1.28193014521618922728
113.00000 1.28729440667976181492
113.10000 1.29235629531178436551
113.20000 1.29710690603473390033
113.30000 1.30153812455686445020
113.40000 1.30564425693103709220
113.50000 1.30941879145367392272
113.60000 1.31285983172385923980
113.70000 1.31596847596665475746
113.80000 1.31874792024632213256
113.90000 1.32120337868210131216
114.00000 1.32333931732492555002
114.10000 1.32516180474914081338
114.20000 1.32667583411773955475
114.30000 1.32788632354053560377
114.40000 1.32879696916872895161
114.50000 1.32941042820642865604
114.60000 1.32972740444085004952
114.70000 1.32974924983058366078
114.80000 1.32947291583732535999
114.90000 1.32889759126202046103
115.00000 1.32801978137902750141
115.10000 1.32683720834848462580
115.20000 1.32534637732405636964
115.30000 1.32354493788499678580
115.40000 1.32143441093419388826
115.50000 1.31901650108139284035
115.60000 1.31629707037583275174
115.70000 1.31327980760346726652
115.80000 1.30996938937862208353
115.90000 1.30636761957306642360
116.00000 1.30247698972496247320
116.10000 1.29829093231833056656
116.20000 1.29380480054566191117
116.30000 1.28901401732137886010
116.40000 1.28390952083704091519
116.50000 1.27848872765230120350
116.60000 1.27275364016882701666
116.70000 1.26671146933506526926
116.80000 1.26036903728471527380
116.90000 1.25374457900881868578
117.00000 1.24685058835050480959
117.10000 1.23970276629964813513
117.20000 1.23231740504587534613
117.30000 1.22470712829067831795
117.40000 1.21688886339673599627
117.50000 1.20887229641968386039
117.60000 1.20067581956746343064
117.70000 1.19230960500450553067
117.80000 1.18378635345783573532
117.90000 1.17511865467492260383
118.00000 1.16631789503634042457
118.10000 1.15739584861792207829
118.20000 1.14836591973943566695
118.30000 1.13924159947440472667
118.40000 1.13003623394119535639
118.50000 1.12076871847005080479
118.60000 1.11145306739151158815
118.70000 1.10211013405965921187
118.80000 1.09276373443896828470
118.90000 1.08343978983836476043
119.00000 1.07416627645304523402
119.10000 1.06498187611292240244
119.20000 1.05592512745412020524
119.30000 1.04704360669744791675
119.40000 1.03838890500669353020
119.50000 1.03001297829736106679
119.60000 1.02196617629890276129
119.70000 1.01429976245536013632
119.80000 1.00705865093647847576
119.90000 1.00028014203921893112
120.00000 .99399678028603291849
120.10000 .98823380671984704168
120.20000 .98301322300821569365
120.30000 .97835548950522069424
120.40000 .97427699993687626824
120.50000 .97079812242968414179
120.60000 .96793776907092534426
120.70000 .96571692474399556833
120.80000 .96416406994712264065
120.90000 .96329904002132172788
121.00000 .96314008379985930268
121.10000 .96369827318357274308
121.20000 .96497415088747325470
121.30000 .96695945167623238864
121.40000 .96963150632237605731
121.50000 .97295940895599545047
121.60000 .97690603962663676429
121.70000 .98143065706498082675
121.80000 .98650048671351399389
121.90000 .99207999327977580176
122.00000 .99814410160607571462
122.10000 1.00466931805942994070
122.20000 1.01163755172591334565
122.30000 1.01903011124745474814
122.40000 1.02682209026977988948
122.50000 1.03498398347414053110
122.60000 1.04348008907788940139
122.70000 1.05226808806643946423
122.80000 1.06130016593657423209
122.90000 1.07053282214979284585
123.00000 1.07992202801544890053
123.10000 1.08943076958611739038
123.20000 1.09902888647068781219
123.30000 1.10868851817000432035
123.40000 1.11839233725692165974
123.50000 1.12812089894213022685
123.60000 1.13785805806787693548
123.70000 1.14758252202183699866
123.80000 1.15727436336721811959
123.90000 1.16691209490432483047
124.00000 1.17646914143720743832
124.10000 1.18592113143159735165
124.20000 1.19524261673101331900
124.30000 1.20440999977001187301
124.40000 1.21339528388856036463
124.50000 1.22218157375776206716
124.60000 1.23074429127784297840
124.70000 1.23906623936495017392
124.80000 1.24713495761044241526
124.90000 1.25494098611129917944
125.00000 1.26248173449519656803
125.10000 1.26975283876902594621
125.20000 1.27675727811162290628
125.30000 1.28349049338629695983
125.40000 1.28995286747152122449
125.50000 1.29613768006373458720
125.60000 1.30203724802557011948
125.70000 1.30764075761655578643
125.80000 1.31293993175354370436
125.90000 1.31792487751540679383
126.00000 1.32259048506898007246
126.10000 1.32693172552509271896
126.20000 1.33094502857368230225
126.30000 1.33462711064664050604
126.40000 1.33797620742298702506
126.50000 1.34098876561513370495
126.60000 1.34366316368463417067
126.70000 1.34599481574447380930
126.80000 1.34798182705109196141
126.90000 1.34962330968904060344
127.00000 1.35091607080121746547
127.10000 1.35185581746131491801
127.20000 1.35244167359224774813
127.30000 1.35266719209900259929
127.40000 1.35252886634407917911
127.50000 1.35202463998996704675
127.60000 1.35115234487381177767
127.70000 1.34991594037369600949
127.80000 1.34831929420890510373
127.90000 1.34637252059896112542
128.00000 1.34408554466670758849
128.10000 1.34146535724706659306
128.20000 1.33852097865479867121
128.30000 1.33525588611359433317
128.40000 1.33166989470851972099
128.50000 1.32776484164817378252
128.60000 1.32353928112504466007
128.70000 1.31899553047840158327
128.80000 1.31414025206178050468
128.90000 1.30897855670977284348
129.00000 1.30352333122272882469
129.10000 1.29777899338292573551
129.20000 1.29175622344504305469
129.30000 1.28545733272326079177
129.40000 1.27888614363828338414
129.50000 1.27204454641022694020
129.60000 1.26493262880755827232
129.70000 1.25755684447741764895
129.80000 1.24992249403793033746
129.90000 1.24203821269959323260
130.00000 1.23391293424009459161
130.10000 1.22555482901174193039
130.20000 1.21697576771314555209
130.30000 1.20818288514860199537
130.40000 1.19918732490841479874
130.50000 1.19000507423371939166
130.60000 1.18064989162833534730
130.70000 1.17114491065111152623
130.80000 1.16151573818480823889
130.90000 1.15178745100343926259
131.00000 1.14198719264140611464
131.10000 1.13213665986266869936
131.20000 1.12225892918657590870
131.30000 1.11237460285912676890
131.40000 1.10250759881417597420
131.50000 1.09268512143526508256
131.60000 1.08294307720489168839
131.70000 1.07332487415786651934
131.80000 1.06387795479556770445
131.90000 1.05465781053809107036
132.00000 1.04571301952973694435
132.10000 1.03709003984321438472
132.20000 1.02882906792625178043
132.30000 1.02096212432538358097
132.40000 1.01351475323302521721
132.50000 1.00651304258265824023
132.60000 .99997889247173612529
132.70000 .99394001462160683049
132.80000 .98842663037577048073
132.90000 .98347582557529089475
133.00000 .97912282783060471345
133.10000 .97540612330762000399
133.20000 .97236117493501353804
133.30000 .97001858614822427535
133.40000 .96839965727947260565
133.50000 .96751878066836511408
133.60000 .96738294379733613328
133.70000 .96798592676236775957
133.80000 .96931625361230789587
133.90000 .97135462844936297755
134.00000 .97407672598517618005
134.10000 .97745872732407479384
134.20000 .98147440517315580173
134.30000 .98610244842612575271
134.40000 .99131945937018708358
134.50000 .99710825853264298394
134.60000 1.00345175921715339827
134.70000 1.01032663360222272228
134.80000 1.01771096796733010349
134.90000 1.02556960177698324757
135.00000 1.03386730319804581776
135.10000 1.04255780813199993989
135.20000 1.05159319911979271034
135.30000 1.06092517073401552885
135.40000 1.07050572219348738986
135.50000 1.08029348494980751688
135.60000 1.09024857766795550174
135.70000 1.10033556365365197624
135.80000 1.11052250978447078031
135.90000 1.12077253315514473309
136.00000 1.13105614124631320176
136.10000 1.14133796974822492759
136.20000 1.15158509416282390503
136.30000 1.16177024006556477122
136.40000 1.17186616024527306085
136.50000 1.18184812091613531490
136.60000 1.19169678050542705995
136.70000 1.20139255911379774118
136.80000 1.21091761893739080238
136.90000 1.22025719096057778568
137.00000 1.22939803714907565326
137.10000 1.23832871543019626449
137.20000 1.24704176168883774876
137.30000 1.25552642610540061862
137.40000 1.26377964963398583758
137.50000 1.27179479658984294808
137.60000 1.27956223834755298705
137.70000 1.28707449411679353657
137.80000 1.29432282884332995140
137.90000 1.30129935633004906208
138.00000 1.30799977617964445888
138.10000 1.31442009575668006826
138.20000 1.32056249631624780592
138.30000 1.32642872098126705181
138.40000 1.33202231511975804436
138.50000 1.33734647821235914749
138.60000 1.34240129302269371733
138.70000 1.34718232364368558025
138.80000 1.35168496961866081112
138.90000 1.35590363362666743758
139.00000 1.35982551685170255890
139.10000 1.36344378056669428631
139.20000 1.36675212544996614685
139.30000 1.36974524727520044058
139.40000 1.37242405560453508104
139.50000 1.37478703953230516334
139.60000 1.37684318684082538477
139.70000 1.37859935330102342246
139.80000 1.38006510301144851461
139.90000 1.38124945567301491697
140.00000 1.38216199015202266558
140.10000 1.38280976617248404505
140.20000 1.38319838794078993099
140.30000 1.38333003199742612976
140.40000 1.38320564623305380722
140.50000 1.38282140518072687230
140.60000 1.38217458790921199601
140.70000 1.38126086297882196963
140.80000 1.38007685970383548055
140.90000 1.37862105003623094975
141.00000 1.37689452937979240124
141.10000 1.37489854846494037601
141.20000 1.37264417219795167132
141.30000 1.37013670015987820776
141.40000 1.36739051442007597393
141.50000 1.36441586766865182188
141.60000 1.36122695009024854378
141.70000 1.35783273112338840835
141.80000 1.35424324273817220328
141.90000 1.35046447155376879244
142.00000 1.34650179908791804035
142.10000 1.34235824010209733580
142.20000 1.33803503361048061909
142.30000 1.33353398543194241308
142.40000 1.32886156216251510628
142.50000 1.32401911150443746153
142.60000 1.31901331407533563228
142.70000 1.31385215532494370528
142.80000 1.30854311669887286140
142.90000 1.30309321554445981237
143.00000 1.29751580840812879862
143.10000 1.29181747962705629275
143.20000 1.28601054575536043696
143.30000 1.28010519217523682380
143.40000 1.27411226093700236395
143.50000 1.26803986289509053430
143.60000 1.26189746327425510044
143.70000 1.25569045797561112151
143.80000 1.24943022182353184825
143.90000 1.24312390400796331883
144.00000 1.23678211241350026245
144.10000 1.23041541450072869281
144.20000 1.22403720264908615235
144.30000 1.21766306346624475410
144.40000 1.21131371620856337102
144.50000 1.20501035962766726746
144.60000 1.19878009824529536189
144.70000 1.19265029053155393091
144.80000 1.18664748688943002370
144.90000 1.18079557901823125008
145.00000 1.17511432952798256650
145.10000 1.16961365470184213303
145.20000 1.16430019064285993957
145.30000 1.15917409082415226315
145.40000 1.15423195621157535165
145.50000 1.14947314472500835368
145.60000 1.14489949673759574065
145.70000 1.14052367855121710313
145.80000 1.13635965155403155048
145.90000 1.13243308079020722327
146.00000 1.12877073259984908239
146.10000 1.12540207515447562373
146.20000 1.12235352424893289502
146.30000 1.11964830388028543648
146.40000 1.11730399128706239487
146.50000 1.11533378639849335463
146.60000 1.11374383873402415334
146.70000 1.11253511738371656669
146.80000 1.11170688595015907637
146.90000 1.11125053274002978090
147.00000 1.11115400397334662171
147.10000 1.11139922444232432530
147.20000 1.11196774113011030280
147.30000 1.11283521081110656956
147.40000 1.11397987173467366918
147.50000 1.11537903120015664027
147.60000 1.11701604368513883937
147.70000 1.11887703474868050399
147.80000 1.12095492180729551404
147.90000 1.12324754420252350712
148.00000 1.12575402675628924440
148.10000 1.12847636332224522140
148.20000 1.13141724384684892427
148.30000 1.13457809283671611001
148.40000 1.13796105794926040606
148.50000 1.14156798544282941887
148.60000 1.14540174933775965488
148.70000 1.14946180797536722681
148.80000 1.15374796568098008499
148.90000 1.15825826156604641763
149.00000 1.16298274234917174887
149.10000 1.16790921351319084454
149.20000 1.17301965751772463636
149.30000 1.17828845399969866631
149.40000 1.18369506993439826525
149.50000 1.18921309733033128918
149.60000 1.19482156533308353238
149.70000 1.20050031315697706485
149.80000 1.20623366574391381476
149.90000 1.21200534916517592075
150.00000 1.21780476136160676451
150.10000 1.22362270354427471288
150.20000 1.22945043106300141717
150.30000 1.23528184499813644755
150.40000 1.24111565778697675730
150.50000 1.24694964391790898012
150.60000 1.25278371134805228996
150.70000 1.25861931272366864154
150.80000 1.26445843144051200557
150.90000 1.27030149457756681016
151.00000 1.27614857211924975769
151.10000 1.28200026788881756457
151.20000 1.28785246532124167844
151.30000 1.29370564749830167849
151.40000 1.29955475371105468477
151.50000 1.30539334217736839198
151.60000 1.31121748697727487255
151.70000 1.31701532216523585895
151.80000 1.32277965340906268416
151.90000 1.32849951723626907759
152.00000 1.33416914165108765642
152.10000 1.33978184037178231937
152.20000 1.34533516853682227673
152.30000 1.35082734820923728587
152.40000 1.35625948515761540461
152.50000 1.36163265893742428257
152.60000 1.36694990649730833506
152.70000 1.37220956858564428245
152.80000 1.37741470333011909518
152.90000 1.38256507787300920238
153.00000 1.38766263545214764134
153.10000 1.39271354014599858057
153.20000 1.39772091715406477278
153.30000 1.40268909874925598211
153.40000 1.40762851574447723675
153.50000 1.41254200500551487139
153.60000 1.41743524762332617816
153.70000 1.42231225286503104075
153.80000 1.42717412474476988746
153.90000 1.43202224230072627737
154.00000 1.43685954917451830950
154.10000 1.44168313403188566260
154.20000 1.44648994873970693623
154.30000 1.45127422520383789802
154.40000 1.45602880099433472710
154.50000 1.46074149469918187848
154.60000 1.46540292093676406729
154.70000 1.47000307798895441632
154.80000 1.47453645785412847485
154.90000 1.47900256567086454801
155.00000 1.48340192242628565362
155.10000 1.48774295280972512493
155.20000 1.49203122462869388838
155.30000 1.49627451149112340949
155.40000 1.50047578821852370467
155.50000 1.50464100032499446708
155.60000 1.50876784752890330142
155.70000 1.51285685824502246594
155.80000 1.51691279475387114291
155.90000 1.52093832556977799368
156.00000 1.52494475991263368779
156.10000 1.52894735342620610456
156.20000 1.53296344131750252252
156.30000 1.53701013458662659528
156.40000 1.54110007445103966551
156.50000 1.54524783410234877442
156.60000 1.54945437599885463681
156.70000 1.55371829528038962330
156.80000 1.55803619450704674571
156.90000 1.56239829436958871764
157.00000 1.56679431022486164758
157.10000 1.57121718588806175265
157.20000 1.57565607217914151000
157.30000 1.58010598393968497748
157.40000 1.58455734442840534265
157.50000 1.58900789205497654759
157.60000 1.59345393533230197360
157.70000 1.59789173677505448197
157.80000 1.60231687072376542458
157.90000 1.60672797864915516009
158.00000 1.61112301324697115754
158.10000 1.61549804886697402659
158.20000 1.61985422519589706442
158.30000 1.62418939212549963015
158.40000 1.62850353094428382943
158.50000 1.63279887005717884285
158.60000 1.63707850005398336121
158.70000 1.64134638419804611333
158.80000 1.64560888639099175229
158.90000 1.64987109423766801139
159.00000 1.65413926939360217825
159.10000 1.65841869556182946450
159.20000 1.66271465843451323077
159.30000 1.66703680354424089121
159.40000 1.67138848605253949200
159.50000 1.67577919867654402150
159.60000 1.68021408639643299474
159.70000 1.68469695157348699940
159.80000 1.68923072974357176770
159.90000 1.69381019088444499770
160.00000 1.69842948829234591807
160.10000 1.70308178851486753839
160.20000 1.70775349301033490815
160.30000 1.71243374160695630693
160.40000 1.71711497170282689256
160.50000 1.72179005806079621467
160.60000 1.72645767127057013172
160.70000 1.73111992676504073566
160.80000 1.73578146249578319432
160.90000 1.74044954485012291033
161.00000 1.74513068373775377842
161.10000 1.74982898031493351993
161.20000 1.75454608940147251977
161.30000 1.75928290051543444199
161.40000 1.76403575021426365649
161.50000 1.76880393000043959083
161.60000 1.77358359038473289546
161.70000 1.77837812778104083384
161.80000 1.78319059815965831039
161.90000 1.78802649544211173023
162.00000 1.79289294752837934185
162.10000 1.79779301164761456528
162.20000 1.80273176499833163615
162.30000 1.80770599418434191350
162.40000 1.81271649259943569367
162.50000 1.81775533855081828501
162.60000 1.82281844076062605539
162.70000 1.82789826892116728652
162.80000 1.83298835587709067148
162.90000 1.83808946540858015984
163.00000 1.84319706956825427782
163.10000 1.84831336859121375560
163.20000 1.85343810828335997069
163.30000 1.85857289911238079475
163.40000 1.86372079926098372660
163.50000 1.86888181243517911228
163.60000 1.87405710908632664325
163.70000 1.87924559115193882101
163.80000 1.88444128762506156250
163.90000 1.88964470349613606933
164.00000 1.89484930738541844606
164.10000 1.90005335224593101424
164.20000 1.90525529717620782685
164.30000 1.91045580596333083561
164.40000 1.91565597712376321131
164.50000 1.92085683372915640102
164.60000 1.92606087591228538510
164.70000 1.93127108683193411494
164.80000 1.93648679405618462379
164.90000 1.94171130374548728896
165.00000 1.94694793417877510533
165.10000 1.95219798935712460691
165.20000 1.95746813308518511882
165.30000 1.96276463932815948822
165.40000 1.96809308180304317637
165.50000 1.97345754826674698348
165.60000 1.97886027360346996279
165.70000 1.98429912748607537152
165.80000 1.98976916794411104876
165.90000 1.99526137235225400431
166.00000 2.00076884102212067610
166.10000 2.00628475242025402778
166.20000 2.01180110487965484664
166.30000 2.01731602771752150672
166.40000 2.02283092543321573571
166.50000 2.02834220073191791786
166.60000 2.03385482273293046367
166.70000 2.03937322665396389674
166.80000 2.04490309919883489818
166.90000 2.05045163649596963616
167.00000 2.05602248539893162326
167.10000 2.06162150042606026368
167.20000 2.06724843527743418630
167.30000 2.07289897351221629669
167.40000 2.07856581130547800608
167.50000 2.08424190480951610676
167.60000 2.08991745978112733695
167.70000 2.09559157034618747294
167.80000 2.10126312372368063694
167.90000 2.10693820542345284987
168.00000 2.11262585304757642975
168.10000 2.11833526221275937103
168.20000 2.12407489875216029303
168.30000 2.12984778085406845349
168.40000 2.13565345900733623680
168.50000 2.14149162725423701339
168.60000 2.14735346046173777087
168.70000 2.15323546760381039382
168.80000 2.15912949797042048563
168.90000 2.16502786824604176964
169.00000 2.17092792077696582376
169.10000 2.17682572607684880787
169.20000 2.18272113608953720600
169.30000 2.18861620760379091185
169.40000 2.19451534001132013048
169.50000 2.20042181866591206549
169.60000 2.20633496697554970332
169.70000 2.21225679249720013149
169.80000 2.21818068323592611705
169.90000 2.22409942496193276633
170.00000 2.23000529352062301332
170.10000 2.23589255328269296510
170.20000 2.24176016168099481194
170.30000 2.24760903397210076260
170.40000 2.25344180443294341578
170.50000 2.25925743383882661066
170.60000 2.26504958835364132078
170.70000 2.27080834937054958856
170.80000 2.27651392963737430323
170.90000 2.28214882791416563652
171.00000 2.28769022733105191712
171.10000 2.29312572067058721916
171.20000 2.29844676093943929315
171.30000 2.30365142394981276820
171.40000 2.30874346394635192262
171.50000 2.31372941870457272361
171.60000 2.31861434190574263341
171.70000 2.32340633578222817068
171.80000 2.32811129084285831097
171.90000 2.33273472510249223151
172.00000 2.33728546548020102986
172.10000 2.34176954134154712726
172.20000 2.34619429050409207579
172.30000 2.35056528784886126166
172.40000 2.35488428848744073487
172.50000 2.35915111239127706708
172.60000 2.36336501413344950954
172.70000 2.36752212866215888301
172.80000 2.37161998969775931512
172.90000 2.37565617820803353724
173.00000 2.37963021209199644839
173.10000 2.38353901941000328151
173.20000 2.38737921607732859143
173.30000 2.39114518545842381059
173.40000 2.39482929665498288099
173.50000 2.39842723086109076973
173.60000 2.40193616524440549088
173.70000 2.40536129343369122070
173.80000 2.40871209038544081452
173.90000 2.41199892804412332309
174.00000 2.41523359122094026907
174.10000 2.41842452245692381459
174.20000 2.42157267061428491006
174.30000 2.42467720683351993273
174.40000 2.42773414808644152745
174.50000 2.43073708240052157229
174.60000 2.43368344323619870411
174.70000 2.43657648367253187688
174.80000 2.43941696250456535190
174.90000 2.44221501990999965269
175.00000 2.44497511155533033168
175.10000 2.44770372265047633971
175.20000 2.45040425554662306622
175.30000 2.45308245514678939419
175.40000 2.45573937666846072014
175.50000 2.45837990274347142044
175.60000 2.46100850578192841807
175.70000 2.46362904355769438148
175.80000 2.46624297946917630956
175.90000 2.46884710591583617409
176.00000 2.47143738078653330058
176.10000 2.47400717526404922914
176.20000 2.47654801397852975282
176.30000 2.47905944966291601032
176.40000 2.48153938888525402346
176.50000 2.48398916252507027720
176.60000 2.48641515765871247232
176.70000 2.48882091002205299295
176.80000 2.49120832711457513705
176.90000 2.49357664610454675311
177.00000 2.49593120962477649771
177.10000 2.49827047672604897234
177.20000 2.50060588487850280032
177.30000 2.50294379953805594831
177.40000 2.50529709545055753652
177.50000 2.50768093612784000842
177.60000 2.51010525480606091654
177.70000 2.51257504096693597638
177.80000 2.51508933566304956411
177.90000 2.51764737877050605841
178.00000 2.52023574010527832606
178.10000 2.52284552679191993370
178.20000 2.52546438229269034369
178.30000 2.52808285201355693227
178.40000 2.53069341222104579137
178.50000 2.53328995543542152971
178.60000 2.53587335786726542122
178.70000 2.53844728503449525543
178.80000 2.54102300128019305578
178.90000 2.54360943603730169838
179.00000 2.54622051923335972475
179.10000 2.54886665531349442540
179.20000 2.55155352574132765340
179.30000 2.55428116725038710057
179.40000 2.55704049194141624566
179.50000 2.55982556127190041777
179.60000 2.56262502197941554400
179.70000 2.56542976862084454919
179.80000 2.56824100589820035682
179.90000 2.57106151705671951236
180.00000 2.57389561903003362643
180.10000 2.57675144444472951963
180.20000 2.57963390342195650093
180.30000 2.58254638964433705678
180.40000 2.58548802142187462117
180.50000 2.58845804637780443976
180.60000 2.59145135001585549734
180.70000 2.59446871556798695579
180.80000 2.59750394643569309823
180.90000 2.60055468791832947294
181.00000 2.60361587413254953061
181.10000 2.60668267824547451186
181.20000 2.60974825090084120167
181.30000 2.61280866487865888660
181.40000 2.61585652594288894038
181.50000 2.61889175574803014805
181.60000 2.62191225218808571782
181.70000 2.62491867867730332854
181.80000 2.62791285368617199128
181.90000 2.63089620697700653323
182.00000 2.63386498386800381563
182.10000 2.63682084379921420553
182.20000 2.63975817325640645510
182.30000 2.64267643427870298931
182.40000 2.64557514921311581328
182.50000 2.64845696395372828417
182.60000 2.65132838191066026991
182.70000 2.65418940226842138598
182.80000 2.65704252885609642437
182.90000 2.65988863827830205647
183.00000 2.66271834421029217500
183.10000 2.66552352602448436915
183.20000 2.66829294844175608558
183.30000 2.67101048789723025303
183.40000 2.67366432788579501592
183.50000 2.67624231072786083026
183.60000 2.67873564864359096019
183.70000 2.68114355232315004069
183.80000 2.68346838188360251825
183.90000 2.68571779233652916573
184.00000 2.68790196545149317318
184.10000 2.69003656403570098387
184.20000 2.69213620664278426104
184.30000 2.69420754892974049064
184.40000 2.69625964908686047709
184.50000 2.69828989820849308978
184.60000 2.70029649207971234589
184.70000 2.70227025656890950430
184.80000 2.70420280251962611562
184.90000 2.70608738057476628852
185.00000 2.70791887580370472220
185.10000 2.70969711999201121046
185.20000 2.71142625030739126684
185.30000 2.71311214749962003851
185.40000 2.71476156294028886856
185.50000 2.71638263828459925606
185.60000 2.71798309907199386176
185.70000 2.71956924387833890652
185.80000 2.72114731282578672523
185.90000 2.72272597188663112072
186.00000 2.72431171303487222664
186.10000 2.72590764445771346459
186.20000 2.72751867504624063206
186.30000 2.72914182971497470688
186.40000 2.73077006233662961621
186.50000 2.73239564529773030452
186.60000 2.73400769364718503895
186.70000 2.73559656239237879328
186.80000 2.73715661031589494981
186.90000 2.73868361322734758864
187.00000 2.74018140542993977889
187.10000 2.74165178125176939837
187.20000 2.74310164329687207454
187.30000 2.74453926496980545567
187.40000 2.74596990468759507852
187.50000 2.74740176852894960787
187.60000 2.74884678364146007198
187.70000 2.75031802129935511936
187.80000 2.75182872742945250327
187.90000 2.75339225653792380240
188.00000 2.75501919207053800879
188.10000 2.75671290040983411798
188.20000 2.75846917100155389791
188.30000 2.76028288951585540201
188.40000 2.76214144978293970063
188.50000 2.76403416730799476562
188.60000 2.76594900999168818733
188.70000 2.76788512587426575809
188.80000 2.76984015750313649755
188.90000 2.77181737794574049387
189.00000 2.77382218892091206805
189.10000 2.77586118899955082029
189.20000 2.77793883191567052906
189.30000 2.78005708549033215711
189.40000 2.78221658862048337115
189.50000 2.78441275023729195679
189.60000 2.78663915648528128551
189.70000 2.78888877556079672354
189.80000 2.79114973711873795629
189.90000 2.79341118467260383381
190.00000 2.79566183745548882148
190.10000 2.79789390521031015022
190.20000 2.80009645274961912337
190.30000 2.80226582191822051990
190.40000 2.80439406273476481270
190.50000 2.80647955079562266886
190.60000 2.80851586018487707595
190.70000 2.81049928293355022517
190.80000 2.81242711536601424511
190.90000 2.81429953608371260734
191.00000 2.81611477351794026626
191.10000 2.81787362484746643401
191.20000 2.81957648088502823644
191.30000 2.82121942090454921070
191.40000 2.82279541692734083976
191.50000 2.82429448401844243661
191.60000 2.82570168133226689347
191.70000 2.82700391692441770482
191.80000 2.82818825317428259768
191.90000 2.82924594938898869849
192.00000 2.83017598821804719232
192.10000 2.83097972029013305681
192.20000 2.83166327354666236275
192.30000 2.83223305329416703352
192.40000 2.83270161195156592864
192.50000 2.83307353000464850271
192.60000 2.83335542198891807157
192.70000 2.83355510354766173197
192.80000 2.83367754088498926367
192.90000 2.83372979349902025904
193.00000 2.83371596269668495510
193.10000 2.83363735134773377019
193.20000 2.83349251596629420142
193.30000 2.83327298824539673053
193.40000 2.83296732088900030078
193.50000 2.83256171564363271509
193.60000 2.83204459072716579287
193.70000 2.83140617756054208973
193.80000 2.83064190527908351320
193.90000 2.82975724065528278312
194.00000 2.82875749601021826439
194.10000 2.82765337246452469064
194.20000 2.82645224576924348927
194.30000 2.82516099485923102675
194.40000 2.82378596527534288968
194.50000 2.82232750344976796422
194.60000 2.82078760528012814082
194.70000 2.81916451383543773493
194.80000 2.81746164156213491473
194.90000 2.81567913895227060546
195.00000 2.81381665306057210419
195.10000 2.81187505021062413494
195.20000 2.80985524236053840169
195.30000 2.80776137424692841364
195.40000 2.80559644169042957531
195.50000 2.80336928427579801076
195.60000 2.80108883578279251975
195.70000 2.79876564324453575710
195.80000 2.79641428422918051722
195.90000 2.79404597508308728259
196.00000 2.79167019297427037596
196.10000 2.78929363045018980303
196.20000 2.78692068056717394620
196.30000 2.78454986424790030191
196.40000 2.78217863118905433088
196.50000 2.77980193407102298173
196.60000 2.77741427238933875253
196.70000 2.77500926509696540148
196.80000 2.77259006350397930585
196.90000 2.77015743613048101428
197.00000 2.76772482118056671519
197.10000 2.76530283826817058434
197.20000 2.76291042615916160648
197.30000 2.76055782293615432973
197.40000 2.75825533083161102770
197.50000 2.75600575338822542161
197.60000 2.75380976887474927121
197.70000 2.75166459739591082307
197.80000 2.74957171729162212809
197.90000 2.74753790996539299798
198.00000 2.74556981956241644581
198.10000 2.74368378483144445615
198.20000 2.74189303584457867523
198.30000 2.74020581258452190737
198.40000 2.73862765383540228356
198.50000 2.73715255345733333132
198.60000 2.73577463724353581850
198.70000 2.73448057208238361987
198.80000 2.73326001556913717641
198.90000 2.73210277048045906775
199.00000 2.73100423669590816693
199.10000 2.72995828059074924757
199.20000 2.72896487169421072414
199.30000 2.72801875274841173515
199.40000 2.72711649979149222263
199.50000 2.72625696652846721340
199.60000 2.72543600131667006641
199.70000 2.72465702163299812270
199.80000 2.72392057152076297468
199.90000 2.72323220733543029239
200.00000 2.72259492006688354505
200.10000 2.72200940836746558075
200.20000 2.72147774498212643385
200.30000 2.72100041911665276391
200.40000 2.72057557964743923781
200.50000 2.72020069223228454056
200.60000 2.71987298925427766012
200.70000 2.71958935832195078105
200.80000 2.71934525602965685648
200.90000 2.71913446013690172570
201.00000 2.71895106640152683715
201.10000 2.71878300506403048245
201.20000 2.71862389279135115895
201.30000 2.71846495295893046022
201.40000 2.71829937782338463309
201.50000 2.71812296631590970411
201.60000 2.71793673315862891518
201.70000 2.71774181272136297829
201.80000 2.71754105182608051066
201.90000 2.71733434424860570929
202.00000 2.71712213749271860000
202.10000 2.71690043621642491722
202.20000 2.71666062097587007372
202.30000 2.71639606978547957109
202.40000 2.71609953398526984099
202.50000 2.71576907700507555506
202.60000 2.71540838044096048635
202.70000 2.71503025132667720704
202.80000 2.71464623819513543627
202.90000 2.71427481650403262919
203.00000 2.71393118385802111332
203.10000 2.71362539224871641087
203.20000 2.71336013402681215113
203.30000 2.71313292261805706023
203.40000 2.71293250158237442278
203.50000 2.71274852622243626941
203.60000 2.71256904036413421570
203.70000 2.71238411062260870190
203.80000 2.71218842619184554324
203.90000 2.71197730791631071862
204.00000 2.71175166828620205054
204.10000 2.71151261843090083009
204.20000 2.71125772862374704932
204.30000 2.71098930778304620003
204.40000 2.71070242061093825260
204.50000 2.71039385001718892256
204.60000 2.71005942537170206606
204.70000 2.70969509943757325310
204.80000 2.70929938946326121966
204.90000 2.70887009382768298153
205.00000 2.70840797037761650432
205.10000 2.70791581921318226195
205.20000 2.70739795138080873890
205.30000 2.70685956736898340335
205.40000 2.70630695684321810819
205.50000 2.70574310307630646651
205.60000 2.70517053612189115163
205.70000 2.70458633066371168480
205.80000 2.70398513164810135203
205.90000 2.70336041871981990443
206.00000 2.70270300509859943434
206.10000 2.70200665222219613986
206.20000 2.70126370985081721250
206.30000 2.70046789928171521673
206.40000 2.69961802479480418807
206.50000 2.69870828068633605695
206.60000 2.69773707785488243268
206.70000 2.69670099829699325158
206.80000 2.69559939383618351488
206.90000 2.69443058748708536850
207.00000 2.69319543833677246929
207.10000 2.69189424701751610248
207.20000 2.69052896637519961118
207.30000 2.68909553180060897590
207.40000 2.68759347241914546215
207.50000 2.68601768240084376403
207.60000 2.68436412720349844865
207.70000 2.68263113867132318426
207.80000 2.68081908482724734574
207.90000 2.67893099696838029624
208.00000 2.67697168369727063872
208.10000 2.67494652099869091943
208.20000 2.67286097079777046902
208.30000 2.67072202918798720871
208.40000 2.66853021296817998009
208.50000 2.66628813378861962785
208.60000 2.66399389172929598892
208.70000 2.66164516996650024916
208.80000 2.65923722559007510596
208.90000 2.65676799512659742518
209.00000 2.65423107214989855713
209.10000 2.65161921580625901150
209.20000 2.64893046299766049558
209.30000 2.64616224330463153859
209.40000 2.64331840165614554744
209.50000 2.64040003651586855525
209.60000 2.63741485174062064922
209.70000 2.63436823156634653492
209.80000 2.63126601488370992869
209.90000 2.62811785052059642221
210.00000 2.62493016125362847719
210.10000 2.62171990454262676561
210.20000 2.61850283132079122065
210.30000 2.61530417680353196808
210.40000 2.61215369572982822216
210.50000 2.60908025822453380503
210.60000 2.60611258903179392166
210.70000 2.60327622085363811283
210.80000 2.60059217493939252989
210.90000 2.59807951208984364293
211.00000 2.59575951182442939343
211.10000 2.59365571795506428968
211.20000 2.59179406323129770379
211.30000 2.59020502515360741086
211.40000 2.58891795546807546954
211.50000 2.58796523460150059257
211.60000 2.58736991216215544829
211.70000 2.58715343927046584439
211.80000 2.58733175649277725166
211.90000 2.58792736847964881210
212.00000 2.58896672514055305693
212.10000 2.59048869692129712639
212.20000 2.59253981509561391731
212.30000 2.59516853223234810400
212.40000 2.59842246677075204202
212.50000 2.60233255701437974381
212.60000 2.60692146623292048874
212.70000 2.61218892659872517115
212.80000 2.61812893447381616916
212.90000 2.62473536572889572516
213.00000 2.63199922833499326237
213.10000 2.63992081676572261541
213.20000 2.64849952333052157564
213.30000 2.65773242395430018202
213.40000 2.66759928659553363586
213.50000 2.67806614528730413880
213.60000 2.68908150334607745968
213.70000 2.70057687993398921492
213.80000 2.71248277813832395952
213.90000 2.72473213905660825785
214.00000 2.73727110096223388305
214.10000 2.75005268635693596233
214.20000 2.76304274831371365809
214.30000 2.77621906849045325838
214.40000 2.78955976507512740545
214.50000 2.80304038004610272506
214.60000 2.81664144655758411993
214.70000 2.83033791680375154458
214.80000 2.84411066332992746296
214.90000 2.85794043121160942086
215.00000 2.87181386513993974065
215.10000 2.88572440994302156871
215.20000 2.89966672218860352254
215.30000 2.91363161143580400988
215.40000 2.92761235275591088629
215.50000 2.94159402885799317771
215.60000 2.95556334758028828821
215.70000 2.96950488758159817244
215.80000 2.98340107037940844136
215.90000 2.99724085937233279270
216.00000 3.01101307524328097196
216.10000 3.02471034005720951117
216.20000 3.03832430714464712488
216.30000 3.05184435684734748236
216.40000 3.06526166115945149013
216.50000 3.07855942437985107671
216.60000 3.09171925750883791334
216.70000 3.10472615774692760583
216.80000 3.11756149270194829303
216.90000 3.13021207163795852613
217.00000 3.14266951043440137296
217.10000 3.15493289074569698682
217.20000 3.16699921094101316481
217.30000 3.17887419254018292770
217.40000 3.19055927313958547620
217.50000 3.20205590860793684549
217.60000 3.21336627436758289009
217.70000 3.22449082948827751818
217.80000 3.23543072480156805473
217.90000 3.24618952441997754654
218.00000 3.25677590324986898690
218.10000 3.26719622536525956975
218.20000 3.27745806099376350204
218.30000 3.28756789844803053308
218.40000 3.29752859021510228967
218.50000 3.30733814125695348441
218.60000 3.31699048298076972339
218.70000 3.32647576035584543082
218.80000 3.33578851835274473534
218.90000 3.34491838218363707804
219.00000 3.35386349230331674809
219.10000 3.36262046163256432415
219.20000 3.37119402186836466868
219.30000 3.37958535036163866964
219.40000 3.38780170887199358824
219.50000 3.39584277523724587410
219.60000 3.40370940793628855874
219.70000 3.41139887006796670774
219.80000 3.41890797454304113359
219.90000 3.42623116861384588041
220.00000 3.43336506790947006629
220.10000 3.44030802715628938783
220.20000 3.44706342983183296107
220.30000 3.45363729122413779857
220.40000 3.46003463026398046483
220.50000 3.46626453689962907308
220.60000 3.47233477421345420595
220.70000 3.47825173400287403637
220.80000 3.48401828022199102812
220.90000 3.48963842242459268804
221.00000 3.49511052845957934520
221.10000 3.50043497358285460266
221.20000 3.50560977197234546960
221.30000 3.51063861861926768157
221.40000 3.51552533915188840585
221.50000 3.52027792383584395877
221.60000 3.52490439020152715403
221.70000 3.52941487060178290964
221.80000 3.53381372459924661490
221.90000 3.53810319446748189388
222.00000 3.54228699293958958578
222.10000 3.54635755012181477583
222.20000 3.55031578569611184945
222.30000 3.55415945264319844921
222.40000 3.55789103921129096738
222.50000 3.56151755818457253327
222.60000 3.56504928552888311959
222.70000 3.56850099441165912084
222.80000 3.57188708487712416376
222.90000 3.57521933290602466220
223.00000 3.57850551735525482618
223.10000 3.58175022891909647463
223.20000 3.58495324211264992615
223.30000 3.58811165843553424944
223.40000 3.59121912800514026221
223.50000 3.59426947814698501634
223.60000 3.59725660036103068097
223.70000 3.60017516114480185440
223.80000 3.60301888809495418665
223.90000 3.60578102545911681156
224.00000 3.60845267763317079086
224.10000 3.61102888672383788229
224.20000 3.61350108447499984972
224.30000 3.61586369882134799475
224.40000 3.61810655307468798708
224.50000 3.62022537483248409982
224.60000 3.62221390248353499966
224.70000 3.62406918841293646734
224.80000 3.62579441332503020888
224.90000 3.62739164577813405979
225.00000 3.62887396123163803662
225.10000 3.63025127312215125128
225.20000 3.63154050849718596389
225.30000 3.63275520895008834064
225.40000 3.63390563225106328572
225.50000 3.63499783284859744907
225.60000 3.63603504464120917526
225.70000 3.63701557055039290080
225.80000 3.63793781951561123710
225.90000 3.63880586225330246045
226.00000 3.63962530355941997481
226.10000 3.64041225273649467756
226.20000 3.64118227597589516773
226.30000 3.64195498116849324681
226.40000 3.64274899833902912295
226.50000 3.64357662737494790841
226.60000 3.64444674725821724415
226.70000 3.64536449456635268852
226.80000 3.64633532876023348330
226.90000 3.64736607499014280119
227.00000 3.64846905361824331316
227.10000 3.64966548568742118903
227.20000 3.65098045032440566750
227.30000 3.65244455414520974491
227.40000 3.65408832665686941519
227.50000 3.65594323498396238433
227.60000 3.65803645209981471010
227.70000 3.66039194457793003159
227.80000 3.66303523576295946064
227.90000 3.66599502292801810617
228.00000 3.66930841449461699511
228.10000 3.67301149865134508810
228.20000 3.67714471894498598886
228.30000 3.68173873339689871047
228.40000 3.68681816408390285016
228.50000 3.69238808452483770063
228.60000 3.69844545307633271845
228.70000 3.70497746064507118480
228.80000 3.71197031909052311592
228.90000 3.71941221779960818582
229.00000 3.72729671058811737309
229.10000 3.73561872215005368580
229.20000 3.74437211599742046791
229.30000 3.75354649838655921771
229.40000 3.76312168013206822480
229.50000 3.77307778277058582030
229.60000 3.78338994573398421193
229.70000 3.79404036812011266190
229.80000 3.80501672779516174363
229.90000 3.81631263791595040751
230.00000 3.82791910277999474861
230.10000 3.83982922529856788421
230.20000 3.85202380959334154528
230.30000 3.86447781273421208912
230.40000 3.87715727422760089406
230.50000 3.89002044114834954423
230.60000 3.90303020918055411353
230.70000 3.91615260978131443400
230.80000 3.92936245492458992625
230.90000 3.94264000322765963790
231.00000 3.95597427501886063515
231.10000 3.96935393337505240917
231.20000 3.98276424325944756265
231.30000 3.99618977748167010147
231.40000 4.00961158460741680853
231.50000 4.02301028655582733895
231.60000 4.03636909187130705340
231.70000 4.04967538205557903208
231.80000 4.06292739814742444038
231.90000 4.07612498666135113889
232.00000 4.08927394375920968330
232.10000 4.10237850016621455089
232.20000 4.11543940358596459798
232.30000 4.12845378452587258703
232.40000 4.14141632185089549226
232.50000 4.15431299023665283582
232.60000 4.16713548350230628783
232.70000 4.17987083857599599871
232.80000 4.19251539208933614619
232.90000 4.20506599266979399922
233.00000 4.21752094768443325629
233.10000 4.22988236028391219843
233.20000 4.24214950394985490072
233.30000 4.25432296144850761375
233.40000 4.26640104404414845910
233.50000 4.27838207290489660400
233.60000 4.29026369121724265140
233.70000 4.30204557550021778009
233.80000 4.31372885213802004447
233.90000 4.32531472784154748611
234.00000 4.33680713590851305221
234.10000 4.34821049812517701207
234.20000 4.35952248677409622557
234.30000 4.37074899626940370930
234.40000 4.38188720705462705090
234.50000 4.39293607744000754882
234.60000 4.40389850314309582635
234.70000 4.41477691790264754709
234.80000 4.42557978080544832019
234.90000 4.43631754365678832658
235.00000 4.44700545419319223933
235.10000 4.45765489431707801872
235.20000 4.46827993637876274006
235.30000 4.47888790447427920444
235.40000 4.48948335091656175750
235.50000 4.50006350087551542319
235.60000 4.51062057915593250799
235.70000 4.52115314064288249253
235.80000 4.53165304770003326873
235.90000 4.54212214852407948758
236.00000 4.55256959740902807870
236.10000 4.56300234781366291595
236.20000 4.57343307869416626495
236.30000 4.58387748402266964428
236.40000 4.59434082521987042885
236.50000 4.60483590377833116547
236.60000 4.61537101358774839718
236.70000 4.62595416097544139942
236.80000 4.63660117121162363189
236.90000 4.64732234594513574935
237.00000 4.65813353694685313709
237.10000 4.66904725346809913820
237.20000 4.68006955325901112830
237.30000 4.69119975841159422269
237.40000 4.70242536693119670824
237.50000 4.71372702708472502400
237.60000 4.72508374907715260064
237.70000 4.73647447994106688399
237.80000 4.74788717468275566435
237.90000 4.75931739918036985716
238.00000 4.77077288663011079622
238.10000 4.78226299052352410461
238.20000 4.79379894161144392899
238.30000 4.80539164503903885496
238.40000 4.81703860944138582477
238.50000 4.82873349519612647673
238.60000 4.84046272916050867922
238.70000 4.85221050851258925468
238.80000 4.86396342317918751842
238.90000 4.87571170441987884358
239.00000 4.88745262699210210973
239.10000 4.89918431239129847048
239.20000 4.91091025331770851330
239.30000 4.92263363927298575072
239.40000 4.93435003801371999908
239.50000 4.94605716543318977438
239.60000 4.95774936957043039267
239.70000 4.96941985940864127343
239.80000 4.98105813154323666742
239.90000 4.99265692080299064484
240.00000 5.00420290132934158187
240.10000 5.01568813384225475012
240.20000 5.02710029947175412431
240.30000 5.03842539938372015983
240.40000 5.04965272602700868146
240.50000 5.06077613137698474898
240.60000 5.07178604132084814822
240.70000 5.08268545369827110649
240.80000 5.09347567290970773318
240.90000 5.10416287601747677614
241.00000 5.11475472442960846227
241.10000 5.12525500211511427192
241.20000 5.13566839405836248741
241.30000 5.14599027676044098450
241.40000 5.15622063617345606697
241.50000 5.16635910412990939624
241.60000 5.17640677511263598724
241.70000 5.18637081521346678187
241.80000 5.19626553326540463467
241.90000 5.20610768966691660001
242.00000 5.21591737164259533671
242.10000 5.22571397820470078586
242.20000 5.23551446502881892286
242.30000 5.24533047280960172678
242.40000 5.25516489158018713448
242.50000 5.26501710113547494448
242.60000 5.27488521577920214747
242.70000 5.28476672250781567078
242.80000 5.29466446611775390603
242.90000 5.30458539800604963358
243.00000 5.31454688839236792371
243.10000 5.32457061018876901511
243.20000 5.33468099060581128578
243.30000 5.34490669868371041895
243.40000 5.35527887804556822596
243.50000 5.36582326030470369982
243.60000 5.37656949031861765260
243.70000 5.38754098030390855606
243.80000 5.39876062306424176949
243.90000 5.41024634214607643867
244.00000 5.42200631458992308687
244.10000 5.43404237754160323589
244.20000 5.44634944602841289262
244.30000 5.45891745253516358756
244.40000 5.47173378916573389248
244.50000 5.48478565048170319105
244.60000 5.49805923350567404561
244.70000 5.51154864534179721685
244.80000 5.52524283272626851158
244.90000 5.53913433002748183036
245.00000 5.55321178914211770944
245.10000 5.56745953278378126731
245.20000 5.58186356586525679656
245.30000 5.59640371016316155826
245.40000 5.61106505731692617308
245.50000 5.62582971459339497843
245.60000 5.64067957658977470125
245.70000 5.65559642637803497648
245.80000 5.67055953597402943271
245.90000 5.68554718325659487266
246.00000 5.70053847568402962358
246.10000 5.71551212425457111810
246.20000 5.73045029730927864366
246.30000 5.74533926587969215637
246.40000 5.76016918549524897546
246.50000 5.77493226872610169143
246.60000 5.78962611633100190470
246.70000 5.80424608023410737264
246.80000 5.81879465844679897997
246.90000 5.83326806755235619524
247.00000 5.84766206942176165282
247.10000 5.86197094945079030967
247.20000 5.87618684700325028730
247.30000 5.89029883231207548893
247.40000 5.90429593845676065465
247.50000 5.91816912422389294462
247.60000 5.93191318819931821159
247.70000 5.94552920977073326832
247.80000 5.95902344397712535127
247.90000 5.97240375086832186280
248.00000 5.98568484651622800420
248.10000 5.99887593781001608738
248.20000 6.01198243611922073286
248.30000 6.02500456711063414941
248.40000 6.03793858199973743323
248.50000 6.05077647158453540570
248.60000 6.06351291500216069260
248.70000 6.07614009775169683751
248.80000 6.08865756061720061651
248.90000 6.10106244062999243780
249.00000 6.11335677233040276942
249.10000 6.12554162813191565041
249.20000 6.13761861766092468568
249.30000 6.14958594387654688056
249.40000 6.16144451884442435900
249.50000 6.17319288000901523750
249.60000 6.18483779660525939649
249.70000 6.19638706895381092605
249.80000 6.20785053739327715782
249.90000 6.21924260547005836129
250.00000 6.23057679694496663540
250.10000 6.24186452318552008477
250.20000 6.25311632415110282026
250.30000 6.26433750687405092340
250.40000 6.27552904797205125645
250.50000 6.28669163651510745863
250.60000 6.29782555785923622783
250.70000 6.30893169079940189520
250.80000 6.32000909375991325400
250.90000 6.33105942823624109439
251.00000 6.34208800305183403247
251.10000 6.35309542610639526351
251.20000 6.36408667718510886090
251.30000 6.37506764617803879190
251.40000 6.38604579113131633986
251.50000 6.39702967816259236088
251.60000 6.40803266417767255750
251.70000 6.41907027430499470770
251.80000 6.43015733381711275215
251.90000 6.44130810885684927270
252.00000 6.45253021399287986317
252.10000 6.46383610913070722172
252.20000 6.47522987465757851761
252.30000 6.48671586584875783088
252.40000 6.49830156033182258164
252.50000 6.50999406713224278649
252.60000 6.52180368320819666176
252.70000 6.53373809315716296871
252.80000 6.54580483643157512676
252.90000 6.55801117656298295516
253.00000 6.57035188005924078452
253.10000 6.58281772873615269447
253.20000 6.59539877726661801581
253.30000 6.60808000582362804067
253.40000 6.62084905933498834359
253.50000 6.63370186677461410318
253.60000 6.64663865462641198935
253.70000 6.65966895114749679101
253.80000 6.67280120214921433560
253.90000 6.68604728975543516533
254.00000 6.69941185422519011740
254.10000 6.71289901002197410534
254.20000 6.72650476220518259137
254.30000 6.74021673482470443325
254.40000 6.75402829517037187841
254.50000 6.76792689644775935651
254.60000 6.78190780640506790426
254.70000 6.79596354599838918235
254.80000 6.81008979065951816911
254.90000 6.82428156085041672864
255.00000 6.83852542600354744049
255.10000 6.85280815823447665262
255.20000 6.86711196372492531679
255.30000 6.88141610383807556596
255.40000 6.89570303074030298687
255.50000 6.90996364641804754553
255.60000 6.92418770276239695180
255.70000 6.93837670712833233378
255.80000 6.95253459733254401875
255.90000 6.96666462202781798299
256.00000 6.98077187922574934502
256.10000 6.99485528719536841856
256.20000 7.00890820096290032726
256.30000 7.02291764500844762682
256.40000 7.03687193904834394350
256.50000 7.05075888828110473772
256.60000 7.06457271178413167587
256.70000 7.07831110940081525320
256.80000 7.09197848672329236641
256.90000 7.10558490753562102559
257.00000 7.11913527822319162312
257.10000 7.13263595823493574154
257.20000 7.14608445505075177739
257.30000 7.15947552347823869561
257.40000 7.17279967229770052219
257.50000 7.18604357425071560496
257.60000 7.19919609935477448652
257.70000 7.21224806761920800752
257.80000 7.22519982633463224826
257.90000 7.23804899704568178464
258.00000 7.25080072078470516835
258.10000 7.26346236724091522294
258.20000 7.27603696076689813842
258.30000 7.28853351082952763287
258.40000 7.30095842110924502421
258.50000 7.31332266208766424067
258.60000 7.32563771366077043459
258.70000 7.33791767475610208620
258.80000 7.35017603228997502626
258.90000 7.36242457352127988508
259.00000 7.37467303705452422276
259.10000 7.38692140861042327632
259.20000 7.39916677087535309730
259.30000 7.41139855019671708924
259.40000 7.42360230036375264875
259.50000 7.43576273281846991452
259.60000 7.44786521540830517196
259.70000 7.45990165033011678511
259.80000 7.47186619551534795817
259.90000 7.48375863443403684976
260.00000 7.49558508743420242417
260.10000 7.50734946426406874509
260.20000 7.51905691758128666980
260.30000 7.53070799103012624573
260.40000 7.54230063262364264132
260.50000 7.55382854155626172033
260.60000 7.56528856892643586884
260.70000 7.57667816502251862673
260.80000 7.58799861904290280426
260.90000 7.59925141272072929697
261.00000 7.61044094354026243763
261.10000 7.62157005137268288297
261.20000 7.63263945004852171420
261.30000 7.64364413929514382124
261.40000 7.65457733261700087189
261.50000 7.66542756049478299418
261.60000 7.67618235844263929117
261.70000 7.68683335969350905766
261.80000 7.69737546615136866158
261.90000 7.70781381026124683335
262.00000 7.71815192796811949359
262.10000 7.72840163468572588133
262.20000 7.73857175695806286551
262.30000 7.74866740162758566701
262.40000 7.75868850048853295242
262.50000 7.76863748153284598869
262.60000 7.77850926437900438912
262.70000 7.78830403382462978177
262.80000 7.79802345176833896908
262.90000 7.80767278763672318896
263.00000 7.81726562711067149010
263.10000 7.82681308352678114471
263.20000 7.83633008428805275527
263.30000 7.84582771399187684202
263.40000 7.85531191693875387131
263.50000 7.86478412795754998655
263.60000 7.87424049673293887768
263.70000 7.88367680450676516696
263.80000 7.89308687404598379161
263.90000 7.90246960784437310195
264.00000 7.91182571492629632735
264.10000 7.92115746666546201668
264.20000 7.93047350997114169163
264.30000 7.93977939636121124390
264.40000 7.94908126244001860876
264.50000 7.95838096607576332731
264.60000 7.96768481382502981348
264.70000 7.97699028766927859044
264.80000 7.98630451287383606737
264.90000 7.99563292137614331587
265.00000 8.00498395007329168348
265.10000 8.01437037993097746001
265.20000 8.02380720138152372343
265.30000 8.03330961098767809716
265.40000 8.04288970934184823600
265.50000 8.05255768522237908221
265.60000 8.06231753366226577326
265.70000 8.07217090878884947311
265.80000 8.08211568721247642102
265.90000 8.09214922295986828028
266.00000 8.10226990027424351785
266.10000 8.11247424436077947909
266.20000 8.12276737868184921468
266.30000 8.13315102325230402456
266.40000 8.14363360714570704340
266.50000 8.15422403475652611407
266.60000 8.16493003635854800212
266.70000 8.17576222975020231844
266.80000 8.18672820465679072980
266.90000 8.19783521455304686950
267.00000 8.20909210467406072701
267.10000 8.22051080846014093968
267.20000 8.23210205401087092232
267.30000 8.24387709456533564592
267.40000 8.25584778418479563963
267.50000 8.26801763278798287300
267.60000 8.28038819698068262010
267.70000 8.29294967490976638689
267.80000 8.30569362385255575952
267.90000 8.31860877312793211756
268.00000 8.33168702951353064085
268.10000 8.34492903758941499604
268.20000 8.35834017492247081370
268.30000 8.37193755558777444946
268.40000 8.38573535803116076370
268.50000 8.39974562753551483998
268.60000 8.41397672778971976638
268.70000 8.42842754720724878819
268.80000 8.44309334655681750149
268.90000 8.45797023308624561631
269.00000 8.47305424980012741568
269.10000 8.48834518190760194770
269.20000 8.50384466869480160073
269.30000 8.51955363776183992633
269.40000 8.53547288906982587224
269.50000 8.55159483705992703411
269.60000 8.56791165713156732009
269.70000 8.58440352714700848247
269.80000 8.60106086677736515598
269.90000 8.61787137011071893615
270.00000 8.63483268514735032326
270.10000 8.65194743588858149507
270.20000 8.66921984164065365294
270.30000 8.68665273379401301826
270.40000 8.70424525566036655894
270.50000 8.72199502449668908316
270.60000 8.73989128685277183179
270.70000 8.75792383770434486872
270.80000 8.77607964221388546988
270.90000 8.79434850632808388023
271.00000 8.81272425419069832364
271.10000 8.83120115093105553932
271.20000 8.84977561077403815097
271.30000 8.86844479921316305646
271.40000 8.88719901104892553198
271.50000 8.90602585478697114252
271.60000 8.92491389605238712635
271.70000 8.94384677966186985595
271.80000 8.96281052201958579371
271.90000 8.98179086938796410095
272.00000 9.00078050187099052112
272.10000 9.01977289556505408136
272.20000 9.03876516128574943517
272.30000 9.05775032247030973546
272.40000 9.07672711533358812588
272.50000 9.09569139990242852786
272.60000 9.11463981416665745799
272.70000 9.13357009636034927824
272.80000 9.15247854822725055700
272.90000 9.17136314085632528989
273.00000 9.19021652957366396784
273.10000 9.20903304177376703150
273.20000 9.22780643099978555244
273.30000 9.24652535434516612670
273.40000 9.26518454012714201157
273.50000 9.28377578669681143220
273.60000 9.30229602314627482635
273.70000 9.32074070503385476514
273.80000 9.33910597627952822450
273.90000 9.35738185452025891620
274.00000 9.37554959811796846536
274.10000 9.39358572172447894567
274.20000 9.41145436252596403143
274.30000 9.42911770537143098612
274.40000 9.44653773769813508386
274.50000 9.46368067748241387164
274.60000 9.48052781032506649542
274.70000 9.49707039940354448671
274.80000 9.51330875729816728836
274.90000 9.52925407725289902189
275.00000 9.54491676876299429997
275.10000 9.56029966287783261762
275.20000 9.57540150859832091250
275.30000 9.59020883321447802558
275.40000 9.60470911994845370184
275.50000 9.61888249158606781656
275.60000 9.63271081486748464300
275.70000 9.64617551193663487967
275.80000 9.65925879083633414584
275.90000 9.67194483652414138395
276.00000 9.68421379447991121228
276.10000 9.69604685014330982218
276.20000 9.70743351592304236472
276.30000 9.71836483607900985041
276.40000 9.72884742418987676869
276.50000 9.73889532511049222232
276.60000 9.74853293534857992583
276.70000 9.75778933856516498633
276.80000 9.76669135279338086649
276.90000 9.77526313552944721956
277.00000 9.78352750233375691919
277.10000 9.79150493401382094202
277.20000 9.79921935586039424995
277.30000 9.80669682285844910987
277.40000 9.81396602358200545242
277.50000 9.82105746000648343625
277.60000 9.82800429105441528551
277.70000 9.83483506999009109463
277.80000 9.84157273580071652157
277.90000 9.84823702163351671634
278.00000 9.85484210602894438885
278.10000 9.86139783204637779509
278.20000 9.86790792067396624022
278.30000 9.87437512690828451898
278.40000 9.88079865248740912728
278.50000 9.88717980881550469640
278.60000 9.89351838223596772632
278.70000 9.89981558020824951569
278.80000 9.90607707359033220640
278.90000 9.91231019117874458378
279.00000 9.91852629784374771458
279.10000 9.92473777575045052635
279.20000 9.93096214252828576353
279.30000 9.93721361214787412099
279.40000 9.94350804956927663470
279.50000 9.94985918342691923345
279.60000 9.95628205402327882443
279.70000 9.96279088494172901758
279.80000 9.96939705399283412450
279.90000 9.97611572014027912659
280.00000 9.98295656671759741459
280.10000 9.98992705558569131237
280.20000 9.99703157695328078531
280.30000 10.00426936020837055910
280.40000 10.01163485795297070971
280.50000 10.01912003169644634435
280.60000 10.02671457851164725174
280.70000 10.03441480894815310604
280.80000 10.04221248014246111629
280.90000 10.05010789353532263858
281.00000 10.05810141028757971629
281.10000 10.06619572177458707294
281.20000 10.07439173020718903988
281.30000 10.08269290919707620547
281.40000 10.09109792810678257367
281.50000 10.09960997746229802398
281.60000 10.10823213622550320583
281.70000 10.11697505265531432208
281.80000 10.12585036235135167425
281.90000 10.13487186652076031070
282.00000 10.14405539139480448450
282.10000 10.15341357680962388167
282.20000 10.16295194726743751319
282.30000 10.17266945479631712976
282.40000 10.18256049205414737957
282.50000 10.19261040087194738647
282.60000 10.20280815383274762866
282.70000 10.21314004019611003003
282.80000 10.22360015162242150566
282.90000 10.23418634666991980700
283.00000 10.24490465713415021627
283.10000 10.25575785991981189384
283.20000 10.26675469329476090214
283.30000 10.27790341002609344915
283.40000 10.28920740115165527709
283.50000 10.30066730529789511655
283.60000 10.31228647306585446760
283.70000 10.32406035231536216730
283.80000 10.33598946354624531454
283.90000 10.34807452178737452679
284.00000 10.36031554892407705182
284.10000 10.37271613533456337205
284.20000 10.38528094605812770450
284.30000 10.39801076399404387537
284.40000 10.41091009851886099745
284.50000 10.42397824831177398596
284.60000 10.43721571624243090694
284.70000 10.45062143631989953635
284.80000 10.46419248559314298702
284.90000 10.47792747519384197803
285.00000 10.49182431350801832516
285.10000 10.50587861807097978808
285.20000 10.52009207321936892942
285.30000 10.53446556675244916527
285.40000 10.54899927892655607418
285.50000 10.56369670548913478223
285.60000 10.57856171195668735651
285.70000 10.59359840103073758199
285.80000 10.60881188638280078349
285.90000 10.62420508719730052256
286.00000 10.63978263529514027637
286.10000 10.65554457101939956969
286.20000 10.67149356070133230720
286.30000 10.68762897050655478077
286.40000 10.70395301422138156799
286.50000 10.72046400068527817450
286.60000 10.73716617092489632667
286.70000 10.75405856069312094203
286.80000 10.77114185822919147760
286.90000 10.78841508296974083384
287.00000 10.80587492402355173586
287.10000 10.82351946638564511617
287.20000 10.84134292381275983037
287.30000 10.85934215435580609645
287.40000 10.87751079131825085959
287.50000 10.89584696379698607594
287.60000 10.91434838358057910861
287.70000 10.93301691176598336098
287.80000 10.95185654188188314218
287.90000 10.97086845313432787037
288.00000 10.99005263761857511877
288.10000 11.00940662622255041940
288.20000 11.02892465005514488214
288.30000 11.04859823813292615464
288.40000 11.06841945638215321064
288.50000 11.08837869067746080466
288.60000 11.10846889038867498236
288.70000 11.12868574087960307517
288.80000 11.14902675911041124809
288.90000 11.16948707181045981983
289.00000 11.19006209076790601165
289.10000 11.21074242532050149323
289.20000 11.23151502528171842181
289.30000 11.25235849604432928369
289.40000 11.27325872689396763673
289.50000 11.29419438444101687137
289.60000 11.31515092091241176300
289.70000 11.33611658831625637405
289.80000 11.35708411497519903791
289.90000 11.37804638638452730402
290.00000 11.39899514087294450759
290.10000 11.41991670230676419884
290.20000 11.44078800227523663557
290.30000 11.46157945213520735553
290.40000 11.48225235227818880390
290.50000 11.50275970731519714988
290.60000 11.52305188883561350076
290.70000 11.54307774654078122656
290.80000 11.56278884207577320056
290.90000 11.58213972499559340383
291.00000 11.60109179150790100324
291.10000 11.61961798387623413007
291.20000 11.63769950556384661629
291.30000 11.65532548102355655532
291.40000 11.67249133527260323406
291.50000 11.68919017627521534541
291.60000 11.70541110286114641423
291.70000 11.72113216824496864695
291.80000 11.73632540236593814936
291.90000 11.75096255122877157405
292.00000 11.76501687033529076868
292.10000 11.77847892792146570048
292.20000 11.79135383962074984257
292.30000 11.80366832150323512300
292.40000 11.81546317346404325883
292.50000 11.82678748814009086826
292.60000 11.83768472677820559297
292.70000 11.84819865811790817813
292.80000 11.85836021074229301470
292.90000 11.86819715305711459683
293.00000 11.87773669306758121485
293.10000 11.88700468302700720358
293.20000 11.89602917426172084957
293.30000 11.90484038331035331315
293.40000 11.91346587379386418998
293.50000 11.92193234564367925141
293.60000 11.93026116042251608177
293.70000 11.93847293223019373613
293.80000 11.94658651286621705013
293.90000 11.95462187607270161457
294.00000 11.96260206796773792943
294.10000 11.97055500093542028749
294.20000 11.97850798916133795137
294.30000 11.98649099976940707668
294.40000 11.99452770799063184189
294.50000 12.00263931963611909983
294.60000 12.01083688444914316329
294.70000 12.01913139517852180136
294.80000 12.02752525713319797225
294.90000 12.03602555577089159912
295.00000 12.04463458010038592636
295.10000 12.05335636720730994582
295.20000 12.06219881290844915577
295.30000 12.07116619193829175904
295.40000 12.08026166941519524633
295.50000 12.08948880625252078321
295.60000 12.09884351054265020821
295.70000 12.10832681847079150766
295.80000 12.11793141972878141605
295.90000 12.12765646239655817205
296.00000 12.13750055489572367006
296.10000 12.14746491856815365876
296.20000 12.15755653479867639476
296.30000 12.16778311485683081330
296.40000 12.17815797569698140758
296.50000 12.18869297237739104746
296.60000 12.19939997762881779019
296.70000 12.21029044034747766408
296.80000 12.22137259474900388735
296.90000 12.23265006974110250584
297.00000 12.24412130501331647109
297.10000 12.25577820855375140220
297.20000 12.26761336799493367535
297.30000 12.27961161990704004040
297.40000 12.29176010595219841479
297.50000 12.30404891215574614029
297.60000 12.31646467284687176762
297.70000 12.32900374614919970663
297.80000 12.34166323615731300675
297.90000 12.35444281999985622985
298.00000 12.36734682033891212569
298.10000 12.38037856953594937201
298.20000 12.39354401686785473612
298.30000 12.40684638983686297175
298.40000 12.42029001082909496810
298.50000 12.43387754688850070307
298.60000 12.44760851918078278378
298.70000 12.46148123394361975395
298.80000 12.47549171746160071971
298.90000 12.48963387881462280296
299.00000 12.50390261202941391495
299.10000 12.51829181488309130877
299.20000 12.53279742295238728877
299.30000 12.54741535248152212056
299.40000 12.56214552865158460308
299.50000 12.57698683906666096182
299.60000 12.59193758333069247905
299.70000 12.60699536768321335929
299.80000 12.62215378062401044521
299.90000 12.63740424131130656932
300.00000 12.65272989966821349754
300.10000 12.66811745213017039463
300.20000 12.68355309544584986912
300.30000 12.69902814542144402125
300.40000 12.71453354893733409901
300.50000 12.73007263734791106396
300.60000 12.74564715185784515055
300.70000 12.76126118126480475334
300.80000 12.77691967630711843006
300.90000 12.79262528664480190089
301.00000 12.80837742785236634361
301.10000 12.82417184498589756791
301.20000 12.84000584954516288245
301.30000 12.85587261308157953544
301.40000 12.87176999434654285960
301.50000 12.88769871084457808911
301.60000 12.90366667753150697449
301.70000 12.91967816891725054861
301.80000 12.93574428907498155636
301.90000 12.95187544599646001398
302.00000 12.96807634230655660971
302.10000 12.98435495034216168358
302.20000 13.00071191178790793222
302.30000 13.01715148885630815143
302.40000 13.03367018426693962812
302.50000 13.05026824952721038894
302.60000 13.06694327861971703599
302.70000 13.08369378443152039210
302.80000 13.10051727706875702817
302.90000 13.11741113980899052615
303.00000 13.13437795379202570022
303.10000 13.15141786208156340930
303.20000 13.16853408603691164854
303.30000 13.18573534880683095533
303.40000 13.20302647817730463253
303.50000 13.22041605491930045861
303.60000 13.23790947321109308393
303.70000 13.25551164705614069945
303.80000 13.27322557861238188939
303.90000 13.29105016718133526133
304.00000 13.30898583649761045909
304.10000 13.32702964831541147269
304.20000 13.34517695033954954414
304.30000 13.36342106326542417534
304.40000 13.38175469233695077153
304.50000 13.40016921350585035215
304.60000 13.41865129263120094437
304.70000 13.43718705931129768761
304.80000 13.45576571161266169583
304.90000 13.47437533453053993559
305.00000 13.49300913905815895708
305.10000 13.51166401133276404266
305.20000 13.53033659562721299856
305.30000 13.54902836945568580648
305.40000 13.56773805618290966568
305.50000 13.58646551033049213179
305.60000 13.60520498064307004654
305.70000 13.62394746981498016961
305.80000 13.64268069367758090094
305.90000 13.66138129116862033277
306.00000 13.68002831745990941024
306.10000 13.69859456902663427387
306.20000 13.71705093705884727112
306.30000 13.73537250846929160196
306.40000 13.75353472298223414057
306.50000 13.77151368787215053392
306.60000 13.78929050578241316935
306.70000 13.80684508771029848987
306.80000 13.82415959450649571384
306.90000 13.84121443172838067566
307.00000 13.85798824561613632775
307.10000 13.87445667818945622297
307.20000 13.89059716792283916241
307.30000 13.90638325696171081907
307.40000 13.92179301433942451932
307.50000 13.93680752133238726103
307.60000 13.95141826741575402904
307.70000 13.96562093667249010944
307.80000 13.97941787302135839547
307.90000 13.99281805942255507321
308.00000 14.00583529969198231254
308.10000 14.01848088636864390257
308.20000 14.03077030997689021751
308.30000 14.04271888947638942944
308.40000 14.05433976429433699635
308.50000 14.06565014067170661190
308.60000 14.07667299107576768744
308.70000 14.08742993803749144310
308.80000 14.09795279779848035791
308.90000 14.10827134587664499673
309.00000 14.11842024720956519523
309.10000 14.12843291033234159654
309.20000 14.13833949868144876554
309.30000 14.14816469583602917707
309.40000 14.15792524227052838975
309.50000 14.16763814622289116290
309.60000 14.17730710704303675379
309.70000 14.18693807895184971438
309.80000 14.19653987030878591474
309.90000 14.20611775498587791429
310.00000 14.21568758666794140236
310.10000 14.22526642415547168299
310.20000 14.23487397704335140138
310.30000 14.24453014864927020770
310.40000 14.25425537596843393947
310.50000 14.26406497347652998274
310.60000 14.27396661020586806949
310.70000 14.28396806604008758766
310.80000 14.29407322548859758708
310.90000 14.30428102351687580266
311.00000 14.31459291720812436460
311.10000 14.32501251259303438099
311.20000 14.33554126142619701817
311.30000 14.34618281172998994068
311.40000 14.35694065894189729133
311.50000 14.36781795371057727266
311.60000 14.37881833766610322147
311.70000 14.38993941495192675295
311.80000 14.40118205785045965856
311.90000 14.41254358597943668331
312.00000 14.42402005685325577639
312.10000 14.43561251492668737738
312.20000 14.44731740922005907875
312.30000 14.45913980510254973722
312.40000 14.47107960043883526146
312.50000 14.48314171557918575626
312.60000 14.49532997601110148663
312.70000 14.50764459168262089666
312.80000 14.52008584104656731144
312.90000 14.53264895135756040188
313.00000 14.54532666827668741856
313.10000 14.55810560159851292730
313.20000 14.57098048143658725146
313.30000 14.58394514951321393648
313.40000 14.59699767327942681274
313.50000 14.61014002710418925709
313.60000 14.62338271678690627847
313.70000 14.63673182523578246351
313.80000 14.65019646830891479836
313.90000 14.66378000910437144846
314.00000 14.67747730887954737021
314.10000 14.69127942360654305719
314.20000 14.70517219950602958596
314.30000 14.71913809723779308763
314.40000 14.73316308420652757691
314.50000 14.74723395410559695105
314.60000 14.76134668335436799011
314.70000 14.77550206327666552365
314.80000 14.78970574009993614653
314.90000 14.80396652608040045618
315.00000 14.81828998906466265272
315.10000 14.83268205814029440595
315.20000 14.84714458041350117976
315.30000 14.86167278638461344050
315.40000 14.87626426974709265836
315.50000 14.89091449586831117668
315.60000 14.90562088766442496359
315.70000 14.92038018850528486760
315.80000 14.93519444091632842508
315.90000 14.95006069326616479739
316.00000 14.96498239808938098037
316.10000 14.97995381964019941150
316.20000 14.99497124290276856815
316.30000 15.01002908700432865353
316.40000 15.02512463631377002628
316.50000 15.04025443100391835921
316.60000 15.05541708764021588771
316.70000 15.07061821759963501995
316.80000 15.08586410953492580876
316.90000 15.10116340909226106106
317.00000 15.11652634208401728606
317.10000 15.13196112770730719206
317.20000 15.14747443051451399280
317.30000 15.16306749064993774882
317.40000 15.17874000978319016941
317.50000 15.19448596575892724596
317.60000 15.21029549172681260306
317.70000 15.22615989231001081043
317.80000 15.24206497201084627367
317.90000 15.25800381474303472721
318.00000 15.27396674935214725734
318.10000 15.28995021178126662116
318.20000 15.30596017985333712007
318.30000 15.32199966602835427695
318.40000 15.33808208118828004076
318.50000 15.35422248267508334270
318.60000 15.37043386947193498122
318.70000 15.38673049466058595006
318.80000 15.40311881917564771467
318.90000 15.41960211052003766975
319.00000 15.43617885950360449502
319.10000 15.45284065233036692495
319.20000 15.46958119365521155672
319.30000 15.48639143461726528497
319.40000 15.50326876743343439092
319.50000 15.52021181984479231160
319.60000 15.53722242103861368288
319.70000 15.55430453689794515204
319.80000 15.57146001889370038657
319.90000 15.58868836351246711264
320.00000 15.60598980913341491215
320.10000 15.62335933601659819417
320.20000 15.64079423605646056962
320.30000 15.65828832465458211649
320.40000 15.67584320839316126642
320.50000 15.69346049911455953259
320.60000 15.71114324281084899561
320.70000 15.72889330648351750081
320.80000 15.74671343393211052055
320.90000 15.76460219660049017882
321.00000 15.78255487521060387331
321.10000 15.80056134722874331589
321.20000 15.81861169134184796776
321.30000 15.83669132600143217175
321.40000 15.85479080043874309586
321.50000 15.87289992605500552930
321.60000 15.89101346564699126395
321.70000 15.90913043502258799680
321.80000 15.92725027644674766758
321.90000 15.94537634753701885794
322.00000 15.96350597924227922015
322.10000 15.98163669651475339781
322.20000 15.99976133592032678355
322.30000 16.01786836471738520323
322.40000 16.03594319409637968676
322.50000 16.05397607916555978820
322.60000 16.07194956835420760025
322.70000 16.08985505637415616305
322.80000 16.10768626092652079005
322.90000 16.12543579225941415921
323.00000 16.14309997564039742696
323.10000 16.16067631371224513085
323.20000 16.17815808717052313376
323.30000 16.19554377154385637826
323.40000 16.21283069989867623794
323.50000 16.23001476394279192831
323.60000 16.24710342693641499426
323.70000 16.26409866692384524529
323.80000 16.28101278102547894440
323.90000 16.29785873940813121809
324.00000 16.31464501225867923726
324.10000 16.33138020228109807874
324.20000 16.34806831013064980580
324.30000 16.36470546643336321797
324.40000 16.38128419145489338152
324.50000 16.39779561462277770391
324.60000 16.41423355665018554752
324.70000 16.43059594157174811510
324.80000 16.44688178490491248536
324.90000 16.46309718600667800844
325.00000 16.47924997493420511769
325.10000 16.49534764182231474318
325.20000 16.51139479603834074588
325.30000 16.52739378686564120676
325.40000 16.54334889462958766381
325.50000 16.55925762077980354530
325.60000 16.57512569728510384668
325.70000 16.59095650039749817919
325.80000 16.60675948795158531243
325.90000 16.62253987278905581870
326.00000 16.63831171473794693312
326.10000 16.65407722122450709996
326.20000 16.66983876952752653707
326.30000 16.68559662676732096242
326.40000 16.70134454964515723675
326.50000 16.71707737411183964877
326.60000 16.73278741864561548341
326.70000 16.74847004669972832799
326.80000 16.76411909498676879403
326.90000 16.77973305353589348334
327.00000 16.79531138616146646166
327.10000 16.81085183834111958948
327.20000 16.82635390951985176982
327.30000 16.84181806755737401496
327.40000 16.85724856559960677143
327.50000 16.87265341677656816320
327.60000 16.88804433691669344558
327.70000 16.90343753867573529065
327.80000 16.91884774660745033563
327.90000 16.93428899713377396570
328.00000 16.94976455033125231523
328.10000 16.96527292556367924227
328.20000 16.98080785756195994064
328.30000 16.99635435002900850028
328.40000 17.01190206419088223878
328.50000 17.02744027054894707610
328.60000 17.04296688476806845667
328.70000 17.05848454409546897485
328.80000 17.07400672216644642375
328.90000 17.08954249074506382819
329.00000 17.10510278560935745422
329.10000 17.12069471325392800282
329.20000 17.13632033947781334483
329.30000 17.15197954601686784555
329.40000 17.16766974289551039533
329.50000 17.18339201265527201613
329.60000 17.19915058175118135389
329.70000 17.21495190620496621781
329.80000 17.23080761635545044715
329.90000 17.24672419604354895361
330.00000 17.26270847845812404049
330.10000 17.27875837114493015792
330.20000 17.29486822222560330081
330.30000 17.31102607395257781170
330.40000 17.32722013251894944597
330.50000 17.34343627853664413491
330.60000 17.35966571104622394537
330.70000 17.37590940794458101677
330.80000 17.39216584641168260499
330.90000 17.40844328431494186944
331.00000 17.42475165720191835411
331.10000 17.44109734313136617097
331.20000 17.45748501276002814372
331.30000 17.47391569927499106566
331.40000 17.49038385355087053985
331.50000 17.50688118398939725893
331.60000 17.52340253301581267992
331.70000 17.53993765020292197275
331.80000 17.55648166933175708716
331.90000 17.57302867243099902408
332.00000 17.58957613239776167631
332.10000 17.60611634443283462877
332.20000 17.62264608763448441057
332.30000 17.63915884599461278971
332.40000 17.65564998432983208645
332.50000 17.67211262535492670404
332.60000 17.68854635164093974565
332.70000 17.70495009903312322803
332.80000 17.72132402966465708544
332.90000 17.73766933952781182016
333.00000 17.75397968009888198768
333.10000 17.77024797231614323091
333.20000 17.78645769856195958563
333.30000 17.80259436173385376166
333.40000 17.81864315027120688759
333.50000 17.83459042087543988574
333.60000 17.85043158115035604082
333.70000 17.86617009457821656949
333.80000 17.88181134799058884199
333.90000 17.89736893934192216522
334.00000 17.91285273590630510546
334.10000 17.92826743111729131817
334.20000 17.94361189878710010436
334.30000 17.95888122870344615833
334.40000 17.97406221347734180585
334.50000 17.98914515489307512970
334.60000 18.00411478752573938943
334.70000 18.01895989195661093444
334.80000 18.03366597679021557406
334.90000 18.04822111642177881260
335.00000 18.06261161016039230718
335.10000 18.07682592295032861585
335.20000 18.09085862874028983826
335.30000 18.10471041326731632846
335.40000 18.11838916459473778017
335.50000 18.13191759570368773299
335.60000 18.14531868903883429393
335.70000 18.15862671813212861717
335.80000 18.17186996534866799067
335.90000 18.18507411016787690451
336.00000 18.19825297559779500275
336.10000 18.21141015214189831684
336.20000 18.22454346905227692101
336.30000 18.23764527512619980007
336.40000 18.25070732457101236279
336.50000 18.26372269304440025120
336.60000 18.27668672907704570857
336.70000 18.28960061518676246460
336.80000 18.30246362758014061121
336.90000 18.31527830120050346159
337.00000 18.32804647908701698139
337.10000 18.34077639324925088652
337.20000 18.35348404392438509415
337.30000 18.36619261896452506003
337.40000 18.37893813402080093089
337.50000 18.39176098404864547080
337.60000 18.40470462908682487503
337.70000 18.41780349698720181239
337.80000 18.43108342305500498870
337.90000 18.44455174879254147497
338.00000 18.45820026926550063104
338.10000 18.47201298057688676439
338.20000 18.48596492411153527124
338.30000 18.50003299006458528753
338.40000 18.51420460430541963389
338.50000 18.52847679522957979949
338.60000 18.54285717398624089396
338.70000 18.55735787087000701623
338.80000 18.57199001272006930431
338.90000 18.58676659794333351115
339.00000 18.60168759320223612275
339.10000 18.61675100930057559220
339.20000 18.63194871755947056927
339.30000 18.64726746453329552820
339.40000 18.66269830050472631815
339.50000 18.67823042440613537469
339.60000 18.69385753071842579992
339.70000 18.70957777128928155652
339.80000 18.72538861455657480422
339.90000 18.74128780120264307553
340.00000 18.75726932905392282116
340.10000 18.77332903053147896858
340.20000 18.78946137045535427447
340.30000 18.80566076789204447867
340.40000 18.82192571271064176601
340.50000 18.83826002142790787314
340.60000 18.85466985253894600794
340.70000 18.87116566267452382676
340.80000 18.88775532796944084768
340.90000 18.90444386307796149022
341.00000 18.92123212317826304405
341.10000 18.93810982061942738273
341.20000 18.95506500386561586533
341.30000 18.97207915918555827908
341.40000 18.98913513604168861542
341.50000 19.00621643122517954244
341.60000 19.02331254419408418084
341.70000 19.04042014033348477361
341.80000 19.05753866504092915151
341.90000 19.07467508401977996848
342.00000 19.09183637224609674608
342.10000 19.10903285056768643578
342.20000 19.12627322473724884856
342.30000 19.14356599352414278400
342.40000 19.16091873299766907604
342.50000 19.17833975987376755077
342.60000 19.19583401351681307041
342.70000 19.21340675501525939627
342.80000 19.23105692057865029707
342.90000 19.24877871942098044960
343.00000 19.26656419248125828121
343.10000 19.28440040119876270559
343.20000 19.30227250179641412680
343.30000 19.32016993596435735036
343.40000 19.33808576887435878041
343.50000 19.35601739824280071159
343.60000 19.37397002033323576909
343.70000 19.39194765118382842010
343.80000 19.40996195333780142956
343.90000 19.42801422822607982248
344.00000 19.44611086094373781635
344.10000 19.46425095085333613876
344.20000 19.48243136974643624523
344.30000 19.50065157255139000705
344.40000 19.51891072937240009856
344.50000 19.53721144261273536161
344.60000 19.55555513995544949791
344.70000 19.57395022902658757038
344.80000 19.59239130376162122654
344.90000 19.61088020350552750782
345.00000 19.62940858217287197542
345.10000 19.64796778897240049116
345.20000 19.66655007983886328882
345.30000 19.68515016951697018473
345.40000 19.70376811506464110722
345.50000 19.72240562509791805950
345.60000 19.74106885136435564627
345.70000 19.75976042026400683455
345.80000 19.77848000304677103576
345.90000 19.79722338015866809904
346.00000 19.81598136810380128290
346.10000 19.83473905518973546750
346.20000 19.85348364507420647246
346.30000 19.87220251040938340608
346.40000 19.89088572476281157723
346.50000 19.90952776061747778993
346.60000 19.92813090129894745919
346.70000 19.94669708386513799669
346.80000 19.96523323561508008660
346.90000 19.98374425405161654036
347.00000 20.00222707993147447059
347.10000 20.02068036720702956040
347.20000 20.03908897598885357072
347.30000 20.05743788002021957153
347.40000 20.07570381346479717983
347.50000 20.09386796049095670477
347.60000 20.11190687329806626359
347.70000 20.12980775865109944791
347.80000 20.14755874955223948657
347.90000 20.16515625523281185764
348.00000 20.18259884614134622422
348.10000 20.19988363147634571045
348.20000 20.21701196201040981122
348.30000 20.23397970405179585070
348.40000 20.25078720069777929421
348.50000 20.26743213736404743164
348.60000 20.28392003517320613478
348.70000 20.30026077513274212175
348.80000 20.31646944575695710954
348.90000 20.33256088267946143714
349.00000 20.34855012865459660388
349.10000 20.36444234391715426626
349.20000 20.38023323464405301308
349.30000 20.39591156966206793815
349.40000 20.41146068252264987812
349.50000 20.42685839834890028897
349.60000 20.44209723274490737984
349.70000 20.45717057826291871290
349.80000 20.47208789157295504600
349.90000 20.48686888270891921656
350.00000 20.50153321280501206212
350.10000 20.51610975818627267854
350.20000 20.53061848904126414603
350.30000 20.54507893398217148840
350.40000 20.55950748752024458378
350.50000 20.57391558888365809852
350.60000 20.58831457569579686258
350.70000 20.60271895840665492428
350.80000 20.61714438514458771941
350.90000 20.63160480358282744896
351.00000 20.64610941652535658187
351.10000 20.66066676602185556870
351.20000 20.67527770224995067405
351.30000 20.68994408114959115923
351.40000 20.70467121942125889984
351.50000 20.71946543706041176686
351.60000 20.73434321369155401586
351.70000 20.74932791481157830130
351.80000 20.76444776343893042663
351.90000 20.77972874883004819056
352.00000 20.79519810942865242315
352.10000 20.81087171895233224759
352.20000 20.82675418391399269842
352.30000 20.84284299578716300799
352.40000 20.85912407372260682100
352.50000 20.87558644847274703742
352.60000 20.89222301440950060202
352.70000 20.90903745525006227564
352.80000 20.92604236175911500919
352.90000 20.94326282186646293532
353.00000 20.96072800333349585922
353.10000 20.97846586067060338413
353.20000 20.99649728635252628098
353.30000 21.01483798462607705478
353.40000 21.03348737757072466016
353.50000 21.05243588012648478376
353.60000 21.07166938652267769107
353.70000 21.09117080031872009684
353.80000 21.11092480775323589660
353.90000 21.13091842564844600749
354.00000 21.15114255141017198851
354.10000 21.17158569383741270645
354.20000 21.19223420489264977960
354.30000 21.21307072923811754290
354.40000 21.23407214278120983138
354.50000 21.25520911156458135869
354.60000 21.27645834343237210945
354.70000 21.29779916013579558987
354.80000 21.31922073760415380910
354.90000 21.34072536691871680485
355.00000 21.36232325252583570220
355.10000 21.38403194583523811286
355.20000 21.40586478977966916560
355.30000 21.42783022727725925455
355.40000 21.44992493658628167647
355.50000 21.47213067836187047640
355.60000 21.49442474764826080061
355.70000 21.51677184316369517236
355.80000 21.53914339917226141869
355.90000 21.56151348636059917162
356.00000 21.58386778753615790411
356.10000 21.60619804352718599786
356.20000 21.62850276217241996448
356.30000 21.65077943415520548958
356.40000 21.67302689943848152561
356.50000 21.69523793591261814903
356.60000 21.71740061986979601060
356.70000 21.73950258762619435108
356.80000 21.76153127951107672234
356.90000 21.78348417931975362261
357.00000 21.80536112102161448631
357.10000 21.82716820046798924653
357.20000 21.84891666104003885195
357.30000 21.87060696865025280316
357.40000 21.89223846382970952677
357.50000 21.91379894642556037704
357.60000 21.93526854223321333441
357.70000 21.95662837392924952267
357.80000 21.97786212280277728833
357.90000 21.99896241123135334496
358.00000 22.01993262320768319384
358.10000 22.04078610727607419471
358.20000 22.06154058745283998531
358.30000 22.08221196461101810696
358.40000 22.10280618359933499600
358.50000 22.12332140510384575378
358.60000 22.14374335404890389690
358.70000 22.16404913610529785138
358.80000 22.18422181694496580702
358.90000 22.20424535780759201616
359.00000 22.22411837244505859095
359.10000 22.24384954755923087274
359.20000 22.26345429404258013017
359.30000 22.28295069987181926494
359.40000 22.30234986101610325108
359.50000 22.32166141139301485574
359.60000 22.34088357411684825505
359.70000 22.36000941015707622861
359.80000 22.37903321681530995979
359.90000 22.39795447390004407140
360.00000 22.41677587020385944778
360.10000 22.43550794376920274856
360.20000 22.45416452180488054954
360.30000 22.47275293844225485437
360.40000 22.49127557122705746338
360.50000 22.50972546811368821408
360.60000 22.52808721408166956584
360.70000 22.54634013089618942289
360.80000 22.56446863265443705006
360.90000 22.58246091199497681530
361.00000 22.60031488675294984107
361.10000 22.61803288699777711064
361.20000 22.63562578077456200990
361.30000 22.65310470808083295387
361.40000 22.67048308498045658705
361.50000 22.68776514050766966815
361.60000 22.70495393608013907260
361.70000 22.72204615238658474633
361.80000 22.73903322106643565558
361.90000 22.75590870496456355476
362.00000 22.77266372604349067258
362.10000 22.78929202163518286421
362.20000 22.80578806939939973097
362.30000 22.82214453972794380523
362.40000 22.83835773892873410255
362.50000 22.85442225317997400896
362.60000 22.87033629544065099688
362.70000 22.88610287850570246142
362.80000 22.90172485574250365834
362.90000 22.91721119610250482800
363.00000 22.93257451318490756077
363.10000 22.94782577499807496740
363.20000 22.96297144213757889853
363.30000 22.97801774978174656732
363.40000 22.99296424223388383774
363.50000 23.00780933939487425358
363.60000 23.02254678087237593614
363.70000 23.03717132212791874995
363.80000 23.05168190477987660364
363.90000 23.06607396325196040404
364.00000 23.08034928687334662278
364.10000 23.09451244409002456479
364.20000 23.10856331679275988823
364.30000 23.12250553820448325853
364.40000 23.13633838156740393415
364.50000 23.15006424488819858186
364.60000 23.16368661887561023303
364.70000 23.17721241266296027557
364.80000 23.19064666745869335634
364.90000 23.20399773278712419724
365.00000 23.21727245252988368350
365.10000 23.23047288825444896263
365.20000 23.24360376791314174290
365.30000 23.25666413811961554165
365.40000 23.26965723129184814593
365.50000 23.28258532038248539316
365.60000 23.29546109900381430953
365.70000 23.30829505641371444838
365.80000 23.32110701638757970904
365.90000 23.33391753416639638056
366.00000 23.34674467742475227157
366.10000 23.35959839623217923099
366.20000 23.37248773278584908454
366.30000 23.38541224154464205411
366.40000 23.39837120210594915246
366.50000 23.41136384522759921304
366.60000 23.42439364637953654110
366.70000 23.43746886043514298667
366.80000 23.45060234980615588537
366.90000 23.46380432443982430851
367.00000 23.47709015044330403314
367.10000 23.49046631491742013178
367.20000 23.50393930880510931889
367.30000 23.51751600571750434797
367.40000 23.53120612928463979460
367.50000 23.54503124621543159951
367.60000 23.55902094695019366861
367.70000 23.57321307291511332552
367.80000 23.58764897748152008478
367.90000 23.60237100302090412846
368.00000 23.61740785343196803217
368.10000 23.63277551962896295474
368.20000 23.64847630102552717104
368.30000 23.66449850626759003493
368.40000 23.68082643128444535663
368.50000 23.69743510653214131932
368.60000 23.71430759478635926888
368.70000 23.73142730900568904928
368.80000 23.74877503900178005978
368.90000 23.76633568746759917733
369.00000 23.78408550806530379179
369.10000 23.80200768277932473955
369.20000 23.82008416462446087299
369.30000 23.83830804290684133620
369.40000 23.85667672879200498976
369.50000 23.87520498190459515787
369.60000 23.89391293439735039832
369.70000 23.91282551952556274913
369.80000 23.93196226805037815430
369.90000 23.95132944100577478422
370.00000 23.97092024732945040966
370.10000 23.99071069861268199107
370.20000 24.01066189388861891313
370.30000 24.03073145145109810001
370.40000 24.05087881277690443138
370.50000 24.07106962385095175478
370.60000 24.09128266142211864276
370.70000 24.11151055792660204022
370.80000 24.13175507284294065421
370.90000 24.15202166807211607011
371.00000 24.17231384933806869505
371.10000 24.19262925007654061618
371.20000 24.21296008186743779566
371.30000 24.23329092924607299507
371.40000 24.25359970888416390250
371.50000 24.27386869790981628724
371.60000 24.29408446837859333616
371.70000 24.31423757233888672772
371.80000 24.33433111955420072380
371.90000 24.35436819550254725925
372.00000 24.37435653228960627037
372.10000 24.39429884777514977633
372.20000 24.41419845647413426464
372.30000 24.43405284756163819327
372.40000 24.45385934270261561896
372.50000 24.47361893096298907067
372.60000 24.49333147003632905352
372.70000 24.51299965170503158916
372.80000 24.53262678490572888371
372.90000 24.55221638779825107461
373.00000 24.57176209198658589356
373.10000 24.59125969475415059710
373.20000 24.61069233742671449756
373.30000 24.63004398847945622564
373.40000 24.64929784904296214058
373.50000 24.66844206918924987668
373.60000 24.68747274402649340573
373.70000 24.70639532077694655780
373.80000 24.72522238824512575186
373.90000 24.74396737621535905018
374.00000 24.76264259088641775084
374.10000 24.78125446202705856876
374.20000 24.79979880763231111257
374.30000 24.81826996974287488782
374.40000 24.83665333012912188721
374.50000 24.85494072040975518367
374.60000 24.87312872165051937216
374.70000 24.89122010792291395023
374.80000 24.90922558659861268068
374.90000 24.92715947853152400976
375.00000 24.94503375666066321629
375.10000 24.96285508263988620633
375.20000 24.98062414412452185398
375.30000 24.99833209946663621609
375.40000 25.01596969039469395239
375.50000 25.03352523666361297480
375.60000 25.05099500389890700917
375.70000 25.06837954837340498335
375.80000 25.08568335263879152993
375.90000 25.10291710509649115588
376.00000 25.12008965241455900803
376.10000 25.13720618293938408535
376.20000 25.15426642201549077009
376.30000 25.17126645431020024185
376.40000 25.18819790099962669419
376.50000 25.20505171091479827991
376.60000 25.22182076824845331927
376.70000 25.23849916558944279095
376.80000 25.25508115694909027151
376.90000 25.27156717608288732144
377.00000 25.28795330774479660914
377.10000 25.30424476881558700039
377.20000 25.32044015533963817116
377.30000 25.33654663385781941674
377.40000 25.35257281201734365704
377.50000 25.36852907569693919324
377.60000 25.38442365646683340116
377.70000 25.40026969331762823674
377.80000 25.41607046676130066792
377.90000 25.43182732000683430245
378.00000 25.44753619939596431342
378.10000 25.46319370888486957394
378.20000 25.47878677660810442224
378.30000 25.49431170733732517175
378.40000 25.50976336530995733963
378.50000 25.52513966107784100560
378.60000 25.54044532781926651110
378.70000 25.55568481689727679914
378.80000 25.57086839188424981167
378.90000 25.58600463681989173574
379.00000 25.60110304341947685056
379.10000 25.61617578281976889979
379.20000 25.63122882275576736067
379.30000 25.64626937285017678366
379.40000 25.66130201569820969632
379.50000 25.67632905479743613265
379.60000 25.69135217025049851433
379.70000 25.70636734954725181152
379.80000 25.72137128734597618129
379.90000 25.73635971767984905976
380.00000 25.75132602828834909704
380.10000 25.76627019860464787018
380.20000 25.78119670052018745118
380.30000 25.79611044950081229202
380.40000 25.81102784479792854264
380.50000 25.82596377802691025837
380.60000 25.84093410259561418086
380.70000 25.85595349219900650616
380.80000 25.87103002285937203654
380.90000 25.88616763288078917712
381.00000 25.90136241703677254656
381.10000 25.91661141535779557516
381.20000 25.93190432436295257742
381.30000 25.94723156208821827764
381.40000 25.96258292290029451337
381.50000 25.97795198609478529729
381.60000 25.99333037129371000447
381.70000 26.00871291948492402367
381.80000 26.02409902925428847976
381.90000 26.03949158070074531769
382.00000 26.05489579916559558835
382.10000 26.07032591594896038000
382.20000 26.08580030513344246474
382.30000 26.10133685022512405336
382.40000 26.11695549458988912338
382.50000 26.13267054353498330958
382.60000 26.14848533311407695388
382.70000 26.16439798371647992311
382.80000 26.18039317409158009377
382.90000 26.19645826617396002832
383.00000 26.21257566922447627023
383.10000 26.22873497140390108753
383.20000 26.24493312730127723691
383.30000 26.26117204385853377138
383.40000 26.27746322787298659832
383.50000 26.29381650861042271908
383.60000 26.31023455170951150827
383.70000 26.32672081408419539667
383.80000 26.34326526842207919082
383.90000 26.35985857088062982158
384.00000 26.37649173731535131731
384.10000 26.39316201254529487301
384.20000 26.40987497645055115644
384.30000 26.42664443655898587456
384.40000 26.44348797723295806290
384.50000 26.46042051373110736867
384.60000 26.47744924399550237007
384.70000 26.49457116447114718236
384.80000 26.51176930848314770768
384.90000 26.52901942547187325271
385.00000 26.54629480794704050255
385.10000 26.56357131074620771877
385.20000 26.58083642748006152366
385.30000 26.59808864690404779311
385.40000 26.61534283495839172091
385.50000 26.63261850627025746568
385.60000 26.64993870013464027217
385.70000 26.66731907218189040281
385.80000 26.68476645661520493570
385.90000 26.70227491503504837660
386.00000 26.71983257740877013371
386.10000 26.73741865694282014116
386.20000 26.75501379781767184129
386.30000 26.77260197117030311750
386.40000 26.79017304989299616524
386.50000 26.80772267710746816766
386.60000 26.82525740293727358588
386.70000 26.84277866591029729790
386.80000 26.86029283814303466090
386.90000 26.87780343037049595871
387.00000 26.89530881696860159702
387.10000 26.91281059251123626500
387.20000 26.93030610745553705281
387.30000 26.94779804067482616474
387.40000 26.96528347341766774477
387.50000 26.98276588219447157718
387.60000 27.00024549069128371283
387.70000 27.01772269865765351863
387.80000 27.03519189484126816894
387.90000 27.05264612164083663393
388.00000 27.07007883373648396734
388.10000 27.08747635502661587879
388.20000 27.10483450219303589540
388.30000 27.12214614582013493210
388.40000 27.13940476892627061287
388.50000 27.15661141819748467713
388.60000 27.17376803990173535020
388.70000 27.19087328129986707065
388.80000 27.20793294858543641217
388.90000 27.22494529925175074639
389.00000 27.24191123875791868996
389.10000 27.25883505925908052358
389.20000 27.27571939256746716540
389.30000 27.29256534546705083696
389.40000 27.30937353079850493552
389.50000 27.32614451612969494726
389.60000 27.34287196603452992879
389.70000 27.35955169554795537786
389.80000 27.37616949940889739887
389.90000 27.39271468494486400381
390.00000 27.40917606258323847610
390.10000 27.42554438546979872875
390.20000 27.44181645147760622270
390.30000 27.45799389075496534935
390.40000 27.47408499351503425788
390.50000 27.49010015778651178248
390.60000 27.50605218399165329410
390.70000 27.52195064390874529932
390.80000 27.53780178520438838696
390.90000 27.55361159987508788140
391.00000 27.56937534439619834311
391.10000 27.58508811633365074757
391.20000 27.60074712750797983369
391.30000 27.61634303348828624554
391.40000 27.63187559468044869114
391.50000 27.64734464938774188029
391.60000 27.66275431741750838051
391.70000 27.67810879196355062986
391.80000 27.69341045523808358664
391.90000 27.70866375752439636219
392.00000 27.72386863331295616677
392.10000 27.73901845775196134310
392.20000 27.75411027609800717389
392.30000 27.76913608566730330862
392.40000 27.78408993237930404464
392.50000 27.79897051207447142429
392.60000 27.81377955924658219300
392.70000 27.82852559570260452428
392.80000 27.84321335734203650107
392.90000 27.85785413265101077785
393.00000 27.87245498880572234980
393.10000 27.88702298275918515401
393.20000 27.90156256321057729301
393.30000 27.91607356644621324673
393.40000 27.93055605551672506837
393.50000 27.94500934563255786638
393.60000 27.95942751321732624577
393.70000 27.97381062361483135662
393.80000 27.98815140902987540503
393.90000 28.00244964641411510380
394.00000 28.01670828560744749933
394.10000 28.03092621536487866326
394.20000 28.04511129628743334647
394.30000 28.05927542285623597175
394.40000 28.07342464158147556873
394.50000 28.08756751312459239889
394.60000 28.10170936549751949982
394.70000 28.11585001926950456110
394.80000 28.12998669799836574391
394.90000 28.14411491404826537647
395.00000 28.15823060957275418982
395.10000 28.17233013353082585234
395.20000 28.18641458034920056156
395.30000 28.20049231124047238483
395.40000 28.21457040679595390815
395.50000 28.22866351682147916278
395.60000 28.24277877390399416574
395.70000 28.25692360538383166331
395.80000 28.27109743430366022550
395.90000 28.28530247933329066522
396.00000 28.29953676780710133325
396.10000 28.31379998880831961578
396.20000 28.32809700544381784576
396.30000 28.34243888069666456310
396.40000 28.35684071865951007814
396.50000 28.37131555382791903150
396.60000 28.38587669929984741319
396.70000 28.40052815480953340082
396.80000 28.41526350868576759678
396.90000 28.43007048372200219719
397.00000 28.44492908486579440570
397.10000 28.45982157174464788636
397.20000 28.47473116351179881671
397.30000 28.48965578269856878545
397.40000 28.50460161121975758247
397.50000 28.51958876018321902338
397.60000 28.53464202301902016976
397.70000 28.54978813147330520833
397.80000 28.56504516496697226953
397.90000 28.58042404057025183310
398.00000 28.59592262186861142787
398.10000 28.61153269431784564913
398.20000 28.62723860957521693881
398.30000 28.64303030686807411492
398.40000 28.65889655676725457272
398.50000 28.67483919355470422234
398.60000 28.69086253689515692737
398.70000 28.70697482891314690470
398.80000 28.72318765915045509261
398.90000 28.73950779846685196184
399.00000 28.75594079487028363846
399.10000 28.77249322908984542142
399.20000 28.78916463930294383143
399.30000 28.80595929066062191361
399.40000 28.82287963029138419400
399.50000 28.83992851129553337610
399.60000 28.85710270448150863703
399.70000 28.87439687786600331572
399.80000 28.89179893455902478965
399.90000 28.90929499122837481721
400.00000 28.92686971303645914079
400.10000 28.94450982427911146400
400.20000 28.96220791581411874593
400.30000 28.97996183610973977709
400.40000 28.99778158578014395069
400.50000 29.01567267674842309376
400.60000 29.03364740063661033507
400.70000 29.05171484573100032478
400.80000 29.06988118302219686593
400.90000 29.08814457013227923633
401.00000 29.10650352682872488068
401.10000 29.12495869941231350140
401.20000 29.14350736966686719183
401.30000 29.16214991319525467883
401.40000 29.18088733425673263928
401.50000 29.19971825998961586556
401.60000 29.21863694714772282510
401.70000 29.23762861593179892411
401.80000 29.25667515835859637027
401.90000 29.27575835395807471003
402.00000 29.29485647579246973635
402.10000 29.31395925451567178663
402.20000 29.33305942089433670808
402.30000 29.35216173426364520242
402.40000 29.37127816517430689800
402.50000 29.37127816517430689800
402.60000 29.37127816517430689800
402.70000 29.37127816517430689800
402.80000 29.37127816517430689800
402.90000 29.37127816517430689800
403.00000 29.37127816517430689800
403.10000 29.37127816517430689800
403.20000 29.37127816517430689800
403.30000 29.37127816517430689800
403.40000 29.37127816517430689800
403.50000 29.37127816517430689800
403.60000 29.37127816517430689800
403.70000 29.37127816517430689800
403.80000 29.37127816517430689800
403.90000 29.37127816517430689800
404.00000 29.37127816517430689800
404.10000 29.37127816517430689800
404.20000 29.37127816517430689800
404.30000 29.37127816517430689800
404.40000 29.37127816517430689800
404.50000 29.37127816517430689800
404.60000 29.37127816517430689800
404.70000 29.37127816517430689800
404.80000 29.37127816517430689800
404.90000 29.37127816517430689800
405.00000 29.37127816517430689800
405.10000 29.37127816517430689800
405.20000 29.37127816517430689800
405.30000 29.37127816517430689800
405.40000 29.37127816517430689800
405.50000 29.37127816517430689800
405.60000 29.37127816517430689800
405.70000 29.37127816517430689800
405.80000 29.37127816517430689800
405.90000 29.37127816517430689800
406.00000 29.37127816517430689800
406.10000 29.37127816517430689800
406.20000 29.37127816517430689800
406.30000 29.37127816517430689800
406.40000 29.37127816517430689800
406.50000 29.37127816517430689800
406.60000 29.37127816517430689800
406.70000 29.37127816517430689800
406.80000 29.37127816517430689800
406.90000 29.37127816517430689800
407.00000 29.37127816517430689800
407.10000 29.37127816517430689800
407.20000 29.37127816517430689800
407.30000 29.37127816517430689800
407.40000 29.37127816517430689800
407.50000 29.37127816517430689800
407.60000 29.37127816517430689800
407.70000 29.37127816517430689800
407.80000 29.37127816517430689800
407.90000 29.37127816517430689800
408.00000 29.37127816517430689800
408.10000 29.37127816517430689800
408.20000 29.37127816517430689800
408.30000 29.37127816517430689800
408.40000 29.37127816517430689800
408.50000 29.37127816517430689800
408.60000 29.37127816517430689800
408.70000 29.37127816517430689800
408.80000 29.37127816517430689800
408.90000 29.37127816517430689800
409.00000 29.37127816517430689800
409.10000 29.37127816517430689800
409.20000 29.37127816517430689800
409.30000 29.37127816517430689800
409.40000 29.37127816517430689800
409.50000 29.37127816517430689800
409.60000 29.37127816517430689800
409.70000 29.37127816517430689800
409.80000 29.37127816517430689800
409.90000 29.37127816517430689800
410.00000 29.37127816517430689800
410.10000 29.37127816517430689800
410.20000 29.37127816517430689800
410.30000 29.37127816517430689800
410.40000 29.37127816517430689800
410.50000 29.37127816517430689800
410.60000 29.37127816517430689800
410.70000 29.37127816517430689800
410.80000 29.37127816517430689800
410.90000 29.37127816517430689800
411.00000 29.37127816517430689800
411.10000 29.37127816517430689800
411.20000 29.37127816517430689800
411.30000 29.37127816517430689800
411.40000 29.37127816517430689800
411.50000 29.37127816517430689800
411.60000 29.37127816517430689800
411.70000 29.37127816517430689800
411.80000 29.37127816517430689800
411.90000 29.37127816517430689800
412.00000 29.37127816517430689800
412.10000 29.37127816517430689800
412.20000 29.37127816517430689800
412.30000 29.37127816517430689800
412.40000 29.37127816517430689800
412.50000 29.37127816517430689800
412.60000 29.37127816517430689800
412.70000 29.37127816517430689800
412.80000 29.37127816517430689800
412.90000 29.37127816517430689800
413.00000 29.37127816517430689800
413.10000 29.37127816517430689800
413.20000 29.37127816517430689800
413.30000 29.37127816517430689800
413.40000 29.37127816517430689800
413.50000 29.37127816517430689800
413.60000 29.37127816517430689800
413.70000 29.37127816517430689800
413.80000 29.37127816517430689800
413.90000 29.37127816517430689800
414.00000 29.37127816517430689800
414.10000 29.37127816517430689800
414.20000 29.37127816517430689800
414.30000 29.37127816517430689800
414.40000 29.37127816517430689800
414.50000 29.37127816517430689800
414.60000 29.37127816517430689800
414.70000 29.37127816517430689800
414.80000 29.37127816517430689800
414.90000 29.37127816517430689800
415.00000 29.37127816517430689800
415.10000 29.37127816517430689800
415.20000 29.37127816517430689800
415.30000 29.37127816517430689800
415.40000 29.37127816517430689800
415.50000 29.37127816517430689800
415.60000 29.37127816517430689800
415.70000 29.37127816517430689800
415.80000 29.37127816517430689800
415.90000 29.37127816517430689800
416.00000 29.37127816517430689800
416.10000 29.37127816517430689800
416.20000 29.37127816517430689800
416.30000 29.37127816517430689800
416.40000 29.37127816517430689800
416.50000 29.37127816517430689800
416.60000 29.37127816517430689800
416.70000 29.37127816517430689800
416.80000 29.37127816517430689800
416.90000 29.37127816517430689800
417.00000 29.37127816517430689800
417.10000 29.37127816517430689800
417.20000 29.37127816517430689800
417.30000 29.37127816517430689800
417.40000 29.37127816517430689800
417.50000 29.37127816517430689800
417.60000 29.37127816517430689800
417.70000 29.37127816517430689800
417.80000 29.37127816517430689800
417.90000 29.37127816517430689800
418.00000 29.37127816517430689800
418.10000 29.37127816517430689800
418.20000 29.37127816517430689800
418.30000 29.37127816517430689800
418.40000 29.37127816517430689800
418.50000 29.37127816517430689800
418.60000 29.37127816517430689800
418.70000 29.37127816517430689800
418.80000 29.37127816517430689800
418.90000 29.37127816517430689800
419.00000 29.37127816517430689800
419.10000 29.37127816517430689800
419.20000 29.37127816517430689800
419.30000 29.37127816517430689800
419.40000 29.37127816517430689800
419.50000 29.37127816517430689800
419.60000 29.37127816517430689800
419.70000 29.37127816517430689800
419.80000 29.37127816517430689800
419.90000 29.37127816517430689800
420.00000 29.37127816517430689800
420.10000 29.37127816517430689800
420.20000 29.37127816517430689800
420.30000 29.37127816517430689800
420.40000 29.37127816517430689800
420.50000 29.37127816517430689800
420.60000 29.37127816517430689800
420.70000 29.37127816517430689800
420.80000 29.37127816517430689800
420.90000 29.37127816517430689800
421.00000 29.37127816517430689800
421.10000 29.37127816517430689800
421.20000 29.37127816517430689800
421.30000 29.37127816517430689800
421.40000 29.37127816517430689800
421.50000 29.37127816517430689800
421.60000 29.37127816517430689800
421.70000 29.37127816517430689800
421.80000 29.37127816517430689800
421.90000 29.37127816517430689800
422.00000 29.37127816517430689800
422.10000 29.37127816517430689800
422.20000 29.37127816517430689800
422.30000 29.37127816517430689800
422.40000 29.37127816517430689800
422.50000 29.37127816517430689800
422.60000 29.37127816517430689800
422.70000 29.37127816517430689800
422.80000 29.37127816517430689800
422.90000 29.37127816517430689800
423.00000 29.37127816517430689800
423.10000 29.37127816517430689800
423.20000 29.37127816517430689800
423.30000 29.37127816517430689800
423.40000 29.37127816517430689800
423.50000 29.37127816517430689800
423.60000 29.37127816517430689800
423.70000 29.37127816517430689800
423.80000 29.37127816517430689800
423.90000 29.37127816517430689800
424.00000 29.37127816517430689800
424.10000 29.37127816517430689800
424.20000 29.37127816517430689800
424.30000 29.37127816517430689800
424.40000 29.37127816517430689800
424.50000 29.37127816517430689800
424.60000 29.37127816517430689800
424.70000 29.37127816517430689800
424.80000 29.37127816517430689800
424.90000 29.37127816517430689800
425.00000 29.37127816517430689800
425.10000 29.37127816517430689800
425.20000 29.37127816517430689800
425.30000 29.37127816517430689800
425.40000 29.37127816517430689800
425.50000 29.37127816517430689800
425.60000 29.37127816517430689800
425.70000 29.37127816517430689800
425.80000 29.37127816517430689800
425.90000 29.37127816517430689800
426.00000 29.37127816517430689800
426.10000 29.37127816517430689800
426.20000 29.37127816517430689800
426.30000 29.37127816517430689800
426.40000 29.37127816517430689800
426.50000 29.37127816517430689800
426.60000 29.37127816517430689800
426.70000 29.37127816517430689800
426.80000 29.37127816517430689800
426.90000 29.37127816517430689800
427.00000 29.37127816517430689800
427.10000 29.37127816517430689800
427.20000 29.37127816517430689800
427.30000 29.37127816517430689800
427.40000 29.37127816517430689800
427.50000 29.37127816517430689800
427.60000 29.37127816517430689800
427.70000 29.37127816517430689800
427.80000 29.37127816517430689800
427.90000 29.37127816517430689800
428.00000 29.37127816517430689800
428.10000 29.37127816517430689800
428.20000 29.37127816517430689800
428.30000 29.37127816517430689800
428.40000 29.37127816517430689800
428.50000 29.37127816517430689800
428.60000 29.37127816517430689800
428.70000 29.37127816517430689800
428.80000 29.37127816517430689800
428.90000 29.37127816517430689800
429.00000 29.37127816517430689800
429.10000 29.37127816517430689800
429.20000 29.37127816517430689800
429.30000 29.37127816517430689800
429.40000 29.37127816517430689800
429.50000 29.37127816517430689800
429.60000 29.37127816517430689800
429.70000 29.37127816517430689800
429.80000 29.37127816517430689800
429.90000 29.37127816517430689800
430.00000 29.37127816517430689800
430.10000 29.37127816517430689800
430.20000 29.37127816517430689800
430.30000 29.37127816517430689800
430.40000 29.37127816517430689800
430.50000 29.37127816517430689800
430.60000 29.37127816517430689800
430.70000 29.37127816517430689800
430.80000 29.37127816517430689800
430.90000 29.37127816517430689800
431.00000 29.37127816517430689800
431.10000 29.37127816517430689800
431.20000 29.37127816517430689800
431.30000 29.37127816517430689800
431.40000 29.37127816517430689800
431.50000 29.37127816517430689800
431.60000 29.37127816517430689800
431.70000 29.37127816517430689800
431.80000 29.37127816517430689800
431.90000 29.37127816517430689800
432.00000 29.37127816517430689800
432.10000 29.37127816517430689800
432.20000 29.37127816517430689800
432.30000 29.37127816517430689800
432.40000 29.37127816517430689800
432.50000 29.37127816517430689800
432.60000 29.37127816517430689800
432.70000 29.37127816517430689800
432.80000 29.37127816517430689800
432.90000 29.37127816517430689800
433.00000 29.37127816517430689800
433.10000 29.37127816517430689800
433.20000 29.37127816517430689800
433.30000 29.37127816517430689800
433.40000 29.37127816517430689800
433.50000 29.37127816517430689800
433.60000 29.37127816517430689800
433.70000 29.37127816517430689800
433.80000 29.37127816517430689800
433.90000 29.37127816517430689800
434.00000 29.37127816517430689800
434.10000 29.37127816517430689800
434.20000 29.37127816517430689800
434.30000 29.37127816517430689800
434.40000 29.37127816517430689800
434.50000 29.37127816517430689800
434.60000 29.37127816517430689800
434.70000 29.37127816517430689800
434.80000 29.37127816517430689800
434.90000 29.37127816517430689800
435.00000 29.37127816517430689800
435.10000 29.37127816517430689800
435.20000 29.37127816517430689800
435.30000 29.37127816517430689800
435.40000 29.37127816517430689800
435.50000 29.37127816517430689800
435.60000 29.37127816517430689800
435.70000 29.37127816517430689800
435.80000 29.37127816517430689800
435.90000 29.37127816517430689800
436.00000 29.37127816517430689800
436.10000 29.37127816517430689800
436.20000 29.37127816517430689800
436.30000 29.37127816517430689800
436.40000 29.37127816517430689800
436.50000 29.37127816517430689800
436.60000 29.37127816517430689800
436.70000 29.37127816517430689800
436.80000 29.37127816517430689800
436.90000 29.37127816517430689800
437.00000 29.37127816517430689800
437.10000 29.37127816517430689800
437.20000 29.37127816517430689800
437.30000 29.37127816517430689800
437.40000 29.37127816517430689800
437.50000 29.37127816517430689800
437.60000 29.37127816517430689800
437.70000 29.37127816517430689800
437.80000 29.37127816517430689800
437.90000 29.37127816517430689800
438.00000 29.37127816517430689800
438.10000 29.37127816517430689800
438.20000 29.37127816517430689800
438.30000 29.37127816517430689800
438.40000 29.37127816517430689800
438.50000 29.37127816517430689800
438.60000 29.37127816517430689800
438.70000 29.37127816517430689800
438.80000 29.37127816517430689800
438.90000 29.37127816517430689800
439.00000 29.37127816517430689800
439.10000 29.37127816517430689800
439.20000 29.37127816517430689800
439.30000 29.37127816517430689800
439.40000 29.37127816517430689800
439.50000 29.37127816517430689800
439.60000 29.37127816517430689800
439.70000 29.37127816517430689800
439.80000 29.37127816517430689800
439.90000 29.37127816517430689800
440.00000 29.37127816517430689800
440.10000 29.37127816517430689800
440.20000 29.37127816517430689800
440.30000 29.37127816517430689800
440.40000 29.37127816517430689800
440.50000 29.37127816517430689800
440.60000 29.37127816517430689800
440.70000 29.37127816517430689800
440.80000 29.37127816517430689800
440.90000 29.37127816517430689800
441.00000 29.37127816517430689800
441.10000 29.37127816517430689800
441.20000 29.37127816517430689800
441.30000 29.37127816517430689800
441.40000 29.37127816517430689800
441.50000 29.37127816517430689800
441.60000 29.37127816517430689800
441.70000 29.37127816517430689800
441.80000 29.37127816517430689800
441.90000 29.37127816517430689800
442.00000 29.37127816517430689800
442.10000 29.37127816517430689800
442.20000 29.37127816517430689800
442.30000 29.37127816517430689800
442.40000 29.37127816517430689800
442.50000 29.37127816517430689800
442.60000 29.37127816517430689800
442.70000 29.37127816517430689800
442.80000 29.37127816517430689800
442.90000 29.37127816517430689800
443.00000 29.37127816517430689800
443.10000 29.37127816517430689800
443.20000 29.37127816517430689800
443.30000 29.37127816517430689800
443.40000 29.37127816517430689800
443.50000 29.37127816517430689800
443.60000 29.37127816517430689800
443.70000 29.37127816517430689800
443.80000 29.37127816517430689800
443.90000 29.37127816517430689800
444.00000 29.37127816517430689800
444.10000 29.37127816517430689800
444.20000 29.37127816517430689800
444.30000 29.37127816517430689800
444.40000 29.37127816517430689800
444.50000 29.37127816517430689800
444.60000 29.37127816517430689800
444.70000 29.37127816517430689800
444.80000 29.37127816517430689800
444.90000 29.37127816517430689800
445.00000 29.37127816517430689800
445.10000 29.37127816517430689800
445.20000 29.37127816517430689800
445.30000 29.37127816517430689800
445.40000 29.37127816517430689800
445.50000 29.37127816517430689800
445.60000 29.37127816517430689800
445.70000 29.37127816517430689800
445.80000 29.37127816517430689800
445.90000 29.37127816517430689800
446.00000 29.37127816517430689800
446.10000 29.37127816517430689800
446.20000 29.37127816517430689800
446.30000 29.37127816517430689800
446.40000 29.37127816517430689800
446.50000 29.37127816517430689800
446.60000 29.37127816517430689800
446.70000 29.37127816517430689800
446.80000 29.37127816517430689800
446.90000 29.37127816517430689800
447.00000 29.37127816517430689800
447.10000 29.37127816517430689800
447.20000 29.37127816517430689800
447.30000 29.37127816517430689800
447.40000 29.37127816517430689800
447.50000 29.37127816517430689800
447.60000 29.37127816517430689800
447.70000 29.37127816517430689800
447.80000 29.37127816517430689800
447.90000 29.37127816517430689800
448.00000 29.37127816517430689800
448.10000 29.37127816517430689800
448.20000 29.37127816517430689800
448.30000 29.37127816517430689800
448.40000 29.37127816517430689800
448.50000 29.37127816517430689800
448.60000 29.37127816517430689800
448.70000 29.37127816517430689800
448.80000 29.37127816517430689800
448.90000 29.37127816517430689800
449.00000 29.37127816517430689800
449.10000 29.37127816517430689800
449.20000 29.37127816517430689800
449.30000 29.37127816517430689800
449.40000 29.37127816517430689800
449.50000 29.37127816517430689800
449.60000 29.37127816517430689800
449.70000 29.37127816517430689800
449.80000 29.37127816517430689800
449.90000 29.37127816517430689800
450.00000 29.37127816517430689800
450.10000 29.37127816517430689800
450.20000 29.37127816517430689800
450.30000 29.37127816517430689800
450.40000 29.37127816517430689800
450.50000 29.37127816517430689800
450.60000 29.37127816517430689800
450.70000 29.37127816517430689800
450.80000 29.37127816517430689800
450.90000 29.37127816517430689800
451.00000 29.37127816517430689800
451.10000 29.37127816517430689800
451.20000 29.37127816517430689800
451.30000 29.37127816517430689800
451.40000 29.37127816517430689800
451.50000 29.37127816517430689800
451.60000 29.37127816517430689800
451.70000 29.37127816517430689800
451.80000 29.37127816517430689800
451.90000 29.37127816517430689800
452.00000 29.37127816517430689800
452.10000 29.37127816517430689800
452.20000 29.37127816517430689800
452.30000 29.37127816517430689800
452.40000 29.37127816517430689800
452.50000 29.37127816517430689800
452.60000 29.37127816517430689800
452.70000 29.37127816517430689800
452.80000 29.37127816517430689800
452.90000 29.37127816517430689800
453.00000 29.37127816517430689800
453.10000 29.37127816517430689800
453.20000 29.37127816517430689800
453.30000 29.37127816517430689800
453.40000 29.37127816517430689800
453.50000 29.37127816517430689800
453.60000 29.37127816517430689800
453.70000 29.37127816517430689800
453.80000 29.37127816517430689800
453.90000 29.37127816517430689800
454.00000 29.37127816517430689800
454.10000 29.37127816517430689800
454.20000 29.37127816517430689800
454.30000 29.37127816517430689800
454.40000 29.37127816517430689800
454.50000 29.37127816517430689800
454.60000 29.37127816517430689800
454.70000 29.37127816517430689800
454.80000 29.37127816517430689800
454.90000 29.37127816517430689800
455.00000 29.37127816517430689800
455.10000 29.37127816517430689800
455.20000 29.37127816517430689800
455.30000 29.37127816517430689800
455.40000 29.37127816517430689800
455.50000 29.37127816517430689800
455.60000 29.37127816517430689800
455.70000 29.37127816517430689800
455.80000 29.37127816517430689800
455.90000 29.37127816517430689800
456.00000 29.37127816517430689800
456.10000 29.37127816517430689800
456.20000 29.37127816517430689800
456.30000 29.37127816517430689800
456.40000 29.37127816517430689800
456.50000 29.37127816517430689800
456.60000 29.37127816517430689800
456.70000 29.37127816517430689800
456.80000 29.37127816517430689800
456.90000 29.37127816517430689800
457.00000 29.37127816517430689800
457.10000 29.37127816517430689800
457.20000 29.37127816517430689800
457.30000 29.37127816517430689800
457.40000 29.37127816517430689800
457.50000 29.37127816517430689800
457.60000 29.37127816517430689800
457.70000 29.37127816517430689800
457.80000 29.37127816517430689800
457.90000 29.37127816517430689800
458.00000 29.37127816517430689800
458.10000 29.37127816517430689800
458.20000 29.37127816517430689800
458.30000 29.37127816517430689800
458.40000 29.37127816517430689800
458.50000 29.37127816517430689800
458.60000 29.37127816517430689800
458.70000 29.37127816517430689800
458.80000 29.37127816517430689800
458.90000 29.37127816517430689800
459.00000 29.37127816517430689800
459.10000 29.37127816517430689800
459.20000 29.37127816517430689800
459.30000 29.37127816517430689800
459.40000 29.37127816517430689800
459.50000 29.37127816517430689800
459.60000 29.37127816517430689800
459.70000 29.37127816517430689800
459.80000 29.37127816517430689800
459.90000 29.37127816517430689800
460.00000 29.37127816517430689800
460.10000 29.37127816517430689800
460.20000 29.37127816517430689800
460.30000 29.37127816517430689800
460.40000 29.37127816517430689800
460.50000 29.37127816517430689800
460.60000 29.37127816517430689800
460.70000 29.37127816517430689800
460.80000 29.37127816517430689800
460.90000 29.37127816517430689800
461.00000 29.37127816517430689800
461.10000 29.37127816517430689800
461.20000 29.37127816517430689800
461.30000 29.37127816517430689800
461.40000 29.37127816517430689800
461.50000 29.37127816517430689800
461.60000 29.37127816517430689800
461.70000 29.37127816517430689800
461.80000 29.37127816517430689800
461.90000 29.37127816517430689800
462.00000 29.37127816517430689800
462.10000 29.37127816517430689800
462.20000 29.37127816517430689800
462.30000 29.37127816517430689800
462.40000 29.37127816517430689800
462.50000 29.37127816517430689800
462.60000 29.37127816517430689800
462.70000 29.37127816517430689800
462.80000 29.37127816517430689800
462.90000 29.37127816517430689800
463.00000 29.37127816517430689800
463.10000 29.37127816517430689800
463.20000 29.37127816517430689800
463.30000 29.37127816517430689800
463.40000 29.37127816517430689800
463.50000 29.37127816517430689800
463.60000 29.37127816517430689800
463.70000 29.37127816517430689800
463.80000 29.37127816517430689800
463.90000 29.37127816517430689800
464.00000 29.37127816517430689800
464.10000 29.37127816517430689800
464.20000 29.37127816517430689800
464.30000 29.37127816517430689800
464.40000 29.37127816517430689800
464.50000 29.37127816517430689800
464.60000 29.37127816517430689800
464.70000 29.37127816517430689800
464.80000 29.37127816517430689800
464.90000 29.37127816517430689800
465.00000 29.37127816517430689800
465.10000 29.37127816517430689800
465.20000 29.37127816517430689800
465.30000 29.37127816517430689800
465.40000 29.37127816517430689800
465.50000 29.37127816517430689800
465.60000 29.37127816517430689800
465.70000 29.37127816517430689800
465.80000 29.37127816517430689800
465.90000 29.37127816517430689800
466.00000 29.37127816517430689800
466.10000 29.37127816517430689800
466.20000 29.37127816517430689800
466.30000 29.37127816517430689800
466.40000 29.37127816517430689800
466.50000 29.37127816517430689800
466.60000 29.37127816517430689800
466.70000 29.37127816517430689800
466.80000 29.37127816517430689800
466.90000 29.37127816517430689800
467.00000 29.37127816517430689800
467.10000 29.37127816517430689800
467.20000 29.37127816517430689800
467.30000 29.37127816517430689800
467.40000 29.37127816517430689800
467.50000 29.37127816517430689800
467.60000 29.37127816517430689800
467.70000 29.37127816517430689800
467.80000 29.37127816517430689800
467.90000 29.37127816517430689800
468.00000 29.37127816517430689800
468.10000 29.37127816517430689800
468.20000 29.37127816517430689800
468.30000 29.37127816517430689800
468.40000 29.37127816517430689800
468.50000 29.37127816517430689800
468.60000 29.37127816517430689800
468.70000 29.37127816517430689800
468.80000 29.37127816517430689800
468.90000 29.37127816517430689800
469.00000 29.37127816517430689800
469.10000 29.37127816517430689800
469.20000 29.37127816517430689800
469.30000 29.37127816517430689800
469.40000 29.37127816517430689800
469.50000 29.37127816517430689800
469.60000 29.37127816517430689800
469.70000 29.37127816517430689800
469.80000 29.37127816517430689800
469.90000 29.37127816517430689800
470.00000 29.37127816517430689800
470.10000 29.37127816517430689800
470.20000 29.37127816517430689800
470.30000 29.37127816517430689800
470.40000 29.37127816517430689800
470.50000 29.37127816517430689800
470.60000 29.37127816517430689800
470.70000 29.37127816517430689800
470.80000 29.37127816517430689800
470.90000 29.37127816517430689800
471.00000 29.37127816517430689800
471.10000 29.37127816517430689800
471.20000 29.37127816517430689800
471.30000 29.37127816517430689800
471.40000 29.37127816517430689800
471.50000 29.37127816517430689800
471.60000 29.37127816517430689800
471.70000 29.37127816517430689800
471.80000 29.37127816517430689800
471.90000 29.37127816517430689800
472.00000 29.37127816517430689800
472.10000 29.37127816517430689800
472.20000 29.37127816517430689800
472.30000 29.37127816517430689800
472.40000 29.37127816517430689800
472.50000 29.37127816517430689800
472.60000 29.37127816517430689800
472.70000 29.37127816517430689800
472.80000 29.37127816517430689800
472.90000 29.37127816517430689800
473.00000 29.37127816517430689800
473.10000 29.37127816517430689800
473.20000 29.37127816517430689800
473.30000 29.37127816517430689800
473.40000 29.37127816517430689800
473.50000 29.37127816517430689800
473.60000 29.37127816517430689800
473.70000 29.37127816517430689800
473.80000 29.37127816517430689800
473.90000 29.37127816517430689800
474.00000 29.37127816517430689800
474.10000 29.37127816517430689800
474.20000 29.37127816517430689800
474.30000 29.37127816517430689800
474.40000 29.37127816517430689800
474.50000 29.37127816517430689800
474.60000 29.37127816517430689800
474.70000 29.37127816517430689800
474.80000 29.37127816517430689800
474.90000 29.37127816517430689800
475.00000 29.37127816517430689800
475.10000 29.37127816517430689800
475.20000 29.37127816517430689800
475.30000 29.37127816517430689800
475.40000 29.37127816517430689800
475.50000 29.37127816517430689800
475.60000 29.37127816517430689800
475.70000 29.37127816517430689800
475.80000 29.37127816517430689800
475.90000 29.37127816517430689800
476.00000 29.37127816517430689800
476.10000 29.37127816517430689800
476.20000 29.37127816517430689800
476.30000 29.37127816517430689800
476.40000 29.37127816517430689800
476.50000 29.37127816517430689800
476.60000 29.37127816517430689800
476.70000 29.37127816517430689800
476.80000 29.37127816517430689800
476.90000 29.37127816517430689800
477.00000 29.37127816517430689800
477.10000 29.37127816517430689800
477.20000 29.37127816517430689800
477.30000 29.37127816517430689800
477.40000 29.37127816517430689800
477.50000 29.37127816517430689800
477.60000 29.37127816517430689800
477.70000 29.37127816517430689800
477.80000 29.37127816517430689800
477.90000 29.37127816517430689800
478.00000 29.37127816517430689800
478.10000 29.37127816517430689800
478.20000 29.37127816517430689800
478.30000 29.37127816517430689800
478.40000 29.37127816517430689800
478.50000 29.37127816517430689800
478.60000 29.37127816517430689800
478.70000 29.37127816517430689800
478.80000 29.37127816517430689800
478.90000 29.37127816517430689800
479.00000 29.37127816517430689800
479.10000 29.37127816517430689800
479.20000 29.37127816517430689800
479.30000 29.37127816517430689800
479.40000 29.37127816517430689800
479.50000 29.37127816517430689800
479.60000 29.37127816517430689800
479.70000 29.37127816517430689800
479.80000 29.37127816517430689800
479.90000 29.37127816517430689800
480.00000 29.37127816517430689800
480.10000 29.37127816517430689800
480.20000 29.37127816517430689800
480.30000 29.37127816517430689800
480.40000 29.37127816517430689800
480.50000 29.37127816517430689800
480.60000 29.37127816517430689800
480.70000 29.37127816517430689800
480.80000 29.37127816517430689800
480.90000 29.37127816517430689800
481.00000 29.37127816517430689800
481.10000 29.37127816517430689800
481.20000 29.37127816517430689800
481.30000 29.37127816517430689800
481.40000 29.37127816517430689800
481.50000 29.37127816517430689800
481.60000 29.37127816517430689800
481.70000 29.37127816517430689800
481.80000 29.37127816517430689800
481.90000 29.37127816517430689800
482.00000 29.37127816517430689800
482.10000 29.37127816517430689800
482.20000 29.37127816517430689800
482.30000 29.37127816517430689800
482.40000 29.37127816517430689800
482.50000 29.37127816517430689800
482.60000 29.37127816517430689800
482.70000 29.37127816517430689800
482.80000 29.37127816517430689800
482.90000 29.37127816517430689800
483.00000 29.37127816517430689800
483.10000 29.37127816517430689800
483.20000 29.37127816517430689800
483.30000 29.37127816517430689800
483.40000 29.37127816517430689800
483.50000 29.37127816517430689800
483.60000 29.37127816517430689800
483.70000 29.37127816517430689800
483.80000 29.37127816517430689800
483.90000 29.37127816517430689800
484.00000 29.37127816517430689800
484.10000 29.37127816517430689800
484.20000 29.37127816517430689800
484.30000 29.37127816517430689800
484.40000 29.37127816517430689800
484.50000 29.37127816517430689800
484.60000 29.37127816517430689800
484.70000 29.37127816517430689800
484.80000 29.37127816517430689800
484.90000 29.37127816517430689800
485.00000 29.37127816517430689800
485.10000 29.37127816517430689800
485.20000 29.37127816517430689800
485.30000 29.37127816517430689800
485.40000 29.37127816517430689800
485.50000 29.37127816517430689800
485.60000 29.37127816517430689800
485.70000 29.37127816517430689800
485.80000 29.37127816517430689800
485.90000 29.37127816517430689800
486.00000 29.37127816517430689800
486.10000 29.37127816517430689800
486.20000 29.37127816517430689800
486.30000 29.37127816517430689800
486.40000 29.37127816517430689800
486.50000 29.37127816517430689800
486.60000 29.37127816517430689800
486.70000 29.37127816517430689800
486.80000 29.37127816517430689800
486.90000 29.37127816517430689800
487.00000 29.37127816517430689800
487.10000 29.37127816517430689800
487.20000 29.37127816517430689800
487.30000 29.37127816517430689800
487.40000 29.37127816517430689800
487.50000 29.37127816517430689800
487.60000 29.37127816517430689800
487.70000 29.37127816517430689800
487.80000 29.37127816517430689800
487.90000 29.37127816517430689800
488.00000 29.37127816517430689800
488.10000 29.37127816517430689800
488.20000 29.37127816517430689800
488.30000 29.37127816517430689800
488.40000 29.37127816517430689800
488.50000 29.37127816517430689800
488.60000 29.37127816517430689800
488.70000 29.37127816517430689800
488.80000 29.37127816517430689800
488.90000 29.37127816517430689800
489.00000 29.37127816517430689800
489.10000 29.37127816517430689800
489.20000 29.37127816517430689800
489.30000 29.37127816517430689800
489.40000 29.37127816517430689800
489.50000 29.37127816517430689800
489.60000 29.37127816517430689800
489.70000 29.37127816517430689800
489.80000 29.37127816517430689800
489.90000 29.37127816517430689800
490.00000 29.37127816517430689800
490.10000 29.37127816517430689800
490.20000 29.37127816517430689800
490.30000 29.37127816517430689800
490.40000 29.37127816517430689800
490.50000 29.37127816517430689800
490.60000 29.37127816517430689800
490.70000 29.37127816517430689800
490.80000 29.37127816517430689800
490.90000 29.37127816517430689800
491.00000 29.37127816517430689800
491.10000 29.37127816517430689800
491.20000 29.37127816517430689800
491.30000 29.37127816517430689800
491.40000 29.37127816517430689800
491.50000 29.37127816517430689800
491.60000 29.37127816517430689800
491.70000 29.37127816517430689800
491.80000 29.37127816517430689800
491.90000 29.37127816517430689800
492.00000 29.37127816517430689800
492.10000 29.37127816517430689800
492.20000 29.37127816517430689800
492.30000 29.37127816517430689800
492.40000 29.37127816517430689800
492.50000 29.37127816517430689800
492.60000 29.37127816517430689800
492.70000 29.37127816517430689800
492.80000 29.37127816517430689800
492.90000 29.37127816517430689800
493.00000 29.37127816517430689800
493.10000 29.37127816517430689800
493.20000 29.37127816517430689800
493.30000 29.37127816517430689800
493.40000 29.37127816517430689800
493.50000 29.37127816517430689800
493.60000 29.37127816517430689800
493.70000 29.37127816517430689800
493.80000 29.37127816517430689800
493.90000 29.37127816517430689800
494.00000 29.37127816517430689800
494.10000 29.37127816517430689800
494.20000 29.37127816517430689800
494.30000 29.37127816517430689800
494.40000 29.37127816517430689800
494.50000 29.37127816517430689800
494.60000 29.37127816517430689800
494.70000 29.37127816517430689800
494.80000 29.37127816517430689800
494.90000 29.37127816517430689800
495.00000 29.37127816517430689800
495.10000 29.37127816517430689800
495.20000 29.37127816517430689800
495.30000 29.37127816517430689800
495.40000 29.37127816517430689800
495.50000 29.37127816517430689800
495.60000 29.37127816517430689800
495.70000 29.37127816517430689800
495.80000 29.37127816517430689800
495.90000 29.37127816517430689800
496.00000 29.37127816517430689800
496.10000 29.37127816517430689800
496.20000 29.37127816517430689800
496.30000 29.37127816517430689800
496.40000 29.37127816517430689800
496.50000 29.37127816517430689800
496.60000 29.37127816517430689800
496.70000 29.37127816517430689800
496.80000 29.37127816517430689800
496.90000 29.37127816517430689800
497.00000 29.37127816517430689800
497.10000 29.37127816517430689800
497.20000 29.37127816517430689800
497.30000 29.37127816517430689800
497.40000 29.37127816517430689800
497.50000 29.37127816517430689800
497.60000 29.37127816517430689800
497.70000 29.37127816517430689800
497.80000 29.37127816517430689800
497.90000 29.37127816517430689800
498.00000 29.37127816517430689800
498.10000 29.37127816517430689800
498.20000 29.37127816517430689800
498.30000 29.37127816517430689800
498.40000 29.37127816517430689800
498.50000 29.37127816517430689800
498.60000 29.37127816517430689800
498.70000 29.37127816517430689800
498.80000 29.37127816517430689800
498.90000 29.37127816517430689800
499.00000 29.37127816517430689800
499.10000 29.37127816517430689800
499.20000 29.37127816517430689800
499.30000 29.37127816517430689800
499.40000 29.37127816517430689800
499.50000 29.37127816517430689800
499.60000 29.37127816517430689800
499.70000 29.37127816517430689800
499.80000 29.37127816517430689800
499.90000 29.37127816517430689800
500.00000 29.37127816517430689800
500.10000 29.37127816517430689800
500.20000 29.37127816517430689800
500.30000 29.37127816517430689800
500.40000 29.37127816517430689800
500.50000 29.37127816517430689800
500.60000 29.37127816517430689800
500.70000 29.37127816517430689800
500.80000 29.37127816517430689800
500.90000 29.37127816517430689800
501.00000 29.37127816517430689800
501.10000 29.37127816517430689800
501.20000 29.37127816517430689800
501.30000 29.37127816517430689800
501.40000 29.37127816517430689800
501.50000 29.37127816517430689800
501.60000 29.37127816517430689800
501.70000 29.37127816517430689800
501.80000 29.37127816517430689800
501.90000 29.37127816517430689800
502.00000 29.37127816517430689800
502.10000 29.37127816517430689800
502.20000 29.37127816517430689800
502.30000 29.37127816517430689800
502.40000 29.37127816517430689800
502.50000 29.37127816517430689800
502.60000 29.37127816517430689800
502.70000 29.37127816517430689800
502.80000 29.37127816517430689800
502.90000 29.37127816517430689800
503.00000 29.37127816517430689800
503.10000 29.37127816517430689800
503.20000 29.37127816517430689800
503.30000 29.37127816517430689800
503.40000 29.37127816517430689800
503.50000 29.37127816517430689800
503.60000 29.37127816517430689800
503.70000 29.37127816517430689800
503.80000 29.37127816517430689800
503.90000 29.37127816517430689800
504.00000 29.37127816517430689800
504.10000 29.37127816517430689800
504.20000 29.37127816517430689800
504.30000 29.37127816517430689800
504.40000 29.37127816517430689800
504.50000 29.37127816517430689800
504.60000 29.37127816517430689800
504.70000 29.37127816517430689800
504.80000 29.37127816517430689800
504.90000 29.37127816517430689800
505.00000 29.37127816517430689800
505.10000 29.37127816517430689800
505.20000 29.37127816517430689800
505.30000 29.37127816517430689800
505.40000 29.37127816517430689800
505.50000 29.37127816517430689800
505.60000 29.37127816517430689800
505.70000 29.37127816517430689800
505.80000 29.37127816517430689800
505.90000 29.37127816517430689800
506.00000 29.37127816517430689800
506.10000 29.37127816517430689800
506.20000 29.37127816517430689800
506.30000 29.37127816517430689800
506.40000 29.37127816517430689800
506.50000 29.37127816517430689800
506.60000 29.37127816517430689800
506.70000 29.37127816517430689800
506.80000 29.37127816517430689800
506.90000 29.37127816517430689800
507.00000 29.37127816517430689800
507.10000 29.37127816517430689800
507.20000 29.37127816517430689800
507.30000 29.37127816517430689800
507.40000 29.37127816517430689800
507.50000 29.37127816517430689800
507.60000 29.37127816517430689800
507.70000 29.37127816517430689800
507.80000 29.37127816517430689800
507.90000 29.37127816517430689800
508.00000 29.37127816517430689800
508.10000 29.37127816517430689800
508.20000 29.37127816517430689800
508.30000 29.37127816517430689800
508.40000 29.37127816517430689800
508.50000 29.37127816517430689800
508.60000 29.37127816517430689800
508.70000 29.37127816517430689800
508.80000 29.37127816517430689800
508.90000 29.37127816517430689800
509.00000 29.37127816517430689800
509.10000 29.37127816517430689800
509.20000 29.37127816517430689800
509.30000 29.37127816517430689800
509.40000 29.37127816517430689800
509.50000 29.37127816517430689800
509.60000 29.37127816517430689800
509.70000 29.37127816517430689800
509.80000 29.37127816517430689800
509.90000 29.37127816517430689800
510.00000 29.37127816517430689800
510.10000 29.37127816517430689800
510.20000 29.37127816517430689800
510.30000 29.37127816517430689800
510.40000 29.37127816517430689800
510.50000 29.37127816517430689800
510.60000 29.37127816517430689800
510.70000 29.37127816517430689800
510.80000 29.37127816517430689800
510.90000 29.37127816517430689800
511.00000 29.37127816517430689800
511.10000 29.37127816517430689800
511.20000 29.37127816517430689800
511.30000 29.37127816517430689800
511.40000 29.37127816517430689800
511.50000 29.37127816517430689800
511.60000 29.37127816517430689800
511.70000 29.37127816517430689800
511.80000 29.37127816517430689800
511.90000 29.37127816517430689800
512.00000 29.37127816517430689800
512.10000 29.37127816517430689800
512.20000 29.37127816517430689800
512.30000 29.37127816517430689800
512.40000 29.37127816517430689800
512.50000 29.37127816517430689800
512.60000 29.37127816517430689800
512.70000 29.37127816517430689800
512.80000 29.37127816517430689800
512.90000 29.37127816517430689800
513.00000 29.37127816517430689800
513.10000 29.37127816517430689800
513.20000 29.37127816517430689800
513.30000 29.37127816517430689800
513.40000 29.37127816517430689800
513.50000 29.37127816517430689800
513.60000 29.37127816517430689800
513.70000 29.37127816517430689800
513.80000 29.37127816517430689800
513.90000 29.37127816517430689800
514.00000 29.37127816517430689800
514.10000 29.37127816517430689800
514.20000 29.37127816517430689800
514.30000 29.37127816517430689800
514.40000 29.37127816517430689800
514.50000 29.37127816517430689800
514.60000 29.37127816517430689800
514.70000 29.37127816517430689800
514.80000 29.37127816517430689800
514.90000 29.37127816517430689800
515.00000 29.37127816517430689800
515.10000 29.37127816517430689800
515.20000 29.37127816517430689800
515.30000 29.37127816517430689800
515.40000 29.37127816517430689800
515.50000 29.37127816517430689800
515.60000 29.37127816517430689800
515.70000 29.37127816517430689800
515.80000 29.37127816517430689800
515.90000 29.37127816517430689800
516.00000 29.37127816517430689800
516.10000 29.37127816517430689800
516.20000 29.37127816517430689800
516.30000 29.37127816517430689800
516.40000 29.37127816517430689800
516.50000 29.37127816517430689800
516.60000 29.37127816517430689800
516.70000 29.37127816517430689800
516.80000 29.37127816517430689800
516.90000 29.37127816517430689800
517.00000 29.37127816517430689800
517.10000 29.37127816517430689800
517.20000 29.37127816517430689800
517.30000 29.37127816517430689800
517.40000 29.37127816517430689800
517.50000 29.37127816517430689800
517.60000 29.37127816517430689800
517.70000 29.37127816517430689800
517.80000 29.37127816517430689800
517.90000 29.37127816517430689800
518.00000 29.37127816517430689800
518.10000 29.37127816517430689800
518.20000 29.37127816517430689800
518.30000 29.37127816517430689800
518.40000 29.37127816517430689800
518.50000 29.37127816517430689800
518.60000 29.37127816517430689800
518.70000 29.37127816517430689800
518.80000 29.37127816517430689800
518.90000 29.37127816517430689800
519.00000 29.37127816517430689800
519.10000 29.37127816517430689800
519.20000 29.37127816517430689800
519.30000 29.37127816517430689800
519.40000 29.37127816517430689800
519.50000 29.37127816517430689800
519.60000 29.37127816517430689800
519.70000 29.37127816517430689800
519.80000 29.37127816517430689800
519.90000 29.37127816517430689800
520.00000 29.37127816517430689800
520.10000 29.37127816517430689800
520.20000 29.37127816517430689800
520.30000 29.37127816517430689800
520.40000 29.37127816517430689800
520.50000 29.37127816517430689800
520.60000 29.37127816517430689800
520.70000 29.37127816517430689800
520.80000 29.37127816517430689800
520.90000 29.37127816517430689800
521.00000 29.37127816517430689800
521.10000 29.37127816517430689800
521.20000 29.37127816517430689800
521.30000 29.37127816517430689800
521.40000 29.37127816517430689800
521.50000 29.37127816517430689800
521.60000 29.37127816517430689800
521.70000 29.37127816517430689800
521.80000 29.37127816517430689800
521.90000 29.37127816517430689800
522.00000 29.37127816517430689800
522.10000 29.37127816517430689800
522.20000 29.37127816517430689800
522.30000 29.37127816517430689800
522.40000 29.37127816517430689800
522.50000 29.37127816517430689800
522.60000 29.37127816517430689800
522.70000 29.37127816517430689800
522.80000 29.37127816517430689800
522.90000 29.37127816517430689800
523.00000 29.37127816517430689800
523.10000 29.37127816517430689800
523.20000 29.37127816517430689800
523.30000 29.37127816517430689800
523.40000 29.37127816517430689800
523.50000 29.37127816517430689800
523.60000 29.37127816517430689800
523.70000 29.37127816517430689800
523.80000 29.37127816517430689800
523.90000 29.37127816517430689800
524.00000 29.37127816517430689800
524.10000 29.37127816517430689800
524.20000 29.37127816517430689800
524.30000 29.37127816517430689800
524.40000 29.37127816517430689800
524.50000 29.37127816517430689800
524.60000 29.37127816517430689800
524.70000 29.37127816517430689800
524.80000 29.37127816517430689800
524.90000 29.37127816517430689800
525.00000 29.37127816517430689800
525.10000 29.37127816517430689800
525.20000 29.37127816517430689800
525.30000 29.37127816517430689800
525.40000 29.37127816517430689800
525.50000 29.37127816517430689800
525.60000 29.37127816517430689800
525.70000 29.37127816517430689800
525.80000 29.37127816517430689800
525.90000 29.37127816517430689800
526.00000 29.37127816517430689800
526.10000 29.37127816517430689800
526.20000 29.37127816517430689800
526.30000 29.37127816517430689800
526.40000 29.37127816517430689800
526.50000 29.37127816517430689800
526.60000 29.37127816517430689800
526.70000 29.37127816517430689800
526.80000 29.37127816517430689800
526.90000 29.37127816517430689800
527.00000 29.37127816517430689800
527.10000 29.37127816517430689800
527.20000 29.37127816517430689800
527.30000 29.37127816517430689800
527.40000 29.37127816517430689800
527.50000 29.37127816517430689800
527.60000 29.37127816517430689800
527.70000 29.37127816517430689800
527.80000 29.37127816517430689800
527.90000 29.37127816517430689800
528.00000 29.37127816517430689800
528.10000 29.37127816517430689800
528.20000 29.37127816517430689800
528.30000 29.37127816517430689800
528.40000 29.37127816517430689800
528.50000 29.37127816517430689800
528.60000 29.37127816517430689800
528.70000 29.37127816517430689800
528.80000 29.37127816517430689800
528.90000 29.37127816517430689800
529.00000 29.37127816517430689800
529.10000 29.37127816517430689800
529.20000 29.37127816517430689800
529.30000 29.37127816517430689800
529.40000 29.37127816517430689800
529.50000 29.37127816517430689800
529.60000 29.37127816517430689800
529.70000 29.37127816517430689800
529.80000 29.37127816517430689800
529.90000 29.37127816517430689800
530.00000 29.37127816517430689800
530.10000 29.37127816517430689800
530.20000 29.37127816517430689800
530.30000 29.37127816517430689800
530.40000 29.37127816517430689800
530.50000 29.37127816517430689800
530.60000 29.37127816517430689800
530.70000 29.37127816517430689800
530.80000 29.37127816517430689800
530.90000 29.37127816517430689800
531.00000 29.37127816517430689800
531.10000 29.37127816517430689800
531.20000 29.37127816517430689800
531.30000 29.37127816517430689800
531.40000 29.37127816517430689800
531.50000 29.37127816517430689800
531.60000 29.37127816517430689800
531.70000 29.37127816517430689800
531.80000 29.37127816517430689800
531.90000 29.37127816517430689800
532.00000 29.37127816517430689800
532.10000 29.37127816517430689800
532.20000 29.37127816517430689800
532.30000 29.37127816517430689800
532.40000 29.37127816517430689800
532.50000 29.37127816517430689800
532.60000 29.37127816517430689800
532.70000 29.37127816517430689800
532.80000 29.37127816517430689800
532.90000 29.37127816517430689800
533.00000 29.37127816517430689800
533.10000 29.37127816517430689800
533.20000 29.37127816517430689800
533.30000 29.37127816517430689800
533.40000 29.37127816517430689800
533.50000 29.37127816517430689800
533.60000 29.37127816517430689800
533.70000 29.37127816517430689800
533.80000 29.37127816517430689800
533.90000 29.37127816517430689800
534.00000 29.37127816517430689800
534.10000 29.37127816517430689800
534.20000 29.37127816517430689800
534.30000 29.37127816517430689800
534.40000 29.37127816517430689800
534.50000 29.37127816517430689800
534.60000 29.37127816517430689800
534.70000 29.37127816517430689800
534.80000 29.37127816517430689800
534.90000 29.37127816517430689800
535.00000 29.37127816517430689800
535.10000 29.37127816517430689800
535.20000 29.37127816517430689800
535.30000 29.37127816517430689800
535.40000 29.37127816517430689800
535.50000 29.37127816517430689800
535.60000 29.37127816517430689800
535.70000 29.37127816517430689800
535.80000 29.37127816517430689800
535.90000 29.37127816517430689800
536.00000 29.37127816517430689800
536.10000 29.37127816517430689800
536.20000 29.37127816517430689800
536.30000 29.37127816517430689800
536.40000 29.37127816517430689800
536.50000 29.37127816517430689800
536.60000 29.37127816517430689800
536.70000 29.37127816517430689800
536.80000 29.37127816517430689800
536.90000 29.37127816517430689800
537.00000 29.37127816517430689800
537.10000 29.37127816517430689800
537.20000 29.37127816517430689800
537.30000 29.37127816517430689800
537.40000 29.37127816517430689800
537.50000 29.37127816517430689800
537.60000 29.37127816517430689800
537.70000 29.37127816517430689800
537.80000 29.37127816517430689800
537.90000 29.37127816517430689800
538.00000 29.37127816517430689800
538.10000 29.37127816517430689800
538.20000 29.37127816517430689800
538.30000 29.37127816517430689800
538.40000 29.37127816517430689800
538.50000 29.37127816517430689800
538.60000 29.37127816517430689800
538.70000 29.37127816517430689800
538.80000 29.37127816517430689800
538.90000 29.37127816517430689800
539.00000 29.37127816517430689800
539.10000 29.37127816517430689800
539.20000 29.37127816517430689800
539.30000 29.37127816517430689800
539.40000 29.37127816517430689800
539.50000 29.37127816517430689800
539.60000 29.37127816517430689800
539.70000 29.37127816517430689800
539.80000 29.37127816517430689800
539.90000 29.37127816517430689800
540.00000 29.37127816517430689800
540.10000 29.37127816517430689800
540.20000 29.37127816517430689800
540.30000 29.37127816517430689800
540.40000 29.37127816517430689800
540.50000 29.37127816517430689800
540.60000 29.37127816517430689800
540.70000 29.37127816517430689800
540.80000 29.37127816517430689800
540.90000 29.37127816517430689800
541.00000 29.37127816517430689800
541.10000 29.37127816517430689800
541.20000 29.37127816517430689800
541.30000 29.37127816517430689800
541.40000 29.37127816517430689800
541.50000 29.37127816517430689800
541.60000 29.37127816517430689800
541.70000 29.37127816517430689800
541.80000 29.37127816517430689800
541.90000 29.37127816517430689800
542.00000 29.37127816517430689800
542.10000 29.37127816517430689800
542.20000 29.37127816517430689800
542.30000 29.37127816517430689800
542.40000 29.37127816517430689800
542.50000 29.37127816517430689800
542.60000 29.37127816517430689800
542.70000 29.37127816517430689800
542.80000 29.37127816517430689800
542.90000 29.37127816517430689800
543.00000 29.37127816517430689800
543.10000 29.37127816517430689800
543.20000 29.37127816517430689800
543.30000 29.37127816517430689800
543.40000 29.37127816517430689800
543.50000 29.37127816517430689800
543.60000 29.37127816517430689800
543.70000 29.37127816517430689800
543.80000 29.37127816517430689800
543.90000 29.37127816517430689800
544.00000 29.37127816517430689800
544.10000 29.37127816517430689800
544.20000 29.37127816517430689800
544.30000 29.37127816517430689800
544.40000 29.37127816517430689800
544.50000 29.37127816517430689800
544.60000 29.37127816517430689800
544.70000 29.37127816517430689800
544.80000 29.37127816517430689800
544.90000 29.37127816517430689800
545.00000 29.37127816517430689800
545.10000 29.37127816517430689800
545.20000 29.37127816517430689800
545.30000 29.37127816517430689800
545.40000 29.37127816517430689800
545.50000 29.37127816517430689800
545.60000 29.37127816517430689800
545.70000 29.37127816517430689800
545.80000 29.37127816517430689800
545.90000 29.37127816517430689800
546.00000 29.37127816517430689800
546.10000 29.37127816517430689800
546.20000 29.37127816517430689800
546.30000 29.37127816517430689800
546.40000 29.37127816517430689800
546.50000 29.37127816517430689800
546.60000 29.37127816517430689800
546.70000 29.37127816517430689800
546.80000 29.37127816517430689800
546.90000 29.37127816517430689800
547.00000 29.37127816517430689800
547.10000 29.37127816517430689800
547.20000 29.37127816517430689800
547.30000 29.37127816517430689800
547.40000 29.37127816517430689800
547.50000 29.37127816517430689800
547.60000 29.37127816517430689800
547.70000 29.37127816517430689800
547.80000 29.37127816517430689800
547.90000 29.37127816517430689800
548.00000 29.37127816517430689800
548.10000 29.37127816517430689800
548.20000 29.37127816517430689800
548.30000 29.37127816517430689800
548.40000 29.37127816517430689800
548.50000 29.37127816517430689800
548.60000 29.37127816517430689800
548.70000 29.37127816517430689800
548.80000 29.37127816517430689800
548.90000 29.37127816517430689800
549.00000 29.37127816517430689800
549.10000 29.37127816517430689800
549.20000 29.37127816517430689800
549.30000 29.37127816517430689800
549.40000 29.37127816517430689800
549.50000 29.37127816517430689800
549.60000 29.37127816517430689800
549.70000 29.37127816517430689800
549.80000 29.37127816517430689800
549.90000 29.37127816517430689800
550.00000 29.37127816517430689800
550.10000 29.37127816517430689800
550.20000 29.37127816517430689800
550.30000 29.37127816517430689800
550.40000 29.37127816517430689800
550.50000 29.37127816517430689800
550.60000 29.37127816517430689800
550.70000 29.37127816517430689800
550.80000 29.37127816517430689800
550.90000 29.37127816517430689800
551.00000 29.37127816517430689800
551.10000 29.37127816517430689800
551.20000 29.37127816517430689800
551.30000 29.37127816517430689800
551.40000 29.37127816517430689800
551.50000 29.37127816517430689800
551.60000 29.37127816517430689800
551.70000 29.37127816517430689800
551.80000 29.37127816517430689800
551.90000 29.37127816517430689800
552.00000 29.37127816517430689800
552.10000 29.37127816517430689800
552.20000 29.37127816517430689800
552.30000 29.37127816517430689800
552.40000 29.37127816517430689800
552.50000 29.37127816517430689800
552.60000 29.37127816517430689800
552.70000 29.37127816517430689800
552.80000 29.37127816517430689800
552.90000 29.37127816517430689800
553.00000 29.37127816517430689800
553.10000 29.37127816517430689800
553.20000 29.37127816517430689800
553.30000 29.37127816517430689800
553.40000 29.37127816517430689800
553.50000 29.37127816517430689800
553.60000 29.37127816517430689800
553.70000 29.37127816517430689800
553.80000 29.37127816517430689800
553.90000 29.37127816517430689800
554.00000 29.37127816517430689800
554.10000 29.37127816517430689800
554.20000 29.37127816517430689800
554.30000 29.37127816517430689800
554.40000 29.37127816517430689800
554.50000 29.37127816517430689800
554.60000 29.37127816517430689800
554.70000 29.37127816517430689800
554.80000 29.37127816517430689800
554.90000 29.37127816517430689800
555.00000 29.37127816517430689800
555.10000 29.37127816517430689800
555.20000 29.37127816517430689800
555.30000 29.37127816517430689800
555.40000 29.37127816517430689800
555.50000 29.37127816517430689800
555.60000 29.37127816517430689800
555.70000 29.37127816517430689800
555.80000 29.37127816517430689800
555.90000 29.37127816517430689800
556.00000 29.37127816517430689800
556.10000 29.37127816517430689800
556.20000 29.37127816517430689800
556.30000 29.37127816517430689800
556.40000 29.37127816517430689800
556.50000 29.37127816517430689800
556.60000 29.37127816517430689800
556.70000 29.37127816517430689800
556.80000 29.37127816517430689800
556.90000 29.37127816517430689800
557.00000 29.37127816517430689800
557.10000 29.37127816517430689800
557.20000 29.37127816517430689800
557.30000 29.37127816517430689800
557.40000 29.37127816517430689800
557.50000 29.37127816517430689800
557.60000 29.37127816517430689800
557.70000 29.37127816517430689800
557.80000 29.37127816517430689800
557.90000 29.37127816517430689800
558.00000 29.37127816517430689800
558.10000 29.37127816517430689800
558.20000 29.37127816517430689800
558.30000 29.37127816517430689800
558.40000 29.37127816517430689800
558.50000 29.37127816517430689800
558.60000 29.37127816517430689800
558.70000 29.37127816517430689800
558.80000 29.37127816517430689800
558.90000 29.37127816517430689800
559.00000 29.37127816517430689800
559.10000 29.37127816517430689800
559.20000 29.37127816517430689800
559.30000 29.37127816517430689800
559.40000 29.37127816517430689800
559.50000 29.37127816517430689800
559.60000 29.37127816517430689800
559.70000 29.37127816517430689800
559.80000 29.37127816517430689800
559.90000 29.37127816517430689800
560.00000 29.37127816517430689800
560.10000 29.37127816517430689800
560.20000 29.37127816517430689800
560.30000 29.37127816517430689800
560.40000 29.37127816517430689800
560.50000 29.37127816517430689800
560.60000 29.37127816517430689800
560.70000 29.37127816517430689800
560.80000 29.37127816517430689800
560.90000 29.37127816517430689800
561.00000 29.37127816517430689800
561.10000 29.37127816517430689800
561.20000 29.37127816517430689800
561.30000 29.37127816517430689800
561.40000 29.37127816517430689800
561.50000 29.37127816517430689800
561.60000 29.37127816517430689800
561.70000 29.37127816517430689800
561.80000 29.37127816517430689800
561.90000 29.37127816517430689800
562.00000 29.37127816517430689800
562.10000 29.37127816517430689800
562.20000 29.37127816517430689800
562.30000 29.37127816517430689800
562.40000 29.37127816517430689800
562.50000 29.37127816517430689800
562.60000 29.37127816517430689800
562.70000 29.37127816517430689800
562.80000 29.37127816517430689800
562.90000 29.37127816517430689800
563.00000 29.37127816517430689800
563.10000 29.37127816517430689800
563.20000 29.37127816517430689800
563.30000 29.37127816517430689800
563.40000 29.37127816517430689800
563.50000 29.37127816517430689800
563.60000 29.37127816517430689800
563.70000 29.37127816517430689800
563.80000 29.37127816517430689800
563.90000 29.37127816517430689800
564.00000 29.37127816517430689800
564.10000 29.37127816517430689800
564.20000 29.37127816517430689800
564.30000 29.37127816517430689800
564.40000 29.37127816517430689800
564.50000 29.37127816517430689800
564.60000 29.37127816517430689800
564.70000 29.37127816517430689800
564.80000 29.37127816517430689800
564.90000 29.37127816517430689800
565.00000 29.37127816517430689800
565.10000 29.37127816517430689800
565.20000 29.37127816517430689800
565.30000 29.37127816517430689800
565.40000 29.37127816517430689800
565.50000 29.37127816517430689800
565.60000 29.37127816517430689800
565.70000 29.37127816517430689800
565.80000 29.37127816517430689800
565.90000 29.37127816517430689800
566.00000 29.37127816517430689800
566.10000 29.37127816517430689800
566.20000 29.37127816517430689800
566.30000 29.37127816517430689800
566.40000 29.37127816517430689800
566.50000 29.37127816517430689800
566.60000 29.37127816517430689800
566.70000 29.37127816517430689800
566.80000 29.37127816517430689800
566.90000 29.37127816517430689800
567.00000 29.37127816517430689800
567.10000 29.37127816517430689800
567.20000 29.37127816517430689800
567.30000 29.37127816517430689800
567.40000 29.37127816517430689800
567.50000 29.37127816517430689800
567.60000 29.37127816517430689800
567.70000 29.37127816517430689800
567.80000 29.37127816517430689800
567.90000 29.37127816517430689800
568.00000 29.37127816517430689800
568.10000 29.37127816517430689800
568.20000 29.37127816517430689800
568.30000 29.37127816517430689800
568.40000 29.37127816517430689800
568.50000 29.37127816517430689800
568.60000 29.37127816517430689800
568.70000 29.37127816517430689800
568.80000 29.37127816517430689800
568.90000 29.37127816517430689800
569.00000 29.37127816517430689800
569.10000 29.37127816517430689800
569.20000 29.37127816517430689800
569.30000 29.37127816517430689800
569.40000 29.37127816517430689800
569.50000 29.37127816517430689800
569.60000 29.37127816517430689800
569.70000 29.37127816517430689800
569.80000 29.37127816517430689800
569.90000 29.37127816517430689800
570.00000 29.37127816517430689800
570.10000 29.37127816517430689800
570.20000 29.37127816517430689800
570.30000 29.37127816517430689800
570.40000 29.37127816517430689800
570.50000 29.37127816517430689800
570.60000 29.37127816517430689800
570.70000 29.37127816517430689800
570.80000 29.37127816517430689800
570.90000 29.37127816517430689800
571.00000 29.37127816517430689800
571.10000 29.37127816517430689800
571.20000 29.37127816517430689800
571.30000 29.37127816517430689800
571.40000 29.37127816517430689800
571.50000 29.37127816517430689800
571.60000 29.37127816517430689800
571.70000 29.37127816517430689800
571.80000 29.37127816517430689800
571.90000 29.37127816517430689800
572.00000 29.37127816517430689800
572.10000 29.37127816517430689800
572.20000 29.37127816517430689800
572.30000 29.37127816517430689800
572.40000 29.37127816517430689800
572.50000 29.37127816517430689800
572.60000 29.37127816517430689800
572.70000 29.37127816517430689800
572.80000 29.37127816517430689800
572.90000 29.37127816517430689800
573.00000 29.37127816517430689800
573.10000 29.37127816517430689800
573.20000 29.37127816517430689800
573.30000 29.37127816517430689800
573.40000 29.37127816517430689800
573.50000 29.37127816517430689800
573.60000 29.37127816517430689800
573.70000 29.37127816517430689800
573.80000 29.37127816517430689800
573.90000 29.37127816517430689800
574.00000 29.37127816517430689800
574.10000 29.37127816517430689800
574.20000 29.37127816517430689800
574.30000 29.37127816517430689800
574.40000 29.37127816517430689800
574.50000 29.37127816517430689800
574.60000 29.37127816517430689800
574.70000 29.37127816517430689800
574.80000 29.37127816517430689800
574.90000 29.37127816517430689800
575.00000 29.37127816517430689800
575.10000 29.37127816517430689800
575.20000 29.37127816517430689800
575.30000 29.37127816517430689800
575.40000 29.37127816517430689800
575.50000 29.37127816517430689800
575.60000 29.37127816517430689800
575.70000 29.37127816517430689800
575.80000 29.37127816517430689800
575.90000 29.37127816517430689800
576.00000 29.37127816517430689800
576.10000 29.37127816517430689800
576.20000 29.37127816517430689800
576.30000 29.37127816517430689800
576.40000 29.37127816517430689800
576.50000 29.37127816517430689800
576.60000 29.37127816517430689800
576.70000 29.37127816517430689800
576.80000 29.37127816517430689800
576.90000 29.37127816517430689800
577.00000 29.37127816517430689800
577.10000 29.37127816517430689800
577.20000 29.37127816517430689800
577.30000 29.37127816517430689800
577.40000 29.37127816517430689800
577.50000 29.37127816517430689800
577.60000 29.37127816517430689800
577.70000 29.37127816517430689800
577.80000 29.37127816517430689800
577.90000 29.37127816517430689800
578.00000 29.37127816517430689800
578.10000 29.37127816517430689800
578.20000 29.37127816517430689800
578.30000 29.37127816517430689800
578.40000 29.37127816517430689800
578.50000 29.37127816517430689800
578.60000 29.37127816517430689800
578.70000 29.37127816517430689800
578.80000 29.37127816517430689800
578.90000 29.37127816517430689800
579.00000 29.37127816517430689800
579.10000 29.37127816517430689800
579.20000 29.37127816517430689800
579.30000 29.37127816517430689800
579.40000 29.37127816517430689800
579.50000 29.37127816517430689800
579.60000 29.37127816517430689800
579.70000 29.37127816517430689800
579.80000 29.37127816517430689800
579.90000 29.37127816517430689800
580.00000 29.37127816517430689800
580.10000 29.37127816517430689800
580.20000 29.37127816517430689800
580.30000 29.37127816517430689800
580.40000 29.37127816517430689800
580.50000 29.37127816517430689800
580.60000 29.37127816517430689800
580.70000 29.37127816517430689800
580.80000 29.37127816517430689800
580.90000 29.37127816517430689800
581.00000 29.37127816517430689800
581.10000 29.37127816517430689800
581.20000 29.37127816517430689800
581.30000 29.37127816517430689800
581.40000 29.37127816517430689800
581.50000 29.37127816517430689800
581.60000 29.37127816517430689800
581.70000 29.37127816517430689800
581.80000 29.37127816517430689800
581.90000 29.37127816517430689800
582.00000 29.37127816517430689800
582.10000 29.37127816517430689800
582.20000 29.37127816517430689800
582.30000 29.37127816517430689800
582.40000 29.37127816517430689800
582.50000 29.37127816517430689800
582.60000 29.37127816517430689800
582.70000 29.37127816517430689800
582.80000 29.37127816517430689800
582.90000 29.37127816517430689800
583.00000 29.37127816517430689800
583.10000 29.37127816517430689800
583.20000 29.37127816517430689800
583.30000 29.37127816517430689800
583.40000 29.37127816517430689800
583.50000 29.37127816517430689800
583.60000 29.37127816517430689800
583.70000 29.37127816517430689800
583.80000 29.37127816517430689800
583.90000 29.37127816517430689800
584.00000 29.37127816517430689800
584.10000 29.37127816517430689800
584.20000 29.37127816517430689800
584.30000 29.37127816517430689800
584.40000 29.37127816517430689800
584.50000 29.37127816517430689800
584.60000 29.37127816517430689800
584.70000 29.37127816517430689800
584.80000 29.37127816517430689800
584.90000 29.37127816517430689800
585.00000 29.37127816517430689800
585.10000 29.37127816517430689800
585.20000 29.37127816517430689800
585.30000 29.37127816517430689800
585.40000 29.37127816517430689800
585.50000 29.37127816517430689800
585.60000 29.37127816517430689800
585.70000 29.37127816517430689800
585.80000 29.37127816517430689800
585.90000 29.37127816517430689800
586.00000 29.37127816517430689800
586.10000 29.37127816517430689800
586.20000 29.37127816517430689800
586.30000 29.37127816517430689800
586.40000 29.37127816517430689800
586.50000 29.37127816517430689800
586.60000 29.37127816517430689800
586.70000 29.37127816517430689800
586.80000 29.37127816517430689800
586.90000 29.37127816517430689800
587.00000 29.37127816517430689800
587.10000 29.37127816517430689800
587.20000 29.37127816517430689800
587.30000 29.37127816517430689800
587.40000 29.37127816517430689800
587.50000 29.37127816517430689800
587.60000 29.37127816517430689800
587.70000 29.37127816517430689800
587.80000 29.37127816517430689800
587.90000 29.37127816517430689800
588.00000 29.37127816517430689800
588.10000 29.37127816517430689800
588.20000 29.37127816517430689800
588.30000 29.37127816517430689800
588.40000 29.37127816517430689800
588.50000 29.37127816517430689800
588.60000 29.37127816517430689800
588.70000 29.37127816517430689800
588.80000 29.37127816517430689800
588.90000 29.37127816517430689800
589.00000 29.37127816517430689800
589.10000 29.37127816517430689800
589.20000 29.37127816517430689800
589.30000 29.37127816517430689800
589.40000 29.37127816517430689800
589.50000 29.37127816517430689800
589.60000 29.37127816517430689800
589.70000 29.37127816517430689800
589.80000 29.37127816517430689800
589.90000 29.37127816517430689800
590.00000 29.37127816517430689800
590.10000 29.37127816517430689800
590.20000 29.37127816517430689800
590.30000 29.37127816517430689800
590.40000 29.37127816517430689800
590.50000 29.37127816517430689800
590.60000 29.37127816517430689800
590.70000 29.37127816517430689800
590.80000 29.37127816517430689800
590.90000 29.37127816517430689800
591.00000 29.37127816517430689800
591.10000 29.37127816517430689800
591.20000 29.37127816517430689800
591.30000 29.37127816517430689800
591.40000 29.37127816517430689800
591.50000 29.37127816517430689800
591.60000 29.37127816517430689800
591.70000 29.37127816517430689800
591.80000 29.37127816517430689800
591.90000 29.37127816517430689800
592.00000 29.37127816517430689800
592.10000 29.37127816517430689800
592.20000 29.37127816517430689800
592.30000 29.37127816517430689800
592.40000 29.37127816517430689800
592.50000 29.37127816517430689800
592.60000 29.37127816517430689800
592.70000 29.37127816517430689800
592.80000 29.37127816517430689800
592.90000 29.37127816517430689800
593.00000 29.37127816517430689800
593.10000 29.37127816517430689800
593.20000 29.37127816517430689800
593.30000 29.37127816517430689800
593.40000 29.37127816517430689800
593.50000 29.37127816517430689800
593.60000 29.37127816517430689800
593.70000 29.37127816517430689800
593.80000 29.37127816517430689800
593.90000 29.37127816517430689800
594.00000 29.37127816517430689800
594.10000 29.37127816517430689800
594.20000 29.37127816517430689800
594.30000 29.37127816517430689800
594.40000 29.37127816517430689800
594.50000 29.37127816517430689800
594.60000 29.37127816517430689800
594.70000 29.37127816517430689800
594.80000 29.37127816517430689800
594.90000 29.37127816517430689800
595.00000 29.37127816517430689800
595.10000 29.37127816517430689800
595.20000 29.37127816517430689800
595.30000 29.37127816517430689800
595.40000 29.37127816517430689800
595.50000 29.37127816517430689800
595.60000 29.37127816517430689800
595.70000 29.37127816517430689800
595.80000 29.37127816517430689800
595.90000 29.37127816517430689800
596.00000 29.37127816517430689800
596.10000 29.37127816517430689800
596.20000 29.37127816517430689800
596.30000 29.37127816517430689800
596.40000 29.37127816517430689800
596.50000 29.37127816517430689800
596.60000 29.37127816517430689800
596.70000 29.37127816517430689800
596.80000 29.37127816517430689800
596.90000 29.37127816517430689800
597.00000 29.37127816517430689800
597.10000 29.37127816517430689800
597.20000 29.37127816517430689800
597.30000 29.37127816517430689800
597.40000 29.37127816517430689800
597.50000 29.37127816517430689800
597.60000 29.37127816517430689800
597.70000 29.37127816517430689800
597.80000 29.37127816517430689800
597.90000 29.37127816517430689800
598.00000 29.37127816517430689800
598.10000 29.37127816517430689800
598.20000 29.37127816517430689800
598.30000 29.37127816517430689800
598.40000 29.37127816517430689800
598.50000 29.37127816517430689800
598.60000 29.37127816517430689800
598.70000 29.37127816517430689800
598.80000 29.37127816517430689800
598.90000 29.37127816517430689800
599.00000 29.37127816517430689800
599.10000 29.37127816517430689800
599.20000 29.37127816517430689800
599.30000 29.37127816517430689800
599.40000 29.37127816517430689800
599.50000 29.37127816517430689800
599.60000 29.37127816517430689800
599.70000 29.37127816517430689800
599.80000 29.37127816517430689800
599.90000 29.37127816517430689800
600.00000 29.37127816517430689800
600.10000 29.37127816517430689800
600.20000 29.37127816517430689800
600.30000 29.37127816517430689800
600.40000 29.37127816517430689800
600.50000 29.37127816517430689800
600.60000 29.37127816517430689800
600.70000 29.37127816517430689800
600.80000 29.37127816517430689800
600.90000 29.37127816517430689800
601.00000 29.37127816517430689800
601.10000 29.37127816517430689800
601.20000 29.37127816517430689800
601.30000 29.37127816517430689800
601.40000 29.37127816517430689800
601.50000 29.37127816517430689800
601.60000 29.37127816517430689800
601.70000 29.37127816517430689800
601.80000 29.37127816517430689800
601.90000 29.37127816517430689800
602.00000 29.37127816517430689800
602.10000 29.37127816517430689800
602.20000 29.37127816517430689800
602.30000 29.37127816517430689800
602.40000 29.37127816517430689800
602.50000 29.37127816517430689800
602.60000 29.37127816517430689800
602.70000 29.37127816517430689800
602.80000 29.37127816517430689800
602.90000 29.37127816517430689800
603.00000 29.37127816517430689800
603.10000 29.37127816517430689800
603.20000 29.37127816517430689800
603.30000 29.37127816517430689800
603.40000 29.37127816517430689800
603.50000 29.37127816517430689800
603.60000 29.37127816517430689800
603.70000 29.37127816517430689800
603.80000 29.37127816517430689800
603.90000 29.37127816517430689800
604.00000 29.37127816517430689800
604.10000 29.37127816517430689800
604.20000 29.37127816517430689800
604.30000 29.37127816517430689800
604.40000 29.37127816517430689800
604.50000 29.37127816517430689800
604.60000 29.37127816517430689800
604.70000 29.37127816517430689800
604.80000 29.37127816517430689800
604.90000 29.37127816517430689800
605.00000 29.37127816517430689800
605.10000 29.37127816517430689800
605.20000 29.37127816517430689800
605.30000 29.37127816517430689800
605.40000 29.37127816517430689800
605.50000 29.37127816517430689800
605.60000 29.37127816517430689800
605.70000 29.37127816517430689800
605.80000 29.37127816517430689800
605.90000 29.37127816517430689800
606.00000 29.37127816517430689800
606.10000 29.37127816517430689800
606.20000 29.37127816517430689800
606.30000 29.37127816517430689800
606.40000 29.37127816517430689800
606.50000 29.37127816517430689800
606.60000 29.37127816517430689800
606.70000 29.37127816517430689800
606.80000 29.37127816517430689800
606.90000 29.37127816517430689800
607.00000 29.37127816517430689800
607.10000 29.37127816517430689800
607.20000 29.37127816517430689800
607.30000 29.37127816517430689800
607.40000 29.37127816517430689800
607.50000 29.37127816517430689800
607.60000 29.37127816517430689800
607.70000 29.37127816517430689800
607.80000 29.37127816517430689800
607.90000 29.37127816517430689800
608.00000 29.37127816517430689800
608.10000 29.37127816517430689800
608.20000 29.37127816517430689800
608.30000 29.37127816517430689800
608.40000 29.37127816517430689800
608.50000 29.37127816517430689800
608.60000 29.37127816517430689800
608.70000 29.37127816517430689800
608.80000 29.37127816517430689800
608.90000 29.37127816517430689800
609.00000 29.37127816517430689800
609.10000 29.37127816517430689800
609.20000 29.37127816517430689800
609.30000 29.37127816517430689800
609.40000 29.37127816517430689800
609.50000 29.37127816517430689800
609.60000 29.37127816517430689800
609.70000 29.37127816517430689800
609.80000 29.37127816517430689800
609.90000 29.37127816517430689800
610.00000 29.37127816517430689800
610.10000 29.37127816517430689800
610.20000 29.37127816517430689800
610.30000 29.37127816517430689800
610.40000 29.37127816517430689800
610.50000 29.37127816517430689800
610.60000 29.37127816517430689800
610.70000 29.37127816517430689800
610.80000 29.37127816517430689800
610.90000 29.37127816517430689800
611.00000 29.37127816517430689800
611.10000 29.37127816517430689800
611.20000 29.37127816517430689800
611.30000 29.37127816517430689800
611.40000 29.37127816517430689800
611.50000 29.37127816517430689800
611.60000 29.37127816517430689800
611.70000 29.37127816517430689800
611.80000 29.37127816517430689800
611.90000 29.37127816517430689800
612.00000 29.37127816517430689800
612.10000 29.37127816517430689800
612.20000 29.37127816517430689800
612.30000 29.37127816517430689800
612.40000 29.37127816517430689800
612.50000 29.37127816517430689800
612.60000 29.37127816517430689800
612.70000 29.37127816517430689800
612.80000 29.37127816517430689800
612.90000 29.37127816517430689800
613.00000 29.37127816517430689800
613.10000 29.37127816517430689800
613.20000 29.37127816517430689800
613.30000 29.37127816517430689800
613.40000 29.37127816517430689800
613.50000 29.37127816517430689800
613.60000 29.37127816517430689800
613.70000 29.37127816517430689800
613.80000 29.37127816517430689800
613.90000 29.37127816517430689800
614.00000 29.37127816517430689800
614.10000 29.37127816517430689800
614.20000 29.37127816517430689800
614.30000 29.37127816517430689800
614.40000 29.37127816517430689800
614.50000 29.37127816517430689800
614.60000 29.37127816517430689800
614.70000 29.37127816517430689800
614.80000 29.37127816517430689800
614.90000 29.37127816517430689800
615.00000 29.37127816517430689800
615.10000 29.37127816517430689800
615.20000 29.37127816517430689800
615.30000 29.37127816517430689800
615.40000 29.37127816517430689800
615.50000 29.37127816517430689800
615.60000 29.37127816517430689800
615.70000 29.37127816517430689800
615.80000 29.37127816517430689800
615.90000 29.37127816517430689800
616.00000 29.37127816517430689800
616.10000 29.37127816517430689800
616.20000 29.37127816517430689800
616.30000 29.37127816517430689800
616.40000 29.37127816517430689800
616.50000 29.37127816517430689800
616.60000 29.37127816517430689800
616.70000 29.37127816517430689800
616.80000 29.37127816517430689800
616.90000 29.37127816517430689800
617.00000 29.37127816517430689800
617.10000 29.37127816517430689800
617.20000 29.37127816517430689800
617.30000 29.37127816517430689800
617.40000 29.37127816517430689800
617.50000 29.37127816517430689800
617.60000 29.37127816517430689800
617.70000 29.37127816517430689800
617.80000 29.37127816517430689800
617.90000 29.37127816517430689800
618.00000 29.37127816517430689800
618.10000 29.37127816517430689800
618.20000 29.37127816517430689800
618.30000 29.37127816517430689800
618.40000 29.37127816517430689800
618.50000 29.37127816517430689800
618.60000 29.37127816517430689800
618.70000 29.37127816517430689800
618.80000 29.37127816517430689800
618.90000 29.37127816517430689800
619.00000 29.37127816517430689800
619.10000 29.37127816517430689800
619.20000 29.37127816517430689800
619.30000 29.37127816517430689800
619.40000 29.37127816517430689800
619.50000 29.37127816517430689800
619.60000 29.37127816517430689800
619.70000 29.37127816517430689800
619.80000 29.37127816517430689800
619.90000 29.37127816517430689800
620.00000 29.37127816517430689800
620.10000 29.37127816517430689800
620.20000 29.37127816517430689800
620.30000 29.37127816517430689800
620.40000 29.37127816517430689800
620.50000 29.37127816517430689800
620.60000 29.37127816517430689800
620.70000 29.37127816517430689800
620.80000 29.37127816517430689800
620.90000 29.37127816517430689800
621.00000 29.37127816517430689800
621.10000 29.37127816517430689800
621.20000 29.37127816517430689800
621.30000 29.37127816517430689800
621.40000 29.37127816517430689800
621.50000 29.37127816517430689800
621.60000 29.37127816517430689800
621.70000 29.37127816517430689800
621.80000 29.37127816517430689800
621.90000 29.37127816517430689800
622.00000 29.37127816517430689800
622.10000 29.37127816517430689800
622.20000 29.37127816517430689800
622.30000 29.37127816517430689800
622.40000 29.37127816517430689800
622.50000 29.37127816517430689800
622.60000 29.37127816517430689800
622.70000 29.37127816517430689800
622.80000 29.37127816517430689800
622.90000 29.37127816517430689800
623.00000 29.37127816517430689800
623.10000 29.37127816517430689800
623.20000 29.37127816517430689800
623.30000 29.37127816517430689800
623.40000 29.37127816517430689800
623.50000 29.37127816517430689800
623.60000 29.37127816517430689800
623.70000 29.37127816517430689800
623.80000 29.37127816517430689800
623.90000 29.37127816517430689800
624.00000 29.37127816517430689800
624.10000 29.37127816517430689800
624.20000 29.37127816517430689800
624.30000 29.37127816517430689800
624.40000 29.37127816517430689800
624.50000 29.37127816517430689800
624.60000 29.37127816517430689800
624.70000 29.37127816517430689800
624.80000 29.37127816517430689800
624.90000 29.37127816517430689800
625.00000 29.37127816517430689800
625.10000 29.37127816517430689800
625.20000 29.37127816517430689800
625.30000 29.37127816517430689800
625.40000 29.37127816517430689800
625.50000 29.37127816517430689800
625.60000 29.37127816517430689800
625.70000 29.37127816517430689800
625.80000 29.37127816517430689800
625.90000 29.37127816517430689800
626.00000 29.37127816517430689800
626.10000 29.37127816517430689800
626.20000 29.37127816517430689800
626.30000 29.37127816517430689800
626.40000 29.37127816517430689800
626.50000 29.37127816517430689800
626.60000 29.37127816517430689800
626.70000 29.37127816517430689800
626.80000 29.37127816517430689800
626.90000 29.37127816517430689800
627.00000 29.37127816517430689800
627.10000 29.37127816517430689800
627.20000 29.37127816517430689800
627.30000 29.37127816517430689800
627.40000 29.37127816517430689800
627.50000 29.37127816517430689800
627.60000 29.37127816517430689800
627.70000 29.37127816517430689800
627.80000 29.37127816517430689800
627.90000 29.37127816517430689800
628.00000 29.37127816517430689800
628.10000 29.37127816517430689800
628.20000 29.37127816517430689800
628.30000 29.37127816517430689800
628.40000 29.37127816517430689800
628.50000 29.37127816517430689800
628.60000 29.37127816517430689800
628.70000 29.37127816517430689800
628.80000 29.37127816517430689800
628.90000 29.37127816517430689800
629.00000 29.37127816517430689800
629.10000 29.37127816517430689800
629.20000 29.37127816517430689800
629.30000 29.37127816517430689800
629.40000 29.37127816517430689800
629.50000 29.37127816517430689800
629.60000 29.37127816517430689800
629.70000 29.37127816517430689800
629.80000 29.37127816517430689800
629.90000 29.37127816517430689800
630.00000 29.37127816517430689800
630.10000 29.37127816517430689800
630.20000 29.37127816517430689800
630.30000 29.37127816517430689800
630.40000 29.37127816517430689800
630.50000 29.37127816517430689800
630.60000 29.37127816517430689800
630.70000 29.37127816517430689800
630.80000 29.37127816517430689800
630.90000 29.37127816517430689800
631.00000 29.37127816517430689800
631.10000 29.37127816517430689800
631.20000 29.37127816517430689800
631.30000 29.37127816517430689800
631.40000 29.37127816517430689800
631.50000 29.37127816517430689800
631.60000 29.37127816517430689800
631.70000 29.37127816517430689800
631.80000 29.37127816517430689800
631.90000 29.37127816517430689800
632.00000 29.37127816517430689800
632.10000 29.37127816517430689800
632.20000 29.37127816517430689800
632.30000 29.37127816517430689800
632.40000 29.37127816517430689800
632.50000 29.37127816517430689800
632.60000 29.37127816517430689800
632.70000 29.37127816517430689800
632.80000 29.37127816517430689800
632.90000 29.37127816517430689800
633.00000 29.37127816517430689800
633.10000 29.37127816517430689800
633.20000 29.37127816517430689800
633.30000 29.37127816517430689800
633.40000 29.37127816517430689800
633.50000 29.37127816517430689800
633.60000 29.37127816517430689800
633.70000 29.37127816517430689800
633.80000 29.37127816517430689800
633.90000 29.37127816517430689800
634.00000 29.37127816517430689800
634.10000 29.37127816517430689800
634.20000 29.37127816517430689800
634.30000 29.37127816517430689800
634.40000 29.37127816517430689800
634.50000 29.37127816517430689800
634.60000 29.37127816517430689800
634.70000 29.37127816517430689800
634.80000 29.37127816517430689800
634.90000 29.37127816517430689800
635.00000 29.37127816517430689800
635.10000 29.37127816517430689800
635.20000 29.37127816517430689800
635.30000 29.37127816517430689800
635.40000 29.37127816517430689800
635.50000 29.37127816517430689800
635.60000 29.37127816517430689800
635.70000 29.37127816517430689800
635.80000 29.37127816517430689800
635.90000 29.37127816517430689800
636.00000 29.37127816517430689800
636.10000 29.37127816517430689800
636.20000 29.37127816517430689800
636.30000 29.37127816517430689800
636.40000 29.37127816517430689800
636.50000 29.37127816517430689800
636.60000 29.37127816517430689800
636.70000 29.37127816517430689800
636.80000 29.37127816517430689800
636.90000 29.37127816517430689800
637.00000 29.37127816517430689800
637.10000 29.37127816517430689800
637.20000 29.37127816517430689800
637.30000 29.37127816517430689800
637.40000 29.37127816517430689800
637.50000 29.37127816517430689800
637.60000 29.37127816517430689800
637.70000 29.37127816517430689800
637.80000 29.37127816517430689800
637.90000 29.37127816517430689800
638.00000 29.37127816517430689800
638.10000 29.37127816517430689800
638.20000 29.37127816517430689800
638.30000 29.37127816517430689800
638.40000 29.37127816517430689800
638.50000 29.37127816517430689800
638.60000 29.37127816517430689800
638.70000 29.37127816517430689800
638.80000 29.37127816517430689800
638.90000 29.37127816517430689800
639.00000 29.37127816517430689800
639.10000 29.37127816517430689800
639.20000 29.37127816517430689800
639.30000 29.37127816517430689800
639.40000 29.37127816517430689800
639.50000 29.37127816517430689800
639.60000 29.37127816517430689800
639.70000 29.37127816517430689800
639.80000 29.37127816517430689800
639.90000 29.37127816517430689800
640.00000 29.37127816517430689800
640.10000 29.37127816517430689800
640.20000 29.37127816517430689800
640.30000 29.37127816517430689800
640.40000 29.37127816517430689800
640.50000 29.37127816517430689800
640.60000 29.37127816517430689800
640.70000 29.37127816517430689800
640.80000 29.37127816517430689800
640.90000 29.37127816517430689800
641.00000 29.37127816517430689800
641.10000 29.37127816517430689800
641.20000 29.37127816517430689800
641.30000 29.37127816517430689800
641.40000 29.37127816517430689800
641.50000 29.37127816517430689800
641.60000 29.37127816517430689800
641.70000 29.37127816517430689800
641.80000 29.37127816517430689800
641.90000 29.37127816517430689800
642.00000 29.37127816517430689800
642.10000 29.37127816517430689800
642.20000 29.37127816517430689800
642.30000 29.37127816517430689800
642.40000 29.37127816517430689800
642.50000 29.37127816517430689800
642.60000 29.37127816517430689800
642.70000 29.37127816517430689800
642.80000 29.37127816517430689800
642.90000 29.37127816517430689800
643.00000 29.37127816517430689800
643.10000 29.37127816517430689800
643.20000 29.37127816517430689800
643.30000 29.37127816517430689800
643.40000 29.37127816517430689800
643.50000 29.37127816517430689800
643.60000 29.37127816517430689800
643.70000 29.37127816517430689800
643.80000 29.37127816517430689800
643.90000 29.37127816517430689800
644.00000 29.37127816517430689800
644.10000 29.37127816517430689800
644.20000 29.37127816517430689800
644.30000 29.37127816517430689800
644.40000 29.37127816517430689800
644.50000 29.37127816517430689800
644.60000 29.37127816517430689800
644.70000 29.37127816517430689800
644.80000 29.37127816517430689800
644.90000 29.37127816517430689800
645.00000 29.37127816517430689800
645.10000 29.37127816517430689800
645.20000 29.37127816517430689800
645.30000 29.37127816517430689800
645.40000 29.37127816517430689800
645.50000 29.37127816517430689800
645.60000 29.37127816517430689800
645.70000 29.37127816517430689800
645.80000 29.37127816517430689800
645.90000 29.37127816517430689800
646.00000 29.37127816517430689800
646.10000 29.37127816517430689800
646.20000 29.37127816517430689800
646.30000 29.37127816517430689800
646.40000 29.37127816517430689800
646.50000 29.37127816517430689800
646.60000 29.37127816517430689800
646.70000 29.37127816517430689800
646.80000 29.37127816517430689800
646.90000 29.37127816517430689800
647.00000 29.37127816517430689800
647.10000 29.37127816517430689800
647.20000 29.37127816517430689800
647.30000 29.37127816517430689800
647.40000 29.37127816517430689800
647.50000 29.37127816517430689800
647.60000 29.37127816517430689800
647.70000 29.37127816517430689800
647.80000 29.37127816517430689800
647.90000 29.37127816517430689800
648.00000 29.37127816517430689800
648.10000 29.37127816517430689800
648.20000 29.37127816517430689800
648.30000 29.37127816517430689800
648.40000 29.37127816517430689800
648.50000 29.37127816517430689800
648.60000 29.37127816517430689800
648.70000 29.37127816517430689800
648.80000 29.37127816517430689800
648.90000 29.37127816517430689800
649.00000 29.37127816517430689800
649.10000 29.37127816517430689800
649.20000 29.37127816517430689800
649.30000 29.37127816517430689800
649.40000 29.37127816517430689800
649.50000 29.37127816517430689800
649.60000 29.37127816517430689800
649.70000 29.37127816517430689800
649.80000 29.37127816517430689800
649.90000 29.37127816517430689800
650.00000 29.37127816517430689800
650.10000 29.37127816517430689800
650.20000 29.37127816517430689800
650.30000 29.37127816517430689800
650.40000 29.37127816517430689800
650.50000 29.37127816517430689800
650.60000 29.37127816517430689800
650.70000 29.37127816517430689800
650.80000 29.37127816517430689800
650.90000 29.37127816517430689800
651.00000 29.37127816517430689800
651.10000 29.37127816517430689800
651.20000 29.37127816517430689800
651.30000 29.37127816517430689800
651.40000 29.37127816517430689800
651.50000 29.37127816517430689800
651.60000 29.37127816517430689800
651.70000 29.37127816517430689800
651.80000 29.37127816517430689800
651.90000 29.37127816517430689800
652.00000 29.37127816517430689800
652.10000 29.37127816517430689800
652.20000 29.37127816517430689800
652.30000 29.37127816517430689800
652.40000 29.37127816517430689800
652.50000 29.37127816517430689800
652.60000 29.37127816517430689800
652.70000 29.37127816517430689800
652.80000 29.37127816517430689800
652.90000 29.37127816517430689800
653.00000 29.37127816517430689800
653.10000 29.37127816517430689800
653.20000 29.37127816517430689800
653.30000 29.37127816517430689800
653.40000 29.37127816517430689800
653.50000 29.37127816517430689800
653.60000 29.37127816517430689800
653.70000 29.37127816517430689800
653.80000 29.37127816517430689800
653.90000 29.37127816517430689800
654.00000 29.37127816517430689800
654.10000 29.37127816517430689800
654.20000 29.37127816517430689800
654.30000 29.37127816517430689800
654.40000 29.37127816517430689800
654.50000 29.37127816517430689800
654.60000 29.37127816517430689800
654.70000 29.37127816517430689800
654.80000 29.37127816517430689800
654.90000 29.37127816517430689800
655.00000 29.37127816517430689800
655.10000 29.37127816517430689800
655.20000 29.37127816517430689800
655.30000 29.37127816517430689800
655.40000 29.37127816517430689800
655.50000 29.37127816517430689800
655.60000 29.37127816517430689800
655.70000 29.37127816517430689800
655.80000 29.37127816517430689800
655.90000 29.37127816517430689800
656.00000 29.37127816517430689800
656.10000 29.37127816517430689800
656.20000 29.37127816517430689800
656.30000 29.37127816517430689800
656.40000 29.37127816517430689800
656.50000 29.37127816517430689800
656.60000 29.37127816517430689800
656.70000 29.37127816517430689800
656.80000 29.37127816517430689800
656.90000 29.37127816517430689800
657.00000 29.37127816517430689800
657.10000 29.37127816517430689800
657.20000 29.37127816517430689800
657.30000 29.37127816517430689800
657.40000 29.37127816517430689800
657.50000 29.37127816517430689800
657.60000 29.37127816517430689800
657.70000 29.37127816517430689800
657.80000 29.37127816517430689800
657.90000 29.37127816517430689800
658.00000 29.37127816517430689800
658.10000 29.37127816517430689800
658.20000 29.37127816517430689800
658.30000 29.37127816517430689800
658.40000 29.37127816517430689800
658.50000 29.37127816517430689800
658.60000 29.37127816517430689800
658.70000 29.37127816517430689800
658.80000 29.37127816517430689800
658.90000 29.37127816517430689800
659.00000 29.37127816517430689800
659.10000 29.37127816517430689800
659.20000 29.37127816517430689800
659.30000 29.37127816517430689800
659.40000 29.37127816517430689800
659.50000 29.37127816517430689800
659.60000 29.37127816517430689800
659.70000 29.37127816517430689800
659.80000 29.37127816517430689800
659.90000 29.37127816517430689800
660.00000 29.37127816517430689800
660.10000 29.37127816517430689800
660.20000 29.37127816517430689800
660.30000 29.37127816517430689800
660.40000 29.37127816517430689800
660.50000 29.37127816517430689800
660.60000 29.37127816517430689800
660.70000 29.37127816517430689800
660.80000 29.37127816517430689800
660.90000 29.37127816517430689800
661.00000 29.37127816517430689800
661.10000 29.37127816517430689800
661.20000 29.37127816517430689800
661.30000 29.37127816517430689800
661.40000 29.37127816517430689800
661.50000 29.37127816517430689800
661.60000 29.37127816517430689800
661.70000 29.37127816517430689800
661.80000 29.37127816517430689800
661.90000 29.37127816517430689800
662.00000 29.37127816517430689800
662.10000 29.37127816517430689800
662.20000 29.37127816517430689800
662.30000 29.37127816517430689800
662.40000 29.37127816517430689800
662.50000 29.37127816517430689800
662.60000 29.37127816517430689800
662.70000 29.37127816517430689800
662.80000 29.37127816517430689800
662.90000 29.37127816517430689800
663.00000 29.37127816517430689800
663.10000 29.37127816517430689800
663.20000 29.37127816517430689800
663.30000 29.37127816517430689800
663.40000 29.37127816517430689800
663.50000 29.37127816517430689800
663.60000 29.37127816517430689800
663.70000 29.37127816517430689800
663.80000 29.37127816517430689800
663.90000 29.37127816517430689800
664.00000 29.37127816517430689800
664.10000 29.37127816517430689800
664.20000 29.37127816517430689800
664.30000 29.37127816517430689800
664.40000 29.37127816517430689800
664.50000 29.37127816517430689800
664.60000 29.37127816517430689800
664.70000 29.37127816517430689800
664.80000 29.37127816517430689800
664.90000 29.37127816517430689800
665.00000 29.37127816517430689800
665.10000 29.37127816517430689800
665.20000 29.37127816517430689800
665.30000 29.37127816517430689800
665.40000 29.37127816517430689800
665.50000 29.37127816517430689800
665.60000 29.37127816517430689800
665.70000 29.37127816517430689800
665.80000 29.37127816517430689800
665.90000 29.37127816517430689800
666.00000 29.37127816517430689800
666.10000 29.37127816517430689800
666.20000 29.37127816517430689800
666.30000 29.37127816517430689800
666.40000 29.37127816517430689800
666.50000 29.37127816517430689800
666.60000 29.37127816517430689800
666.70000 29.37127816517430689800
666.80000 29.37127816517430689800
666.90000 29.37127816517430689800
667.00000 29.37127816517430689800
667.10000 29.37127816517430689800
667.20000 29.37127816517430689800
667.30000 29.37127816517430689800
667.40000 29.37127816517430689800
667.50000 29.37127816517430689800
667.60000 29.37127816517430689800
667.70000 29.37127816517430689800
667.80000 29.37127816517430689800
667.90000 29.37127816517430689800
668.00000 29.37127816517430689800
668.10000 29.37127816517430689800
668.20000 29.37127816517430689800
668.30000 29.37127816517430689800
668.40000 29.37127816517430689800
668.50000 29.37127816517430689800
668.60000 29.37127816517430689800
668.70000 29.37127816517430689800
668.80000 29.37127816517430689800
668.90000 29.37127816517430689800
669.00000 29.37127816517430689800
669.10000 29.37127816517430689800
669.20000 29.37127816517430689800
669.30000 29.37127816517430689800
669.40000 29.37127816517430689800
669.50000 29.37127816517430689800
669.60000 29.37127816517430689800
669.70000 29.37127816517430689800
669.80000 29.37127816517430689800
669.90000 29.37127816517430689800
670.00000 29.37127816517430689800
670.10000 29.37127816517430689800
670.20000 29.37127816517430689800
670.30000 29.37127816517430689800
670.40000 29.37127816517430689800
670.50000 29.37127816517430689800
670.60000 29.37127816517430689800
670.70000 29.37127816517430689800
670.80000 29.37127816517430689800
670.90000 29.37127816517430689800
671.00000 29.37127816517430689800
671.10000 29.37127816517430689800
671.20000 29.37127816517430689800
671.30000 29.37127816517430689800
671.40000 29.37127816517430689800
671.50000 29.37127816517430689800
671.60000 29.37127816517430689800
671.70000 29.37127816517430689800
671.80000 29.37127816517430689800
671.90000 29.37127816517430689800
672.00000 29.37127816517430689800
672.10000 29.37127816517430689800
672.20000 29.37127816517430689800
672.30000 29.37127816517430689800
672.40000 29.37127816517430689800
672.50000 29.37127816517430689800
672.60000 29.37127816517430689800
672.70000 29.37127816517430689800
672.80000 29.37127816517430689800
672.90000 29.37127816517430689800
673.00000 29.37127816517430689800
673.10000 29.37127816517430689800
673.20000 29.37127816517430689800
673.30000 29.37127816517430689800
673.40000 29.37127816517430689800
673.50000 29.37127816517430689800
673.60000 29.37127816517430689800
673.70000 29.37127816517430689800
673.80000 29.37127816517430689800
673.90000 29.37127816517430689800
674.00000 29.37127816517430689800
674.10000 29.37127816517430689800
674.20000 29.37127816517430689800
674.30000 29.37127816517430689800
674.40000 29.37127816517430689800
674.50000 29.37127816517430689800
674.60000 29.37127816517430689800
674.70000 29.37127816517430689800
674.80000 29.37127816517430689800
674.90000 29.37127816517430689800
675.00000 29.37127816517430689800
675.10000 29.37127816517430689800
675.20000 29.37127816517430689800
675.30000 29.37127816517430689800
675.40000 29.37127816517430689800
675.50000 29.37127816517430689800
675.60000 29.37127816517430689800
675.70000 29.37127816517430689800
675.80000 29.37127816517430689800
675.90000 29.37127816517430689800
676.00000 29.37127816517430689800
676.10000 29.37127816517430689800
676.20000 29.37127816517430689800
676.30000 29.37127816517430689800
676.40000 29.37127816517430689800
676.50000 29.37127816517430689800
676.60000 29.37127816517430689800
676.70000 29.37127816517430689800
676.80000 29.37127816517430689800
676.90000 29.37127816517430689800
677.00000 29.37127816517430689800
677.10000 29.37127816517430689800
677.20000 29.37127816517430689800
677.30000 29.37127816517430689800
677.40000 29.37127816517430689800
677.50000 29.37127816517430689800
677.60000 29.37127816517430689800
677.70000 29.37127816517430689800
677.80000 29.37127816517430689800
677.90000 29.37127816517430689800
678.00000 29.37127816517430689800
678.10000 29.37127816517430689800
678.20000 29.37127816517430689800
678.30000 29.37127816517430689800
678.40000 29.37127816517430689800
678.50000 29.37127816517430689800
678.60000 29.37127816517430689800
678.70000 29.37127816517430689800
678.80000 29.37127816517430689800
678.90000 29.37127816517430689800
679.00000 29.37127816517430689800
679.10000 29.37127816517430689800
679.20000 29.37127816517430689800
679.30000 29.37127816517430689800
679.40000 29.37127816517430689800
679.50000 29.37127816517430689800
679.60000 29.37127816517430689800
679.70000 29.37127816517430689800
679.80000 29.37127816517430689800
679.90000 29.37127816517430689800
680.00000 29.37127816517430689800
680.10000 29.37127816517430689800
680.20000 29.37127816517430689800
680.30000 29.37127816517430689800
680.40000 29.37127816517430689800
680.50000 29.37127816517430689800
680.60000 29.37127816517430689800
680.70000 29.37127816517430689800
680.80000 29.37127816517430689800
680.90000 29.37127816517430689800
681.00000 29.37127816517430689800
681.10000 29.37127816517430689800
681.20000 29.37127816517430689800
681.30000 29.37127816517430689800
681.40000 29.37127816517430689800
681.50000 29.37127816517430689800
681.60000 29.37127816517430689800
681.70000 29.37127816517430689800
681.80000 29.37127816517430689800
681.90000 29.37127816517430689800
682.00000 29.37127816517430689800
682.10000 29.37127816517430689800
682.20000 29.37127816517430689800
682.30000 29.37127816517430689800
682.40000 29.37127816517430689800
682.50000 29.37127816517430689800
682.60000 29.37127816517430689800
682.70000 29.37127816517430689800
682.80000 29.37127816517430689800
682.90000 29.37127816517430689800
683.00000 29.37127816517430689800
683.10000 29.37127816517430689800
683.20000 29.37127816517430689800
683.30000 29.37127816517430689800
683.40000 29.37127816517430689800
683.50000 29.37127816517430689800
683.60000 29.37127816517430689800
683.70000 29.37127816517430689800
683.80000 29.37127816517430689800
683.90000 29.37127816517430689800
684.00000 29.37127816517430689800
684.10000 29.37127816517430689800
684.20000 29.37127816517430689800
684.30000 29.37127816517430689800
684.40000 29.37127816517430689800
684.50000 29.37127816517430689800
684.60000 29.37127816517430689800
684.70000 29.37127816517430689800
684.80000 29.37127816517430689800
684.90000 29.37127816517430689800
685.00000 29.37127816517430689800
685.10000 29.37127816517430689800
685.20000 29.37127816517430689800
685.30000 29.37127816517430689800
685.40000 29.37127816517430689800
685.50000 29.37127816517430689800
685.60000 29.37127816517430689800
685.70000 29.37127816517430689800
685.80000 29.37127816517430689800
685.90000 29.37127816517430689800
686.00000 29.37127816517430689800
686.10000 29.37127816517430689800
686.20000 29.37127816517430689800
686.30000 29.37127816517430689800
686.40000 29.37127816517430689800
686.50000 29.37127816517430689800
686.60000 29.37127816517430689800
686.70000 29.37127816517430689800
686.80000 29.37127816517430689800
686.90000 29.37127816517430689800
687.00000 29.37127816517430689800
687.10000 29.37127816517430689800
687.20000 29.37127816517430689800
687.30000 29.37127816517430689800
687.40000 29.37127816517430689800
687.50000 29.37127816517430689800
687.60000 29.37127816517430689800
687.70000 29.37127816517430689800
687.80000 29.37127816517430689800
687.90000 29.37127816517430689800
688.00000 29.37127816517430689800
688.10000 29.37127816517430689800
688.20000 29.37127816517430689800
688.30000 29.37127816517430689800
688.40000 29.37127816517430689800
688.50000 29.37127816517430689800
688.60000 29.37127816517430689800
688.70000 29.37127816517430689800
688.80000 29.37127816517430689800
688.90000 29.37127816517430689800
689.00000 29.37127816517430689800
689.10000 29.37127816517430689800
689.20000 29.37127816517430689800
689.30000 29.37127816517430689800
689.40000 29.37127816517430689800
689.50000 29.37127816517430689800
689.60000 29.37127816517430689800
689.70000 29.37127816517430689800
689.80000 29.37127816517430689800
689.90000 29.37127816517430689800
690.00000 29.37127816517430689800
690.10000 29.37127816517430689800
690.20000 29.37127816517430689800
690.30000 29.37127816517430689800
690.40000 29.37127816517430689800
690.50000 29.37127816517430689800
690.60000 29.37127816517430689800
690.70000 29.37127816517430689800
690.80000 29.37127816517430689800
690.90000 29.37127816517430689800
691.00000 29.37127816517430689800
691.10000 29.37127816517430689800
691.20000 29.37127816517430689800
691.30000 29.37127816517430689800
691.40000 29.37127816517430689800
691.50000 29.37127816517430689800
691.60000 29.37127816517430689800
691.70000 29.37127816517430689800
691.80000 29.37127816517430689800
691.90000 29.37127816517430689800
692.00000 29.37127816517430689800
692.10000 29.37127816517430689800
692.20000 29.37127816517430689800
692.30000 29.37127816517430689800
692.40000 29.37127816517430689800
692.50000 29.37127816517430689800
692.60000 29.37127816517430689800
692.70000 29.37127816517430689800
692.80000 29.37127816517430689800
692.90000 29.37127816517430689800
693.00000 29.37127816517430689800
693.10000 29.37127816517430689800
693.20000 29.37127816517430689800
693.30000 29.37127816517430689800
693.40000 29.37127816517430689800
693.50000 29.37127816517430689800
693.60000 29.37127816517430689800
693.70000 29.37127816517430689800
693.80000 29.37127816517430689800
693.90000 29.37127816517430689800
694.00000 29.37127816517430689800
694.10000 29.37127816517430689800
694.20000 29.37127816517430689800
694.30000 29.37127816517430689800
694.40000 29.37127816517430689800
694.50000 29.37127816517430689800
694.60000 29.37127816517430689800
694.70000 29.37127816517430689800
694.80000 29.37127816517430689800
694.90000 29.37127816517430689800
695.00000 29.37127816517430689800
695.10000 29.37127816517430689800
695.20000 29.37127816517430689800
695.30000 29.37127816517430689800
695.40000 29.37127816517430689800
695.50000 29.37127816517430689800
695.60000 29.37127816517430689800
695.70000 29.37127816517430689800
695.80000 29.37127816517430689800
695.90000 29.37127816517430689800
696.00000 29.37127816517430689800
696.10000 29.37127816517430689800
696.20000 29.37127816517430689800
696.30000 29.37127816517430689800
696.40000 29.37127816517430689800
696.50000 29.37127816517430689800
696.60000 29.37127816517430689800
696.70000 29.37127816517430689800
696.80000 29.37127816517430689800
696.90000 29.37127816517430689800
697.00000 29.37127816517430689800
697.10000 29.37127816517430689800
697.20000 29.37127816517430689800
697.30000 29.37127816517430689800
697.40000 29.37127816517430689800
697.50000 29.37127816517430689800
697.60000 29.37127816517430689800
697.70000 29.37127816517430689800
697.80000 29.37127816517430689800
697.90000 29.37127816517430689800
698.00000 29.37127816517430689800
698.10000 29.37127816517430689800
698.20000 29.37127816517430689800
698.30000 29.37127816517430689800
698.40000 29.37127816517430689800
698.50000 29.37127816517430689800
698.60000 29.37127816517430689800
698.70000 29.37127816517430689800
698.80000 29.37127816517430689800
698.90000 29.37127816517430689800
699.00000 29.37127816517430689800
699.10000 29.37127816517430689800
699.20000 29.37127816517430689800
699.30000 29.37127816517430689800
699.40000 29.37127816517430689800
699.50000 29.37127816517430689800
699.60000 29.37127816517430689800
699.70000 29.37127816517430689800
699.80000 29.37127816517430689800
699.90000 29.37127816517430689800
700.00000 29.37127816517430689800
700.10000 29.37127816517430689800
700.20000 29.37127816517430689800
700.30000 29.37127816517430689800
700.40000 29.37127816517430689800
700.50000 29.37127816517430689800
700.60000 29.37127816517430689800
700.70000 29.37127816517430689800
700.80000 29.37127816517430689800
700.90000 29.37127816517430689800
701.00000 29.37127816517430689800
701.10000 29.37127816517430689800
701.20000 29.37127816517430689800
701.30000 29.37127816517430689800
701.40000 29.37127816517430689800
701.50000 29.37127816517430689800
701.60000 29.37127816517430689800
701.70000 29.37127816517430689800
701.80000 29.37127816517430689800
701.90000 29.37127816517430689800
702.00000 29.37127816517430689800
702.10000 29.37127816517430689800
702.20000 29.37127816517430689800
702.30000 29.37127816517430689800
702.40000 29.37127816517430689800
702.50000 29.37127816517430689800
702.60000 29.37127816517430689800
702.70000 29.37127816517430689800
702.80000 29.37127816517430689800
702.90000 29.37127816517430689800
703.00000 29.37127816517430689800
703.10000 29.37127816517430689800
703.20000 29.37127816517430689800
703.30000 29.37127816517430689800
703.40000 29.37127816517430689800
703.50000 29.37127816517430689800
703.60000 29.37127816517430689800
703.70000 29.37127816517430689800
703.80000 29.37127816517430689800
703.90000 29.37127816517430689800
704.00000 29.37127816517430689800
704.10000 29.37127816517430689800
704.20000 29.37127816517430689800
704.30000 29.37127816517430689800
704.40000 29.37127816517430689800
704.50000 29.37127816517430689800
704.60000 29.37127816517430689800
704.70000 29.37127816517430689800
704.80000 29.37127816517430689800
704.90000 29.37127816517430689800
705.00000 29.37127816517430689800
705.10000 29.37127816517430689800
705.20000 29.37127816517430689800
705.30000 29.37127816517430689800
705.40000 29.37127816517430689800
705.50000 29.37127816517430689800
705.60000 29.37127816517430689800
705.70000 29.37127816517430689800
705.80000 29.37127816517430689800
705.90000 29.37127816517430689800
706.00000 29.37127816517430689800
706.10000 29.37127816517430689800
706.20000 29.37127816517430689800
706.30000 29.37127816517430689800
706.40000 29.37127816517430689800
706.50000 29.37127816517430689800
706.60000 29.37127816517430689800
706.70000 29.37127816517430689800
706.80000 29.37127816517430689800
706.90000 29.37127816517430689800
707.00000 29.37127816517430689800
707.10000 29.37127816517430689800
707.20000 29.37127816517430689800
707.30000 29.37127816517430689800
707.40000 29.37127816517430689800
707.50000 29.37127816517430689800
707.60000 29.37127816517430689800
707.70000 29.37127816517430689800
707.80000 29.37127816517430689800
707.90000 29.37127816517430689800
708.00000 29.37127816517430689800
708.10000 29.37127816517430689800
708.20000 29.37127816517430689800
708.30000 29.37127816517430689800
708.40000 29.37127816517430689800
708.50000 29.37127816517430689800
708.60000 29.37127816517430689800
708.70000 29.37127816517430689800
708.80000 29.37127816517430689800
708.90000 29.37127816517430689800
709.00000 29.37127816517430689800
709.10000 29.37127816517430689800
709.20000 29.37127816517430689800
709.30000 29.37127816517430689800
709.40000 29.37127816517430689800
709.50000 29.37127816517430689800
709.60000 29.37127816517430689800
709.70000 29.37127816517430689800
709.80000 29.37127816517430689800
709.90000 29.37127816517430689800
710.00000 29.37127816517430689800
710.10000 29.37127816517430689800
710.20000 29.37127816517430689800
710.30000 29.37127816517430689800
710.40000 29.37127816517430689800
710.50000 29.37127816517430689800
710.60000 29.37127816517430689800
710.70000 29.37127816517430689800
710.80000 29.37127816517430689800
710.90000 29.37127816517430689800
711.00000 29.37127816517430689800
711.10000 29.37127816517430689800
711.20000 29.37127816517430689800
711.30000 29.37127816517430689800
711.40000 29.37127816517430689800
711.50000 29.37127816517430689800
711.60000 29.37127816517430689800
711.70000 29.37127816517430689800
711.80000 29.37127816517430689800
711.90000 29.37127816517430689800
712.00000 29.37127816517430689800
712.10000 29.37127816517430689800
712.20000 29.37127816517430689800
712.30000 29.37127816517430689800
712.40000 29.37127816517430689800
712.50000 29.37127816517430689800
712.60000 29.37127816517430689800
712.70000 29.37127816517430689800
712.80000 29.37127816517430689800
712.90000 29.37127816517430689800
713.00000 29.37127816517430689800
713.10000 29.37127816517430689800
713.20000 29.37127816517430689800
713.30000 29.37127816517430689800
713.40000 29.37127816517430689800
713.50000 29.37127816517430689800
713.60000 29.37127816517430689800
713.70000 29.37127816517430689800
713.80000 29.37127816517430689800
713.90000 29.37127816517430689800
714.00000 29.37127816517430689800
714.10000 29.37127816517430689800
714.20000 29.37127816517430689800
714.30000 29.37127816517430689800
714.40000 29.37127816517430689800
714.50000 29.37127816517430689800
714.60000 29.37127816517430689800
714.70000 29.37127816517430689800
714.80000 29.37127816517430689800
714.90000 29.37127816517430689800
715.00000 29.37127816517430689800
715.10000 29.37127816517430689800
715.20000 29.37127816517430689800
715.30000 29.37127816517430689800
715.40000 29.37127816517430689800
715.50000 29.37127816517430689800
715.60000 29.37127816517430689800
715.70000 29.37127816517430689800
715.80000 29.37127816517430689800
715.90000 29.37127816517430689800
716.00000 29.37127816517430689800
716.10000 29.37127816517430689800
716.20000 29.37127816517430689800
716.30000 29.37127816517430689800
716.40000 29.37127816517430689800
716.50000 29.37127816517430689800
716.60000 29.37127816517430689800
716.70000 29.37127816517430689800
716.80000 29.37127816517430689800
716.90000 29.37127816517430689800
717.00000 29.37127816517430689800
717.10000 29.37127816517430689800
717.20000 29.37127816517430689800
717.30000 29.37127816517430689800
717.40000 29.37127816517430689800
717.50000 29.37127816517430689800
717.60000 29.37127816517430689800
717.70000 29.37127816517430689800
717.80000 29.37127816517430689800
717.90000 29.37127816517430689800
718.00000 29.37127816517430689800
718.10000 29.37127816517430689800
718.20000 29.37127816517430689800
718.30000 29.37127816517430689800
718.40000 29.37127816517430689800
718.50000 29.37127816517430689800
718.60000 29.37127816517430689800
718.70000 29.37127816517430689800
718.80000 29.37127816517430689800
718.90000 29.37127816517430689800
719.00000 29.37127816517430689800
719.10000 29.37127816517430689800
719.20000 29.37127816517430689800
719.30000 29.37127816517430689800
719.40000 29.37127816517430689800
719.50000 29.37127816517430689800
719.60000 29.37127816517430689800
719.70000 29.37127816517430689800
719.80000 29.37127816517430689800
719.90000 29.37127816517430689800
720.00000 29.37127816517430689800
720.10000 29.37127816517430689800
720.20000 29.37127816517430689800
720.30000 29.37127816517430689800
720.40000 29.37127816517430689800
720.50000 29.37127816517430689800
720.60000 29.37127816517430689800
720.70000 29.37127816517430689800
720.80000 29.37127816517430689800
720.90000 29.37127816517430689800
721.00000 29.37127816517430689800
721.10000 29.37127816517430689800
721.20000 29.37127816517430689800
721.30000 29.37127816517430689800
721.40000 29.37127816517430689800
721.50000 29.37127816517430689800
721.60000 29.37127816517430689800
721.70000 29.37127816517430689800
721.80000 29.37127816517430689800
721.90000 29.37127816517430689800
722.00000 29.37127816517430689800
722.10000 29.37127816517430689800
722.20000 29.37127816517430689800
722.30000 29.37127816517430689800
722.40000 29.37127816517430689800
722.50000 29.37127816517430689800
722.60000 29.37127816517430689800
722.70000 29.37127816517430689800
722.80000 29.37127816517430689800
722.90000 29.37127816517430689800
723.00000 29.37127816517430689800
723.10000 29.37127816517430689800
723.20000 29.37127816517430689800
723.30000 29.37127816517430689800
723.40000 29.37127816517430689800
723.50000 29.37127816517430689800
723.60000 29.37127816517430689800
723.70000 29.37127816517430689800
723.80000 29.37127816517430689800
723.90000 29.37127816517430689800
724.00000 29.37127816517430689800
724.10000 29.37127816517430689800
724.20000 29.37127816517430689800
724.30000 29.37127816517430689800
724.40000 29.37127816517430689800
724.50000 29.37127816517430689800
724.60000 29.37127816517430689800
724.70000 29.37127816517430689800
724.80000 29.37127816517430689800
724.90000 29.37127816517430689800
725.00000 29.37127816517430689800
725.10000 29.37127816517430689800
725.20000 29.37127816517430689800
725.30000 29.37127816517430689800
725.40000 29.37127816517430689800
725.50000 29.37127816517430689800
725.60000 29.37127816517430689800
725.70000 29.37127816517430689800
725.80000 29.37127816517430689800
725.90000 29.37127816517430689800
726.00000 29.37127816517430689800
726.10000 29.37127816517430689800
726.20000 29.37127816517430689800
726.30000 29.37127816517430689800
726.40000 29.37127816517430689800
726.50000 29.37127816517430689800
726.60000 29.37127816517430689800
726.70000 29.37127816517430689800
726.80000 29.37127816517430689800
726.90000 29.37127816517430689800
727.00000 29.37127816517430689800
727.10000 29.37127816517430689800
727.20000 29.37127816517430689800
727.30000 29.37127816517430689800
727.40000 29.37127816517430689800
727.50000 29.37127816517430689800
727.60000 29.37127816517430689800
727.70000 29.37127816517430689800
727.80000 29.37127816517430689800
727.90000 29.37127816517430689800
728.00000 29.37127816517430689800
728.10000 29.37127816517430689800
728.20000 29.37127816517430689800
728.30000 29.37127816517430689800
728.40000 29.37127816517430689800
728.50000 29.37127816517430689800
728.60000 29.37127816517430689800
728.70000 29.37127816517430689800
728.80000 29.37127816517430689800
728.90000 29.37127816517430689800
729.00000 29.37127816517430689800
729.10000 29.37127816517430689800
729.20000 29.37127816517430689800
729.30000 29.37127816517430689800
729.40000 29.37127816517430689800
729.50000 29.37127816517430689800
729.60000 29.37127816517430689800
729.70000 29.37127816517430689800
729.80000 29.37127816517430689800
729.90000 29.37127816517430689800
730.00000 29.37127816517430689800
730.10000 29.37127816517430689800
730.20000 29.37127816517430689800
730.30000 29.37127816517430689800
730.40000 29.37127816517430689800
730.50000 29.37127816517430689800
730.60000 29.37127816517430689800
730.70000 29.37127816517430689800
730.80000 29.37127816517430689800
730.90000 29.37127816517430689800
731.00000 29.37127816517430689800
731.10000 29.37127816517430689800
731.20000 29.37127816517430689800
731.30000 29.37127816517430689800
731.40000 29.37127816517430689800
731.50000 29.37127816517430689800
731.60000 29.37127816517430689800
731.70000 29.37127816517430689800
731.80000 29.37127816517430689800
731.90000 29.37127816517430689800
732.00000 29.37127816517430689800
732.10000 29.37127816517430689800
732.20000 29.37127816517430689800
732.30000 29.37127816517430689800
732.40000 29.37127816517430689800
732.50000 29.37127816517430689800
732.60000 29.37127816517430689800
732.70000 29.37127816517430689800
732.80000 29.37127816517430689800
732.90000 29.37127816517430689800
733.00000 29.37127816517430689800
733.10000 29.37127816517430689800
733.20000 29.37127816517430689800
733.30000 29.37127816517430689800
733.40000 29.37127816517430689800
733.50000 29.37127816517430689800
733.60000 29.37127816517430689800
733.70000 29.37127816517430689800
733.80000 29.37127816517430689800
733.90000 29.37127816517430689800
734.00000 29.37127816517430689800
734.10000 29.37127816517430689800
734.20000 29.37127816517430689800
734.30000 29.37127816517430689800
734.40000 29.37127816517430689800
734.50000 29.37127816517430689800
734.60000 29.37127816517430689800
734.70000 29.37127816517430689800
734.80000 29.37127816517430689800
734.90000 29.37127816517430689800
735.00000 29.37127816517430689800
735.10000 29.37127816517430689800
735.20000 29.37127816517430689800
735.30000 29.37127816517430689800
735.40000 29.37127816517430689800
735.50000 29.37127816517430689800
735.60000 29.37127816517430689800
735.70000 29.37127816517430689800
735.80000 29.37127816517430689800
735.90000 29.37127816517430689800
736.00000 29.37127816517430689800
736.10000 29.37127816517430689800
736.20000 29.37127816517430689800
736.30000 29.37127816517430689800
736.40000 29.37127816517430689800
736.50000 29.37127816517430689800
736.60000 29.37127816517430689800
736.70000 29.37127816517430689800
736.80000 29.37127816517430689800
736.90000 29.37127816517430689800
737.00000 29.37127816517430689800
737.10000 29.37127816517430689800
737.20000 29.37127816517430689800
737.30000 29.37127816517430689800
737.40000 29.37127816517430689800
737.50000 29.37127816517430689800
737.60000 29.37127816517430689800
737.70000 29.37127816517430689800
737.80000 29.37127816517430689800
737.90000 29.37127816517430689800
738.00000 29.37127816517430689800
738.10000 29.37127816517430689800
738.20000 29.37127816517430689800
738.30000 29.37127816517430689800
738.40000 29.37127816517430689800
738.50000 29.37127816517430689800
738.60000 29.37127816517430689800
738.70000 29.37127816517430689800
738.80000 29.37127816517430689800
738.90000 29.37127816517430689800
739.00000 29.37127816517430689800
739.10000 29.37127816517430689800
739.20000 29.37127816517430689800
739.30000 29.37127816517430689800
739.40000 29.37127816517430689800
739.50000 29.37127816517430689800
739.60000 29.37127816517430689800
739.70000 29.37127816517430689800
739.80000 29.37127816517430689800
739.90000 29.37127816517430689800
740.00000 29.37127816517430689800
740.10000 29.37127816517430689800
740.20000 29.37127816517430689800
740.30000 29.37127816517430689800
740.40000 29.37127816517430689800
740.50000 29.37127816517430689800
740.60000 29.37127816517430689800
740.70000 29.37127816517430689800
740.80000 29.37127816517430689800
740.90000 29.37127816517430689800
741.00000 29.37127816517430689800
741.10000 29.37127816517430689800
741.20000 29.37127816517430689800
741.30000 29.37127816517430689800
741.40000 29.37127816517430689800
741.50000 29.37127816517430689800
741.60000 29.37127816517430689800
741.70000 29.37127816517430689800
741.80000 29.37127816517430689800
741.90000 29.37127816517430689800
742.00000 29.37127816517430689800
742.10000 29.37127816517430689800
742.20000 29.37127816517430689800
742.30000 29.37127816517430689800
742.40000 29.37127816517430689800
742.50000 29.37127816517430689800
742.60000 29.37127816517430689800
742.70000 29.37127816517430689800
742.80000 29.37127816517430689800
742.90000 29.37127816517430689800
743.00000 29.37127816517430689800
743.10000 29.37127816517430689800
743.20000 29.37127816517430689800
743.30000 29.37127816517430689800
743.40000 29.37127816517430689800
743.50000 29.37127816517430689800
743.60000 29.37127816517430689800
743.70000 29.37127816517430689800
743.80000 29.37127816517430689800
743.90000 29.37127816517430689800
744.00000 29.37127816517430689800
744.10000 29.37127816517430689800
744.20000 29.37127816517430689800
744.30000 29.37127816517430689800
744.40000 29.37127816517430689800
744.50000 29.37127816517430689800
744.60000 29.37127816517430689800
744.70000 29.37127816517430689800
744.80000 29.37127816517430689800
744.90000 29.37127816517430689800
745.00000 29.37127816517430689800
745.10000 29.37127816517430689800
745.20000 29.37127816517430689800
745.30000 29.37127816517430689800
745.40000 29.37127816517430689800
745.50000 29.37127816517430689800
745.60000 29.37127816517430689800
745.70000 29.37127816517430689800
745.80000 29.37127816517430689800
745.90000 29.37127816517430689800
746.00000 29.37127816517430689800
746.10000 29.37127816517430689800
746.20000 29.37127816517430689800
746.30000 29.37127816517430689800
746.40000 29.37127816517430689800
746.50000 29.37127816517430689800
746.60000 29.37127816517430689800
746.70000 29.37127816517430689800
746.80000 29.37127816517430689800
746.90000 29.37127816517430689800
747.00000 29.37127816517430689800
747.10000 29.37127816517430689800
747.20000 29.37127816517430689800
747.30000 29.37127816517430689800
747.40000 29.37127816517430689800
747.50000 29.37127816517430689800
747.60000 29.37127816517430689800
747.70000 29.37127816517430689800
747.80000 29.37127816517430689800
747.90000 29.37127816517430689800
748.00000 29.37127816517430689800
748.10000 29.37127816517430689800
748.20000 29.37127816517430689800
748.30000 29.37127816517430689800
748.40000 29.37127816517430689800
748.50000 29.37127816517430689800
748.60000 29.37127816517430689800
748.70000 29.37127816517430689800
748.80000 29.37127816517430689800
748.90000 29.37127816517430689800
749.00000 29.37127816517430689800
749.10000 29.37127816517430689800
749.20000 29.37127816517430689800
749.30000 29.37127816517430689800
749.40000 29.37127816517430689800
749.50000 29.37127816517430689800
749.60000 29.37127816517430689800
749.70000 29.37127816517430689800
749.80000 29.37127816517430689800
749.90000 29.37127816517430689800
750.00000 29.37127816517430689800
750.10000 29.37127816517430689800
750.20000 29.37127816517430689800
750.30000 29.37127816517430689800
750.40000 29.37127816517430689800
750.50000 29.37127816517430689800
750.60000 29.37127816517430689800
750.70000 29.37127816517430689800
750.80000 29.37127816517430689800
750.90000 29.37127816517430689800
751.00000 29.37127816517430689800
751.10000 29.37127816517430689800
751.20000 29.37127816517430689800
751.30000 29.37127816517430689800
751.40000 29.37127816517430689800
751.50000 29.37127816517430689800
751.60000 29.37127816517430689800
751.70000 29.37127816517430689800
751.80000 29.37127816517430689800
751.90000 29.37127816517430689800
752.00000 29.37127816517430689800
752.10000 29.37127816517430689800
752.20000 29.37127816517430689800
752.30000 29.37127816517430689800
752.40000 29.37127816517430689800
752.50000 29.37127816517430689800
752.60000 29.37127816517430689800
752.70000 29.37127816517430689800
752.80000 29.37127816517430689800
752.90000 29.37127816517430689800
753.00000 29.37127816517430689800
753.10000 29.37127816517430689800
753.20000 29.37127816517430689800
753.30000 29.37127816517430689800
753.40000 29.37127816517430689800
753.50000 29.37127816517430689800
753.60000 29.37127816517430689800
753.70000 29.37127816517430689800
753.80000 29.37127816517430689800
753.90000 29.37127816517430689800
754.00000 29.37127816517430689800
754.10000 29.37127816517430689800
754.20000 29.37127816517430689800
754.30000 29.37127816517430689800
754.40000 29.37127816517430689800
754.50000 29.37127816517430689800
754.60000 29.37127816517430689800
754.70000 29.37127816517430689800
754.80000 29.37127816517430689800
754.90000 29.37127816517430689800
755.00000 29.37127816517430689800
755.10000 29.37127816517430689800
755.20000 29.37127816517430689800
755.30000 29.37127816517430689800
755.40000 29.37127816517430689800
755.50000 29.37127816517430689800
755.60000 29.37127816517430689800
755.70000 29.37127816517430689800
755.80000 29.37127816517430689800
755.90000 29.37127816517430689800
756.00000 29.37127816517430689800
756.10000 29.37127816517430689800
756.20000 29.37127816517430689800
756.30000 29.37127816517430689800
756.40000 29.37127816517430689800
756.50000 29.37127816517430689800
756.60000 29.37127816517430689800
756.70000 29.37127816517430689800
756.80000 29.37127816517430689800
756.90000 29.37127816517430689800
757.00000 29.37127816517430689800
757.10000 29.37127816517430689800
757.20000 29.37127816517430689800
757.30000 29.37127816517430689800
757.40000 29.37127816517430689800
757.50000 29.37127816517430689800
757.60000 29.37127816517430689800
757.70000 29.37127816517430689800
757.80000 29.37127816517430689800
757.90000 29.37127816517430689800
758.00000 29.37127816517430689800
758.10000 29.37127816517430689800
758.20000 29.37127816517430689800
758.30000 29.37127816517430689800
758.40000 29.37127816517430689800
758.50000 29.37127816517430689800
758.60000 29.37127816517430689800
758.70000 29.37127816517430689800
758.80000 29.37127816517430689800
758.90000 29.37127816517430689800
759.00000 29.37127816517430689800
759.10000 29.37127816517430689800
759.20000 29.37127816517430689800
759.30000 29.37127816517430689800
759.40000 29.37127816517430689800
759.50000 29.37127816517430689800
759.60000 29.37127816517430689800
759.70000 29.37127816517430689800
759.80000 29.37127816517430689800
759.90000 29.37127816517430689800
760.00000 29.37127816517430689800
760.10000 29.37127816517430689800
760.20000 29.37127816517430689800
760.30000 29.37127816517430689800
760.40000 29.37127816517430689800
760.50000 29.37127816517430689800
760.60000 29.37127816517430689800
760.70000 29.37127816517430689800
760.80000 29.37127816517430689800
760.90000 29.37127816517430689800
761.00000 29.37127816517430689800
761.10000 29.37127816517430689800
761.20000 29.37127816517430689800
761.30000 29.37127816517430689800
761.40000 29.37127816517430689800
761.50000 29.37127816517430689800
761.60000 29.37127816517430689800
761.70000 29.37127816517430689800
761.80000 29.37127816517430689800
761.90000 29.37127816517430689800
762.00000 29.37127816517430689800
762.10000 29.37127816517430689800
762.20000 29.37127816517430689800
762.30000 29.37127816517430689800
762.40000 29.37127816517430689800
762.50000 29.37127816517430689800
762.60000 29.37127816517430689800
762.70000 29.37127816517430689800
762.80000 29.37127816517430689800
762.90000 29.37127816517430689800
763.00000 29.37127816517430689800
763.10000 29.37127816517430689800
763.20000 29.37127816517430689800
763.30000 29.37127816517430689800
763.40000 29.37127816517430689800
763.50000 29.37127816517430689800
763.60000 29.37127816517430689800
763.70000 29.37127816517430689800
763.80000 29.37127816517430689800
763.90000 29.37127816517430689800
764.00000 29.37127816517430689800
764.10000 29.37127816517430689800
764.20000 29.37127816517430689800
764.30000 29.37127816517430689800
764.40000 29.37127816517430689800
764.50000 29.37127816517430689800
764.60000 29.37127816517430689800
764.70000 29.37127816517430689800
764.80000 29.37127816517430689800
764.90000 29.37127816517430689800
765.00000 29.37127816517430689800
765.10000 29.37127816517430689800
765.20000 29.37127816517430689800
765.30000 29.37127816517430689800
765.40000 29.37127816517430689800
765.50000 29.37127816517430689800
765.60000 29.37127816517430689800
765.70000 29.37127816517430689800
765.80000 29.37127816517430689800
765.90000 29.37127816517430689800
766.00000 29.37127816517430689800
766.10000 29.37127816517430689800
766.20000 29.37127816517430689800
766.30000 29.37127816517430689800
766.40000 29.37127816517430689800
766.50000 29.37127816517430689800
766.60000 29.37127816517430689800
766.70000 29.37127816517430689800
766.80000 29.37127816517430689800
766.90000 29.37127816517430689800
767.00000 29.37127816517430689800
767.10000 29.37127816517430689800
767.20000 29.37127816517430689800
767.30000 29.37127816517430689800
767.40000 29.37127816517430689800
767.50000 29.37127816517430689800
767.60000 29.37127816517430689800
767.70000 29.37127816517430689800
767.80000 29.37127816517430689800
767.90000 29.37127816517430689800
768.00000 29.37127816517430689800
768.10000 29.37127816517430689800
768.20000 29.37127816517430689800
768.30000 29.37127816517430689800
768.40000 29.37127816517430689800
768.50000 29.37127816517430689800
768.60000 29.37127816517430689800
768.70000 29.37127816517430689800
768.80000 29.37127816517430689800
768.90000 29.37127816517430689800
769.00000 29.37127816517430689800
769.10000 29.37127816517430689800
769.20000 29.37127816517430689800
769.30000 29.37127816517430689800
769.40000 29.37127816517430689800
769.50000 29.37127816517430689800
769.60000 29.37127816517430689800
769.70000 29.37127816517430689800
769.80000 29.37127816517430689800
769.90000 29.37127816517430689800
770.00000 29.37127816517430689800
770.10000 29.37127816517430689800
770.20000 29.37127816517430689800
770.30000 29.37127816517430689800
770.40000 29.37127816517430689800
770.50000 29.37127816517430689800
770.60000 29.37127816517430689800
770.70000 29.37127816517430689800
770.80000 29.37127816517430689800
770.90000 29.37127816517430689800
771.00000 29.37127816517430689800
771.10000 29.37127816517430689800
771.20000 29.37127816517430689800
771.30000 29.37127816517430689800
771.40000 29.37127816517430689800
771.50000 29.37127816517430689800
771.60000 29.37127816517430689800
771.70000 29.37127816517430689800
771.80000 29.37127816517430689800
771.90000 29.37127816517430689800
772.00000 29.37127816517430689800
772.10000 29.37127816517430689800
772.20000 29.37127816517430689800
772.30000 29.37127816517430689800
772.40000 29.37127816517430689800
772.50000 29.37127816517430689800
772.60000 29.37127816517430689800
772.70000 29.37127816517430689800
772.80000 29.37127816517430689800
772.90000 29.37127816517430689800
773.00000 29.37127816517430689800
773.10000 29.37127816517430689800
773.20000 29.37127816517430689800
773.30000 29.37127816517430689800
773.40000 29.37127816517430689800
773.50000 29.37127816517430689800
773.60000 29.37127816517430689800
773.70000 29.37127816517430689800
773.80000 29.37127816517430689800
773.90000 29.37127816517430689800
774.00000 29.37127816517430689800
774.10000 29.37127816517430689800
774.20000 29.37127816517430689800
774.30000 29.37127816517430689800
774.40000 29.37127816517430689800
774.50000 29.37127816517430689800
774.60000 29.37127816517430689800
774.70000 29.37127816517430689800
774.80000 29.37127816517430689800
774.90000 29.37127816517430689800
775.00000 29.37127816517430689800
775.10000 29.37127816517430689800
775.20000 29.37127816517430689800
775.30000 29.37127816517430689800
775.40000 29.37127816517430689800
775.50000 29.37127816517430689800
775.60000 29.37127816517430689800
775.70000 29.37127816517430689800
775.80000 29.37127816517430689800
775.90000 29.37127816517430689800
776.00000 29.37127816517430689800
776.10000 29.37127816517430689800
776.20000 29.37127816517430689800
776.30000 29.37127816517430689800
776.40000 29.37127816517430689800
776.50000 29.37127816517430689800
776.60000 29.37127816517430689800
776.70000 29.37127816517430689800
776.80000 29.37127816517430689800
776.90000 29.37127816517430689800
777.00000 29.37127816517430689800
777.10000 29.37127816517430689800
777.20000 29.37127816517430689800
777.30000 29.37127816517430689800
777.40000 29.37127816517430689800
777.50000 29.37127816517430689800
777.60000 29.37127816517430689800
777.70000 29.37127816517430689800
777.80000 29.37127816517430689800
777.90000 29.37127816517430689800
778.00000 29.37127816517430689800
778.10000 29.37127816517430689800
778.20000 29.37127816517430689800
778.30000 29.37127816517430689800
778.40000 29.37127816517430689800
778.50000 29.37127816517430689800
778.60000 29.37127816517430689800
778.70000 29.37127816517430689800
778.80000 29.37127816517430689800
778.90000 29.37127816517430689800
779.00000 29.37127816517430689800
779.10000 29.37127816517430689800
779.20000 29.37127816517430689800
779.30000 29.37127816517430689800
779.40000 29.37127816517430689800
779.50000 29.37127816517430689800
779.60000 29.37127816517430689800
779.70000 29.37127816517430689800
779.80000 29.37127816517430689800
779.90000 29.37127816517430689800
780.00000 29.37127816517430689800
780.10000 29.37127816517430689800
780.20000 29.37127816517430689800
780.30000 29.37127816517430689800
780.40000 29.37127816517430689800
780.50000 29.37127816517430689800
780.60000 29.37127816517430689800
780.70000 29.37127816517430689800
780.80000 29.37127816517430689800
780.90000 29.37127816517430689800
781.00000 29.37127816517430689800
781.10000 29.37127816517430689800
781.20000 29.37127816517430689800
781.30000 29.37127816517430689800
781.40000 29.37127816517430689800
781.50000 29.37127816517430689800
781.60000 29.37127816517430689800
781.70000 29.37127816517430689800
781.80000 29.37127816517430689800
781.90000 29.37127816517430689800
782.00000 29.37127816517430689800
782.10000 29.37127816517430689800
782.20000 29.37127816517430689800
782.30000 29.37127816517430689800
782.40000 29.37127816517430689800
782.50000 29.37127816517430689800
782.60000 29.37127816517430689800
782.70000 29.37127816517430689800
782.80000 29.37127816517430689800
782.90000 29.37127816517430689800
783.00000 29.37127816517430689800
783.10000 29.37127816517430689800
783.20000 29.37127816517430689800
783.30000 29.37127816517430689800
783.40000 29.37127816517430689800
783.50000 29.37127816517430689800
783.60000 29.37127816517430689800
783.70000 29.37127816517430689800
783.80000 29.37127816517430689800
783.90000 29.37127816517430689800
784.00000 29.37127816517430689800
784.10000 29.37127816517430689800
784.20000 29.37127816517430689800
784.30000 29.37127816517430689800
784.40000 29.37127816517430689800
784.50000 29.37127816517430689800
784.60000 29.37127816517430689800
784.70000 29.37127816517430689800
784.80000 29.37127816517430689800
784.90000 29.37127816517430689800
785.00000 29.37127816517430689800
785.10000 29.37127816517430689800
785.20000 29.37127816517430689800
785.30000 29.37127816517430689800
785.40000 29.37127816517430689800
785.50000 29.37127816517430689800
785.60000 29.37127816517430689800
785.70000 29.37127816517430689800
785.80000 29.37127816517430689800
785.90000 29.37127816517430689800
786.00000 29.37127816517430689800
786.10000 29.37127816517430689800
786.20000 29.37127816517430689800
786.30000 29.37127816517430689800
786.40000 29.37127816517430689800
786.50000 29.37127816517430689800
786.60000 29.37127816517430689800
786.70000 29.37127816517430689800
786.80000 29.37127816517430689800
786.90000 29.37127816517430689800
787.00000 29.37127816517430689800
787.10000 29.37127816517430689800
787.20000 29.37127816517430689800
787.30000 29.37127816517430689800
787.40000 29.37127816517430689800
787.50000 29.37127816517430689800
787.60000 29.37127816517430689800
787.70000 29.37127816517430689800
787.80000 29.37127816517430689800
787.90000 29.37127816517430689800
788.00000 29.37127816517430689800
788.10000 29.37127816517430689800
788.20000 29.37127816517430689800
788.30000 29.37127816517430689800
788.40000 29.37127816517430689800
788.50000 29.37127816517430689800
788.60000 29.37127816517430689800
788.70000 29.37127816517430689800
788.80000 29.37127816517430689800
788.90000 29.37127816517430689800
789.00000 29.37127816517430689800
789.10000 29.37127816517430689800
789.20000 29.37127816517430689800
789.30000 29.37127816517430689800
789.40000 29.37127816517430689800
789.50000 29.37127816517430689800
789.60000 29.37127816517430689800
789.70000 29.37127816517430689800
789.80000 29.37127816517430689800
789.90000 29.37127816517430689800
790.00000 29.37127816517430689800
790.10000 29.37127816517430689800
790.20000 29.37127816517430689800
790.30000 29.37127816517430689800
790.40000 29.37127816517430689800
790.50000 29.37127816517430689800
790.60000 29.37127816517430689800
790.70000 29.37127816517430689800
790.80000 29.37127816517430689800
790.90000 29.37127816517430689800
791.00000 29.37127816517430689800
791.10000 29.37127816517430689800
791.20000 29.37127816517430689800
791.30000 29.37127816517430689800
791.40000 29.37127816517430689800
791.50000 29.37127816517430689800
791.60000 29.37127816517430689800
791.70000 29.37127816517430689800
791.80000 29.37127816517430689800
791.90000 29.37127816517430689800
792.00000 29.37127816517430689800
792.10000 29.37127816517430689800
792.20000 29.37127816517430689800
792.30000 29.37127816517430689800
792.40000 29.37127816517430689800
792.50000 29.37127816517430689800
792.60000 29.37127816517430689800
792.70000 29.37127816517430689800
792.80000 29.37127816517430689800
792.90000 29.37127816517430689800
793.00000 29.37127816517430689800
793.10000 29.37127816517430689800
793.20000 29.37127816517430689800
793.30000 29.37127816517430689800
793.40000 29.37127816517430689800
793.50000 29.37127816517430689800
793.60000 29.37127816517430689800
793.70000 29.37127816517430689800
793.80000 29.37127816517430689800
793.90000 29.37127816517430689800
794.00000 29.37127816517430689800
794.10000 29.37127816517430689800
794.20000 29.37127816517430689800
794.30000 29.37127816517430689800
794.40000 29.37127816517430689800
794.50000 29.37127816517430689800
794.60000 29.37127816517430689800
794.70000 29.37127816517430689800
794.80000 29.37127816517430689800
794.90000 29.37127816517430689800
795.00000 29.37127816517430689800
795.10000 29.37127816517430689800
795.20000 29.37127816517430689800
795.30000 29.37127816517430689800
795.40000 29.37127816517430689800
795.50000 29.37127816517430689800
795.60000 29.37127816517430689800
795.70000 29.37127816517430689800
795.80000 29.37127816517430689800
795.90000 29.37127816517430689800
796.00000 29.37127816517430689800
796.10000 29.37127816517430689800
796.20000 29.37127816517430689800
796.30000 29.37127816517430689800
796.40000 29.37127816517430689800
796.50000 29.37127816517430689800
796.60000 29.37127816517430689800
796.70000 29.37127816517430689800
796.80000 29.37127816517430689800
796.90000 29.37127816517430689800
797.00000 29.37127816517430689800
797.10000 29.37127816517430689800
797.20000 29.37127816517430689800
797.30000 29.37127816517430689800
797.40000 29.37127816517430689800
797.50000 29.37127816517430689800
797.60000 29.37127816517430689800
797.70000 29.37127816517430689800
797.80000 29.37127816517430689800
797.90000 29.37127816517430689800
798.00000 29.37127816517430689800
798.10000 29.37127816517430689800
798.20000 29.37127816517430689800
798.30000 29.37127816517430689800
798.40000 29.37127816517430689800
798.50000 29.37127816517430689800
798.60000 29.37127816517430689800
798.70000 29.37127816517430689800
798.80000 29.37127816517430689800
798.90000 29.37127816517430689800
799.00000 29.37127816517430689800
799.10000 29.37127816517430689800
799.20000 29.37127816517430689800
799.30000 29.37127816517430689800
799.40000 29.37127816517430689800
799.50000 29.37127816517430689800
799.60000 29.37127816517430689800
799.70000 29.37127816517430689800
799.80000 29.37127816517430689800
799.90000 29.37127816517430689800
800.00000 29.37127816517430689800
800.10000 29.37127816517430689800
800.20000 29.37127816517430689800
800.30000 29.37127816517430689800
800.40000 29.37127816517430689800
800.50000 29.37127816517430689800
800.60000 29.37127816517430689800
800.70000 29.37127816517430689800
800.80000 29.37127816517430689800
800.90000 29.37127816517430689800
801.00000 29.37127816517430689800
801.10000 29.37127816517430689800
801.20000 29.37127816517430689800
801.30000 29.37127816517430689800
801.40000 29.37127816517430689800
801.50000 29.37127816517430689800
801.60000 29.37127816517430689800
801.70000 29.37127816517430689800
801.80000 29.37127816517430689800
801.90000 29.37127816517430689800
802.00000 29.37127816517430689800
802.10000 29.37127816517430689800
802.20000 29.37127816517430689800
802.30000 29.37127816517430689800
802.40000 29.37127816517430689800
802.50000 29.37127816517430689800
802.60000 29.37127816517430689800
802.70000 29.37127816517430689800
802.80000 29.37127816517430689800
802.90000 29.37127816517430689800
803.00000 29.37127816517430689800
803.10000 29.37127816517430689800
803.20000 29.37127816517430689800
803.30000 29.37127816517430689800
803.40000 29.37127816517430689800
803.50000 29.37127816517430689800
803.60000 29.37127816517430689800
803.70000 29.37127816517430689800
803.80000 29.37127816517430689800
803.90000 29.37127816517430689800
804.00000 29.37127816517430689800
804.10000 29.37127816517430689800
804.20000 29.37127816517430689800
804.30000 29.37127816517430689800
804.40000 29.37127816517430689800
804.50000 29.37127816517430689800
804.60000 29.37127816517430689800
804.70000 29.37127816517430689800
804.80000 29.37127816517430689800
804.90000 29.37127816517430689800
805.00000 29.37127816517430689800
805.10000 29.37127816517430689800
805.20000 29.37127816517430689800
805.30000 29.37127816517430689800
805.40000 29.37127816517430689800
805.50000 29.37127816517430689800
805.60000 29.37127816517430689800
805.70000 29.37127816517430689800
805.80000 29.37127816517430689800
805.90000 29.37127816517430689800
806.00000 29.37127816517430689800
806.10000 29.37127816517430689800
806.20000 29.37127816517430689800
806.30000 29.37127816517430689800
806.40000 29.37127816517430689800
806.50000 29.37127816517430689800
806.60000 29.37127816517430689800
806.70000 29.37127816517430689800
806.80000 29.37127816517430689800
806.90000 29.37127816517430689800
807.00000 29.37127816517430689800
807.10000 29.37127816517430689800
807.20000 29.37127816517430689800
807.30000 29.37127816517430689800
807.40000 29.37127816517430689800
807.50000 29.37127816517430689800
807.60000 29.37127816517430689800
807.70000 29.37127816517430689800
807.80000 29.37127816517430689800
807.90000 29.37127816517430689800
808.00000 29.37127816517430689800
808.10000 29.37127816517430689800
808.20000 29.37127816517430689800
808.30000 29.37127816517430689800
808.40000 29.37127816517430689800
808.50000 29.37127816517430689800
808.60000 29.37127816517430689800
808.70000 29.37127816517430689800
808.80000 29.37127816517430689800
808.90000 29.37127816517430689800
809.00000 29.37127816517430689800
809.10000 29.37127816517430689800
809.20000 29.37127816517430689800
809.30000 29.37127816517430689800
809.40000 29.37127816517430689800
809.50000 29.37127816517430689800
809.60000 29.37127816517430689800
809.70000 29.37127816517430689800
809.80000 29.37127816517430689800
809.90000 29.37127816517430689800
810.00000 29.37127816517430689800
810.10000 29.37127816517430689800
810.20000 29.37127816517430689800
810.30000 29.37127816517430689800
810.40000 29.37127816517430689800
810.50000 29.37127816517430689800
810.60000 29.37127816517430689800
810.70000 29.37127816517430689800
810.80000 29.37127816517430689800
810.90000 29.37127816517430689800
811.00000 29.37127816517430689800
811.10000 29.37127816517430689800
811.20000 29.37127816517430689800
811.30000 29.37127816517430689800
811.40000 29.37127816517430689800
811.50000 29.37127816517430689800
811.60000 29.37127816517430689800
811.70000 29.37127816517430689800
811.80000 29.37127816517430689800
811.90000 29.37127816517430689800
812.00000 29.37127816517430689800
812.10000 29.37127816517430689800
812.20000 29.37127816517430689800
812.30000 29.37127816517430689800
812.40000 29.37127816517430689800
812.50000 29.37127816517430689800
812.60000 29.37127816517430689800
812.70000 29.37127816517430689800
812.80000 29.37127816517430689800
812.90000 29.37127816517430689800
813.00000 29.37127816517430689800
813.10000 29.37127816517430689800
813.20000 29.37127816517430689800
813.30000 29.37127816517430689800
813.40000 29.37127816517430689800
813.50000 29.37127816517430689800
813.60000 29.37127816517430689800
813.70000 29.37127816517430689800
813.80000 29.37127816517430689800
813.90000 29.37127816517430689800
814.00000 29.37127816517430689800
814.10000 29.37127816517430689800
814.20000 29.37127816517430689800
814.30000 29.37127816517430689800
814.40000 29.37127816517430689800
814.50000 29.37127816517430689800
814.60000 29.37127816517430689800
814.70000 29.37127816517430689800
814.80000 29.37127816517430689800
814.90000 29.37127816517430689800
815.00000 29.37127816517430689800
815.10000 29.37127816517430689800
815.20000 29.37127816517430689800
815.30000 29.37127816517430689800
815.40000 29.37127816517430689800
815.50000 29.37127816517430689800
815.60000 29.37127816517430689800
815.70000 29.37127816517430689800
815.80000 29.37127816517430689800
815.90000 29.37127816517430689800
816.00000 29.37127816517430689800
816.10000 29.37127816517430689800
816.20000 29.37127816517430689800
816.30000 29.37127816517430689800
816.40000 29.37127816517430689800
816.50000 29.37127816517430689800
816.60000 29.37127816517430689800
816.70000 29.37127816517430689800
816.80000 29.37127816517430689800
816.90000 29.37127816517430689800
817.00000 29.37127816517430689800
817.10000 29.37127816517430689800
817.20000 29.37127816517430689800
817.30000 29.37127816517430689800
817.40000 29.37127816517430689800
817.50000 29.37127816517430689800
817.60000 29.37127816517430689800
817.70000 29.37127816517430689800
817.80000 29.37127816517430689800
817.90000 29.37127816517430689800
818.00000 29.37127816517430689800
818.10000 29.37127816517430689800
818.20000 29.37127816517430689800
818.30000 29.37127816517430689800
818.40000 29.37127816517430689800
818.50000 29.37127816517430689800
818.60000 29.37127816517430689800
818.70000 29.37127816517430689800
818.80000 29.37127816517430689800
818.90000 29.37127816517430689800
819.00000 29.37127816517430689800
819.10000 29.37127816517430689800
819.20000 29.37127816517430689800
819.30000 29.37127816517430689800
819.40000 29.37127816517430689800
819.50000 29.37127816517430689800
819.60000 29.37127816517430689800
819.70000 29.37127816517430689800
819.80000 29.37127816517430689800
819.90000 29.37127816517430689800
820.00000 29.37127816517430689800
820.10000 29.37127816517430689800
820.20000 29.37127816517430689800
820.30000 29.37127816517430689800
820.40000 29.37127816517430689800
820.50000 29.37127816517430689800
820.60000 29.37127816517430689800
820.70000 29.37127816517430689800
820.80000 29.37127816517430689800
820.90000 29.37127816517430689800
821.00000 29.37127816517430689800
821.10000 29.37127816517430689800
821.20000 29.37127816517430689800
821.30000 29.37127816517430689800
821.40000 29.37127816517430689800
821.50000 29.37127816517430689800
821.60000 29.37127816517430689800
821.70000 29.37127816517430689800
821.80000 29.37127816517430689800
821.90000 29.37127816517430689800
822.00000 29.37127816517430689800
822.10000 29.37127816517430689800
822.20000 29.37127816517430689800
822.30000 29.37127816517430689800
822.40000 29.37127816517430689800
822.50000 29.37127816517430689800
822.60000 29.37127816517430689800
822.70000 29.37127816517430689800
822.80000 29.37127816517430689800
822.90000 29.37127816517430689800
823.00000 29.37127816517430689800
823.10000 29.37127816517430689800
823.20000 29.37127816517430689800
823.30000 29.37127816517430689800
823.40000 29.37127816517430689800
823.50000 29.37127816517430689800
823.60000 29.37127816517430689800
823.70000 29.37127816517430689800
823.80000 29.37127816517430689800
823.90000 29.37127816517430689800
824.00000 29.37127816517430689800
824.10000 29.37127816517430689800
824.20000 29.37127816517430689800
824.30000 29.37127816517430689800
824.40000 29.37127816517430689800
824.50000 29.37127816517430689800
824.60000 29.37127816517430689800
824.70000 29.37127816517430689800
824.80000 29.37127816517430689800
824.90000 29.37127816517430689800
825.00000 29.37127816517430689800
825.10000 29.37127816517430689800
825.20000 29.37127816517430689800
825.30000 29.37127816517430689800
825.40000 29.37127816517430689800
825.50000 29.37127816517430689800
825.60000 29.37127816517430689800
825.70000 29.37127816517430689800
825.80000 29.37127816517430689800
825.90000 29.37127816517430689800
826.00000 29.37127816517430689800
826.10000 29.37127816517430689800
826.20000 29.37127816517430689800
826.30000 29.37127816517430689800
826.40000 29.37127816517430689800
826.50000 29.37127816517430689800
826.60000 29.37127816517430689800
826.70000 29.37127816517430689800
826.80000 29.37127816517430689800
826.90000 29.37127816517430689800
827.00000 29.37127816517430689800
827.10000 29.37127816517430689800
827.20000 29.37127816517430689800
827.30000 29.37127816517430689800
827.40000 29.37127816517430689800
827.50000 29.37127816517430689800
827.60000 29.37127816517430689800
827.70000 29.37127816517430689800
827.80000 29.37127816517430689800
827.90000 29.37127816517430689800
828.00000 29.37127816517430689800
828.10000 29.37127816517430689800
828.20000 29.37127816517430689800
828.30000 29.37127816517430689800
828.40000 29.37127816517430689800
828.50000 29.37127816517430689800
828.60000 29.37127816517430689800
828.70000 29.37127816517430689800
828.80000 29.37127816517430689800
828.90000 29.37127816517430689800
829.00000 29.37127816517430689800
829.10000 29.37127816517430689800
829.20000 29.37127816517430689800
829.30000 29.37127816517430689800
829.40000 29.37127816517430689800
829.50000 29.37127816517430689800
829.60000 29.37127816517430689800
829.70000 29.37127816517430689800
829.80000 29.37127816517430689800
829.90000 29.37127816517430689800
830.00000 29.37127816517430689800
830.10000 29.37127816517430689800
830.20000 29.37127816517430689800
830.30000 29.37127816517430689800
830.40000 29.37127816517430689800
830.50000 29.37127816517430689800
830.60000 29.37127816517430689800
830.70000 29.37127816517430689800
830.80000 29.37127816517430689800
830.90000 29.37127816517430689800
831.00000 29.37127816517430689800
831.10000 29.37127816517430689800
831.20000 29.37127816517430689800
831.30000 29.37127816517430689800
831.40000 29.37127816517430689800
831.50000 29.37127816517430689800
831.60000 29.37127816517430689800
831.70000 29.37127816517430689800
831.80000 29.37127816517430689800
831.90000 29.37127816517430689800
832.00000 29.37127816517430689800
832.10000 29.37127816517430689800
832.20000 29.37127816517430689800
832.30000 29.37127816517430689800
832.40000 29.37127816517430689800
832.50000 29.37127816517430689800
832.60000 29.37127816517430689800
832.70000 29.37127816517430689800
832.80000 29.37127816517430689800
832.90000 29.37127816517430689800
833.00000 29.37127816517430689800
833.10000 29.37127816517430689800
833.20000 29.37127816517430689800
833.30000 29.37127816517430689800
833.40000 29.37127816517430689800
833.50000 29.37127816517430689800
833.60000 29.37127816517430689800
833.70000 29.37127816517430689800
833.80000 29.37127816517430689800
833.90000 29.37127816517430689800
834.00000 29.37127816517430689800
834.10000 29.37127816517430689800
834.20000 29.37127816517430689800
834.30000 29.37127816517430689800
834.40000 29.37127816517430689800
834.50000 29.37127816517430689800
834.60000 29.37127816517430689800
834.70000 29.37127816517430689800
834.80000 29.37127816517430689800
834.90000 29.37127816517430689800
835.00000 29.37127816517430689800
835.10000 29.37127816517430689800
835.20000 29.37127816517430689800
835.30000 29.37127816517430689800
835.40000 29.37127816517430689800
835.50000 29.37127816517430689800
835.60000 29.37127816517430689800
835.70000 29.37127816517430689800
835.80000 29.37127816517430689800
835.90000 29.37127816517430689800
836.00000 29.37127816517430689800
836.10000 29.37127816517430689800
836.20000 29.37127816517430689800
836.30000 29.37127816517430689800
836.40000 29.37127816517430689800
836.50000 29.37127816517430689800
836.60000 29.37127816517430689800
836.70000 29.37127816517430689800
836.80000 29.37127816517430689800
836.90000 29.37127816517430689800
837.00000 29.37127816517430689800
837.10000 29.37127816517430689800
837.20000 29.37127816517430689800
837.30000 29.37127816517430689800
837.40000 29.37127816517430689800
837.50000 29.37127816517430689800
837.60000 29.37127816517430689800
837.70000 29.37127816517430689800
837.80000 29.37127816517430689800
837.90000 29.37127816517430689800
838.00000 29.37127816517430689800
838.10000 29.37127816517430689800
838.20000 29.37127816517430689800
838.30000 29.37127816517430689800
838.40000 29.37127816517430689800
838.50000 29.37127816517430689800
838.60000 29.37127816517430689800
838.70000 29.37127816517430689800
838.80000 29.37127816517430689800
838.90000 29.37127816517430689800
839.00000 29.37127816517430689800
839.10000 29.37127816517430689800
839.20000 29.37127816517430689800
839.30000 29.37127816517430689800
839.40000 29.37127816517430689800
839.50000 29.37127816517430689800
839.60000 29.37127816517430689800
839.70000 29.37127816517430689800
839.80000 29.37127816517430689800
839.90000 29.37127816517430689800
840.00000 29.37127816517430689800
840.10000 29.37127816517430689800
840.20000 29.37127816517430689800
840.30000 29.37127816517430689800
840.40000 29.37127816517430689800
840.50000 29.37127816517430689800
840.60000 29.37127816517430689800
840.70000 29.37127816517430689800
840.80000 29.37127816517430689800
840.90000 29.37127816517430689800
841.00000 29.37127816517430689800
841.10000 29.37127816517430689800
841.20000 29.37127816517430689800
841.30000 29.37127816517430689800
841.40000 29.37127816517430689800
841.50000 29.37127816517430689800
841.60000 29.37127816517430689800
841.70000 29.37127816517430689800
841.80000 29.37127816517430689800
841.90000 29.37127816517430689800
842.00000 29.37127816517430689800
842.10000 29.37127816517430689800
842.20000 29.37127816517430689800
842.30000 29.37127816517430689800
842.40000 29.37127816517430689800
842.50000 29.37127816517430689800
842.60000 29.37127816517430689800
842.70000 29.37127816517430689800
842.80000 29.37127816517430689800
842.90000 29.37127816517430689800
843.00000 29.37127816517430689800
843.10000 29.37127816517430689800
843.20000 29.37127816517430689800
843.30000 29.37127816517430689800
843.40000 29.37127816517430689800
843.50000 29.37127816517430689800
843.60000 29.37127816517430689800
843.70000 29.37127816517430689800
843.80000 29.37127816517430689800
843.90000 29.37127816517430689800
844.00000 29.37127816517430689800
844.10000 29.37127816517430689800
844.20000 29.37127816517430689800
844.30000 29.37127816517430689800
844.40000 29.37127816517430689800
844.50000 29.37127816517430689800
844.60000 29.37127816517430689800
844.70000 29.37127816517430689800
844.80000 29.37127816517430689800
844.90000 29.37127816517430689800
845.00000 29.37127816517430689800
845.10000 29.37127816517430689800
845.20000 29.37127816517430689800
845.30000 29.37127816517430689800
845.40000 29.37127816517430689800
845.50000 29.37127816517430689800
845.60000 29.37127816517430689800
845.70000 29.37127816517430689800
845.80000 29.37127816517430689800
845.90000 29.37127816517430689800
846.00000 29.37127816517430689800
846.10000 29.37127816517430689800
846.20000 29.37127816517430689800
846.30000 29.37127816517430689800
846.40000 29.37127816517430689800
846.50000 29.37127816517430689800
846.60000 29.37127816517430689800
846.70000 29.37127816517430689800
846.80000 29.37127816517430689800
846.90000 29.37127816517430689800
847.00000 29.37127816517430689800
847.10000 29.37127816517430689800
847.20000 29.37127816517430689800
847.30000 29.37127816517430689800
847.40000 29.37127816517430689800
847.50000 29.37127816517430689800
847.60000 29.37127816517430689800
847.70000 29.37127816517430689800
847.80000 29.37127816517430689800
847.90000 29.37127816517430689800
848.00000 29.37127816517430689800
848.10000 29.37127816517430689800
848.20000 29.37127816517430689800
848.30000 29.37127816517430689800
848.40000 29.37127816517430689800
848.50000 29.37127816517430689800
848.60000 29.37127816517430689800
848.70000 29.37127816517430689800
848.80000 29.37127816517430689800
848.90000 29.37127816517430689800
849.00000 29.37127816517430689800
849.10000 29.37127816517430689800
849.20000 29.37127816517430689800
849.30000 29.37127816517430689800
849.40000 29.37127816517430689800
849.50000 29.37127816517430689800
849.60000 29.37127816517430689800
849.70000 29.37127816517430689800
849.80000 29.37127816517430689800
849.90000 29.37127816517430689800
850.00000 29.37127816517430689800
850.10000 29.37127816517430689800
850.20000 29.37127816517430689800
850.30000 29.37127816517430689800
850.40000 29.37127816517430689800
850.50000 29.37127816517430689800
850.60000 29.37127816517430689800
850.70000 29.37127816517430689800
850.80000 29.37127816517430689800
850.90000 29.37127816517430689800
851.00000 29.37127816517430689800
851.10000 29.37127816517430689800
851.20000 29.37127816517430689800
851.30000 29.37127816517430689800
851.40000 29.37127816517430689800
851.50000 29.37127816517430689800
851.60000 29.37127816517430689800
851.70000 29.37127816517430689800
851.80000 29.37127816517430689800
851.90000 29.37127816517430689800
852.00000 29.37127816517430689800
852.10000 29.37127816517430689800
852.20000 29.37127816517430689800
852.30000 29.37127816517430689800
852.40000 29.37127816517430689800
852.50000 29.37127816517430689800
852.60000 29.37127816517430689800
852.70000 29.37127816517430689800
852.80000 29.37127816517430689800
852.90000 29.37127816517430689800
853.00000 29.37127816517430689800
853.10000 29.37127816517430689800
853.20000 29.37127816517430689800
853.30000 29.37127816517430689800
853.40000 29.37127816517430689800
853.50000 29.37127816517430689800
853.60000 29.37127816517430689800
853.70000 29.37127816517430689800
853.80000 29.37127816517430689800
853.90000 29.37127816517430689800
854.00000 29.37127816517430689800
854.10000 29.37127816517430689800
854.20000 29.37127816517430689800
854.30000 29.37127816517430689800
854.40000 29.37127816517430689800
854.50000 29.37127816517430689800
854.60000 29.37127816517430689800
854.70000 29.37127816517430689800
854.80000 29.37127816517430689800
854.90000 29.37127816517430689800
855.00000 29.37127816517430689800
855.10000 29.37127816517430689800
855.20000 29.37127816517430689800
855.30000 29.37127816517430689800
855.40000 29.37127816517430689800
855.50000 29.37127816517430689800
855.60000 29.37127816517430689800
855.70000 29.37127816517430689800
855.80000 29.37127816517430689800
855.90000 29.37127816517430689800
856.00000 29.37127816517430689800
856.10000 29.37127816517430689800
856.20000 29.37127816517430689800
856.30000 29.37127816517430689800
856.40000 29.37127816517430689800
856.50000 29.37127816517430689800
856.60000 29.37127816517430689800
856.70000 29.37127816517430689800
856.80000 29.37127816517430689800
856.90000 29.37127816517430689800
857.00000 29.37127816517430689800
857.10000 29.37127816517430689800
857.20000 29.37127816517430689800
857.30000 29.37127816517430689800
857.40000 29.37127816517430689800
857.50000 29.37127816517430689800
857.60000 29.37127816517430689800
857.70000 29.37127816517430689800
857.80000 29.37127816517430689800
857.90000 29.37127816517430689800
858.00000 29.37127816517430689800
858.10000 29.37127816517430689800
858.20000 29.37127816517430689800
858.30000 29.37127816517430689800
858.40000 29.37127816517430689800
858.50000 29.37127816517430689800
858.60000 29.37127816517430689800
858.70000 29.37127816517430689800
858.80000 29.37127816517430689800
858.90000 29.37127816517430689800
859.00000 29.37127816517430689800
859.10000 29.37127816517430689800
859.20000 29.37127816517430689800
859.30000 29.37127816517430689800
859.40000 29.37127816517430689800
859.50000 29.37127816517430689800
859.60000 29.37127816517430689800
859.70000 29.37127816517430689800
859.80000 29.37127816517430689800
859.90000 29.37127816517430689800
860.00000 29.37127816517430689800
860.10000 29.37127816517430689800
860.20000 29.37127816517430689800
860.30000 29.37127816517430689800
860.40000 29.37127816517430689800
860.50000 29.37127816517430689800
860.60000 29.37127816517430689800
860.70000 29.37127816517430689800
860.80000 29.37127816517430689800
860.90000 29.37127816517430689800
861.00000 29.37127816517430689800
861.10000 29.37127816517430689800
861.20000 29.37127816517430689800
861.30000 29.37127816517430689800
861.40000 29.37127816517430689800
861.50000 29.37127816517430689800
861.60000 29.37127816517430689800
861.70000 29.37127816517430689800
861.80000 29.37127816517430689800
861.90000 29.37127816517430689800
862.00000 29.37127816517430689800
862.10000 29.37127816517430689800
862.20000 29.37127816517430689800
862.30000 29.37127816517430689800
862.40000 29.37127816517430689800
862.50000 29.37127816517430689800
862.60000 29.37127816517430689800
862.70000 29.37127816517430689800
862.80000 29.37127816517430689800
862.90000 29.37127816517430689800
863.00000 29.37127816517430689800
863.10000 29.37127816517430689800
863.20000 29.37127816517430689800
863.30000 29.37127816517430689800
863.40000 29.37127816517430689800
863.50000 29.37127816517430689800
863.60000 29.37127816517430689800
863.70000 29.37127816517430689800
863.80000 29.37127816517430689800
863.90000 29.37127816517430689800
864.00000 29.37127816517430689800
864.10000 29.37127816517430689800
864.20000 29.37127816517430689800
864.30000 29.37127816517430689800
864.40000 29.37127816517430689800
864.50000 29.37127816517430689800
864.60000 29.37127816517430689800
864.70000 29.37127816517430689800
864.80000 29.37127816517430689800
864.90000 29.37127816517430689800
865.00000 29.37127816517430689800
865.10000 29.37127816517430689800
865.20000 29.37127816517430689800
865.30000 29.37127816517430689800
865.40000 29.37127816517430689800
865.50000 29.37127816517430689800
865.60000 29.37127816517430689800
865.70000 29.37127816517430689800
865.80000 29.37127816517430689800
865.90000 29.37127816517430689800
866.00000 29.37127816517430689800
866.10000 29.37127816517430689800
866.20000 29.37127816517430689800
866.30000 29.37127816517430689800
866.40000 29.37127816517430689800
866.50000 29.37127816517430689800
866.60000 29.37127816517430689800
866.70000 29.37127816517430689800
866.80000 29.37127816517430689800
866.90000 29.37127816517430689800
867.00000 29.37127816517430689800
867.10000 29.37127816517430689800
867.20000 29.37127816517430689800
867.30000 29.37127816517430689800
867.40000 29.37127816517430689800
867.50000 29.37127816517430689800
867.60000 29.37127816517430689800
867.70000 29.37127816517430689800
867.80000 29.37127816517430689800
867.90000 29.37127816517430689800
868.00000 29.37127816517430689800
868.10000 29.37127816517430689800
868.20000 29.37127816517430689800
868.30000 29.37127816517430689800
868.40000 29.37127816517430689800
868.50000 29.37127816517430689800
868.60000 29.37127816517430689800
868.70000 29.37127816517430689800
868.80000 29.37127816517430689800
868.90000 29.37127816517430689800
869.00000 29.37127816517430689800
869.10000 29.37127816517430689800
869.20000 29.37127816517430689800
869.30000 29.37127816517430689800
869.40000 29.37127816517430689800
869.50000 29.37127816517430689800
869.60000 29.37127816517430689800
869.70000 29.37127816517430689800
869.80000 29.37127816517430689800
869.90000 29.37127816517430689800
870.00000 29.37127816517430689800
870.10000 29.37127816517430689800
870.20000 29.37127816517430689800
870.30000 29.37127816517430689800
870.40000 29.37127816517430689800
870.50000 29.37127816517430689800
870.60000 29.37127816517430689800
870.70000 29.37127816517430689800
870.80000 29.37127816517430689800
870.90000 29.37127816517430689800
871.00000 29.37127816517430689800
871.10000 29.37127816517430689800
871.20000 29.37127816517430689800
871.30000 29.37127816517430689800
871.40000 29.37127816517430689800
871.50000 29.37127816517430689800
871.60000 29.37127816517430689800
871.70000 29.37127816517430689800
871.80000 29.37127816517430689800
871.90000 29.37127816517430689800
872.00000 29.37127816517430689800
872.10000 29.37127816517430689800
872.20000 29.37127816517430689800
872.30000 29.37127816517430689800
872.40000 29.37127816517430689800
872.50000 29.37127816517430689800
872.60000 29.37127816517430689800
872.70000 29.37127816517430689800
872.80000 29.37127816517430689800
872.90000 29.37127816517430689800
873.00000 29.37127816517430689800
873.10000 29.37127816517430689800
873.20000 29.37127816517430689800
873.30000 29.37127816517430689800
873.40000 29.37127816517430689800
873.50000 29.37127816517430689800
873.60000 29.37127816517430689800
873.70000 29.37127816517430689800
873.80000 29.37127816517430689800
873.90000 29.37127816517430689800
874.00000 29.37127816517430689800
874.10000 29.37127816517430689800
874.20000 29.37127816517430689800
874.30000 29.37127816517430689800
874.40000 29.37127816517430689800
874.50000 29.37127816517430689800
874.60000 29.37127816517430689800
874.70000 29.37127816517430689800
874.80000 29.37127816517430689800
874.90000 29.37127816517430689800
875.00000 29.37127816517430689800
875.10000 29.37127816517430689800
875.20000 29.37127816517430689800
875.30000 29.37127816517430689800
875.40000 29.37127816517430689800
875.50000 29.37127816517430689800
875.60000 29.37127816517430689800
875.70000 29.37127816517430689800
875.80000 29.37127816517430689800
875.90000 29.37127816517430689800
876.00000 29.37127816517430689800
876.10000 29.37127816517430689800
876.20000 29.37127816517430689800
876.30000 29.37127816517430689800
876.40000 29.37127816517430689800
876.50000 29.37127816517430689800
876.60000 29.37127816517430689800
876.70000 29.37127816517430689800
876.80000 29.37127816517430689800
876.90000 29.37127816517430689800
877.00000 29.37127816517430689800
877.10000 29.37127816517430689800
877.20000 29.37127816517430689800
877.30000 29.37127816517430689800
877.40000 29.37127816517430689800
877.50000 29.37127816517430689800
877.60000 29.37127816517430689800
877.70000 29.37127816517430689800
877.80000 29.37127816517430689800
877.90000 29.37127816517430689800
878.00000 29.37127816517430689800
878.10000 29.37127816517430689800
878.20000 29.37127816517430689800
878.30000 29.37127816517430689800
878.40000 29.37127816517430689800
878.50000 29.37127816517430689800
878.60000 29.37127816517430689800
878.70000 29.37127816517430689800
878.80000 29.37127816517430689800
878.90000 29.37127816517430689800
879.00000 29.37127816517430689800
879.10000 29.37127816517430689800
879.20000 29.37127816517430689800
879.30000 29.37127816517430689800
879.40000 29.37127816517430689800
879.50000 29.37127816517430689800
879.60000 29.37127816517430689800
879.70000 29.37127816517430689800
879.80000 29.37127816517430689800
879.90000 29.37127816517430689800
880.00000 29.37127816517430689800
880.10000 29.37127816517430689800
880.20000 29.37127816517430689800
880.30000 29.37127816517430689800
880.40000 29.37127816517430689800
880.50000 29.37127816517430689800
880.60000 29.37127816517430689800
880.70000 29.37127816517430689800
880.80000 29.37127816517430689800
880.90000 29.37127816517430689800
881.00000 29.37127816517430689800
881.10000 29.37127816517430689800
881.20000 29.37127816517430689800
881.30000 29.37127816517430689800
881.40000 29.37127816517430689800
881.50000 29.37127816517430689800
881.60000 29.37127816517430689800
881.70000 29.37127816517430689800
881.80000 29.37127816517430689800
881.90000 29.37127816517430689800
882.00000 29.37127816517430689800
882.10000 29.37127816517430689800
882.20000 29.37127816517430689800
882.30000 29.37127816517430689800
882.40000 29.37127816517430689800
882.50000 29.37127816517430689800
882.60000 29.37127816517430689800
882.70000 29.37127816517430689800
882.80000 29.37127816517430689800
882.90000 29.37127816517430689800
883.00000 29.37127816517430689800
883.10000 29.37127816517430689800
883.20000 29.37127816517430689800
883.30000 29.37127816517430689800
883.40000 29.37127816517430689800
883.50000 29.37127816517430689800
883.60000 29.37127816517430689800
883.70000 29.37127816517430689800
883.80000 29.37127816517430689800
883.90000 29.37127816517430689800
884.00000 29.37127816517430689800
884.10000 29.37127816517430689800
884.20000 29.37127816517430689800
884.30000 29.37127816517430689800
884.40000 29.37127816517430689800
884.50000 29.37127816517430689800
884.60000 29.37127816517430689800
884.70000 29.37127816517430689800
884.80000 29.37127816517430689800
884.90000 29.37127816517430689800
885.00000 29.37127816517430689800
885.10000 29.37127816517430689800
885.20000 29.37127816517430689800
885.30000 29.37127816517430689800
885.40000 29.37127816517430689800
885.50000 29.37127816517430689800
885.60000 29.37127816517430689800
885.70000 29.37127816517430689800
885.80000 29.37127816517430689800
885.90000 29.37127816517430689800
886.00000 29.37127816517430689800
886.10000 29.37127816517430689800
886.20000 29.37127816517430689800
886.30000 29.37127816517430689800
886.40000 29.37127816517430689800
886.50000 29.37127816517430689800
886.60000 29.37127816517430689800
886.70000 29.37127816517430689800
886.80000 29.37127816517430689800
886.90000 29.37127816517430689800
887.00000 29.37127816517430689800
887.10000 29.37127816517430689800
887.20000 29.37127816517430689800
887.30000 29.37127816517430689800
887.40000 29.37127816517430689800
887.50000 29.37127816517430689800
887.60000 29.37127816517430689800
887.70000 29.37127816517430689800
887.80000 29.37127816517430689800
887.90000 29.37127816517430689800
888.00000 29.37127816517430689800
888.10000 29.37127816517430689800
888.20000 29.37127816517430689800
888.30000 29.37127816517430689800
888.40000 29.37127816517430689800
888.50000 29.37127816517430689800
888.60000 29.37127816517430689800
888.70000 29.37127816517430689800
888.80000 29.37127816517430689800
888.90000 29.37127816517430689800
889.00000 29.37127816517430689800
889.10000 29.37127816517430689800
889.20000 29.37127816517430689800
889.30000 29.37127816517430689800
889.40000 29.37127816517430689800
889.50000 29.37127816517430689800
889.60000 29.37127816517430689800
889.70000 29.37127816517430689800
889.80000 29.37127816517430689800
889.90000 29.37127816517430689800
890.00000 29.37127816517430689800
890.10000 29.37127816517430689800
890.20000 29.37127816517430689800
890.30000 29.37127816517430689800
890.40000 29.37127816517430689800
890.50000 29.37127816517430689800
890.60000 29.37127816517430689800
890.70000 29.37127816517430689800
890.80000 29.37127816517430689800
890.90000 29.37127816517430689800
891.00000 29.37127816517430689800
891.10000 29.37127816517430689800
891.20000 29.37127816517430689800
891.30000 29.37127816517430689800
891.40000 29.37127816517430689800
891.50000 29.37127816517430689800
891.60000 29.37127816517430689800
891.70000 29.37127816517430689800
891.80000 29.37127816517430689800
891.90000 29.37127816517430689800
892.00000 29.37127816517430689800
892.10000 29.37127816517430689800
892.20000 29.37127816517430689800
892.30000 29.37127816517430689800
892.40000 29.37127816517430689800
892.50000 29.37127816517430689800
892.60000 29.37127816517430689800
892.70000 29.37127816517430689800
892.80000 29.37127816517430689800
892.90000 29.37127816517430689800
893.00000 29.37127816517430689800
893.10000 29.37127816517430689800
893.20000 29.37127816517430689800
893.30000 29.37127816517430689800
893.40000 29.37127816517430689800
893.50000 29.37127816517430689800
893.60000 29.37127816517430689800
893.70000 29.37127816517430689800
893.80000 29.37127816517430689800
893.90000 29.37127816517430689800
894.00000 29.37127816517430689800
894.10000 29.37127816517430689800
894.20000 29.37127816517430689800
894.30000 29.37127816517430689800
894.40000 29.37127816517430689800
894.50000 29.37127816517430689800
894.60000 29.37127816517430689800
894.70000 29.37127816517430689800
894.80000 29.37127816517430689800
894.90000 29.37127816517430689800
895.00000 29.37127816517430689800
895.10000 29.37127816517430689800
895.20000 29.37127816517430689800
895.30000 29.37127816517430689800
895.40000 29.37127816517430689800
895.50000 29.37127816517430689800
895.60000 29.37127816517430689800
895.70000 29.37127816517430689800
895.80000 29.37127816517430689800
895.90000 29.37127816517430689800
896.00000 29.37127816517430689800
896.10000 29.37127816517430689800
896.20000 29.37127816517430689800
896.30000 29.37127816517430689800
896.40000 29.37127816517430689800
896.50000 29.37127816517430689800
896.60000 29.37127816517430689800
896.70000 29.37127816517430689800
896.80000 29.37127816517430689800
896.90000 29.37127816517430689800
897.00000 29.37127816517430689800
897.10000 29.37127816517430689800
897.20000 29.37127816517430689800
897.30000 29.37127816517430689800
897.40000 29.37127816517430689800
897.50000 29.37127816517430689800
897.60000 29.37127816517430689800
897.70000 29.37127816517430689800
897.80000 29.37127816517430689800
897.90000 29.37127816517430689800
898.00000 29.37127816517430689800
898.10000 29.37127816517430689800
898.20000 29.37127816517430689800
898.30000 29.37127816517430689800
898.40000 29.37127816517430689800
898.50000 29.37127816517430689800
898.60000 29.37127816517430689800
898.70000 29.37127816517430689800
898.80000 29.37127816517430689800
898.90000 29.37127816517430689800
899.00000 29.37127816517430689800
899.10000 29.37127816517430689800
899.20000 29.37127816517430689800
899.30000 29.37127816517430689800
899.40000 29.37127816517430689800
899.50000 29.37127816517430689800
899.60000 29.37127816517430689800
899.70000 29.37127816517430689800
899.80000 29.37127816517430689800
899.90000 29.37127816517430689800
900.00000 29.37127816517430689800
900.10000 29.37127816517430689800
900.20000 29.37127816517430689800
900.30000 29.37127816517430689800
900.40000 29.37127816517430689800
900.50000 29.37127816517430689800
900.60000 29.37127816517430689800
900.70000 29.37127816517430689800
900.80000 29.37127816517430689800
900.90000 29.37127816517430689800
901.00000 29.37127816517430689800
901.10000 29.37127816517430689800
901.20000 29.37127816517430689800
901.30000 29.37127816517430689800
901.40000 29.37127816517430689800
901.50000 29.37127816517430689800
901.60000 29.37127816517430689800
901.70000 29.37127816517430689800
901.80000 29.37127816517430689800
901.90000 29.37127816517430689800
902.00000 29.37127816517430689800
902.10000 29.37127816517430689800
902.20000 29.37127816517430689800
902.30000 29.37127816517430689800
902.40000 29.37127816517430689800
902.50000 29.37127816517430689800
902.60000 29.37127816517430689800
902.70000 29.37127816517430689800
902.80000 29.37127816517430689800
902.90000 29.37127816517430689800
903.00000 29.37127816517430689800
903.10000 29.37127816517430689800
903.20000 29.37127816517430689800
903.30000 29.37127816517430689800
903.40000 29.37127816517430689800
903.50000 29.37127816517430689800
903.60000 29.37127816517430689800
903.70000 29.37127816517430689800
903.80000 29.37127816517430689800
903.90000 29.37127816517430689800
904.00000 29.37127816517430689800
904.10000 29.37127816517430689800
904.20000 29.37127816517430689800
904.30000 29.37127816517430689800
904.40000 29.37127816517430689800
904.50000 29.37127816517430689800
904.60000 29.37127816517430689800
904.70000 29.37127816517430689800
904.80000 29.37127816517430689800
904.90000 29.37127816517430689800
905.00000 29.37127816517430689800
905.10000 29.37127816517430689800
905.20000 29.37127816517430689800
905.30000 29.37127816517430689800
905.40000 29.37127816517430689800
905.50000 29.37127816517430689800
905.60000 29.37127816517430689800
905.70000 29.37127816517430689800
905.80000 29.37127816517430689800
905.90000 29.37127816517430689800
906.00000 29.37127816517430689800
906.10000 29.37127816517430689800
906.20000 29.37127816517430689800
906.30000 29.37127816517430689800
906.40000 29.37127816517430689800
906.50000 29.37127816517430689800
906.60000 29.37127816517430689800
906.70000 29.37127816517430689800
906.80000 29.37127816517430689800
906.90000 29.37127816517430689800
907.00000 29.37127816517430689800
907.10000 29.37127816517430689800
907.20000 29.37127816517430689800
907.30000 29.37127816517430689800
907.40000 29.37127816517430689800
907.50000 29.37127816517430689800
907.60000 29.37127816517430689800
907.70000 29.37127816517430689800
907.80000 29.37127816517430689800
907.90000 29.37127816517430689800
908.00000 29.37127816517430689800
908.10000 29.37127816517430689800
908.20000 29.37127816517430689800
908.30000 29.37127816517430689800
908.40000 29.37127816517430689800
908.50000 29.37127816517430689800
908.60000 29.37127816517430689800
908.70000 29.37127816517430689800
908.80000 29.37127816517430689800
908.90000 29.37127816517430689800
909.00000 29.37127816517430689800
909.10000 29.37127816517430689800
909.20000 29.37127816517430689800
909.30000 29.37127816517430689800
909.40000 29.37127816517430689800
909.50000 29.37127816517430689800
909.60000 29.37127816517430689800
909.70000 29.37127816517430689800
909.80000 29.37127816517430689800
909.90000 29.37127816517430689800
910.00000 29.37127816517430689800
910.10000 29.37127816517430689800
910.20000 29.37127816517430689800
910.30000 29.37127816517430689800
910.40000 29.37127816517430689800
910.50000 29.37127816517430689800
910.60000 29.37127816517430689800
910.70000 29.37127816517430689800
910.80000 29.37127816517430689800
910.90000 29.37127816517430689800
911.00000 29.37127816517430689800
911.10000 29.37127816517430689800
911.20000 29.37127816517430689800
911.30000 29.37127816517430689800
911.40000 29.37127816517430689800
911.50000 29.37127816517430689800
911.60000 29.37127816517430689800
911.70000 29.37127816517430689800
911.80000 29.37127816517430689800
911.90000 29.37127816517430689800
912.00000 29.37127816517430689800
912.10000 29.37127816517430689800
912.20000 29.37127816517430689800
912.30000 29.37127816517430689800
912.40000 29.37127816517430689800
912.50000 29.37127816517430689800
912.60000 29.37127816517430689800
912.70000 29.37127816517430689800
912.80000 29.37127816517430689800
912.90000 29.37127816517430689800
913.00000 29.37127816517430689800
913.10000 29.37127816517430689800
913.20000 29.37127816517430689800
913.30000 29.37127816517430689800
913.40000 29.37127816517430689800
913.50000 29.37127816517430689800
913.60000 29.37127816517430689800
913.70000 29.37127816517430689800
913.80000 29.37127816517430689800
913.90000 29.37127816517430689800
914.00000 29.37127816517430689800
914.10000 29.37127816517430689800
914.20000 29.37127816517430689800
914.30000 29.37127816517430689800
914.40000 29.37127816517430689800
914.50000 29.37127816517430689800
914.60000 29.37127816517430689800
914.70000 29.37127816517430689800
914.80000 29.37127816517430689800
914.90000 29.37127816517430689800
915.00000 29.37127816517430689800
915.10000 29.37127816517430689800
915.20000 29.37127816517430689800
915.30000 29.37127816517430689800
915.40000 29.37127816517430689800
915.50000 29.37127816517430689800
915.60000 29.37127816517430689800
915.70000 29.37127816517430689800
915.80000 29.37127816517430689800
915.90000 29.37127816517430689800
916.00000 29.37127816517430689800
916.10000 29.37127816517430689800
916.20000 29.37127816517430689800
916.30000 29.37127816517430689800
916.40000 29.37127816517430689800
916.50000 29.37127816517430689800
916.60000 29.37127816517430689800
916.70000 29.37127816517430689800
916.80000 29.37127816517430689800
916.90000 29.37127816517430689800
917.00000 29.37127816517430689800
917.10000 29.37127816517430689800
917.20000 29.37127816517430689800
917.30000 29.37127816517430689800
917.40000 29.37127816517430689800
917.50000 29.37127816517430689800
917.60000 29.37127816517430689800
917.70000 29.37127816517430689800
917.80000 29.37127816517430689800
917.90000 29.37127816517430689800
918.00000 29.37127816517430689800
918.10000 29.37127816517430689800
918.20000 29.37127816517430689800
918.30000 29.37127816517430689800
918.40000 29.37127816517430689800
918.50000 29.37127816517430689800
918.60000 29.37127816517430689800
918.70000 29.37127816517430689800
918.80000 29.37127816517430689800
918.90000 29.37127816517430689800
919.00000 29.37127816517430689800
919.10000 29.37127816517430689800
919.20000 29.37127816517430689800
919.30000 29.37127816517430689800
919.40000 29.37127816517430689800
919.50000 29.37127816517430689800
919.60000 29.37127816517430689800
919.70000 29.37127816517430689800
919.80000 29.37127816517430689800
919.90000 29.37127816517430689800
920.00000 29.37127816517430689800
920.10000 29.37127816517430689800
920.20000 29.37127816517430689800
920.30000 29.37127816517430689800
920.40000 29.37127816517430689800
920.50000 29.37127816517430689800
920.60000 29.37127816517430689800
920.70000 29.37127816517430689800
920.80000 29.37127816517430689800
920.90000 29.37127816517430689800
921.00000 29.37127816517430689800
921.10000 29.37127816517430689800
921.20000 29.37127816517430689800
921.30000 29.37127816517430689800
921.40000 29.37127816517430689800
921.50000 29.37127816517430689800
921.60000 29.37127816517430689800
921.70000 29.37127816517430689800
921.80000 29.37127816517430689800
921.90000 29.37127816517430689800
922.00000 29.37127816517430689800
922.10000 29.37127816517430689800
922.20000 29.37127816517430689800
922.30000 29.37127816517430689800
922.40000 29.37127816517430689800
922.50000 29.37127816517430689800
922.60000 29.37127816517430689800
922.70000 29.37127816517430689800
922.80000 29.37127816517430689800
922.90000 29.37127816517430689800
923.00000 29.37127816517430689800
923.10000 29.37127816517430689800
923.20000 29.37127816517430689800
923.30000 29.37127816517430689800
923.40000 29.37127816517430689800
923.50000 29.37127816517430689800
923.60000 29.37127816517430689800
923.70000 29.37127816517430689800
923.80000 29.37127816517430689800
923.90000 29.37127816517430689800
924.00000 29.37127816517430689800
924.10000 29.37127816517430689800
924.20000 29.37127816517430689800
924.30000 29.37127816517430689800
924.40000 29.37127816517430689800
924.50000 29.37127816517430689800
924.60000 29.37127816517430689800
924.70000 29.37127816517430689800
924.80000 29.37127816517430689800
924.90000 29.37127816517430689800
925.00000 29.37127816517430689800
925.10000 29.37127816517430689800
925.20000 29.37127816517430689800
925.30000 29.37127816517430689800
925.40000 29.37127816517430689800
925.50000 29.37127816517430689800
925.60000 29.37127816517430689800
925.70000 29.37127816517430689800
925.80000 29.37127816517430689800
925.90000 29.37127816517430689800
926.00000 29.37127816517430689800
926.10000 29.37127816517430689800
926.20000 29.37127816517430689800
926.30000 29.37127816517430689800
926.40000 29.37127816517430689800
926.50000 29.37127816517430689800
926.60000 29.37127816517430689800
926.70000 29.37127816517430689800
926.80000 29.37127816517430689800
926.90000 29.37127816517430689800
927.00000 29.37127816517430689800
927.10000 29.37127816517430689800
927.20000 29.37127816517430689800
927.30000 29.37127816517430689800
927.40000 29.37127816517430689800
927.50000 29.37127816517430689800
927.60000 29.37127816517430689800
927.70000 29.37127816517430689800
927.80000 29.37127816517430689800
927.90000 29.37127816517430689800
928.00000 29.37127816517430689800
928.10000 29.37127816517430689800
928.20000 29.37127816517430689800
928.30000 29.37127816517430689800
928.40000 29.37127816517430689800
928.50000 29.37127816517430689800
928.60000 29.37127816517430689800
928.70000 29.37127816517430689800
928.80000 29.37127816517430689800
928.90000 29.37127816517430689800
929.00000 29.37127816517430689800
929.10000 29.37127816517430689800
929.20000 29.37127816517430689800
929.30000 29.37127816517430689800
929.40000 29.37127816517430689800
929.50000 29.37127816517430689800
929.60000 29.37127816517430689800
929.70000 29.37127816517430689800
929.80000 29.37127816517430689800
929.90000 29.37127816517430689800
930.00000 29.37127816517430689800
930.10000 29.37127816517430689800
930.20000 29.37127816517430689800
930.30000 29.37127816517430689800
930.40000 29.37127816517430689800
930.50000 29.37127816517430689800
930.60000 29.37127816517430689800
930.70000 29.37127816517430689800
930.80000 29.37127816517430689800
930.90000 29.37127816517430689800
931.00000 29.37127816517430689800
931.10000 29.37127816517430689800
931.20000 29.37127816517430689800
931.30000 29.37127816517430689800
931.40000 29.37127816517430689800
931.50000 29.37127816517430689800
931.60000 29.37127816517430689800
931.70000 29.37127816517430689800
931.80000 29.37127816517430689800
931.90000 29.37127816517430689800
932.00000 29.37127816517430689800
932.10000 29.37127816517430689800
932.20000 29.37127816517430689800
932.30000 29.37127816517430689800
932.40000 29.37127816517430689800
932.50000 29.37127816517430689800
932.60000 29.37127816517430689800
932.70000 29.37127816517430689800
932.80000 29.37127816517430689800
932.90000 29.37127816517430689800
933.00000 29.37127816517430689800
933.10000 29.37127816517430689800
933.20000 29.37127816517430689800
933.30000 29.37127816517430689800
933.40000 29.37127816517430689800
933.50000 29.37127816517430689800
933.60000 29.37127816517430689800
933.70000 29.37127816517430689800
933.80000 29.37127816517430689800
933.90000 29.37127816517430689800
934.00000 29.37127816517430689800
934.10000 29.37127816517430689800
934.20000 29.37127816517430689800
934.30000 29.37127816517430689800
934.40000 29.37127816517430689800
934.50000 29.37127816517430689800
934.60000 29.37127816517430689800
934.70000 29.37127816517430689800
934.80000 29.37127816517430689800
934.90000 29.37127816517430689800
935.00000 29.37127816517430689800
935.10000 29.37127816517430689800
935.20000 29.37127816517430689800
935.30000 29.37127816517430689800
935.40000 29.37127816517430689800
935.50000 29.37127816517430689800
935.60000 29.37127816517430689800
935.70000 29.37127816517430689800
935.80000 29.37127816517430689800
935.90000 29.37127816517430689800
936.00000 29.37127816517430689800
936.10000 29.37127816517430689800
936.20000 29.37127816517430689800
936.30000 29.37127816517430689800
936.40000 29.37127816517430689800
936.50000 29.37127816517430689800
936.60000 29.37127816517430689800
936.70000 29.37127816517430689800
936.80000 29.37127816517430689800
936.90000 29.37127816517430689800
937.00000 29.37127816517430689800
937.10000 29.37127816517430689800
937.20000 29.37127816517430689800
937.30000 29.37127816517430689800
937.40000 29.37127816517430689800
937.50000 29.37127816517430689800
937.60000 29.37127816517430689800
937.70000 29.37127816517430689800
937.80000 29.37127816517430689800
937.90000 29.37127816517430689800
938.00000 29.37127816517430689800
938.10000 29.37127816517430689800
938.20000 29.37127816517430689800
938.30000 29.37127816517430689800
938.40000 29.37127816517430689800
938.50000 29.37127816517430689800
938.60000 29.37127816517430689800
938.70000 29.37127816517430689800
938.80000 29.37127816517430689800
938.90000 29.37127816517430689800
939.00000 29.37127816517430689800
939.10000 29.37127816517430689800
939.20000 29.37127816517430689800
939.30000 29.37127816517430689800
939.40000 29.37127816517430689800
939.50000 29.37127816517430689800
939.60000 29.37127816517430689800
939.70000 29.37127816517430689800
939.80000 29.37127816517430689800
939.90000 29.37127816517430689800
940.00000 29.37127816517430689800
940.10000 29.37127816517430689800
940.20000 29.37127816517430689800
940.30000 29.37127816517430689800
940.40000 29.37127816517430689800
940.50000 29.37127816517430689800
940.60000 29.37127816517430689800
940.70000 29.37127816517430689800
940.80000 29.37127816517430689800
940.90000 29.37127816517430689800
941.00000 29.37127816517430689800
941.10000 29.37127816517430689800
941.20000 29.37127816517430689800
941.30000 29.37127816517430689800
941.40000 29.37127816517430689800
941.50000 29.37127816517430689800
941.60000 29.37127816517430689800
941.70000 29.37127816517430689800
941.80000 29.37127816517430689800
941.90000 29.37127816517430689800
942.00000 29.37127816517430689800
942.10000 29.37127816517430689800
942.20000 29.37127816517430689800
942.30000 29.37127816517430689800
942.40000 29.37127816517430689800
942.50000 29.37127816517430689800
942.60000 29.37127816517430689800
942.70000 29.37127816517430689800
942.80000 29.37127816517430689800
942.90000 29.37127816517430689800
943.00000 29.37127816517430689800
943.10000 29.37127816517430689800
943.20000 29.37127816517430689800
943.30000 29.37127816517430689800
943.40000 29.37127816517430689800
943.50000 29.37127816517430689800
943.60000 29.37127816517430689800
943.70000 29.37127816517430689800
943.80000 29.37127816517430689800
943.90000 29.37127816517430689800
944.00000 29.37127816517430689800
944.10000 29.37127816517430689800
944.20000 29.37127816517430689800
944.30000 29.37127816517430689800
944.40000 29.37127816517430689800
944.50000 29.37127816517430689800
944.60000 29.37127816517430689800
944.70000 29.37127816517430689800
944.80000 29.37127816517430689800
944.90000 29.37127816517430689800
945.00000 29.37127816517430689800
945.10000 29.37127816517430689800
945.20000 29.37127816517430689800
945.30000 29.37127816517430689800
945.40000 29.37127816517430689800
945.50000 29.37127816517430689800
945.60000 29.37127816517430689800
945.70000 29.37127816517430689800
945.80000 29.37127816517430689800
945.90000 29.37127816517430689800
946.00000 29.37127816517430689800
946.10000 29.37127816517430689800
946.20000 29.37127816517430689800
946.30000 29.37127816517430689800
946.40000 29.37127816517430689800
946.50000 29.37127816517430689800
946.60000 29.37127816517430689800
946.70000 29.37127816517430689800
946.80000 29.37127816517430689800
946.90000 29.37127816517430689800
947.00000 29.37127816517430689800
947.10000 29.37127816517430689800
947.20000 29.37127816517430689800
947.30000 29.37127816517430689800
947.40000 29.37127816517430689800
947.50000 29.37127816517430689800
947.60000 29.37127816517430689800
947.70000 29.37127816517430689800
947.80000 29.37127816517430689800
947.90000 29.37127816517430689800
948.00000 29.37127816517430689800
948.10000 29.37127816517430689800
948.20000 29.37127816517430689800
948.30000 29.37127816517430689800
948.40000 29.37127816517430689800
948.50000 29.37127816517430689800
948.60000 29.37127816517430689800
948.70000 29.37127816517430689800
948.80000 29.37127816517430689800
948.90000 29.37127816517430689800
949.00000 29.37127816517430689800
949.10000 29.37127816517430689800
949.20000 29.37127816517430689800
949.30000 29.37127816517430689800
949.40000 29.37127816517430689800
949.50000 29.37127816517430689800
949.60000 29.37127816517430689800
949.70000 29.37127816517430689800
949.80000 29.37127816517430689800
949.90000 29.37127816517430689800
950.00000 29.37127816517430689800
950.10000 29.37127816517430689800
950.20000 29.37127816517430689800
950.30000 29.37127816517430689800
950.40000 29.37127816517430689800
950.50000 29.37127816517430689800
950.60000 29.37127816517430689800
950.70000 29.37127816517430689800
950.80000 29.37127816517430689800
950.90000 29.37127816517430689800
951.00000 29.37127816517430689800
951.10000 29.37127816517430689800
951.20000 29.37127816517430689800
951.30000 29.37127816517430689800
951.40000 29.37127816517430689800
951.50000 29.37127816517430689800
951.60000 29.37127816517430689800
951.70000 29.37127816517430689800
951.80000 29.37127816517430689800
951.90000 29.37127816517430689800
952.00000 29.37127816517430689800
952.10000 29.37127816517430689800
952.20000 29.37127816517430689800
952.30000 29.37127816517430689800
952.40000 29.37127816517430689800
952.50000 29.37127816517430689800
952.60000 29.37127816517430689800
952.70000 29.37127816517430689800
952.80000 29.37127816517430689800
952.90000 29.37127816517430689800
953.00000 29.37127816517430689800
953.10000 29.37127816517430689800
953.20000 29.37127816517430689800
953.30000 29.37127816517430689800
953.40000 29.37127816517430689800
953.50000 29.37127816517430689800
953.60000 29.37127816517430689800
953.70000 29.37127816517430689800
953.80000 29.37127816517430689800
953.90000 29.37127816517430689800
954.00000 29.37127816517430689800
954.10000 29.37127816517430689800
954.20000 29.37127816517430689800
954.30000 29.37127816517430689800
954.40000 29.37127816517430689800
954.50000 29.37127816517430689800
954.60000 29.37127816517430689800
954.70000 29.37127816517430689800
954.80000 29.37127816517430689800
954.90000 29.37127816517430689800
955.00000 29.37127816517430689800
955.10000 29.37127816517430689800
955.20000 29.37127816517430689800
955.30000 29.37127816517430689800
955.40000 29.37127816517430689800
955.50000 29.37127816517430689800
955.60000 29.37127816517430689800
955.70000 29.37127816517430689800
955.80000 29.37127816517430689800
955.90000 29.37127816517430689800
956.00000 29.37127816517430689800
956.10000 29.37127816517430689800
956.20000 29.37127816517430689800
956.30000 29.37127816517430689800
956.40000 29.37127816517430689800
956.50000 29.37127816517430689800
956.60000 29.37127816517430689800
956.70000 29.37127816517430689800
956.80000 29.37127816517430689800
956.90000 29.37127816517430689800
957.00000 29.37127816517430689800
957.10000 29.37127816517430689800
957.20000 29.37127816517430689800
957.30000 29.37127816517430689800
957.40000 29.37127816517430689800
957.50000 29.37127816517430689800
957.60000 29.37127816517430689800
957.70000 29.37127816517430689800
957.80000 29.37127816517430689800
957.90000 29.37127816517430689800
958.00000 29.37127816517430689800
958.10000 29.37127816517430689800
958.20000 29.37127816517430689800
958.30000 29.37127816517430689800
958.40000 29.37127816517430689800
958.50000 29.37127816517430689800
958.60000 29.37127816517430689800
958.70000 29.37127816517430689800
958.80000 29.37127816517430689800
958.90000 29.37127816517430689800
959.00000 29.37127816517430689800
959.10000 29.37127816517430689800
959.20000 29.37127816517430689800
959.30000 29.37127816517430689800
959.40000 29.37127816517430689800
959.50000 29.37127816517430689800
959.60000 29.37127816517430689800
959.70000 29.37127816517430689800
959.80000 29.37127816517430689800
959.90000 29.37127816517430689800
960.00000 29.37127816517430689800
960.10000 29.37127816517430689800
960.20000 29.37127816517430689800
960.30000 29.37127816517430689800
960.40000 29.37127816517430689800
960.50000 29.37127816517430689800
960.60000 29.37127816517430689800
960.70000 29.37127816517430689800
960.80000 29.37127816517430689800
960.90000 29.37127816517430689800
961.00000 29.37127816517430689800
961.10000 29.37127816517430689800
961.20000 29.37127816517430689800
961.30000 29.37127816517430689800
961.40000 29.37127816517430689800
961.50000 29.37127816517430689800
961.60000 29.37127816517430689800
961.70000 29.37127816517430689800
961.80000 29.37127816517430689800
961.90000 29.37127816517430689800
962.00000 29.37127816517430689800
962.10000 29.37127816517430689800
962.20000 29.37127816517430689800
962.30000 29.37127816517430689800
962.40000 29.37127816517430689800
962.50000 29.37127816517430689800
962.60000 29.37127816517430689800
962.70000 29.37127816517430689800
962.80000 29.37127816517430689800
962.90000 29.37127816517430689800
963.00000 29.37127816517430689800
963.10000 29.37127816517430689800
963.20000 29.37127816517430689800
963.30000 29.37127816517430689800
963.40000 29.37127816517430689800
963.50000 29.37127816517430689800
963.60000 29.37127816517430689800
963.70000 29.37127816517430689800
963.80000 29.37127816517430689800
963.90000 29.37127816517430689800
964.00000 29.37127816517430689800
964.10000 29.37127816517430689800
964.20000 29.37127816517430689800
964.30000 29.37127816517430689800
964.40000 29.37127816517430689800
964.50000 29.37127816517430689800
964.60000 29.37127816517430689800
964.70000 29.37127816517430689800
964.80000 29.37127816517430689800
964.90000 29.37127816517430689800
965.00000 29.37127816517430689800
965.10000 29.37127816517430689800
965.20000 29.37127816517430689800
965.30000 29.37127816517430689800
965.40000 29.37127816517430689800
965.50000 29.37127816517430689800
965.60000 29.37127816517430689800
965.70000 29.37127816517430689800
965.80000 29.37127816517430689800
965.90000 29.37127816517430689800
966.00000 29.37127816517430689800
966.10000 29.37127816517430689800
966.20000 29.37127816517430689800
966.30000 29.37127816517430689800
966.40000 29.37127816517430689800
966.50000 29.37127816517430689800
966.60000 29.37127816517430689800
966.70000 29.37127816517430689800
966.80000 29.37127816517430689800
966.90000 29.37127816517430689800
967.00000 29.37127816517430689800
967.10000 29.37127816517430689800
967.20000 29.37127816517430689800
967.30000 29.37127816517430689800
967.40000 29.37127816517430689800
967.50000 29.37127816517430689800
967.60000 29.37127816517430689800
967.70000 29.37127816517430689800
967.80000 29.37127816517430689800
967.90000 29.37127816517430689800
968.00000 29.37127816517430689800
968.10000 29.37127816517430689800
968.20000 29.37127816517430689800
968.30000 29.37127816517430689800
968.40000 29.37127816517430689800
968.50000 29.37127816517430689800
968.60000 29.37127816517430689800
968.70000 29.37127816517430689800
968.80000 29.37127816517430689800
968.90000 29.37127816517430689800
969.00000 29.37127816517430689800
969.10000 29.37127816517430689800
969.20000 29.37127816517430689800
969.30000 29.37127816517430689800
969.40000 29.37127816517430689800
969.50000 29.37127816517430689800
969.60000 29.37127816517430689800
969.70000 29.37127816517430689800
969.80000 29.37127816517430689800
969.90000 29.37127816517430689800
970.00000 29.37127816517430689800
970.10000 29.37127816517430689800
970.20000 29.37127816517430689800
970.30000 29.37127816517430689800
970.40000 29.37127816517430689800
970.50000 29.37127816517430689800
970.60000 29.37127816517430689800
970.70000 29.37127816517430689800
970.80000 29.37127816517430689800
970.90000 29.37127816517430689800
971.00000 29.37127816517430689800
971.10000 29.37127816517430689800
971.20000 29.37127816517430689800
971.30000 29.37127816517430689800
971.40000 29.37127816517430689800
971.50000 29.37127816517430689800
971.60000 29.37127816517430689800
971.70000 29.37127816517430689800
971.80000 29.37127816517430689800
971.90000 29.37127816517430689800
972.00000 29.37127816517430689800
972.10000 29.37127816517430689800
972.20000 29.37127816517430689800
972.30000 29.37127816517430689800
972.40000 29.37127816517430689800
972.50000 29.37127816517430689800
972.60000 29.37127816517430689800
972.70000 29.37127816517430689800
972.80000 29.37127816517430689800
972.90000 29.37127816517430689800
973.00000 29.37127816517430689800
973.10000 29.37127816517430689800
973.20000 29.37127816517430689800
973.30000 29.37127816517430689800
973.40000 29.37127816517430689800
973.50000 29.37127816517430689800
973.60000 29.37127816517430689800
973.70000 29.37127816517430689800
973.80000 29.37127816517430689800
973.90000 29.37127816517430689800
974.00000 29.37127816517430689800
974.10000 29.37127816517430689800
974.20000 29.37127816517430689800
974.30000 29.37127816517430689800
974.40000 29.37127816517430689800
974.50000 29.37127816517430689800
974.60000 29.37127816517430689800
974.70000 29.37127816517430689800
974.80000 29.37127816517430689800
974.90000 29.37127816517430689800
975.00000 29.37127816517430689800
975.10000 29.37127816517430689800
975.20000 29.37127816517430689800
975.30000 29.37127816517430689800
975.40000 29.37127816517430689800
975.50000 29.37127816517430689800
975.60000 29.37127816517430689800
975.70000 29.37127816517430689800
975.80000 29.37127816517430689800
975.90000 29.37127816517430689800
976.00000 29.37127816517430689800
976.10000 29.37127816517430689800
976.20000 29.37127816517430689800
976.30000 29.37127816517430689800
976.40000 29.37127816517430689800
976.50000 29.37127816517430689800
976.60000 29.37127816517430689800
976.70000 29.37127816517430689800
976.80000 29.37127816517430689800
976.90000 29.37127816517430689800
977.00000 29.37127816517430689800
977.10000 29.37127816517430689800
977.20000 29.37127816517430689800
977.30000 29.37127816517430689800
977.40000 29.37127816517430689800
977.50000 29.37127816517430689800
977.60000 29.37127816517430689800
977.70000 29.37127816517430689800
977.80000 29.37127816517430689800
977.90000 29.37127816517430689800
978.00000 29.37127816517430689800
978.10000 29.37127816517430689800
978.20000 29.37127816517430689800
978.30000 29.37127816517430689800
978.40000 29.37127816517430689800
978.50000 29.37127816517430689800
978.60000 29.37127816517430689800
978.70000 29.37127816517430689800
978.80000 29.37127816517430689800
978.90000 29.37127816517430689800
979.00000 29.37127816517430689800
979.10000 29.37127816517430689800
979.20000 29.37127816517430689800
979.30000 29.37127816517430689800
979.40000 29.37127816517430689800
979.50000 29.37127816517430689800
979.60000 29.37127816517430689800
979.70000 29.37127816517430689800
979.80000 29.37127816517430689800
979.90000 29.37127816517430689800
980.00000 29.37127816517430689800
980.10000 29.37127816517430689800
980.20000 29.37127816517430689800
980.30000 29.37127816517430689800
980.40000 29.37127816517430689800
980.50000 29.37127816517430689800
980.60000 29.37127816517430689800
980.70000 29.37127816517430689800
980.80000 29.37127816517430689800
980.90000 29.37127816517430689800
981.00000 29.37127816517430689800
981.10000 29.37127816517430689800
981.20000 29.37127816517430689800
981.30000 29.37127816517430689800
981.40000 29.37127816517430689800
981.50000 29.37127816517430689800
981.60000 29.37127816517430689800
981.70000 29.37127816517430689800
981.80000 29.37127816517430689800
981.90000 29.37127816517430689800
982.00000 29.37127816517430689800
982.10000 29.37127816517430689800
982.20000 29.37127816517430689800
982.30000 29.37127816517430689800
982.40000 29.37127816517430689800
982.50000 29.37127816517430689800
982.60000 29.37127816517430689800
982.70000 29.37127816517430689800
982.80000 29.37127816517430689800
982.90000 29.37127816517430689800
983.00000 29.37127816517430689800
983.10000 29.37127816517430689800
983.20000 29.37127816517430689800
983.30000 29.37127816517430689800
983.40000 29.37127816517430689800
983.50000 29.37127816517430689800
983.60000 29.37127816517430689800
983.70000 29.37127816517430689800
983.80000 29.37127816517430689800
983.90000 29.37127816517430689800
984.00000 29.37127816517430689800
984.10000 29.37127816517430689800
984.20000 29.37127816517430689800
984.30000 29.37127816517430689800
984.40000 29.37127816517430689800
984.50000 29.37127816517430689800
984.60000 29.37127816517430689800
984.70000 29.37127816517430689800
984.80000 29.37127816517430689800
984.90000 29.37127816517430689800
985.00000 29.37127816517430689800
985.10000 29.37127816517430689800
985.20000 29.37127816517430689800
985.30000 29.37127816517430689800
985.40000 29.37127816517430689800
985.50000 29.37127816517430689800
985.60000 29.37127816517430689800
985.70000 29.37127816517430689800
985.80000 29.37127816517430689800
985.90000 29.37127816517430689800
986.00000 29.37127816517430689800
986.10000 29.37127816517430689800
986.20000 29.37127816517430689800
986.30000 29.37127816517430689800
986.40000 29.37127816517430689800
986.50000 29.37127816517430689800
986.60000 29.37127816517430689800
986.70000 29.37127816517430689800
986.80000 29.37127816517430689800
986.90000 29.37127816517430689800
987.00000 29.37127816517430689800
987.10000 29.37127816517430689800
987.20000 29.37127816517430689800
987.30000 29.37127816517430689800
987.40000 29.37127816517430689800
987.50000 29.37127816517430689800
987.60000 29.37127816517430689800
987.70000 29.37127816517430689800
987.80000 29.37127816517430689800
987.90000 29.37127816517430689800
988.00000 29.37127816517430689800
988.10000 29.37127816517430689800
988.20000 29.37127816517430689800
988.30000 29.37127816517430689800
988.40000 29.37127816517430689800
988.50000 29.37127816517430689800
988.60000 29.37127816517430689800
988.70000 29.37127816517430689800
988.80000 29.37127816517430689800
988.90000 29.37127816517430689800
989.00000 29.37127816517430689800
989.10000 29.37127816517430689800
989.20000 29.37127816517430689800
989.30000 29.37127816517430689800
989.40000 29.37127816517430689800
989.50000 29.37127816517430689800
989.60000 29.37127816517430689800
989.70000 29.37127816517430689800
989.80000 29.37127816517430689800
989.90000 29.37127816517430689800
990.00000 29.37127816517430689800
990.10000 29.37127816517430689800
990.20000 29.37127816517430689800
990.30000 29.37127816517430689800
990.40000 29.37127816517430689800
990.50000 29.37127816517430689800
990.60000 29.37127816517430689800
990.70000 29.37127816517430689800
990.80000 29.37127816517430689800
990.90000 29.37127816517430689800
991.00000 29.37127816517430689800
991.10000 29.37127816517430689800
991.20000 29.37127816517430689800
991.30000 29.37127816517430689800
991.40000 29.37127816517430689800
991.50000 29.37127816517430689800
991.60000 29.37127816517430689800
991.70000 29.37127816517430689800
991.80000 29.37127816517430689800
991.90000 29.37127816517430689800
992.00000 29.37127816517430689800
992.10000 29.37127816517430689800
992.20000 29.37127816517430689800
992.30000 29.37127816517430689800
992.40000 29.37127816517430689800
992.50000 29.37127816517430689800
992.60000 29.37127816517430689800
992.70000 29.37127816517430689800
992.80000 29.37127816517430689800
992.90000 29.37127816517430689800
993.00000 29.37127816517430689800
993.10000 29.37127816517430689800
993.20000 29.37127816517430689800
993.30000 29.37127816517430689800
993.40000 29.37127816517430689800
993.50000 29.37127816517430689800
993.60000 29.37127816517430689800
993.70000 29.37127816517430689800
993.80000 29.37127816517430689800
993.90000 29.37127816517430689800
994.00000 29.37127816517430689800
994.10000 29.37127816517430689800
994.20000 29.37127816517430689800
994.30000 29.37127816517430689800
994.40000 29.37127816517430689800
994.50000 29.37127816517430689800
994.60000 29.37127816517430689800
994.70000 29.37127816517430689800
994.80000 29.37127816517430689800
994.90000 29.37127816517430689800
995.00000 29.37127816517430689800
995.10000 29.37127816517430689800
995.20000 29.37127816517430689800
995.30000 29.37127816517430689800
995.40000 29.37127816517430689800
995.50000 29.37127816517430689800
995.60000 29.37127816517430689800
995.70000 29.37127816517430689800
995.80000 29.37127816517430689800
995.90000 29.37127816517430689800
996.00000 29.37127816517430689800
996.10000 29.37127816517430689800
996.20000 29.37127816517430689800
996.30000 29.37127816517430689800
996.40000 29.37127816517430689800
996.50000 29.37127816517430689800
996.60000 29.37127816517430689800
996.70000 29.37127816517430689800
996.80000 29.37127816517430689800
996.90000 29.37127816517430689800
997.00000 29.37127816517430689800
997.10000 29.37127816517430689800
997.20000 29.37127816517430689800
997.30000 29.37127816517430689800
997.40000 29.37127816517430689800
997.50000 29.37127816517430689800
997.60000 29.37127816517430689800
997.70000 29.37127816517430689800
997.80000 29.37127816517430689800
997.90000 29.37127816517430689800
998.00000 29.37127816517430689800
998.10000 29.37127816517430689800
998.20000 29.37127816517430689800
998.30000 29.37127816517430689800
998.40000 29.37127816517430689800
998.50000 29.37127816517430689800
998.60000 29.37127816517430689800
998.70000 29.37127816517430689800
998.80000 29.37127816517430689800
998.90000 29.37127816517430689800
999.00000 29.37127816517430689800
999.10000 29.37127816517430689800
999.20000 29.37127816517430689800
999.30000 29.37127816517430689800
999.40000 29.37127816517430689800
999.50000 29.37127816517430689800
999.60000 29.37127816517430689800
999.70000 29.37127816517430689800
999.80000 29.37127816517430689800
999.90000 29.37127816517430689800
1000.00000 29.37127816517430689800
