# Supplementary material for: Direct tracking of H2 roaming reaction in real time
Source: Nat Commun. 2024 Aug 6;15:6656. doi: 10.1038/s41467-024-49671-6 (PMC11303762; doi:10.1038/s41467-024-49671-6)
Supplement: Supplementary file 8 — Source Data [file 41467_2024_49671_MOESM8_ESM.zip › SourceData/Data-Fig12-SuppInfo/FigS12.traj1.NKE.dat]

# Nuclear Kinetic Energy
# X-Axis:  Time in Trajectory (femtosec)
# Y-Axis:  Nuclear Kinetic Energy (Hartree)
#                  X                   Y
        0.0000000000        0.1102480000
        0.1000000000        0.1094597000
        0.2000000000        0.1072056000
        0.3000000000        0.1040313000
        0.4000000000        0.1006063000
        0.5000000000        0.0975210000
        0.6000000000        0.0951496000
        0.7000000000        0.0936063000
        0.8000000000        0.0927813000
        0.9000000000        0.0924261000
        1.0000000000        0.0922572000
        1.1000000000        0.0920498000
        1.2000000000        0.0916951000
        1.3000000000        0.0912083000
        1.4000000000        0.0906935000
        1.5000000000        0.0902857000
        1.6000000000        0.0900978000
        1.7000000000        0.0901885000
        1.8000000000        0.0905579000
        1.9000000000        0.0911624000
        2.0000000000        0.0919401000
        2.1000000000        0.0928332000
        2.2000000000        0.0938009000
        2.3000000000        0.0948204000
        2.4000000000        0.0958811000
        2.5000000000        0.0969770000
        2.6000000000        0.0981004000
        2.7000000000        0.0992401000
        2.8000000000        0.1003815000
        2.9000000000        0.1015078000
        3.0000000000        0.1025991000
        3.1000000000        0.1036302000
        3.2000000000        0.1045697000
        3.3000000000        0.1053817000
        3.4000000000        0.1060321000
        3.5000000000        0.1064955000
        3.6000000000        0.1067584000
        3.7000000000        0.1068195000
        3.8000000000        0.1066852000
        3.9000000000        0.1063629000
        4.0000000000        0.1058567000
        4.1000000000        0.1051657000
        4.2000000000        0.1042880000
        4.3000000000        0.1032269000
        4.4000000000        0.1019951000
        4.5000000000        0.1006162000
        4.6000000000        0.0991199000
        4.7000000000        0.0975348000
        4.8000000000        0.0958794000
        4.9000000000        0.0941561000
        5.0000000000        0.0923508000
        5.1000000000        0.0904386000
        5.2000000000        0.0883967000
        5.3000000000        0.0862171000
        5.4000000000        0.0839159000
        5.5000000000        0.0815331000
        5.6000000000        0.0791236000
        5.7000000000        0.0767435000
        5.8000000000        0.0744354000
        5.9000000000        0.0722203000
        6.0000000000        0.0700956000
        6.1000000000        0.0680411000
        6.2000000000        0.0660287000
        6.3000000000        0.0640338000
        6.4000000000        0.0620425000
        6.5000000000        0.0600550000
        6.6000000000        0.0580824000
        6.7000000000        0.0561421000
        6.8000000000        0.0542523000
        6.9000000000        0.0524294000
        7.0000000000        0.0506867000
        7.1000000000        0.0490350000
        7.2000000000        0.0474832000
        7.3000000000        0.0460387000
        7.4000000000        0.0447075000
        7.5000000000        0.0434937000
        7.6000000000        0.0423994000
        7.7000000000        0.0414251000
        7.8000000000        0.0405701000
        7.9000000000        0.0398335000
        8.0000000000        0.0392148000
        8.1000000000        0.0387138000
        8.2000000000        0.0383310000
        8.3000000000        0.0380673000
        8.4000000000        0.0379255000
        8.5000000000        0.0379104000
        8.6000000000        0.0380293000
        8.7000000000        0.0382911000
        8.8000000000        0.0387037000
        8.9000000000        0.0392717000
        9.0000000000        0.0399930000
        9.1000000000        0.0408589000
        9.2000000000        0.0418547000
        9.3000000000        0.0429645000
        9.4000000000        0.0441745000
        9.5000000000        0.0454768000
        9.6000000000        0.0468686000
        9.7000000000        0.0483510000
        9.8000000000        0.0499250000
        9.9000000000        0.0515893000
       10.0000000000        0.0533399000
       10.1000000000        0.0551713000
       10.2000000000        0.0570808000
       10.3000000000        0.0590719000
       10.4000000000        0.0611558000
       10.5000000000        0.0633499000
       10.6000000000        0.0656715000
       10.7000000000        0.0681309000
       10.8000000000        0.0707246000
       10.9000000000        0.0734334000
       11.0000000000        0.0762254000
       11.1000000000        0.0790640000
       11.2000000000        0.0819185000
       11.3000000000        0.0847733000
       11.4000000000        0.0876323000
       11.5000000000        0.0905170000
       11.6000000000        0.0934572000
       11.7000000000        0.0964774000
       11.8000000000        0.0995832000
       11.9000000000        0.1027517000
       12.0000000000        0.1059306000
       12.1000000000        0.1090450000
       12.2000000000        0.1120108000
       12.3000000000        0.1147508000
       12.4000000000        0.1172062000
       12.5000000000        0.1193417000
       12.6000000000        0.1211402000
       12.7000000000        0.1225929000
       12.8000000000        0.1236878000
       12.9000000000        0.1244054000
       13.0000000000        0.1247194000
       13.1000000000        0.1246050000
       13.2000000000        0.1240469000
       13.3000000000        0.1230435000
       13.4000000000        0.1216034000
       13.5000000000        0.1197333000
       13.6000000000        0.1174245000
       13.7000000000        0.1146446000
       13.8000000000        0.1113439000
       13.9000000000        0.1074787000
       14.0000000000        0.1030445000
       14.1000000000        0.0981090000
       14.2000000000        0.0928301000
       14.3000000000        0.0874469000
       14.4000000000        0.0822412000
       14.5000000000        0.0774829000
       14.6000000000        0.0733862000
       14.7000000000        0.0700990000
       14.8000000000        0.0677218000
       14.9000000000        0.0663373000
       15.0000000000        0.0660259000
       15.1000000000        0.0668512000
       15.2000000000        0.0688213000
       15.3000000000        0.0718546000
       15.4000000000        0.0757774000
       15.5000000000        0.0803554000
       15.6000000000        0.0853370000
       15.7000000000        0.0904877000
       15.8000000000        0.0956066000
       15.9000000000        0.1005275000
       16.0000000000        0.1051123000
       16.1000000000        0.1092455000
       16.2000000000        0.1128308000
       16.3000000000        0.1157916000
       16.4000000000        0.1180717000
       16.5000000000        0.1196387000
       16.6000000000        0.1204883000
       16.7000000000        0.1206466000
       16.8000000000        0.1201676000
       16.9000000000        0.1191236000
       17.0000000000        0.1175937000
       17.1000000000        0.1156534000
       17.2000000000        0.1133699000
       17.3000000000        0.1108036000
       17.4000000000        0.1080145000
       17.5000000000        0.1050671000
       17.6000000000        0.1020331000
       17.7000000000        0.0989867000
       17.8000000000        0.0959967000
       17.9000000000        0.0931143000
       18.0000000000        0.0903650000
       18.1000000000        0.0877451000
       18.2000000000        0.0852284000
       18.3000000000        0.0827813000
       18.4000000000        0.0803801000
       18.5000000000        0.0780238000
       18.6000000000        0.0757364000
       18.7000000000        0.0735580000
       18.8000000000        0.0715288000
       18.9000000000        0.0696723000
       19.0000000000        0.0679855000
       19.1000000000        0.0664400000
       19.2000000000        0.0649946000
       19.3000000000        0.0636124000
       19.4000000000        0.0622770000
       19.5000000000        0.0609978000
       19.6000000000        0.0598032000
       19.7000000000        0.0587240000
       19.8000000000        0.0577746000
       19.9000000000        0.0569402000
       20.0000000000        0.0561768000
       20.1000000000        0.0554239000
       20.2000000000        0.0546244000
       20.3000000000        0.0537440000
       20.4000000000        0.0527812000
       20.5000000000        0.0517653000
       20.6000000000        0.0507447000
       20.7000000000        0.0497708000
       20.8000000000        0.0488846000
       20.9000000000        0.0481100000
       21.0000000000        0.0474535000
       21.1000000000        0.0469090000
       21.2000000000        0.0464643000
       21.3000000000        0.0461049000
       21.4000000000        0.0458164000
       21.5000000000        0.0455841000
       21.6000000000        0.0453930000
       21.7000000000        0.0452307000
       21.8000000000        0.0450903000
       21.9000000000        0.0449747000
       22.0000000000        0.0448979000
       22.1000000000        0.0448826000
       22.2000000000        0.0449546000
       22.3000000000        0.0451355000
       22.4000000000        0.0454370000
       22.5000000000        0.0458577000
       22.6000000000        0.0463849000
       22.7000000000        0.0470001000
       22.8000000000        0.0476852000
       22.9000000000        0.0484273000
       23.0000000000        0.0492212000
       23.1000000000        0.0500684000
       23.2000000000        0.0509744000
       23.3000000000        0.0519458000
       23.4000000000        0.0529869000
       23.5000000000        0.0540979000
       23.6000000000        0.0552736000
       23.7000000000        0.0565034000
       23.8000000000        0.0577734000
       23.9000000000        0.0590683000
       24.0000000000        0.0603730000
       24.1000000000        0.0616736000
       24.2000000000        0.0629560000
       24.3000000000        0.0642051000
       24.4000000000        0.0654046000
       24.5000000000        0.0665392000
       24.6000000000        0.0675970000
       24.7000000000        0.0685710000
       24.8000000000        0.0694585000
       24.9000000000        0.0702592000
       25.0000000000        0.0709728000
       25.1000000000        0.0715974000
       25.2000000000        0.0721294000
       25.3000000000        0.0725662000
       25.4000000000        0.0729091000
       25.5000000000        0.0731661000
       25.6000000000        0.0733519000
       25.7000000000        0.0734851000
       25.8000000000        0.0735821000
       25.9000000000        0.0736508000
       26.0000000000        0.0736872000
       26.1000000000        0.0736757000
       26.2000000000        0.0735954000
       26.3000000000        0.0734288000
       26.4000000000        0.0731709000
       26.5000000000        0.0728332000
       26.6000000000        0.0724411000
       26.7000000000        0.0720244000
       26.8000000000        0.0716070000
       26.9000000000        0.0712010000
       27.0000000000        0.0708070000
       27.1000000000        0.0704219000
       27.2000000000        0.0700488000
       27.3000000000        0.0697037000
       27.4000000000        0.0694168000
       27.5000000000        0.0692241000
       27.6000000000        0.0691551000
       27.7000000000        0.0692214000
       27.8000000000        0.0694132000
       27.9000000000        0.0697058000
       28.0000000000        0.0700724000
       28.1000000000        0.0704980000
       28.2000000000        0.0709867000
       28.3000000000        0.0715609000
       28.4000000000        0.0722522000
       28.5000000000        0.0730892000
       28.6000000000        0.0740869000
       28.7000000000        0.0752436000
       28.8000000000        0.0765444000
       28.9000000000        0.0779689000
       29.0000000000        0.0794985000
       29.1000000000        0.0811175000
       29.2000000000        0.0828104000
       29.3000000000        0.0845561000
       29.4000000000        0.0863257000
       29.5000000000        0.0880863000
       29.6000000000        0.0898084000
       29.7000000000        0.0914755000
       29.8000000000        0.0930867000
       29.9000000000        0.0946528000
       30.0000000000        0.0961868000
       30.1000000000        0.0976922000
       30.2000000000        0.0991562000
       30.3000000000        0.1005495000
       30.4000000000        0.1018336000
       30.5000000000        0.1029715000
       30.6000000000        0.1039399000
       30.7000000000        0.1047352000
       30.8000000000        0.1053731000
       30.9000000000        0.1058810000
       31.0000000000        0.1062868000
       31.1000000000        0.1066091000
       31.2000000000        0.1068528000
       31.3000000000        0.1070115000
       31.4000000000        0.1070733000
       31.5000000000        0.1070288000
       31.6000000000        0.1068756000
       31.7000000000        0.1066191000
       31.8000000000        0.1062685000
       31.9000000000        0.1058311000
       32.0000000000        0.1053061000
       32.1000000000        0.1046849000
       32.2000000000        0.1039557000
       32.3000000000        0.1031134000
       32.4000000000        0.1021688000
       32.5000000000        0.1011517000
       32.6000000000        0.1001065000
       32.7000000000        0.0990794000
       32.8000000000        0.0981041000
       32.9000000000        0.0971886000
       33.0000000000        0.0963113000
       33.1000000000        0.0954259000
       33.2000000000        0.0944771000
       33.3000000000        0.0934204000
       33.4000000000        0.0922393000
       33.5000000000        0.0909519000
       33.6000000000        0.0896050000
       33.7000000000        0.0882575000
       33.8000000000        0.0869615000
       33.9000000000        0.0857485000
       34.0000000000        0.0846248000
       34.1000000000        0.0835777000
       34.2000000000        0.0825866000
       34.3000000000        0.0816361000
       34.4000000000        0.0807219000
       34.5000000000        0.0798514000
       34.6000000000        0.0790352000
       34.7000000000        0.0782777000
       34.8000000000        0.0775709000
       34.9000000000        0.0768939000
       35.0000000000        0.0762197000
       35.1000000000        0.0755243000
       35.2000000000        0.0747951000
       35.3000000000        0.0740340000
       35.4000000000        0.0732555000
       35.5000000000        0.0724801000
       35.6000000000        0.0717264000
       35.7000000000        0.0710050000
       35.8000000000        0.0703150000
       35.9000000000        0.0696454000
       36.0000000000        0.0689803000
       36.1000000000        0.0683047000
       36.2000000000        0.0676101000
       36.3000000000        0.0668981000
       36.4000000000        0.0661819000
       36.5000000000        0.0654873000
       36.6000000000        0.0648503000
       36.7000000000        0.0643122000
       36.8000000000        0.0639119000
       36.9000000000        0.0636767000
       37.0000000000        0.0636158000
       37.1000000000        0.0637182000
       37.2000000000        0.0639583000
       37.3000000000        0.0643048000
       37.4000000000        0.0647314000
       37.5000000000        0.0652250000
       37.6000000000        0.0657872000
       37.7000000000        0.0664309000
       37.8000000000        0.0671722000
       37.9000000000        0.0680227000
       38.0000000000        0.0689841000
       38.1000000000        0.0700459000
       38.2000000000        0.0711887000
       38.3000000000        0.0723890000
       38.4000000000        0.0736247000
       38.5000000000        0.0748772000
       38.6000000000        0.0761313000
       38.7000000000        0.0773732000
       38.8000000000        0.0785903000
       38.9000000000        0.0797738000
       39.0000000000        0.0809221000
       39.1000000000        0.0820420000
       39.2000000000        0.0831472000
       39.3000000000        0.0842522000
       39.4000000000        0.0853658000
       39.5000000000        0.0864847000
       39.6000000000        0.0875913000
       39.7000000000        0.0886561000
       39.8000000000        0.0896448000
       39.9000000000        0.0905267000
       40.0000000000        0.0912814000
       40.1000000000        0.0919026000
       40.2000000000        0.0923975000
       40.3000000000        0.0927838000
       40.4000000000        0.0930845000
       40.5000000000        0.0933219000
       40.6000000000        0.0935121000
       40.7000000000        0.0936606000
       40.8000000000        0.0937604000
       40.9000000000        0.0937948000
       41.0000000000        0.0937425000
       41.1000000000        0.0935850000
       41.2000000000        0.0933130000
       41.3000000000        0.0929299000
       41.4000000000        0.0924506000
       41.5000000000        0.0918953000
       41.6000000000        0.0912819000
       41.7000000000        0.0906208000
       41.8000000000        0.0899145000
       41.9000000000        0.0891616000
       42.0000000000        0.0883630000
       42.1000000000        0.0875245000
       42.2000000000        0.0866555000
       42.3000000000        0.0857642000
       42.4000000000        0.0848537000
       42.5000000000        0.0839204000
       42.6000000000        0.0829575000
       42.7000000000        0.0819607000
       42.8000000000        0.0809344000
       42.9000000000        0.0798936000
       43.0000000000        0.0788606000
       43.1000000000        0.0778575000
       43.2000000000        0.0768976000
       43.3000000000        0.0759799000
       43.4000000000        0.0750892000
       43.5000000000        0.0742018000
       43.6000000000        0.0732948000
       43.7000000000        0.0723549000
       43.8000000000        0.0713852000
       43.9000000000        0.0704055000
       44.0000000000        0.0694475000
       44.1000000000        0.0685465000
       44.2000000000        0.0677322000
       44.3000000000        0.0670231000
       44.4000000000        0.0664239000
       44.5000000000        0.0659281000
       44.6000000000        0.0655229000
       44.7000000000        0.0651937000
       44.8000000000        0.0649283000
       44.9000000000        0.0647187000
       45.0000000000        0.0645617000
       45.1000000000        0.0644597000
       45.2000000000        0.0644205000
       45.3000000000        0.0644560000
       45.4000000000        0.0645797000
       45.5000000000        0.0648041000
       45.6000000000        0.0651382000
       45.7000000000        0.0655863000
       45.8000000000        0.0661468000
       45.9000000000        0.0668108000
       46.0000000000        0.0675616000
       46.1000000000        0.0683766000
       46.2000000000        0.0692322000
       46.3000000000        0.0701113000
       46.4000000000        0.0710091000
       46.5000000000        0.0719344000
       46.6000000000        0.0729060000
       46.7000000000        0.0739440000
       46.8000000000        0.0750598000
       46.9000000000        0.0762480000
       47.0000000000        0.0774841000
       47.1000000000        0.0787297000
       47.2000000000        0.0799434000
       47.3000000000        0.0810949000
       47.4000000000        0.0821741000
       47.5000000000        0.0831936000
       47.6000000000        0.0841828000
       47.7000000000        0.0851753000
       47.8000000000        0.0861964000
       47.9000000000        0.0872529000
       48.0000000000        0.0883308000
       48.1000000000        0.0893988000
       48.2000000000        0.0904166000
       48.3000000000        0.0913445000
       48.4000000000        0.0921505000
       48.5000000000        0.0928134000
       48.6000000000        0.0933233000
       48.7000000000        0.0936787000
       48.8000000000        0.0938850000
       48.9000000000        0.0939530000
       49.0000000000        0.0938986000
       49.1000000000        0.0937407000
       49.2000000000        0.0934980000
       49.3000000000        0.0931841000
       49.4000000000        0.0928052000
       49.5000000000        0.0923594000
       49.6000000000        0.0918400000
       49.7000000000        0.0912384000
       49.8000000000        0.0905467000
       49.9000000000        0.0897586000
       50.0000000000        0.0888702000
       50.1000000000        0.0878809000
       50.2000000000        0.0867947000
       50.3000000000        0.0856220000
       50.4000000000        0.0843793000
       50.5000000000        0.0830887000
       50.6000000000        0.0817746000
       50.7000000000        0.0804609000
       50.8000000000        0.0791673000
       50.9000000000        0.0779067000
       51.0000000000        0.0766841000
       51.1000000000        0.0754972000
       51.2000000000        0.0743385000
       51.3000000000        0.0731973000
       51.4000000000        0.0720621000
       51.5000000000        0.0709222000
       51.6000000000        0.0697691000
       51.7000000000        0.0685978000
       51.8000000000        0.0674075000
       51.9000000000        0.0662024000
       52.0000000000        0.0649917000
       52.1000000000        0.0637897000
       52.2000000000        0.0626136000
       52.3000000000        0.0614810000
       52.4000000000        0.0604064000
       52.5000000000        0.0593980000
       52.6000000000        0.0584567000
       52.7000000000        0.0575774000
       52.8000000000        0.0567511000
       52.9000000000        0.0559698000
       53.0000000000        0.0552297000
       53.1000000000        0.0545344000
       53.2000000000        0.0538943000
       53.3000000000        0.0533247000
       53.4000000000        0.0528422000
       53.5000000000        0.0524611000
       53.6000000000        0.0521905000
       53.7000000000        0.0520321000
       53.8000000000        0.0519790000
       53.9000000000        0.0520180000
       54.0000000000        0.0521318000
       54.1000000000        0.0523030000
       54.2000000000        0.0525162000
       54.3000000000        0.0527587000
       54.4000000000        0.0530199000
       54.5000000000        0.0532906000
       54.6000000000        0.0535636000
       54.7000000000        0.0538345000
       54.8000000000        0.0541043000
       54.9000000000        0.0543808000
       55.0000000000        0.0546777000
       55.1000000000        0.0550122000
       55.2000000000        0.0553991000
       55.3000000000        0.0558443000
       55.4000000000        0.0563397000
       55.5000000000        0.0568625000
       55.6000000000        0.0573799000
       55.7000000000        0.0578583000
       55.8000000000        0.0582740000
       55.9000000000        0.0586207000
       56.0000000000        0.0589110000
       56.1000000000        0.0591720000
       56.2000000000        0.0594354000
       56.3000000000        0.0597264000
       56.4000000000        0.0600574000
       56.5000000000        0.0604257000
       56.6000000000        0.0608184000
       56.7000000000        0.0612192000
       56.8000000000        0.0616136000
       56.9000000000        0.0619912000
       57.0000000000        0.0623433000
       57.1000000000        0.0626599000
       57.2000000000        0.0629268000
       57.3000000000        0.0631280000
       57.4000000000        0.0632492000
       57.5000000000        0.0632847000
       57.6000000000        0.0632399000
       57.7000000000        0.0631313000
       57.8000000000        0.0629802000
       57.9000000000        0.0628048000
       58.0000000000        0.0626121000
       58.1000000000        0.0623952000
       58.2000000000        0.0621363000
       58.3000000000        0.0618151000
       58.4000000000        0.0614190000
       58.5000000000        0.0609512000
       58.6000000000        0.0604327000
       58.7000000000        0.0598967000
       58.8000000000        0.0593784000
       58.9000000000        0.0589038000
       59.0000000000        0.0584825000
       59.1000000000        0.0581073000
       59.2000000000        0.0577605000
       59.3000000000        0.0574231000
       59.4000000000        0.0570833000
       59.5000000000        0.0567407000
       59.6000000000        0.0564048000
       59.7000000000        0.0560894000
       59.8000000000        0.0558062000
       59.9000000000        0.0555595000
       60.0000000000        0.0553443000
       60.1000000000        0.0551478000
       60.2000000000        0.0549538000
       60.3000000000        0.0547486000
       60.4000000000        0.0545262000
       60.5000000000        0.0542915000
       60.6000000000        0.0540589000
       60.7000000000        0.0538488000
       60.8000000000        0.0536810000
       60.9000000000        0.0535687000
       61.0000000000        0.0535152000
       61.1000000000        0.0535124000
       61.2000000000        0.0535436000
       61.3000000000        0.0535890000
       61.4000000000        0.0536316000
       61.5000000000        0.0536615000
       61.6000000000        0.0536774000
       61.7000000000        0.0536844000
       61.8000000000        0.0536900000
       61.9000000000        0.0537000000
       62.0000000000        0.0537162000
       62.1000000000        0.0537363000
       62.2000000000        0.0537563000
       62.3000000000        0.0537736000
       62.4000000000        0.0537894000
       62.5000000000        0.0538091000
       62.6000000000        0.0538399000
       62.7000000000        0.0538881000
       62.8000000000        0.0539561000
       62.9000000000        0.0540423000
       63.0000000000        0.0541432000
       63.1000000000        0.0542580000
       63.2000000000        0.0543927000
       63.3000000000        0.0545612000
       63.4000000000        0.0547830000
       63.5000000000        0.0550777000
       63.6000000000        0.0554586000
       63.7000000000        0.0559283000
       63.8000000000        0.0564769000
       63.9000000000        0.0570839000
       64.0000000000        0.0577231000
       64.1000000000        0.0583674000
       64.2000000000        0.0589929000
       64.3000000000        0.0595808000
       64.4000000000        0.0601186000
       64.5000000000        0.0605992000
       64.6000000000        0.0610211000
       64.7000000000        0.0613893000
       64.8000000000        0.0617168000
       64.9000000000        0.0620262000
       65.0000000000        0.0623479000
       65.1000000000        0.0627176000
       65.2000000000        0.0631688000
       65.3000000000        0.0637269000
       65.4000000000        0.0644038000
       65.5000000000        0.0651980000
       65.6000000000        0.0660982000
       65.7000000000        0.0670895000
       65.8000000000        0.0681591000
       65.9000000000        0.0692986000
       66.0000000000        0.0705023000
       66.1000000000        0.0717632000
       66.2000000000        0.0730694000
       66.3000000000        0.0744022000
       66.4000000000        0.0757387000
       66.5000000000        0.0770562000
       66.6000000000        0.0783379000
       66.7000000000        0.0795766000
       66.8000000000        0.0807753000
       66.9000000000        0.0819443000
       67.0000000000        0.0830959000
       67.1000000000        0.0842376000
       67.2000000000        0.0853673000
       67.3000000000        0.0864713000
       67.4000000000        0.0875274000
       67.5000000000        0.0885113000
       67.6000000000        0.0894039000
       67.7000000000        0.0901970000
       67.8000000000        0.0908933000
       67.9000000000        0.0915029000
       68.0000000000        0.0920360000
       68.1000000000        0.0924945000
       68.2000000000        0.0928676000
       68.3000000000        0.0931316000
       68.4000000000        0.0932557000
       68.5000000000        0.0932115000
       68.6000000000        0.0929823000
       68.7000000000        0.0925690000
       68.8000000000        0.0919900000
       68.9000000000        0.0912758000
       69.0000000000        0.0904603000
       69.1000000000        0.0895714000
       69.2000000000        0.0886252000
       69.3000000000        0.0876245000
       69.4000000000        0.0865629000
       69.5000000000        0.0854336000
       69.6000000000        0.0842361000
       69.7000000000        0.0829805000
       69.8000000000        0.0816832000
       69.9000000000        0.0803601000
       70.0000000000        0.0790163000
       70.1000000000        0.0776420000
       70.2000000000        0.0762124000
       70.3000000000        0.0746956000
       70.4000000000        0.0730635000
       70.5000000000        0.0713035000
       70.6000000000        0.0694240000
       70.7000000000        0.0674544000
       70.8000000000        0.0654377000
       70.9000000000        0.0634207000
       71.0000000000        0.0614446000
       71.1000000000        0.0595398000
       71.2000000000        0.0577257000
       71.3000000000        0.0560135000
       71.4000000000        0.0544102000
       71.5000000000        0.0529210000
       71.6000000000        0.0515510000
       71.7000000000        0.0503049000
       71.8000000000        0.0491883000
       71.9000000000        0.0482088000
       72.0000000000        0.0473775000
       72.1000000000        0.0467089000
       72.2000000000        0.0462197000
       72.3000000000        0.0459254000
       72.4000000000        0.0458364000
       72.5000000000        0.0459550000
       72.6000000000        0.0462744000
       72.7000000000        0.0467791000
       72.8000000000        0.0474487000
       72.9000000000        0.0482601000
       73.0000000000        0.0491903000
       73.1000000000        0.0502168000
       73.2000000000        0.0513185000
       73.3000000000        0.0524762000
       73.4000000000        0.0536758000
       73.5000000000        0.0549112000
       73.6000000000        0.0561851000
       73.7000000000        0.0575070000
       73.8000000000        0.0588893000
       73.9000000000        0.0603414000
       74.0000000000        0.0618666000
       74.1000000000        0.0634609000
       74.2000000000        0.0651146000
       74.3000000000        0.0668149000
       74.4000000000        0.0685482000
       74.5000000000        0.0702987000
       74.6000000000        0.0720450000
       74.7000000000        0.0737559000
       74.8000000000        0.0753876000
       74.9000000000        0.0768868000
       75.0000000000        0.0781993000
       75.1000000000        0.0792820000
       75.2000000000        0.0801141000
       75.3000000000        0.0807033000
       75.4000000000        0.0810840000
       75.5000000000        0.0813085000
       75.6000000000        0.0814332000
       75.7000000000        0.0815049000
       75.8000000000        0.0815506000
       75.9000000000        0.0815739000
       76.0000000000        0.0815587000
       76.1000000000        0.0814777000
       76.2000000000        0.0813013000
       76.3000000000        0.0810059000
       76.4000000000        0.0805785000
       76.5000000000        0.0800190000
       76.6000000000        0.0793396000
       76.7000000000        0.0785613000
       76.8000000000        0.0777094000
       76.9000000000        0.0768082000
       77.0000000000        0.0758774000
       77.1000000000        0.0749299000
       77.2000000000        0.0739707000
       77.3000000000        0.0729985000
       77.4000000000        0.0720075000
       77.5000000000        0.0709913000
       77.6000000000        0.0699464000
       77.7000000000        0.0688743000
       77.8000000000        0.0677820000
       77.9000000000        0.0666801000
       78.0000000000        0.0655818000
       78.1000000000        0.0645019000
       78.2000000000        0.0634548000
       78.3000000000        0.0624539000
       78.4000000000        0.0615097000
       78.5000000000        0.0606280000
       78.6000000000        0.0598084000
       78.7000000000        0.0590440000
       78.8000000000        0.0583220000
       78.9000000000        0.0576268000
       79.0000000000        0.0569455000
       79.1000000000        0.0562720000
       79.2000000000        0.0556100000
       79.3000000000        0.0549714000
       79.4000000000        0.0543721000
       79.5000000000        0.0538272000
       79.6000000000        0.0533480000
       79.7000000000        0.0529405000
       79.8000000000        0.0526074000
       79.9000000000        0.0523502000
       80.0000000000        0.0521710000
       80.1000000000        0.0520726000
       80.2000000000        0.0520563000
       80.3000000000        0.0521195000
       80.4000000000        0.0522541000
       80.5000000000        0.0524482000
       80.6000000000        0.0526880000
       80.7000000000        0.0529621000
       80.8000000000        0.0532641000
       80.9000000000        0.0535939000
       81.0000000000        0.0539569000
       81.1000000000        0.0543608000
       81.2000000000        0.0548110000
       81.3000000000        0.0553062000
       81.4000000000        0.0558358000
       81.5000000000        0.0563806000
       81.6000000000        0.0569166000
       81.7000000000        0.0574218000
       81.8000000000        0.0578841000
       81.9000000000        0.0583071000
       82.0000000000        0.0587116000
       82.1000000000        0.0591311000
       82.2000000000        0.0596037000
       82.3000000000        0.0601616000
       82.4000000000        0.0608238000
       82.5000000000        0.0615918000
       82.6000000000        0.0624520000
       82.7000000000        0.0633823000
       82.8000000000        0.0643612000
       82.9000000000        0.0653755000
       83.0000000000        0.0664227000
       83.1000000000        0.0675083000
       83.2000000000        0.0686383000
       83.3000000000        0.0698116000
       83.4000000000        0.0710161000
       83.5000000000        0.0722292000
       83.6000000000        0.0734236000
       83.7000000000        0.0745744000
       83.8000000000        0.0756660000
       83.9000000000        0.0766960000
       84.0000000000        0.0776747000
       84.1000000000        0.0786210000
       84.2000000000        0.0795561000
       84.3000000000        0.0804981000
       84.4000000000        0.0814594000
       84.5000000000        0.0824475000
       84.6000000000        0.0834673000
       84.7000000000        0.0845225000
       84.8000000000        0.0856143000
       84.9000000000        0.0867387000
       85.0000000000        0.0878815000
       85.1000000000        0.0890170000
       85.2000000000        0.0901091000
       85.3000000000        0.0911168000
       85.4000000000        0.0920030000
       85.5000000000        0.0927421000
       85.6000000000        0.0933237000
       85.7000000000        0.0937528000
       85.8000000000        0.0940446000
       85.9000000000        0.0942187000
       86.0000000000        0.0942941000
       86.1000000000        0.0942872000
       86.2000000000        0.0942138000
       86.3000000000        0.0940918000
       86.4000000000        0.0939424000
       86.5000000000        0.0937880000
       86.6000000000        0.0936473000
       86.7000000000        0.0935284000
       86.8000000000        0.0934258000
       86.9000000000        0.0933208000
       87.0000000000        0.0931873000
       87.1000000000        0.0930007000
       87.2000000000        0.0927452000
       87.3000000000        0.0924188000
       87.4000000000        0.0920339000
       87.5000000000        0.0916127000
       87.6000000000        0.0911800000
       87.7000000000        0.0907553000
       87.8000000000        0.0903472000
       87.9000000000        0.0899508000
       88.0000000000        0.0895498000
       88.1000000000        0.0891206000
       88.2000000000        0.0886384000
       88.3000000000        0.0880821000
       88.4000000000        0.0874389000
       88.5000000000        0.0867069000
       88.6000000000        0.0858958000
       88.7000000000        0.0850259000
       88.8000000000        0.0841250000
       88.9000000000        0.0832232000
       89.0000000000        0.0823471000
       89.1000000000        0.0815146000
       89.2000000000        0.0807321000
       89.3000000000        0.0799940000
       89.4000000000        0.0792869000
       89.5000000000        0.0785953000
       89.6000000000        0.0779075000
       89.7000000000        0.0772200000
       89.8000000000        0.0765394000
       89.9000000000        0.0758804000
       90.0000000000        0.0752622000
       90.1000000000        0.0747026000
       90.2000000000        0.0742123000
       90.3000000000        0.0737925000
       90.4000000000        0.0734338000
       90.5000000000        0.0731208000
       90.6000000000        0.0728371000
       90.7000000000        0.0725715000
       90.8000000000        0.0723223000
       90.9000000000        0.0720981000
       91.0000000000        0.0719148000
       91.1000000000        0.0717898000
       91.2000000000        0.0717344000
       91.3000000000        0.0717494000
       91.4000000000        0.0718238000
       91.5000000000        0.0719381000
       91.6000000000        0.0720713000
       91.7000000000        0.0722078000
       91.8000000000        0.0723421000
       91.9000000000        0.0724789000
       92.0000000000        0.0726295000
       92.1000000000        0.0728057000
       92.2000000000        0.0730147000
       92.3000000000        0.0732563000
       92.4000000000        0.0735229000
       92.5000000000        0.0738018000
       92.6000000000        0.0740792000
       92.7000000000        0.0743436000
       92.8000000000        0.0745878000
       92.9000000000        0.0748086000
       93.0000000000        0.0750049000
       93.1000000000        0.0751744000
       93.2000000000        0.0753098000
       93.3000000000        0.0753976000
       93.4000000000        0.0754185000
       93.5000000000        0.0753502000
       93.6000000000        0.0751714000
       93.7000000000        0.0748666000
       93.8000000000        0.0744301000
       93.9000000000        0.0738685000
       94.0000000000        0.0732001000
       94.1000000000        0.0724542000
       94.2000000000        0.0716670000
       94.3000000000        0.0708780000
       94.4000000000        0.0701244000
       94.5000000000        0.0694354000
       94.6000000000        0.0688268000
       94.7000000000        0.0682982000
       94.8000000000        0.0678313000
       94.9000000000        0.0673934000
       95.0000000000        0.0669427000
       95.1000000000        0.0664366000
       95.2000000000        0.0658398000
       95.3000000000        0.0651310000
       95.4000000000        0.0643059000
       95.5000000000        0.0633760000
       95.6000000000        0.0623649000
       95.7000000000        0.0613021000
       95.8000000000        0.0602163000
       95.9000000000        0.0591296000
       96.0000000000        0.0580544000
       96.1000000000        0.0569937000
       96.2000000000        0.0559428000
       96.3000000000        0.0548935000
       96.4000000000        0.0538375000
       96.5000000000        0.0527688000
       96.6000000000        0.0516844000
       96.7000000000        0.0505838000
       96.8000000000        0.0494667000
       96.9000000000        0.0483322000
       97.0000000000        0.0471790000
       97.1000000000        0.0460083000
       97.2000000000        0.0448267000
       97.3000000000        0.0436491000
       97.4000000000        0.0424981000
       97.5000000000        0.0414009000
       97.6000000000        0.0403829000
       97.7000000000        0.0394608000
       97.8000000000        0.0386384000
       97.9000000000        0.0379057000
       98.0000000000        0.0372432000
       98.1000000000        0.0366289000
       98.2000000000        0.0360456000
       98.3000000000        0.0354845000
       98.4000000000        0.0349454000
       98.5000000000        0.0344324000
       98.6000000000        0.0339483000
       98.7000000000        0.0334911000
       98.8000000000        0.0330543000
       98.9000000000        0.0326305000
       99.0000000000        0.0322162000
       99.1000000000        0.0318150000
       99.2000000000        0.0314383000
       99.3000000000        0.0311016000
       99.4000000000        0.0308199000
       99.5000000000        0.0306028000
       99.6000000000        0.0304522000
       99.7000000000        0.0303644000
       99.8000000000        0.0303355000
       99.9000000000        0.0303671000
      100.0000000000        0.0304699000
      100.1000000000        0.0306625000
      100.2000000000        0.0309664000
      100.3000000000        0.0313983000
      100.4000000000        0.0319641000
      100.5000000000        0.0326559000
      100.6000000000        0.0334548000
      100.7000000000        0.0343371000
      100.8000000000        0.0352837000
      100.9000000000        0.0362848000
      101.0000000000        0.0373420000
      101.1000000000        0.0384635000
      101.2000000000        0.0396564000
      101.3000000000        0.0409197000
      101.4000000000        0.0422408000
      101.5000000000        0.0435981000
      101.6000000000        0.0449683000
      101.7000000000        0.0463351000
      101.8000000000        0.0476958000
      101.9000000000        0.0490600000
      102.0000000000        0.0504448000
      102.1000000000        0.0518646000
      102.2000000000        0.0533238000
      102.3000000000        0.0548125000
      102.4000000000        0.0563085000
      102.5000000000        0.0577821000
      102.6000000000        0.0592029000
      102.7000000000        0.0605449000
      102.8000000000        0.0617896000
      102.9000000000        0.0629266000
      103.0000000000        0.0639529000
      103.1000000000        0.0648718000
      103.2000000000        0.0656914000
      103.3000000000        0.0664232000
      103.4000000000        0.0670792000
      103.5000000000        0.0676682000
      103.6000000000        0.0681917000
      103.7000000000        0.0686424000
      103.8000000000        0.0690049000
      103.9000000000        0.0692607000
      104.0000000000        0.0693951000
      104.1000000000        0.0694035000
      104.2000000000        0.0692941000
      104.3000000000        0.0690848000
      104.4000000000        0.0687955000
      104.5000000000        0.0684387000
      104.6000000000        0.0680154000
      104.7000000000        0.0675172000
      104.8000000000        0.0669343000
      104.9000000000        0.0662638000
      105.0000000000        0.0655163000
      105.1000000000        0.0647164000
      105.2000000000        0.0638967000
      105.3000000000        0.0630878000
      105.4000000000        0.0623083000
      105.5000000000        0.0615592000
      105.6000000000        0.0608254000
      105.7000000000        0.0600833000
      105.8000000000        0.0593129000
      105.9000000000        0.0585077000
      106.0000000000        0.0576809000
      106.1000000000        0.0568655000
      106.2000000000        0.0561073000
      106.3000000000        0.0554548000
      106.4000000000        0.0549487000
      106.5000000000        0.0546167000
      106.6000000000        0.0544709000
      106.7000000000        0.0545112000
      106.8000000000        0.0547290000
      106.9000000000        0.0551111000
      107.0000000000        0.0556433000
      107.1000000000        0.0563125000
      107.2000000000        0.0571080000
      107.3000000000        0.0580236000
      107.4000000000        0.0590583000
      107.5000000000        0.0602153000
      107.6000000000        0.0614999000
      107.7000000000        0.0629144000
      107.8000000000        0.0644530000
      107.9000000000        0.0660991000
      108.0000000000        0.0678261000
      108.1000000000        0.0696025000
      108.2000000000        0.0713987000
      108.3000000000        0.0731930000
      108.4000000000        0.0749751000
      108.5000000000        0.0767474000
      108.6000000000        0.0785232000
      108.7000000000        0.0803211000
      108.8000000000        0.0821578000
      108.9000000000        0.0840398000
      109.0000000000        0.0859599000
      109.1000000000        0.0878986000
      109.2000000000        0.0898290000
      109.3000000000        0.0917226000
      109.4000000000        0.0935530000
      109.5000000000        0.0952970000
      109.6000000000        0.0969333000
      109.7000000000        0.0984406000
      109.8000000000        0.0997946000
      109.9000000000        0.1009670000
      110.0000000000        0.1019275000
      110.1000000000        0.1026511000
      110.2000000000        0.1031274000
      110.3000000000        0.1033687000
      110.4000000000        0.1034107000
      110.5000000000        0.1033048000
      110.6000000000        0.1031029000
      110.7000000000        0.1028413000
      110.8000000000        0.1025290000
      110.9000000000        0.1021459000
      111.0000000000        0.1016526000
      111.1000000000        0.1010080000
      111.2000000000        0.1001902000
      111.3000000000        0.0992111000
      111.4000000000        0.0981193000
      111.5000000000        0.0969888000
      111.6000000000        0.0958976000
      111.7000000000        0.0949052000
      111.8000000000        0.0940377000
      111.9000000000        0.0932822000
      112.0000000000        0.0925947000
      112.1000000000        0.0919136000
      112.2000000000        0.0911767000
      112.3000000000        0.0903349000
      112.4000000000        0.0893602000
      112.5000000000        0.0882478000
      112.6000000000        0.0870124000
      112.7000000000        0.0856825000
      112.8000000000        0.0842938000
      112.9000000000        0.0828841000
      113.0000000000        0.0814910000
      113.1000000000        0.0801501000
      113.2000000000        0.0788932000
      113.3000000000        0.0777462000
      113.4000000000        0.0767252000
      113.5000000000        0.0758334000
      113.6000000000        0.0750591000
      113.7000000000        0.0743770000
      113.8000000000        0.0737521000
      113.9000000000        0.0731474000
      114.0000000000        0.0725330000
      114.1000000000        0.0718954000
      114.2000000000        0.0712418000
      114.3000000000        0.0705997000
      114.4000000000        0.0700076000
      114.5000000000        0.0695028000
      114.6000000000        0.0691092000
      114.7000000000        0.0688306000
      114.8000000000        0.0686500000
      114.9000000000        0.0685346000
      115.0000000000        0.0684456000
      115.1000000000        0.0683491000
      115.2000000000        0.0682246000
      115.3000000000        0.0680690000
      115.4000000000        0.0678953000
      115.5000000000        0.0677270000
      115.6000000000        0.0675923000
      115.7000000000        0.0675171000
      115.8000000000        0.0675210000
      115.9000000000        0.0676146000
      116.0000000000        0.0677997000
      116.1000000000        0.0680721000
      116.2000000000        0.0684251000
      116.3000000000        0.0688511000
      116.4000000000        0.0693413000
      116.5000000000        0.0698830000
      116.6000000000        0.0704572000
      116.7000000000        0.0710390000
      116.8000000000        0.0716003000
      116.9000000000        0.0721165000
      117.0000000000        0.0725735000
      117.1000000000        0.0729733000
      117.2000000000        0.0733353000
      117.3000000000        0.0736908000
      117.4000000000        0.0740741000
      117.5000000000        0.0745103000
      117.6000000000        0.0750062000
      117.7000000000        0.0755466000
      117.8000000000        0.0760971000
      117.9000000000        0.0766138000
      118.0000000000        0.0770548000
      118.1000000000        0.0773927000
      118.2000000000        0.0776223000
      118.3000000000        0.0777628000
      118.4000000000        0.0778506000
      118.5000000000        0.0779289000
      118.6000000000        0.0780342000
      118.7000000000        0.0781876000
      118.8000000000        0.0783920000
      118.9000000000        0.0786356000
      119.0000000000        0.0788995000
      119.1000000000        0.0791666000
      119.2000000000        0.0794281000
      119.3000000000        0.0796851000
      119.4000000000        0.0799460000
      119.5000000000        0.0802206000
      119.6000000000        0.0805136000
      119.7000000000        0.0808202000
      119.8000000000        0.0811255000
      119.9000000000        0.0814080000
      120.0000000000        0.0816459000
      120.1000000000        0.0818244000
      120.2000000000        0.0819402000
      120.3000000000        0.0820043000
      120.4000000000        0.0820404000
      120.5000000000        0.0820781000
      120.6000000000        0.0821447000
      120.7000000000        0.0822557000
      120.8000000000        0.0824086000
      120.9000000000        0.0825822000
      121.0000000000        0.0827425000
      121.1000000000        0.0828517000
      121.2000000000        0.0828784000
      121.3000000000        0.0828057000
      121.4000000000        0.0826334000
      121.5000000000        0.0823768000
      121.6000000000        0.0820589000
      121.7000000000        0.0817028000
      121.8000000000        0.0813236000
      121.9000000000        0.0809241000
      122.0000000000        0.0804946000
      122.1000000000        0.0800168000
      122.2000000000        0.0794692000
      122.3000000000        0.0788344000
      122.4000000000        0.0781053000
      122.5000000000        0.0772886000
      122.6000000000        0.0764061000
      122.7000000000        0.0754900000
      122.8000000000        0.0745754000
      122.9000000000        0.0736911000
      123.0000000000        0.0728524000
      123.1000000000        0.0720583000
      123.2000000000        0.0712939000
      123.3000000000        0.0705371000
      123.4000000000        0.0697664000
      123.5000000000        0.0689683000
      123.6000000000        0.0681404000
      123.7000000000        0.0672918000
      123.8000000000        0.0664390000
      123.9000000000        0.0656011000
      124.0000000000        0.0647962000
      124.1000000000        0.0640390000
      124.2000000000        0.0633420000
      124.3000000000        0.0627164000
      124.4000000000        0.0621735000
      124.5000000000        0.0617248000
      124.6000000000        0.0613795000
      124.7000000000        0.0611419000
      124.8000000000        0.0610104000
      124.9000000000        0.0609775000
      125.0000000000        0.0610325000
      125.1000000000        0.0611640000
      125.2000000000        0.0613629000
      125.3000000000        0.0616225000
      125.4000000000        0.0619391000
      125.5000000000        0.0623122000
      125.6000000000        0.0627453000
      125.7000000000        0.0632467000
      125.8000000000        0.0638290000
      125.9000000000        0.0645086000
      126.0000000000        0.0653018000
      126.1000000000        0.0662204000
      126.2000000000        0.0672672000
      126.3000000000        0.0684312000
      126.4000000000        0.0696868000
      126.5000000000        0.0709963000
      126.6000000000        0.0723169000
      126.7000000000        0.0736087000
      126.8000000000        0.0748427000
      126.9000000000        0.0760033000
      127.0000000000        0.0770888000
      127.1000000000        0.0781081000
      127.2000000000        0.0790775000
      127.3000000000        0.0800180000
      127.4000000000        0.0809536000
      127.5000000000        0.0819086000
      127.6000000000        0.0829049000
      127.7000000000        0.0839583000
      127.8000000000        0.0850738000
      127.9000000000        0.0862424000
      128.0000000000        0.0874381000
      128.1000000000        0.0886203000
      128.2000000000        0.0897400000
      128.3000000000        0.0907505000
      128.4000000000        0.0916182000
      128.5000000000        0.0923314000
      128.6000000000        0.0929011000
      128.7000000000        0.0933558000
      128.8000000000        0.0937319000
      128.9000000000        0.0940617000
      129.0000000000        0.0943650000
      129.1000000000        0.0946446000
      129.2000000000        0.0948891000
      129.3000000000        0.0950796000
      129.4000000000        0.0951982000
      129.5000000000        0.0952334000
      129.6000000000        0.0951801000
      129.7000000000        0.0950360000
      129.8000000000        0.0947970000
      129.9000000000        0.0944559000
      130.0000000000        0.0940033000
      130.1000000000        0.0934338000
      130.2000000000        0.0927503000
      130.3000000000        0.0919679000
      130.4000000000        0.0911125000
      130.5000000000        0.0902146000
      130.6000000000        0.0893007000
      130.7000000000        0.0883850000
      130.8000000000        0.0874644000
      130.9000000000        0.0865185000
      131.0000000000        0.0855160000
      131.1000000000        0.0844234000
      131.2000000000        0.0832154000
      131.3000000000        0.0818817000
      131.4000000000        0.0804300000
      131.5000000000        0.0788830000
      131.6000000000        0.0772735000
      131.7000000000        0.0756381000
      131.8000000000        0.0740131000
      131.9000000000        0.0724316000
      132.0000000000        0.0709207000
      132.1000000000        0.0694990000
      132.2000000000        0.0681733000
      132.3000000000        0.0669354000
      132.4000000000        0.0657622000
      132.5000000000        0.0646178000
      132.6000000000        0.0634610000
      132.7000000000        0.0622544000
      132.8000000000        0.0609749000
      132.9000000000        0.0596205000
      133.0000000000        0.0582114000
      133.1000000000        0.0567858000
      133.2000000000        0.0553903000
      133.3000000000        0.0540685000
      133.4000000000        0.0528522000
      133.5000000000        0.0517573000
      133.6000000000        0.0507858000
      133.7000000000        0.0499298000
      133.8000000000        0.0491791000
      133.9000000000        0.0485251000
      134.0000000000        0.0479640000
      134.1000000000        0.0474960000
      134.2000000000        0.0471226000
      134.3000000000        0.0468432000
      134.4000000000        0.0466526000
      134.5000000000        0.0465411000
      134.6000000000        0.0464951000
      134.7000000000        0.0465003000
      134.8000000000        0.0465438000
      134.9000000000        0.0466170000
      135.0000000000        0.0467157000
      135.1000000000        0.0468398000
      135.2000000000        0.0469916000
      135.3000000000        0.0471732000
      135.4000000000        0.0473849000
      135.5000000000        0.0476242000
      135.6000000000        0.0478853000
      135.7000000000        0.0481598000
      135.8000000000        0.0484376000
      135.9000000000        0.0487079000
      136.0000000000        0.0489611000
      136.1000000000        0.0491896000
      136.2000000000        0.0493883000
      136.3000000000        0.0495542000
      136.4000000000        0.0496852000
      136.5000000000        0.0497807000
      136.6000000000        0.0498412000
      136.7000000000        0.0498703000
      136.8000000000        0.0498739000
      136.9000000000        0.0498600000
      137.0000000000        0.0498362000
      137.1000000000        0.0498077000
      137.2000000000        0.0497767000
      137.3000000000        0.0497440000
      137.4000000000        0.0497112000
      137.5000000000        0.0496818000
      137.6000000000        0.0496596000
      137.7000000000        0.0496466000
      137.8000000000        0.0496388000
      137.9000000000        0.0496253000
      138.0000000000        0.0495888000
      138.1000000000        0.0495081000
      138.2000000000        0.0493614000
      138.3000000000        0.0491315000
      138.4000000000        0.0488101000
      138.5000000000        0.0484024000
      138.6000000000        0.0479285000
      138.7000000000        0.0474187000
      138.8000000000        0.0469049000
      138.9000000000        0.0464108000
      139.0000000000        0.0459457000
      139.1000000000        0.0455028000
      139.2000000000        0.0450640000
      139.3000000000        0.0446079000
      139.4000000000        0.0441184000
      139.5000000000        0.0435922000
      139.6000000000        0.0430436000
      139.7000000000        0.0425036000
      139.8000000000        0.0420156000
      139.9000000000        0.0416268000
      140.0000000000        0.0413775000
      140.1000000000        0.0412927000
      140.2000000000        0.0413771000
      140.3000000000        0.0416156000
      140.4000000000        0.0419790000
      140.5000000000        0.0424318000
      140.6000000000        0.0429406000
      140.7000000000        0.0434807000
      140.8000000000        0.0440399000
      140.9000000000        0.0446191000
      141.0000000000        0.0452286000
      141.1000000000        0.0458830000
      141.2000000000        0.0465958000
      141.3000000000        0.0473760000
      141.4000000000        0.0482271000
      141.5000000000        0.0491485000
      141.6000000000        0.0501383000
      141.7000000000        0.0511959000
      141.8000000000        0.0523228000
      141.9000000000        0.0535216000
      142.0000000000        0.0547937000
      142.1000000000        0.0561360000
      142.2000000000        0.0575389000
      142.3000000000        0.0589864000
      142.4000000000        0.0604579000
      142.5000000000        0.0619321000
      142.6000000000        0.0633928000
      142.7000000000        0.0648325000
      142.8000000000        0.0662549000
      142.9000000000        0.0676718000
      143.0000000000        0.0690978000
      143.1000000000        0.0705437000
      143.2000000000        0.0720126000
      143.3000000000        0.0734991000
      143.4000000000        0.0749942000
      143.5000000000        0.0764896000
      143.6000000000        0.0779828000
      143.7000000000        0.0794771000
      143.8000000000        0.0809795000
      143.9000000000        0.0824957000
      144.0000000000        0.0840262000
      144.1000000000        0.0855641000
      144.2000000000        0.0870950000
      144.3000000000        0.0886011000
      144.4000000000        0.0900654000
      144.5000000000        0.0914765000
      144.6000000000        0.0928308000
      144.7000000000        0.0941316000
      144.8000000000        0.0953855000
      144.9000000000        0.0965965000
      145.0000000000        0.0977625000
      145.1000000000        0.0988738000
      145.2000000000        0.0999156000
      145.3000000000        0.1008719000
      145.4000000000        0.1017288000
      145.5000000000        0.1024773000
      145.6000000000        0.1031131000
      145.7000000000        0.1036355000
      145.8000000000        0.1040467000
      145.9000000000        0.1043501000
      146.0000000000        0.1045508000
      146.1000000000        0.1046571000
      146.2000000000        0.1046821000
      146.3000000000        0.1046445000
      146.4000000000        0.1045667000
      146.5000000000        0.1044704000
      146.6000000000        0.1043711000
      146.7000000000        0.1042741000
      146.8000000000        0.1041738000
      146.9000000000        0.1040574000
      147.0000000000        0.1039115000
      147.1000000000        0.1037274000
      147.2000000000        0.1035045000
      147.3000000000        0.1032482000
      147.4000000000        0.1029647000
      147.5000000000        0.1026564000
      147.6000000000        0.1023191000
      147.7000000000        0.1019443000
      147.8000000000        0.1015237000
      147.9000000000        0.1010550000
      148.0000000000        0.1005466000
      148.1000000000        0.1000171000
      148.2000000000        0.0994924000
      148.3000000000        0.0989987000
      148.4000000000        0.0985546000
      148.5000000000        0.0981644000
      148.6000000000        0.0978152000
      148.7000000000        0.0974784000
      148.8000000000        0.0971169000
      148.9000000000        0.0966959000
      149.0000000000        0.0961940000
      149.1000000000        0.0956107000
      149.2000000000        0.0949682000
      149.3000000000        0.0943041000
      149.4000000000        0.0936607000
      149.5000000000        0.0930728000
      149.6000000000        0.0925589000
      149.7000000000        0.0921186000
      149.8000000000        0.0917347000
      149.9000000000        0.0913798000
      150.0000000000        0.0910246000
      150.1000000000        0.0906448000
      150.2000000000        0.0902261000
      150.3000000000        0.0897648000
      150.4000000000        0.0892656000
      150.5000000000        0.0887363000
      150.6000000000        0.0881823000
      150.7000000000        0.0876037000
      150.8000000000        0.0869947000
      150.9000000000        0.0863473000
      151.0000000000        0.0856567000
      151.1000000000        0.0849268000
      151.2000000000        0.0841726000
      151.3000000000        0.0834194000
      151.4000000000        0.0826995000
      151.5000000000        0.0820461000
      151.6000000000        0.0814870000
      151.7000000000        0.0810394000
      151.8000000000        0.0807068000
      151.9000000000        0.0804793000
      152.0000000000        0.0803362000
      152.1000000000        0.0802521000
      152.2000000000        0.0802026000
      152.3000000000        0.0801687000
      152.4000000000        0.0801388000
      152.5000000000        0.0801086000
      152.6000000000        0.0800785000
      152.7000000000        0.0800514000
      152.8000000000        0.0800301000
      152.9000000000        0.0800154000
      153.0000000000        0.0800048000
      153.1000000000        0.0799924000
      153.2000000000        0.0799702000
      153.3000000000        0.0799301000
      153.4000000000        0.0798661000
      153.5000000000        0.0797761000
      153.6000000000        0.0796638000
      153.7000000000        0.0795386000
      153.8000000000        0.0794164000
      153.9000000000        0.0793186000
      154.0000000000        0.0792705000
      154.1000000000        0.0792964000
      154.2000000000        0.0794148000
      154.3000000000        0.0796345000
      154.4000000000        0.0799523000
      154.5000000000        0.0803540000
      154.6000000000        0.0808166000
      154.7000000000        0.0813095000
      154.8000000000        0.0817970000
      154.9000000000        0.0822410000
      155.0000000000        0.0826049000
      155.1000000000        0.0828588000
      155.2000000000        0.0829844000
      155.3000000000        0.0829778000
      155.4000000000        0.0828493000
      155.5000000000        0.0826220000
      155.6000000000        0.0823270000
      155.7000000000        0.0819980000
      155.8000000000        0.0816653000
      155.9000000000        0.0813494000
      156.0000000000        0.0810558000
      156.1000000000        0.0807724000
      156.2000000000        0.0804702000
      156.3000000000        0.0801088000
      156.4000000000        0.0796450000
      156.5000000000        0.0790431000
      156.6000000000        0.0782845000
      156.7000000000        0.0773737000
      156.8000000000        0.0763397000
      156.9000000000        0.0752315000
      157.0000000000        0.0741090000
      157.1000000000        0.0730304000
      157.2000000000        0.0720412000
      157.3000000000        0.0711645000
      157.4000000000        0.0703981000
      157.5000000000        0.0697157000
      157.6000000000        0.0690741000
      157.7000000000        0.0684228000
      157.8000000000        0.0677150000
      157.9000000000        0.0669155000
      158.0000000000        0.0660049000
      158.1000000000        0.0649782000
      158.2000000000        0.0638404000
      158.3000000000        0.0625997000
      158.4000000000        0.0612641000
      158.5000000000        0.0598410000
      158.6000000000        0.0583409000
      158.7000000000        0.0567825000
      158.8000000000        0.0551958000
      158.9000000000        0.0536209000
      159.0000000000        0.0521027000
      159.1000000000        0.0506829000
      159.2000000000        0.0493936000
      159.3000000000        0.0482545000
      159.4000000000        0.0472724000
      159.5000000000        0.0464450000
      159.6000000000        0.0457642000
      159.7000000000        0.0452213000
      159.8000000000        0.0448115000
      159.9000000000        0.0445368000
      160.0000000000        0.0444065000
      160.1000000000        0.0444338000
      160.2000000000        0.0446292000
      160.3000000000        0.0449929000
      160.4000000000        0.0455094000
      160.5000000000        0.0461491000
      160.6000000000        0.0468761000
      160.7000000000        0.0476598000
      160.8000000000        0.0484849000
      160.9000000000        0.0493540000
      161.0000000000        0.0502836000
      161.1000000000        0.0512943000
      161.2000000000        0.0524000000
      161.3000000000        0.0535995000
      161.4000000000        0.0548729000
      161.5000000000        0.0561856000
      161.6000000000        0.0574973000
      161.7000000000        0.0587751000
      161.8000000000        0.0600028000
      161.9000000000        0.0611857000
      162.0000000000        0.0623472000
      162.1000000000        0.0635216000
      162.2000000000        0.0647451000
      162.3000000000        0.0660477000
      162.4000000000        0.0674478000
      162.5000000000        0.0689490000
      162.6000000000        0.0705396000
      162.7000000000        0.0721920000
      162.8000000000        0.0738640000
      162.9000000000        0.0755027000
      163.0000000000        0.0770512000
      163.1000000000        0.0784600000
      163.2000000000        0.0796986000
      163.3000000000        0.0807640000
      163.4000000000        0.0816824000
      163.5000000000        0.0825038000
      163.6000000000        0.0832888000
      163.7000000000        0.0840948000
      163.8000000000        0.0849627000
      163.9000000000        0.0859100000
      164.0000000000        0.0869302000
      164.1000000000        0.0879985000
      164.2000000000        0.0890796000
      164.3000000000        0.0901364000
      164.4000000000        0.0911341000
      164.5000000000        0.0920418000
      164.6000000000        0.0928318000
      164.7000000000        0.0934787000
      164.8000000000        0.0939618000
      164.9000000000        0.0942701000
      165.0000000000        0.0944078000
      165.1000000000        0.0943980000
      165.2000000000        0.0942821000
      165.3000000000        0.0941139000
      165.4000000000        0.0939498000
      165.5000000000        0.0938388000
      165.6000000000        0.0938132000
      165.7000000000        0.0938843000
      165.8000000000        0.0940402000
      165.9000000000        0.0942498000
      166.0000000000        0.0944682000
      166.1000000000        0.0946472000
      166.2000000000        0.0947463000
      166.3000000000        0.0947451000
      166.4000000000        0.0946508000
      166.5000000000        0.0944989000
      166.6000000000        0.0943437000
      166.7000000000        0.0942426000
      166.8000000000        0.0942393000
      166.9000000000        0.0943513000
      167.0000000000        0.0945674000
      167.1000000000        0.0948544000
      167.2000000000        0.0951691000
      167.3000000000        0.0954720000
      167.4000000000        0.0957357000
      167.5000000000        0.0959466000
      167.6000000000        0.0961013000
      167.7000000000        0.0962007000
      167.8000000000        0.0962458000
      167.9000000000        0.0962360000
      168.0000000000        0.0961698000
      168.1000000000        0.0960458000
      168.2000000000        0.0958637000
      168.3000000000        0.0956233000
      168.4000000000        0.0953235000
      168.5000000000        0.0949603000
      168.6000000000        0.0945269000
      168.7000000000        0.0940166000
      168.8000000000        0.0934262000
      168.9000000000        0.0927590000
      169.0000000000        0.0920254000
      169.1000000000        0.0912391000
      169.2000000000        0.0904121000
      169.3000000000        0.0895486000
      169.4000000000        0.0886430000
      169.5000000000        0.0876820000
      169.6000000000        0.0866530000
      169.7000000000        0.0855534000
      169.8000000000        0.0843987000
      169.9000000000        0.0832228000
      170.0000000000        0.0820721000
      170.1000000000        0.0809932000
      170.2000000000        0.0800205000
      170.3000000000        0.0791674000
      170.4000000000        0.0784240000
      170.5000000000        0.0777625000
      170.6000000000        0.0771470000
      170.7000000000        0.0765443000
      170.8000000000        0.0759320000
      170.9000000000        0.0753019000
      171.0000000000        0.0746567000
      171.1000000000        0.0740042000
      171.2000000000        0.0733497000
      171.3000000000        0.0726923000
      171.4000000000        0.0720251000
      171.5000000000        0.0713395000
      171.6000000000        0.0706304000
      171.7000000000        0.0699006000
      171.8000000000        0.0691613000
      171.9000000000        0.0684304000
      172.0000000000        0.0677287000
      172.1000000000        0.0670760000
      172.2000000000        0.0664876000
      172.3000000000        0.0659734000
      172.4000000000        0.0655369000
      172.5000000000        0.0651760000
      172.6000000000        0.0648845000
      172.7000000000        0.0646519000
      172.8000000000        0.0644649000
      172.9000000000        0.0643085000
      173.0000000000        0.0641685000
      173.1000000000        0.0640345000
      173.2000000000        0.0639023000
      173.3000000000        0.0637727000
      173.4000000000        0.0636479000
      173.5000000000        0.0635270000
      173.6000000000        0.0634038000
      173.7000000000        0.0632673000
      173.8000000000        0.0631067000
      173.9000000000        0.0629165000
      174.0000000000        0.0627017000
      174.1000000000        0.0624803000
      174.2000000000        0.0622818000
      174.3000000000        0.0621418000
      174.4000000000        0.0620944000
      174.5000000000        0.0621638000
      174.6000000000        0.0623588000
      174.7000000000        0.0626708000
      174.8000000000        0.0630753000
      174.9000000000        0.0635358000
      175.0000000000        0.0640085000
      175.1000000000        0.0644478000
      175.2000000000        0.0648120000
      175.3000000000        0.0650678000
      175.4000000000        0.0651958000
      175.5000000000        0.0651933000
      175.6000000000        0.0650764000
      175.7000000000        0.0648775000
      175.8000000000        0.0646395000
      175.9000000000        0.0644051000
      176.0000000000        0.0642069000
      176.1000000000        0.0640582000
      176.2000000000        0.0639506000
      176.3000000000        0.0638563000
      176.4000000000        0.0637373000
      176.5000000000        0.0635566000
      176.6000000000        0.0632906000
      176.7000000000        0.0629365000
      176.8000000000        0.0625132000
      176.9000000000        0.0620535000
      177.0000000000        0.0615917000
      177.1000000000        0.0611499000
      177.2000000000        0.0607290000
      177.3000000000        0.0603055000
      177.4000000000        0.0598362000
      177.5000000000        0.0592693000
      177.6000000000        0.0585594000
      177.7000000000        0.0576811000
      177.8000000000        0.0566374000
      177.9000000000        0.0554573000
      178.0000000000        0.0541854000
      178.1000000000        0.0528669000
      178.2000000000        0.0515352000
      178.3000000000        0.0502063000
      178.4000000000        0.0488811000
      178.5000000000        0.0475541000
      178.6000000000        0.0462229000
      178.7000000000        0.0448953000
      178.8000000000        0.0435905000
      178.9000000000        0.0423355000
      179.0000000000        0.0411581000
      179.1000000000        0.0400818000
      179.2000000000        0.0391233000
      179.3000000000        0.0382937000
      179.4000000000        0.0376012000
      179.5000000000        0.0370521000
      179.6000000000        0.0366493000
      179.7000000000        0.0363883000
      179.8000000000        0.0362557000
      179.9000000000        0.0362308000
      180.0000000000        0.0362929000
      180.1000000000        0.0364284000
      180.2000000000        0.0366360000
      180.3000000000        0.0369275000
      180.4000000000        0.0373235000
      180.5000000000        0.0378462000
      180.6000000000        0.0385103000
      180.7000000000        0.0393152000
      180.8000000000        0.0402417000
      180.9000000000        0.0412558000
      181.0000000000        0.0423192000
      181.1000000000        0.0433999000
      181.2000000000        0.0444811000
      181.3000000000        0.0455623000
      181.4000000000        0.0466541000
      181.5000000000        0.0477688000
      181.6000000000        0.0489119000
      181.7000000000        0.0500775000
      181.8000000000        0.0512490000
      181.9000000000        0.0524036000
      182.0000000000        0.0535182000
      182.1000000000        0.0545718000
      182.2000000000        0.0555461000
      182.3000000000        0.0564235000
      182.4000000000        0.0571851000
      182.5000000000        0.0578123000
      182.6000000000        0.0582911000
      182.7000000000        0.0586167000
      182.8000000000        0.0587964000
      182.9000000000        0.0588483000
      183.0000000000        0.0587957000
      183.1000000000        0.0586608000
      183.2000000000        0.0584594000
      183.3000000000        0.0582001000
      183.4000000000        0.0578869000
      183.5000000000        0.0575249000
      183.6000000000        0.0571250000
      183.7000000000        0.0567067000
      183.8000000000        0.0562962000
      183.9000000000        0.0559211000
      184.0000000000        0.0556029000
      184.1000000000        0.0553508000
      184.2000000000        0.0551592000
      184.3000000000        0.0550098000
      184.4000000000        0.0548789000
      184.5000000000        0.0547454000
      184.6000000000        0.0545961000
      184.7000000000        0.0544276000
      184.8000000000        0.0542433000
      184.9000000000        0.0540477000
      185.0000000000        0.0538410000
      185.1000000000        0.0536172000
      185.2000000000        0.0533652000
      185.3000000000        0.0530734000
      185.4000000000        0.0527356000
      185.5000000000        0.0523555000
      185.6000000000        0.0519474000
      185.7000000000        0.0515335000
      185.8000000000        0.0511396000
      185.9000000000        0.0507892000
      186.0000000000        0.0505003000
      186.1000000000        0.0502831000
      186.2000000000        0.0501408000
      186.3000000000        0.0500709000
      186.4000000000        0.0500672000
      186.5000000000        0.0501227000
      186.6000000000        0.0502329000
      186.7000000000        0.0503977000
      186.8000000000        0.0506228000
      186.9000000000        0.0509192000
      187.0000000000        0.0512993000
      187.1000000000        0.0517733000
      187.2000000000        0.0523448000
      187.3000000000        0.0530089000
      187.4000000000        0.0537527000
      187.5000000000        0.0545576000
      187.6000000000        0.0554038000
      187.7000000000        0.0562753000
      187.8000000000        0.0571630000
      187.9000000000        0.0580666000
      188.0000000000        0.0589930000
      188.1000000000        0.0599531000
      188.2000000000        0.0609572000
      188.3000000000        0.0620116000
      188.4000000000        0.0631169000
      188.5000000000        0.0642691000
      188.6000000000        0.0654625000
      188.7000000000        0.0666928000
      188.8000000000        0.0679591000
      188.9000000000        0.0692631000
      189.0000000000        0.0706069000
      189.1000000000        0.0719893000
      189.2000000000        0.0734045000
      189.3000000000        0.0748430000
      189.4000000000        0.0762957000
      189.5000000000        0.0777592000
      189.6000000000        0.0792394000
      189.7000000000        0.0807514000
      189.8000000000        0.0823147000
      189.9000000000        0.0839444000
      190.0000000000        0.0856425000
      190.1000000000        0.0873921000
      190.2000000000        0.0891567000
      190.3000000000        0.0908870000
      190.4000000000        0.0925336000
      190.5000000000        0.0940608000
      190.6000000000        0.0954570000
      190.7000000000        0.0967371000
      190.8000000000        0.0979355000
      190.9000000000        0.0990937000
      191.0000000000        0.1002466000
      191.1000000000        0.1014131000
      191.2000000000        0.1025937000
      191.3000000000        0.1037734000
      191.4000000000        0.1049292000
      191.5000000000        0.1060403000
      191.6000000000        0.1070961000
      191.7000000000        0.1081019000
      191.8000000000        0.1090766000
      191.9000000000        0.1100428000
      192.0000000000        0.1110124000
      192.1000000000        0.1119727000
      192.2000000000        0.1128793000
      192.3000000000        0.1136605000
      192.4000000000        0.1142325000
      192.5000000000        0.1145217000
      192.6000000000        0.1144855000
      192.7000000000        0.1141242000
      192.8000000000        0.1134788000
      192.9000000000        0.1126152000
      193.0000000000        0.1116042000
      193.1000000000        0.1105042000
      193.2000000000        0.1093564000
      193.3000000000        0.1081891000
      193.4000000000        0.1070273000
      193.5000000000        0.1058978000
      193.6000000000        0.1048260000
      193.7000000000        0.1038251000
      193.8000000000        0.1028876000
      193.9000000000        0.1019858000
      194.0000000000        0.1010851000
      194.1000000000        0.1001643000
      194.2000000000        0.0992324000
      194.3000000000        0.0983315000
      194.4000000000        0.0975259000
      194.5000000000        0.0968800000
      194.6000000000        0.0964352000
      194.7000000000        0.0961951000
      194.8000000000        0.0961246000
      194.9000000000        0.0961643000
      195.0000000000        0.0962561000
      195.1000000000        0.0963658000
      195.2000000000        0.0964924000
      195.3000000000        0.0966585000
      195.4000000000        0.0968875000
      195.5000000000        0.0971773000
      195.6000000000        0.0974839000
      195.7000000000        0.0977198000
      195.8000000000        0.0977737000
      195.9000000000        0.0975431000
      196.0000000000        0.0969691000
      196.1000000000        0.0960560000
      196.2000000000        0.0948657000
      196.3000000000        0.0934919000
      196.4000000000        0.0920244000
      196.5000000000        0.0905214000
      196.6000000000        0.0889963000
      196.7000000000        0.0874227000
      196.8000000000        0.0857513000
      196.9000000000        0.0839349000
      197.0000000000        0.0819509000
      197.1000000000        0.0798149000
      197.2000000000        0.0775808000
      197.3000000000        0.0753304000
      197.4000000000        0.0731535000
      197.5000000000        0.0711269000
      197.6000000000        0.0692965000
      197.7000000000        0.0676680000
      197.8000000000        0.0662075000
      197.9000000000        0.0648531000
      198.0000000000        0.0635341000
      198.1000000000        0.0621923000
      198.2000000000        0.0608000000
      198.3000000000        0.0593681000
      198.4000000000        0.0579415000
      198.5000000000        0.0565833000
      198.6000000000        0.0553538000
      198.7000000000        0.0542917000
      198.8000000000        0.0534038000
      198.9000000000        0.0526682000
      199.0000000000        0.0520477000
      199.1000000000        0.0515076000
      199.2000000000        0.0510310000
      199.3000000000        0.0506236000
      199.4000000000        0.0503072000
      199.5000000000        0.0501069000
      199.6000000000        0.0500370000
      199.7000000000        0.0500911000
      199.8000000000        0.0502416000
      199.9000000000        0.0504486000
      200.0000000000        0.0506730000
      200.1000000000        0.0508913000
      200.2000000000        0.0511021000
      200.3000000000        0.0513244000
      200.4000000000        0.0515878000
      200.5000000000        0.0519199000
      200.6000000000        0.0523353000
      200.7000000000        0.0528307000
      200.8000000000        0.0533862000
      200.9000000000        0.0539729000
      201.0000000000        0.0545627000
      201.1000000000        0.0551389000
      201.2000000000        0.0557017000
      201.3000000000        0.0562673000
      201.4000000000        0.0568619000
      201.5000000000        0.0575107000
      201.6000000000        0.0582273000
      201.7000000000        0.0590062000
      201.8000000000        0.0598226000
      201.9000000000        0.0606372000
      202.0000000000        0.0614080000
      202.1000000000        0.0621015000
      202.2000000000        0.0627045000
      202.3000000000        0.0632284000
      202.4000000000        0.0637075000
      202.5000000000        0.0641894000
      202.6000000000        0.0647212000
      202.7000000000        0.0653357000
      202.8000000000        0.0660430000
      202.9000000000        0.0668301000
      203.0000000000        0.0676681000
      203.1000000000        0.0685247000
      203.2000000000        0.0693777000
      203.3000000000        0.0702229000
      203.4000000000        0.0710762000
      203.5000000000        0.0719672000
      203.6000000000        0.0729278000
      203.7000000000        0.0739796000
      203.8000000000        0.0751240000
      203.9000000000        0.0763399000
      204.0000000000        0.0775880000
      204.1000000000        0.0788211000
      204.2000000000        0.0799957000
      204.3000000000        0.0810809000
      204.4000000000        0.0820607000
      204.5000000000        0.0829321000
      204.6000000000        0.0836979000
      204.7000000000        0.0843599000
      204.8000000000        0.0849131000
      204.9000000000        0.0853433000
      205.0000000000        0.0856295000
      205.1000000000        0.0857496000
      205.2000000000        0.0856868000
      205.3000000000        0.0854364000
      205.4000000000        0.0850066000
      205.5000000000        0.0844155000
      205.6000000000        0.0836836000
      205.7000000000        0.0828270000
      205.8000000000        0.0818551000
      205.9000000000        0.0807726000
      206.0000000000        0.0795871000
      206.1000000000        0.0783152000
      206.2000000000        0.0769866000
      206.3000000000        0.0756433000
      206.4000000000        0.0743341000
      206.5000000000        0.0731062000
      206.6000000000        0.0719968000
      206.7000000000        0.0710285000
      206.8000000000        0.0702089000
      206.9000000000        0.0695346000
      207.0000000000        0.0689972000
      207.1000000000        0.0685888000
      207.2000000000        0.0683043000
      207.3000000000        0.0681416000
      207.4000000000        0.0680995000
      207.5000000000        0.0681749000
      207.6000000000        0.0683596000
      207.7000000000        0.0686389000
      207.8000000000        0.0689927000
      207.9000000000        0.0693997000
      208.0000000000        0.0698459000
      208.1000000000        0.0703314000
      208.2000000000        0.0708746000
      208.3000000000        0.0715078000
      208.4000000000        0.0722668000
      208.5000000000        0.0731770000
      208.6000000000        0.0742419000
      208.7000000000        0.0754395000
      208.8000000000        0.0767257000
      208.9000000000        0.0780466000
      209.0000000000        0.0793542000
      209.1000000000        0.0806199000
      209.2000000000        0.0818415000
      209.3000000000        0.0830413000
      209.4000000000        0.0842560000
      209.5000000000        0.0855230000
      209.6000000000        0.0868663000
      209.7000000000        0.0882867000
      209.8000000000        0.0897580000
      209.9000000000        0.0912327000
      210.0000000000        0.0926542000
      210.1000000000        0.0939744000
      210.2000000000        0.0951663000
      210.3000000000        0.0962275000
      210.4000000000        0.0971745000
      210.5000000000        0.0980294000
      210.6000000000        0.0988061000
      210.7000000000        0.0995009000
      210.8000000000        0.1000912000
      210.9000000000        0.1005425000
      211.0000000000        0.1008211000
      211.1000000000        0.1009094000
      211.2000000000        0.1008157000
      211.3000000000        0.1005740000
      211.4000000000        0.1002353000
      211.5000000000        0.0998519000
      211.6000000000        0.0994632000
      211.7000000000        0.0990873000
      211.8000000000        0.0987199000
      211.9000000000        0.0983407000
      212.0000000000        0.0979225000
      212.1000000000        0.0974408000
      212.2000000000        0.0968800000
      212.3000000000        0.0962346000
      212.4000000000        0.0955064000
      212.5000000000        0.0946995000
      212.6000000000        0.0938163000
      212.7000000000        0.0928571000
      212.8000000000        0.0918231000
      212.9000000000        0.0907207000
      213.0000000000        0.0895635000
      213.1000000000        0.0883700000
      213.2000000000        0.0871578000
      213.3000000000        0.0859366000
      213.4000000000        0.0847048000
      213.5000000000        0.0834507000
      213.6000000000        0.0821585000
      213.7000000000        0.0808163000
      213.8000000000        0.0794249000
      213.9000000000        0.0780019000
      214.0000000000        0.0765813000
      214.1000000000        0.0752064000
      214.2000000000        0.0739181000
      214.3000000000        0.0727437000
      214.4000000000        0.0716890000
      214.5000000000        0.0707377000
      214.6000000000        0.0698571000
      214.7000000000        0.0690079000
      214.8000000000        0.0681550000
      214.9000000000        0.0672755000
      215.0000000000        0.0663620000
      215.1000000000        0.0654211000
      215.2000000000        0.0644688000
      215.3000000000        0.0635266000
      215.4000000000        0.0626197000
      215.5000000000        0.0617764000
      215.6000000000        0.0610277000
      215.7000000000        0.0604043000
      215.8000000000        0.0599310000
      215.9000000000        0.0596203000
      216.0000000000        0.0594672000
      216.1000000000        0.0594496000
      216.2000000000        0.0595331000
      216.3000000000        0.0596818000
      216.4000000000        0.0598695000
      216.5000000000        0.0600871000
      216.6000000000        0.0603434000
      216.7000000000        0.0606580000
      216.8000000000        0.0610498000
      216.9000000000        0.0615263000
      217.0000000000        0.0620778000
      217.1000000000        0.0626783000
      217.2000000000        0.0632931000
      217.3000000000        0.0638897000
      217.4000000000        0.0644486000
      217.5000000000        0.0649696000
      217.6000000000        0.0654727000
      217.7000000000        0.0659921000
      217.8000000000        0.0665652000
      217.9000000000        0.0672217000
      218.0000000000        0.0679748000
      218.1000000000        0.0688179000
      218.2000000000        0.0697275000
      218.3000000000        0.0706725000
      218.4000000000        0.0716236000
      218.5000000000        0.0725618000
      218.6000000000        0.0734809000
      218.7000000000        0.0743840000
      218.8000000000        0.0752759000
      218.9000000000        0.0761550000
      219.0000000000        0.0770071000
      219.1000000000        0.0778041000
      219.2000000000        0.0785067000
      219.3000000000        0.0790708000
      219.4000000000        0.0794558000
      219.5000000000        0.0796327000
      219.6000000000        0.0795887000
      219.7000000000        0.0793281000
      219.8000000000        0.0788689000
      219.9000000000        0.0782367000
      220.0000000000        0.0774568000
      220.1000000000        0.0765490000
      220.2000000000        0.0755241000
      220.3000000000        0.0743847000
      220.4000000000        0.0731287000
      220.5000000000        0.0717549000
      220.6000000000        0.0702705000
      220.7000000000        0.0686966000
      220.8000000000        0.0670705000
      220.9000000000        0.0654416000
      221.0000000000        0.0638630000
      221.1000000000        0.0623804000
      221.2000000000        0.0610260000
      221.3000000000        0.0598186000
      221.4000000000        0.0587702000
      221.5000000000        0.0578937000
      221.6000000000        0.0572085000
      221.7000000000        0.0567417000
      221.8000000000        0.0565223000
      221.9000000000        0.0565724000
      222.0000000000        0.0568978000
      222.1000000000        0.0574829000
      222.2000000000        0.0582917000
      222.3000000000        0.0592750000
      222.4000000000        0.0603790000
      222.5000000000        0.0615524000
      222.6000000000        0.0627497000
      222.7000000000        0.0639330000
      222.8000000000        0.0650697000
      222.9000000000        0.0661301000
      223.0000000000        0.0670835000
      223.1000000000        0.0678960000
      223.2000000000        0.0685307000
      223.3000000000        0.0689511000
      223.4000000000        0.0691279000
      223.5000000000        0.0690477000
      223.6000000000        0.0687202000
      223.7000000000        0.0681804000
      223.8000000000        0.0674832000
      223.9000000000        0.0666915000
      224.0000000000        0.0658606000
      224.1000000000        0.0650244000
      224.2000000000        0.0641874000
      224.3000000000        0.0633256000
      224.4000000000        0.0623964000
      224.5000000000        0.0613538000
      224.6000000000        0.0601650000
      224.7000000000        0.0588233000
      224.8000000000        0.0573520000
      224.9000000000        0.0557979000
      225.0000000000        0.0542170000
      225.1000000000        0.0526576000
      225.2000000000        0.0511475000
      225.3000000000        0.0496900000
      225.4000000000        0.0482694000
      225.5000000000        0.0468635000
      225.6000000000        0.0454583000
      225.7000000000        0.0440587000
      225.8000000000        0.0426919000
      225.9000000000        0.0414005000
      226.0000000000        0.0402310000
      226.1000000000        0.0392191000
      226.2000000000        0.0383799000
      226.3000000000        0.0377043000
      226.4000000000        0.0371646000
      226.5000000000        0.0367251000
      226.6000000000        0.0363538000
      226.7000000000        0.0360331000
      226.8000000000        0.0357642000
      226.9000000000        0.0355651000
      227.0000000000        0.0354638000
      227.1000000000        0.0354877000
      227.2000000000        0.0356537000
      227.3000000000        0.0359625000
      227.4000000000        0.0363995000
      227.5000000000        0.0369411000
      227.6000000000        0.0375642000
      227.7000000000        0.0382549000
      227.8000000000        0.0390125000
      227.9000000000        0.0398469000
      228.0000000000        0.0407721000
      228.1000000000        0.0417968000
      228.2000000000        0.0429189000
      228.3000000000        0.0441248000
      228.4000000000        0.0453924000
      228.5000000000        0.0466986000
      228.6000000000        0.0480253000
      228.7000000000        0.0493643000
      228.8000000000        0.0507182000
      228.9000000000        0.0520989000
      229.0000000000        0.0535227000
      229.1000000000        0.0550056000
      229.2000000000        0.0565587000
      229.3000000000        0.0581862000
      229.4000000000        0.0598851000
      229.5000000000        0.0616457000
      229.6000000000        0.0634528000
      229.7000000000        0.0652870000
      229.8000000000        0.0671248000
      229.9000000000        0.0689411000
      230.0000000000        0.0707116000
      230.1000000000        0.0724153000
      230.2000000000        0.0740368000
      230.3000000000        0.0755660000
      230.4000000000        0.0769959000
      230.5000000000        0.0783191000
      230.6000000000        0.0795260000
      230.7000000000        0.0806044000
      230.8000000000        0.0815427000
      230.9000000000        0.0823336000
      231.0000000000        0.0829779000
      231.1000000000        0.0834855000
      231.2000000000        0.0838728000
      231.3000000000        0.0841562000
      231.4000000000        0.0843463000
      231.5000000000        0.0844442000
      231.6000000000        0.0844425000
      231.7000000000        0.0843297000
      231.8000000000        0.0840957000
      231.9000000000        0.0837364000
      232.0000000000        0.0832544000
      232.1000000000        0.0826581000
      232.2000000000        0.0819572000
      232.3000000000        0.0811587000
      232.4000000000        0.0802634000
      232.5000000000        0.0792654000
      232.6000000000        0.0781556000
      232.7000000000        0.0769298000
      232.8000000000        0.0755965000
      232.9000000000        0.0741835000
      233.0000000000        0.0727386000
      233.1000000000        0.0713234000
      233.2000000000        0.0700030000
      233.3000000000        0.0688344000
      233.4000000000        0.0678586000
      233.5000000000        0.0670956000
      233.6000000000        0.0665460000
      233.7000000000        0.0661968000
      233.8000000000        0.0660301000
      233.9000000000        0.0660314000
      234.0000000000        0.0661949000
      234.1000000000        0.0665251000
      234.2000000000        0.0670347000
      234.3000000000        0.0677391000
      234.4000000000        0.0686485000
      234.5000000000        0.0697589000
      234.6000000000        0.0710463000
      234.7000000000        0.0724657000
      234.8000000000        0.0739549000
      234.9000000000        0.0754434000
      235.0000000000        0.0768621000
      235.1000000000        0.0781556000
      235.2000000000        0.0792907000
      235.3000000000        0.0802604000
      235.4000000000        0.0810802000
      235.5000000000        0.0817784000
      235.6000000000        0.0823844000
      235.7000000000        0.0829204000
      235.8000000000        0.0833978000
      235.9000000000        0.0838174000
      236.0000000000        0.0841725000
      236.1000000000        0.0844528000
      236.2000000000        0.0846478000
      236.3000000000        0.0847502000
      236.4000000000        0.0847592000
      236.5000000000        0.0846826000
      236.6000000000        0.0845378000
      236.7000000000        0.0843490000
      236.8000000000        0.0841434000
      236.9000000000        0.0839440000
      237.0000000000        0.0837636000
      237.1000000000        0.0835991000
      237.2000000000        0.0834299000
      237.3000000000        0.0832200000
      237.4000000000        0.0829242000
      237.5000000000        0.0824969000
      237.6000000000        0.0819019000
      237.7000000000        0.0811212000
      237.8000000000        0.0801595000
      237.9000000000        0.0790440000
      238.0000000000        0.0778196000
      238.1000000000        0.0765406000
      238.2000000000        0.0752608000
      238.3000000000        0.0740246000
      238.4000000000        0.0728587000
      238.5000000000        0.0717686000
      238.6000000000        0.0707406000
      238.7000000000        0.0697493000
      238.8000000000        0.0687694000
      238.9000000000        0.0677858000
      239.0000000000        0.0668003000
      239.1000000000        0.0658296000
      239.2000000000        0.0648966000
      239.3000000000        0.0640177000
      239.4000000000        0.0631907000
      239.5000000000        0.0623903000
      239.6000000000        0.0615723000
      239.7000000000        0.0606876000
      239.8000000000        0.0596987000
      239.9000000000        0.0585932000
      240.0000000000        0.0573873000
      240.1000000000        0.0561191000
      240.2000000000        0.0548355000
      240.3000000000        0.0535783000
      240.4000000000        0.0523752000
      240.5000000000        0.0512375000
      240.6000000000        0.0501655000
      240.7000000000        0.0491580000
      240.8000000000        0.0482213000
      240.9000000000        0.0473729000
      241.0000000000        0.0466390000
      241.1000000000        0.0460462000
      241.2000000000        0.0456114000
      241.3000000000        0.0453348000
      241.4000000000        0.0451988000
      241.5000000000        0.0451719000
      241.6000000000        0.0452175000
      241.7000000000        0.0453045000
      241.8000000000        0.0454153000
      241.9000000000        0.0455492000
      242.0000000000        0.0457180000
      242.1000000000        0.0459393000
      242.2000000000        0.0462272000
      242.3000000000        0.0465861000
      242.4000000000        0.0470084000
      242.5000000000        0.0474760000
      242.6000000000        0.0479657000
      242.7000000000        0.0484574000
      242.8000000000        0.0489408000
      242.9000000000        0.0494201000
      243.0000000000        0.0499131000
      243.1000000000        0.0504454000
      243.2000000000        0.0510435000
      243.3000000000        0.0517276000
      243.4000000000        0.0525073000
      243.5000000000        0.0533806000
      243.6000000000        0.0543369000
      243.7000000000        0.0553605000
      243.8000000000        0.0564348000
      243.9000000000        0.0575443000
      244.0000000000        0.0586747000
      244.1000000000        0.0598120000
      244.2000000000        0.0609410000
      244.3000000000        0.0620443000
      244.4000000000        0.0631028000
      244.5000000000        0.0640972000
      244.6000000000        0.0650106000
      244.7000000000        0.0658311000
      244.8000000000        0.0665514000
      244.9000000000        0.0671662000
      245.0000000000        0.0676674000
      245.1000000000        0.0680398000
      245.2000000000        0.0682611000
      245.3000000000        0.0683048000
      245.4000000000        0.0681470000
      245.5000000000        0.0677744000
      245.6000000000        0.0671915000
      245.7000000000        0.0664245000
      245.8000000000        0.0655206000
      245.9000000000        0.0645409000
      246.0000000000        0.0635491000
      246.1000000000        0.0625984000
      246.2000000000        0.0617210000
      246.3000000000        0.0609233000
      246.4000000000        0.0601909000
      246.5000000000        0.0594987000
      246.6000000000        0.0588241000
      246.7000000000        0.0581566000
      246.8000000000        0.0575064000
      246.9000000000        0.0569085000
      247.0000000000        0.0564235000
      247.1000000000        0.0561305000
      247.2000000000        0.0561111000
      247.3000000000        0.0564309000
      247.4000000000        0.0571209000
      247.5000000000        0.0581670000
      247.6000000000        0.0595075000
      247.7000000000        0.0610432000
      247.8000000000        0.0626584000
      247.9000000000        0.0642455000
      248.0000000000        0.0657257000
      248.1000000000        0.0670574000
      248.2000000000        0.0682340000
      248.3000000000        0.0692739000
      248.4000000000        0.0702061000
      248.5000000000        0.0710587000
      248.6000000000        0.0718518000
      248.7000000000        0.0725952000
      248.8000000000        0.0732881000
      248.9000000000        0.0739184000
      249.0000000000        0.0744650000
      249.1000000000        0.0749028000
      249.2000000000        0.0752096000
      249.3000000000        0.0753727000
      249.4000000000        0.0753907000
      249.5000000000        0.0752732000
      249.6000000000        0.0750392000
      249.7000000000        0.0747130000
      249.8000000000        0.0743194000
      249.9000000000        0.0738767000
      250.0000000000        0.0733894000
      250.1000000000        0.0728440000
      250.2000000000        0.0722096000
      250.3000000000        0.0714450000
      250.4000000000        0.0705102000
      250.5000000000        0.0693802000
      250.6000000000        0.0680536000
      250.7000000000        0.0665542000
      250.8000000000        0.0649237000
      250.9000000000        0.0632111000
      251.0000000000        0.0614628000
      251.1000000000        0.0597166000
      251.2000000000        0.0579993000
      251.3000000000        0.0563283000
      251.4000000000        0.0547142000
      251.5000000000        0.0531635000
      251.6000000000        0.0516798000
      251.7000000000        0.0502638000
      251.8000000000        0.0489120000
      251.9000000000        0.0476177000
      252.0000000000        0.0463725000
      252.1000000000        0.0451697000
      252.2000000000        0.0440065000
      252.3000000000        0.0428853000
      252.4000000000        0.0418110000
      252.5000000000        0.0407885000
      252.6000000000        0.0398184000
      252.7000000000        0.0388962000
      252.8000000000        0.0380145000
      252.9000000000        0.0371670000
      253.0000000000        0.0363518000
      253.1000000000        0.0355734000
      253.2000000000        0.0348424000
      253.3000000000        0.0341736000
      253.4000000000        0.0335834000
      253.5000000000        0.0330883000
      253.6000000000        0.0327014000
      253.7000000000        0.0324316000
      253.8000000000        0.0322817000
      253.9000000000        0.0322486000
      254.0000000000        0.0323233000
      254.1000000000        0.0324921000
      254.2000000000        0.0327391000
      254.3000000000        0.0330496000
      254.4000000000        0.0334135000
      254.5000000000        0.0338257000
      254.6000000000        0.0342840000
      254.7000000000        0.0347854000
      254.8000000000        0.0353234000
      254.9000000000        0.0358877000
      255.0000000000        0.0364672000
      255.1000000000        0.0370532000
      255.2000000000        0.0376418000
      255.3000000000        0.0382339000
      255.4000000000        0.0388324000
      255.5000000000        0.0394382000
      255.6000000000        0.0400477000
      255.7000000000        0.0406546000
      255.8000000000        0.0412546000
      255.9000000000        0.0418516000
      256.0000000000        0.0424612000
      256.1000000000        0.0431098000
      256.2000000000        0.0438268000
      256.3000000000        0.0446346000
      256.4000000000        0.0455388000
      256.5000000000        0.0465251000
      256.6000000000        0.0475639000
      256.7000000000        0.0486220000
      256.8000000000        0.0496771000
      256.9000000000        0.0507266000
      257.0000000000        0.0517869000
      257.1000000000        0.0528828000
      257.2000000000        0.0540323000
      257.3000000000        0.0552336000
      257.4000000000        0.0564590000
      257.5000000000        0.0576604000
      257.6000000000        0.0587833000
      257.7000000000        0.0597862000
      257.8000000000        0.0606567000
      257.9000000000        0.0614175000
      258.0000000000        0.0621182000
      258.1000000000        0.0628173000
      258.2000000000        0.0635623000
      258.3000000000        0.0643745000
      258.4000000000        0.0652434000
      258.5000000000        0.0661299000
      258.6000000000        0.0669780000
      258.7000000000        0.0677291000
      258.8000000000        0.0683371000
      258.9000000000        0.0687777000
      259.0000000000        0.0690512000
      259.1000000000        0.0691775000
      259.2000000000        0.0691858000
      259.3000000000        0.0691042000
      259.4000000000        0.0689502000
      259.5000000000        0.0687240000
      259.6000000000        0.0684044000
      259.7000000000        0.0679519000
      259.8000000000        0.0673197000
      259.9000000000        0.0664714000
      260.0000000000        0.0653967000
      260.1000000000        0.0641179000
      260.2000000000        0.0626828000
      260.3000000000        0.0611492000
      260.4000000000        0.0595667000
      260.5000000000        0.0579661000
      260.6000000000        0.0563593000
      260.7000000000        0.0547494000
      260.8000000000        0.0531427000
      260.9000000000        0.0515591000
      261.0000000000        0.0500351000
      261.1000000000        0.0486180000
      261.2000000000        0.0473551000
      261.3000000000        0.0462833000
      261.4000000000        0.0454247000
      261.5000000000        0.0447892000
      261.6000000000        0.0443808000
      261.7000000000        0.0442053000
      261.8000000000        0.0442730000
      261.9000000000        0.0445947000
      262.0000000000        0.0451712000
      262.1000000000        0.0459838000
      262.2000000000        0.0469913000
      262.3000000000        0.0481362000
      262.4000000000        0.0493584000
      262.5000000000        0.0506081000
      262.6000000000        0.0518553000
      262.7000000000        0.0530897000
      262.8000000000        0.0543138000
      262.9000000000        0.0555305000
      263.0000000000        0.0567314000
      263.1000000000        0.0578913000
      263.2000000000        0.0589701000
      263.3000000000        0.0599212000
      263.4000000000        0.0607041000
      263.5000000000        0.0612937000
      263.6000000000        0.0616850000
      263.7000000000        0.0618899000
      263.8000000000        0.0619305000
      263.9000000000        0.0618307000
      264.0000000000        0.0616115000
      264.1000000000        0.0612883000
      264.2000000000        0.0608704000
      264.3000000000        0.0603613000
      264.4000000000        0.0597606000
      264.5000000000        0.0590675000
      264.6000000000        0.0582827000
      264.7000000000        0.0574098000
      264.8000000000        0.0564546000
      264.9000000000        0.0554254000
      265.0000000000        0.0543325000
      265.1000000000        0.0531875000
      265.2000000000        0.0520010000
      265.3000000000        0.0507815000
      265.4000000000        0.0495356000
      265.5000000000        0.0482694000
      265.6000000000        0.0469912000
      265.7000000000        0.0457135000
      265.8000000000        0.0444534000
      265.9000000000        0.0432316000
      266.0000000000        0.0420693000
      266.1000000000        0.0409837000
      266.2000000000        0.0399842000
      266.3000000000        0.0390721000
      266.4000000000        0.0382433000
      266.5000000000        0.0374915000
      266.6000000000        0.0368107000
      266.7000000000        0.0361951000
      266.8000000000        0.0356377000
      266.9000000000        0.0351289000
      267.0000000000        0.0346560000
      267.1000000000        0.0342044000
      267.2000000000        0.0337615000
      267.3000000000        0.0333205000
      267.4000000000        0.0328840000
      267.5000000000        0.0324653000
      267.6000000000        0.0320840000
      267.7000000000        0.0317613000
      267.8000000000        0.0315137000
      267.9000000000        0.0313490000
      268.0000000000        0.0312644000
      268.1000000000        0.0312474000
      268.2000000000        0.0312780000
      268.3000000000        0.0313335000
      268.4000000000        0.0313920000
      268.5000000000        0.0314365000
      268.6000000000        0.0314586000
      268.7000000000        0.0314600000
      268.8000000000        0.0314538000
      268.9000000000        0.0314605000
      269.0000000000        0.0315011000
      269.1000000000        0.0315884000
      269.2000000000        0.0317192000
      269.3000000000        0.0318731000
      269.4000000000        0.0320183000
      269.5000000000        0.0321236000
      269.6000000000        0.0321728000
      269.7000000000        0.0321735000
      269.8000000000        0.0321565000
      269.9000000000        0.0321661000
      270.0000000000        0.0322470000
      270.1000000000        0.0324317000
      270.2000000000        0.0327334000
      270.3000000000        0.0331461000
      270.4000000000        0.0336507000
      270.5000000000        0.0342254000
      270.6000000000        0.0348553000
      270.7000000000        0.0355374000
      270.8000000000        0.0362798000
      270.9000000000        0.0370966000
      271.0000000000        0.0380031000
      271.1000000000        0.0390120000
      271.2000000000        0.0401322000
      271.3000000000        0.0413681000
      271.4000000000        0.0427193000
      271.5000000000        0.0441783000
      271.6000000000        0.0457286000
      271.7000000000        0.0473432000
      271.8000000000        0.0489880000
      271.9000000000        0.0506287000
      272.0000000000        0.0522423000
      272.1000000000        0.0538256000
      272.2000000000        0.0553988000
      272.3000000000        0.0570004000
      272.4000000000        0.0586736000
      272.5000000000        0.0604512000
      272.6000000000        0.0623415000
      272.7000000000        0.0643244000
      272.8000000000        0.0663568000
      272.9000000000        0.0683851000
      273.0000000000        0.0703595000
      273.1000000000        0.0722431000
      273.2000000000        0.0740155000
      273.3000000000        0.0756702000
      273.4000000000        0.0772062000
      273.5000000000        0.0786183000
      273.6000000000        0.0798910000
      273.7000000000        0.0809989000
      273.8000000000        0.0819142000
      273.9000000000        0.0826177000
      274.0000000000        0.0831103000
      274.1000000000        0.0834189000
      274.2000000000        0.0835917000
      274.3000000000        0.0836852000
      274.4000000000        0.0837443000
      274.5000000000        0.0837873000
      274.6000000000        0.0837991000
      274.7000000000        0.0837356000
      274.8000000000        0.0835383000
      274.9000000000        0.0831524000
      275.0000000000        0.0825427000
      275.1000000000        0.0817022000
      275.2000000000        0.0806502000
      275.3000000000        0.0794215000
      275.4000000000        0.0780525000
      275.5000000000        0.0765732000
      275.6000000000        0.0750072000
      275.7000000000        0.0733796000
      275.8000000000        0.0717255000
      275.9000000000        0.0700930000
      276.0000000000        0.0685363000
      276.1000000000        0.0671035000
      276.2000000000        0.0658243000
      276.3000000000        0.0647074000
      276.4000000000        0.0637483000
      276.5000000000        0.0629440000
      276.6000000000        0.0623070000
      276.7000000000        0.0618697000
      276.8000000000        0.0616771000
      276.9000000000        0.0617689000
      277.0000000000        0.0621604000
      277.1000000000        0.0628300000
      277.2000000000        0.0637210000
      277.3000000000        0.0647570000
      277.4000000000        0.0658623000
      277.5000000000        0.0669801000
      277.6000000000        0.0680786000
      277.7000000000        0.0691476000
      277.8000000000        0.0701897000
      277.9000000000        0.0712112000
      278.0000000000        0.0722149000
      278.1000000000        0.0731974000
      278.2000000000        0.0741486000
      278.3000000000        0.0750535000
      278.4000000000        0.0758949000
      278.5000000000        0.0766553000
      278.6000000000        0.0773190000
      278.7000000000        0.0778744000
      278.8000000000        0.0783160000
      278.9000000000        0.0786455000
      279.0000000000        0.0788689000
      279.1000000000        0.0789922000
      279.2000000000        0.0790174000
      279.3000000000        0.0789407000
      279.4000000000        0.0787530000
      279.5000000000        0.0784438000
      279.6000000000        0.0780050000
      279.7000000000        0.0774361000
      279.8000000000        0.0767466000
      279.9000000000        0.0759554000
      280.0000000000        0.0750879000
      280.1000000000        0.0741709000
      280.2000000000        0.0732283000
      280.3000000000        0.0722785000
      280.4000000000        0.0713341000
      280.5000000000        0.0704029000
      280.6000000000        0.0694894000
      280.7000000000        0.0685942000
      280.8000000000        0.0677127000
      280.9000000000        0.0668330000
      281.0000000000        0.0659370000
      281.1000000000        0.0650036000
      281.2000000000        0.0640143000
      281.3000000000        0.0629594000
      281.4000000000        0.0618417000
      281.5000000000        0.0606771000
      281.6000000000        0.0594906000
      281.7000000000        0.0583090000
      281.8000000000        0.0571536000
      281.9000000000        0.0560363000
      282.0000000000        0.0549597000
      282.1000000000        0.0539209000
      282.2000000000        0.0529165000
      282.3000000000        0.0519489000
      282.4000000000        0.0510285000
      282.5000000000        0.0501723000
      282.6000000000        0.0493989000
      282.7000000000        0.0487227000
      282.8000000000        0.0481488000
      282.9000000000        0.0476720000
      283.0000000000        0.0472812000
      283.1000000000        0.0469661000
      283.2000000000        0.0467255000
      283.3000000000        0.0465704000
      283.4000000000        0.0465200000
      283.5000000000        0.0465928000
      283.6000000000        0.0467961000
      283.7000000000        0.0471176000
      283.8000000000        0.0475204000
      283.9000000000        0.0479469000
      284.0000000000        0.0483302000
      284.1000000000        0.0486123000
      284.2000000000        0.0487617000
      284.3000000000        0.0487821000
      284.4000000000        0.0487089000
      284.5000000000        0.0485941000
      284.6000000000        0.0484883000
      284.7000000000        0.0484256000
      284.8000000000        0.0484185000
      284.9000000000        0.0484594000
      285.0000000000        0.0485297000
      285.1000000000        0.0486100000
      285.2000000000        0.0486896000
      285.3000000000        0.0487702000
      285.4000000000        0.0488640000
      285.5000000000        0.0489881000
      285.6000000000        0.0491578000
      285.7000000000        0.0493807000
      285.8000000000        0.0496546000
      285.9000000000        0.0499674000
      286.0000000000        0.0502990000
      286.1000000000        0.0506268000
      286.2000000000        0.0509329000
      286.3000000000        0.0512110000
      286.4000000000        0.0514705000
      286.5000000000        0.0517348000
      286.6000000000        0.0520343000
      286.7000000000        0.0523986000
      286.8000000000        0.0528484000
      286.9000000000        0.0533907000
      287.0000000000        0.0540176000
      287.1000000000        0.0547084000
      287.2000000000        0.0554363000
      287.3000000000        0.0561777000
      287.4000000000        0.0569189000
      287.5000000000        0.0576567000
      287.6000000000        0.0583918000
      287.7000000000        0.0591186000
      287.8000000000        0.0598176000
      287.9000000000        0.0604547000
      288.0000000000        0.0609871000
      288.1000000000        0.0613740000
      288.2000000000        0.0615854000
      288.3000000000        0.0616055000
      288.4000000000        0.0614299000
      288.5000000000        0.0610587000
      288.6000000000        0.0604910000
      288.7000000000        0.0597232000
      288.8000000000        0.0587543000
      288.9000000000        0.0575946000
      289.0000000000        0.0562753000
      289.1000000000        0.0548517000
      289.2000000000        0.0533998000
      289.3000000000        0.0520036000
      289.4000000000        0.0507401000
      289.5000000000        0.0496670000
      289.6000000000        0.0488167000
      289.7000000000        0.0481978000
      289.8000000000        0.0478024000
      289.9000000000        0.0476166000
      290.0000000000        0.0476297000
      290.1000000000        0.0478387000
      290.2000000000        0.0482475000
      290.3000000000        0.0488623000
      290.4000000000        0.0496880000
      290.5000000000        0.0507269000
      290.6000000000        0.0519795000
      290.7000000000        0.0534427000
      290.8000000000        0.0551068000
      290.9000000000        0.0569502000
      291.0000000000        0.0589376000
      291.1000000000        0.0610216000
      291.2000000000        0.0631499000
      291.3000000000        0.0652712000
      291.4000000000        0.0673397000
      291.5000000000        0.0693149000
      291.6000000000        0.0711616000
      291.7000000000        0.0728510000
      291.8000000000        0.0743629000
      291.9000000000        0.0756896000
      292.0000000000        0.0768365000
      292.1000000000        0.0778189000
      292.2000000000        0.0786549000
      292.3000000000        0.0793552000
      292.4000000000        0.0799132000
      292.5000000000        0.0802991000
      292.6000000000        0.0804617000
      292.7000000000        0.0803384000
      292.8000000000        0.0798738000
      292.9000000000        0.0790404000
      293.0000000000        0.0778531000
      293.1000000000        0.0763712000
      293.2000000000        0.0746840000
      293.3000000000        0.0728855000
      293.4000000000        0.0710509000
      293.5000000000        0.0692228000
      293.6000000000        0.0674119000
      293.7000000000        0.0656072000
      293.8000000000        0.0637903000
      293.9000000000        0.0619477000
      294.0000000000        0.0600809000
      294.1000000000        0.0582112000
      294.2000000000        0.0563771000
      294.3000000000        0.0546263000
      294.4000000000        0.0530028000
      294.5000000000        0.0515350000
      294.6000000000        0.0502317000
      294.7000000000        0.0490843000
      294.8000000000        0.0480748000
      294.9000000000        0.0471827000
      295.0000000000        0.0463909000
      295.1000000000        0.0456871000
      295.2000000000        0.0450650000
      295.3000000000        0.0445253000
      295.4000000000        0.0440773000
      295.5000000000        0.0437384000
      295.6000000000        0.0435310000
      295.7000000000        0.0434761000
      295.8000000000        0.0435862000
      295.9000000000        0.0438599000
      296.0000000000        0.0442810000
      296.1000000000        0.0448220000
      296.2000000000        0.0454504000
      296.3000000000        0.0461362000
      296.4000000000        0.0468587000
      296.5000000000        0.0476089000
      296.6000000000        0.0483891000
      296.7000000000        0.0492090000
      296.8000000000        0.0500785000
      296.9000000000        0.0510007000
      297.0000000000        0.0519662000
      297.1000000000        0.0529526000
      297.2000000000        0.0539293000
      297.3000000000        0.0548647000
      297.4000000000        0.0557319000
      297.5000000000        0.0565117000
      297.6000000000        0.0571946000
      297.7000000000        0.0577810000
      297.8000000000        0.0582808000
      297.9000000000        0.0587123000
      298.0000000000        0.0591004000
      298.1000000000        0.0594749000
      298.2000000000        0.0598691000
      298.3000000000        0.0603174000
      298.4000000000        0.0608504000
      298.5000000000        0.0614902000
      298.6000000000        0.0622458000
      298.7000000000        0.0631098000
      298.8000000000        0.0640592000
      298.9000000000        0.0650594000
      299.0000000000        0.0660711000
      299.1000000000        0.0670584000
      299.2000000000        0.0679945000
      299.3000000000        0.0688642000
      299.4000000000        0.0696615000
      299.5000000000        0.0703834000
      299.6000000000        0.0710247000
      299.7000000000        0.0715758000
      299.8000000000        0.0720268000
      299.9000000000        0.0723725000
      300.0000000000        0.0726166000
      300.1000000000        0.0727708000
      300.2000000000        0.0728488000
      300.3000000000        0.0728603000
      300.4000000000        0.0728067000
      300.5000000000        0.0726831000
      300.6000000000        0.0724839000
      300.7000000000        0.0722107000
      300.8000000000        0.0718751000
      300.9000000000        0.0714962000
      301.0000000000        0.0710913000
      301.1000000000        0.0706653000
      301.2000000000        0.0702047000
      301.3000000000        0.0696778000
      301.4000000000        0.0690435000
      301.5000000000        0.0682624000
      301.6000000000        0.0673085000
      301.7000000000        0.0661759000
      301.8000000000        0.0648794000
      301.9000000000        0.0634483000
      302.0000000000        0.0619179000
      302.1000000000        0.0603223000
      302.2000000000        0.0586942000
      302.3000000000        0.0570690000
      302.4000000000        0.0554895000
      302.5000000000        0.0540077000
      302.6000000000        0.0526794000
      302.7000000000        0.0515547000
      302.8000000000        0.0506664000
      302.9000000000        0.0500206000
      303.0000000000        0.0495931000
      303.1000000000        0.0493340000
      303.2000000000        0.0491804000
      303.3000000000        0.0490739000
      303.4000000000        0.0489762000
      303.5000000000        0.0488780000
      303.6000000000        0.0487959000
      303.7000000000        0.0487621000
      303.8000000000        0.0488098000
      303.9000000000        0.0489624000
      304.0000000000        0.0492313000
      304.1000000000        0.0496181000
      304.2000000000        0.0501191000
      304.3000000000        0.0507266000
      304.4000000000        0.0514247000
      304.5000000000        0.0521850000
      304.6000000000        0.0529655000
      304.7000000000        0.0537149000
      304.8000000000        0.0543844000
      304.9000000000        0.0549385000
      305.0000000000        0.0553628000
      305.1000000000        0.0556648000
      305.2000000000        0.0558666000
      305.3000000000        0.0559947000
      305.4000000000        0.0560676000
      305.5000000000        0.0560872000
      305.6000000000        0.0560362000
      305.7000000000        0.0558835000
      305.8000000000        0.0555954000
      305.9000000000        0.0551481000
      306.0000000000        0.0545374000
      306.1000000000        0.0537817000
      306.2000000000        0.0529178000
      306.3000000000        0.0519899000
      306.4000000000        0.0510366000
      306.5000000000        0.0500802000
      306.6000000000        0.0491224000
      306.7000000000        0.0481484000
      306.8000000000        0.0471375000
      306.9000000000        0.0460762000
      307.0000000000        0.0449668000
      307.1000000000        0.0438286000
      307.2000000000        0.0426903000
      307.3000000000        0.0415787000
      307.4000000000        0.0405077000
      307.5000000000        0.0394736000
      307.6000000000        0.0384583000
      307.7000000000        0.0374390000
      307.8000000000        0.0364011000
      307.9000000000        0.0353479000
      308.0000000000        0.0343030000
      308.1000000000        0.0333022000
      308.2000000000        0.0323794000
      308.3000000000        0.0315523000
      308.4000000000        0.0308131000
      308.5000000000        0.0301293000
      308.6000000000        0.0294535000
      308.7000000000        0.0287401000
      308.8000000000        0.0279619000
      308.9000000000        0.0271210000
      309.0000000000        0.0262490000
      309.1000000000        0.0253970000
      309.2000000000        0.0246216000
      309.3000000000        0.0239700000
      309.4000000000        0.0234719000
      309.5000000000        0.0231369000
      309.6000000000        0.0229575000
      309.7000000000        0.0229154000
      309.8000000000        0.0229881000
      309.9000000000        0.0231539000
      310.0000000000        0.0233936000
      310.1000000000        0.0236912000
      310.2000000000        0.0240332000
      310.3000000000        0.0244098000
      310.4000000000        0.0248167000
      310.5000000000        0.0252579000
      310.6000000000        0.0257466000
      310.7000000000        0.0263037000
      310.8000000000        0.0269533000
      310.9000000000        0.0277162000
      311.0000000000        0.0286051000
      311.1000000000        0.0296203000
      311.2000000000        0.0307492000
      311.3000000000        0.0319700000
      311.4000000000        0.0332569000
      311.5000000000        0.0345877000
      311.6000000000        0.0359484000
      311.7000000000        0.0373354000
      311.8000000000        0.0387540000
      311.9000000000        0.0402152000
      312.0000000000        0.0417317000
      312.1000000000        0.0433153000
      312.2000000000        0.0449750000
      312.3000000000        0.0467162000
      312.4000000000        0.0485416000
      312.5000000000        0.0504521000
      312.6000000000        0.0524474000
      312.7000000000        0.0545253000
      312.8000000000        0.0566796000
      312.9000000000        0.0588985000
      313.0000000000        0.0611640000
      313.1000000000        0.0634541000
      313.2000000000        0.0657461000
      313.3000000000        0.0680202000
      313.4000000000        0.0702624000
      313.5000000000        0.0724652000
      313.6000000000        0.0746262000
      313.7000000000        0.0767454000
      313.8000000000        0.0788195000
      313.9000000000        0.0808379000
      314.0000000000        0.0827798000
      314.1000000000        0.0846133000
      314.2000000000        0.0862988000
      314.3000000000        0.0877947000
      314.4000000000        0.0890652000
      314.5000000000        0.0900898000
      314.6000000000        0.0908697000
      314.7000000000        0.0914299000
      314.8000000000        0.0918144000
      314.9000000000        0.0920754000
      315.0000000000        0.0922612000
      315.1000000000        0.0924050000
      315.2000000000        0.0925213000
      315.3000000000        0.0926066000
      315.4000000000        0.0926451000
      315.5000000000        0.0926157000
      315.6000000000        0.0924987000
      315.7000000000        0.0922802000
      315.8000000000        0.0919546000
      315.9000000000        0.0915221000
      316.0000000000        0.0909854000
      316.1000000000        0.0903465000
      316.2000000000        0.0896074000
      316.3000000000        0.0887764000
      316.4000000000        0.0878760000
      316.5000000000        0.0869498000
      316.6000000000        0.0860600000
      316.7000000000        0.0852769000
      316.8000000000        0.0846585000
      316.9000000000        0.0842296000
      317.0000000000        0.0839664000
      317.1000000000        0.0837953000
      317.2000000000        0.0836075000
      317.3000000000        0.0832890000
      317.4000000000        0.0827535000
      317.5000000000        0.0819678000
      317.6000000000        0.0809603000
      317.7000000000        0.0798095000
      317.8000000000        0.0786181000
      317.9000000000        0.0774819000
      318.0000000000        0.0764643000
      318.1000000000        0.0755831000
      318.2000000000        0.0748127000
      318.3000000000        0.0740956000
      318.4000000000        0.0733621000
      318.5000000000        0.0725518000
      318.6000000000        0.0716322000
      318.7000000000        0.0706099000
      318.8000000000        0.0695285000
      318.9000000000        0.0684546000
      319.0000000000        0.0674593000
      319.1000000000        0.0666001000
      319.2000000000        0.0659107000
      319.3000000000        0.0653970000
      319.4000000000        0.0650398000
      319.5000000000        0.0648016000
      319.6000000000        0.0646370000
      319.7000000000        0.0645031000
      319.8000000000        0.0643670000
      319.9000000000        0.0642091000
      320.0000000000        0.0640220000
      320.1000000000        0.0638081000
      320.2000000000        0.0635774000
      320.3000000000        0.0633464000
      320.4000000000        0.0631358000
      320.5000000000        0.0629682000
      320.6000000000        0.0628628000
      320.7000000000        0.0628317000
      320.8000000000        0.0628781000
      320.9000000000        0.0629980000
      321.0000000000        0.0631853000
      321.1000000000        0.0634376000
      321.2000000000        0.0637613000
      321.3000000000        0.0641730000
      321.4000000000        0.0646982000
      321.5000000000        0.0653629000
      321.6000000000        0.0661822000
      321.7000000000        0.0671486000
      321.8000000000        0.0682289000
      321.9000000000        0.0693721000
      322.0000000000        0.0705256000
      322.1000000000        0.0716513000
      322.2000000000        0.0727357000
      322.3000000000        0.0737886000
      322.4000000000        0.0748364000
      322.5000000000        0.0759109000
      322.6000000000        0.0770408000
      322.7000000000        0.0782455000
      322.8000000000        0.0795336000
      322.9000000000        0.0809047000
      323.0000000000        0.0823519000
      323.1000000000        0.0838626000
      323.2000000000        0.0854169000
      323.3000000000        0.0869870000
      323.4000000000        0.0885384000
      323.5000000000        0.0900357000
      323.6000000000        0.0914508000
      323.7000000000        0.0927713000
      323.8000000000        0.0940039000
      323.9000000000        0.0951734000
      324.0000000000        0.0963143000
      324.1000000000        0.0974582000
      324.2000000000        0.0986221000
      324.3000000000        0.0998006000
      324.4000000000        0.1009659000
      324.5000000000        0.1020754000
      324.6000000000        0.1030841000
      324.7000000000        0.1039564000
      324.8000000000        0.1046732000
      324.9000000000        0.1052320000
      325.0000000000        0.1056391000
      325.1000000000        0.1058994000
      325.2000000000        0.1060082000
      325.3000000000        0.1059498000
      325.4000000000        0.1057039000
      325.5000000000        0.1052544000
      325.6000000000        0.1045982000
      325.7000000000        0.1037475000
      325.8000000000        0.1027269000
      325.9000000000        0.1015676000
      326.0000000000        0.1003014000
      326.1000000000        0.0989578000
      326.2000000000        0.0975639000
      326.3000000000        0.0961436000
      326.4000000000        0.0947153000
      326.5000000000        0.0932857000
      326.6000000000        0.0918430000
      326.7000000000        0.0903549000
      326.8000000000        0.0887728000
      326.9000000000        0.0870441000
      327.0000000000        0.0851288000
      327.1000000000        0.0830148000
      327.2000000000        0.0807274000
      327.3000000000        0.0783253000
      327.4000000000        0.0758837000
      327.5000000000        0.0734700000
      327.6000000000        0.0711240000
      327.7000000000        0.0688517000
      327.8000000000        0.0666365000
      327.9000000000        0.0644589000
      328.0000000000        0.0623163000
      328.1000000000        0.0602335000
      328.2000000000        0.0582618000
      328.3000000000        0.0564673000
      328.4000000000        0.0549131000
      328.5000000000        0.0536407000
      328.6000000000        0.0526577000
      328.7000000000        0.0519353000
      328.8000000000        0.0514166000
      328.9000000000        0.0510345000
      329.0000000000        0.0507350000
      329.1000000000        0.0504972000
      329.2000000000        0.0503442000
      329.3000000000        0.0503395000
      329.4000000000        0.0505700000
      329.5000000000        0.0511218000
      329.6000000000        0.0520544000
      329.7000000000        0.0533775000
      329.8000000000        0.0550362000
      329.9000000000        0.0569095000
      330.0000000000        0.0588286000
      330.1000000000        0.0606155000
      330.2000000000        0.0621304000
      330.3000000000        0.0633095000
      330.4000000000        0.0641747000
      330.5000000000        0.0648107000
      330.6000000000        0.0653235000
      330.7000000000        0.0657981000
      330.8000000000        0.0662735000
      330.9000000000        0.0667380000
      331.0000000000        0.0671420000
      331.1000000000        0.0674204000
      331.2000000000        0.0675189000
      331.3000000000        0.0674155000
      331.4000000000        0.0671317000
      331.5000000000        0.0667292000
      331.6000000000        0.0662912000
      331.7000000000        0.0658965000
      331.8000000000        0.0655982000
      331.9000000000        0.0654134000
      332.0000000000        0.0653250000
      332.1000000000        0.0652911000
      332.2000000000        0.0652568000
      332.3000000000        0.0651658000
      332.4000000000        0.0649699000
      332.5000000000        0.0646376000
      332.6000000000        0.0641596000
      332.7000000000        0.0635508000
      332.8000000000        0.0628474000
      332.9000000000        0.0620997000
      333.0000000000        0.0613613000
      333.1000000000        0.0606773000
      333.2000000000        0.0600739000
      333.3000000000        0.0595516000
      333.4000000000        0.0590847000
      333.5000000000        0.0586279000
      333.6000000000        0.0581273000
      333.7000000000        0.0575345000
      333.8000000000        0.0568192000
      333.9000000000        0.0559773000
      334.0000000000        0.0550331000
      334.1000000000        0.0540355000
      334.2000000000        0.0530489000
      334.3000000000        0.0521403000
      334.4000000000        0.0513645000
      334.5000000000        0.0507516000
      334.6000000000        0.0503010000
      334.7000000000        0.0499844000
      334.8000000000        0.0497547000
      334.9000000000        0.0495597000
      335.0000000000        0.0493528000
      335.1000000000        0.0491007000
      335.2000000000        0.0487839000
      335.3000000000        0.0483956000
      335.4000000000        0.0479371000
      335.5000000000        0.0474143000
      335.6000000000        0.0468358000
      335.7000000000        0.0462138000
      335.8000000000        0.0455656000
      335.9000000000        0.0449142000
      336.0000000000        0.0442852000
      336.1000000000        0.0436998000
      336.2000000000        0.0431690000
      336.3000000000        0.0426922000
      336.4000000000        0.0422602000
      336.5000000000        0.0418622000
      336.6000000000        0.0414934000
      336.7000000000        0.0411604000
      336.8000000000        0.0408832000
      336.9000000000        0.0406933000
      337.0000000000        0.0406284000
      337.1000000000        0.0407261000
      337.2000000000        0.0410178000
      337.3000000000        0.0415220000
      337.4000000000        0.0422402000
      337.5000000000        0.0431522000
      337.6000000000        0.0442168000
      337.7000000000        0.0453766000
      337.8000000000        0.0465678000
      337.9000000000        0.0477346000
      338.0000000000        0.0488409000
      338.1000000000        0.0498787000
      338.2000000000        0.0508665000
      338.3000000000        0.0518395000
      338.4000000000        0.0528338000
      338.5000000000        0.0538706000
      338.6000000000        0.0549465000
      338.7000000000        0.0560351000
      338.8000000000        0.0570981000
      338.9000000000        0.0581031000
      339.0000000000        0.0590395000
      339.1000000000        0.0599261000
      339.2000000000        0.0608039000
      339.3000000000        0.0617182000
      339.4000000000        0.0626951000
      339.5000000000        0.0637242000
      339.6000000000        0.0647533000
      339.7000000000        0.0656994000
      339.8000000000        0.0664704000
      339.9000000000        0.0669908000
      340.0000000000        0.0672234000
      340.1000000000        0.0671806000
      340.2000000000        0.0669215000
      340.3000000000        0.0665363000
      340.4000000000        0.0661226000
      340.5000000000        0.0657609000
      340.6000000000        0.0654969000
      340.7000000000        0.0653337000
      340.8000000000        0.0652358000
      340.9000000000        0.0651422000
      341.0000000000        0.0649850000
      341.1000000000        0.0647101000
      341.2000000000        0.0642950000
      341.3000000000        0.0637576000
      341.4000000000        0.0631550000
      341.5000000000        0.0625696000
      341.6000000000        0.0620901000
      341.7000000000        0.0617897000
      341.8000000000        0.0617108000
      341.9000000000        0.0618573000
      342.0000000000        0.0621969000
      342.1000000000        0.0626698000
      342.2000000000        0.0631989000
      342.3000000000        0.0637018000
      342.4000000000        0.0641024000
      342.5000000000        0.0643445000
      342.6000000000        0.0644025000
      342.7000000000        0.0642850000
      342.8000000000        0.0640317000
      342.9000000000        0.0637011000
      343.0000000000        0.0633550000
      343.1000000000        0.0630438000
      343.2000000000        0.0627951000
      343.3000000000        0.0626083000
      343.4000000000        0.0624564000
      343.5000000000        0.0622952000
      343.6000000000        0.0620785000
      343.7000000000        0.0617742000
      343.8000000000        0.0613739000
      343.9000000000        0.0608936000
      344.0000000000        0.0603624000
      344.1000000000        0.0598088000
      344.2000000000        0.0592485000
      344.3000000000        0.0586791000
      344.4000000000        0.0580850000
      344.5000000000        0.0574483000
      344.6000000000        0.0567627000
      344.7000000000        0.0560416000
      344.8000000000        0.0553175000
      344.9000000000        0.0546309000
      345.0000000000        0.0540145000
      345.1000000000        0.0534823000
      345.2000000000        0.0530260000
      345.3000000000        0.0526217000
      345.4000000000        0.0522418000
      345.5000000000        0.0518677000
      345.6000000000        0.0514983000
      345.7000000000        0.0511513000
      345.8000000000        0.0508562000
      345.9000000000        0.0506440000
      346.0000000000        0.0505356000
      346.1000000000        0.0505372000
      346.2000000000        0.0506418000
      346.3000000000        0.0508365000
      346.4000000000        0.0511111000
      346.5000000000        0.0514650000
      346.6000000000        0.0519079000
      346.7000000000        0.0524552000
      346.8000000000        0.0531192000
      346.9000000000        0.0538997000
      347.0000000000        0.0547779000
      347.1000000000        0.0557169000
      347.2000000000        0.0566698000
      347.3000000000        0.0575934000
      347.4000000000        0.0584600000
      347.5000000000        0.0592653000
      347.6000000000        0.0600268000
      347.7000000000        0.0607752000
      347.8000000000        0.0615427000
      347.9000000000        0.0623513000
      348.0000000000        0.0632057000
      348.1000000000        0.0640919000
      348.2000000000        0.0649823000
      348.3000000000        0.0658439000
      348.4000000000        0.0666492000
      348.5000000000        0.0673844000
      348.6000000000        0.0680527000
      348.7000000000        0.0686712000
      348.8000000000        0.0692614000
      348.9000000000        0.0698385000
      349.0000000000        0.0704010000
      349.1000000000        0.0709275000
      349.2000000000        0.0713804000
      349.3000000000        0.0717157000
      349.4000000000        0.0718959000
      349.5000000000        0.0719014000
      349.6000000000        0.0717362000
      349.7000000000        0.0714268000
      349.8000000000        0.0710131000
      349.9000000000        0.0705352000
      350.0000000000        0.0700192000
      350.1000000000        0.0694667000
      350.2000000000        0.0688533000
      350.3000000000        0.0681380000
      350.4000000000        0.0672802000
      350.5000000000        0.0662580000
      350.6000000000        0.0650797000
      350.7000000000        0.0637841000
      350.8000000000        0.0624321000
      350.9000000000        0.0610912000
      351.0000000000        0.0598185000
      351.1000000000        0.0586496000
      351.2000000000        0.0575937000
      351.3000000000        0.0566379000
      351.4000000000        0.0557574000
      351.5000000000        0.0549260000
      351.6000000000        0.0541257000
      351.7000000000        0.0533507000
      351.8000000000        0.0526071000
      351.9000000000        0.0519085000
      352.0000000000        0.0512700000
      352.1000000000        0.0507005000
      352.2000000000        0.0501974000
      352.3000000000        0.0497437000
      352.4000000000        0.0493098000
      352.5000000000        0.0488594000
      352.6000000000        0.0483578000
      352.7000000000        0.0477805000
      352.8000000000        0.0471189000
      352.9000000000        0.0463798000
      353.0000000000        0.0455802000
      353.1000000000        0.0447393000
      353.2000000000        0.0438717000
      353.3000000000        0.0429829000
      353.4000000000        0.0420716000
      353.5000000000        0.0411357000
      353.6000000000        0.0401808000
      353.7000000000        0.0392255000
      353.8000000000        0.0383018000
      353.9000000000        0.0374503000
      354.0000000000        0.0367112000
      354.1000000000        0.0361162000
      354.2000000000        0.0356822000
      354.3000000000        0.0354085000
      354.4000000000        0.0352784000
      354.5000000000        0.0352638000
      354.6000000000        0.0353332000
      354.7000000000        0.0354595000
      354.8000000000        0.0356258000
      354.9000000000        0.0358261000
      355.0000000000        0.0360633000
      355.1000000000        0.0363449000
      355.2000000000        0.0366790000
      355.3000000000        0.0370708000
      355.4000000000        0.0375210000
      355.5000000000        0.0380263000
      355.6000000000        0.0385802000
      355.7000000000        0.0391741000
      355.8000000000        0.0397990000
      355.9000000000        0.0404451000
      356.0000000000        0.0411029000
      356.1000000000        0.0417619000
      356.2000000000        0.0424106000
      356.3000000000        0.0430360000
      356.4000000000        0.0436240000
      356.5000000000        0.0441625000
      356.6000000000        0.0446452000
      356.7000000000        0.0450763000
      356.8000000000        0.0454724000
      356.9000000000        0.0458605000
      357.0000000000        0.0462717000
      357.1000000000        0.0467333000
      357.2000000000        0.0472610000
      357.3000000000        0.0478551000
      357.4000000000        0.0484995000
      357.5000000000        0.0491654000
      357.6000000000        0.0498170000
      357.7000000000        0.0504199000
      357.8000000000        0.0509483000
      357.9000000000        0.0513899000
      358.0000000000        0.0517490000
      358.1000000000        0.0520459000
      358.2000000000        0.0523122000
      358.3000000000        0.0525841000
      358.4000000000        0.0528928000
      358.5000000000        0.0532561000
      358.6000000000        0.0536727000
      358.7000000000        0.0541203000
      358.8000000000        0.0545593000
      358.9000000000        0.0549409000
      359.0000000000        0.0552174000
      359.1000000000        0.0553528000
      359.2000000000        0.0553283000
      359.3000000000        0.0551441000
      359.4000000000        0.0548163000
      359.5000000000        0.0543710000
      359.6000000000        0.0538374000
      359.7000000000        0.0532423000
      359.8000000000        0.0526064000
      359.9000000000        0.0519425000
      360.0000000000        0.0512541000
      360.1000000000        0.0505356000
      360.2000000000        0.0497733000
      360.3000000000        0.0489498000
      360.4000000000        0.0480500000
      360.5000000000        0.0470677000
      360.6000000000        0.0460094000
      360.7000000000        0.0448956000
      360.8000000000        0.0437578000
      360.9000000000        0.0426323000
      361.0000000000        0.0415529000
      361.1000000000        0.0405428000
      361.2000000000        0.0396118000
      361.3000000000        0.0387587000
      361.4000000000        0.0379795000
      361.5000000000        0.0372767000
      361.6000000000        0.0366672000
      361.7000000000        0.0361847000
      361.8000000000        0.0358763000
      361.9000000000        0.0357911000
      362.0000000000        0.0359663000
      362.1000000000        0.0364126000
      362.2000000000        0.0371069000
      362.3000000000        0.0379931000
      362.4000000000        0.0389920000
      362.5000000000        0.0400181000
      362.6000000000        0.0409977000
      362.7000000000        0.0418824000
      362.8000000000        0.0426534000
      362.9000000000        0.0433167000
      363.0000000000        0.0438899000
      363.1000000000        0.0443888000
      363.2000000000        0.0448163000
      363.3000000000        0.0451619000
      363.4000000000        0.0454097000
      363.5000000000        0.0455514000
      363.6000000000        0.0455970000
      363.7000000000        0.0455769000
      363.8000000000        0.0455371000
      363.9000000000        0.0455275000
      364.0000000000        0.0455879000
      364.1000000000        0.0457366000
      364.2000000000        0.0459646000
      364.3000000000        0.0462386000
      364.4000000000        0.0465104000
      364.5000000000        0.0467300000
      364.6000000000        0.0468572000
      364.7000000000        0.0468690000
      364.8000000000        0.0467627000
      364.9000000000        0.0465537000
      365.0000000000        0.0462719000
      365.1000000000        0.0459545000
      365.2000000000        0.0456393000
      365.3000000000        0.0453609000
      365.4000000000        0.0451478000
      365.5000000000        0.0450210000
      365.6000000000        0.0449909000
      365.7000000000        0.0450528000
      365.8000000000        0.0451846000
      365.9000000000        0.0453507000
      366.0000000000        0.0455108000
      366.1000000000        0.0456315000
      366.2000000000        0.0456948000
      366.3000000000        0.0457018000
      366.4000000000        0.0456693000
      366.5000000000        0.0456235000
      366.6000000000        0.0455936000
      366.7000000000        0.0456086000
      366.8000000000        0.0456975000
      366.9000000000        0.0458893000
      367.0000000000        0.0462103000
      367.1000000000        0.0466775000
      367.2000000000        0.0472924000
      367.3000000000        0.0480372000
      367.4000000000        0.0488777000
      367.5000000000        0.0497713000
      367.6000000000        0.0506773000
      367.7000000000        0.0515648000
      367.8000000000        0.0524133000
      367.9000000000        0.0532095000
      368.0000000000        0.0539404000
      368.1000000000        0.0545902000
      368.2000000000        0.0551415000
      368.3000000000        0.0555813000
      368.4000000000        0.0559088000
      368.5000000000        0.0561398000
      368.6000000000        0.0563033000
      368.7000000000        0.0564299000
      368.8000000000        0.0565357000
      368.9000000000        0.0566103000
      369.0000000000        0.0566120000
      369.1000000000        0.0564743000
      369.2000000000        0.0561232000
      369.3000000000        0.0554991000
      369.4000000000        0.0545778000
      369.5000000000        0.0533815000
      369.6000000000        0.0519752000
      369.7000000000        0.0504496000
      369.8000000000        0.0488962000
      369.9000000000        0.0473863000
      370.0000000000        0.0459571000
      370.1000000000        0.0446105000
      370.2000000000        0.0433196000
      370.3000000000        0.0420410000
      370.4000000000        0.0407300000
      370.5000000000        0.0393555000
      370.6000000000        0.0379123000
      370.7000000000        0.0364275000
      370.8000000000        0.0349575000
      370.9000000000        0.0335782000
      371.0000000000        0.0323688000
      371.1000000000        0.0313954000
      371.2000000000        0.0306997000
      371.3000000000        0.0302947000
      371.4000000000        0.0301665000
      371.5000000000        0.0302818000
      371.6000000000        0.0306010000
      371.7000000000        0.0310916000
      371.8000000000        0.0317398000
      371.9000000000        0.0325512000
      372.0000000000        0.0335432000
      372.1000000000        0.0347305000
      372.2000000000        0.0361109000
      372.3000000000        0.0376572000
      372.4000000000        0.0393183000
      372.5000000000        0.0410280000
      372.6000000000        0.0427183000
      372.7000000000        0.0443339000
      372.8000000000        0.0458420000
      372.9000000000        0.0472354000
      373.0000000000        0.0485252000
      373.1000000000        0.0497274000
      373.2000000000        0.0508496000
      373.3000000000        0.0518837000
      373.4000000000        0.0528082000
      373.5000000000        0.0535962000
      373.6000000000        0.0542272000
      373.7000000000        0.0546972000
      373.8000000000        0.0550215000
      373.9000000000        0.0552310000
      374.0000000000        0.0553603000
      374.1000000000        0.0554367000
      374.2000000000        0.0554717000
      374.3000000000        0.0554615000
      374.4000000000        0.0553937000
      374.5000000000        0.0552566000
      374.6000000000        0.0550474000
      374.7000000000        0.0547755000
      374.8000000000        0.0544594000
      374.9000000000        0.0541207000
      375.0000000000        0.0537752000
      375.1000000000        0.0534279000
      375.2000000000        0.0530714000
      375.3000000000        0.0526907000
      375.4000000000        0.0522699000
      375.5000000000        0.0517994000
      375.6000000000        0.0512783000
      375.7000000000        0.0507135000
      375.8000000000        0.0501150000
      375.9000000000        0.0494928000
      376.0000000000        0.0488540000
      376.1000000000        0.0482037000
      376.2000000000        0.0475466000
      376.3000000000        0.0468889000
      376.4000000000        0.0462392000
      376.5000000000        0.0456087000
      376.6000000000        0.0450111000
      376.7000000000        0.0444631000
      376.8000000000        0.0439846000
      376.9000000000        0.0435977000
      377.0000000000        0.0433248000
      377.1000000000        0.0431841000
      377.2000000000        0.0431847000
      377.3000000000        0.0433219000
      377.4000000000        0.0435756000
      377.5000000000        0.0439120000
      377.6000000000        0.0442907000
      377.7000000000        0.0446748000
      377.8000000000        0.0450414000
      377.9000000000        0.0453864000
      378.0000000000        0.0457230000
      378.1000000000        0.0460740000
      378.2000000000        0.0464605000
      378.3000000000        0.0468940000
      378.4000000000        0.0473717000
      378.5000000000        0.0478786000
      378.6000000000        0.0483930000
      378.7000000000        0.0488935000
      378.8000000000        0.0493646000
      378.9000000000        0.0498002000
      379.0000000000        0.0502015000
      379.1000000000        0.0505726000
      379.2000000000        0.0509159000
      379.3000000000        0.0512276000
      379.4000000000        0.0514972000
      379.5000000000        0.0517110000
      379.6000000000        0.0518571000
      379.7000000000        0.0519313000
      379.8000000000        0.0519400000
      379.9000000000        0.0519005000
      380.0000000000        0.0518376000
      380.1000000000        0.0517787000
      380.2000000000        0.0517492000
      380.3000000000        0.0517704000
      380.4000000000        0.0518598000
      380.5000000000        0.0520327000
      380.6000000000        0.0523038000
      380.7000000000        0.0526883000
      380.8000000000        0.0532017000
      380.9000000000        0.0538589000
      381.0000000000        0.0546706000
      381.1000000000        0.0556395000
      381.2000000000        0.0567560000
      381.3000000000        0.0579953000
      381.4000000000        0.0593169000
      381.5000000000        0.0606693000
      381.6000000000        0.0619984000
      381.7000000000        0.0632565000
      381.8000000000        0.0644108000
      381.9000000000        0.0654478000
      382.0000000000        0.0663731000
      382.1000000000        0.0672062000
      382.2000000000        0.0679684000
      382.3000000000        0.0686695000
      382.4000000000        0.0692973000
      382.5000000000        0.0698169000
      382.6000000000        0.0701797000
      382.7000000000        0.0703405000
      382.8000000000        0.0702769000
      382.9000000000        0.0700001000
      383.0000000000        0.0695555000
      383.1000000000        0.0690101000
      383.2000000000        0.0684362000
      383.3000000000        0.0678964000
      383.4000000000        0.0674339000
      383.5000000000        0.0670675000
      383.6000000000        0.0667932000
      383.7000000000        0.0665900000
      383.8000000000        0.0664297000
      383.9000000000        0.0662854000
      384.0000000000        0.0661367000
      384.1000000000        0.0659698000
      384.2000000000        0.0657761000
      384.3000000000        0.0655495000
      384.4000000000        0.0652874000
      384.5000000000        0.0649910000
      384.6000000000        0.0646667000
      384.7000000000        0.0643252000
      384.8000000000        0.0639789000
      384.9000000000        0.0636384000
      385.0000000000        0.0633102000
      385.1000000000        0.0629942000
      385.2000000000        0.0626837000
      385.3000000000        0.0623675000
      385.4000000000        0.0620333000
      385.5000000000        0.0616717000
      385.6000000000        0.0612764000
      385.7000000000        0.0608403000
      385.8000000000        0.0603497000
      385.9000000000        0.0597829000
      386.0000000000        0.0591141000
      386.1000000000        0.0583240000
      386.2000000000        0.0574101000
      386.3000000000        0.0563940000
      386.4000000000        0.0553193000
      386.5000000000        0.0542425000
      386.6000000000        0.0532196000
      386.7000000000        0.0522927000
      386.8000000000        0.0514807000
      386.9000000000        0.0507751000
      387.0000000000        0.0501422000
      387.1000000000        0.0495312000
      387.2000000000        0.0488871000
      387.3000000000        0.0481660000
      387.4000000000        0.0473477000
      387.5000000000        0.0464429000
      387.6000000000        0.0454922000
      387.7000000000        0.0445582000
      387.8000000000        0.0437118000
      387.9000000000        0.0430172000
      388.0000000000        0.0425193000
      388.1000000000        0.0422358000
      388.2000000000        0.0421568000
      388.3000000000        0.0422507000
      388.4000000000        0.0424763000
      388.5000000000        0.0427970000
      388.6000000000        0.0431925000
      388.7000000000        0.0436653000
      388.8000000000        0.0442376000
      388.9000000000        0.0449421000
      389.0000000000        0.0458093000
      389.1000000000        0.0468581000
      389.2000000000        0.0480915000
      389.3000000000        0.0494973000
      389.4000000000        0.0510523000
      389.5000000000        0.0527267000
      389.6000000000        0.0544875000
      389.7000000000        0.0563023000
      389.8000000000        0.0581426000
      389.9000000000        0.0599881000
      390.0000000000        0.0618298000
      390.1000000000        0.0636710000
      390.2000000000        0.0655246000
      390.3000000000        0.0674097000
      390.4000000000        0.0693468000
      390.5000000000        0.0713548000
      390.6000000000        0.0734458000
      390.7000000000        0.0756177000
      390.8000000000        0.0778445000
      390.9000000000        0.0800703000
      391.0000000000        0.0822118000
      391.1000000000        0.0841742000
      391.2000000000        0.0858723000
      391.3000000000        0.0872532000
      391.4000000000        0.0883093000
      391.5000000000        0.0890797000
      391.6000000000        0.0896388000
      391.7000000000        0.0900744000
      391.8000000000        0.0904590000
      391.9000000000        0.0908223000
      392.0000000000        0.0911355000
      392.1000000000        0.0913155000
      392.2000000000        0.0912515000
      392.3000000000        0.0908426000
      392.4000000000        0.0900313000
      392.5000000000        0.0888191000
      392.6000000000        0.0872588000
      392.7000000000        0.0854330000
      392.8000000000        0.0834290000
      392.9000000000        0.0813234000
      393.0000000000        0.0791810000
      393.1000000000        0.0770629000
      393.2000000000        0.0750387000
      393.3000000000        0.0731908000
      393.4000000000        0.0716066000
      393.5000000000        0.0703597000
      393.6000000000        0.0694901000
      393.7000000000        0.0689972000
      393.8000000000        0.0688501000
      393.9000000000        0.0690059000
      394.0000000000        0.0694222000
      394.1000000000        0.0700558000
      394.2000000000        0.0708526000
      394.3000000000        0.0717423000
      394.4000000000        0.0726429000
      394.5000000000        0.0734773000
      394.6000000000        0.0741925000
      394.7000000000        0.0747722000
      394.8000000000        0.0752339000
      394.9000000000        0.0756121000
      395.0000000000        0.0759346000
      395.1000000000        0.0762034000
      395.2000000000        0.0763904000
      395.3000000000        0.0764492000
      395.4000000000        0.0763370000
      395.5000000000        0.0760356000
      395.6000000000        0.0755615000
      395.7000000000        0.0749615000
      395.8000000000        0.0742951000
      395.9000000000        0.0736155000
      396.0000000000        0.0729532000
      396.1000000000        0.0723105000
      396.2000000000        0.0716652000
      396.3000000000        0.0709830000
      396.4000000000        0.0702349000
      396.5000000000        0.0694118000
      396.6000000000        0.0685316000
      396.7000000000        0.0676342000
      396.8000000000        0.0667668000
      396.9000000000        0.0659688000
      397.0000000000        0.0652617000
      397.1000000000        0.0646493000
      397.2000000000        0.0641248000
      397.3000000000        0.0636830000
      397.4000000000        0.0633284000
      397.5000000000        0.0630781000
      397.6000000000        0.0629562000
      397.7000000000        0.0629839000
      397.8000000000        0.0631683000
      397.9000000000        0.0634978000
      398.0000000000        0.0639443000
      398.1000000000        0.0644726000
      398.2000000000        0.0650513000
      398.3000000000        0.0656606000
      398.4000000000        0.0662938000
      398.5000000000        0.0669541000
      398.6000000000        0.0676488000
      398.7000000000        0.0683830000
      398.8000000000        0.0691547000
      398.9000000000        0.0699525000
      399.0000000000        0.0707584000
      399.1000000000        0.0715556000
      399.2000000000        0.0723369000
      399.3000000000        0.0731100000
      399.4000000000        0.0738957000
      399.5000000000        0.0747194000
      399.6000000000        0.0756011000
      399.7000000000        0.0765478000
      399.8000000000        0.0775516000
      399.9000000000        0.0785934000
      400.0000000000        0.0796502000
      400.1000000000        0.0807040000
      400.2000000000        0.0817472000
      400.3000000000        0.0827816000
      400.4000000000        0.0838110000
      400.5000000000        0.0848318000
      400.6000000000        0.0858254000
      400.7000000000        0.0867586000
      400.8000000000        0.0875911000
      400.9000000000        0.0882890000
      401.0000000000        0.0888370000
      401.1000000000        0.0892469000
      401.2000000000        0.0895582000
      401.3000000000        0.0898307000
      401.4000000000        0.0901306000
      401.5000000000        0.0905147000
      401.6000000000        0.0910158000
      401.7000000000        0.0916358000
      401.8000000000        0.0923469000
      401.9000000000        0.0931023000
      402.0000000000        0.0938503000
      402.1000000000        0.0945490000
      402.2000000000        0.0951734000
      402.3000000000        0.0957158000
      402.4000000000        0.0961789000
      402.5000000000        0.0965669000
      402.6000000000        0.0968785000
      402.7000000000        0.0971059000
      402.8000000000        0.0972384000
      402.9000000000        0.0972708000
      403.0000000000        0.0972119000
      403.1000000000        0.0970894000
      403.2000000000        0.0969479000
      403.3000000000        0.0968383000
      403.4000000000        0.0968025000
      403.5000000000        0.0968596000
      403.6000000000        0.0969992000
      403.7000000000        0.0971829000
      403.8000000000        0.0973531000
      403.9000000000        0.0974444000
      404.0000000000        0.0973966000
      404.1000000000        0.0971676000
      404.2000000000        0.0967427000
      404.3000000000        0.0961381000
      404.4000000000        0.0953949000
      404.5000000000        0.0945653000
      404.6000000000        0.0936971000
      404.7000000000        0.0928205000
      404.8000000000        0.0919420000
      404.9000000000        0.0910438000
      405.0000000000        0.0900879000
      405.1000000000        0.0890237000
      405.2000000000        0.0878004000
      405.3000000000        0.0863828000
      405.4000000000        0.0847698000
      405.5000000000        0.0830074000
      405.6000000000        0.0811902000
      405.7000000000        0.0794443000
      405.8000000000        0.0778974000
      405.9000000000        0.0766474000
      406.0000000000        0.0757435000
      406.1000000000        0.0751846000
      406.2000000000        0.0749327000
      406.3000000000        0.0749340000
      406.4000000000        0.0751421000
      406.5000000000        0.0755349000
      406.6000000000        0.0761187000
      406.7000000000        0.0769170000
      406.8000000000        0.0779487000
      406.9000000000        0.0792046000
      407.0000000000        0.0806344000
      407.1000000000        0.0821506000
      407.2000000000        0.0836499000
      407.3000000000        0.0850415000
      407.4000000000        0.0862704000
      407.5000000000        0.0873251000
      407.6000000000        0.0882285000
      407.7000000000        0.0890161000
      407.8000000000        0.0897097000
      407.9000000000        0.0902994000
      408.0000000000        0.0907407000
      408.1000000000        0.0909701000
      408.2000000000        0.0909302000
      408.3000000000        0.0905939000
      408.4000000000        0.0899780000
      408.5000000000        0.0891418000
      408.6000000000        0.0881745000
      408.7000000000        0.0871754000
      408.8000000000        0.0862316000
      408.9000000000        0.0854008000
      409.0000000000        0.0847026000
      409.1000000000        0.0841195000
      409.2000000000        0.0836075000
      409.3000000000        0.0831108000
      409.4000000000        0.0825764000
      409.5000000000        0.0819659000
      409.6000000000        0.0812626000
      409.7000000000        0.0804735000
      409.8000000000        0.0796270000
      409.9000000000        0.0787661000
      410.0000000000        0.0779400000
      410.1000000000        0.0771947000
      410.2000000000        0.0765649000
      410.3000000000        0.0760700000
      410.4000000000        0.0757137000
      410.5000000000        0.0754859000
      410.6000000000        0.0753686000
      410.7000000000        0.0753412000
      410.8000000000        0.0753850000
      410.9000000000        0.0754872000
      411.0000000000        0.0756419000
      411.1000000000        0.0758500000
      411.2000000000        0.0761180000
      411.3000000000        0.0764553000
      411.4000000000        0.0768724000
      411.5000000000        0.0773779000
      411.6000000000        0.0779767000
      411.7000000000        0.0786682000
      411.8000000000        0.0794462000
      411.9000000000        0.0802985000
      412.0000000000        0.0812090000
      412.1000000000        0.0821609000
      412.2000000000        0.0831432000
      412.3000000000        0.0841556000
      412.4000000000        0.0852117000
      412.5000000000        0.0863366000
      412.6000000000        0.0875597000
      412.7000000000        0.0889046000
      412.8000000000        0.0903795000
      412.9000000000        0.0919725000
      413.0000000000        0.0936507000
      413.1000000000        0.0953651000
      413.2000000000        0.0970590000
      413.3000000000        0.0986783000
      413.4000000000        0.1001798000
      413.5000000000        0.1015358000
      413.6000000000        0.1027343000
      413.7000000000        0.1037759000
      413.8000000000        0.1046710000
      413.9000000000        0.1054377000
      414.0000000000        0.1061025000
      414.1000000000        0.1067029000
      414.2000000000        0.1072880000
      414.3000000000        0.1079161000
      414.4000000000        0.1086452000
      414.5000000000        0.1095197000
      414.6000000000        0.1105570000
      414.7000000000        0.1117408000
      414.8000000000        0.1130230000
      414.9000000000        0.1143342000
      415.0000000000        0.1155985000
      415.1000000000        0.1167473000
      415.2000000000        0.1177300000
      415.3000000000        0.1185201000
      415.4000000000        0.1191147000
      415.5000000000        0.1195292000
      415.6000000000        0.1197893000
      415.7000000000        0.1199250000
      415.8000000000        0.1199693000
      415.9000000000        0.1199625000
      416.0000000000        0.1199568000
      416.1000000000        0.1200144000
      416.2000000000        0.1201985000
      416.3000000000        0.1205561000
      416.4000000000        0.1211022000
      416.5000000000        0.1218133000
      416.6000000000        0.1226371000
      416.7000000000        0.1235116000
      416.8000000000        0.1243837000
      416.9000000000        0.1252174000
      417.0000000000        0.1259909000
      417.1000000000        0.1266893000
      417.2000000000        0.1272991000
      417.3000000000        0.1278052000
      417.4000000000        0.1281910000
      417.5000000000        0.1284405000
      417.6000000000        0.1285421000
      417.7000000000        0.1284911000
      417.8000000000        0.1282904000
      417.9000000000        0.1279454000
      418.0000000000        0.1274561000
      418.1000000000        0.1268109000
      418.2000000000        0.1259869000
      418.3000000000        0.1249628000
      418.4000000000        0.1237370000
      418.5000000000        0.1223413000
      418.6000000000        0.1208393000
      418.7000000000        0.1193075000
      418.8000000000        0.1178091000
      418.9000000000        0.1163738000
      419.0000000000        0.1149921000
      419.1000000000        0.1136225000
      419.2000000000        0.1122074000
      419.3000000000        0.1106920000
      419.4000000000        0.1090428000
      419.5000000000        0.1072633000
      419.6000000000        0.1054001000
      419.7000000000        0.1035348000
      419.8000000000        0.1017617000
      419.9000000000        0.1001586000
      420.0000000000        0.0987629000
      420.1000000000        0.0975626000
      420.2000000000        0.0965066000
      420.3000000000        0.0955271000
      420.4000000000        0.0945657000
      420.5000000000        0.0935916000
      420.6000000000        0.0926064000
      420.7000000000        0.0916364000
      420.8000000000        0.0907157000
      420.9000000000        0.0898676000
      421.0000000000        0.0890929000
      421.1000000000        0.0883709000
      421.2000000000        0.0876715000
      421.3000000000        0.0869738000
      421.4000000000        0.0862792000
      421.5000000000        0.0856158000
      421.6000000000        0.0850321000
      421.7000000000        0.0845838000
      421.8000000000        0.0843222000
      421.9000000000        0.0842862000
      422.0000000000        0.0845004000
      422.1000000000        0.0849767000
      422.2000000000        0.0857158000
      422.3000000000        0.0867080000
      422.4000000000        0.0879310000
      422.5000000000        0.0893494000
      422.6000000000        0.0909173000
      422.7000000000        0.0925848000
      422.8000000000        0.0943065000
      422.9000000000        0.0960474000
      423.0000000000        0.0977862000
      423.1000000000        0.0995124000
      423.2000000000        0.1012226000
      423.3000000000        0.1029156000
      423.4000000000        0.1045923000
      423.5000000000        0.1062590000
      423.6000000000        0.1079304000
      423.7000000000        0.1096297000
      423.8000000000        0.1113811000
      423.9000000000        0.1131998000
      424.0000000000        0.1150829000
      424.1000000000        0.1170065000
      424.2000000000        0.1189286000
      424.3000000000        0.1207989000
      424.4000000000        0.1225700000
      424.5000000000        0.1242088000
      424.6000000000        0.1257021000
      424.7000000000        0.1270555000
      424.8000000000        0.1282840000
      424.9000000000        0.1293992000
      425.0000000000        0.1303975000
      425.1000000000        0.1312559000
      425.2000000000        0.1319375000
      425.3000000000        0.1324039000
      425.4000000000        0.1326303000
      425.5000000000        0.1326182000
      425.6000000000        0.1323997000
      425.7000000000        0.1320312000
      425.8000000000        0.1315801000
      425.9000000000        0.1311114000
      426.0000000000        0.1306790000
      426.1000000000        0.1303241000
      426.2000000000        0.1300742000
      426.3000000000        0.1299386000
      426.4000000000        0.1299030000
      426.5000000000        0.1299284000
      426.6000000000        0.1299602000
      426.7000000000        0.1299481000
      426.8000000000        0.1298723000
      426.9000000000        0.1297642000
      427.0000000000        0.1297069000
      427.1000000000        0.1298118000
      427.2000000000        0.1301777000
      427.3000000000        0.1308489000
      427.4000000000        0.1317904000
      427.5000000000        0.1328946000
      427.6000000000        0.1340186000
      427.7000000000        0.1350383000
      427.8000000000        0.1358885000
      427.9000000000        0.1365710000
      428.0000000000        0.1371318000
      428.1000000000        0.1376224000
      428.2000000000        0.1380670000
      428.3000000000        0.1384459000
      428.4000000000        0.1387004000
      428.5000000000        0.1387560000
      428.6000000000        0.1385533000
      428.7000000000        0.1380750000
      428.8000000000        0.1373547000
      428.9000000000        0.1364660000
      429.0000000000        0.1354977000
      429.1000000000        0.1345264000
      429.2000000000        0.1335987000
      429.3000000000        0.1327253000
      429.4000000000        0.1318879000
      429.5000000000        0.1310527000
      429.6000000000        0.1301840000
      429.7000000000        0.1292552000
      429.8000000000        0.1282544000
      429.9000000000        0.1271855000
      430.0000000000        0.1260659000
      430.1000000000        0.1249220000
      430.2000000000        0.1237847000
      430.3000000000        0.1226837000
      430.4000000000        0.1216436000
      430.5000000000        0.1206812000
      430.6000000000        0.1198024000
      430.7000000000        0.1190007000
      430.8000000000        0.1182567000
      430.9000000000        0.1175415000
      431.0000000000        0.1168241000
      431.1000000000        0.1160801000
      431.2000000000        0.1153000000
      431.3000000000        0.1144926000
      431.4000000000        0.1136829000
      431.5000000000        0.1129057000
      431.6000000000        0.1121968000
      431.7000000000        0.1115842000
      431.8000000000        0.1110820000
      431.9000000000        0.1106892000
      432.0000000000        0.1103918000
      432.1000000000        0.1101681000
      432.2000000000        0.1099957000
      432.3000000000        0.1098567000
      432.4000000000        0.1097423000
      432.5000000000        0.1096532000
      432.6000000000        0.1095989000
      432.7000000000        0.1095949000
      432.8000000000        0.1096596000
      432.9000000000        0.1098089000
      433.0000000000        0.1100519000
      433.1000000000        0.1103873000
      433.2000000000        0.1108029000
      433.3000000000        0.1112789000
      433.4000000000        0.1117926000
      433.5000000000        0.1123227000
      433.6000000000        0.1128526000
      433.7000000000        0.1133716000
      433.8000000000        0.1138777000
      433.9000000000        0.1143793000
      434.0000000000        0.1148956000
      434.1000000000        0.1154537000
      434.2000000000        0.1160838000
      434.3000000000        0.1168129000
      434.4000000000        0.1176614000
      434.5000000000        0.1186408000
      434.6000000000        0.1197528000
      434.7000000000        0.1209895000
      434.8000000000        0.1223323000
      434.9000000000        0.1237541000
      435.0000000000        0.1252221000
      435.1000000000        0.1267031000
      435.2000000000        0.1281688000
      435.3000000000        0.1295998000
      435.4000000000        0.1309874000
      435.5000000000        0.1323325000
      435.6000000000        0.1336437000
      435.7000000000        0.1349325000
      435.8000000000        0.1362097000
      435.9000000000        0.1374828000
      436.0000000000        0.1387546000
      436.1000000000        0.1400214000
      436.2000000000        0.1412704000
      436.3000000000        0.1424762000
      436.4000000000        0.1436007000
      436.5000000000        0.1446000000
      436.6000000000        0.1454371000
      436.7000000000        0.1460939000
      436.8000000000        0.1465774000
      436.9000000000        0.1469175000
      437.0000000000        0.1471578000
      437.1000000000        0.1473447000
      437.2000000000        0.1475129000
      437.3000000000        0.1476719000
      437.4000000000        0.1477927000
      437.5000000000        0.1478049000
      437.6000000000        0.1476055000
      437.7000000000        0.1470796000
      437.8000000000        0.1461287000
      437.9000000000        0.1446985000
      438.0000000000        0.1428002000
      438.1000000000        0.1405186000
      438.2000000000        0.1379988000
      438.3000000000        0.1354115000
      438.4000000000        0.1329113000
      438.5000000000        0.1306087000
      438.6000000000        0.1285669000
      438.7000000000        0.1268219000
      438.8000000000        0.1254107000
      438.9000000000        0.1243913000
      439.0000000000        0.1238408000
      439.1000000000        0.1238284000
      439.2000000000        0.1243770000
      439.3000000000        0.1254423000
      439.4000000000        0.1269219000
      439.5000000000        0.1286897000
      439.6000000000        0.1306341000
      439.7000000000        0.1326850000
      439.8000000000        0.1348199000
      439.9000000000        0.1370530000
      440.0000000000        0.1394142000
      440.1000000000        0.1419275000
      440.2000000000        0.1445935000
      440.3000000000        0.1473795000
      440.4000000000        0.1502183000
      440.5000000000        0.1530155000
      440.6000000000        0.1556623000
      440.7000000000        0.1580505000
      440.8000000000        0.1600872000
      440.9000000000        0.1617086000
      441.0000000000        0.1628913000
      441.1000000000        0.1636575000
      441.2000000000        0.1640701000
      441.3000000000        0.1642149000
      441.4000000000        0.1641763000
      441.5000000000        0.1640146000
      441.6000000000        0.1637541000
      441.7000000000        0.1633870000
      441.8000000000        0.1628886000
      441.9000000000        0.1622389000
      442.0000000000        0.1614406000
      442.1000000000        0.1605269000
      442.2000000000        0.1595541000
      442.3000000000        0.1585844000
      442.4000000000        0.1576650000
      442.5000000000        0.1568138000
      442.6000000000        0.1560162000
      442.7000000000        0.1552321000
      442.8000000000        0.1544106000
      442.9000000000        0.1535052000
      443.0000000000        0.1524873000
      443.1000000000        0.1513522000
      443.2000000000        0.1501160000
      443.3000000000        0.1488077000
      443.4000000000        0.1474581000
      443.5000000000        0.1460930000
      443.6000000000        0.1447295000
      443.7000000000        0.1433774000
      443.8000000000        0.1420407000
      443.9000000000        0.1407210000
      444.0000000000        0.1394199000
      444.1000000000        0.1381426000
      444.2000000000        0.1368986000
      444.3000000000        0.1357023000
      444.4000000000        0.1345699000
      444.5000000000        0.1335168000
      444.6000000000        0.1325552000
      444.7000000000        0.1316944000
      444.8000000000        0.1309422000
      444.9000000000        0.1303058000
      445.0000000000        0.1297902000
      445.1000000000        0.1293960000
      445.2000000000        0.1291162000
      445.3000000000        0.1289363000
      445.4000000000        0.1288359000
      445.5000000000        0.1287934000
      445.6000000000        0.1287919000
      445.7000000000        0.1288237000
      445.8000000000        0.1288946000
      445.9000000000        0.1290243000
      446.0000000000        0.1292438000
      446.1000000000        0.1295892000
      446.2000000000        0.1300939000
      446.3000000000        0.1307805000
      446.4000000000        0.1316551000
      446.5000000000        0.1327049000
      446.6000000000        0.1338997000
      446.7000000000        0.1351978000
      446.8000000000        0.1365549000
      446.9000000000        0.1379337000
      447.0000000000        0.1393136000
      447.1000000000        0.1406948000
      447.2000000000        0.1420981000
      447.3000000000        0.1435593000
      447.4000000000        0.1451181000
      447.5000000000        0.1468062000
      447.6000000000        0.1486362000
      447.7000000000        0.1505929000
      447.8000000000        0.1526323000
      447.9000000000        0.1546878000
      448.0000000000        0.1566858000
      448.1000000000        0.1585674000
      448.2000000000        0.1603081000
      448.3000000000        0.1619276000
      448.4000000000        0.1634856000
      448.5000000000        0.1650613000
      448.6000000000        0.1667239000
      448.7000000000        0.1685006000
      448.8000000000        0.1703570000
      448.9000000000        0.1721968000
      449.0000000000        0.1738859000
      449.1000000000        0.1752947000
      449.2000000000        0.1763401000
      449.3000000000        0.1770104000
      449.4000000000        0.1773622000
      449.5000000000        0.1774927000
      449.6000000000        0.1774991000
      449.7000000000        0.1774429000
      449.8000000000        0.1773306000
      449.9000000000        0.1771186000
      450.0000000000        0.1767386000
      450.1000000000        0.1761298000
      450.2000000000        0.1752634000
      450.3000000000        0.1741485000
      450.4000000000        0.1728216000
      450.5000000000        0.1713275000
      450.6000000000        0.1697027000
      450.7000000000        0.1679671000
      450.8000000000        0.1661290000
      450.9000000000        0.1642001000
      451.0000000000        0.1622095000
      451.1000000000        0.1602082000
      451.2000000000        0.1582576000
      451.3000000000        0.1564127000
      451.4000000000        0.1547097000
      451.5000000000        0.1531650000
      451.6000000000        0.1517833000
      451.7000000000        0.1505715000
      451.8000000000        0.1495468000
      451.9000000000        0.1487331000
      452.0000000000        0.1481461000
      452.1000000000        0.1477767000
      452.2000000000        0.1475861000
      452.3000000000        0.1475167000
      452.4000000000        0.1475117000
      452.5000000000        0.1475358000
      452.6000000000        0.1475853000
      452.7000000000        0.1476830000
      452.8000000000        0.1478603000
      452.9000000000        0.1481362000
      453.0000000000        0.1485032000
      453.1000000000        0.1489234000
      453.2000000000        0.1493333000
      453.3000000000        0.1496568000
      453.4000000000        0.1498253000
      453.5000000000        0.1497954000
      453.6000000000        0.1495594000
      453.7000000000        0.1491422000
      453.8000000000        0.1485882000
      453.9000000000        0.1479471000
      454.0000000000        0.1472645000
      454.1000000000        0.1465772000
      454.2000000000        0.1459132000
      454.3000000000        0.1452919000
      454.4000000000        0.1447259000
      454.5000000000        0.1442223000
      454.6000000000        0.1437845000
      454.7000000000        0.1434132000
      454.8000000000        0.1431077000
      454.9000000000        0.1428671000
      455.0000000000        0.1426912000
      455.1000000000        0.1425823000
      455.2000000000        0.1425437000
      455.3000000000        0.1425771000
      455.4000000000        0.1426786000
      455.5000000000        0.1428348000
      455.6000000000        0.1430232000
      455.7000000000        0.1432166000
      455.8000000000        0.1433926000
      455.9000000000        0.1435421000
      456.0000000000        0.1436749000
      456.1000000000        0.1438187000
      456.2000000000        0.1440121000
      456.3000000000        0.1442939000
      456.4000000000        0.1446895000
      456.5000000000        0.1452019000
      456.6000000000        0.1458080000
      456.7000000000        0.1464644000
      456.8000000000        0.1471220000
      456.9000000000        0.1477420000
      457.0000000000        0.1483094000
      457.1000000000        0.1488372000
      457.2000000000        0.1493592000
      457.3000000000        0.1499153000
      457.4000000000        0.1505330000
      457.5000000000        0.1512144000
      457.6000000000        0.1519316000
      457.7000000000        0.1526355000
      457.8000000000        0.1532737000
      457.9000000000        0.1538097000
      458.0000000000        0.1542336000
      458.1000000000        0.1545588000
      458.2000000000        0.1548094000
      458.3000000000        0.1550057000
      458.4000000000        0.1551545000
      458.5000000000        0.1552480000
      458.6000000000        0.1552676000
      458.7000000000        0.1551920000
      458.8000000000        0.1550070000
      458.9000000000        0.1547144000
      459.0000000000        0.1543369000
      459.1000000000        0.1539139000
      459.2000000000        0.1534910000
      459.3000000000        0.1531060000
      459.4000000000        0.1527795000
      459.5000000000        0.1525129000
      459.6000000000        0.1522923000
      459.7000000000        0.1520958000
      459.8000000000        0.1518978000
      459.9000000000        0.1516714000
      460.0000000000        0.1513918000
      460.1000000000        0.1510434000
      460.2000000000        0.1506323000
      460.3000000000        0.1501951000
      460.4000000000        0.1497995000
      460.5000000000        0.1495329000
      460.6000000000        0.1494820000
      460.7000000000        0.1497081000
      460.8000000000        0.1502193000
      460.9000000000        0.1509533000
      461.0000000000        0.1517804000
      461.1000000000        0.1525360000
      461.2000000000        0.1530731000
      461.3000000000        0.1533139000
      461.4000000000        0.1532750000
      461.5000000000        0.1530550000
      461.6000000000        0.1527929000
      461.7000000000        0.1526165000
      461.8000000000        0.1526020000
      461.9000000000        0.1527556000
      462.0000000000        0.1530178000
      462.1000000000        0.1532876000
      462.2000000000        0.1534593000
      462.3000000000        0.1534589000
      462.4000000000        0.1532682000
      462.5000000000        0.1529287000
      462.6000000000        0.1525264000
      462.7000000000        0.1521641000
      462.8000000000        0.1519310000
      462.9000000000        0.1518781000
      463.0000000000        0.1520043000
      463.1000000000        0.1522575000
      463.2000000000        0.1525493000
      463.3000000000        0.1527784000
      463.4000000000        0.1528546000
      463.5000000000        0.1527168000
      463.6000000000        0.1523405000
      463.7000000000        0.1517365000
      463.8000000000        0.1509441000
      463.9000000000        0.1500236000
      464.0000000000        0.1490500000
      464.1000000000        0.1481070000
      464.2000000000        0.1472798000
      464.3000000000        0.1466443000
      464.4000000000        0.1462543000
      464.5000000000        0.1461300000
      464.6000000000        0.1462503000
      464.7000000000        0.1465543000
      464.8000000000        0.1469533000
      464.9000000000        0.1473514000
      465.0000000000        0.1476704000
      465.1000000000        0.1478689000
      465.2000000000        0.1479497000
      465.3000000000        0.1479520000
      465.4000000000        0.1479345000
      465.5000000000        0.1479547000
      465.6000000000        0.1480526000
      465.7000000000        0.1482414000
      465.8000000000        0.1485079000
      465.9000000000        0.1488197000
      466.0000000000        0.1491384000
      466.1000000000        0.1494316000
      466.2000000000        0.1496822000
      466.3000000000        0.1498912000
      466.4000000000        0.1500752000
      466.5000000000        0.1502600000
      466.6000000000        0.1504722000
      466.7000000000        0.1507333000
      466.8000000000        0.1510564000
      466.9000000000        0.1514473000
      467.0000000000        0.1519079000
      467.1000000000        0.1524388000
      467.2000000000        0.1530393000
      467.3000000000        0.1537046000
      467.4000000000        0.1544216000
      467.5000000000        0.1551677000
      467.6000000000        0.1559137000
      467.7000000000        0.1566321000
      467.8000000000        0.1573073000
      467.9000000000        0.1579429000
      468.0000000000        0.1585628000
      468.1000000000        0.1592053000
      468.2000000000        0.1599125000
      468.3000000000        0.1607196000
      468.4000000000        0.1616465000
      468.5000000000        0.1626923000
      468.6000000000        0.1638337000
      468.7000000000        0.1650266000
      468.8000000000        0.1662132000
      468.9000000000        0.1673355000
      469.0000000000        0.1683514000
      469.1000000000        0.1692479000
      469.2000000000        0.1700451000
      469.3000000000        0.1707880000
      469.4000000000        0.1715295000
      469.5000000000        0.1723105000
      469.6000000000        0.1731451000
      469.7000000000        0.1740126000
      469.8000000000        0.1748633000
      469.9000000000        0.1756345000
      470.0000000000        0.1762732000
      470.1000000000        0.1767570000
      470.2000000000        0.1771038000
      470.3000000000        0.1773670000
      470.4000000000        0.1776181000
      470.5000000000        0.1779257000
      470.6000000000        0.1783378000
      470.7000000000        0.1788713000
      470.8000000000        0.1795046000
      470.9000000000        0.1801709000
      471.0000000000        0.1807574000
      471.1000000000        0.1811182000
      471.2000000000        0.1811070000
      471.3000000000        0.1806187000
      471.4000000000        0.1796226000
      471.5000000000        0.1781718000
      471.6000000000        0.1763865000
      471.7000000000        0.1744200000
      471.8000000000        0.1724241000
      471.9000000000        0.1705239000
      472.0000000000        0.1688088000
      472.1000000000        0.1673327000
      472.2000000000        0.1661185000
      472.3000000000        0.1651616000
      472.4000000000        0.1644355000
      472.5000000000        0.1639027000
      472.6000000000        0.1635268000
      472.7000000000        0.1632829000
      472.8000000000        0.1631657000
      472.9000000000        0.1631945000
      473.0000000000        0.1634119000
      473.1000000000        0.1638690000
      473.2000000000        0.1646026000
      473.3000000000        0.1656155000
      473.4000000000        0.1668747000
      473.5000000000        0.1683272000
      473.6000000000        0.1699225000
      473.7000000000        0.1716262000
      473.8000000000        0.1734158000
      473.9000000000        0.1752634000
      474.0000000000        0.1771165000
      474.1000000000        0.1788914000
      474.2000000000        0.1804816000
      474.3000000000        0.1817791000
      474.4000000000        0.1827007000
      474.5000000000        0.1832111000
      474.6000000000        0.1833335000
      474.7000000000        0.1831440000
      474.8000000000        0.1827488000
      474.9000000000        0.1822513000
      475.0000000000        0.1817210000
      475.1000000000        0.1811761000
      475.2000000000        0.1805863000
      475.3000000000        0.1798965000
      475.4000000000        0.1790569000
      475.5000000000        0.1780447000
      475.6000000000        0.1768673000
      475.7000000000        0.1755516000
      475.8000000000        0.1741282000
      475.9000000000        0.1726221000
      476.0000000000        0.1710508000
      476.1000000000        0.1694284000
      476.2000000000        0.1677707000
      476.3000000000        0.1660988000
      476.4000000000        0.1644410000
      476.5000000000        0.1628298000
      476.6000000000        0.1612950000
      476.7000000000        0.1598546000
      476.8000000000        0.1585084000
      476.9000000000        0.1572384000
      477.0000000000        0.1560191000
      477.1000000000        0.1548322000
      477.2000000000        0.1536807000
      477.3000000000        0.1525943000
      477.4000000000        0.1516220000
      477.5000000000        0.1508158000
      477.6000000000        0.1502125000
      477.7000000000        0.1498220000
      477.8000000000        0.1496255000
      477.9000000000        0.1495834000
      478.0000000000        0.1496474000
      478.1000000000        0.1497725000
      478.2000000000        0.1499239000
      478.3000000000        0.1500815000
      478.4000000000        0.1502403000
      478.5000000000        0.1504114000
      478.6000000000        0.1506201000
      478.7000000000        0.1509009000
      478.8000000000        0.1512882000
      478.9000000000        0.1518078000
      479.0000000000        0.1524724000
      479.1000000000        0.1532826000
      479.2000000000        0.1542299000
      479.3000000000        0.1552982000
      479.4000000000        0.1564614000
      479.5000000000        0.1576800000
      479.6000000000        0.1589023000
      479.7000000000        0.1600724000
      479.8000000000        0.1611435000
      479.9000000000        0.1620944000
      480.0000000000        0.1629389000
      480.1000000000        0.1637254000
      480.2000000000        0.1645231000
      480.3000000000        0.1654010000
      480.4000000000        0.1664069000
      480.5000000000        0.1675530000
      480.6000000000        0.1688115000
      480.7000000000        0.1701198000
      480.8000000000        0.1713930000
      480.9000000000        0.1725434000
      481.0000000000        0.1735032000
      481.1000000000        0.1742459000
      481.2000000000        0.1747994000
      481.3000000000        0.1752424000
      481.4000000000        0.1756846000
      481.5000000000        0.1762346000
      481.6000000000        0.1769671000
      481.7000000000        0.1778989000
      481.8000000000        0.1789799000
      481.9000000000        0.1801016000
      482.0000000000        0.1811207000
      482.1000000000        0.1818941000
      482.2000000000        0.1823176000
      482.3000000000        0.1823546000
      482.4000000000        0.1820470000
      482.5000000000        0.1815023000
      482.6000000000        0.1808624000
      482.7000000000        0.1802654000
      482.8000000000        0.1798122000
      482.9000000000        0.1795481000
      483.0000000000        0.1794618000
      483.1000000000        0.1795019000
      483.2000000000        0.1796054000
      483.3000000000        0.1797257000
      483.4000000000        0.1798480000
      483.5000000000        0.1799851000
      483.6000000000        0.1801555000
      483.7000000000        0.1803540000
      483.8000000000        0.1805277000
      483.9000000000        0.1805678000
      484.0000000000        0.1803278000
      484.1000000000        0.1796678000
      484.2000000000        0.1785059000
      484.3000000000        0.1768510000
      484.4000000000        0.1747996000
      484.5000000000        0.1725024000
      484.6000000000        0.1701233000
      484.7000000000        0.1678084000
      484.8000000000        0.1656726000
      484.9000000000        0.1637972000
      485.0000000000        0.1622347000
      485.1000000000        0.1610095000
      485.2000000000        0.1601153000
      485.3000000000        0.1595097000
      485.4000000000        0.1591160000
      485.5000000000        0.1588377000
      485.6000000000        0.1585816000
      485.7000000000        0.1582806000
      485.8000000000        0.1579087000
      485.9000000000        0.1574835000
      486.0000000000        0.1570549000
      486.1000000000        0.1566825000
      486.2000000000        0.1564136000
      486.3000000000        0.1562693000
      486.4000000000        0.1562455000
      486.5000000000        0.1563219000
      486.6000000000        0.1564711000
      486.7000000000        0.1566617000
      486.8000000000        0.1568576000
      486.9000000000        0.1570149000
      487.0000000000        0.1570836000
      487.1000000000        0.1570136000
      487.2000000000        0.1567633000
      487.3000000000        0.1563094000
      487.4000000000        0.1556542000
      487.5000000000        0.1548274000
      487.6000000000        0.1538816000
      487.7000000000        0.1528802000
      487.8000000000        0.1518812000
      487.9000000000        0.1509242000
      488.0000000000        0.1500246000
      488.1000000000        0.1491770000
      488.2000000000        0.1483645000
      488.3000000000        0.1475696000
      488.4000000000        0.1467826000
      488.5000000000        0.1460061000
      488.6000000000        0.1452545000
      488.7000000000        0.1445504000
      488.8000000000        0.1439171000
      488.9000000000        0.1433709000
      489.0000000000        0.1429156000
      489.1000000000        0.1425411000
      489.2000000000        0.1422278000
      489.3000000000        0.1419528000
      489.4000000000        0.1416976000
      489.5000000000        0.1414524000
      489.6000000000        0.1412179000
      489.7000000000        0.1410027000
      489.8000000000        0.1408200000
      489.9000000000        0.1406830000
      490.0000000000        0.1406022000
      490.1000000000        0.1405859000
      490.2000000000        0.1406427000
      490.3000000000        0.1407849000
      490.4000000000        0.1410290000
      490.5000000000        0.1413942000
      490.6000000000        0.1418969000
      490.7000000000        0.1425453000
      490.8000000000        0.1433339000
      490.9000000000        0.1442426000
      491.0000000000        0.1452390000
      491.1000000000        0.1462847000
      491.2000000000        0.1473449000
      491.3000000000        0.1483958000
      491.4000000000        0.1494285000
      491.5000000000        0.1504484000
      491.6000000000        0.1514699000
      491.7000000000        0.1525111000
      491.8000000000        0.1535887000
      491.9000000000        0.1547154000
      492.0000000000        0.1559001000
      492.1000000000        0.1571492000
      492.2000000000        0.1584683000
      492.3000000000        0.1598619000
      492.4000000000        0.1613290000
      492.5000000000        0.1628582000
      492.6000000000        0.1644231000
      492.7000000000        0.1659826000
      492.8000000000        0.1674861000
      492.9000000000        0.1688821000
      493.0000000000        0.1701263000
      493.1000000000        0.1711897000
      493.2000000000        0.1720636000
      493.3000000000        0.1727610000
      493.4000000000        0.1733126000
      493.5000000000        0.1737585000
      493.6000000000        0.1741369000
      493.7000000000        0.1744754000
      493.8000000000        0.1747843000
      493.9000000000        0.1750552000
      494.0000000000        0.1752630000
      494.1000000000        0.1753725000
      494.2000000000        0.1753520000
      494.3000000000        0.1751882000
      494.4000000000        0.1748962000
      494.5000000000        0.1745179000
      494.6000000000        0.1741106000
      494.7000000000        0.1737325000
      494.8000000000        0.1734343000
      494.9000000000        0.1732575000
      495.0000000000        0.1732359000
      495.1000000000        0.1733957000
      495.2000000000        0.1737505000
      495.3000000000        0.1742962000
      495.4000000000        0.1750071000
      495.5000000000        0.1758394000
      495.6000000000        0.1767376000
      495.7000000000        0.1776456000
      495.8000000000        0.1785164000
      495.9000000000        0.1793195000
      496.0000000000        0.1800450000
      496.1000000000        0.1807022000
      496.2000000000        0.1813152000
      496.3000000000        0.1819130000
      496.4000000000        0.1825168000
      496.5000000000        0.1831265000
      496.6000000000        0.1837157000
      496.7000000000        0.1842365000
      496.8000000000        0.1846325000
      496.9000000000        0.1848514000
      497.0000000000        0.1848538000
      497.1000000000        0.1846172000
      497.2000000000        0.1841373000
      497.3000000000        0.1834284000
      497.4000000000        0.1825242000
      497.5000000000        0.1814768000
      497.6000000000        0.1803533000
      497.7000000000        0.1792267000
      497.8000000000        0.1781606000
      497.9000000000        0.1771924000
      498.0000000000        0.1763212000
      498.1000000000        0.1755061000
      498.2000000000        0.1746771000
      498.3000000000        0.1737568000
      498.4000000000        0.1726855000
      498.5000000000        0.1714418000
      498.6000000000        0.1700508000
      498.7000000000        0.1685776000
      498.8000000000        0.1671058000
      498.9000000000        0.1657101000
      499.0000000000        0.1644309000
      499.1000000000        0.1632594000
      499.2000000000        0.1621412000
      499.3000000000        0.1609962000
      499.4000000000        0.1597482000
      499.5000000000        0.1583528000
      499.6000000000        0.1568109000
      499.7000000000        0.1551655000
      499.8000000000        0.1534829000
      499.9000000000        0.1518302000
      500.0000000000        0.1502576000
      500.1000000000        0.1487901000
      500.2000000000        0.1474313000
      500.3000000000        0.1461726000
      500.4000000000        0.1450030000
      500.5000000000        0.1439157000
      500.6000000000        0.1429098000
      500.7000000000        0.1419879000
      500.8000000000        0.1411510000
      500.9000000000        0.1403945000
      501.0000000000        0.1397080000
      501.1000000000        0.1390790000
      501.2000000000        0.1384985000
      501.3000000000        0.1379660000
      501.4000000000        0.1374892000
      501.5000000000        0.1370815000
      501.6000000000        0.1367588000
      501.7000000000        0.1365379000
      501.8000000000        0.1364366000
      501.9000000000        0.1364730000
      502.0000000000        0.1366635000
      502.1000000000        0.1370183000
      502.2000000000        0.1375366000
      502.3000000000        0.1382046000
      502.4000000000        0.1389982000
      502.5000000000        0.1398892000
      502.6000000000        0.1408532000
      502.7000000000        0.1418731000
      502.8000000000        0.1429411000
      502.9000000000        0.1440563000
      503.0000000000        0.1452223000
      503.1000000000        0.1464445000
      503.2000000000        0.1477261000
      503.3000000000        0.1490630000
      503.4000000000        0.1504395000
      503.5000000000        0.1518263000
      503.6000000000        0.1531850000
      503.7000000000        0.1544772000
      503.8000000000        0.1556782000
      503.9000000000        0.1567879000
      504.0000000000        0.1578359000
      504.1000000000        0.1588762000
      504.2000000000        0.1599715000
      504.3000000000        0.1611729000
      504.4000000000        0.1625019000
      504.5000000000        0.1639385000
      504.6000000000        0.1654193000
      504.7000000000        0.1668453000
      504.8000000000        0.1681018000
      504.9000000000        0.1690876000
      505.0000000000        0.1697500000
      505.1000000000        0.1701098000
      505.2000000000        0.1702616000
      505.3000000000        0.1703417000
      505.4000000000        0.1704769000
      505.5000000000        0.1707402000
      505.6000000000        0.1711343000
      505.7000000000        0.1716101000
      505.8000000000        0.1721046000
      505.9000000000        0.1725766000
      506.0000000000        0.1730258000
      506.1000000000        0.1734913000
      506.2000000000        0.1740354000
      506.3000000000        0.1747186000
      506.4000000000        0.1755756000
      506.5000000000        0.1765992000
      506.6000000000        0.1777410000
      506.7000000000        0.1789276000
      506.8000000000        0.1800849000
      506.9000000000        0.1811564000
      507.0000000000        0.1821098000
      507.1000000000        0.1829330000
      507.2000000000        0.1836292000
      507.3000000000        0.1842160000
      507.4000000000        0.1847258000
      507.5000000000        0.1851991000
      507.6000000000        0.1856726000
      507.7000000000        0.1861643000
      507.8000000000        0.1866672000
      507.9000000000        0.1871522000
      508.0000000000        0.1875791000
      508.1000000000        0.1879078000
      508.2000000000        0.1881059000
      508.3000000000        0.1881519000
      508.4000000000        0.1880344000
      508.5000000000        0.1877487000
      508.6000000000        0.1872903000
      508.7000000000        0.1866502000
      508.8000000000        0.1858139000
      508.9000000000        0.1847690000
      509.0000000000        0.1835167000
      509.1000000000        0.1820799000
      509.2000000000        0.1805048000
      509.3000000000        0.1788532000
      509.4000000000        0.1771905000
      509.5000000000        0.1755738000
      509.6000000000        0.1740415000
      509.7000000000        0.1726085000
      509.8000000000        0.1712657000
      509.9000000000        0.1699841000
      510.0000000000        0.1687209000
      510.1000000000        0.1674264000
      510.2000000000        0.1660515000
      510.3000000000        0.1645560000
      510.4000000000        0.1629170000
      510.5000000000        0.1611351000
      510.6000000000        0.1592363000
      510.7000000000        0.1572669000
      510.8000000000        0.1552843000
      510.9000000000        0.1533460000
      511.0000000000        0.1514997000
      511.1000000000        0.1497769000
      511.2000000000        0.1481912000
      511.3000000000        0.1467405000
      511.4000000000        0.1454128000
      511.5000000000        0.1441919000
      511.6000000000        0.1430629000
      511.7000000000        0.1420143000
      511.8000000000        0.1410389000
      511.9000000000        0.1401330000
      512.0000000000        0.1392964000
      512.1000000000        0.1385317000
      512.2000000000        0.1378446000
      512.3000000000        0.1372418000
      512.4000000000        0.1367278000
      512.5000000000        0.1363022000
      512.6000000000        0.1359582000
      512.7000000000        0.1356857000
      512.8000000000        0.1354760000
      512.9000000000        0.1353269000
      513.0000000000        0.1352456000
      513.1000000000        0.1352473000
      513.2000000000        0.1353514000
      513.3000000000        0.1355763000
      513.4000000000        0.1359352000
      513.5000000000        0.1364317000
      513.6000000000        0.1370581000
      513.7000000000        0.1377963000
      513.8000000000        0.1386215000
      513.9000000000        0.1395092000
      514.0000000000        0.1404410000
      514.1000000000        0.1414084000
      514.2000000000        0.1424117000
      514.3000000000        0.1434546000
      514.4000000000        0.1445397000
      514.5000000000        0.1456640000
      514.6000000000        0.1468179000
      514.7000000000        0.1479865000
      514.8000000000        0.1491541000
      514.9000000000        0.1503101000
      515.0000000000        0.1514544000
      515.1000000000        0.1525982000
      515.2000000000        0.1537598000
      515.3000000000        0.1549570000
      515.4000000000        0.1562010000
      515.5000000000        0.1574920000
      515.6000000000        0.1588186000
      515.7000000000        0.1601594000
      515.8000000000        0.1614849000
      515.9000000000        0.1627619000
      516.0000000000        0.1639592000
      516.1000000000        0.1650540000
      516.2000000000        0.1660358000
      516.3000000000        0.1669050000
      516.4000000000        0.1676662000
      516.5000000000        0.1683175000
      516.6000000000        0.1688432000
      516.7000000000        0.1692151000
      516.8000000000        0.1694028000
      516.9000000000        0.1693893000
      517.0000000000        0.1691817000
      517.1000000000        0.1688112000
      517.2000000000        0.1683231000
      517.3000000000        0.1677610000
      517.4000000000        0.1671538000
      517.5000000000        0.1665079000
      517.6000000000        0.1658054000
      517.7000000000        0.1650112000
      517.8000000000        0.1640881000
      517.9000000000        0.1630181000
      518.0000000000        0.1618217000
      518.1000000000        0.1605654000
      518.2000000000        0.1593496000
      518.3000000000        0.1582817000
      518.4000000000        0.1574488000
      518.5000000000        0.1569024000
      518.6000000000        0.1566607000
      518.7000000000        0.1567199000
      518.8000000000        0.1570661000
      518.9000000000        0.1576829000
      519.0000000000        0.1585524000
      519.1000000000        0.1596549000
      519.2000000000        0.1609682000
      519.3000000000        0.1624659000
      519.4000000000        0.1641119000
      519.5000000000        0.1658541000
      519.6000000000        0.1676216000
      519.7000000000        0.1693319000
      519.8000000000        0.1709066000
      519.9000000000        0.1722897000
      520.0000000000        0.1734609000
      520.1000000000        0.1744371000
      520.2000000000        0.1752606000
      520.3000000000        0.1759788000
      520.4000000000        0.1766234000
      520.5000000000        0.1771982000
      520.6000000000        0.1776780000
      520.7000000000        0.1780180000
      520.8000000000        0.1781688000
      520.9000000000        0.1780931000
      521.0000000000        0.1777801000
      521.1000000000        0.1772510000
      521.2000000000        0.1765549000
      521.3000000000        0.1757557000
      521.4000000000        0.1749151000
      521.5000000000        0.1740784000
      521.6000000000        0.1732688000
      521.7000000000        0.1724896000
      521.8000000000        0.1717352000
      521.9000000000        0.1710034000
      522.0000000000        0.1703052000
      522.1000000000        0.1696672000
      522.2000000000        0.1691258000
      522.3000000000        0.1687156000
      522.4000000000        0.1684566000
      522.5000000000        0.1683427000
      522.6000000000        0.1683386000
      522.7000000000        0.1683844000
      522.8000000000        0.1684093000
      522.9000000000        0.1683513000
      523.0000000000        0.1681740000
      523.1000000000        0.1678765000
      523.2000000000        0.1674903000
      523.3000000000        0.1670670000
      523.4000000000        0.1666623000
      523.5000000000        0.1663221000
      523.6000000000        0.1660763000
      523.7000000000        0.1659392000
      523.8000000000        0.1659130000
      523.9000000000        0.1659916000
      524.0000000000        0.1661615000
      524.1000000000        0.1664013000
      524.2000000000        0.1666817000
      524.3000000000        0.1669665000
      524.4000000000        0.1672175000
      524.5000000000        0.1674036000
      524.6000000000        0.1675116000
      524.7000000000        0.1675540000
      524.8000000000        0.1675683000
      524.9000000000        0.1676057000
      525.0000000000        0.1677134000
      525.1000000000        0.1679155000
      525.2000000000        0.1682026000
      525.3000000000        0.1685312000
      525.4000000000        0.1688356000
      525.5000000000        0.1690473000
      525.6000000000        0.1691163000
      525.7000000000        0.1690279000
      525.8000000000        0.1688084000
      525.9000000000        0.1685173000
      526.0000000000        0.1682290000
      526.1000000000        0.1680093000
      526.2000000000        0.1678943000
      526.3000000000        0.1678792000
      526.4000000000        0.1679173000
      526.5000000000        0.1679330000
      526.6000000000        0.1678426000
      526.7000000000        0.1675801000
      526.8000000000        0.1671188000
      526.9000000000        0.1664794000
      527.0000000000        0.1657217000
      527.1000000000        0.1649226000
      527.2000000000        0.1641503000
      527.3000000000        0.1634474000
      527.4000000000        0.1628282000
      527.5000000000        0.1622881000
      527.6000000000        0.1618192000
      527.7000000000        0.1614248000
      527.8000000000        0.1611293000
      527.9000000000        0.1609799000
      528.0000000000        0.1610397000
      528.1000000000        0.1613677000
      528.2000000000        0.1619928000
      528.3000000000        0.1628910000
      528.4000000000        0.1639797000
      528.5000000000        0.1651397000
      528.6000000000        0.1662554000
      528.7000000000        0.1672561000
      528.8000000000        0.1681358000
      528.9000000000        0.1689451000
      529.0000000000        0.1697598000
      529.1000000000        0.1706452000
      529.2000000000        0.1716314000
      529.3000000000        0.1727078000
      529.4000000000        0.1738353000
      529.5000000000        0.1749683000
      529.6000000000        0.1760748000
      529.7000000000        0.1771472000
      529.8000000000        0.1781987000
      529.9000000000        0.1792502000
      530.0000000000        0.1803117000
      530.1000000000        0.1813692000
      530.2000000000        0.1823833000
      530.3000000000        0.1833008000
      530.4000000000        0.1840747000
      530.5000000000        0.1846815000
      530.6000000000        0.1851251000
      530.7000000000        0.1854275000
      530.8000000000        0.1856143000
      530.9000000000        0.1857034000
      531.0000000000        0.1857032000
      531.1000000000        0.1856170000
      531.2000000000        0.1854497000
      531.3000000000        0.1852125000
      531.4000000000        0.1849227000
      531.5000000000        0.1845999000
      531.6000000000        0.1842598000
      531.7000000000        0.1839116000
      531.8000000000        0.1835596000
      531.9000000000        0.1832061000
      532.0000000000        0.1828524000
      532.1000000000        0.1824948000
      532.2000000000        0.1821202000
      532.3000000000        0.1817049000
      532.4000000000        0.1812177000
      532.5000000000        0.1806237000
      532.6000000000        0.1798911000
      532.7000000000        0.1789985000
      532.8000000000        0.1779448000
      532.9000000000        0.1767560000
      533.0000000000        0.1754836000
      533.1000000000        0.1741940000
      533.2000000000        0.1729508000
      533.3000000000        0.1717972000
      533.4000000000        0.1707471000
      533.5000000000        0.1697852000
      533.6000000000        0.1688757000
      533.7000000000        0.1679765000
      533.8000000000        0.1670529000
      533.9000000000        0.1660883000
      534.0000000000        0.1650876000
      534.1000000000        0.1640736000
      534.2000000000        0.1630782000
      534.3000000000        0.1621324000
      534.4000000000        0.1612580000
      534.5000000000        0.1604655000
      534.6000000000        0.1597548000
      534.7000000000        0.1591204000
      534.8000000000        0.1585557000
      534.9000000000        0.1580578000
      535.0000000000        0.1576292000
      535.1000000000        0.1572775000
      535.2000000000        0.1570137000
      535.3000000000        0.1568500000
      535.4000000000        0.1567960000
      535.5000000000        0.1568557000
      535.6000000000        0.1570241000
      535.7000000000        0.1572871000
      535.8000000000        0.1576251000
      535.9000000000        0.1580191000
      536.0000000000        0.1584573000
      536.1000000000        0.1589376000
      536.2000000000        0.1594660000
      536.3000000000        0.1600539000
      536.4000000000        0.1607155000
      536.5000000000        0.1614664000
      536.6000000000        0.1623217000
      536.7000000000        0.1632922000
      536.8000000000        0.1643791000
      536.9000000000        0.1655699000
      537.0000000000        0.1668372000
      537.1000000000        0.1681416000
      537.2000000000        0.1694365000
      537.3000000000        0.1706757000
      537.4000000000        0.1718220000
      537.5000000000        0.1728577000
      537.6000000000        0.1737922000
      537.7000000000        0.1746626000
      537.8000000000        0.1755232000
      537.9000000000        0.1764276000
      538.0000000000        0.1774107000
      538.1000000000        0.1784747000
      538.2000000000        0.1795846000
      538.3000000000        0.1806730000
      538.4000000000        0.1816528000
      538.5000000000        0.1824368000
      538.6000000000        0.1829567000
      538.7000000000        0.1831765000
      538.8000000000        0.1830970000
      538.9000000000        0.1827511000
      539.0000000000        0.1821939000
      539.1000000000        0.1814904000
      539.2000000000        0.1807024000
      539.3000000000        0.1798779000
      539.4000000000        0.1790449000
      539.5000000000        0.1782078000
      539.6000000000        0.1773442000
      539.7000000000        0.1764048000
      539.8000000000        0.1753235000
      539.9000000000        0.1740444000
      540.0000000000        0.1725572000
      540.1000000000        0.1709205000
      540.2000000000        0.1692559000
      540.3000000000        0.1677129000
      540.4000000000        0.1664236000
      540.5000000000        0.1654692000
      540.6000000000        0.1648706000
      540.7000000000        0.1646020000
      540.8000000000        0.1646197000
      540.9000000000        0.1648925000
      541.0000000000        0.1654147000
      541.1000000000        0.1661964000
      541.2000000000        0.1672342000
      541.3000000000        0.1684837000
      541.4000000000        0.1698533000
      541.5000000000        0.1712246000
      541.6000000000        0.1724886000
      541.7000000000        0.1735799000
      541.8000000000        0.1744923000
      541.9000000000        0.1752707000
      542.0000000000        0.1759857000
      542.1000000000        0.1767004000
      542.2000000000        0.1774428000
      542.3000000000        0.1781898000
      542.4000000000        0.1788683000
      542.5000000000        0.1793724000
      542.6000000000        0.1795934000
      542.7000000000        0.1794521000
      542.8000000000        0.1789235000
      542.9000000000        0.1780435000
      543.0000000000        0.1768979000
      543.1000000000        0.1755984000
      543.2000000000        0.1742569000
      543.3000000000        0.1729641000
      543.4000000000        0.1717764000
      543.5000000000        0.1707114000
      543.6000000000        0.1697519000
      543.7000000000        0.1688578000
      543.8000000000        0.1679825000
      543.9000000000        0.1670893000
      544.0000000000        0.1661603000
      544.1000000000        0.1651991000
      544.2000000000        0.1642261000
      544.3000000000        0.1632711000
      544.4000000000        0.1623659000
      544.5000000000        0.1615376000
      544.6000000000        0.1608034000
      544.7000000000        0.1601694000
      544.8000000000        0.1596322000
      544.9000000000        0.1591812000
      545.0000000000        0.1588020000
      545.1000000000        0.1584778000
      545.2000000000        0.1581927000
      545.3000000000        0.1579363000
      545.4000000000        0.1577084000
      545.5000000000        0.1575230000
      545.6000000000        0.1574082000
      545.7000000000        0.1574020000
      545.8000000000        0.1575441000
      545.9000000000        0.1578648000
      546.0000000000        0.1583746000
      546.1000000000        0.1590576000
      546.2000000000        0.1598723000
      546.3000000000        0.1607617000
      546.4000000000        0.1616697000
      546.5000000000        0.1625596000
      546.6000000000        0.1634276000
      546.7000000000        0.1643053000
      546.8000000000        0.1652505000
      546.9000000000        0.1663276000
      547.0000000000        0.1675848000
      547.1000000000        0.1690369000
      547.2000000000        0.1706571000
      547.3000000000        0.1723845000
      547.4000000000        0.1741426000
      547.5000000000        0.1758647000
      547.6000000000        0.1775161000
      547.7000000000        0.1791056000
      547.8000000000        0.1806798000
      547.9000000000        0.1823025000
      548.0000000000        0.1840272000
      548.1000000000        0.1858746000
      548.2000000000        0.1878217000
      548.3000000000        0.1898091000
      548.4000000000        0.1917609000
      548.5000000000        0.1936102000
      548.6000000000        0.1953194000
      548.7000000000        0.1968874000
      548.8000000000        0.1983420000
      548.9000000000        0.1997213000
      549.0000000000        0.2010541000
      549.1000000000        0.2023446000
      549.2000000000        0.2035669000
      549.3000000000        0.2046726000
      549.4000000000        0.2056075000
      549.5000000000        0.2063314000
      549.6000000000        0.2068317000
      549.7000000000        0.2071233000
      549.8000000000        0.2072350000
      549.9000000000        0.2071929000
      550.0000000000        0.2070104000
      550.1000000000        0.2066880000
      550.2000000000        0.2062209000
      550.3000000000        0.2056075000
      550.4000000000        0.2048539000
      550.5000000000        0.2039748000
      550.6000000000        0.2029884000
      550.7000000000        0.2019084000
      550.8000000000        0.2007367000
      550.9000000000        0.1994631000
      551.0000000000        0.1980742000
      551.1000000000        0.1965670000
      551.2000000000        0.1949602000
      551.3000000000        0.1932961000
      551.4000000000        0.1916324000
      551.5000000000        0.1900261000
      551.6000000000        0.1885227000
      551.7000000000        0.1871608000
      551.8000000000        0.1859933000
      551.9000000000        0.1851031000
      552.0000000000        0.1845923000
      552.1000000000        0.1845438000
      552.2000000000        0.1849817000
      552.3000000000        0.1858551000
      552.4000000000        0.1870470000
      552.5000000000        0.1883974000
      552.6000000000        0.1897323000
      552.7000000000        0.1908995000
      552.8000000000        0.1918041000
      552.9000000000        0.1924276000
      553.0000000000        0.1928172000
      553.1000000000        0.1930497000
      553.2000000000        0.1931902000
      553.3000000000        0.1932655000
      553.4000000000        0.1932605000
      553.5000000000        0.1931346000
      553.6000000000        0.1928466000
      553.7000000000        0.1923766000
      553.8000000000        0.1917360000
      553.9000000000        0.1909654000
      554.0000000000        0.1901240000
      554.1000000000        0.1892745000
      554.2000000000        0.1884670000
      554.3000000000        0.1877230000
      554.4000000000        0.1870245000
      554.5000000000        0.1863144000
      554.6000000000        0.1855130000
      554.7000000000        0.1845458000
      554.8000000000        0.1833731000
      554.9000000000        0.1820080000
      555.0000000000        0.1805165000
      555.1000000000        0.1789986000
      555.2000000000        0.1775584000
      555.3000000000        0.1762736000
      555.4000000000        0.1751786000
      555.5000000000        0.1742620000
      555.6000000000        0.1734796000
      555.7000000000        0.1727724000
      555.8000000000        0.1720867000
      555.9000000000        0.1713888000
      556.0000000000        0.1706730000
      556.1000000000        0.1699600000
      556.2000000000        0.1692874000
      556.3000000000        0.1686968000
      556.4000000000        0.1682214000
      556.5000000000        0.1678797000
      556.6000000000        0.1676729000
      556.7000000000        0.1675871000
      556.8000000000        0.1675990000
      556.9000000000        0.1676848000
      557.0000000000        0.1678292000
      557.1000000000        0.1680296000
      557.2000000000        0.1682954000
      557.3000000000        0.1686415000
      557.4000000000        0.1690813000
      557.5000000000        0.1696234000
      557.6000000000        0.1702704000
      557.7000000000        0.1710217000
      557.8000000000        0.1718756000
      557.9000000000        0.1728316000
      558.0000000000        0.1738875000
      558.1000000000        0.1750340000
      558.2000000000        0.1762482000
      558.3000000000        0.1774928000
      558.4000000000        0.1787249000
      558.5000000000        0.1799111000
      558.6000000000        0.1810427000
      558.7000000000        0.1821429000
      558.8000000000        0.1832601000
      558.9000000000        0.1844506000
      559.0000000000        0.1857556000
      559.1000000000        0.1871815000
      559.2000000000        0.1886933000
      559.3000000000        0.1902231000
      559.4000000000        0.1916938000
      559.5000000000        0.1930495000
      559.6000000000        0.1942792000
      559.7000000000        0.1954236000
      559.8000000000        0.1965591000
      559.9000000000        0.1977649000
      560.0000000000        0.1990864000
      560.1000000000        0.2005069000
      560.2000000000        0.2019402000
      560.3000000000        0.2032499000
      560.4000000000        0.2042918000
      560.5000000000        0.2049631000
      560.6000000000        0.2052369000
      560.7000000000        0.2051639000
      560.8000000000        0.2048436000
      560.9000000000        0.2043848000
      561.0000000000        0.2038748000
      561.1000000000        0.2033653000
      561.2000000000        0.2028732000
      561.3000000000        0.2023902000
      561.4000000000        0.2018972000
      561.5000000000        0.2013790000
      561.6000000000        0.2008313000
      561.7000000000        0.2002572000
      561.8000000000        0.1996598000
      561.9000000000        0.1990386000
      562.0000000000        0.1983920000
      562.1000000000        0.1977250000
      562.2000000000        0.1970559000
      562.3000000000        0.1964166000
      562.4000000000        0.1958410000
      562.5000000000        0.1953484000
      562.6000000000        0.1949324000
      562.7000000000        0.1945648000
      562.8000000000        0.1942132000
      562.9000000000        0.1938602000
      563.0000000000        0.1935164000
      563.1000000000        0.1932236000
      563.2000000000        0.1930427000
      563.3000000000        0.1930277000
      563.4000000000        0.1931982000
      563.5000000000        0.1935309000
      563.6000000000        0.1939715000
      563.7000000000        0.1944566000
      563.8000000000        0.1949266000
      563.9000000000        0.1953302000
      564.0000000000        0.1956250000
      564.1000000000        0.1957834000
      564.2000000000        0.1957986000
      564.3000000000        0.1956839000
      564.4000000000        0.1954651000
      564.5000000000        0.1951698000
      564.6000000000        0.1948179000
      564.7000000000        0.1944190000
      564.8000000000        0.1939743000
      564.9000000000        0.1934795000
      565.0000000000        0.1929279000
      565.1000000000        0.1923105000
      565.2000000000        0.1916156000
      565.3000000000        0.1908272000
      565.4000000000        0.1899246000
      565.5000000000        0.1888840000
      565.6000000000        0.1876822000
      565.7000000000        0.1863029000
      565.8000000000        0.1847426000
      565.9000000000        0.1830146000
      566.0000000000        0.1811482000
      566.1000000000        0.1791845000
      566.2000000000        0.1771705000
      566.3000000000        0.1751522000
      566.4000000000        0.1731694000
      566.5000000000        0.1712510000
      566.6000000000        0.1694134000
      566.7000000000        0.1676623000
      566.8000000000        0.1659969000
      566.9000000000        0.1644160000
      567.0000000000        0.1629223000
      567.1000000000        0.1615241000
      567.2000000000        0.1602333000
      567.3000000000        0.1590608000
      567.4000000000        0.1580112000
      567.5000000000        0.1570787000
      567.6000000000        0.1562467000
      567.7000000000        0.1554903000
      567.8000000000        0.1547832000
      567.9000000000        0.1541044000
      568.0000000000        0.1534440000
      568.1000000000        0.1528036000
      568.2000000000        0.1521942000
      568.3000000000        0.1516313000
      568.4000000000        0.1511313000
      568.5000000000        0.1507107000
      568.6000000000        0.1503868000
      568.7000000000        0.1501794000
      568.8000000000        0.1501103000
      568.9000000000        0.1502010000
      569.0000000000        0.1504667000
      569.1000000000        0.1509102000
      569.2000000000        0.1515166000
      569.3000000000        0.1522521000
      569.4000000000        0.1530690000
      569.5000000000        0.1539155000
      569.6000000000        0.1547484000
      569.7000000000        0.1555439000
      569.8000000000        0.1563027000
      569.9000000000        0.1570489000
      570.0000000000        0.1578227000
      570.1000000000        0.1586708000
      570.2000000000        0.1596343000
      570.3000000000        0.1607384000
      570.4000000000        0.1619857000
      570.5000000000        0.1633564000
      570.6000000000        0.1648153000
      570.7000000000        0.1663232000
      570.8000000000        0.1678467000
      570.9000000000        0.1693601000
      571.0000000000        0.1708394000
      571.1000000000        0.1722512000
      571.2000000000        0.1735451000
      571.3000000000        0.1746585000
      571.4000000000        0.1755338000
      571.5000000000        0.1761406000
      571.6000000000        0.1764923000
      571.7000000000        0.1766466000
      571.8000000000        0.1766890000
      571.9000000000        0.1767055000
      572.0000000000        0.1767531000
      572.1000000000        0.1768392000
      572.2000000000        0.1769156000
      572.3000000000        0.1768914000
      572.4000000000        0.1766632000
      572.5000000000        0.1761557000
      572.6000000000        0.1753567000
      572.7000000000        0.1743301000
      572.8000000000        0.1731972000
      572.9000000000        0.1720933000
      573.0000000000        0.1711182000
      573.1000000000        0.1703038000
      573.2000000000        0.1696106000
      573.3000000000        0.1689564000
      573.4000000000        0.1682660000
      573.5000000000        0.1675209000
      573.6000000000        0.1667851000
      573.7000000000        0.1661887000
      573.8000000000        0.1658773000
      573.9000000000        0.1659502000
      574.0000000000        0.1664231000
      574.1000000000        0.1672362000
      574.2000000000        0.1682993000
      574.3000000000        0.1695457000
      574.4000000000        0.1709614000
      574.5000000000        0.1725804000
      574.6000000000        0.1744552000
      574.7000000000        0.1766200000
      574.8000000000        0.1790588000
      574.9000000000        0.1816885000
      575.0000000000        0.1843645000
      575.1000000000        0.1869072000
      575.2000000000        0.1891406000
      575.3000000000        0.1909331000
      575.4000000000        0.1922275000
      575.5000000000        0.1930514000
      575.6000000000        0.1935059000
      575.7000000000        0.1937352000
      575.8000000000        0.1938895000
      575.9000000000        0.1940928000
      576.0000000000        0.1944204000
      576.1000000000        0.1948892000
      576.2000000000        0.1954587000
      576.3000000000        0.1960408000
      576.4000000000        0.1965182000
      576.5000000000        0.1967678000
      576.6000000000        0.1966871000
      576.7000000000        0.1962177000
      576.8000000000        0.1953605000
      576.9000000000        0.1941770000
      577.0000000000        0.1927743000
      577.1000000000        0.1912797000
      577.2000000000        0.1898145000
      577.3000000000        0.1884730000
      577.4000000000        0.1873126000
      577.5000000000        0.1863509000
      577.6000000000        0.1855692000
      577.7000000000        0.1849204000
      577.8000000000        0.1843422000
      577.9000000000        0.1837750000
      578.0000000000        0.1831792000
      578.1000000000        0.1825463000
      578.2000000000        0.1818984000
      578.3000000000        0.1812778000
      578.4000000000        0.1807297000
      578.5000000000        0.1802874000
      578.6000000000        0.1799645000
      578.7000000000        0.1797540000
      578.8000000000        0.1796325000
      578.9000000000        0.1795669000
      579.0000000000        0.1795221000
      579.1000000000        0.1794677000
      579.2000000000        0.1793837000
      579.3000000000        0.1792639000
      579.4000000000        0.1791155000
      579.5000000000        0.1789581000
      579.6000000000        0.1788202000
      579.7000000000        0.1787365000
      579.8000000000        0.1787441000
      579.9000000000        0.1788774000
      580.0000000000        0.1791612000
      580.1000000000        0.1796043000
      580.2000000000        0.1801944000
      580.3000000000        0.1808979000
      580.4000000000        0.1816638000
      580.5000000000        0.1824332000
      580.6000000000        0.1831522000
      580.7000000000        0.1837861000
      580.8000000000        0.1843296000
      580.9000000000        0.1848069000
      581.0000000000        0.1852623000
      581.1000000000        0.1857422000
      581.2000000000        0.1862771000
      581.3000000000        0.1868688000
      581.4000000000        0.1874881000
      581.5000000000        0.1880818000
      581.6000000000        0.1885884000
      581.7000000000        0.1889583000
      581.8000000000        0.1891716000
      581.9000000000        0.1892461000
      582.0000000000        0.1892315000
      582.1000000000        0.1891870000
      582.2000000000        0.1891535000
      582.3000000000        0.1891288000
      582.4000000000        0.1890603000
      582.5000000000        0.1888580000
      582.6000000000        0.1884261000
      582.7000000000        0.1876976000
      582.8000000000        0.1866598000
      582.9000000000        0.1853584000
      583.0000000000        0.1838799000
      583.1000000000        0.1823205000
      583.2000000000        0.1807551000
      583.3000000000        0.1792214000
      583.4000000000        0.1777226000
      583.5000000000        0.1762474000
      583.6000000000        0.1747968000
      583.7000000000        0.1734032000
      583.8000000000        0.1721294000
      583.9000000000        0.1710450000
      584.0000000000        0.1701892000
      584.1000000000        0.1695456000
      584.2000000000        0.1690494000
      584.3000000000        0.1686268000
      584.4000000000        0.1682460000
      584.5000000000        0.1679465000
      584.6000000000        0.1678300000
      584.7000000000        0.1680163000
      584.8000000000        0.1685900000
