# Supplementary material for: Direct tracking of H2 roaming reaction in real time
Source: Nat Commun. 2024 Aug 6;15:6656. doi: 10.1038/s41467-024-49671-6 (PMC11303762; doi:10.1038/s41467-024-49671-6)
Supplement: Supplementary file 8 — Source Data [file 41467_2024_49671_MOESM8_ESM.zip › SourceData/Data-Fig12-SuppInfo/FigS12.traj2.NKE.dat]

# Nuclear Kinetic Energy
# X-Axis:  Time in Trajectory (femtosec)
# Y-Axis:  Nuclear Kinetic Energy (Hartree)
#                  X                   Y
        0.0000000000        0.1102480000
        0.1000000000        0.1085323000
        0.2000000000        0.1054559000
        0.3000000000        0.1015226000
        0.4000000000        0.0973481000
        0.5000000000        0.0934691000
        0.6000000000        0.0902199000
        0.7000000000        0.0877019000
        0.8000000000        0.0858267000
        0.9000000000        0.0844005000
        1.0000000000        0.0832156000
        1.1000000000        0.0821281000
        1.2000000000        0.0810968000
        1.3000000000        0.0801785000
        1.4000000000        0.0794874000
        1.5000000000        0.0791436000
        1.6000000000        0.0792344000
        1.7000000000        0.0797987000
        1.8000000000        0.0808309000
        1.9000000000        0.0822964000
        2.0000000000        0.0841476000
        2.1000000000        0.0863356000
        2.2000000000        0.0888161000
        2.3000000000        0.0915508000
        2.4000000000        0.0945068000
        2.5000000000        0.0976549000
        2.6000000000        0.1009668000
        2.7000000000        0.1044099000
        2.8000000000        0.1079406000
        2.9000000000        0.1114981000
        3.0000000000        0.1150018000
        3.1000000000        0.1183567000
        3.2000000000        0.1214669000
        3.3000000000        0.1242552000
        3.4000000000        0.1266774000
        3.5000000000        0.1287251000
        3.6000000000        0.1304156000
        3.7000000000        0.1317729000
        3.8000000000        0.1328094000
        3.9000000000        0.1335157000
        4.0000000000        0.1338633000
        4.1000000000        0.1338186000
        4.2000000000        0.1333623000
        4.3000000000        0.1325048000
        4.4000000000        0.1312903000
        4.5000000000        0.1297900000
        4.6000000000        0.1280857000
        4.7000000000        0.1262507000
        4.8000000000        0.1243332000
        4.9000000000        0.1223480000
        5.0000000000        0.1202786000
        5.1000000000        0.1180900000
        5.2000000000        0.1157477000
        5.3000000000        0.1132341000
        5.4000000000        0.1105576000
        5.5000000000        0.1077502000
        5.6000000000        0.1048566000
        5.7000000000        0.1019206000
        5.8000000000        0.0989743000
        5.9000000000        0.0960326000
        6.0000000000        0.0930964000
        6.1000000000        0.0901605000
        6.2000000000        0.0872241000
        6.3000000000        0.0842990000
        6.4000000000        0.0814104000
        6.5000000000        0.0785904000
        6.6000000000        0.0758674000
        6.7000000000        0.0732559000
        6.8000000000        0.0707526000
        6.9000000000        0.0683394000
        7.0000000000        0.0659921000
        7.1000000000        0.0636915000
        7.2000000000        0.0614315000
        7.3000000000        0.0592218000
        7.4000000000        0.0570849000
        7.5000000000        0.0550486000
        7.6000000000        0.0531375000
        7.7000000000        0.0513671000
        7.8000000000        0.0497423000
        7.9000000000        0.0482581000
        8.0000000000        0.0469037000
        8.1000000000        0.0456650000
        8.2000000000        0.0445284000
        8.3000000000        0.0434823000
        8.4000000000        0.0425197000
        8.5000000000        0.0416386000
        8.6000000000        0.0408429000
        8.7000000000        0.0401418000
        8.8000000000        0.0395484000
        8.9000000000        0.0390775000
        9.0000000000        0.0387428000
        9.1000000000        0.0385543000
        9.2000000000        0.0385166000
        9.3000000000        0.0386282000
        9.4000000000        0.0388823000
        9.5000000000        0.0392685000
        9.6000000000        0.0397747000
        9.7000000000        0.0403890000
        9.8000000000        0.0411019000
        9.9000000000        0.0419067000
       10.0000000000        0.0428006000
       10.1000000000        0.0437848000
       10.2000000000        0.0448648000
       10.3000000000        0.0460498000
       10.4000000000        0.0473517000
       10.5000000000        0.0487827000
       10.6000000000        0.0503526000
       10.7000000000        0.0520671000
       10.8000000000        0.0539269000
       10.9000000000        0.0559295000
       11.0000000000        0.0580720000
       11.1000000000        0.0603533000
       11.2000000000        0.0627758000
       11.3000000000        0.0653446000
       11.4000000000        0.0680654000
       11.5000000000        0.0709412000
       11.6000000000        0.0739685000
       11.7000000000        0.0771346000
       11.8000000000        0.0804180000
       11.9000000000        0.0837894000
       12.0000000000        0.0872156000
       12.1000000000        0.0906643000
       12.2000000000        0.0941079000
       12.3000000000        0.0975249000
       12.4000000000        0.1008997000
       12.5000000000        0.1042184000
       12.6000000000        0.1074643000
       12.7000000000        0.1106128000
       12.8000000000        0.1136302000
       12.9000000000        0.1164762000
       13.0000000000        0.1191103000
       13.1000000000        0.1214996000
       13.2000000000        0.1236237000
       13.3000000000        0.1254749000
       13.4000000000        0.1270523000
       13.5000000000        0.1283531000
       13.6000000000        0.1293659000
       13.7000000000        0.1300686000
       13.8000000000        0.1304335000
       13.9000000000        0.1304369000
       14.0000000000        0.1300700000
       14.1000000000        0.1293440000
       14.2000000000        0.1282887000
       14.3000000000        0.1269445000
       14.4000000000        0.1253535000
       14.5000000000        0.1235546000
       14.6000000000        0.1215831000
       14.7000000000        0.1194730000
       14.8000000000        0.1172596000
       14.9000000000        0.1149794000
       15.0000000000        0.1126690000
       15.1000000000        0.1103671000
       15.2000000000        0.1081228000
       15.3000000000        0.1060057000
       15.4000000000        0.1041147000
       15.5000000000        0.1025736000
       15.6000000000        0.1015132000
       15.7000000000        0.1010417000
       15.8000000000        0.1012133000
       15.9000000000        0.1020108000
       16.0000000000        0.1033511000
       16.1000000000        0.1051145000
       16.2000000000        0.1071818000
       16.3000000000        0.1094629000
       16.4000000000        0.1119019000
       16.5000000000        0.1144613000
       16.6000000000        0.1170960000
       16.7000000000        0.1197318000
       16.8000000000        0.1222618000
       16.9000000000        0.1245633000
       17.0000000000        0.1265282000
       17.1000000000        0.1280917000
       17.2000000000        0.1292451000
       17.3000000000        0.1300272000
       17.4000000000        0.1304986000
       17.5000000000        0.1307115000
       17.6000000000        0.1306889000
       17.7000000000        0.1304185000
       17.8000000000        0.1298629000
       17.9000000000        0.1289805000
       18.0000000000        0.1277481000
       18.1000000000        0.1261760000
       18.2000000000        0.1243081000
       18.3000000000        0.1222096000
       18.4000000000        0.1199469000
       18.5000000000        0.1175712000
       18.6000000000        0.1151115000
       18.7000000000        0.1125786000
       18.8000000000        0.1099737000
       18.9000000000        0.1073000000
       19.0000000000        0.1045708000
       19.1000000000        0.1018128000
       19.2000000000        0.0990644000
       19.3000000000        0.0963697000
       19.4000000000        0.0937734000
       19.5000000000        0.0913163000
       19.6000000000        0.0890333000
       19.7000000000        0.0869500000
       19.8000000000        0.0850787000
       19.9000000000        0.0834137000
       20.0000000000        0.0819300000
       20.1000000000        0.0805863000
       20.2000000000        0.0793352000
       20.3000000000        0.0781371000
       20.4000000000        0.0769735000
       20.5000000000        0.0758540000
       20.6000000000        0.0748121000
       20.7000000000        0.0738920000
       20.8000000000        0.0731306000
       20.9000000000        0.0725431000
       21.0000000000        0.0721149000
       21.1000000000        0.0718037000
       21.2000000000        0.0715493000
       21.3000000000        0.0712887000
       21.4000000000        0.0709717000
       21.5000000000        0.0705717000
       21.6000000000        0.0700898000
       21.7000000000        0.0695518000
       21.8000000000        0.0689991000
       21.9000000000        0.0684778000
       22.0000000000        0.0680271000
       22.1000000000        0.0676704000
       22.2000000000        0.0674105000
       22.3000000000        0.0672300000
       22.4000000000        0.0670966000
       22.5000000000        0.0669737000
       22.6000000000        0.0668317000
       22.7000000000        0.0666579000
       22.8000000000        0.0664596000
       22.9000000000        0.0662596000
       23.0000000000        0.0660866000
       23.1000000000        0.0659632000
       23.2000000000        0.0658978000
       23.3000000000        0.0658839000
       23.4000000000        0.0659060000
       23.5000000000        0.0659495000
       23.6000000000        0.0660087000
       23.7000000000        0.0660907000
       23.8000000000        0.0662106000
       23.9000000000        0.0663836000
       24.0000000000        0.0666161000
       24.1000000000        0.0669013000
       24.2000000000        0.0672213000
       24.3000000000        0.0675555000
       24.4000000000        0.0678904000
       24.5000000000        0.0682269000
       24.6000000000        0.0685810000
       24.7000000000        0.0689768000
       24.8000000000        0.0694355000
       24.9000000000        0.0699654000
       25.0000000000        0.0705581000
       25.1000000000        0.0711919000
       25.2000000000        0.0718404000
       25.3000000000        0.0724821000
       25.4000000000        0.0731074000
       25.5000000000        0.0737193000
       25.6000000000        0.0743296000
       25.7000000000        0.0749519000
       25.8000000000        0.0755952000
       25.9000000000        0.0762613000
       26.0000000000        0.0769463000
       26.1000000000        0.0776455000
       26.2000000000        0.0783580000
       26.3000000000        0.0790887000
       26.4000000000        0.0798481000
       26.5000000000        0.0806494000
       26.6000000000        0.0815052000
       26.7000000000        0.0824259000
       26.8000000000        0.0834194000
       26.9000000000        0.0844914000
       27.0000000000        0.0856457000
       27.1000000000        0.0868829000
       27.2000000000        0.0881984000
       27.3000000000        0.0895813000
       27.4000000000        0.0910151000
       27.5000000000        0.0924803000
       27.6000000000        0.0939596000
       27.7000000000        0.0954433000
       27.8000000000        0.0969313000
       27.9000000000        0.0984318000
       28.0000000000        0.0999563000
       28.1000000000        0.1015123000
       28.2000000000        0.1030988000
       28.3000000000        0.1047067000
       28.4000000000        0.1063223000
       28.5000000000        0.1079336000
       28.6000000000        0.1095327000
       28.7000000000        0.1111151000
       28.8000000000        0.1126752000
       28.9000000000        0.1141991000
       29.0000000000        0.1156602000
       29.1000000000        0.1170192000
       29.2000000000        0.1182313000
       29.3000000000        0.1192596000
       29.4000000000        0.1200875000
       29.5000000000        0.1207264000
       29.6000000000        0.1212111000
       29.7000000000        0.1215869000
       29.8000000000        0.1218904000
       29.9000000000        0.1221331000
       30.0000000000        0.1222929000
       30.1000000000        0.1223190000
       30.2000000000        0.1221490000
       30.3000000000        0.1217322000
       30.4000000000        0.1210504000
       30.5000000000        0.1201275000
       30.6000000000        0.1190231000
       30.7000000000        0.1178136000
       30.8000000000        0.1165664000
       30.9000000000        0.1153190000
       31.0000000000        0.1140724000
       31.1000000000        0.1128022000
       31.2000000000        0.1114833000
       31.3000000000        0.1101167000
       31.4000000000        0.1087471000
       31.5000000000        0.1074629000
       31.6000000000        0.1063776000
       31.7000000000        0.1055995000
       31.8000000000        0.1052064000
       31.9000000000        0.1052333000
       32.0000000000        0.1056770000
       32.1000000000        0.1065072000
       32.2000000000        0.1076763000
       32.3000000000        0.1091248000
       32.4000000000        0.1107835000
       32.5000000000        0.1125775000
       32.6000000000        0.1144333000
       32.7000000000        0.1162872000
       32.8000000000        0.1180869000
       32.9000000000        0.1197848000
       33.0000000000        0.1213268000
       33.1000000000        0.1226450000
       33.2000000000        0.1236613000
       33.3000000000        0.1243014000
       33.4000000000        0.1245159000
       33.5000000000        0.1242986000
       33.6000000000        0.1236939000
       33.7000000000        0.1227866000
       33.8000000000        0.1216782000
       33.9000000000        0.1204583000
       34.0000000000        0.1191808000
       34.1000000000        0.1178531000
       34.2000000000        0.1164407000
       34.3000000000        0.1148861000
       34.4000000000        0.1131331000
       34.5000000000        0.1111498000
       34.6000000000        0.1089405000
       34.7000000000        0.1065444000
       34.8000000000        0.1040219000
       34.9000000000        0.1014376000
       35.0000000000        0.0988438000
       35.1000000000        0.0962720000
       35.2000000000        0.0937312000
       35.3000000000        0.0912134000
       35.4000000000        0.0887020000
       35.5000000000        0.0861812000
       35.6000000000        0.0836441000
       35.7000000000        0.0810966000
       35.8000000000        0.0785574000
       35.9000000000        0.0760540000
       36.0000000000        0.0736165000
       36.1000000000        0.0712720000
       36.2000000000        0.0690406000
       36.3000000000        0.0669339000
       36.4000000000        0.0649561000
       36.5000000000        0.0631054000
       36.6000000000        0.0613769000
       36.7000000000        0.0597646000
       36.8000000000        0.0582635000
       36.9000000000        0.0568700000
       37.0000000000        0.0555831000
       37.1000000000        0.0544031000
       37.2000000000        0.0533313000
       37.3000000000        0.0523685000
       37.4000000000        0.0515130000
       37.5000000000        0.0507586000
       37.6000000000        0.0500940000
       37.7000000000        0.0495044000
       37.8000000000        0.0489762000
       37.9000000000        0.0485036000
       38.0000000000        0.0480923000
       38.1000000000        0.0477591000
       38.2000000000        0.0475254000
       38.3000000000        0.0474079000
       38.4000000000        0.0474088000
       38.5000000000        0.0475114000
       38.6000000000        0.0476807000
       38.7000000000        0.0478734000
       38.8000000000        0.0480528000
       38.9000000000        0.0482034000
       39.0000000000        0.0483382000
       39.1000000000        0.0484930000
       39.2000000000        0.0487107000
       39.3000000000        0.0490222000
       39.4000000000        0.0494314000
       39.5000000000        0.0499113000
       39.6000000000        0.0504127000
       39.7000000000        0.0508812000
       39.8000000000        0.0512775000
       39.9000000000        0.0515909000
       40.0000000000        0.0518395000
       40.1000000000        0.0520592000
       40.2000000000        0.0522850000
       40.3000000000        0.0525339000
       40.4000000000        0.0527976000
       40.5000000000        0.0530453000
       40.6000000000        0.0532367000
       40.7000000000        0.0533384000
       40.8000000000        0.0533372000
       40.9000000000        0.0532445000
       41.0000000000        0.0530908000
       41.1000000000        0.0529134000
       41.2000000000        0.0527436000
       41.3000000000        0.0525980000
       41.4000000000        0.0524755000
       41.5000000000        0.0523614000
       41.6000000000        0.0522344000
       41.7000000000        0.0520750000
       41.8000000000        0.0518706000
       41.9000000000        0.0516168000
       42.0000000000        0.0513142000
       42.1000000000        0.0509645000
       42.2000000000        0.0505677000
       42.3000000000        0.0501214000
       42.4000000000        0.0496229000
       42.5000000000        0.0490708000
       42.6000000000        0.0484656000
       42.7000000000        0.0478091000
       42.8000000000        0.0471036000
       42.9000000000        0.0463513000
       43.0000000000        0.0455569000
       43.1000000000        0.0447301000
       43.2000000000        0.0438888000
       43.3000000000        0.0430597000
       43.4000000000        0.0422745000
       43.5000000000        0.0415634000
       43.6000000000        0.0409473000
       43.7000000000        0.0404322000
       43.8000000000        0.0400094000
       43.9000000000        0.0396593000
       44.0000000000        0.0393596000
       44.1000000000        0.0390937000
       44.2000000000        0.0388572000
       44.3000000000        0.0386585000
       44.4000000000        0.0385147000
       44.5000000000        0.0384429000
       44.6000000000        0.0384531000
       44.7000000000        0.0385444000
       44.8000000000        0.0387073000
       44.9000000000        0.0389292000
       45.0000000000        0.0391995000
       45.1000000000        0.0395136000
       45.2000000000        0.0398714000
       45.3000000000        0.0402738000
       45.4000000000        0.0407183000
       45.5000000000        0.0411987000
       45.6000000000        0.0417089000
       45.7000000000        0.0422480000
       45.8000000000        0.0428250000
       45.9000000000        0.0434596000
       46.0000000000        0.0441776000
       46.1000000000        0.0450037000
       46.2000000000        0.0459528000
       46.3000000000        0.0470255000
       46.4000000000        0.0482074000
       46.5000000000        0.0494747000
       46.6000000000        0.0508017000
       46.7000000000        0.0521668000
       46.8000000000        0.0535569000
       46.9000000000        0.0549666000
       47.0000000000        0.0563970000
       47.1000000000        0.0578548000
       47.2000000000        0.0593514000
       47.3000000000        0.0609026000
       47.4000000000        0.0625262000
       47.5000000000        0.0642364000
       47.6000000000        0.0660373000
       47.7000000000        0.0679163000
       47.8000000000        0.0698413000
       47.9000000000        0.0717657000
       48.0000000000        0.0736395000
       48.1000000000        0.0754237000
       48.2000000000        0.0771025000
       48.3000000000        0.0786857000
       48.4000000000        0.0802034000
       48.5000000000        0.0816918000
       48.6000000000        0.0831771000
       48.7000000000        0.0846642000
       48.8000000000        0.0861320000
       48.9000000000        0.0875394000
       49.0000000000        0.0888374000
       49.1000000000        0.0899836000
       49.2000000000        0.0909550000
       49.3000000000        0.0917529000
       49.4000000000        0.0924006000
       49.5000000000        0.0929345000
       49.6000000000        0.0933954000
       49.7000000000        0.0938215000
       49.8000000000        0.0942464000
       49.9000000000        0.0946999000
       50.0000000000        0.0952087000
       50.1000000000        0.0957976000
       50.2000000000        0.0964884000
       50.3000000000        0.0972974000
       50.4000000000        0.0982328000
       50.5000000000        0.0992935000
       50.6000000000        0.1004712000
       50.7000000000        0.1017556000
       50.8000000000        0.1031391000
       50.9000000000        0.1046206000
       51.0000000000        0.1062048000
       51.1000000000        0.1078976000
       51.2000000000        0.1096995000
       51.3000000000        0.1115987000
       51.4000000000        0.1135659000
       51.5000000000        0.1155543000
       51.6000000000        0.1175044000
       51.7000000000        0.1193527000
       51.8000000000        0.1210424000
       51.9000000000        0.1225331000
       52.0000000000        0.1238060000
       52.1000000000        0.1248638000
       52.2000000000        0.1257255000
       52.3000000000        0.1264183000
       52.4000000000        0.1269693000
       52.5000000000        0.1273966000
       52.6000000000        0.1277037000
       52.7000000000        0.1278783000
       52.8000000000        0.1278949000
       52.9000000000        0.1277235000
       53.0000000000        0.1273387000
       53.1000000000        0.1267294000
       53.2000000000        0.1259029000
       53.3000000000        0.1248845000
       53.4000000000        0.1237103000
       53.5000000000        0.1224170000
       53.6000000000        0.1210319000
       53.7000000000        0.1195675000
       53.8000000000        0.1180225000
       53.9000000000        0.1163881000
       54.0000000000        0.1146589000
       54.1000000000        0.1128415000
       54.2000000000        0.1109600000
       54.3000000000        0.1090547000
       54.4000000000        0.1071735000
       54.5000000000        0.1053608000
       54.6000000000        0.1036472000
       54.7000000000        0.1020438000
       54.8000000000        0.1005417000
       54.9000000000        0.0991162000
       55.0000000000        0.0977353000
       55.1000000000        0.0963681000
       55.2000000000        0.0949930000
       55.3000000000        0.0936037000
       55.4000000000        0.0922097000
       55.5000000000        0.0908349000
       55.6000000000        0.0895102000
       55.7000000000        0.0882656000
       55.8000000000        0.0871210000
       55.9000000000        0.0860807000
       56.0000000000        0.0851331000
       56.1000000000        0.0842560000
       56.2000000000        0.0834257000
       56.3000000000        0.0826263000
       56.4000000000        0.0818557000
       56.5000000000        0.0811263000
       56.6000000000        0.0804595000
       56.7000000000        0.0798758000
       56.8000000000        0.0793845000
       56.9000000000        0.0789769000
       57.0000000000        0.0786262000
       57.1000000000        0.0782945000
       57.2000000000        0.0779441000
       57.3000000000        0.0775493000
       57.4000000000        0.0771041000
       57.5000000000        0.0766231000
       57.6000000000        0.0761362000
       57.7000000000        0.0756781000
       57.8000000000        0.0752777000
       57.9000000000        0.0749491000
       58.0000000000        0.0746873000
       58.1000000000        0.0744689000
       58.2000000000        0.0742584000
       58.3000000000        0.0740169000
       58.4000000000        0.0737122000
       58.5000000000        0.0733267000
       58.6000000000        0.0728623000
       58.7000000000        0.0723394000
       58.8000000000        0.0717922000
       58.9000000000        0.0712598000
       59.0000000000        0.0707768000
       59.1000000000        0.0703652000
       59.2000000000        0.0700294000
       59.3000000000        0.0697563000
       59.4000000000        0.0695199000
       59.5000000000        0.0692878000
       59.6000000000        0.0690311000
       59.7000000000        0.0687308000
       59.8000000000        0.0683827000
       59.9000000000        0.0679980000
       60.0000000000        0.0675989000
       60.1000000000        0.0672138000
       60.2000000000        0.0668699000
       60.3000000000        0.0665879000
       60.4000000000        0.0663788000
       60.5000000000        0.0662419000
       60.6000000000        0.0661658000
       60.7000000000        0.0661311000
       60.8000000000        0.0661146000
       60.9000000000        0.0660947000
       61.0000000000        0.0660564000
       61.1000000000        0.0659956000
       61.2000000000        0.0659208000
       61.3000000000        0.0658510000
       61.4000000000        0.0658108000
       61.5000000000        0.0658238000
       61.6000000000        0.0659066000
       61.7000000000        0.0660648000
       61.8000000000        0.0662909000
       61.9000000000        0.0665663000
       62.0000000000        0.0668638000
       62.1000000000        0.0671524000
       62.2000000000        0.0674021000
       62.3000000000        0.0675872000
       62.4000000000        0.0676894000
       62.5000000000        0.0676991000
       62.6000000000        0.0676158000
       62.7000000000        0.0674469000
       62.8000000000        0.0672053000
       62.9000000000        0.0669067000
       63.0000000000        0.0665672000
       63.1000000000        0.0662027000
       63.2000000000        0.0658292000
       63.3000000000        0.0654655000
       63.4000000000        0.0651350000
       63.5000000000        0.0648672000
       63.6000000000        0.0646949000
       63.7000000000        0.0646501000
       63.8000000000        0.0647568000
       63.9000000000        0.0650259000
       64.0000000000        0.0654529000
       64.1000000000        0.0660212000
       64.2000000000        0.0667085000
       64.3000000000        0.0674956000
       64.4000000000        0.0683730000
       64.5000000000        0.0693434000
       64.6000000000        0.0704175000
       64.7000000000        0.0716071000
       64.8000000000        0.0729162000
       64.9000000000        0.0743362000
       65.0000000000        0.0758457000
       65.1000000000        0.0774160000
       65.2000000000        0.0790175000
       65.3000000000        0.0806263000
       65.4000000000        0.0822263000
       65.5000000000        0.0838075000
       65.6000000000        0.0853631000
       65.7000000000        0.0868863000
       65.8000000000        0.0883687000
       65.9000000000        0.0898015000
       66.0000000000        0.0911790000
       66.1000000000        0.0925017000
       66.2000000000        0.0937779000
       66.3000000000        0.0950223000
       66.4000000000        0.0962498000
       66.5000000000        0.0974677000
       66.6000000000        0.0986698000
       66.7000000000        0.0998347000
       66.8000000000        0.1009307000
       66.9000000000        0.1019251000
       67.0000000000        0.1027935000
       67.1000000000        0.1035262000
       67.2000000000        0.1041295000
       67.3000000000        0.1046210000
       67.4000000000        0.1050217000
       67.5000000000        0.1053478000
       67.6000000000        0.1056061000
       67.7000000000        0.1057933000
       67.8000000000        0.1058997000
       67.9000000000        0.1059150000
       68.0000000000        0.1058322000
       68.1000000000        0.1056489000
       68.2000000000        0.1053662000
       68.3000000000        0.1049876000
       68.4000000000        0.1045178000
       68.5000000000        0.1039641000
       68.6000000000        0.1033385000
       68.7000000000        0.1026585000
       68.8000000000        0.1019463000
       68.9000000000        0.1012244000
       69.0000000000        0.1005109000
       69.1000000000        0.0998148000
       69.2000000000        0.0991342000
       69.3000000000        0.0984573000
       69.4000000000        0.0977664000
       69.5000000000        0.0970426000
       69.6000000000        0.0962697000
       69.7000000000        0.0954363000
       69.8000000000        0.0945354000
       69.9000000000        0.0935622000
       70.0000000000        0.0925147000
       70.1000000000        0.0913948000
       70.2000000000        0.0902124000
       70.3000000000        0.0889875000
       70.4000000000        0.0877479000
       70.5000000000        0.0865225000
       70.6000000000        0.0853312000
       70.7000000000        0.0841778000
       70.8000000000        0.0830488000
       70.9000000000        0.0819202000
       71.0000000000        0.0807703000
       71.1000000000        0.0795920000
       71.2000000000        0.0783987000
       71.3000000000        0.0772208000
       71.4000000000        0.0760934000
       71.5000000000        0.0750420000
       71.6000000000        0.0740735000
       71.7000000000        0.0731774000
       71.8000000000        0.0723361000
       71.9000000000        0.0715384000
       72.0000000000        0.0707880000
       72.1000000000        0.0701031000
       72.2000000000        0.0695077000
       72.3000000000        0.0690182000
       72.4000000000        0.0686342000
       72.5000000000        0.0683358000
       72.6000000000        0.0680904000
       72.7000000000        0.0678658000
       72.8000000000        0.0676446000
       72.9000000000        0.0674342000
       73.0000000000        0.0672675000
       73.1000000000        0.0671952000
       73.2000000000        0.0672728000
       73.3000000000        0.0675460000
       73.4000000000        0.0680383000
       73.5000000000        0.0687449000
       73.6000000000        0.0696332000
       73.7000000000        0.0706505000
       73.8000000000        0.0717367000
       73.9000000000        0.0728405000
       74.0000000000        0.0739338000
       74.1000000000        0.0750193000
       74.2000000000        0.0761306000
       74.3000000000        0.0773208000
       74.4000000000        0.0786456000
       74.5000000000        0.0801447000
       74.6000000000        0.0818286000
       74.7000000000        0.0836743000
       74.8000000000        0.0856301000
       74.9000000000        0.0876296000
       75.0000000000        0.0896072000
       75.1000000000        0.0915142000
       75.2000000000        0.0933278000
       75.3000000000        0.0950560000
       75.4000000000        0.0967363000
       75.5000000000        0.0984282000
       75.6000000000        0.1002006000
       75.7000000000        0.1021145000
       75.8000000000        0.1042045000
       75.9000000000        0.1064650000
       76.0000000000        0.1088450000
       76.1000000000        0.1112549000
       76.2000000000        0.1135854000
       76.3000000000        0.1157341000
       76.4000000000        0.1176315000
       76.5000000000        0.1192558000
       76.6000000000        0.1206318000
       76.7000000000        0.1218143000
       76.8000000000        0.1228629000
       76.9000000000        0.1238207000
       77.0000000000        0.1247021000
       77.1000000000        0.1254954000
       77.2000000000        0.1261741000
       77.3000000000        0.1267132000
       77.4000000000        0.1271005000
       77.5000000000        0.1273411000
       77.6000000000        0.1274541000
       77.7000000000        0.1274636000
       77.8000000000        0.1273919000
       77.9000000000        0.1272555000
       78.0000000000        0.1270660000
       78.1000000000        0.1268338000
       78.2000000000        0.1265695000
       78.3000000000        0.1262849000
       78.4000000000        0.1259916000
       78.5000000000        0.1256987000
       78.6000000000        0.1254109000
       78.7000000000        0.1251262000
       78.8000000000        0.1248352000
       78.9000000000        0.1245200000
       79.0000000000        0.1241561000
       79.1000000000        0.1237154000
       79.2000000000        0.1231706000
       79.3000000000        0.1225016000
       79.4000000000        0.1217022000
       79.5000000000        0.1207840000
       79.6000000000        0.1197756000
       79.7000000000        0.1187158000
       79.8000000000        0.1176436000
       79.9000000000        0.1165882000
       80.0000000000        0.1155632000
       80.1000000000        0.1145655000
       80.2000000000        0.1135802000
       80.3000000000        0.1125879000
       80.4000000000        0.1115719000
       80.5000000000        0.1105218000
       80.6000000000        0.1094327000
       80.7000000000        0.1083010000
       80.8000000000        0.1071192000
       80.9000000000        0.1058746000
       81.0000000000        0.1045521000
       81.1000000000        0.1031411000
       81.2000000000        0.1016426000
       81.3000000000        0.1000721000
       81.4000000000        0.0984567000
       81.5000000000        0.0968253000
       81.6000000000        0.0951967000
       81.7000000000        0.0935698000
       81.8000000000        0.0919207000
       81.9000000000        0.0902085000
       82.0000000000        0.0883858000
       82.1000000000        0.0864113000
       82.2000000000        0.0842597000
       82.3000000000        0.0819248000
       82.4000000000        0.0794179000
       82.5000000000        0.0767620000
       82.6000000000        0.0739853000
       82.7000000000        0.0711171000
       82.8000000000        0.0681865000
       82.9000000000        0.0652230000
       83.0000000000        0.0622580000
       83.1000000000        0.0593239000
       83.2000000000        0.0564506000
       83.3000000000        0.0536626000
       83.4000000000        0.0509771000
       83.5000000000        0.0484066000
       83.6000000000        0.0459645000
       83.7000000000        0.0436715000
       83.8000000000        0.0415594000
       83.9000000000        0.0396693000
       84.0000000000        0.0380465000
       84.1000000000        0.0367315000
       84.2000000000        0.0357525000
       84.3000000000        0.0351205000
       84.4000000000        0.0348290000
       84.5000000000        0.0348577000
       84.6000000000        0.0351783000
       84.7000000000        0.0357601000
       84.8000000000        0.0365743000
       84.9000000000        0.0375961000
       85.0000000000        0.0388035000
       85.1000000000        0.0401768000
       85.2000000000        0.0416988000
       85.3000000000        0.0433552000
       85.4000000000        0.0451359000
       85.5000000000        0.0470332000
       85.6000000000        0.0490366000
       85.7000000000        0.0511265000
       85.8000000000        0.0532690000
       85.9000000000        0.0554153000
       86.0000000000        0.0575081000
       86.1000000000        0.0594928000
       86.2000000000        0.0613314000
       86.3000000000        0.0630109000
       86.4000000000        0.0645452000
       86.5000000000        0.0659668000
       86.6000000000        0.0673133000
       86.7000000000        0.0686131000
       86.8000000000        0.0698770000
       86.9000000000        0.0710975000
       87.0000000000        0.0722566000
       87.1000000000        0.0733377000
       87.2000000000        0.0743349000
       87.3000000000        0.0752570000
       87.4000000000        0.0761225000
       87.5000000000        0.0769500000
       87.6000000000        0.0777479000
       87.7000000000        0.0785086000
       87.8000000000        0.0792114000
       87.9000000000        0.0798297000
       88.0000000000        0.0803420000
       88.1000000000        0.0807389000
       88.2000000000        0.0810243000
       88.3000000000        0.0812107000
       88.4000000000        0.0813102000
       88.5000000000        0.0813262000
       88.6000000000        0.0812478000
       88.7000000000        0.0810512000
       88.8000000000        0.0807060000
       88.9000000000        0.0801863000
       89.0000000000        0.0794823000
       89.1000000000        0.0786075000
       89.2000000000        0.0775981000
       89.3000000000        0.0765040000
       89.4000000000        0.0753739000
       89.5000000000        0.0742427000
       89.6000000000        0.0731241000
       89.7000000000        0.0720140000
       89.8000000000        0.0709007000
       89.9000000000        0.0697800000
       90.0000000000        0.0686669000
       90.1000000000        0.0676004000
       90.2000000000        0.0666384000
       90.3000000000        0.0658451000
       90.4000000000        0.0652756000
       90.5000000000        0.0649638000
       90.6000000000        0.0649188000
       90.7000000000        0.0651302000
       90.8000000000        0.0655797000
       90.9000000000        0.0662533000
       91.0000000000        0.0671488000
       91.1000000000        0.0682755000
       91.2000000000        0.0696477000
       91.3000000000        0.0712761000
       91.4000000000        0.0731596000
       91.5000000000        0.0752814000
       91.6000000000        0.0776081000
       91.7000000000        0.0800918000
       91.8000000000        0.0826730000
       91.9000000000        0.0852854000
       92.0000000000        0.0878608000
       92.1000000000        0.0903358000
       92.2000000000        0.0926590000
       92.3000000000        0.0947977000
       92.4000000000        0.0967403000
       92.5000000000        0.0984936000
       92.6000000000        0.1000749000
       92.7000000000        0.1015005000
       92.8000000000        0.1027750000
       92.9000000000        0.1038871000
       93.0000000000        0.1048133000
       93.1000000000        0.1055290000
       93.2000000000        0.1060233000
       93.3000000000        0.1063100000
       93.4000000000        0.1064297000
       93.5000000000        0.1064414000
       93.6000000000        0.1064038000
       93.7000000000        0.1063551000
       93.8000000000        0.1062990000
       93.9000000000        0.1062038000
       94.0000000000        0.1060156000
       94.1000000000        0.1056810000
       94.2000000000        0.1051684000
       94.3000000000        0.1044809000
       94.4000000000        0.1036547000
       94.5000000000        0.1027460000
       94.6000000000        0.1018097000
       94.7000000000        0.1008810000
       94.8000000000        0.0999650000
       94.9000000000        0.0990387000
       95.0000000000        0.0980649000
       95.1000000000        0.0970110000
       95.2000000000        0.0958652000
       95.3000000000        0.0946424000
       95.4000000000        0.0933779000
       95.5000000000        0.0921126000
       95.6000000000        0.0908774000
       95.7000000000        0.0896838000
       95.8000000000        0.0885228000
       95.9000000000        0.0873729000
       96.0000000000        0.0862128000
       96.1000000000        0.0850345000
       96.2000000000        0.0838503000
       96.3000000000        0.0826918000
       96.4000000000        0.0815994000
       96.5000000000        0.0806082000
       96.6000000000        0.0797344000
       96.7000000000        0.0789687000
       96.8000000000        0.0782777000
       96.9000000000        0.0776120000
       97.0000000000        0.0769179000
       97.1000000000        0.0761502000
       97.2000000000        0.0752810000
       97.3000000000        0.0743048000
       97.4000000000        0.0732371000
       97.5000000000        0.0721104000
       97.6000000000        0.0709660000
       97.7000000000        0.0698478000
       97.8000000000        0.0687945000
       97.9000000000        0.0678345000
       98.0000000000        0.0669808000
       98.1000000000        0.0662286000
       98.2000000000        0.0655560000
       98.3000000000        0.0649286000
       98.4000000000        0.0643095000
       98.5000000000        0.0636705000
       98.6000000000        0.0630021000
       98.7000000000        0.0623174000
       98.8000000000        0.0616480000
       98.9000000000        0.0610331000
       99.0000000000        0.0605070000
       99.1000000000        0.0600901000
       99.2000000000        0.0597864000
       99.3000000000        0.0595885000
       99.4000000000        0.0594857000
       99.5000000000        0.0594722000
       99.6000000000        0.0595517000
       99.7000000000        0.0597354000
       99.8000000000        0.0600369000
       99.9000000000        0.0604655000
      100.0000000000        0.0610222000
      100.1000000000        0.0617014000
      100.2000000000        0.0624956000
      100.3000000000        0.0634019000
      100.4000000000        0.0644255000
      100.5000000000        0.0655778000
      100.6000000000        0.0668716000
      100.7000000000        0.0683124000
      100.8000000000        0.0698930000
      100.9000000000        0.0715912000
      101.0000000000        0.0733742000
      101.1000000000        0.0752059000
      101.2000000000        0.0770568000
      101.3000000000        0.0789113000
      101.4000000000        0.0807713000
      101.5000000000        0.0826530000
      101.6000000000        0.0845789000
      101.7000000000        0.0865664000
      101.8000000000        0.0886165000
      101.9000000000        0.0907070000
      102.0000000000        0.0927927000
      102.1000000000        0.0948123000
      102.2000000000        0.0967025000
      102.3000000000        0.0984124000
      102.4000000000        0.0999152000
      102.5000000000        0.1012126000
      102.6000000000        0.1023290000
      102.7000000000        0.1032969000
      102.8000000000        0.1041401000
      102.9000000000        0.1048597000
      103.0000000000        0.1054310000
      103.1000000000        0.1058135000
      103.2000000000        0.1059673000
      103.3000000000        0.1058680000
      103.4000000000        0.1055140000
      103.5000000000        0.1049209000
      103.6000000000        0.1041097000
      103.7000000000        0.1030942000
      103.8000000000        0.1018749000
      103.9000000000        0.1004432000
      104.0000000000        0.0987974000
      104.1000000000        0.0969629000
      104.2000000000        0.0950092000
      104.3000000000        0.0930514000
      104.4000000000        0.0912347000
      104.5000000000        0.0897048000
      104.6000000000        0.0885762000
      104.7000000000        0.0879106000
      104.8000000000        0.0877114000
      104.9000000000        0.0879364000
      105.0000000000        0.0885218000
      105.1000000000        0.0894056000
      105.2000000000        0.0905421000
      105.3000000000        0.0919025000
      105.4000000000        0.0934639000
      105.5000000000        0.0951959000
      105.6000000000        0.0970511000
      105.7000000000        0.0989648000
      105.8000000000        0.1008639000
      105.9000000000        0.1026795000
      106.0000000000        0.1043588000
      106.1000000000        0.1058691000
      106.2000000000        0.1071936000
      106.3000000000        0.1083230000
      106.4000000000        0.1092471000
      106.5000000000        0.1099523000
      106.6000000000        0.1104230000
      106.7000000000        0.1106458000
      106.8000000000        0.1106107000
      106.9000000000        0.1103100000
      107.0000000000        0.1097341000
      107.1000000000        0.1088693000
      107.2000000000        0.1077003000
      107.3000000000        0.1062173000
      107.4000000000        0.1044275000
      107.5000000000        0.1023631000
      107.6000000000        0.1000826000
      107.7000000000        0.0976627000
      107.8000000000        0.0951837000
      107.9000000000        0.0927128000
      108.0000000000        0.0902912000
      108.1000000000        0.0879303000
      108.2000000000        0.0856150000
      108.3000000000        0.0833154000
      108.4000000000        0.0810002000
      108.5000000000        0.0786495000
      108.6000000000        0.0762612000
      108.7000000000        0.0738525000
      108.8000000000        0.0714539000
      108.9000000000        0.0691000000
      109.0000000000        0.0668194000
      109.1000000000        0.0646274000
      109.2000000000        0.0625247000
      109.3000000000        0.0605002000
      109.4000000000        0.0585378000
      109.5000000000        0.0566231000
      109.6000000000        0.0547491000
      109.7000000000        0.0529183000
      109.8000000000        0.0511406000
      109.9000000000        0.0494305000
      110.0000000000        0.0478016000
      110.1000000000        0.0462642000
      110.2000000000        0.0448239000
      110.3000000000        0.0434824000
      110.4000000000        0.0422394000
      110.5000000000        0.0410953000
      110.6000000000        0.0400521000
      110.7000000000        0.0391143000
      110.8000000000        0.0382881000
      110.9000000000        0.0375808000
      111.0000000000        0.0369997000
      111.1000000000        0.0365516000
      111.2000000000        0.0362417000
      111.3000000000        0.0360719000
      111.4000000000        0.0360389000
      111.5000000000        0.0361336000
      111.6000000000        0.0363412000
      111.7000000000        0.0366421000
      111.8000000000        0.0370150000
      111.9000000000        0.0374398000
      112.0000000000        0.0379032000
      112.1000000000        0.0384026000
      112.2000000000        0.0389475000
      112.3000000000        0.0395572000
      112.4000000000        0.0402552000
      112.5000000000        0.0410626000
      112.6000000000        0.0419939000
      112.7000000000        0.0430544000
      112.8000000000        0.0442409000
      112.9000000000        0.0455446000
      113.0000000000        0.0469550000
      113.1000000000        0.0484635000
      113.2000000000        0.0500650000
      113.3000000000        0.0517574000
      113.4000000000        0.0535396000
      113.5000000000        0.0554089000
      113.6000000000        0.0573598000
      113.7000000000        0.0593838000
      113.8000000000        0.0614710000
      113.9000000000        0.0636129000
      114.0000000000        0.0658035000
      114.1000000000        0.0680387000
      114.2000000000        0.0703141000
      114.3000000000        0.0726208000
      114.4000000000        0.0749439000
      114.5000000000        0.0772622000
      114.6000000000        0.0795514000
      114.7000000000        0.0817892000
      114.8000000000        0.0839599000
      114.9000000000        0.0860572000
      115.0000000000        0.0880844000
      115.1000000000        0.0900515000
      115.2000000000        0.0919704000
      115.3000000000        0.0938490000
      115.4000000000        0.0956867000
      115.5000000000        0.0974705000
      115.6000000000        0.0991740000
      115.7000000000        0.1007580000
      115.8000000000        0.1021736000
      115.9000000000        0.1033670000
      116.0000000000        0.1042856000
      116.1000000000        0.1048865000
      116.2000000000        0.1051426000
      116.3000000000        0.1050466000
      116.4000000000        0.1046099000
      116.5000000000        0.1038565000
      116.6000000000        0.1028136000
      116.7000000000        0.1015018000
      116.8000000000        0.0999270000
      116.9000000000        0.0980783000
      117.0000000000        0.0959334000
      117.1000000000        0.0934719000
      117.2000000000        0.0906928000
      117.3000000000        0.0876297000
      117.4000000000        0.0843580000
      117.5000000000        0.0809885000
      117.6000000000        0.0776499000
      117.7000000000        0.0744668000
      117.8000000000        0.0715402000
      117.9000000000        0.0689398000
      118.0000000000        0.0667078000
      118.1000000000        0.0648744000
      118.2000000000        0.0634754000
      118.3000000000        0.0625639000
      118.4000000000        0.0622066000
      118.5000000000        0.0624663000
      118.6000000000        0.0633764000
      118.7000000000        0.0649224000
      118.8000000000        0.0670363000
      118.9000000000        0.0696114000
      119.0000000000        0.0725290000
      119.1000000000        0.0756900000
      119.2000000000        0.0790365000
      119.3000000000        0.0825540000
      119.4000000000        0.0862520000
      119.5000000000        0.0901345000
      119.6000000000        0.0941731000
      119.7000000000        0.0982981000
      119.8000000000        0.1024086000
      119.9000000000        0.1063944000
      120.0000000000        0.1101601000
      120.1000000000        0.1136399000
      120.2000000000        0.1167976000
      120.3000000000        0.1196147000
      120.4000000000        0.1220725000
      120.5000000000        0.1241410000
      120.6000000000        0.1257801000
      120.7000000000        0.1269524000
      120.8000000000        0.1276406000
      120.9000000000        0.1278589000
      121.0000000000        0.1276546000
      121.1000000000        0.1270964000
      121.2000000000        0.1262556000
      121.3000000000        0.1251880000
      121.4000000000        0.1239254000
      121.5000000000        0.1224790000
      121.6000000000        0.1208530000
      121.7000000000        0.1190587000
      121.8000000000        0.1171210000
      121.9000000000        0.1150752000
      122.0000000000        0.1129561000
      122.1000000000        0.1107857000
      122.2000000000        0.1085667000
      122.3000000000        0.1062839000
      122.4000000000        0.1039149000
      122.5000000000        0.1014445000
      122.6000000000        0.0988770000
      122.7000000000        0.0962411000
      122.8000000000        0.0935859000
      122.9000000000        0.0909687000
      123.0000000000        0.0884426000
      123.1000000000        0.0860451000
      123.2000000000        0.0837944000
      123.3000000000        0.0816896000
      123.4000000000        0.0797163000
      123.5000000000        0.0778522000
      123.6000000000        0.0760714000
      123.7000000000        0.0743474000
      123.8000000000        0.0726560000
      123.9000000000        0.0709793000
      124.0000000000        0.0693115000
      124.1000000000        0.0676621000
      124.2000000000        0.0660556000
      124.3000000000        0.0645237000
      124.4000000000        0.0630945000
      124.5000000000        0.0617808000
      124.6000000000        0.0605742000
      124.7000000000        0.0594483000
      124.8000000000        0.0583698000
      124.9000000000        0.0573128000
      125.0000000000        0.0562703000
      125.1000000000        0.0552556000
      125.2000000000        0.0542954000
      125.3000000000        0.0534157000
      125.4000000000        0.0526314000
      125.5000000000        0.0519420000
      125.6000000000        0.0513371000
      125.7000000000        0.0508079000
      125.8000000000        0.0503581000
      125.9000000000        0.0500079000
      126.0000000000        0.0497876000
      126.1000000000        0.0497247000
      126.2000000000        0.0498300000
      126.3000000000        0.0500911000
      126.4000000000        0.0504746000
      126.5000000000        0.0509373000
      126.6000000000        0.0514422000
      126.7000000000        0.0519716000
      126.8000000000        0.0525328000
      126.9000000000        0.0531535000
      127.0000000000        0.0538701000
      127.1000000000        0.0547167000
      127.2000000000        0.0557161000
      127.3000000000        0.0568774000
      127.4000000000        0.0581960000
      127.5000000000        0.0596564000
      127.6000000000        0.0612367000
      127.7000000000        0.0629143000
      127.8000000000        0.0646732000
      127.9000000000        0.0665096000
      128.0000000000        0.0684359000
      128.1000000000        0.0704780000
      128.2000000000        0.0726672000
      128.3000000000        0.0750260000
      128.4000000000        0.0775556000
      128.5000000000        0.0802296000
      128.6000000000        0.0829997000
      128.7000000000        0.0858113000
      128.8000000000        0.0886204000
      128.9000000000        0.0914044000
      129.0000000000        0.0941616000
      129.1000000000        0.0969025000
      129.2000000000        0.0996386000
      129.3000000000        0.1023727000
      129.4000000000        0.1050949000
      129.5000000000        0.1077827000
      129.6000000000        0.1104059000
      129.7000000000        0.1129300000
      129.8000000000        0.1153182000
      129.9000000000        0.1175297000
      130.0000000000        0.1195186000
      130.1000000000        0.1212349000
      130.2000000000        0.1226321000
      130.3000000000        0.1236765000
      130.4000000000        0.1243550000
      130.5000000000        0.1246747000
      130.6000000000        0.1246543000
      130.7000000000        0.1243100000
      130.8000000000        0.1236446000
      130.9000000000        0.1226447000
      131.0000000000        0.1212877000
      131.1000000000        0.1195571000
      131.2000000000        0.1174581000
      131.3000000000        0.1150284000
      131.4000000000        0.1123396000
      131.5000000000        0.1094912000
      131.6000000000        0.1065988000
      131.7000000000        0.1037828000
      131.8000000000        0.1011602000
      131.9000000000        0.0988388000
      132.0000000000        0.0969130000
      132.1000000000        0.0954578000
      132.2000000000        0.0945231000
      132.3000000000        0.0941303000
      132.4000000000        0.0942743000
      132.5000000000        0.0949300000
      132.6000000000        0.0960585000
      132.7000000000        0.0976104000
      132.8000000000        0.0995258000
      132.9000000000        0.1017314000
      133.0000000000        0.1041371000
      133.1000000000        0.1066360000
      133.2000000000        0.1091091000
      133.3000000000        0.1114358000
      133.4000000000        0.1135060000
      133.5000000000        0.1152305000
      133.6000000000        0.1165431000
      133.7000000000        0.1173978000
      133.8000000000        0.1177633000
      133.9000000000        0.1176216000
      134.0000000000        0.1169706000
      134.1000000000        0.1158315000
      134.2000000000        0.1142550000
      134.3000000000        0.1123231000
      134.4000000000        0.1101411000
      134.5000000000        0.1078216000
      134.6000000000        0.1054642000
      134.7000000000        0.1031413000
      134.8000000000        0.1008965000
      134.9000000000        0.0987554000
      135.0000000000        0.0967394000
      135.1000000000        0.0948750000
      135.2000000000        0.0931934000
      135.3000000000        0.0917189000
      135.4000000000        0.0904551000
      135.5000000000        0.0893754000
      135.6000000000        0.0884295000
      135.7000000000        0.0875605000
      135.8000000000        0.0867261000
      135.9000000000        0.0859101000
      136.0000000000        0.0851191000
      136.1000000000        0.0843688000
      136.2000000000        0.0836661000
      136.3000000000        0.0829957000
      136.4000000000        0.0823177000
      136.5000000000        0.0815772000
      136.6000000000        0.0807213000
      136.7000000000        0.0797145000
      136.8000000000        0.0785464000
      136.9000000000        0.0772307000
      137.0000000000        0.0757968000
      137.1000000000        0.0742793000
      137.2000000000        0.0727087000
      137.3000000000        0.0711068000
      137.4000000000        0.0694882000
      137.5000000000        0.0678655000
      137.6000000000        0.0662547000
      137.7000000000        0.0646769000
      137.8000000000        0.0631561000
      137.9000000000        0.0617135000
      138.0000000000        0.0603617000
      138.1000000000        0.0591014000
      138.2000000000        0.0579223000
      138.3000000000        0.0568078000
      138.4000000000        0.0557426000
      138.5000000000        0.0547199000
      138.6000000000        0.0537456000
      138.7000000000        0.0528380000
      138.8000000000        0.0520230000
      138.9000000000        0.0513257000
      139.0000000000        0.0507623000
      139.1000000000        0.0503355000
      139.2000000000        0.0500347000
      139.3000000000        0.0498405000
      139.4000000000        0.0497318000
      139.5000000000        0.0496913000
      139.6000000000        0.0497074000
      139.7000000000        0.0497749000
      139.8000000000        0.0498929000
      139.9000000000        0.0500621000
      140.0000000000        0.0502828000
      140.1000000000        0.0505539000
      140.2000000000        0.0508738000
      140.3000000000        0.0512416000
      140.4000000000        0.0516590000
      140.5000000000        0.0521309000
      140.6000000000        0.0526650000
      140.7000000000        0.0532711000
      140.8000000000        0.0539593000
      140.9000000000        0.0547381000
      141.0000000000        0.0556125000
      141.1000000000        0.0565825000
      141.2000000000        0.0576433000
      141.3000000000        0.0587865000
      141.4000000000        0.0600034000
      141.5000000000        0.0612873000
      141.6000000000        0.0626349000
      141.7000000000        0.0640439000
      141.8000000000        0.0655090000
      141.9000000000        0.0670174000
      142.0000000000        0.0685468000
      142.1000000000        0.0700673000
      142.2000000000        0.0715487000
      142.3000000000        0.0729692000
      142.4000000000        0.0743234000
      142.5000000000        0.0756254000
      142.6000000000        0.0769045000
      142.7000000000        0.0781946000
      142.8000000000        0.0795220000
      142.9000000000        0.0808949000
      143.0000000000        0.0823001000
      143.1000000000        0.0837077000
      143.2000000000        0.0850815000
      143.3000000000        0.0863914000
      143.4000000000        0.0876232000
      143.5000000000        0.0887809000
      143.6000000000        0.0898821000
      143.7000000000        0.0909495000
      143.8000000000        0.0920026000
      143.9000000000        0.0930530000
      144.0000000000        0.0941038000
      144.1000000000        0.0951513000
      144.2000000000        0.0961880000
      144.3000000000        0.0972033000
      144.4000000000        0.0981833000
      144.5000000000        0.0991112000
      144.6000000000        0.0999694000
      144.7000000000        0.1007433000
      144.8000000000        0.1014273000
      144.9000000000        0.1020288000
      145.0000000000        0.1025692000
      145.1000000000        0.1030800000
      145.2000000000        0.1035936000
      145.3000000000        0.1041344000
      145.4000000000        0.1047111000
      145.5000000000        0.1053147000
      145.6000000000        0.1059220000
      145.7000000000        0.1065018000
      145.8000000000        0.1070215000
      145.9000000000        0.1074502000
      146.0000000000        0.1077609000
      146.1000000000        0.1079326000
      146.2000000000        0.1079529000
      146.3000000000        0.1078237000
      146.4000000000        0.1075638000
      146.5000000000        0.1072079000
      146.6000000000        0.1067989000
      146.7000000000        0.1063745000
      146.8000000000        0.1059543000
      146.9000000000        0.1055324000
      147.0000000000        0.1050791000
      147.1000000000        0.1045531000
      147.2000000000        0.1039186000
      147.3000000000        0.1031620000
      147.4000000000        0.1023008000
      147.5000000000        0.1013810000
      147.6000000000        0.1004622000
      147.7000000000        0.0995952000
      147.8000000000        0.0988039000
      147.9000000000        0.0980768000
      148.0000000000        0.0973736000
      148.1000000000        0.0966439000
      148.2000000000        0.0958497000
      148.3000000000        0.0949826000
      148.4000000000        0.0940699000
      148.5000000000        0.0931655000
      148.6000000000        0.0923326000
      148.7000000000        0.0916226000
      148.8000000000        0.0910599000
      148.9000000000        0.0906385000
      149.0000000000        0.0903323000
      149.1000000000        0.0901133000
      149.2000000000        0.0899708000
      149.3000000000        0.0899203000
      149.4000000000        0.0900014000
      149.5000000000        0.0902629000
      149.6000000000        0.0907444000
      149.7000000000        0.0914604000
      149.8000000000        0.0923961000
      149.9000000000        0.0935141000
      150.0000000000        0.0947683000
      150.1000000000        0.0961189000
      150.2000000000        0.0975398000
      150.3000000000        0.0990169000
      150.4000000000        0.1005389000
      150.5000000000        0.1020851000
      150.6000000000        0.1036164000
      150.7000000000        0.1050747000
      150.8000000000        0.1063901000
      150.9000000000        0.1074954000
      151.0000000000        0.1083410000
      151.1000000000        0.1089024000
      151.2000000000        0.1091791000
      151.3000000000        0.1091847000
      151.4000000000        0.1089351000
      151.5000000000        0.1084386000
      151.6000000000        0.1076945000
      151.7000000000        0.1066980000
      151.8000000000        0.1054492000
      151.9000000000        0.1039609000
      152.0000000000        0.1022602000
      152.1000000000        0.1003844000
      152.2000000000        0.0983730000
      152.3000000000        0.0962586000
      152.4000000000        0.0940610000
      152.5000000000        0.0917854000
      152.6000000000        0.0894259000
      152.7000000000        0.0869715000
      152.8000000000        0.0844137000
      152.9000000000        0.0817517000
      153.0000000000        0.0789954000
      153.1000000000        0.0761662000
      153.2000000000        0.0732940000
      153.3000000000        0.0704140000
      153.4000000000        0.0675616000
      153.5000000000        0.0647674000
      153.6000000000        0.0620534000
      153.7000000000        0.0594308000
      153.8000000000        0.0569004000
      153.9000000000        0.0544571000
      154.0000000000        0.0520959000
      154.1000000000        0.0498190000
      154.2000000000        0.0476396000
      154.3000000000        0.0455822000
      154.4000000000        0.0436785000
      154.5000000000        0.0419615000
      154.6000000000        0.0404590000
      154.7000000000        0.0391909000
      154.8000000000        0.0381674000
      154.9000000000        0.0373908000
      155.0000000000        0.0368576000
      155.1000000000        0.0365611000
      155.2000000000        0.0364928000
      155.3000000000        0.0366445000
      155.4000000000        0.0370092000
      155.5000000000        0.0375831000
      155.6000000000        0.0383666000
      155.7000000000        0.0393645000
      155.8000000000        0.0405829000
      155.9000000000        0.0420257000
      156.0000000000        0.0436888000
      156.1000000000        0.0455574000
      156.2000000000        0.0476072000
      156.3000000000        0.0498102000
      156.4000000000        0.0521423000
      156.5000000000        0.0545914000
      156.6000000000        0.0571592000
      156.7000000000        0.0598576000
      156.8000000000        0.0626996000
      156.9000000000        0.0656890000
      157.0000000000        0.0688128000
      157.1000000000        0.0720406000
      157.2000000000        0.0753294000
      157.3000000000        0.0786333000
      157.4000000000        0.0819121000
      157.5000000000        0.0851363000
      157.6000000000        0.0882870000
      157.7000000000        0.0913525000
      157.8000000000        0.0943229000
      157.9000000000        0.0971857000
      158.0000000000        0.0999253000
      158.1000000000        0.1025252000
      158.2000000000        0.1049726000
      158.3000000000        0.1072613000
      158.4000000000        0.1093905000
      158.5000000000        0.1113587000
      158.6000000000        0.1131582000
      158.7000000000        0.1147697000
      158.8000000000        0.1161628000
      158.9000000000        0.1172982000
      159.0000000000        0.1181329000
      159.1000000000        0.1186246000
      159.2000000000        0.1187355000
      159.3000000000        0.1184339000
      159.4000000000        0.1176935000
      159.5000000000        0.1164904000
      159.6000000000        0.1148013000
      159.7000000000        0.1126040000
      159.8000000000        0.1098813000
      159.9000000000        0.1066303000
      160.0000000000        0.1028752000
      160.1000000000        0.0986787000
      160.2000000000        0.0941468000
      160.3000000000        0.0894189000
      160.4000000000        0.0846475000
      160.5000000000        0.0799761000
      160.6000000000        0.0755267000
      160.7000000000        0.0714008000
      160.8000000000        0.0676877000
      160.9000000000        0.0644726000
      161.0000000000        0.0618346000
      161.1000000000        0.0598343000
      161.2000000000        0.0584953000
      161.3000000000        0.0577922000
      161.4000000000        0.0576552000
      161.5000000000        0.0579895000
      161.6000000000        0.0587003000
      161.7000000000        0.0597093000
      161.8000000000        0.0609584000
      161.9000000000        0.0624020000
      162.0000000000        0.0639953000
      162.1000000000        0.0656875000
      162.2000000000        0.0674215000
      162.3000000000        0.0691400000
      162.4000000000        0.0707915000
      162.5000000000        0.0723345000
      162.6000000000        0.0737371000
      162.7000000000        0.0749762000
      162.8000000000        0.0760353000
      162.9000000000        0.0769020000
      163.0000000000        0.0775665000
      163.1000000000        0.0780204000
      163.2000000000        0.0782581000
      163.3000000000        0.0782797000
      163.4000000000        0.0780949000
      163.5000000000        0.0777264000
      163.6000000000        0.0772104000
      163.7000000000        0.0765912000
      163.8000000000        0.0759135000
      163.9000000000        0.0752125000
      164.0000000000        0.0745075000
      164.1000000000        0.0737999000
      164.2000000000        0.0730771000
      164.3000000000        0.0723208000
      164.4000000000        0.0715148000
      164.5000000000        0.0706520000
      164.6000000000        0.0697356000
      164.7000000000        0.0687770000
      164.8000000000        0.0677902000
      164.9000000000        0.0667859000
      165.0000000000        0.0657693000
      165.1000000000        0.0647415000
      165.2000000000        0.0637051000
      165.3000000000        0.0626683000
      165.4000000000        0.0616463000
      165.5000000000        0.0606580000
      165.6000000000        0.0597196000
      165.7000000000        0.0588382000
      165.8000000000        0.0580088000
      165.9000000000        0.0572148000
      166.0000000000        0.0564344000
      166.1000000000        0.0556480000
      166.2000000000        0.0548462000
      166.3000000000        0.0540335000
      166.4000000000        0.0532261000
      166.5000000000        0.0524455000
      166.6000000000        0.0517096000
      166.7000000000        0.0510261000
      166.8000000000        0.0503905000
      166.9000000000        0.0497882000
      167.0000000000        0.0491996000
      167.1000000000        0.0486065000
      167.2000000000        0.0479983000
      167.3000000000        0.0473749000
      167.4000000000        0.0467482000
      167.5000000000        0.0461386000
      167.6000000000        0.0455704000
      167.7000000000        0.0450647000
      167.8000000000        0.0446345000
      167.9000000000        0.0442818000
      168.0000000000        0.0439985000
      168.1000000000        0.0437706000
      168.2000000000        0.0435845000
      168.3000000000        0.0434335000
      168.4000000000        0.0433218000
      168.5000000000        0.0432646000
      168.6000000000        0.0432839000
      168.7000000000        0.0434018000
      168.8000000000        0.0436339000
      168.9000000000        0.0439855000
      169.0000000000        0.0444523000
      169.1000000000        0.0450237000
      169.2000000000        0.0456890000
      169.3000000000        0.0464419000
      169.4000000000        0.0472824000
      169.5000000000        0.0482148000
      169.6000000000        0.0492427000
      169.7000000000        0.0503636000
      169.8000000000        0.0515663000
      169.9000000000        0.0528313000
      170.0000000000        0.0541361000
      170.1000000000        0.0554623000
      170.2000000000        0.0568011000
      170.3000000000        0.0581571000
      170.4000000000        0.0595449000
      170.5000000000        0.0609829000
      170.6000000000        0.0624854000
      170.7000000000        0.0640561000
      170.8000000000        0.0656868000
      170.9000000000        0.0673597000
      171.0000000000        0.0690528000
      171.1000000000        0.0707456000
      171.2000000000        0.0724242000
      171.3000000000        0.0740825000
      171.4000000000        0.0757198000
      171.5000000000        0.0773359000
      171.6000000000        0.0789254000
      171.7000000000        0.0804758000
      171.8000000000        0.0819683000
      171.9000000000        0.0833817000
      172.0000000000        0.0846960000
      172.1000000000        0.0858950000
      172.2000000000        0.0869667000
      172.3000000000        0.0879027000
      172.4000000000        0.0886976000
      172.5000000000        0.0893484000
      172.6000000000        0.0898547000
      172.7000000000        0.0902200000
      172.8000000000        0.0904528000
      172.9000000000        0.0905661000
      173.0000000000        0.0905755000
      173.1000000000        0.0904959000
      173.2000000000        0.0903381000
      173.3000000000        0.0901063000
      173.4000000000        0.0897982000
      173.5000000000        0.0894084000
      173.6000000000        0.0889332000
      173.7000000000        0.0883772000
      173.8000000000        0.0877569000
      173.9000000000        0.0871016000
      174.0000000000        0.0864492000
      174.1000000000        0.0858415000
      174.2000000000        0.0853170000
      174.3000000000        0.0849060000
      174.4000000000        0.0846271000
      174.5000000000        0.0844866000
      174.6000000000        0.0844804000
      174.7000000000        0.0845971000
      174.8000000000        0.0848222000
      174.9000000000        0.0851401000
      175.0000000000        0.0855345000
      175.1000000000        0.0859881000
      175.2000000000        0.0864810000
      175.3000000000        0.0869905000
      175.4000000000        0.0874928000
      175.5000000000        0.0879651000
      175.6000000000        0.0883890000
      175.7000000000        0.0887531000
      175.8000000000        0.0890548000
      175.9000000000        0.0892986000
      176.0000000000        0.0894940000
      176.1000000000        0.0896510000
      176.2000000000        0.0897778000
      176.3000000000        0.0898796000
      176.4000000000        0.0899615000
      176.5000000000        0.0900326000
      176.6000000000        0.0901098000
      176.7000000000        0.0902190000
      176.8000000000        0.0903900000
      176.9000000000        0.0906468000
      177.0000000000        0.0909956000
      177.1000000000        0.0914162000
      177.2000000000        0.0918626000
      177.3000000000        0.0922731000
      177.4000000000        0.0925894000
      177.5000000000        0.0927749000
      177.6000000000        0.0928270000
      177.7000000000        0.0927749000
      177.8000000000        0.0926667000
      177.9000000000        0.0925503000
      178.0000000000        0.0924572000
      178.1000000000        0.0923952000
      178.2000000000        0.0923505000
      178.3000000000        0.0922950000
      178.4000000000        0.0921977000
      178.5000000000        0.0920334000
      178.6000000000        0.0917901000
      178.7000000000        0.0914714000
      178.8000000000        0.0910945000
      178.9000000000        0.0906839000
      179.0000000000        0.0902631000
      179.1000000000        0.0898462000
      179.2000000000        0.0894314000
      179.3000000000        0.0889996000
      179.4000000000        0.0885196000
      179.5000000000        0.0879588000
      179.6000000000        0.0872963000
      179.7000000000        0.0865324000
      179.8000000000        0.0856899000
      179.9000000000        0.0848057000
      180.0000000000        0.0839176000
      180.1000000000        0.0830505000
      180.2000000000        0.0822102000
      180.3000000000        0.0813856000
      180.4000000000        0.0805603000
      180.5000000000        0.0797257000
      180.6000000000        0.0788898000
      180.7000000000        0.0780759000
      180.8000000000        0.0773129000
      180.9000000000        0.0766201000
      181.0000000000        0.0759970000
      181.1000000000        0.0754195000
      181.2000000000        0.0748475000
      181.3000000000        0.0742384000
      181.4000000000        0.0735615000
      181.5000000000        0.0728084000
      181.6000000000        0.0719946000
      181.7000000000        0.0711527000
      181.8000000000        0.0703204000
      181.9000000000        0.0695287000
      182.0000000000        0.0687939000
      182.1000000000        0.0681163000
      182.2000000000        0.0674845000
      182.3000000000        0.0668837000
      182.4000000000        0.0663022000
      182.5000000000        0.0657372000
      182.6000000000        0.0651972000
      182.7000000000        0.0647016000
      182.8000000000        0.0642772000
      182.9000000000        0.0639521000
      183.0000000000        0.0637474000
      183.1000000000        0.0636695000
      183.2000000000        0.0637074000
      183.3000000000        0.0638350000
      183.4000000000        0.0640197000
      183.5000000000        0.0642343000
      183.6000000000        0.0644663000
      183.7000000000        0.0647212000
      183.8000000000        0.0650178000
      183.9000000000        0.0653782000
      184.0000000000        0.0658161000
      184.1000000000        0.0663307000
      184.2000000000        0.0669069000
      184.3000000000        0.0675228000
      184.4000000000        0.0681595000
      184.5000000000        0.0688093000
      184.6000000000        0.0694766000
      184.7000000000        0.0701723000
      184.8000000000        0.0709040000
      184.9000000000        0.0716665000
      185.0000000000        0.0724394000
      185.1000000000        0.0731906000
      185.2000000000        0.0738867000
      185.3000000000        0.0745046000
      185.4000000000        0.0750398000
      185.5000000000        0.0755083000
      185.6000000000        0.0759408000
      185.7000000000        0.0763717000
      185.8000000000        0.0768265000
      185.9000000000        0.0773125000
      186.0000000000        0.0778161000
      186.1000000000        0.0783066000
      186.2000000000        0.0787461000
      186.3000000000        0.0791019000
      186.4000000000        0.0793572000
      186.5000000000        0.0795158000
      186.6000000000        0.0795988000
      186.7000000000        0.0796351000
      186.8000000000        0.0796491000
      186.9000000000        0.0796516000
      187.0000000000        0.0796377000
      187.1000000000        0.0795923000
      187.2000000000        0.0795024000
      187.3000000000        0.0793706000
      187.4000000000        0.0792227000
      187.5000000000        0.0791072000
      187.6000000000        0.0790830000
      187.7000000000        0.0792041000
      187.8000000000        0.0795034000
      187.9000000000        0.0799847000
      188.0000000000        0.0806248000
      188.1000000000        0.0813845000
      188.2000000000        0.0822258000
      188.3000000000        0.0831265000
      188.4000000000        0.0840887000
      188.5000000000        0.0851350000
      188.6000000000        0.0862976000
      188.7000000000        0.0876032000
      188.8000000000        0.0890604000
      188.9000000000        0.0906533000
      189.0000000000        0.0923449000
      189.1000000000        0.0940865000
      189.2000000000        0.0958302000
      189.3000000000        0.0975388000
      189.4000000000        0.0991889000
      189.5000000000        0.1007688000
      189.6000000000        0.1022731000
      189.7000000000        0.1036988000
      189.8000000000        0.1050436000
      189.9000000000        0.1063076000
      190.0000000000        0.1074960000
      190.1000000000        0.1086191000
      190.2000000000        0.1096893000
      190.3000000000        0.1107152000
      190.4000000000        0.1116957000
      190.5000000000        0.1126164000
      190.6000000000        0.1134501000
      190.7000000000        0.1141614000
      190.8000000000        0.1147153000
      190.9000000000        0.1150874000
      191.0000000000        0.1152712000
      191.1000000000        0.1152810000
      191.2000000000        0.1151475000
      191.3000000000        0.1149101000
      191.4000000000        0.1146062000
      191.5000000000        0.1142632000
      191.6000000000        0.1138930000
      191.7000000000        0.1134918000
      191.8000000000        0.1130438000
      191.9000000000        0.1125280000
      192.0000000000        0.1119261000
      192.1000000000        0.1112284000
      192.2000000000        0.1104365000
      192.3000000000        0.1095620000
      192.4000000000        0.1086225000
      192.5000000000        0.1076372000
      192.6000000000        0.1066219000
      192.7000000000        0.1055858000
      192.8000000000        0.1045298000
      192.9000000000        0.1034474000
      193.0000000000        0.1023259000
      193.1000000000        0.1011509000
      193.2000000000        0.0999105000
      193.3000000000        0.0986011000
      193.4000000000        0.0972308000
      193.5000000000        0.0958189000
      193.6000000000        0.0943922000
      193.7000000000        0.0929762000
      193.8000000000        0.0915870000
      193.9000000000        0.0902245000
      194.0000000000        0.0888694000
      194.1000000000        0.0874865000
      194.2000000000        0.0860333000
      194.3000000000        0.0844720000
      194.4000000000        0.0827825000
      194.5000000000        0.0809710000
      194.6000000000        0.0790713000
      194.7000000000        0.0771375000
      194.8000000000        0.0752288000
      194.9000000000        0.0733928000
      195.0000000000        0.0716520000
      195.1000000000        0.0699986000
      195.2000000000        0.0683996000
      195.3000000000        0.0668104000
      195.4000000000        0.0651922000
      195.5000000000        0.0635281000
      195.6000000000        0.0618322000
      195.7000000000        0.0601477000
      195.8000000000        0.0585357000
      195.9000000000        0.0570587000
      196.0000000000        0.0557639000
      196.1000000000        0.0546742000
      196.2000000000        0.0537879000
      196.3000000000        0.0530862000
      196.4000000000        0.0525451000
      196.5000000000        0.0521459000
      196.6000000000        0.0518832000
      196.7000000000        0.0517651000
      196.8000000000        0.0518083000
      196.9000000000        0.0520301000
      197.0000000000        0.0524391000
      197.1000000000        0.0530308000
      197.2000000000        0.0537862000
      197.3000000000        0.0546755000
      197.4000000000        0.0556640000
      197.5000000000        0.0567195000
      197.6000000000        0.0578185000
      197.7000000000        0.0589491000
      197.8000000000        0.0601094000
      197.9000000000        0.0613013000
      198.0000000000        0.0625238000
      198.1000000000        0.0637692000
      198.2000000000        0.0650229000
      198.3000000000        0.0662674000
      198.4000000000        0.0674872000
      198.5000000000        0.0686721000
      198.6000000000        0.0698183000
      198.7000000000        0.0709264000
      198.8000000000        0.0719994000
      198.9000000000        0.0730399000
      199.0000000000        0.0740504000
      199.1000000000        0.0750340000
      199.2000000000        0.0759964000
      199.3000000000        0.0769463000
      199.4000000000        0.0778954000
      199.5000000000        0.0788555000
      199.6000000000        0.0798361000
      199.7000000000        0.0808414000
      199.8000000000        0.0818681000
      199.9000000000        0.0829064000
      200.0000000000        0.0839431000
      200.1000000000        0.0849665000
      200.2000000000        0.0859706000
      200.3000000000        0.0869566000
      200.4000000000        0.0879297000
      200.5000000000        0.0888932000
      200.6000000000        0.0898415000
      200.7000000000        0.0907565000
      200.8000000000        0.0916092000
      200.9000000000        0.0923667000
      201.0000000000        0.0930018000
      201.1000000000        0.0935031000
      201.2000000000        0.0938805000
      201.3000000000        0.0941637000
      201.4000000000        0.0943943000
      201.5000000000        0.0946146000
      201.6000000000        0.0948553000
      201.7000000000        0.0951284000
      201.8000000000        0.0954262000
      201.9000000000        0.0957267000
      202.0000000000        0.0960044000
      202.1000000000        0.0962420000
      202.2000000000        0.0964378000
      202.3000000000        0.0966066000
      202.4000000000        0.0967735000
      202.5000000000        0.0969629000
      202.6000000000        0.0971890000
      202.7000000000        0.0974492000
      202.8000000000        0.0977240000
      202.9000000000        0.0979809000
      203.0000000000        0.0981820000
      203.1000000000        0.0982917000
      203.2000000000        0.0982845000
      203.3000000000        0.0981490000
      203.4000000000        0.0978886000
      203.5000000000        0.0975185000
      203.6000000000        0.0970598000
      203.7000000000        0.0965340000
      203.8000000000        0.0959588000
      203.9000000000        0.0953477000
      204.0000000000        0.0947101000
      204.1000000000        0.0940548000
      204.2000000000        0.0933933000
      204.3000000000        0.0927429000
      204.4000000000        0.0921275000
      204.5000000000        0.0915740000
      204.6000000000        0.0911051000
      204.7000000000        0.0907324000
      204.8000000000        0.0904482000
      204.9000000000        0.0902232000
      205.0000000000        0.0900084000
      205.1000000000        0.0897445000
      205.2000000000        0.0893769000
      205.3000000000        0.0888689000
      205.4000000000        0.0882117000
      205.5000000000        0.0874237000
      205.6000000000        0.0865430000
      205.7000000000        0.0856138000
      205.8000000000        0.0846748000
      205.9000000000        0.0837509000
      206.0000000000        0.0828517000
      206.1000000000        0.0819763000
      206.2000000000        0.0811197000
      206.3000000000        0.0802799000
      206.4000000000        0.0794602000
      206.5000000000        0.0786688000
      206.6000000000        0.0779153000
      206.7000000000        0.0772065000
      206.8000000000        0.0765437000
      206.9000000000        0.0759220000
      207.0000000000        0.0753324000
      207.1000000000        0.0747643000
      207.2000000000        0.0742080000
      207.3000000000        0.0736559000
      207.4000000000        0.0731027000
      207.5000000000        0.0725457000
      207.6000000000        0.0719853000
      207.7000000000        0.0714262000
      207.8000000000        0.0708771000
      207.9000000000        0.0703496000
      208.0000000000        0.0698561000
      208.1000000000        0.0694070000
      208.2000000000        0.0690082000
      208.3000000000        0.0686594000
      208.4000000000        0.0683549000
      208.5000000000        0.0680860000
      208.6000000000        0.0678461000
      208.7000000000        0.0676366000
      208.8000000000        0.0674696000
      208.9000000000        0.0673680000
      209.0000000000        0.0673593000
      209.1000000000        0.0674687000
      209.2000000000        0.0677106000
      209.3000000000        0.0680822000
      209.4000000000        0.0685607000
      209.5000000000        0.0691054000
      209.6000000000        0.0696639000
      209.7000000000        0.0701825000
      209.8000000000        0.0706166000
      209.9000000000        0.0709406000
      210.0000000000        0.0711539000
      210.1000000000        0.0712817000
      210.2000000000        0.0713717000
      210.3000000000        0.0714844000
      210.4000000000        0.0716812000
      210.5000000000        0.0720114000
      210.6000000000        0.0725033000
      210.7000000000        0.0731597000
      210.8000000000        0.0739600000
      210.9000000000        0.0748665000
      211.0000000000        0.0758345000
      211.1000000000        0.0768225000
      211.2000000000        0.0778004000
      211.3000000000        0.0787516000
      211.4000000000        0.0796691000
      211.5000000000        0.0805471000
      211.6000000000        0.0813688000
      211.7000000000        0.0820970000
      211.8000000000        0.0826712000
      211.9000000000        0.0830160000
      212.0000000000        0.0830579000
      212.1000000000        0.0827428000
      212.2000000000        0.0820483000
      212.3000000000        0.0809847000
      212.4000000000        0.0795882000
      212.5000000000        0.0779098000
      212.6000000000        0.0760060000
      212.7000000000        0.0739334000
      212.8000000000        0.0717503000
      212.9000000000        0.0695205000
      213.0000000000        0.0673157000
      213.1000000000        0.0652105000
      213.2000000000        0.0632741000
      213.3000000000        0.0615617000
      213.4000000000        0.0601107000
      213.5000000000        0.0589427000
      213.6000000000        0.0580672000
      213.7000000000        0.0574853000
      213.8000000000        0.0571886000
      213.9000000000        0.0571563000
      214.0000000000        0.0573521000
      214.1000000000        0.0577277000
      214.2000000000        0.0582334000
      214.3000000000        0.0588287000
      214.4000000000        0.0594893000
      214.5000000000        0.0602045000
      214.6000000000        0.0609671000
      214.7000000000        0.0617595000
      214.8000000000        0.0625448000
      214.9000000000        0.0632667000
      215.0000000000        0.0638614000
      215.1000000000        0.0642742000
      215.2000000000        0.0644764000
      215.3000000000        0.0644744000
      215.4000000000        0.0643066000
      215.5000000000        0.0640282000
      215.6000000000        0.0636895000
      215.7000000000        0.0633166000
      215.8000000000        0.0629024000
      215.9000000000        0.0624103000
      216.0000000000        0.0617885000
      216.1000000000        0.0609889000
      216.2000000000        0.0599845000
      216.3000000000        0.0587793000
      216.4000000000        0.0574083000
      216.5000000000        0.0559280000
      216.6000000000        0.0544011000
      216.7000000000        0.0528814000
      216.8000000000        0.0514040000
      216.9000000000        0.0499825000
      217.0000000000        0.0486135000
      217.1000000000        0.0472847000
      217.2000000000        0.0459838000
      217.3000000000        0.0447051000
      217.4000000000        0.0434522000
      217.5000000000        0.0422360000
      217.6000000000        0.0410694000
      217.7000000000        0.0399623000
      217.8000000000        0.0389178000
      217.9000000000        0.0379324000
      218.0000000000        0.0369987000
      218.1000000000        0.0361083000
      218.2000000000        0.0352557000
      218.3000000000        0.0344391000
      218.4000000000        0.0336599000
      218.5000000000        0.0329217000
      218.6000000000        0.0322277000
      218.7000000000        0.0315808000
      218.8000000000        0.0309843000
      218.9000000000        0.0304428000
      219.0000000000        0.0299644000
      219.1000000000        0.0295611000
      219.2000000000        0.0292473000
      219.3000000000        0.0290390000
      219.4000000000        0.0289513000
      219.5000000000        0.0289954000
      219.6000000000        0.0291765000
      219.7000000000        0.0294918000
      219.8000000000        0.0299298000
      219.9000000000        0.0304716000
      220.0000000000        0.0310924000
      220.1000000000        0.0317651000
      220.2000000000        0.0324634000
      220.3000000000        0.0331658000
      220.4000000000        0.0338581000
      220.5000000000        0.0345350000
      220.6000000000        0.0352000000
      220.7000000000        0.0358640000
      220.8000000000        0.0365431000
      220.9000000000        0.0372558000
      221.0000000000        0.0380188000
      221.1000000000        0.0388437000
      221.2000000000        0.0397334000
      221.3000000000        0.0406822000
      221.4000000000        0.0416767000
      221.5000000000        0.0426996000
      221.6000000000        0.0437352000
      221.7000000000        0.0447744000
      221.8000000000        0.0458189000
      221.9000000000        0.0468818000
      222.0000000000        0.0479850000
      222.1000000000        0.0491516000
      222.2000000000        0.0503971000
      222.3000000000        0.0517208000
      222.4000000000        0.0531012000
      222.5000000000        0.0544968000
      222.6000000000        0.0558547000
      222.7000000000        0.0571236000
      222.8000000000        0.0582665000
      222.9000000000        0.0592681000
      223.0000000000        0.0601332000
      223.1000000000        0.0608753000
      223.2000000000        0.0615023000
      223.3000000000        0.0620020000
      223.4000000000        0.0623373000
      223.5000000000        0.0624522000
      223.6000000000        0.0622900000
      223.7000000000        0.0618154000
      223.8000000000        0.0610304000
      223.9000000000        0.0599764000
      224.0000000000        0.0587212000
      224.1000000000        0.0573369000
      224.2000000000        0.0558773000
      224.3000000000        0.0543637000
      224.4000000000        0.0527833000
      224.5000000000        0.0511017000
      224.6000000000        0.0492854000
      224.7000000000        0.0473269000
      224.8000000000        0.0452599000
      224.9000000000        0.0431556000
      225.0000000000        0.0411030000
      225.1000000000        0.0391819000
      225.2000000000        0.0374428000
      225.3000000000        0.0359005000
      225.4000000000        0.0345460000
      225.5000000000        0.0333693000
      225.6000000000        0.0323822000
      225.7000000000        0.0316261000
      225.8000000000        0.0311605000
      225.9000000000        0.0310394000
      226.0000000000        0.0312917000
      226.1000000000        0.0319154000
      226.2000000000        0.0328865000
      226.3000000000        0.0341751000
      226.4000000000        0.0357588000
      226.5000000000        0.0376242000
      226.6000000000        0.0397577000
      226.7000000000        0.0421352000
      226.8000000000        0.0447203000
      226.9000000000        0.0474714000
      227.0000000000        0.0503501000
      227.1000000000        0.0533226000
      227.2000000000        0.0563521000
      227.3000000000        0.0593862000
      227.4000000000        0.0623488000
      227.5000000000        0.0651450000
      227.6000000000        0.0676797000
      227.7000000000        0.0698828000
      227.8000000000        0.0717279000
      227.9000000000        0.0732352000
      228.0000000000        0.0744571000
      228.1000000000        0.0754527000
      228.2000000000        0.0762623000
      228.3000000000        0.0768919000
      228.4000000000        0.0773137000
      228.5000000000        0.0774806000
      228.6000000000        0.0773481000
      228.7000000000        0.0768949000
      228.8000000000        0.0761341000
      228.9000000000        0.0751133000
      229.0000000000        0.0739026000
      229.1000000000        0.0725787000
      229.2000000000        0.0712087000
      229.3000000000        0.0698416000
      229.4000000000        0.0685059000
      229.5000000000        0.0672138000
      229.6000000000        0.0659672000
      229.7000000000        0.0647652000
      229.8000000000        0.0636088000
      229.9000000000        0.0625032000
      230.0000000000        0.0614574000
      230.1000000000        0.0604818000
      230.2000000000        0.0595861000
      230.3000000000        0.0587772000
      230.4000000000        0.0580591000
      230.5000000000        0.0574332000
      230.6000000000        0.0568981000
      230.7000000000        0.0564478000
      230.8000000000        0.0560711000
      230.9000000000        0.0557515000
      231.0000000000        0.0554681000
      231.1000000000        0.0551989000
      231.2000000000        0.0549251000
      231.3000000000        0.0546354000
      231.4000000000        0.0543310000
      231.5000000000        0.0540281000
      231.6000000000        0.0537566000
      231.7000000000        0.0535555000
      231.8000000000        0.0534640000
      231.9000000000        0.0535123000
      232.0000000000        0.0537139000
      232.1000000000        0.0540611000
      232.2000000000        0.0545249000
      232.3000000000        0.0550595000
      232.4000000000        0.0556102000
      232.5000000000        0.0561244000
      232.6000000000        0.0565617000
      232.7000000000        0.0569001000
      232.8000000000        0.0571380000
      232.9000000000        0.0572889000
      233.0000000000        0.0573740000
      233.1000000000        0.0574123000
      233.2000000000        0.0574147000
      233.3000000000        0.0573812000
      233.4000000000        0.0573040000
      233.5000000000        0.0571714000
      233.6000000000        0.0569726000
      233.7000000000        0.0567000000
      233.8000000000        0.0563498000
      233.9000000000        0.0559236000
      234.0000000000        0.0554304000
      234.1000000000        0.0548896000
      234.2000000000        0.0543358000
      234.3000000000        0.0538225000
      234.4000000000        0.0534203000
      234.5000000000        0.0532083000
      234.6000000000        0.0532580000
      234.7000000000        0.0536196000
      234.8000000000        0.0543146000
      234.9000000000        0.0553383000
      235.0000000000        0.0566712000
      235.1000000000        0.0582911000
      235.2000000000        0.0601804000
      235.3000000000        0.0623244000
      235.4000000000        0.0647047000
      235.5000000000        0.0672940000
      235.6000000000        0.0700559000
      235.7000000000        0.0729493000
      235.8000000000        0.0759362000
      235.9000000000        0.0789883000
      236.0000000000        0.0820875000
      236.1000000000        0.0852204000
      236.2000000000        0.0883687000
      236.3000000000        0.0915004000
      236.4000000000        0.0945666000
      236.5000000000        0.0975053000
      236.6000000000        0.1002520000
      236.7000000000        0.1027547000
      236.8000000000        0.1049856000
      236.9000000000        0.1069464000
      237.0000000000        0.1086635000
      237.1000000000        0.1101748000
      237.2000000000        0.1115147000
      237.3000000000        0.1127006000
      237.4000000000        0.1137289000
      237.5000000000        0.1145778000
      237.6000000000        0.1152163000
      237.7000000000        0.1156139000
      237.8000000000        0.1157498000
      237.9000000000        0.1156190000
      238.0000000000        0.1152352000
      238.1000000000        0.1146282000
      238.2000000000        0.1138366000
      238.3000000000        0.1128970000
      238.4000000000        0.1118336000
      238.5000000000        0.1106527000
      238.6000000000        0.1093427000
      238.7000000000        0.1078831000
      238.8000000000        0.1062565000
      238.9000000000        0.1044618000
      239.0000000000        0.1025210000
      239.1000000000        0.1004786000
      239.2000000000        0.0983927000
      239.3000000000        0.0963225000
      239.4000000000        0.0943153000
      239.5000000000        0.0923996000
      239.6000000000        0.0905848000
      239.7000000000        0.0888682000
      239.8000000000        0.0872457000
      239.9000000000        0.0857199000
      240.0000000000        0.0843036000
      240.1000000000        0.0830158000
      240.2000000000        0.0818743000
      240.3000000000        0.0808890000
      240.4000000000        0.0800595000
      240.5000000000        0.0793787000
      240.6000000000        0.0788361000
      240.7000000000        0.0784216000
      240.8000000000        0.0781252000
      240.9000000000        0.0779347000
      241.0000000000        0.0778328000
      241.1000000000        0.0777965000
      241.2000000000        0.0777995000
      241.3000000000        0.0778193000
      241.4000000000        0.0778448000
      241.5000000000        0.0778803000
      241.6000000000        0.0779442000
      241.7000000000        0.0780615000
      241.8000000000        0.0782537000
      241.9000000000        0.0785296000
      242.0000000000        0.0788796000
      242.1000000000        0.0792762000
      242.2000000000        0.0796810000
      242.3000000000        0.0800550000
      242.4000000000        0.0803678000
      242.5000000000        0.0806037000
      242.6000000000        0.0807610000
      242.7000000000        0.0808482000
      242.8000000000        0.0808761000
      242.9000000000        0.0808508000
      243.0000000000        0.0807702000
      243.1000000000        0.0806249000
      243.2000000000        0.0804052000
      243.3000000000        0.0801094000
      243.4000000000        0.0797505000
      243.5000000000        0.0793563000
      243.6000000000        0.0789636000
      243.7000000000        0.0786087000
      243.8000000000        0.0783176000
      243.9000000000        0.0780991000
      244.0000000000        0.0779438000
      244.1000000000        0.0778279000
      244.2000000000        0.0777208000
      244.3000000000        0.0775951000
      244.4000000000        0.0774343000
      244.5000000000        0.0772370000
      244.6000000000        0.0770168000
      244.7000000000        0.0767979000
      244.8000000000        0.0766073000
      244.9000000000        0.0764678000
      245.0000000000        0.0763926000
      245.1000000000        0.0763841000
      245.2000000000        0.0764367000
      245.3000000000        0.0765424000
      245.4000000000        0.0766980000
      245.5000000000        0.0769088000
      245.6000000000        0.0771895000
      245.7000000000        0.0775609000
      245.8000000000        0.0780431000
      245.9000000000        0.0786487000
      246.0000000000        0.0793775000
      246.1000000000        0.0802169000
      246.2000000000        0.0811456000
      246.3000000000        0.0821403000
      246.4000000000        0.0831817000
      246.5000000000        0.0842588000
      246.6000000000        0.0853691000
      246.7000000000        0.0865173000
      246.8000000000        0.0877120000
      246.9000000000        0.0889623000
      247.0000000000        0.0902755000
      247.1000000000        0.0916561000
      247.2000000000        0.0931066000
      247.3000000000        0.0946290000
      247.4000000000        0.0962263000
      247.5000000000        0.0979029000
      247.6000000000        0.0996638000
      247.7000000000        0.1015133000
      247.8000000000        0.1034544000
      247.9000000000        0.1054892000
      248.0000000000        0.1076200000
      248.1000000000        0.1098522000
      248.2000000000        0.1121932000
      248.3000000000        0.1146499000
      248.4000000000        0.1172205000
      248.5000000000        0.1198856000
      248.6000000000        0.1225999000
      248.7000000000        0.1252916000
      248.8000000000        0.1278705000
      248.9000000000        0.1302467000
      249.0000000000        0.1323527000
      249.1000000000        0.1341621000
      249.2000000000        0.1356935000
      249.3000000000        0.1369990000
      249.4000000000        0.1381396000
      249.5000000000        0.1391555000
      249.6000000000        0.1400449000
      249.7000000000        0.1407573000
      249.8000000000        0.1412045000
      249.9000000000        0.1412870000
      250.0000000000        0.1409234000
      250.1000000000        0.1400691000
      250.2000000000        0.1387151000
      250.3000000000        0.1368661000
      250.4000000000        0.1345132000
      250.5000000000        0.1316193000
      250.6000000000        0.1281307000
      250.7000000000        0.1240169000
      250.8000000000        0.1193217000
      250.9000000000        0.1142049000
      251.0000000000        0.1089459000
      251.1000000000        0.1038977000
      251.2000000000        0.0994056000
      251.3000000000        0.0957381000
      251.4000000000        0.0930667000
      251.5000000000        0.0914906000
      251.6000000000        0.0910703000
      251.7000000000        0.0918404000
      251.8000000000        0.0937900000
      251.9000000000        0.0968291000
      252.0000000000        0.1007800000
      252.1000000000        0.1054094000
      252.2000000000        0.1104770000
      252.3000000000        0.1157667000
      252.4000000000        0.1210887000
      252.5000000000        0.1262661000
      252.6000000000        0.1311206000
      252.7000000000        0.1354760000
      252.8000000000        0.1391839000
      252.9000000000        0.1421598000
      253.0000000000        0.1444074000
      253.1000000000        0.1460149000
      253.2000000000        0.1471228000
      253.3000000000        0.1478799000
      253.4000000000        0.1484017000
      253.5000000000        0.1487467000
      253.6000000000        0.1489132000
      253.7000000000        0.1488584000
      253.8000000000        0.1485289000
      253.9000000000        0.1478911000
      254.0000000000        0.1469487000
      254.1000000000        0.1457415000
      254.2000000000        0.1443289000
      254.3000000000        0.1427692000
      254.4000000000        0.1411040000
      254.5000000000        0.1393548000
      254.6000000000        0.1375292000
      254.7000000000        0.1356327000
      254.8000000000        0.1336795000
      254.9000000000        0.1316986000
      255.0000000000        0.1297324000
      255.1000000000        0.1278289000
      255.2000000000        0.1260314000
      255.3000000000        0.1243687000
      255.4000000000        0.1228504000
      255.5000000000        0.1214681000
      255.6000000000        0.1201997000
      255.7000000000        0.1190165000
      255.8000000000        0.1178883000
      255.9000000000        0.1167874000
      256.0000000000        0.1156923000
      256.1000000000        0.1145900000
      256.2000000000        0.1134771000
      256.3000000000        0.1123605000
      256.4000000000        0.1112560000
      256.5000000000        0.1101865000
      256.6000000000        0.1091777000
      256.7000000000        0.1082533000
      256.8000000000        0.1074296000
      256.9000000000        0.1067116000
      257.0000000000        0.1060922000
      257.1000000000        0.1055547000
      257.2000000000        0.1050770000
      257.3000000000        0.1046378000
      257.4000000000        0.1042223000
      257.5000000000        0.1038275000
      257.6000000000        0.1034620000
      257.7000000000        0.1031409000
      257.8000000000        0.1028784000
      257.9000000000        0.1026797000
      258.0000000000        0.1025356000
      258.1000000000        0.1024233000
      258.2000000000        0.1023106000
      258.3000000000        0.1021651000
      258.4000000000        0.1019642000
      258.5000000000        0.1017027000
      258.6000000000        0.1013954000
      258.7000000000        0.1010740000
      258.8000000000        0.1007778000
      258.9000000000        0.1005446000
      259.0000000000        0.1004019000
      259.1000000000        0.1003631000
      259.2000000000        0.1004265000
      259.3000000000        0.1005794000
      259.4000000000        0.1008021000
      259.5000000000        0.1010745000
      259.6000000000        0.1013815000
      259.7000000000        0.1017166000
      259.8000000000        0.1020847000
      259.9000000000        0.1025020000
      260.0000000000        0.1029927000
      260.1000000000        0.1035832000
      260.2000000000        0.1042945000
      260.3000000000        0.1051357000
      260.4000000000        0.1061015000
      260.5000000000        0.1071728000
      260.6000000000        0.1083229000
      260.7000000000        0.1095240000
      260.8000000000        0.1107550000
      260.9000000000        0.1120052000
      261.0000000000        0.1132761000
      261.1000000000        0.1145789000
      261.2000000000        0.1159294000
      261.3000000000        0.1173426000
      261.4000000000        0.1188282000
      261.5000000000        0.1203885000
      261.6000000000        0.1220197000
      261.7000000000        0.1237123000
      261.8000000000        0.1254526000
      261.9000000000        0.1272226000
      262.0000000000        0.1290018000
      262.1000000000        0.1307687000
      262.2000000000        0.1325038000
      262.3000000000        0.1341908000
      262.4000000000        0.1358171000
      262.5000000000        0.1373723000
      262.6000000000        0.1388472000
      262.7000000000        0.1402339000
      262.8000000000        0.1415256000
      262.9000000000        0.1427185000
      263.0000000000        0.1438139000
      263.1000000000        0.1448213000
      263.2000000000        0.1457588000
      263.3000000000        0.1466503000
      263.4000000000        0.1475170000
      263.5000000000        0.1483667000
      263.6000000000        0.1491861000
      263.7000000000        0.1499384000
      263.8000000000        0.1505721000
      263.9000000000        0.1510389000
      264.0000000000        0.1513142000
      264.1000000000        0.1514115000
      264.2000000000        0.1513836000
      264.3000000000        0.1513077000
      264.4000000000        0.1512619000
      264.5000000000        0.1513024000
      264.6000000000        0.1514519000
      264.7000000000        0.1517011000
      264.8000000000        0.1520220000
      264.9000000000        0.1523851000
      265.0000000000        0.1527743000
      265.1000000000        0.1531915000
      265.2000000000        0.1536500000
      265.3000000000        0.1541617000
      265.4000000000        0.1547253000
      265.5000000000        0.1553234000
      265.6000000000        0.1559257000
      265.7000000000        0.1564977000
      265.8000000000        0.1570069000
      265.9000000000        0.1574263000
      266.0000000000        0.1577320000
      266.1000000000        0.1578986000
      266.2000000000        0.1578956000
      266.3000000000        0.1576881000
      266.4000000000        0.1572399000
      266.5000000000        0.1565208000
      266.6000000000        0.1555118000
      266.7000000000        0.1542113000
      266.8000000000        0.1526390000
      266.9000000000        0.1508390000
      267.0000000000        0.1488780000
      267.1000000000        0.1468394000
      267.2000000000        0.1448131000
      267.3000000000        0.1428880000
      267.4000000000        0.1411474000
      267.5000000000        0.1396644000
      267.6000000000        0.1384967000
      267.7000000000        0.1376789000
      267.8000000000        0.1372178000
      267.9000000000        0.1370898000
      268.0000000000        0.1372439000
      268.1000000000        0.1376121000
      268.2000000000        0.1381258000
      268.3000000000        0.1387319000
      268.4000000000        0.1394016000
      268.5000000000        0.1401302000
      268.6000000000        0.1409278000
      268.7000000000        0.1418063000
      268.8000000000        0.1427660000
      268.9000000000        0.1437866000
      269.0000000000        0.1448256000
      269.1000000000        0.1458249000
      269.2000000000        0.1467217000
      269.3000000000        0.1474604000
      269.4000000000        0.1480021000
      269.5000000000        0.1483288000
      269.6000000000        0.1484426000
      269.7000000000        0.1483609000
      269.8000000000        0.1481113000
      269.9000000000        0.1477273000
      270.0000000000        0.1472460000
      270.1000000000        0.1467068000
      270.2000000000        0.1461493000
      270.3000000000        0.1456097000
      270.4000000000        0.1451176000
      270.5000000000        0.1446935000
      270.6000000000        0.1443494000
      270.7000000000        0.1440889000
      270.8000000000        0.1439084000
      270.9000000000        0.1437970000
      271.0000000000        0.1437372000
      271.1000000000        0.1437072000
      271.2000000000        0.1436855000
      271.3000000000        0.1436556000
      271.4000000000        0.1436103000
      271.5000000000        0.1435531000
      271.6000000000        0.1434975000
      271.7000000000        0.1434625000
      271.8000000000        0.1434669000
      271.9000000000        0.1435216000
      272.0000000000        0.1436250000
      272.1000000000        0.1437611000
      272.2000000000        0.1439037000
      272.3000000000        0.1440221000
      272.4000000000        0.1440891000
      272.5000000000        0.1440864000
      272.6000000000        0.1440083000
      272.7000000000        0.1438603000
      272.8000000000        0.1436554000
      272.9000000000        0.1434083000
      273.0000000000        0.1431305000
      273.1000000000        0.1428270000
      273.2000000000        0.1424953000
      273.3000000000        0.1421256000
      273.4000000000        0.1417028000
      273.5000000000        0.1412089000
      273.6000000000        0.1406262000
      273.7000000000        0.1399417000
      273.8000000000        0.1391519000
      273.9000000000        0.1382683000
      274.0000000000        0.1373196000
      274.1000000000        0.1363506000
      274.2000000000        0.1354161000
      274.3000000000        0.1345712000
      274.4000000000        0.1338614000
      274.5000000000        0.1333159000
      274.6000000000        0.1329493000
      274.7000000000        0.1327700000
      274.8000000000        0.1327891000
      274.9000000000        0.1330238000
      275.0000000000        0.1334925000
      275.1000000000        0.1342051000
      275.2000000000        0.1351537000
      275.3000000000        0.1363090000
      275.4000000000        0.1376255000
      275.5000000000        0.1390523000
      275.6000000000        0.1405416000
      275.7000000000        0.1420533000
      275.8000000000        0.1435536000
      275.9000000000        0.1450117000
      276.0000000000        0.1463954000
      276.1000000000        0.1476690000
      276.2000000000        0.1487964000
      276.3000000000        0.1497477000
      276.4000000000        0.1505043000
      276.5000000000        0.1510600000
      276.6000000000        0.1514195000
      276.7000000000        0.1515951000
      276.8000000000        0.1516011000
      276.9000000000        0.1514467000
      277.0000000000        0.1511291000
      277.1000000000        0.1506304000
      277.2000000000        0.1499216000
      277.3000000000        0.1489730000
      277.4000000000        0.1477661000
      277.5000000000        0.1463054000
      277.6000000000        0.1446278000
      277.7000000000        0.1428045000
      277.8000000000        0.1409328000
      277.9000000000        0.1391150000
      278.0000000000        0.1374366000
      278.1000000000        0.1359513000
      278.2000000000        0.1346819000
      278.3000000000        0.1336335000
      278.4000000000        0.1328107000
      278.5000000000        0.1322304000
      278.6000000000        0.1319237000
      278.7000000000        0.1319260000
      278.8000000000        0.1322612000
      278.9000000000        0.1329297000
      279.0000000000        0.1339048000
      279.1000000000        0.1351384000
      279.2000000000        0.1365719000
      279.3000000000        0.1381486000
      279.4000000000        0.1398206000
      279.5000000000        0.1415490000
      279.6000000000        0.1432991000
      279.7000000000        0.1450372000
      279.8000000000        0.1467308000
      279.9000000000        0.1483506000
      280.0000000000        0.1498744000
      280.1000000000        0.1512884000
      280.2000000000        0.1525877000
      280.3000000000        0.1537735000
      280.4000000000        0.1548496000
      280.5000000000        0.1558179000
      280.6000000000        0.1566779000
      280.7000000000        0.1574273000
      280.8000000000        0.1580655000
      280.9000000000        0.1585959000
      281.0000000000        0.1590271000
      281.1000000000        0.1593732000
      281.2000000000        0.1596524000
      281.3000000000        0.1598848000
      281.4000000000        0.1600906000
      281.5000000000        0.1602875000
      281.6000000000        0.1604899000
      281.7000000000        0.1607073000
      281.8000000000        0.1609446000
      281.9000000000        0.1612022000
      282.0000000000        0.1614763000
      282.1000000000        0.1617599000
      282.2000000000        0.1620450000
      282.3000000000        0.1623246000
      282.4000000000        0.1625951000
      282.5000000000        0.1628564000
      282.6000000000        0.1631109000
      282.7000000000        0.1633608000
      282.8000000000        0.1636064000
      282.9000000000        0.1638452000
      283.0000000000        0.1640712000
      283.1000000000        0.1642730000
      283.2000000000        0.1644327000
      283.3000000000        0.1645271000
      283.4000000000        0.1645315000
      283.5000000000        0.1644251000
      283.6000000000        0.1641954000
      283.7000000000        0.1638381000
      283.8000000000        0.1633539000
      283.9000000000        0.1627429000
      284.0000000000        0.1619996000
      284.1000000000        0.1611118000
      284.2000000000        0.1600636000
      284.3000000000        0.1588440000
      284.4000000000        0.1574540000
      284.5000000000        0.1559132000
      284.6000000000        0.1542588000
      284.7000000000        0.1525422000
      284.8000000000        0.1508244000
      284.9000000000        0.1491738000
      285.0000000000        0.1476664000
      285.1000000000        0.1463859000
      285.2000000000        0.1454183000
      285.3000000000        0.1448415000
      285.4000000000        0.1447114000
      285.5000000000        0.1450490000
      285.6000000000        0.1458403000
      285.7000000000        0.1470485000
      285.8000000000        0.1486298000
      285.9000000000        0.1505422000
      286.0000000000        0.1527437000
      286.1000000000        0.1551850000
      286.2000000000        0.1578005000
      286.3000000000        0.1605043000
      286.4000000000        0.1631961000
      286.5000000000        0.1657794000
      286.6000000000        0.1681821000
      286.7000000000        0.1703693000
      286.8000000000        0.1723439000
      286.9000000000        0.1741351000
      287.0000000000        0.1757803000
      287.1000000000        0.1773057000
      287.2000000000        0.1787117000
      287.3000000000        0.1799707000
      287.4000000000        0.1810388000
      287.5000000000        0.1818752000
      287.6000000000        0.1824611000
      287.7000000000        0.1828097000
      287.8000000000        0.1829626000
      287.9000000000        0.1829754000
      288.0000000000        0.1828989000
      288.1000000000        0.1827630000
      288.2000000000        0.1825707000
      288.3000000000        0.1823019000
      288.4000000000        0.1819266000
      288.5000000000        0.1814199000
      288.6000000000        0.1807748000
      288.7000000000        0.1800075000
      288.8000000000        0.1791549000
      288.9000000000        0.1782650000
      289.0000000000        0.1773872000
      289.1000000000        0.1765635000
      289.2000000000        0.1758224000
      289.3000000000        0.1751765000
      289.4000000000        0.1746225000
      289.5000000000        0.1741436000
      289.6000000000        0.1737142000
      289.7000000000        0.1733043000
      289.8000000000        0.1728840000
      289.9000000000        0.1724280000
      290.0000000000        0.1719193000
      290.1000000000        0.1713515000
      290.2000000000        0.1707275000
      290.3000000000        0.1700566000
      290.4000000000        0.1693495000
      290.5000000000        0.1686132000
      290.6000000000        0.1678490000
      290.7000000000        0.1670523000
      290.8000000000        0.1662152000
      290.9000000000        0.1653293000
      291.0000000000        0.1643896000
      291.1000000000        0.1633952000
      291.2000000000        0.1623503000
      291.3000000000        0.1612621000
      291.4000000000        0.1601406000
      291.5000000000        0.1589978000
      291.6000000000        0.1578468000
      291.7000000000        0.1567013000
      291.8000000000        0.1555735000
      291.9000000000        0.1544723000
      292.0000000000        0.1534024000
      292.1000000000        0.1523643000
      292.2000000000        0.1513558000
      292.3000000000        0.1503734000
      292.4000000000        0.1494155000
      292.5000000000        0.1484840000
      292.6000000000        0.1475859000
      292.7000000000        0.1467327000
      292.8000000000        0.1459362000
      292.9000000000        0.1452044000
      293.0000000000        0.1445394000
      293.1000000000        0.1439394000
      293.2000000000        0.1434031000
      293.3000000000        0.1429353000
      293.4000000000        0.1425488000
      293.5000000000        0.1422639000
      293.6000000000        0.1421029000
      293.7000000000        0.1420822000
      293.8000000000        0.1422046000
      293.9000000000        0.1424555000
      294.0000000000        0.1428049000
      294.1000000000        0.1432149000
      294.2000000000        0.1436505000
      294.3000000000        0.1440877000
      294.4000000000        0.1445185000
      294.5000000000        0.1449495000
      294.6000000000        0.1453972000
      294.7000000000        0.1458829000
      294.8000000000        0.1464270000
      294.9000000000        0.1470460000
      295.0000000000        0.1477487000
      295.1000000000        0.1485345000
      295.2000000000        0.1493928000
      295.3000000000        0.1503059000
      295.4000000000        0.1512522000
      295.5000000000        0.1522096000
      295.6000000000        0.1531588000
      295.7000000000        0.1540864000
      295.8000000000        0.1549879000
      295.9000000000        0.1558704000
      296.0000000000        0.1567518000
      296.1000000000        0.1576565000
      296.2000000000        0.1586096000
      296.3000000000        0.1596301000
      296.4000000000        0.1607271000
      296.5000000000        0.1618988000
      296.6000000000        0.1631350000
      296.7000000000        0.1644207000
      296.8000000000        0.1657411000
      296.9000000000        0.1670855000
      297.0000000000        0.1684493000
      297.1000000000        0.1698337000
      297.2000000000        0.1712427000
      297.3000000000        0.1726796000
      297.4000000000        0.1741434000
      297.5000000000        0.1756288000
      297.6000000000        0.1771262000
      297.7000000000        0.1786244000
      297.8000000000        0.1801117000
      297.9000000000        0.1815755000
      298.0000000000        0.1830007000
      298.1000000000        0.1843674000
      298.2000000000        0.1856490000
      298.3000000000        0.1868136000
      298.4000000000        0.1878295000
      298.5000000000        0.1886720000
      298.6000000000        0.1893305000
      298.7000000000        0.1898116000
      298.8000000000        0.1901335000
      298.9000000000        0.1903148000
      299.0000000000        0.1903563000
      299.1000000000        0.1902265000
      299.2000000000        0.1898537000
      299.3000000000        0.1891354000
      299.4000000000        0.1879615000
      299.5000000000        0.1862452000
      299.6000000000        0.1839472000
      299.7000000000        0.1810817000
      299.8000000000        0.1777033000
      299.9000000000        0.1738853000
      300.0000000000        0.1697064000
      300.1000000000        0.1652544000
      300.2000000000        0.1606466000
      300.3000000000        0.1560532000
      300.4000000000        0.1517059000
      300.5000000000        0.1478702000
      300.6000000000        0.1447834000
      300.7000000000        0.1425920000
      300.8000000000        0.1413324000
      300.9000000000        0.1409656000
      301.0000000000        0.1414284000
      301.1000000000        0.1426620000
      301.2000000000        0.1446066000
      301.3000000000        0.1471766000
      301.4000000000        0.1502401000
      301.5000000000        0.1536265000
      301.6000000000        0.1571651000
      301.7000000000        0.1607288000
      301.8000000000        0.1642509000
      301.9000000000        0.1677078000
      302.0000000000        0.1710831000
      302.1000000000        0.1743330000
      302.2000000000        0.1773709000
      302.3000000000        0.1800786000
      302.4000000000        0.1823393000
      302.5000000000        0.1840776000
      302.6000000000        0.1852838000
      302.7000000000        0.1860138000
      302.8000000000        0.1863659000
      302.9000000000        0.1864467000
      303.0000000000        0.1863415000
      303.1000000000        0.1860967000
      303.2000000000        0.1857184000
      303.3000000000        0.1851846000
      303.4000000000        0.1844660000
      303.5000000000        0.1835463000
      303.6000000000        0.1824356000
      303.7000000000        0.1811719000
      303.8000000000        0.1798125000
      303.9000000000        0.1784196000
      304.0000000000        0.1770464000
      304.1000000000        0.1757275000
      304.2000000000        0.1744749000
      304.3000000000        0.1732817000
      304.4000000000        0.1721283000
      304.5000000000        0.1709924000
      304.6000000000        0.1698577000
      304.7000000000        0.1687194000
      304.8000000000        0.1675853000
      304.9000000000        0.1664719000
      305.0000000000        0.1653985000
      305.1000000000        0.1643807000
      305.2000000000        0.1634268000
      305.3000000000        0.1625354000
      305.4000000000        0.1616961000
      305.5000000000        0.1608922000
      305.6000000000        0.1601051000
      305.7000000000        0.1593198000
      305.8000000000        0.1585296000
      305.9000000000        0.1577394000
      306.0000000000        0.1569648000
      306.1000000000        0.1562291000
      306.2000000000        0.1555582000
      306.3000000000        0.1549751000
      306.4000000000        0.1544945000
      306.5000000000        0.1541193000
      306.6000000000        0.1538391000
      306.7000000000        0.1536318000
      306.8000000000        0.1534690000
      306.9000000000        0.1533229000
      307.0000000000        0.1531738000
      307.1000000000        0.1530155000
      307.2000000000        0.1528572000
      307.3000000000        0.1527206000
      307.4000000000        0.1526343000
      307.5000000000        0.1526251000
      307.6000000000        0.1527109000
      307.7000000000        0.1528963000
      307.8000000000        0.1531711000
      307.9000000000        0.1535134000
      308.0000000000        0.1538944000
      308.1000000000        0.1542855000
      308.2000000000        0.1546648000
      308.3000000000        0.1550221000
      308.4000000000        0.1553599000
      308.5000000000        0.1556898000
      308.6000000000        0.1560263000
      308.7000000000        0.1563797000
      308.8000000000        0.1567503000
      308.9000000000        0.1571272000
      309.0000000000        0.1574904000
      309.1000000000        0.1578174000
      309.2000000000        0.1580914000
      309.3000000000        0.1583057000
      309.4000000000        0.1584645000
      309.5000000000        0.1585781000
      309.6000000000        0.1586561000
      309.7000000000        0.1587032000
      309.8000000000        0.1587179000
      309.9000000000        0.1586953000
      310.0000000000        0.1586324000
      310.1000000000        0.1585325000
      310.2000000000        0.1584086000
      310.3000000000        0.1582815000
      310.4000000000        0.1581765000
      310.5000000000        0.1581176000
      310.6000000000        0.1581239000
      310.7000000000        0.1582076000
      310.8000000000        0.1583746000
      310.9000000000        0.1586272000
      311.0000000000        0.1589668000
      311.1000000000        0.1593972000
      311.2000000000        0.1599239000
      311.3000000000        0.1605517000
      311.4000000000        0.1612802000
      311.5000000000        0.1621037000
      311.6000000000        0.1630139000
      311.7000000000        0.1640053000
      311.8000000000        0.1650789000
      311.9000000000        0.1662413000
      312.0000000000        0.1674994000
      312.1000000000        0.1688517000
      312.2000000000        0.1702817000
      312.3000000000        0.1717578000
      312.4000000000        0.1732402000
      312.5000000000        0.1746901000
      312.6000000000        0.1760779000
      312.7000000000        0.1773886000
      312.8000000000        0.1786231000
      312.9000000000        0.1797963000
      313.0000000000        0.1809318000
      313.1000000000        0.1820549000
      313.2000000000        0.1831873000
      313.3000000000        0.1843442000
      313.4000000000        0.1855308000
      313.5000000000        0.1867401000
      313.6000000000        0.1879533000
      313.7000000000        0.1891445000
      313.8000000000        0.1902888000
      313.9000000000        0.1913694000
      314.0000000000        0.1923812000
      314.1000000000        0.1933284000
      314.2000000000        0.1942181000
      314.3000000000        0.1950544000
      314.4000000000        0.1958334000
      314.5000000000        0.1965417000
      314.6000000000        0.1971590000
      314.7000000000        0.1976633000
      314.8000000000        0.1980383000
      314.9000000000        0.1982797000
      315.0000000000        0.1983986000
      315.1000000000        0.1984171000
      315.2000000000        0.1983604000
      315.3000000000        0.1982469000
      315.4000000000        0.1980803000
      315.5000000000        0.1978470000
      315.6000000000        0.1975193000
      315.7000000000        0.1970637000
      315.8000000000        0.1964506000
      315.9000000000        0.1956634000
      316.0000000000        0.1947008000
      316.1000000000        0.1935741000
      316.2000000000        0.1922986000
      316.3000000000        0.1908837000
      316.4000000000        0.1893273000
      316.5000000000        0.1876148000
      316.6000000000        0.1857249000
      316.7000000000        0.1836398000
      316.8000000000        0.1813560000
      316.9000000000        0.1788932000
      317.0000000000        0.1762964000
      317.1000000000        0.1736292000
      317.2000000000        0.1709616000
      317.3000000000        0.1683572000
      317.4000000000        0.1658680000
      317.5000000000        0.1635359000
      317.6000000000        0.1613979000
      317.7000000000        0.1594886000
      317.8000000000        0.1578387000
      317.9000000000        0.1564703000
      318.0000000000        0.1553904000
      318.1000000000        0.1545897000
      318.2000000000        0.1540500000
      318.3000000000        0.1537549000
      318.4000000000        0.1536959000
      318.5000000000        0.1538703000
      318.6000000000        0.1542735000
      318.7000000000        0.1548910000
      318.8000000000        0.1556914000
      318.9000000000        0.1566241000
      319.0000000000        0.1576261000
      319.1000000000        0.1586377000
      319.2000000000        0.1596203000
      319.3000000000        0.1605645000
      319.4000000000        0.1614854000
      319.5000000000        0.1624090000
      319.6000000000        0.1633566000
      319.7000000000        0.1643318000
      319.8000000000        0.1653153000
      319.9000000000        0.1662694000
      320.0000000000        0.1671500000
      320.1000000000        0.1679204000
      320.2000000000        0.1685615000
      320.3000000000        0.1690731000
      320.4000000000        0.1694701000
      320.5000000000        0.1697754000
      320.6000000000        0.1700132000
      320.7000000000        0.1702031000
      320.8000000000        0.1703580000
      320.9000000000        0.1704841000
      321.0000000000        0.1705852000
      321.1000000000        0.1706675000
      321.2000000000        0.1707440000
      321.3000000000        0.1708343000
      321.4000000000        0.1709613000
      321.5000000000        0.1711466000
      321.6000000000        0.1714044000
      321.7000000000        0.1717379000
      321.8000000000        0.1721379000
      321.9000000000        0.1725837000
      322.0000000000        0.1730488000
      322.1000000000        0.1735078000
      322.2000000000        0.1739440000
      322.3000000000        0.1743541000
      322.4000000000        0.1747475000
      322.5000000000        0.1751408000
      322.6000000000        0.1755503000
      322.7000000000        0.1759854000
      322.8000000000        0.1764454000
      322.9000000000        0.1769208000
      323.0000000000        0.1773972000
      323.1000000000        0.1778606000
      323.2000000000        0.1783024000
      323.3000000000        0.1787217000
      323.4000000000        0.1791249000
      323.5000000000        0.1795208000
      323.6000000000        0.1799129000
      323.7000000000        0.1802941000
      323.8000000000        0.1806468000
      323.9000000000        0.1809481000
      324.0000000000        0.1811787000
      324.1000000000        0.1813293000
      324.2000000000        0.1814034000
      324.3000000000        0.1814152000
      324.4000000000        0.1813849000
      324.5000000000        0.1813322000
      324.6000000000        0.1812717000
      324.7000000000        0.1812107000
      324.8000000000        0.1811530000
      324.9000000000        0.1811045000
      325.0000000000        0.1810771000
      325.1000000000        0.1810855000
      325.2000000000        0.1811383000
      325.3000000000        0.1812275000
      325.4000000000        0.1813207000
      325.5000000000        0.1813616000
      325.6000000000        0.1812795000
      325.7000000000        0.1810045000
      325.8000000000        0.1804859000
      325.9000000000        0.1797073000
      326.0000000000        0.1786929000
      326.1000000000        0.1775012000
      326.2000000000        0.1762050000
      326.3000000000        0.1748686000
      326.4000000000        0.1735308000
      326.5000000000        0.1722017000
      326.6000000000        0.1708730000
      326.7000000000        0.1695389000
      326.8000000000        0.1682187000
      326.9000000000        0.1669710000
      327.0000000000        0.1658907000
      327.1000000000        0.1650862000
      327.2000000000        0.1646493000
      327.3000000000        0.1646334000
      327.4000000000        0.1650465000
      327.5000000000        0.1658577000
      327.6000000000        0.1670135000
      327.7000000000        0.1684525000
      327.8000000000        0.1701138000
      327.9000000000        0.1719361000
      328.0000000000        0.1738563000
      328.1000000000        0.1758122000
      328.2000000000        0.1777495000
      328.3000000000        0.1796278000
      328.4000000000        0.1814220000
      328.5000000000        0.1831196000
      328.6000000000        0.1847140000
      328.7000000000        0.1861974000
      328.8000000000        0.1875565000
      328.9000000000        0.1887736000
      329.0000000000        0.1898320000
      329.1000000000        0.1907196000
      329.2000000000        0.1914313000
      329.3000000000        0.1919696000
      329.4000000000        0.1923438000
      329.5000000000        0.1925685000
      329.6000000000        0.1926605000
      329.7000000000        0.1926354000
      329.8000000000        0.1925040000
      329.9000000000        0.1922722000
      330.0000000000        0.1919438000
      330.1000000000        0.1915247000
      330.2000000000        0.1910259000
      330.3000000000        0.1904647000
      330.4000000000        0.1898635000
      330.5000000000        0.1892468000
      330.6000000000        0.1886380000
      330.7000000000        0.1880559000
      330.8000000000        0.1875136000
      330.9000000000        0.1870184000
      331.0000000000        0.1865728000
      331.1000000000        0.1861760000
      331.2000000000        0.1858243000
      331.3000000000        0.1855110000
      331.4000000000        0.1852268000
      331.5000000000        0.1849605000
      331.6000000000        0.1847011000
      331.7000000000        0.1844409000
      331.8000000000        0.1841786000
      331.9000000000        0.1839223000
      332.0000000000        0.1836889000
      332.1000000000        0.1835012000
      332.2000000000        0.1833804000
      332.3000000000        0.1833383000
      332.4000000000        0.1833716000
      332.5000000000        0.1834600000
      332.6000000000        0.1835701000
      332.7000000000        0.1836613000
      332.8000000000        0.1836939000
      332.9000000000        0.1836375000
      333.0000000000        0.1834774000
      333.1000000000        0.1832180000
      333.2000000000        0.1828814000
      333.3000000000        0.1825008000
      333.4000000000        0.1821111000
      333.5000000000        0.1817387000
      333.6000000000        0.1813951000
      333.7000000000        0.1810762000
      333.8000000000        0.1807664000
      333.9000000000        0.1804451000
      334.0000000000        0.1800929000
      334.1000000000        0.1796929000
      334.2000000000        0.1792300000
      334.3000000000        0.1786899000
      334.4000000000        0.1780597000
      334.5000000000        0.1773321000
      334.6000000000        0.1765118000
      334.7000000000        0.1756204000
      334.8000000000        0.1746972000
      334.9000000000        0.1737945000
      335.0000000000        0.1729660000
      335.1000000000        0.1722536000
      335.2000000000        0.1716782000
      335.3000000000        0.1712377000
      335.4000000000        0.1709152000
      335.5000000000        0.1706919000
      335.6000000000        0.1705581000
      335.7000000000        0.1705175000
      335.8000000000        0.1705825000
      335.9000000000        0.1707646000
      336.0000000000        0.1710661000
      336.1000000000        0.1714806000
      336.2000000000        0.1719982000
      336.3000000000        0.1726130000
      336.4000000000        0.1733236000
      336.5000000000        0.1741271000
      336.6000000000        0.1750084000
      336.7000000000        0.1759304000
      336.8000000000        0.1768299000
      336.9000000000        0.1776281000
      337.0000000000        0.1782548000
      337.1000000000        0.1786770000
      337.2000000000        0.1789176000
      337.3000000000        0.1790514000
      337.4000000000        0.1791798000
      337.5000000000        0.1793958000
      337.6000000000        0.1797539000
      337.7000000000        0.1802568000
      337.8000000000        0.1808612000
      337.9000000000        0.1814969000
      338.0000000000        0.1820924000
      338.1000000000        0.1825983000
      338.2000000000        0.1830009000
      338.3000000000        0.1833225000
      338.4000000000        0.1836074000
      338.5000000000        0.1839023000
      338.6000000000        0.1842398000
      338.7000000000        0.1846302000
      338.8000000000        0.1850638000
      338.9000000000        0.1855182000
      339.0000000000        0.1859685000
      339.1000000000        0.1863949000
      339.2000000000        0.1867864000
      339.3000000000        0.1871404000
      339.4000000000        0.1874605000
      339.5000000000        0.1877536000
      339.6000000000        0.1880280000
      339.7000000000        0.1882909000
      339.8000000000        0.1885467000
      339.9000000000        0.1887968000
      340.0000000000        0.1890391000
      340.1000000000        0.1892683000
      340.2000000000        0.1894766000
      340.3000000000        0.1896541000
      340.4000000000        0.1897917000
      340.5000000000        0.1898839000
      340.6000000000        0.1899332000
      340.7000000000        0.1899513000
      340.8000000000        0.1899582000
      340.9000000000        0.1899776000
      341.0000000000        0.1900307000
      341.1000000000        0.1901294000
      341.2000000000        0.1902722000
      341.3000000000        0.1904441000
      341.4000000000        0.1906200000
      341.5000000000        0.1907710000
      341.6000000000        0.1908711000
      341.7000000000        0.1909031000
      341.8000000000        0.1908622000
      341.9000000000        0.1907567000
      342.0000000000        0.1906057000
      342.1000000000        0.1904344000
      342.2000000000        0.1902676000
      342.3000000000        0.1901215000
      342.4000000000        0.1899973000
      342.5000000000        0.1898787000
      342.6000000000        0.1897339000
      342.7000000000        0.1895204000
      342.8000000000        0.1891918000
      342.9000000000        0.1887043000
      343.0000000000        0.1880228000
      343.1000000000        0.1871257000
      343.2000000000        0.1860090000
      343.3000000000        0.1846855000
      343.4000000000        0.1831811000
      343.5000000000        0.1815277000
      343.6000000000        0.1797558000
      343.7000000000        0.1778868000
      343.8000000000        0.1759267000
      343.9000000000        0.1738667000
      344.0000000000        0.1716935000
      344.1000000000        0.1694095000
      344.2000000000        0.1670534000
      344.3000000000        0.1647110000
      344.4000000000        0.1625084000
      344.5000000000        0.1605904000
      344.6000000000        0.1590895000
      344.7000000000        0.1581011000
      344.8000000000        0.1576729000
      344.9000000000        0.1578124000
      345.0000000000        0.1585009000
      345.1000000000        0.1597055000
      345.2000000000        0.1613829000
      345.3000000000        0.1634775000
      345.4000000000        0.1659166000
      345.5000000000        0.1686125000
      345.6000000000        0.1714733000
      345.7000000000        0.1744204000
      345.8000000000        0.1774020000
      345.9000000000        0.1803933000
      346.0000000000        0.1833851000
      346.1000000000        0.1863670000
      346.2000000000        0.1893131000
      346.3000000000        0.1921745000
      346.4000000000        0.1948815000
      346.5000000000        0.1973554000
      346.6000000000        0.1995264000
      346.7000000000        0.2013494000
      346.8000000000        0.2028130000
      346.9000000000        0.2039377000
      347.0000000000        0.2047660000
      347.1000000000        0.2053500000
      347.2000000000        0.2057391000
      347.3000000000        0.2059729000
      347.4000000000        0.2060780000
      347.5000000000        0.2060703000
      347.6000000000        0.2059595000
      347.7000000000        0.2057538000
      347.8000000000        0.2054626000
      347.9000000000        0.2050974000
      348.0000000000        0.2046714000
      348.1000000000        0.2041993000
      348.2000000000        0.2036968000
      348.3000000000        0.2031786000
      348.4000000000        0.2026551000
      348.5000000000        0.2021292000
      348.6000000000        0.2015959000
      348.7000000000        0.2010460000
      348.8000000000        0.2004727000
      348.9000000000        0.1998761000
      349.0000000000        0.1992645000
      349.1000000000        0.1986513000
      349.2000000000        0.1980493000
      349.3000000000        0.1974667000
      349.4000000000        0.1969039000
      349.5000000000        0.1963522000
      349.6000000000        0.1957943000
      349.7000000000        0.1952071000
      349.8000000000        0.1945690000
      349.9000000000        0.1938663000
      350.0000000000        0.1930982000
      350.1000000000        0.1922752000
      350.2000000000        0.1914131000
      350.3000000000        0.1905244000
      350.4000000000        0.1896135000
      350.5000000000        0.1886762000
      350.6000000000        0.1877052000
      350.7000000000        0.1866966000
      350.8000000000        0.1856560000
      350.9000000000        0.1846003000
      351.0000000000        0.1835555000
      351.1000000000        0.1825519000
      351.2000000000        0.1816176000
      351.3000000000        0.1807727000
      351.4000000000        0.1800269000
      351.5000000000        0.1793791000
      351.6000000000        0.1788219000
      351.7000000000        0.1783467000
      351.8000000000        0.1779461000
      351.9000000000        0.1776132000
      352.0000000000        0.1773404000
      352.1000000000        0.1771215000
      352.2000000000        0.1769574000
      352.3000000000        0.1768591000
      352.4000000000        0.1768453000
      352.5000000000        0.1769353000
      352.6000000000        0.1771419000
      352.7000000000        0.1774653000
      352.8000000000        0.1778904000
      352.9000000000        0.1783869000
      353.0000000000        0.1789151000
      353.1000000000        0.1794375000
      353.2000000000        0.1799307000
      353.3000000000        0.1803931000
      353.4000000000        0.1808430000
      353.5000000000        0.1813090000
      353.6000000000        0.1818169000
      353.7000000000        0.1823773000
      353.8000000000        0.1829794000
      353.9000000000        0.1835937000
      354.0000000000        0.1841836000
      354.1000000000        0.1847188000
      354.2000000000        0.1851861000
      354.3000000000        0.1855907000
      354.4000000000        0.1859514000
      354.5000000000        0.1862920000
      354.6000000000        0.1866334000
      354.7000000000        0.1869891000
      354.8000000000        0.1873645000
      354.9000000000        0.1877596000
      355.0000000000        0.1881737000
      355.1000000000        0.1886095000
      355.2000000000        0.1890742000
      355.3000000000        0.1895773000
      355.4000000000        0.1901259000
      355.5000000000        0.1907211000
      355.6000000000        0.1913570000
      355.7000000000        0.1920226000
      355.8000000000        0.1927064000
      355.9000000000        0.1934003000
      356.0000000000        0.1941018000
      356.1000000000        0.1948133000
      356.2000000000        0.1955398000
      356.3000000000        0.1962853000
      356.4000000000        0.1970495000
      356.5000000000        0.1978273000
      356.6000000000        0.1986115000
      356.7000000000        0.1993988000
      356.8000000000        0.2001945000
      356.9000000000        0.2010151000
      357.0000000000        0.2018842000
      357.1000000000        0.2028228000
      357.2000000000        0.2038362000
      357.3000000000        0.2049052000
      357.4000000000        0.2059832000
      357.5000000000        0.2070029000
      357.6000000000        0.2078897000
      357.7000000000        0.2085781000
      357.8000000000        0.2090262000
      357.9000000000        0.2092228000
      358.0000000000        0.2091855000
      358.1000000000        0.2089496000
      358.2000000000        0.2085530000
      358.3000000000        0.2080222000
      358.4000000000        0.2073635000
      358.5000000000        0.2065632000
      358.6000000000        0.2055925000
      358.7000000000        0.2044184000
      358.8000000000        0.2030144000
      358.9000000000        0.2013668000
      359.0000000000        0.1994753000
      359.1000000000        0.1973482000
      359.2000000000        0.1949985000
      359.3000000000        0.1924434000
      359.4000000000        0.1897093000
      359.5000000000        0.1868386000
      359.6000000000        0.1838963000
      359.7000000000        0.1809709000
      359.8000000000        0.1781661000
      359.9000000000        0.1755829000
      360.0000000000        0.1733026000
      360.1000000000        0.1713803000
      360.2000000000        0.1698531000
      360.3000000000        0.1687562000
      360.4000000000        0.1681326000
      360.5000000000        0.1680280000
      360.6000000000        0.1684704000
      360.7000000000        0.1694485000
      360.8000000000        0.1709070000
      360.9000000000        0.1727619000
      361.0000000000        0.1749278000
      361.1000000000        0.1773389000
      361.2000000000        0.1799514000
      361.3000000000        0.1827281000
      361.4000000000        0.1856152000
      361.5000000000        0.1885272000
      361.6000000000        0.1913493000
      361.7000000000        0.1939579000
      361.8000000000        0.1962514000
      361.9000000000        0.1981761000
      362.0000000000        0.1997342000
      362.1000000000        0.2009704000
      362.2000000000        0.2019476000
      362.3000000000        0.2027230000
      362.4000000000        0.2033343000
      362.5000000000        0.2037983000
      362.6000000000        0.2041174000
      362.7000000000        0.2042908000
      362.8000000000        0.2043235000
      362.9000000000        0.2042302000
      363.0000000000        0.2040333000
      363.1000000000        0.2037560000
      363.2000000000        0.2034147000
      363.3000000000        0.2030146000
      363.4000000000        0.2025489000
      363.5000000000        0.2020049000
      363.6000000000        0.2013719000
      363.7000000000        0.2006491000
      363.8000000000        0.1998492000
      363.9000000000        0.1989960000
      364.0000000000        0.1981188000
      364.1000000000        0.1972448000
      364.2000000000        0.1963947000
      364.3000000000        0.1955807000
      364.4000000000        0.1948086000
      364.5000000000        0.1940800000
      364.6000000000        0.1933957000
      364.7000000000        0.1927576000
      364.8000000000        0.1921691000
      364.9000000000        0.1916335000
      365.0000000000        0.1911521000
      365.1000000000        0.1907213000
      365.2000000000        0.1903310000
      365.3000000000        0.1899661000
      365.4000000000        0.1896095000
      365.5000000000        0.1892474000
      365.6000000000        0.1888735000
      365.7000000000        0.1884919000
      365.8000000000        0.1881148000
      365.9000000000        0.1877585000
      366.0000000000        0.1874378000
      366.1000000000        0.1871617000
      366.2000000000        0.1869315000
      366.3000000000        0.1867412000
      366.4000000000        0.1865791000
      366.5000000000        0.1864314000
      366.6000000000        0.1862849000
      366.7000000000        0.1861296000
      366.8000000000        0.1859594000
      366.9000000000        0.1857692000
      367.0000000000        0.1855498000
      367.1000000000        0.1852803000
      367.2000000000        0.1849229000
      367.3000000000        0.1844230000
      367.4000000000        0.1837185000
      367.5000000000        0.1827551000
      367.6000000000        0.1815029000
      367.7000000000        0.1799665000
      367.8000000000        0.1781859000
      367.9000000000        0.1762261000
      368.0000000000        0.1741638000
      368.1000000000        0.1720759000
      368.2000000000        0.1700371000
      368.3000000000        0.1681248000
      368.4000000000        0.1664242000
      368.5000000000        0.1650275000
      368.6000000000        0.1640225000
      368.7000000000        0.1634786000
      368.8000000000        0.1634339000
      368.9000000000        0.1638928000
      369.0000000000        0.1648328000
      369.1000000000        0.1662183000
      369.2000000000        0.1680120000
      369.3000000000        0.1701772000
      369.4000000000        0.1726718000
      369.5000000000        0.1754409000
      369.6000000000        0.1784162000
      369.7000000000        0.1815219000
      369.8000000000        0.1846873000
      369.9000000000        0.1878597000
      370.0000000000        0.1910095000
      370.1000000000        0.1941257000
      370.2000000000        0.1972025000
      370.3000000000        0.2002254000
      370.4000000000        0.2031615000
      370.5000000000        0.2059588000
      370.6000000000        0.2085537000
      370.7000000000        0.2108854000
      370.8000000000        0.2129123000
      370.9000000000        0.2146207000
      371.0000000000        0.2160219000
      371.1000000000        0.2171382000
      371.2000000000        0.2179870000
      371.3000000000        0.2185714000
      371.4000000000        0.2188805000
      371.5000000000        0.2188991000
      371.6000000000        0.2186209000
      371.7000000000        0.2180605000
      371.8000000000        0.2172590000
      371.9000000000        0.2162805000
      372.0000000000        0.2152008000
      372.1000000000        0.2140926000
      372.2000000000        0.2130121000
      372.3000000000        0.2119898000
      372.4000000000        0.2110256000
      372.5000000000        0.2100899000
      372.6000000000        0.2091310000
      372.7000000000        0.2080880000
      372.8000000000        0.2069069000
      372.9000000000        0.2055548000
      373.0000000000        0.2040278000
      373.1000000000        0.2023518000
      373.2000000000        0.2005751000
      373.3000000000        0.1987558000
      373.4000000000        0.1969473000
      373.5000000000        0.1951869000
      373.6000000000        0.1934931000
      373.7000000000        0.1918719000
      373.8000000000        0.1903275000
      373.9000000000        0.1888705000
      374.0000000000        0.1875193000
      374.1000000000        0.1862956000
      374.2000000000        0.1852167000
      374.3000000000        0.1842903000
      374.4000000000        0.1835144000
      374.5000000000        0.1828809000
      374.6000000000        0.1823798000
      374.7000000000        0.1819995000
      374.8000000000        0.1817262000
      374.9000000000        0.1815436000
      375.0000000000        0.1814331000
      375.1000000000        0.1813751000
      375.2000000000        0.1813494000
      375.3000000000        0.1813360000
      375.4000000000        0.1813179000
      375.5000000000        0.1812828000
      375.6000000000        0.1812246000
      375.7000000000        0.1811419000
      375.8000000000        0.1810356000
      375.9000000000        0.1809056000
      376.0000000000        0.1807489000
      376.1000000000        0.1805588000
      376.2000000000        0.1803270000
      376.3000000000        0.1800479000
      376.4000000000        0.1797236000
      376.5000000000        0.1793667000
      376.6000000000        0.1790000000
      376.7000000000        0.1786506000
      376.8000000000        0.1783427000
      376.9000000000        0.1780895000
      377.0000000000        0.1778879000
      377.1000000000        0.1777178000
      377.2000000000        0.1775463000
      377.3000000000        0.1773377000
      377.4000000000        0.1770654000
      377.5000000000        0.1767215000
      377.6000000000        0.1763209000
      377.7000000000        0.1758988000
      377.8000000000        0.1755002000
      377.9000000000        0.1751678000
      378.0000000000        0.1749289000
      378.1000000000        0.1747882000
      378.2000000000        0.1747268000
      378.3000000000        0.1747073000
      378.4000000000        0.1746853000
      378.5000000000        0.1746220000
      378.6000000000        0.1744960000
      378.7000000000        0.1743094000
      378.8000000000        0.1740871000
      378.9000000000        0.1738675000
      379.0000000000        0.1736911000
      379.1000000000        0.1735883000
      379.2000000000        0.1735719000
      379.3000000000        0.1736366000
      379.4000000000        0.1737625000
      379.5000000000        0.1739234000
      379.6000000000        0.1740948000
      379.7000000000        0.1742607000
      379.8000000000        0.1744174000
      379.9000000000        0.1745733000
      380.0000000000        0.1747460000
      380.1000000000        0.1749578000
      380.2000000000        0.1752305000
      380.3000000000        0.1755809000
      380.4000000000        0.1760188000
      380.5000000000        0.1765459000
      380.6000000000        0.1771564000
      380.7000000000        0.1778390000
      380.8000000000        0.1785794000
      380.9000000000        0.1793639000
      381.0000000000        0.1801835000
      381.1000000000        0.1810371000
      381.2000000000        0.1819321000
      381.3000000000        0.1828839000
      381.4000000000        0.1839121000
      381.5000000000        0.1850364000
      381.6000000000        0.1862717000
      381.7000000000        0.1876235000
      381.8000000000        0.1890857000
      381.9000000000        0.1906405000
      382.0000000000        0.1922622000
      382.1000000000        0.1939224000
      382.2000000000        0.1955964000
      382.3000000000        0.1972691000
      382.4000000000        0.1989374000
      382.5000000000        0.2006097000
      382.6000000000        0.2023017000
      382.7000000000        0.2040304000
      382.8000000000        0.2058072000
      382.9000000000        0.2076326000
      383.0000000000        0.2094937000
      383.1000000000        0.2113640000
      383.2000000000        0.2132059000
      383.3000000000        0.2149747000
      383.4000000000        0.2166245000
      383.5000000000        0.2181139000
      383.6000000000        0.2194122000
      383.7000000000        0.2205045000
      383.8000000000        0.2213916000
      383.9000000000        0.2220853000
      384.0000000000        0.2225964000
      384.1000000000        0.2229225000
      384.2000000000        0.2230366000
      384.3000000000        0.2228850000
      384.4000000000        0.2223921000
      384.5000000000        0.2214742000
      384.6000000000        0.2200558000
      384.7000000000        0.2180870000
      384.8000000000        0.2155531000
      384.9000000000        0.2124778000
      385.0000000000        0.2089187000
      385.1000000000        0.2049636000
      385.2000000000        0.2007306000
      385.3000000000        0.1963700000
      385.4000000000        0.1920601000
      385.5000000000        0.1879932000
      385.6000000000        0.1843561000
      385.7000000000        0.1813076000
      385.8000000000        0.1789641000
      385.9000000000        0.1774008000
      386.0000000000        0.1766664000
      386.1000000000        0.1767917000
      386.2000000000        0.1777818000
      386.3000000000        0.1795959000
      386.4000000000        0.1821328000
      386.5000000000        0.1852323000
      386.6000000000        0.1887012000
      386.7000000000        0.1923543000
      386.8000000000        0.1960504000
      386.9000000000        0.1997024000
      387.0000000000        0.2032601000
      387.1000000000        0.2066802000
      387.2000000000        0.2099010000
      387.3000000000        0.2128344000
      387.4000000000        0.2153779000
      387.5000000000        0.2174388000
      387.6000000000        0.2189585000
      387.7000000000        0.2199279000
      387.8000000000        0.2203877000
      387.9000000000        0.2204144000
      388.0000000000        0.2200974000
      388.1000000000        0.2195162000
      388.2000000000        0.2187248000
      388.3000000000        0.2177478000
      388.4000000000        0.2165888000
      388.5000000000        0.2152467000
      388.6000000000        0.2137305000
      388.7000000000        0.2120682000
      388.8000000000        0.2103048000
      388.9000000000        0.2084935000
      389.0000000000        0.2066834000
      389.1000000000        0.2049103000
      389.2000000000        0.2031922000
      389.3000000000        0.2015301000
      389.4000000000        0.1999133000
      389.5000000000        0.1983274000
      389.6000000000        0.1967612000
      389.7000000000        0.1952130000
      389.8000000000        0.1936911000
      389.9000000000        0.1922106000
      390.0000000000        0.1907877000
      390.1000000000        0.1894328000
      390.2000000000        0.1881470000
      390.3000000000        0.1869223000
      390.4000000000        0.1857449000
      390.5000000000        0.1846022000
      390.6000000000        0.1834884000
      390.7000000000        0.1824081000
      390.8000000000        0.1813772000
      390.9000000000        0.1804182000
      391.0000000000        0.1795549000
      391.1000000000        0.1788061000
      391.2000000000        0.1781806000
      391.3000000000        0.1776757000
      391.4000000000        0.1772783000
      391.5000000000        0.1769692000
      391.6000000000        0.1767278000
      391.7000000000        0.1765366000
      391.8000000000        0.1763825000
      391.9000000000        0.1762565000
      392.0000000000        0.1761515000
      392.1000000000        0.1760609000
      392.2000000000        0.1759787000
      392.3000000000        0.1759006000
      392.4000000000        0.1758260000
      392.5000000000        0.1757605000
      392.6000000000        0.1757159000
      392.7000000000        0.1757082000
      392.8000000000        0.1757527000
      392.9000000000        0.1758583000
      393.0000000000        0.1760237000
      393.1000000000        0.1762373000
      393.2000000000        0.1764801000
      393.3000000000        0.1767319000
      393.4000000000        0.1769776000
      393.5000000000        0.1772124000
      393.6000000000        0.1774431000
      393.7000000000        0.1776854000
      393.8000000000        0.1779564000
      393.9000000000        0.1782659000
      394.0000000000        0.1786083000
      394.1000000000        0.1789602000
      394.2000000000        0.1792850000
      394.3000000000        0.1795434000
      394.4000000000        0.1797062000
      394.5000000000        0.1797634000
      394.6000000000        0.1797277000
      394.7000000000        0.1796305000
      394.8000000000        0.1795121000
      394.9000000000        0.1794080000
      395.0000000000        0.1793366000
      395.1000000000        0.1792929000
      395.2000000000        0.1792508000
      395.3000000000        0.1791725000
      395.4000000000        0.1790222000
      395.5000000000        0.1787777000
      395.6000000000        0.1784385000
      395.7000000000        0.1780264000
      395.8000000000        0.1775810000
      395.9000000000        0.1771496000
      396.0000000000        0.1767768000
      396.1000000000        0.1764949000
      396.2000000000        0.1763167000
      396.3000000000        0.1762336000
      396.4000000000        0.1762196000
      396.5000000000        0.1762399000
      396.6000000000        0.1762616000
      396.7000000000        0.1762618000
      396.8000000000        0.1762316000
      396.9000000000        0.1761771000
      397.0000000000        0.1761171000
      397.1000000000        0.1760806000
      397.2000000000        0.1761015000
      397.3000000000        0.1762137000
      397.4000000000        0.1764452000
      397.5000000000        0.1768148000
      397.6000000000        0.1773302000
      397.7000000000        0.1779894000
      397.8000000000        0.1787823000
      397.9000000000        0.1796952000
      398.0000000000        0.1807149000
      398.1000000000        0.1818322000
      398.2000000000        0.1830430000
      398.3000000000        0.1843466000
      398.4000000000        0.1857419000
      398.5000000000        0.1872244000
      398.6000000000        0.1887844000
      398.7000000000        0.1904074000
      398.8000000000        0.1920764000
      398.9000000000        0.1937746000
      399.0000000000        0.1954866000
      399.1000000000        0.1971973000
      399.2000000000        0.1988883000
      399.3000000000        0.2005345000
      399.4000000000        0.2021020000
      399.5000000000        0.2035503000
      399.6000000000        0.2048385000
      399.7000000000        0.2059354000
      399.8000000000        0.2068278000
      399.9000000000        0.2075269000
      400.0000000000        0.2080695000
      400.1000000000        0.2085114000
      400.2000000000        0.2089162000
      400.3000000000        0.2093387000
      400.4000000000        0.2098114000
      400.5000000000        0.2103383000
      400.6000000000        0.2108981000
      400.7000000000        0.2114541000
      400.8000000000        0.2119646000
      400.9000000000        0.2123898000
      401.0000000000        0.2126952000
      401.1000000000        0.2128536000
      401.2000000000        0.2128481000
      401.3000000000        0.2126740000
      401.4000000000        0.2123386000
      401.5000000000        0.2118580000
      401.6000000000        0.2112519000
      401.7000000000        0.2105375000
      401.8000000000        0.2097248000
      401.9000000000        0.2088144000
      402.0000000000        0.2077994000
      402.1000000000        0.2066707000
      402.2000000000        0.2054223000
      402.3000000000        0.2040539000
      402.4000000000        0.2025696000
      402.5000000000        0.2009747000
      402.6000000000        0.1992727000
      402.7000000000        0.1974634000
      402.8000000000        0.1955419000
      402.9000000000        0.1935016000
      403.0000000000        0.1913393000
      403.1000000000        0.1890629000
      403.2000000000        0.1866961000
      403.3000000000        0.1842768000
      403.4000000000        0.1818487000
      403.5000000000        0.1794520000
      403.6000000000        0.1771196000
      403.7000000000        0.1748823000
      403.8000000000        0.1727817000
      403.9000000000        0.1708814000
      404.0000000000        0.1692675000
      404.1000000000        0.1680330000
      404.2000000000        0.1672502000
      404.3000000000        0.1669426000
      404.4000000000        0.1670752000
      404.5000000000        0.1675721000
      404.6000000000        0.1683537000
      404.7000000000        0.1693678000
      404.8000000000        0.1705979000
      404.9000000000        0.1720479000
      405.0000000000        0.1737160000
      405.1000000000        0.1755728000
      405.2000000000        0.1775545000
      405.3000000000        0.1795738000
      405.4000000000        0.1815436000
      405.5000000000        0.1833988000
      405.6000000000        0.1851063000
      405.7000000000        0.1866611000
      405.8000000000        0.1880747000
      405.9000000000        0.1893614000
      406.0000000000        0.1905285000
      406.1000000000        0.1915732000
      406.2000000000        0.1924866000
      406.3000000000        0.1932624000
      406.4000000000        0.1939060000
      406.5000000000        0.1944378000
      406.6000000000        0.1948894000
      406.7000000000        0.1952926000
      406.8000000000        0.1956681000
      406.9000000000        0.1960173000
      407.0000000000        0.1963221000
      407.1000000000        0.1965493000
      407.2000000000        0.1966607000
      407.3000000000        0.1966245000
      407.4000000000        0.1964268000
      407.5000000000        0.1960787000
      407.6000000000        0.1956175000
      407.7000000000        0.1950999000
      407.8000000000        0.1945890000
      407.9000000000        0.1941397000
      408.0000000000        0.1937858000
      408.1000000000        0.1935339000
      408.2000000000        0.1933639000
      408.3000000000        0.1932377000
      408.4000000000        0.1931125000
      408.5000000000        0.1929548000
      408.6000000000        0.1927511000
      408.7000000000        0.1925108000
      408.8000000000        0.1922623000
      408.9000000000        0.1920417000
      409.0000000000        0.1918816000
      409.1000000000        0.1918034000
      409.2000000000        0.1918174000
      409.3000000000        0.1919284000
      409.4000000000        0.1921421000
      409.5000000000        0.1924674000
      409.6000000000        0.1929125000
      409.7000000000        0.1934767000
      409.8000000000        0.1941422000
      409.9000000000        0.1948711000
      410.0000000000        0.1956111000
      410.1000000000        0.1963095000
      410.2000000000        0.1969300000
      410.3000000000        0.1974640000
      410.4000000000        0.1979305000
      410.5000000000        0.1983648000
      410.6000000000        0.1987990000
      410.7000000000        0.1992449000
      410.8000000000        0.1996828000
      410.9000000000        0.2000626000
      411.0000000000        0.2003158000
      411.1000000000        0.2003753000
      411.2000000000        0.2001947000
      411.3000000000        0.1997597000
      411.4000000000        0.1990881000
      411.5000000000        0.1982192000
      411.6000000000        0.1971973000
      411.7000000000        0.1960564000
      411.8000000000        0.1948117000
      411.9000000000        0.1934608000
      412.0000000000        0.1919951000
      412.1000000000        0.1904142000
      412.2000000000        0.1887385000
      412.3000000000        0.1870139000
      412.4000000000        0.1853083000
      412.5000000000        0.1837017000
      412.6000000000        0.1822740000
      412.7000000000        0.1810956000
      412.8000000000        0.1802198000
      412.9000000000        0.1796817000
      413.0000000000        0.1794986000
      413.1000000000        0.1796743000
      413.2000000000        0.1802035000
      413.3000000000        0.1810770000
      413.4000000000        0.1822833000
      413.5000000000        0.1838082000
      413.6000000000        0.1856288000
      413.7000000000        0.1877065000
      413.8000000000        0.1899817000
      413.9000000000        0.1923786000
      414.0000000000        0.1948202000
      414.1000000000        0.1972480000
      414.2000000000        0.1996341000
      414.3000000000        0.2019783000
      414.4000000000        0.2042910000
      414.5000000000        0.2065713000
      414.6000000000        0.2087922000
      414.7000000000        0.2108967000
      414.8000000000        0.2128082000
      414.9000000000        0.2144499000
      415.0000000000        0.2157676000
      415.1000000000        0.2167467000
      415.2000000000        0.2174150000
      415.3000000000        0.2178310000
      415.4000000000        0.2180616000
      415.5000000000        0.2181615000
      415.6000000000        0.2181620000
      415.7000000000        0.2180718000
      415.8000000000        0.2178862000
      415.9000000000        0.2175986000
