# Supplementary material for: Direct tracking of H2 roaming reaction in real time
Source: Nat Commun. 2024 Aug 6;15:6656. doi: 10.1038/s41467-024-49671-6 (PMC11303762; doi:10.1038/s41467-024-49671-6)
Supplement: Supplementary file 8 — Source Data [file 41467_2024_49671_MOESM8_ESM.zip › SourceData/Data-Fig12-SuppInfo/FigS12.traj3.NKE.dat]

# Nuclear Kinetic Energy
# X-Axis:  Time in Trajectory (femtosec)
# Y-Axis:  Nuclear Kinetic Energy (Hartree)
#                  X                   Y
        0.0000000000        0.1102480000
        0.1000000000        0.1097095000
        0.2000000000        0.1083342000
        0.3000000000        0.1064677000
        0.4000000000        0.1045576000
        0.5000000000        0.1030295000
        0.6000000000        0.1021889000
        0.7000000000        0.1021695000
        0.8000000000        0.1029288000
        0.9000000000        0.1042797000
        1.0000000000        0.1059492000
        1.1000000000        0.1076506000
        1.2000000000        0.1091529000
        1.3000000000        0.1103279000
        1.4000000000        0.1111625000
        1.5000000000        0.1117348000
        1.6000000000        0.1121687000
        1.7000000000        0.1125860000
        1.8000000000        0.1130715000
        1.9000000000        0.1136579000
        2.0000000000        0.1143298000
        2.1000000000        0.1150368000
        2.2000000000        0.1157110000
        2.3000000000        0.1162820000
        2.4000000000        0.1166894000
        2.5000000000        0.1168903000
        2.6000000000        0.1168636000
        2.7000000000        0.1166104000
        2.8000000000        0.1161495000
        2.9000000000        0.1155088000
        3.0000000000        0.1147140000
        3.1000000000        0.1137777000
        3.2000000000        0.1126945000
        3.3000000000        0.1114425000
        3.4000000000        0.1099912000
        3.5000000000        0.1083140000
        3.6000000000        0.1063990000
        3.7000000000        0.1042562000
        3.8000000000        0.1019167000
        3.9000000000        0.0994244000
        4.0000000000        0.0968250000
        4.1000000000        0.0941534000
        4.2000000000        0.0914272000
        4.3000000000        0.0886465000
        4.4000000000        0.0857999000
        4.5000000000        0.0828738000
        4.6000000000        0.0798613000
        4.7000000000        0.0767674000
        4.8000000000        0.0736089000
        4.9000000000        0.0704117000
        5.0000000000        0.0672051000
        5.1000000000        0.0640172000
        5.2000000000        0.0608703000
        5.3000000000        0.0577791000
        5.4000000000        0.0547519000
        5.5000000000        0.0517935000
        5.6000000000        0.0489102000
        5.7000000000        0.0461133000
        5.8000000000        0.0434213000
        5.9000000000        0.0408589000
        6.0000000000        0.0384535000
        6.1000000000        0.0362304000
        6.2000000000        0.0342085000
        6.3000000000        0.0323976000
        6.4000000000        0.0307990000
        6.5000000000        0.0294069000
        6.6000000000        0.0282127000
        6.7000000000        0.0272066000
        6.8000000000        0.0263799000
        6.9000000000        0.0257254000
        7.0000000000        0.0252387000
        7.1000000000        0.0249194000
        7.2000000000        0.0247729000
        7.3000000000        0.0248106000
        7.4000000000        0.0250477000
        7.5000000000        0.0254982000
        7.6000000000        0.0261686000
        7.7000000000        0.0270523000
        7.8000000000        0.0281271000
        7.9000000000        0.0293588000
        8.0000000000        0.0307097000
        8.1000000000        0.0321500000
        8.2000000000        0.0336675000
        8.3000000000        0.0352705000
        8.4000000000        0.0369826000
        8.5000000000        0.0388309000
        8.6000000000        0.0408319000
        8.7000000000        0.0429821000
        8.8000000000        0.0452556000
        8.9000000000        0.0476111000
        9.0000000000        0.0500048000
        9.1000000000        0.0524046000
        9.2000000000        0.0547983000
        9.3000000000        0.0571936000
        9.4000000000        0.0596088000
        9.5000000000        0.0620601000
        9.6000000000        0.0645504000
        9.7000000000        0.0670644000
        9.8000000000        0.0695728000
        9.9000000000        0.0720413000
       10.0000000000        0.0744426000
       10.1000000000        0.0767636000
       10.2000000000        0.0790067000
       10.3000000000        0.0811839000
       10.4000000000        0.0833083000
       10.5000000000        0.0853872000
       10.6000000000        0.0874192000
       10.7000000000        0.0893963000
       10.8000000000        0.0913094000
       10.9000000000        0.0931529000
       11.0000000000        0.0949271000
       11.1000000000        0.0966350000
       11.2000000000        0.0982772000
       11.3000000000        0.0998463000
       11.4000000000        0.1013247000
       11.5000000000        0.1026893000
       11.6000000000        0.1039193000
       11.7000000000        0.1050064000
       11.8000000000        0.1059605000
       11.9000000000        0.1068084000
       12.0000000000        0.1075849000
       12.1000000000        0.1083198000
       12.2000000000        0.1090265000
       12.3000000000        0.1096963000
       12.4000000000        0.1103012000
       12.5000000000        0.1108040000
       12.6000000000        0.1111718000
       12.7000000000        0.1113879000
       12.8000000000        0.1114585000
       12.9000000000        0.1114112000
       13.0000000000        0.1112870000
       13.1000000000        0.1111293000
       13.2000000000        0.1109745000
       13.3000000000        0.1108473000
       13.4000000000        0.1107603000
       13.5000000000        0.1107163000
       13.6000000000        0.1107117000
       13.7000000000        0.1107374000
       13.8000000000        0.1107797000
       13.9000000000        0.1108196000
       14.0000000000        0.1108333000
       14.1000000000        0.1107966000
       14.2000000000        0.1106932000
       14.3000000000        0.1105235000
       14.4000000000        0.1103111000
       14.5000000000        0.1101018000
       14.6000000000        0.1099550000
       14.7000000000        0.1099295000
       14.8000000000        0.1100658000
       14.9000000000        0.1103732000
       15.0000000000        0.1108239000
       15.1000000000        0.1113582000
       15.2000000000        0.1118992000
       15.3000000000        0.1123722000
       15.4000000000        0.1127223000
       15.5000000000        0.1129257000
       15.6000000000        0.1129918000
       15.7000000000        0.1129553000
       15.8000000000        0.1128643000
       15.9000000000        0.1127667000
       16.0000000000        0.1127015000
       16.1000000000        0.1126932000
       16.2000000000        0.1127503000
       16.3000000000        0.1128660000
       16.4000000000        0.1130196000
       16.5000000000        0.1131783000
       16.6000000000        0.1133013000
       16.7000000000        0.1133449000
       16.8000000000        0.1132712000
       16.9000000000        0.1130578000
       17.0000000000        0.1127058000
       17.1000000000        0.1122429000
       17.2000000000        0.1117191000
       17.3000000000        0.1111943000
       17.4000000000        0.1107232000
       17.5000000000        0.1103393000
       17.6000000000        0.1100445000
       17.7000000000        0.1098070000
       17.8000000000        0.1095701000
       17.9000000000        0.1092684000
       18.0000000000        0.1088462000
       18.1000000000        0.1082731000
       18.2000000000        0.1075492000
       18.3000000000        0.1067016000
       18.4000000000        0.1057708000
       18.5000000000        0.1047953000
       18.6000000000        0.1037986000
       18.7000000000        0.1027836000
       18.8000000000        0.1017340000
       18.9000000000        0.1006234000
       19.0000000000        0.0994254000
       19.1000000000        0.0981232000
       19.2000000000        0.0967150000
       19.3000000000        0.0952134000
       19.4000000000        0.0936409000
       19.5000000000        0.0920220000
       19.6000000000        0.0903767000
       19.7000000000        0.0887168000
       19.8000000000        0.0870449000
       19.9000000000        0.0853574000
       20.0000000000        0.0836489000
       20.1000000000        0.0819158000
       20.2000000000        0.0801603000
       20.3000000000        0.0783903000
       20.4000000000        0.0766184000
       20.5000000000        0.0748583000
       20.6000000000        0.0731223000
       20.7000000000        0.0714196000
       20.8000000000        0.0697560000
       20.9000000000        0.0681350000
       21.0000000000        0.0665588000
       21.1000000000        0.0650300000
       21.2000000000        0.0635526000
       21.3000000000        0.0621323000
       21.4000000000        0.0607767000
       21.5000000000        0.0594943000
       21.6000000000        0.0582938000
       21.7000000000        0.0571826000
       21.8000000000        0.0561670000
       21.9000000000        0.0552524000
       22.0000000000        0.0544428000
       22.1000000000        0.0537420000
       22.2000000000        0.0531534000
       22.3000000000        0.0526804000
       22.4000000000        0.0523264000
       22.5000000000        0.0520941000
       22.6000000000        0.0519851000
       22.7000000000        0.0519985000
       22.8000000000        0.0521312000
       22.9000000000        0.0523781000
       23.0000000000        0.0527335000
       23.1000000000        0.0531931000
       23.2000000000        0.0537547000
       23.3000000000        0.0544195000
       23.4000000000        0.0551904000
       23.5000000000        0.0560702000
       23.6000000000        0.0570588000
       23.7000000000        0.0581512000
       23.8000000000        0.0593375000
       23.9000000000        0.0606028000
       24.0000000000        0.0619299000
       24.1000000000        0.0633007000
       24.2000000000        0.0646977000
       24.3000000000        0.0661034000
       24.4000000000        0.0674993000
       24.5000000000        0.0688641000
       24.6000000000        0.0701727000
       24.7000000000        0.0713971000
       24.8000000000        0.0725099000
       24.9000000000        0.0734883000
       25.0000000000        0.0743176000
       25.1000000000        0.0749944000
       25.2000000000        0.0755252000
       25.3000000000        0.0759231000
       25.4000000000        0.0762020000
       25.5000000000        0.0763706000
       25.6000000000        0.0764293000
       25.7000000000        0.0763692000
       25.8000000000        0.0761770000
       25.9000000000        0.0758420000
       26.0000000000        0.0753654000
       26.1000000000        0.0747678000
       26.2000000000        0.0740919000
       26.3000000000        0.0733991000
       26.4000000000        0.0727608000
       26.5000000000        0.0722471000
       26.6000000000        0.0719173000
       26.7000000000        0.0718140000
       26.8000000000        0.0719612000
       26.9000000000        0.0723671000
       27.0000000000        0.0730290000
       27.1000000000        0.0739396000
       27.2000000000        0.0750940000
       27.3000000000        0.0764924000
       27.4000000000        0.0781386000
       27.5000000000        0.0800321000
       27.6000000000        0.0821566000
       27.7000000000        0.0844693000
       27.8000000000        0.0868980000
       27.9000000000        0.0893487000
       28.0000000000        0.0917225000
       28.1000000000        0.0939388000
       28.2000000000        0.0959549000
       28.3000000000        0.0977735000
       28.4000000000        0.0994368000
       28.5000000000        0.1010066000
       28.6000000000        0.1025385000
       28.7000000000        0.1040605000
       28.8000000000        0.1055604000
       28.9000000000        0.1069878000
       29.0000000000        0.1082680000
       29.1000000000        0.1093232000
       29.2000000000        0.1100941000
       29.3000000000        0.1105549000
       29.4000000000        0.1107184000
       29.5000000000        0.1106291000
       29.6000000000        0.1103483000
       29.7000000000        0.1099354000
       29.8000000000        0.1094325000
       29.9000000000        0.1088569000
       30.0000000000        0.1082027000
       30.1000000000        0.1074500000
       30.2000000000        0.1065766000
       30.3000000000        0.1055677000
       30.4000000000        0.1044211000
       30.5000000000        0.1031448000
       30.6000000000        0.1017508000
       30.7000000000        0.1002466000
       30.8000000000        0.0986291000
       30.9000000000        0.0968842000
       31.0000000000        0.0949926000
       31.1000000000        0.0929401000
       31.2000000000        0.0907293000
       31.3000000000        0.0883851000
       31.4000000000        0.0859512000
       31.5000000000        0.0834786000
       31.6000000000        0.0810081000
       31.7000000000        0.0785567000
       31.8000000000        0.0761113000
       31.9000000000        0.0736341000
       32.0000000000        0.0710787000
       32.1000000000        0.0684118000
       32.2000000000        0.0656326000
       32.3000000000        0.0627809000
       32.4000000000        0.0599283000
       32.5000000000        0.0571567000
       32.6000000000        0.0545332000
       32.7000000000        0.0520923000
       32.8000000000        0.0498320000
       32.9000000000        0.0477227000
       33.0000000000        0.0457235000
       33.1000000000        0.0438008000
       33.2000000000        0.0419401000
       33.3000000000        0.0401501000
       33.4000000000        0.0384567000
       33.5000000000        0.0368927000
       33.6000000000        0.0354875000
       33.7000000000        0.0342616000
       33.8000000000        0.0332262000
       33.9000000000        0.0323850000
       34.0000000000        0.0317376000
       34.1000000000        0.0312816000
       34.2000000000        0.0310139000
       34.3000000000        0.0309323000
       34.4000000000        0.0310381000
       34.5000000000        0.0313374000
       34.6000000000        0.0318408000
       34.7000000000        0.0325613000
       34.8000000000        0.0335085000
       34.9000000000        0.0346837000
       35.0000000000        0.0360752000
       35.1000000000        0.0376581000
       35.2000000000        0.0393974000
       35.3000000000        0.0412557000
       35.4000000000        0.0432001000
       35.5000000000        0.0452093000
       35.6000000000        0.0472756000
       35.7000000000        0.0494027000
       35.8000000000        0.0515994000
       35.9000000000        0.0538713000
       36.0000000000        0.0562125000
       36.1000000000        0.0586006000
       36.2000000000        0.0609949000
       36.3000000000        0.0633423000
       36.4000000000        0.0655870000
       36.5000000000        0.0676834000
       36.6000000000        0.0696070000
       36.7000000000        0.0713578000
       36.8000000000        0.0729546000
       36.9000000000        0.0744228000
       37.0000000000        0.0757783000
       37.1000000000        0.0770158000
       37.2000000000        0.0781035000
       37.3000000000        0.0789884000
       37.4000000000        0.0796101000
       37.5000000000        0.0799177000
       37.6000000000        0.0798857000
       37.7000000000        0.0795209000
       37.8000000000        0.0788602000
       37.9000000000        0.0779601000
       38.0000000000        0.0768830000
       38.1000000000        0.0756863000
       38.2000000000        0.0744145000
       38.3000000000        0.0730989000
       38.4000000000        0.0717604000
       38.5000000000        0.0704163000
       38.6000000000        0.0690886000
       38.7000000000        0.0678097000
       38.8000000000        0.0666251000
       38.9000000000        0.0655892000
       39.0000000000        0.0647583000
       39.1000000000        0.0641805000
       39.2000000000        0.0638877000
       39.3000000000        0.0638912000
       39.4000000000        0.0641814000
       39.5000000000        0.0647314000
       39.6000000000        0.0655038000
       39.7000000000        0.0664573000
       39.8000000000        0.0675521000
       39.9000000000        0.0687537000
       40.0000000000        0.0700329000
       40.1000000000        0.0713633000
       40.2000000000        0.0727169000
       40.3000000000        0.0740610000
       40.4000000000        0.0753598000
       40.5000000000        0.0765793000
       40.6000000000        0.0776929000
       40.7000000000        0.0786846000
       40.8000000000        0.0795468000
       40.9000000000        0.0802746000
       41.0000000000        0.0808583000
       41.1000000000        0.0812784000
       41.2000000000        0.0815055000
       41.3000000000        0.0815067000
       41.4000000000        0.0812560000
       41.5000000000        0.0807445000
       41.6000000000        0.0799871000
       41.7000000000        0.0790202000
       41.8000000000        0.0778930000
       41.9000000000        0.0766540000
       42.0000000000        0.0753396000
       42.1000000000        0.0739668000
       42.2000000000        0.0725347000
       42.3000000000        0.0710313000
       42.4000000000        0.0694448000
       42.5000000000        0.0677730000
       42.6000000000        0.0660290000
       42.7000000000        0.0642404000
       42.8000000000        0.0624436000
       42.9000000000        0.0606757000
       43.0000000000        0.0589686000
       43.1000000000        0.0573449000
       43.2000000000        0.0558185000
       43.3000000000        0.0543956000
       43.4000000000        0.0530769000
       43.5000000000        0.0518592000
       43.6000000000        0.0507363000
       43.7000000000        0.0496998000
       43.8000000000        0.0487408000
       43.9000000000        0.0478526000
       44.0000000000        0.0470319000
       44.1000000000        0.0462789000
       44.2000000000        0.0455960000
       44.3000000000        0.0449839000
       44.4000000000        0.0444380000
       44.5000000000        0.0439465000
       44.6000000000        0.0434911000
       44.7000000000        0.0430517000
       44.8000000000        0.0426123000
       44.9000000000        0.0421663000
       45.0000000000        0.0417173000
       45.1000000000        0.0412775000
       45.2000000000        0.0408618000
       45.3000000000        0.0404822000
       45.4000000000        0.0401432000
       45.5000000000        0.0398414000
       45.6000000000        0.0395681000
       45.7000000000        0.0393140000
       45.8000000000        0.0390742000
       45.9000000000        0.0388511000
       46.0000000000        0.0386543000
       46.1000000000        0.0384985000
       46.2000000000        0.0383989000
       46.3000000000        0.0383678000
       46.4000000000        0.0384111000
       46.5000000000        0.0385268000
       46.6000000000        0.0387057000
       46.7000000000        0.0389326000
       46.8000000000        0.0391892000
       46.9000000000        0.0394576000
       47.0000000000        0.0397237000
       47.1000000000        0.0399804000
       47.2000000000        0.0402294000
       47.3000000000        0.0404810000
       47.4000000000        0.0407515000
       47.5000000000        0.0410592000
       47.6000000000        0.0414190000
       47.7000000000        0.0418379000
       47.8000000000        0.0423143000
       47.9000000000        0.0428387000
       48.0000000000        0.0433984000
       48.1000000000        0.0439823000
       48.2000000000        0.0445860000
       48.3000000000        0.0452134000
       48.4000000000        0.0458767000
       48.5000000000        0.0465919000
       48.6000000000        0.0473748000
       48.7000000000        0.0482352000
       48.8000000000        0.0491741000
       48.9000000000        0.0501829000
       49.0000000000        0.0512439000
       49.1000000000        0.0523320000
       49.2000000000        0.0534184000
       49.3000000000        0.0544738000
       49.4000000000        0.0554739000
       49.5000000000        0.0564038000
       49.6000000000        0.0572607000
       49.7000000000        0.0580543000
       49.8000000000        0.0588022000
       49.9000000000        0.0595229000
       50.0000000000        0.0602264000
       50.1000000000        0.0609068000
       50.2000000000        0.0615403000
       50.3000000000        0.0620899000
       50.4000000000        0.0625173000
       50.5000000000        0.0627954000
       50.6000000000        0.0629181000
       50.7000000000        0.0629019000
       50.8000000000        0.0627793000
       50.9000000000        0.0625860000
       51.0000000000        0.0623462000
       51.1000000000        0.0620636000
       51.2000000000        0.0617199000
       51.3000000000        0.0612831000
       51.4000000000        0.0607214000
       51.5000000000        0.0600174000
       51.6000000000        0.0591775000
       51.7000000000        0.0582325000
       51.8000000000        0.0572297000
       51.9000000000        0.0562213000
       52.0000000000        0.0552528000
       52.1000000000        0.0543559000
       52.2000000000        0.0535470000
       52.3000000000        0.0528320000
       52.4000000000        0.0522120000
       52.5000000000        0.0516894000
       52.6000000000        0.0512716000
       52.7000000000        0.0509717000
       52.8000000000        0.0508081000
       52.9000000000        0.0508032000
       53.0000000000        0.0509792000
       53.1000000000        0.0513540000
       53.2000000000        0.0519353000
       53.3000000000        0.0527167000
       53.4000000000        0.0536761000
       53.5000000000        0.0547804000
       53.6000000000        0.0559929000
       53.7000000000        0.0572851000
       53.8000000000        0.0586454000
       53.9000000000        0.0600842000
       54.0000000000        0.0616288000
       54.1000000000        0.0633119000
       54.2000000000        0.0651569000
       54.3000000000        0.0671641000
       54.4000000000        0.0693057000
       54.5000000000        0.0715296000
       54.6000000000        0.0737713000
       54.7000000000        0.0759699000
       54.8000000000        0.0780812000
       54.9000000000        0.0800852000
       55.0000000000        0.0819850000
       55.1000000000        0.0838004000
       55.2000000000        0.0855572000
       55.3000000000        0.0872762000
       55.4000000000        0.0889649000
       55.5000000000        0.0906134000
       55.6000000000        0.0921949000
       55.7000000000        0.0936710000
       55.8000000000        0.0949987000
       55.9000000000        0.0961392000
       56.0000000000        0.0970643000
       56.1000000000        0.0977603000
       56.2000000000        0.0982274000
       56.3000000000        0.0984779000
       56.4000000000        0.0985327000
       56.5000000000        0.0984183000
       56.6000000000        0.0981633000
       56.7000000000        0.0977932000
       56.8000000000        0.0973246000
       56.9000000000        0.0967604000
       57.0000000000        0.0960878000
       57.1000000000        0.0952811000
       57.2000000000        0.0943088000
       57.3000000000        0.0931451000
       57.4000000000        0.0917804000
       57.5000000000        0.0902279000
       57.6000000000        0.0885218000
       57.7000000000        0.0867083000
       57.8000000000        0.0848319000
       57.9000000000        0.0829227000
       58.0000000000        0.0809901000
       58.1000000000        0.0790236000
       58.2000000000        0.0770016000
       58.3000000000        0.0749040000
       58.4000000000        0.0727227000
       58.5000000000        0.0704668000
       58.6000000000        0.0681615000
       58.7000000000        0.0658409000
       58.8000000000        0.0635406000
       58.9000000000        0.0612904000
       59.0000000000        0.0591112000
       59.1000000000        0.0570149000
       59.2000000000        0.0550068000
       59.3000000000        0.0530891000
       59.4000000000        0.0512636000
       59.5000000000        0.0495335000
       59.6000000000        0.0479043000
       59.7000000000        0.0463852000
       59.8000000000        0.0449903000
       59.9000000000        0.0437393000
       60.0000000000        0.0426578000
       60.1000000000        0.0417752000
       60.2000000000        0.0411196000
       60.3000000000        0.0407132000
       60.4000000000        0.0405672000
       60.5000000000        0.0406801000
       60.6000000000        0.0410393000
       60.7000000000        0.0416263000
       60.8000000000        0.0424232000
       60.9000000000        0.0434177000
       61.0000000000        0.0446069000
       61.1000000000        0.0459972000
       61.2000000000        0.0476009000
       61.3000000000        0.0494307000
       61.4000000000        0.0514932000
       61.5000000000        0.0537827000
       61.6000000000        0.0562788000
       61.7000000000        0.0589467000
       61.8000000000        0.0617409000
       61.9000000000        0.0646099000
       62.0000000000        0.0675014000
       62.1000000000        0.0703658000
       62.2000000000        0.0731579000
       62.3000000000        0.0758363000
       62.4000000000        0.0783622000
       62.5000000000        0.0807000000
       62.6000000000        0.0828184000
       62.7000000000        0.0846931000
       62.8000000000        0.0863080000
       62.9000000000        0.0876534000
       63.0000000000        0.0887217000
       63.1000000000        0.0895010000
       63.2000000000        0.0899709000
       63.3000000000        0.0901014000
       63.4000000000        0.0898582000
       63.5000000000        0.0892123000
       63.6000000000        0.0881516000
       63.7000000000        0.0866883000
       63.8000000000        0.0848584000
       63.9000000000        0.0827142000
       64.0000000000        0.0803139000
       64.1000000000        0.0777155000
       64.2000000000        0.0749789000
       64.3000000000        0.0721742000
       64.4000000000        0.0693911000
       64.5000000000        0.0667393000
       64.6000000000        0.0643382000
       64.7000000000        0.0622975000
       64.8000000000        0.0606972000
       64.9000000000        0.0595760000
       65.0000000000        0.0589340000
       65.1000000000        0.0587468000
       65.2000000000        0.0589824000
       65.3000000000        0.0596114000
       65.4000000000        0.0606051000
       65.5000000000        0.0619263000
       65.6000000000        0.0635198000
       65.7000000000        0.0653117000
       65.8000000000        0.0672166000
       65.9000000000        0.0691490000
       66.0000000000        0.0710321000
       66.1000000000        0.0728010000
       66.2000000000        0.0744016000
       66.3000000000        0.0757890000
       66.4000000000        0.0769276000
       66.5000000000        0.0777940000
       66.6000000000        0.0783811000
       66.7000000000        0.0787004000
       66.8000000000        0.0787803000
       66.9000000000        0.0786601000
       67.0000000000        0.0783804000
       67.1000000000        0.0779742000
       67.2000000000        0.0774613000
       67.3000000000        0.0768485000
       67.4000000000        0.0761351000
       67.5000000000        0.0753199000
       67.6000000000        0.0744068000
       67.7000000000        0.0734069000
       67.8000000000        0.0723374000
       67.9000000000        0.0712193000
       68.0000000000        0.0700740000
       68.1000000000        0.0689223000
       68.2000000000        0.0677839000
       68.3000000000        0.0666776000
       68.4000000000        0.0656196000
       68.5000000000        0.0646219000
       68.6000000000        0.0636889000
       68.7000000000        0.0628168000
       68.8000000000        0.0619955000
       68.9000000000        0.0612147000
       69.0000000000        0.0604702000
       69.1000000000        0.0597681000
       69.2000000000        0.0591241000
       69.3000000000        0.0585577000
       69.4000000000        0.0580848000
       69.5000000000        0.0577095000
       69.6000000000        0.0574207000
       69.7000000000        0.0571939000
       69.8000000000        0.0569979000
       69.9000000000        0.0568052000
       70.0000000000        0.0565999000
       70.1000000000        0.0563808000
       70.2000000000        0.0561588000
       70.3000000000        0.0559482000
       70.4000000000        0.0557586000
       70.5000000000        0.0555885000
       70.6000000000        0.0554240000
       70.7000000000        0.0552438000
       70.8000000000        0.0550263000
       70.9000000000        0.0547579000
       71.0000000000        0.0544370000
       71.1000000000        0.0540736000
       71.2000000000        0.0536839000
       71.3000000000        0.0532835000
       71.4000000000        0.0528814000
       71.5000000000        0.0524767000
       71.6000000000        0.0520587000
       71.7000000000        0.0516109000
       71.8000000000        0.0511171000
       71.9000000000        0.0505675000
       72.0000000000        0.0499627000
       72.1000000000        0.0493144000
       72.2000000000        0.0486417000
       72.3000000000        0.0479655000
       72.4000000000        0.0473018000
       72.5000000000        0.0466566000
       72.6000000000        0.0460240000
       72.7000000000        0.0453879000
       72.8000000000        0.0447266000
       72.9000000000        0.0440196000
       73.0000000000        0.0432533000
       73.1000000000        0.0424243000
       73.2000000000        0.0415396000
       73.3000000000        0.0406129000
       73.4000000000        0.0396598000
       73.5000000000        0.0386926000
       73.6000000000        0.0377184000
       73.7000000000        0.0367396000
       73.8000000000        0.0357574000
       73.9000000000        0.0347756000
       74.0000000000        0.0338029000
       74.1000000000        0.0328529000
       74.2000000000        0.0319425000
       74.3000000000        0.0310888000
       74.4000000000        0.0303060000
       74.5000000000        0.0296034000
       74.6000000000        0.0289846000
       74.7000000000        0.0284478000
       74.8000000000        0.0279876000
       74.9000000000        0.0275963000
       75.0000000000        0.0272659000
       75.1000000000        0.0269887000
       75.2000000000        0.0267581000
       75.3000000000        0.0265694000
       75.4000000000        0.0264212000
       75.5000000000        0.0263157000
       75.6000000000        0.0262586000
       75.7000000000        0.0262558000
       75.8000000000        0.0263114000
       75.9000000000        0.0264253000
       76.0000000000        0.0265922000
       76.1000000000        0.0268034000
       76.2000000000        0.0270497000
       76.3000000000        0.0273249000
       76.4000000000        0.0276290000
       76.5000000000        0.0279681000
       76.6000000000        0.0283521000
       76.7000000000        0.0287888000
       76.8000000000        0.0292794000
       76.9000000000        0.0298158000
       77.0000000000        0.0303831000
       77.1000000000        0.0309638000
       77.2000000000        0.0315444000
       77.3000000000        0.0321193000
       77.4000000000        0.0326924000
       77.5000000000        0.0332746000
       77.6000000000        0.0338783000
       77.7000000000        0.0345115000
       77.8000000000        0.0351731000
       77.9000000000        0.0358532000
       78.0000000000        0.0365372000
       78.1000000000        0.0372119000
       78.2000000000        0.0378711000
       78.3000000000        0.0385175000
       78.4000000000        0.0391612000
       78.5000000000        0.0398152000
       78.6000000000        0.0404901000
       78.7000000000        0.0411904000
       78.8000000000        0.0419131000
       78.9000000000        0.0426507000
       79.0000000000        0.0433957000
       79.1000000000        0.0441458000
       79.2000000000        0.0449066000
       79.3000000000        0.0456895000
       79.4000000000        0.0465075000
       79.5000000000        0.0473684000
       79.6000000000        0.0482719000
       79.7000000000        0.0492082000
       79.8000000000        0.0501613000
       79.9000000000        0.0511137000
       80.0000000000        0.0520520000
       80.1000000000        0.0529709000
       80.2000000000        0.0538736000
       80.3000000000        0.0547692000
       80.4000000000        0.0556668000
       80.5000000000        0.0565708000
       80.6000000000        0.0574778000
       80.7000000000        0.0583776000
       80.8000000000        0.0592584000
       80.9000000000        0.0601119000
       81.0000000000        0.0609368000
       81.1000000000        0.0617401000
       81.2000000000        0.0625333000
       81.3000000000        0.0633269000
       81.4000000000        0.0641243000
       81.5000000000        0.0649177000
       81.6000000000        0.0656885000
       81.7000000000        0.0664128000
       81.8000000000        0.0670686000
       81.9000000000        0.0676437000
       82.0000000000        0.0681378000
       82.1000000000        0.0685606000
       82.2000000000        0.0689243000
       82.3000000000        0.0692356000
       82.4000000000        0.0694902000
       82.5000000000        0.0696725000
       82.6000000000        0.0697600000
       82.7000000000        0.0697311000
       82.8000000000        0.0695717000
       82.9000000000        0.0692792000
       83.0000000000        0.0688611000
       83.1000000000        0.0683295000
       83.2000000000        0.0676951000
       83.3000000000        0.0669617000
       83.4000000000        0.0661268000
       83.5000000000        0.0651853000
       83.6000000000        0.0641358000
       83.7000000000        0.0629864000
       83.8000000000        0.0617560000
       83.9000000000        0.0604713000
       84.0000000000        0.0591615000
       84.1000000000        0.0578514000
       84.2000000000        0.0565573000
       84.3000000000        0.0552861000
       84.4000000000        0.0540386000
       84.5000000000        0.0528160000
       84.6000000000        0.0516260000
       84.7000000000        0.0504873000
       84.8000000000        0.0494291000
       84.9000000000        0.0484877000
       85.0000000000        0.0477010000
       85.1000000000        0.0471020000
       85.2000000000        0.0467141000
       85.3000000000        0.0465492000
       85.4000000000        0.0466079000
       85.5000000000        0.0468821000
       85.6000000000        0.0473591000
       85.7000000000        0.0480251000
       85.8000000000        0.0488674000
       85.9000000000        0.0498751000
       86.0000000000        0.0510377000
       86.1000000000        0.0523424000
       86.2000000000        0.0537740000
       86.3000000000        0.0553139000
       86.4000000000        0.0569416000
       86.5000000000        0.0586351000
       86.6000000000        0.0603708000
       86.7000000000        0.0621235000
       86.8000000000        0.0638666000
       86.9000000000        0.0655729000
       87.0000000000        0.0672177000
       87.1000000000        0.0687817000
       87.2000000000        0.0702529000
       87.3000000000        0.0716268000
       87.4000000000        0.0729034000
       87.5000000000        0.0740832000
       87.6000000000        0.0751618000
       87.7000000000        0.0761282000
       87.8000000000        0.0769645000
       87.9000000000        0.0776505000
       88.0000000000        0.0781686000
       88.1000000000        0.0785085000
       88.2000000000        0.0786684000
       88.3000000000        0.0786542000
       88.4000000000        0.0784760000
       88.5000000000        0.0781454000
       88.6000000000        0.0776723000
       88.7000000000        0.0770649000
       88.8000000000        0.0763320000
       88.9000000000        0.0754862000
       89.0000000000        0.0745462000
       89.1000000000        0.0735343000
       89.2000000000        0.0724722000
       89.3000000000        0.0713746000
       89.4000000000        0.0702468000
       89.5000000000        0.0690851000
       89.6000000000        0.0678816000
       89.7000000000        0.0666299000
       89.8000000000        0.0653300000
       89.9000000000        0.0639901000
       90.0000000000        0.0626259000
       90.1000000000        0.0612581000
       90.2000000000        0.0599087000
       90.3000000000        0.0585985000
       90.4000000000        0.0573446000
       90.5000000000        0.0561605000
       90.6000000000        0.0550550000
       90.7000000000        0.0540331000
       90.8000000000        0.0530963000
       90.9000000000        0.0522438000
       91.0000000000        0.0514741000
       91.1000000000        0.0507880000
       91.2000000000        0.0501903000
       91.3000000000        0.0496917000
       91.4000000000        0.0493077000
       91.5000000000        0.0490556000
       91.6000000000        0.0489496000
       91.7000000000        0.0489968000
       91.8000000000        0.0491949000
       91.9000000000        0.0495326000
       92.0000000000        0.0499925000
       92.1000000000        0.0505544000
       92.2000000000        0.0511993000
       92.3000000000        0.0519114000
       92.4000000000        0.0526786000
       92.5000000000        0.0534923000
       92.6000000000        0.0543458000
       92.7000000000        0.0552345000
       92.8000000000        0.0561551000
       92.9000000000        0.0571045000
       93.0000000000        0.0580791000
       93.1000000000        0.0590734000
       93.2000000000        0.0600802000
       93.3000000000        0.0610925000
       93.4000000000        0.0621074000
       93.5000000000        0.0631304000
       93.6000000000        0.0641796000
       93.7000000000        0.0652852000
       93.8000000000        0.0664842000
       93.9000000000        0.0678127000
       94.0000000000        0.0692967000
       94.1000000000        0.0709447000
       94.2000000000        0.0727444000
       94.3000000000        0.0746648000
       94.4000000000        0.0766634000
       94.5000000000        0.0786956000
       94.6000000000        0.0807243000
       94.7000000000        0.0827260000
       94.8000000000        0.0846918000
       94.9000000000        0.0866228000
       95.0000000000        0.0885219000
       95.1000000000        0.0903867000
       95.2000000000        0.0922054000
       95.3000000000        0.0939582000
       95.4000000000        0.0956196000
       95.5000000000        0.0971625000
       95.6000000000        0.0985620000
       95.7000000000        0.0997966000
       95.8000000000        0.1008481000
       95.9000000000        0.1017026000
       96.0000000000        0.1023521000
       96.1000000000        0.1027971000
       96.2000000000        0.1030472000
       96.3000000000        0.1031185000
       96.4000000000        0.1030302000
       96.5000000000        0.1028006000
       96.6000000000        0.1024425000
       96.7000000000        0.1019604000
       96.8000000000        0.1013506000
       96.9000000000        0.1006046000
       97.0000000000        0.0997175000
       97.1000000000        0.0986944000
       97.2000000000        0.0975541000
       97.3000000000        0.0963267000
       97.4000000000        0.0950472000
       97.5000000000        0.0937469000
       97.6000000000        0.0924466000
       97.7000000000        0.0911531000
       97.8000000000        0.0898601000
       97.9000000000        0.0885527000
       98.0000000000        0.0872144000
       98.1000000000        0.0858347000
       98.2000000000        0.0844147000
       98.3000000000        0.0829696000
       98.4000000000        0.0815260000
       98.5000000000        0.0801149000
       98.6000000000        0.0787628000
       98.7000000000        0.0774855000
       98.8000000000        0.0762843000
       98.9000000000        0.0751477000
       99.0000000000        0.0740570000
       99.1000000000        0.0729940000
       99.2000000000        0.0719480000
       99.3000000000        0.0709201000
       99.4000000000        0.0699227000
       99.5000000000        0.0689756000
       99.6000000000        0.0680985000
       99.7000000000        0.0673052000
       99.8000000000        0.0665995000
       99.9000000000        0.0659762000
      100.0000000000        0.0654243000
      100.1000000000        0.0649337000
      100.2000000000        0.0644997000
      100.3000000000        0.0641266000
      100.4000000000        0.0638270000
      100.5000000000        0.0636184000
      100.6000000000        0.0635180000
      100.7000000000        0.0635376000
      100.8000000000        0.0636803000
      100.9000000000        0.0639387000
      101.0000000000        0.0642965000
      101.1000000000        0.0647316000
      101.2000000000        0.0652216000
      101.3000000000        0.0657486000
      101.4000000000        0.0663036000
      101.5000000000        0.0668875000
      101.6000000000        0.0675108000
      101.7000000000        0.0681886000
      101.8000000000        0.0689356000
      101.9000000000        0.0697605000
      102.0000000000        0.0706625000
      102.1000000000        0.0716310000
      102.2000000000        0.0726482000
      102.3000000000        0.0736951000
      102.4000000000        0.0747564000
      102.5000000000        0.0758255000
      102.6000000000        0.0769050000
      102.7000000000        0.0780043000
      102.8000000000        0.0791349000
      102.9000000000        0.0803047000
      103.0000000000        0.0815144000
      103.1000000000        0.0827565000
      103.2000000000        0.0840163000
      103.3000000000        0.0852743000
      103.4000000000        0.0865095000
      103.5000000000        0.0877014000
      103.6000000000        0.0888315000
      103.7000000000        0.0898836000
      103.8000000000        0.0908434000
      103.9000000000        0.0916993000
      104.0000000000        0.0924431000
      104.1000000000        0.0930713000
      104.2000000000        0.0935841000
      104.3000000000        0.0939834000
      104.4000000000        0.0942689000
      104.5000000000        0.0944345000
      104.6000000000        0.0944662000
      104.7000000000        0.0943438000
      104.8000000000        0.0940463000
      104.9000000000        0.0935593000
      105.0000000000        0.0928830000
      105.1000000000        0.0920346000
      105.2000000000        0.0910462000
      105.3000000000        0.0899581000
      105.4000000000        0.0888104000
      105.5000000000        0.0876384000
      105.6000000000        0.0864708000
      105.7000000000        0.0853342000
      105.8000000000        0.0842599000
      105.9000000000        0.0832921000
      106.0000000000        0.0824901000
      106.1000000000        0.0819233000
      106.2000000000        0.0816600000
      106.3000000000        0.0817547000
      106.4000000000        0.0822389000
      106.5000000000        0.0831172000
      106.6000000000        0.0843692000
      106.7000000000        0.0859564000
      106.8000000000        0.0878291000
      106.9000000000        0.0899319000
      107.0000000000        0.0922067000
      107.1000000000        0.0945944000
      107.2000000000        0.0970378000
      107.3000000000        0.0994824000
      107.4000000000        0.1018796000
      107.5000000000        0.1041895000
      107.6000000000        0.1063831000
      107.7000000000        0.1084429000
      107.8000000000        0.1103611000
      107.9000000000        0.1121363000
      108.0000000000        0.1137704000
      108.1000000000        0.1152639000
      108.2000000000        0.1166135000
      108.3000000000        0.1178108000
      108.4000000000        0.1188439000
      108.5000000000        0.1197020000
      108.6000000000        0.1203791000
      108.7000000000        0.1208781000
      108.8000000000        0.1212115000
      108.9000000000        0.1214009000
      109.0000000000        0.1214744000
      109.1000000000        0.1214622000
      109.2000000000        0.1213925000
      109.3000000000        0.1212878000
      109.4000000000        0.1211634000
      109.5000000000        0.1210278000
      109.6000000000        0.1208855000
      109.7000000000        0.1207394000
      109.8000000000        0.1205938000
      109.9000000000        0.1204561000
      110.0000000000        0.1203363000
      110.1000000000        0.1202451000
      110.2000000000        0.1201906000
      110.3000000000        0.1201768000
      110.4000000000        0.1202017000
      110.5000000000        0.1202586000
      110.6000000000        0.1203391000
      110.7000000000        0.1204355000
      110.8000000000        0.1205434000
      110.9000000000        0.1206612000
      111.0000000000        0.1207884000
      111.1000000000        0.1209228000
      111.2000000000        0.1210580000
      111.3000000000        0.1211839000
      111.4000000000        0.1212898000
      111.5000000000        0.1213685000
      111.6000000000        0.1214204000
      111.7000000000        0.1214548000
      111.8000000000        0.1214874000
      111.9000000000        0.1215351000
      112.0000000000        0.1216086000
      112.1000000000        0.1217074000
      112.2000000000        0.1218186000
      112.3000000000        0.1219207000
      112.4000000000        0.1219910000
      112.5000000000        0.1220147000
      112.6000000000        0.1219906000
      112.7000000000        0.1219324000
      112.8000000000        0.1218629000
      112.9000000000        0.1218045000
      113.0000000000        0.1217682000
      113.1000000000        0.1217465000
      113.2000000000        0.1217125000
      113.3000000000        0.1216257000
      113.4000000000        0.1214418000
      113.5000000000        0.1211248000
      113.6000000000        0.1206568000
      113.7000000000        0.1200427000
      113.8000000000        0.1193092000
      113.9000000000        0.1184970000
      114.0000000000        0.1176498000
      114.1000000000        0.1168027000
      114.2000000000        0.1159738000
      114.3000000000        0.1151616000
      114.4000000000        0.1143480000
      114.5000000000        0.1135043000
      114.6000000000        0.1126004000
      114.7000000000        0.1116136000
      114.8000000000        0.1105366000
      114.9000000000        0.1093827000
      115.0000000000        0.1081855000
      115.1000000000        0.1069957000
      115.2000000000        0.1058729000
      115.3000000000        0.1048752000
      115.4000000000        0.1040495000
      115.5000000000        0.1034238000
      115.6000000000        0.1030052000
      115.7000000000        0.1027846000
      115.8000000000        0.1027450000
      115.9000000000        0.1028707000
      116.0000000000        0.1031534000
      116.1000000000        0.1035930000
      116.2000000000        0.1041936000
      116.3000000000        0.1049593000
      116.4000000000        0.1058909000
      116.5000000000        0.1069867000
      116.6000000000        0.1082437000
      116.7000000000        0.1096591000
      116.8000000000        0.1112292000
      116.9000000000        0.1129456000
      117.0000000000        0.1147894000
      117.1000000000        0.1167270000
      117.2000000000        0.1187104000
      117.3000000000        0.1206833000
      117.4000000000        0.1225945000
      117.5000000000        0.1244095000
      117.6000000000        0.1261176000
      117.7000000000        0.1277285000
      117.8000000000        0.1292611000
      117.9000000000        0.1307309000
      118.0000000000        0.1321398000
      118.1000000000        0.1334750000
      118.2000000000        0.1347145000
      118.3000000000        0.1358382000
      118.4000000000        0.1368371000
      118.5000000000        0.1377187000
      118.6000000000        0.1385032000
      118.7000000000        0.1392152000
      118.8000000000        0.1398726000
      118.9000000000        0.1404789000
      119.0000000000        0.1410225000
      119.1000000000        0.1414821000
      119.2000000000        0.1418366000
      119.3000000000        0.1420751000
      119.4000000000        0.1422025000
      119.5000000000        0.1422395000
      119.6000000000        0.1422155000
      119.7000000000        0.1421585000
      119.8000000000        0.1420857000
      119.9000000000        0.1419987000
      120.0000000000        0.1418838000
      120.1000000000        0.1417178000
      120.2000000000        0.1414764000
      120.3000000000        0.1411429000
      120.4000000000        0.1407143000
      120.5000000000        0.1402028000
      120.6000000000        0.1396322000
      120.7000000000        0.1390311000
      120.8000000000        0.1384250000
      120.9000000000        0.1378306000
      121.0000000000        0.1372538000
      121.1000000000        0.1366912000
      121.2000000000        0.1361349000
      121.3000000000        0.1355779000
      121.4000000000        0.1350173000
      121.5000000000        0.1344564000
      121.6000000000        0.1339036000
      121.7000000000        0.1333693000
      121.8000000000        0.1328628000
      121.9000000000        0.1323887000
      122.0000000000        0.1319465000
      122.1000000000        0.1315318000
      122.2000000000        0.1311392000
      122.3000000000        0.1307664000
      122.4000000000        0.1304161000
      122.5000000000        0.1300973000
      122.6000000000        0.1298227000
      122.7000000000        0.1296045000
      122.8000000000        0.1294495000
      122.9000000000        0.1293561000
      123.0000000000        0.1293143000
      123.1000000000        0.1293082000
      123.2000000000        0.1293213000
      123.3000000000        0.1293414000
      123.4000000000        0.1293642000
      123.5000000000        0.1293948000
      123.6000000000        0.1294456000
      123.7000000000        0.1295323000
      123.8000000000        0.1296687000
      123.9000000000        0.1298616000
      124.0000000000        0.1301096000
      124.1000000000        0.1304042000
      124.2000000000        0.1307334000
      124.3000000000        0.1310863000
      124.4000000000        0.1314563000
      124.5000000000        0.1318416000
      124.6000000000        0.1322428000
      124.7000000000        0.1326585000
      124.8000000000        0.1330810000
      124.9000000000        0.1334937000
      125.0000000000        0.1338724000
      125.1000000000        0.1341895000
      125.2000000000        0.1344206000
      125.3000000000        0.1345502000
      125.4000000000        0.1345750000
      125.5000000000        0.1345013000
      125.6000000000        0.1343384000
      125.7000000000        0.1340893000
      125.8000000000        0.1337441000
      125.9000000000        0.1332779000
      126.0000000000        0.1326560000
      126.1000000000        0.1318452000
      126.2000000000        0.1308259000
      126.3000000000        0.1296036000
      126.4000000000        0.1282116000
      126.5000000000        0.1267067000
      126.6000000000        0.1251557000
      126.7000000000        0.1236211000
      126.8000000000        0.1221499000
      126.9000000000        0.1207715000
      127.0000000000        0.1195025000
      127.1000000000        0.1183565000
      127.2000000000        0.1173520000
      127.3000000000        0.1165165000
      127.4000000000        0.1158865000
      127.5000000000        0.1155030000
      127.6000000000        0.1154050000
      127.7000000000        0.1156239000
      127.8000000000        0.1161801000
      127.9000000000        0.1170815000
      128.0000000000        0.1183203000
      128.1000000000        0.1198711000
      128.2000000000        0.1216904000
      128.3000000000        0.1237201000
      128.4000000000        0.1258940000
      128.5000000000        0.1281463000
      128.6000000000        0.1304195000
      128.7000000000        0.1326676000
      128.8000000000        0.1348551000
      128.9000000000        0.1369530000
      129.0000000000        0.1389354000
      129.1000000000        0.1407785000
      129.2000000000        0.1424593000
      129.3000000000        0.1439574000
      129.4000000000        0.1452571000
      129.5000000000        0.1463513000
      129.6000000000        0.1472434000
      129.7000000000        0.1479465000
      129.8000000000        0.1484793000
      129.9000000000        0.1488610000
      130.0000000000        0.1491053000
      130.1000000000        0.1492177000
      130.2000000000        0.1491950000
      130.3000000000        0.1490295000
      130.4000000000        0.1487166000
      130.5000000000        0.1482618000
      130.6000000000        0.1476862000
      130.7000000000        0.1470246000
      130.8000000000        0.1463181000
      130.9000000000        0.1456036000
      131.0000000000        0.1449037000
      131.1000000000        0.1442218000
      131.2000000000        0.1435452000
      131.3000000000        0.1428541000
      131.4000000000        0.1421337000
      131.5000000000        0.1413847000
      131.6000000000        0.1406277000
      131.7000000000        0.1398975000
      131.8000000000        0.1392328000
      131.9000000000        0.1386630000
      132.0000000000        0.1381994000
      132.1000000000        0.1378338000
      132.2000000000        0.1375446000
      132.3000000000        0.1373075000
      132.4000000000        0.1371062000
      132.5000000000        0.1369388000
      132.6000000000        0.1368174000
      132.7000000000        0.1367622000
      132.8000000000        0.1367923000
      132.9000000000        0.1369189000
      133.0000000000        0.1371412000
      133.1000000000        0.1374490000
      133.2000000000        0.1378278000
      133.3000000000        0.1382650000
      133.4000000000        0.1387550000
      133.5000000000        0.1393008000
      133.6000000000        0.1399128000
      133.7000000000        0.1406045000
      133.8000000000        0.1413888000
      133.9000000000        0.1422742000
      134.0000000000        0.1432625000
      134.1000000000        0.1443499000
      134.2000000000        0.1455281000
      134.3000000000        0.1467874000
      134.4000000000        0.1481189000
      134.5000000000        0.1495154000
      134.6000000000        0.1509707000
      134.7000000000        0.1524765000
      134.8000000000        0.1540181000
      134.9000000000        0.1555722000
      135.0000000000        0.1571077000
      135.1000000000        0.1585907000
      135.2000000000        0.1599926000
      135.3000000000        0.1612978000
      135.4000000000        0.1625086000
      135.5000000000        0.1636437000
      135.6000000000        0.1647302000
      135.7000000000        0.1657935000
      135.8000000000        0.1668462000
      135.9000000000        0.1678831000
      136.0000000000        0.1688818000
      136.1000000000        0.1698096000
      136.2000000000        0.1706340000
      136.3000000000        0.1713340000
      136.4000000000        0.1719069000
      136.5000000000        0.1723694000
      136.6000000000        0.1727518000
      136.7000000000        0.1730888000
      136.8000000000        0.1734113000
      136.9000000000        0.1737412000
      137.0000000000        0.1740900000
      137.1000000000        0.1744605000
      137.2000000000        0.1748497000
      137.3000000000        0.1752521000
      137.4000000000        0.1756606000
      137.5000000000        0.1760677000
      137.6000000000        0.1764641000
      137.7000000000        0.1768389000
      137.8000000000        0.1771787000
      137.9000000000        0.1774682000
      138.0000000000        0.1776916000
      138.1000000000        0.1778340000
      138.2000000000        0.1778826000
      138.3000000000        0.1778271000
      138.4000000000        0.1776596000
      138.5000000000        0.1773737000
      138.6000000000        0.1769634000
      138.7000000000        0.1764229000
      138.8000000000        0.1757468000
      138.9000000000        0.1749321000
      139.0000000000        0.1739802000
      139.1000000000        0.1728989000
      139.2000000000        0.1717029000
      139.3000000000        0.1704138000
      139.4000000000        0.1690562000
      139.5000000000        0.1676539000
      139.6000000000        0.1662248000
      139.7000000000        0.1647785000
      139.8000000000        0.1633168000
      139.9000000000        0.1618362000
      140.0000000000        0.1603332000
      140.1000000000        0.1588088000
      140.2000000000        0.1572721000
      140.3000000000        0.1557400000
      140.4000000000        0.1542344000
      140.5000000000        0.1527777000
      140.6000000000        0.1513880000
      140.7000000000        0.1500776000
      140.8000000000        0.1488532000
      140.9000000000        0.1477188000
      141.0000000000        0.1466788000
      141.1000000000        0.1457410000
      141.2000000000        0.1449162000
      141.3000000000        0.1442169000
      141.4000000000        0.1436533000
      141.5000000000        0.1432294000
      141.6000000000        0.1429419000
      141.7000000000        0.1427813000
      141.8000000000        0.1427353000
      141.9000000000        0.1427925000
      142.0000000000        0.1429454000
      142.1000000000        0.1431902000
      142.2000000000        0.1435257000
      142.3000000000        0.1439506000
      142.4000000000        0.1444623000
      142.5000000000        0.1450564000
      142.6000000000        0.1457280000
      142.7000000000        0.1464734000
      142.8000000000        0.1472914000
      142.9000000000        0.1481830000
      143.0000000000        0.1491498000
      143.1000000000        0.1501926000
      143.2000000000        0.1513108000
      143.3000000000        0.1525022000
      143.4000000000        0.1537651000
      143.5000000000        0.1550991000
      143.6000000000        0.1565053000
      143.7000000000        0.1579857000
      143.8000000000        0.1595400000
      143.9000000000        0.1611633000
      144.0000000000        0.1628443000
      144.1000000000        0.1645663000
      144.2000000000        0.1663094000
      144.3000000000        0.1680560000
      144.4000000000        0.1697945000
      144.5000000000        0.1715240000
      144.6000000000        0.1732552000
      144.7000000000        0.1750086000
      144.8000000000        0.1768101000
      144.9000000000        0.1786836000
      145.0000000000        0.1806420000
      145.1000000000        0.1826799000
      145.2000000000        0.1847685000
      145.3000000000        0.1868573000
      145.4000000000        0.1888818000
      145.5000000000        0.1907766000
      145.6000000000        0.1924913000
      145.7000000000        0.1940024000
      145.8000000000        0.1953184000
      145.9000000000        0.1964749000
      146.0000000000        0.1975197000
      146.1000000000        0.1984925000
      146.2000000000        0.1994072000
      146.3000000000        0.2002422000
      146.4000000000        0.2009432000
      146.5000000000        0.2014378000
      146.6000000000        0.2016573000
      146.7000000000        0.2015579000
      146.8000000000        0.2011337000
      146.9000000000        0.2004164000
      147.0000000000        0.1994620000
      147.1000000000        0.1983300000
      147.2000000000        0.1970642000
      147.3000000000        0.1956818000
      147.4000000000        0.1941734000
      147.5000000000        0.1925134000
      147.6000000000        0.1906741000
      147.7000000000        0.1886394000
      147.8000000000        0.1864132000
      147.9000000000        0.1840204000
      148.0000000000        0.1815037000
      148.1000000000        0.1789174000
      148.2000000000        0.1763210000
      148.3000000000        0.1737748000
      148.4000000000        0.1713375000
      148.5000000000        0.1690646000
      148.6000000000        0.1670080000
      148.7000000000        0.1652155000
      148.8000000000        0.1637297000
      148.9000000000        0.1625865000
      149.0000000000        0.1618125000
      149.1000000000        0.1614206000
      149.2000000000        0.1614047000
      149.3000000000        0.1617358000
      149.4000000000        0.1623624000
      149.5000000000        0.1632174000
      149.6000000000        0.1642301000
      149.7000000000        0.1653386000
      149.8000000000        0.1664980000
      149.9000000000        0.1676800000
      150.0000000000        0.1688677000
      150.1000000000        0.1700462000
      150.2000000000        0.1711945000
      150.3000000000        0.1722824000
      150.4000000000        0.1732726000
      150.5000000000        0.1741284000
      150.6000000000        0.1748212000
      150.7000000000        0.1753369000
      150.8000000000        0.1756767000
      150.9000000000        0.1758549000
      151.0000000000        0.1758921000
      151.1000000000        0.1758092000
      151.2000000000        0.1756222000
      151.3000000000        0.1753417000
      151.4000000000        0.1749732000
      151.5000000000        0.1745205000
      151.6000000000        0.1739870000
      151.7000000000        0.1733768000
      151.8000000000        0.1726955000
      151.9000000000        0.1719512000
      152.0000000000        0.1711556000
      152.1000000000        0.1703257000
      152.2000000000        0.1694835000
      152.3000000000        0.1686551000
      152.4000000000        0.1678666000
      152.5000000000        0.1671389000
      152.6000000000        0.1664824000
      152.7000000000        0.1658948000
      152.8000000000        0.1653609000
      152.9000000000        0.1648580000
      153.0000000000        0.1643635000
      153.1000000000        0.1638622000
      153.2000000000        0.1633508000
      153.3000000000        0.1628383000
      153.4000000000        0.1623423000
      153.5000000000        0.1618836000
      153.6000000000        0.1614808000
      153.7000000000        0.1611467000
      153.8000000000        0.1608864000
      153.9000000000        0.1606975000
      154.0000000000        0.1605715000
      154.1000000000        0.1604967000
      154.2000000000        0.1604601000
      154.3000000000        0.1604503000
      154.4000000000        0.1604593000
      154.5000000000        0.1604843000
      154.6000000000        0.1605289000
      154.7000000000        0.1606024000
      154.8000000000        0.1607177000
      154.9000000000        0.1608873000
      155.0000000000        0.1611184000
      155.1000000000        0.1614098000
      155.2000000000        0.1617509000
      155.3000000000        0.1621255000
      155.4000000000        0.1625171000
      155.5000000000        0.1629159000
      155.6000000000        0.1633227000
      155.7000000000        0.1637500000
      155.8000000000        0.1642184000
      155.9000000000        0.1647509000
      156.0000000000        0.1653653000
      156.1000000000        0.1660690000
      156.2000000000        0.1668564000
      156.3000000000        0.1677113000
      156.4000000000        0.1686125000
      156.5000000000        0.1695407000
      156.6000000000        0.1704838000
      156.7000000000        0.1714396000
      156.8000000000        0.1724144000
      156.9000000000        0.1734193000
      157.0000000000        0.1744640000
      157.1000000000        0.1755523000
      157.2000000000        0.1766792000
      157.3000000000        0.1778307000
      157.4000000000        0.1789870000
      157.5000000000        0.1801268000
      157.6000000000        0.1812331000
      157.7000000000        0.1822954000
      157.8000000000        0.1833107000
      157.9000000000        0.1842798000
      158.0000000000        0.1852032000
      158.1000000000        0.1860765000
      158.2000000000        0.1868880000
      158.3000000000        0.1876189000
      158.4000000000        0.1882452000
      158.5000000000        0.1887417000
      158.6000000000        0.1890869000
      158.7000000000        0.1892662000
      158.8000000000        0.1892745000
      158.9000000000        0.1891164000
      159.0000000000        0.1888051000
      159.1000000000        0.1883613000
      159.2000000000        0.1878119000
      159.3000000000        0.1871882000
      159.4000000000        0.1865238000
      159.5000000000        0.1858518000
      159.6000000000        0.1852024000
      159.7000000000        0.1846022000
      159.8000000000        0.1840747000
      159.9000000000        0.1836418000
      160.0000000000        0.1833265000
      160.1000000000        0.1831544000
      160.2000000000        0.1831521000
      160.3000000000        0.1833435000
      160.4000000000        0.1837451000
      160.5000000000        0.1843619000
      160.6000000000        0.1851853000
      160.7000000000        0.1861935000
      160.8000000000        0.1873547000
      160.9000000000        0.1886328000
      161.0000000000        0.1899924000
      161.1000000000        0.1914031000
      161.2000000000        0.1928401000
      161.3000000000        0.1942836000
      161.4000000000        0.1957151000
      161.5000000000        0.1971153000
      161.6000000000        0.1984624000
      161.7000000000        0.1997326000
      161.8000000000        0.2009020000
      161.9000000000        0.2019497000
      162.0000000000        0.2028599000
      162.1000000000        0.2036240000
      162.2000000000        0.2042405000
      162.3000000000        0.2047136000
      162.4000000000        0.2050529000
      162.5000000000        0.2052721000
      162.6000000000        0.2053892000
      162.7000000000        0.2054261000
      162.8000000000        0.2054072000
      162.9000000000        0.2053559000
      163.0000000000        0.2052905000
      163.1000000000        0.2052205000
      163.2000000000        0.2051441000
      163.3000000000        0.2050511000
      163.4000000000        0.2049265000
      163.5000000000        0.2047579000
      163.6000000000        0.2045395000
      163.7000000000        0.2042747000
      163.8000000000        0.2039724000
      163.9000000000        0.2036422000
      164.0000000000        0.2032886000
      164.1000000000        0.2029072000
      164.2000000000        0.2024878000
      164.3000000000        0.2020205000
      164.4000000000        0.2015044000
      164.5000000000        0.2009536000
      164.6000000000        0.2003967000
      164.7000000000        0.1998686000
      164.8000000000        0.1993986000
      164.9000000000        0.1989981000
      165.0000000000        0.1986556000
      165.1000000000        0.1983401000
      165.2000000000        0.1980134000
      165.3000000000        0.1976448000
      165.4000000000        0.1972237000
      165.5000000000        0.1967629000
      165.6000000000        0.1962936000
      165.7000000000        0.1958534000
      165.8000000000        0.1954741000
      165.9000000000        0.1951730000
      166.0000000000        0.1949517000
      166.1000000000        0.1947989000
      166.2000000000        0.1946965000
      166.3000000000        0.1946257000
      166.4000000000        0.1945711000
      166.5000000000        0.1945228000
      166.6000000000        0.1944780000
      166.7000000000        0.1944414000
      166.8000000000        0.1944244000
      166.9000000000        0.1944420000
      167.0000000000        0.1945082000
      167.1000000000        0.1946308000
      167.2000000000        0.1948075000
      167.3000000000        0.1950246000
      167.4000000000        0.1952596000
      167.5000000000        0.1954883000
      167.6000000000        0.1956911000
      167.7000000000        0.1958593000
      167.8000000000        0.1959946000
      167.9000000000        0.1961050000
      168.0000000000        0.1961956000
      168.1000000000        0.1962619000
      168.2000000000        0.1962874000
      168.3000000000        0.1962459000
      168.4000000000        0.1961089000
      168.5000000000        0.1958511000
      168.6000000000        0.1954569000
      168.7000000000        0.1949231000
      168.8000000000        0.1942631000
      168.9000000000        0.1935090000
      169.0000000000        0.1927125000
      169.1000000000        0.1919407000
      169.2000000000        0.1912665000
      169.3000000000        0.1907544000
      169.4000000000        0.1904475000
      169.5000000000        0.1903611000
      169.6000000000        0.1904874000
      169.7000000000        0.1908071000
      169.8000000000        0.1913052000
      169.9000000000        0.1919809000
      170.0000000000        0.1928495000
      170.1000000000        0.1939352000
      170.2000000000        0.1952597000
      170.3000000000        0.1968302000
      170.4000000000        0.1986342000
      170.5000000000        0.2006397000
      170.6000000000        0.2027999000
      170.7000000000        0.2050593000
      170.8000000000        0.2073587000
      170.9000000000        0.2096377000
      171.0000000000        0.2118363000
      171.1000000000        0.2138989000
      171.2000000000        0.2157821000
      171.3000000000        0.2174625000
      171.4000000000        0.2189405000
      171.5000000000        0.2202358000
      171.6000000000        0.2213764000
      171.7000000000        0.2223839000
      171.8000000000        0.2232630000
      171.9000000000        0.2239969000
      172.0000000000        0.2245531000
      172.1000000000        0.2248949000
      172.2000000000        0.2249964000
      172.3000000000        0.2248522000
      172.4000000000        0.2244790000
      172.5000000000        0.2239094000
      172.6000000000        0.2231817000
      172.7000000000        0.2223301000
      172.8000000000        0.2213816000
      172.9000000000        0.2203583000
      173.0000000000        0.2192824000
      173.1000000000        0.2181810000
      173.2000000000        0.2170851000
      173.3000000000        0.2160249000
      173.4000000000        0.2150210000
      173.5000000000        0.2140789000
      173.6000000000        0.2131869000
      173.7000000000        0.2123204000
      173.8000000000        0.2114505000
      173.9000000000        0.2105531000
      174.0000000000        0.2096152000
      174.1000000000        0.2086357000
      174.2000000000        0.2076220000
      174.3000000000        0.2065838000
      174.4000000000        0.2055280000
      174.5000000000        0.2044574000
      174.6000000000        0.2033720000
      174.7000000000        0.2022731000
      174.8000000000        0.2011669000
      174.9000000000        0.2000650000
      175.0000000000        0.1989830000
      175.1000000000        0.1979366000
      175.2000000000        0.1969379000
      175.3000000000        0.1959941000
      175.4000000000        0.1951085000
      175.5000000000        0.1942837000
      175.6000000000        0.1935248000
      175.7000000000        0.1928407000
      175.8000000000        0.1922435000
      175.9000000000        0.1917453000
      176.0000000000        0.1913553000
      176.1000000000        0.1910768000
      176.2000000000        0.1909070000
      176.3000000000        0.1908380000
      176.4000000000        0.1908598000
      176.5000000000        0.1909620000
      176.6000000000        0.1911356000
      176.7000000000        0.1913731000
      176.8000000000        0.1916678000
      176.9000000000        0.1920131000
      177.0000000000        0.1924026000
      177.1000000000        0.1928303000
      177.2000000000        0.1932910000
      177.3000000000        0.1937808000
      177.4000000000        0.1942967000
      177.5000000000        0.1948368000
      177.6000000000        0.1953996000
      177.7000000000        0.1959837000
      177.8000000000        0.1965882000
      177.9000000000        0.1972113000
      178.0000000000        0.1978503000
      178.1000000000        0.1985001000
      178.2000000000        0.1991528000
      178.3000000000        0.1997974000
      178.4000000000        0.2004206000
      178.5000000000        0.2010081000
      178.6000000000        0.2015457000
      178.7000000000        0.2020217000
      178.8000000000        0.2024268000
      178.9000000000        0.2027538000
      179.0000000000        0.2029963000
      179.1000000000        0.2031470000
      179.2000000000        0.2031972000
      179.3000000000        0.2031373000
      179.4000000000        0.2029580000
      179.5000000000        0.2026519000
      179.6000000000        0.2022150000
      179.7000000000        0.2016475000
      179.8000000000        0.2009524000
      179.9000000000        0.2001345000
      180.0000000000        0.1991997000
      180.1000000000        0.1981587000
      180.2000000000        0.1970315000
      180.3000000000        0.1958491000
      180.4000000000        0.1946496000
      180.5000000000        0.1934706000
      180.6000000000        0.1923401000
      180.7000000000        0.1912715000
      180.8000000000        0.1902653000
      180.9000000000        0.1893163000
      181.0000000000        0.1884242000
      181.1000000000        0.1876003000
      181.2000000000        0.1868691000
      181.3000000000        0.1862621000
      181.4000000000        0.1858059000
      181.5000000000        0.1855108000
      181.6000000000        0.1853647000
      181.7000000000        0.1853369000
      181.8000000000        0.1853909000
      181.9000000000        0.1854980000
      182.0000000000        0.1856474000
      182.1000000000        0.1858477000
      182.2000000000        0.1861181000
      182.3000000000        0.1864766000
      182.4000000000        0.1869270000
      182.5000000000        0.1874527000
      182.6000000000        0.1880179000
      182.7000000000        0.1885748000
      182.8000000000        0.1890743000
      182.9000000000        0.1894757000
      183.0000000000        0.1897531000
      183.1000000000        0.1898969000
      183.2000000000        0.1899114000
      183.3000000000        0.1898083000
      183.4000000000        0.1896011000
      183.5000000000        0.1893008000
      183.6000000000        0.1889137000
      183.7000000000        0.1884423000
      183.8000000000        0.1878860000
      183.9000000000        0.1872444000
      184.0000000000        0.1865185000
      184.1000000000        0.1857131000
      184.2000000000        0.1848365000
      184.3000000000        0.1839000000
      184.4000000000        0.1829175000
      184.5000000000        0.1819038000
      184.6000000000        0.1808736000
      184.7000000000        0.1798409000
      184.8000000000        0.1788187000
      184.9000000000        0.1778173000
      185.0000000000        0.1768439000
      185.1000000000        0.1759010000
      185.2000000000        0.1749875000
      185.3000000000        0.1741010000
      185.4000000000        0.1732419000
      185.5000000000        0.1724162000
      185.6000000000        0.1716373000
      185.7000000000        0.1709242000
      185.8000000000        0.1702985000
      185.9000000000        0.1697796000
      186.0000000000        0.1693809000
      186.1000000000        0.1691075000
      186.2000000000        0.1689565000
      186.3000000000        0.1689200000
      186.4000000000        0.1689895000
      186.5000000000        0.1691601000
      186.6000000000        0.1694323000
      186.7000000000        0.1698110000
      186.8000000000        0.1703033000
      186.9000000000        0.1709139000
      187.0000000000        0.1716417000
      187.1000000000        0.1724777000
      187.2000000000        0.1734054000
      187.3000000000        0.1744048000
      187.4000000000        0.1754578000
      187.5000000000        0.1765533000
      187.6000000000        0.1776887000
      187.7000000000        0.1788689000
      187.8000000000        0.1801019000
      187.9000000000        0.1813948000
      188.0000000000        0.1827489000
      188.1000000000        0.1841585000
      188.2000000000        0.1856104000
      188.3000000000        0.1870877000
      188.4000000000        0.1885736000
      188.5000000000        0.1900549000
      188.6000000000        0.1915238000
      188.7000000000        0.1929757000
      188.8000000000        0.1944063000
      188.9000000000        0.1958080000
      189.0000000000        0.1971695000
      189.1000000000        0.1984771000
      189.2000000000        0.1997193000
      189.3000000000        0.2008920000
      189.4000000000        0.2020016000
      189.5000000000        0.2030656000
      189.6000000000        0.2041091000
      189.7000000000        0.2051590000
      189.8000000000        0.2062366000
      189.9000000000        0.2073504000
      190.0000000000        0.2084931000
      190.1000000000        0.2096414000
      190.2000000000        0.2107617000
      190.3000000000        0.2118179000
      190.4000000000        0.2127793000
      190.5000000000        0.2136266000
      190.6000000000        0.2143538000
      190.7000000000        0.2149656000
      190.8000000000        0.2154718000
      190.9000000000        0.2158807000
      191.0000000000        0.2161938000
      191.1000000000        0.2164041000
      191.2000000000        0.2164982000
      191.3000000000        0.2164632000
      191.4000000000        0.2162958000
      191.5000000000        0.2160096000
      191.6000000000        0.2156381000
      191.7000000000        0.2152298000
      191.8000000000        0.2148375000
      191.9000000000        0.2145070000
      192.0000000000        0.2142687000
      192.1000000000        0.2141351000
      192.2000000000        0.2141044000
      192.3000000000        0.2141673000
      192.4000000000        0.2143133000
      192.5000000000        0.2145345000
      192.6000000000        0.2148247000
      192.7000000000        0.2151774000
      192.8000000000        0.2155848000
      192.9000000000        0.2160377000
      193.0000000000        0.2165269000
      193.1000000000        0.2170428000
      193.2000000000        0.2175737000
      193.3000000000        0.2181030000
      193.4000000000        0.2186075000
      193.5000000000        0.2190584000
      193.6000000000        0.2194264000
      193.7000000000        0.2196884000
      193.8000000000        0.2198317000
      193.9000000000        0.2198545000
      194.0000000000        0.2197616000
      194.1000000000        0.2195579000
      194.2000000000        0.2192430000
      194.3000000000        0.2188070000
      194.4000000000        0.2182326000
      194.5000000000        0.2175012000
      194.6000000000        0.2166020000
      194.7000000000        0.2155393000
      194.8000000000        0.2143353000
      194.9000000000        0.2130264000
      195.0000000000        0.2116549000
      195.1000000000        0.2102600000
      195.2000000000        0.2088698000
      195.3000000000        0.2074990000
      195.4000000000        0.2061502000
      195.5000000000        0.2048212000
      195.6000000000        0.2035118000
      195.7000000000        0.2022291000
      195.8000000000        0.2009887000
      195.9000000000        0.1998096000
      196.0000000000        0.1987074000
      196.1000000000        0.1976880000
      196.2000000000        0.1967457000
      196.3000000000        0.1958670000
      196.4000000000        0.1950378000
      196.5000000000        0.1942516000
      196.6000000000        0.1935146000
      196.7000000000        0.1928458000
      196.8000000000        0.1922723000
      196.9000000000        0.1918211000
      197.0000000000        0.1915115000
      197.1000000000        0.1913492000
      197.2000000000        0.1913258000
      197.3000000000        0.1914221000
      197.4000000000        0.1916140000
      197.5000000000        0.1918788000
      197.6000000000        0.1921991000
      197.7000000000        0.1925650000
      197.8000000000        0.1929741000
      197.9000000000        0.1934308000
      198.0000000000        0.1939448000
      198.1000000000        0.1945280000
      198.2000000000        0.1951912000
      198.3000000000        0.1959396000
      198.4000000000        0.1967685000
      198.5000000000        0.1976631000
      198.6000000000        0.1986010000
      198.7000000000        0.1995579000
      198.8000000000        0.2005144000
      198.9000000000        0.2014598000
      199.0000000000        0.2023918000
      199.1000000000        0.2033119000
      199.2000000000        0.2042182000
      199.3000000000        0.2050993000
      199.4000000000        0.2059341000
      199.5000000000        0.2066975000
      199.6000000000        0.2073700000
      199.7000000000        0.2079468000
      199.8000000000        0.2084421000
      199.9000000000        0.2088837000
      200.0000000000        0.2093011000
      200.1000000000        0.2097098000
      200.2000000000        0.2100988000
      200.3000000000        0.2104271000
      200.4000000000        0.2106323000
      200.5000000000        0.2106475000
      200.6000000000        0.2104234000
      200.7000000000        0.2099423000
      200.8000000000        0.2092215000
      200.9000000000        0.2083017000
      201.0000000000        0.2072283000
      201.1000000000        0.2060330000
      201.2000000000        0.2047256000
      201.3000000000        0.2032969000
      201.4000000000        0.2017328000
      201.5000000000        0.2000328000
      201.6000000000        0.1982245000
      201.7000000000        0.1963668000
      201.8000000000        0.1945402000
      201.9000000000        0.1928303000
      202.0000000000        0.1913107000
      202.1000000000        0.1900349000
      202.2000000000        0.1890367000
      202.3000000000        0.1883379000
      202.4000000000        0.1879571000
      202.5000000000        0.1879127000
      202.6000000000        0.1882209000
      202.7000000000        0.1888893000
      202.8000000000        0.1899119000
      202.9000000000        0.1912684000
      203.0000000000        0.1929271000
      203.1000000000        0.1948490000
      203.2000000000        0.1969908000
      203.3000000000        0.1993070000
      203.4000000000        0.2017520000
      203.5000000000        0.2042826000
      203.6000000000        0.2068608000
      203.7000000000        0.2094556000
      203.8000000000        0.2120411000
      203.9000000000        0.2145924000
      204.0000000000        0.2170798000
      204.1000000000        0.2194650000
      204.2000000000        0.2217011000
      204.3000000000        0.2237375000
      204.4000000000        0.2255274000
      204.5000000000        0.2270360000
      204.6000000000        0.2282463000
      204.7000000000        0.2291601000
      204.8000000000        0.2297935000
      204.9000000000        0.2301706000
      205.0000000000        0.2303166000
      205.1000000000        0.2302526000
      205.2000000000        0.2299932000
      205.3000000000        0.2295449000
      205.4000000000        0.2289076000
      205.5000000000        0.2280761000
      205.6000000000        0.2270451000
      205.7000000000        0.2258144000
      205.8000000000        0.2243952000
      205.9000000000        0.2228138000
      206.0000000000        0.2211101000
      206.1000000000        0.2193313000
      206.2000000000        0.2175216000
      206.3000000000        0.2157132000
      206.4000000000        0.2139208000
      206.5000000000        0.2121425000
      206.6000000000        0.2103658000
      206.7000000000        0.2085762000
      206.8000000000        0.2067655000
      206.9000000000        0.2049367000
      207.0000000000        0.2031038000
      207.1000000000        0.2012874000
      207.2000000000        0.1995093000
      207.3000000000        0.1977867000
      207.4000000000        0.1961306000
      207.5000000000        0.1945458000
      207.6000000000        0.1930343000
      207.7000000000        0.1915984000
      207.8000000000        0.1902412000
      207.9000000000        0.1889656000
      208.0000000000        0.1877716000
      208.1000000000        0.1866545000
      208.2000000000        0.1856050000
      208.3000000000        0.1846119000
      208.4000000000        0.1836672000
      208.5000000000        0.1827691000
      208.6000000000        0.1819247000
      208.7000000000        0.1811479000
      208.8000000000        0.1804556000
      208.9000000000        0.1798619000
      209.0000000000        0.1793739000
      209.1000000000        0.1789888000
      209.2000000000        0.1786946000
      209.3000000000        0.1784742000
      209.4000000000        0.1783104000
      209.5000000000        0.1781903000
      209.6000000000        0.1781083000
      209.7000000000        0.1780655000
      209.8000000000        0.1780671000
      209.9000000000        0.1781190000
      210.0000000000        0.1782240000
      210.1000000000        0.1783807000
      210.2000000000        0.1785835000
      210.3000000000        0.1788243000
      210.4000000000        0.1790950000
      210.5000000000        0.1793884000
      210.6000000000        0.1796989000
      210.7000000000        0.1800215000
      210.8000000000        0.1803503000
      210.9000000000        0.1806777000
      211.0000000000        0.1809937000
      211.1000000000        0.1812865000
      211.2000000000        0.1815444000
      211.3000000000        0.1817579000
      211.4000000000        0.1819236000
      211.5000000000        0.1820466000
      211.6000000000        0.1821408000
      211.7000000000        0.1822264000
      211.8000000000        0.1823252000
      211.9000000000        0.1824556000
      212.0000000000        0.1826286000
      212.1000000000        0.1828473000
      212.2000000000        0.1831084000
      212.3000000000        0.1834079000
      212.4000000000        0.1837468000
      212.5000000000        0.1841344000
      212.6000000000        0.1845884000
      212.7000000000        0.1851298000
      212.8000000000        0.1857768000
      212.9000000000        0.1865382000
      213.0000000000        0.1874103000
      213.1000000000        0.1883763000
      213.2000000000        0.1894100000
      213.3000000000        0.1904822000
      213.4000000000        0.1915689000
      213.5000000000        0.1926565000
      213.6000000000        0.1937422000
      213.7000000000        0.1948306000
      213.8000000000        0.1959276000
      213.9000000000        0.1970349000
      214.0000000000        0.1981474000
      214.1000000000        0.1992541000
      214.2000000000        0.2003405000
      214.3000000000        0.2013935000
      214.4000000000        0.2024041000
      214.5000000000        0.2033693000
      214.6000000000        0.2042912000
      214.7000000000        0.2051743000
      214.8000000000        0.2060212000
      214.9000000000        0.2068307000
      215.0000000000        0.2075973000
      215.1000000000        0.2083140000
      215.2000000000        0.2089748000
      215.3000000000        0.2095784000
      215.4000000000        0.2101287000
      215.5000000000        0.2106342000
      215.6000000000        0.2111052000
      215.7000000000        0.2115503000
      215.8000000000        0.2119735000
      215.9000000000        0.2123730000
      216.0000000000        0.2127422000
      216.1000000000        0.2130721000
      216.2000000000        0.2133522000
      216.3000000000        0.2135710000
      216.4000000000        0.2137154000
      216.5000000000        0.2137699000
      216.6000000000        0.2137156000
      216.7000000000        0.2135319000
      216.8000000000        0.2131995000
      216.9000000000        0.2127054000
      217.0000000000        0.2120490000
      217.1000000000        0.2112445000
      217.2000000000        0.2103204000
      217.3000000000        0.2093142000
      217.4000000000        0.2082653000
      217.5000000000        0.2072069000
      217.6000000000        0.2061599000
      217.7000000000        0.2051312000
      217.8000000000        0.2041143000
      217.9000000000        0.2030948000
      218.0000000000        0.2020562000
      218.1000000000        0.2009870000
      218.2000000000        0.1998850000
      218.3000000000        0.1987606000
      218.4000000000        0.1976351000
      218.5000000000        0.1965362000
      218.6000000000        0.1954911000
      218.7000000000        0.1945204000
      218.8000000000        0.1936353000
      218.9000000000        0.1928392000
      219.0000000000        0.1921330000
      219.1000000000        0.1915200000
      219.2000000000        0.1910106000
      219.3000000000        0.1906218000
      219.4000000000        0.1903741000
      219.5000000000        0.1902862000
      219.6000000000        0.1903699000
      219.7000000000        0.1906268000
      219.8000000000        0.1910485000
      219.9000000000        0.1916200000
      220.0000000000        0.1923244000
      220.1000000000        0.1931476000
      220.2000000000        0.1940807000
      220.3000000000        0.1951199000
      220.4000000000        0.1962644000
      220.5000000000        0.1975127000
      220.6000000000        0.1988580000
      220.7000000000        0.2002840000
      220.8000000000        0.2017627000
      220.9000000000        0.2032541000
      221.0000000000        0.2047107000
      221.1000000000        0.2060858000
      221.2000000000        0.2073438000
      221.3000000000        0.2084683000
      221.4000000000        0.2094658000
      221.5000000000        0.2103598000
      221.6000000000        0.2111797000
      221.7000000000        0.2119450000
      221.8000000000        0.2126526000
      221.9000000000        0.2132719000
      222.0000000000        0.2137498000
      222.1000000000        0.2140267000
      222.2000000000        0.2140557000
      222.3000000000        0.2138178000
      222.4000000000        0.2133261000
      222.5000000000        0.2126164000
      222.6000000000        0.2117285000
      222.7000000000        0.2106888000
      222.8000000000        0.2095013000
      222.9000000000        0.2081532000
      223.0000000000        0.2066341000
      223.1000000000        0.2049573000
      223.2000000000        0.2031750000
      223.3000000000        0.2013760000
      223.4000000000        0.1996684000
      223.5000000000        0.1981529000
      223.6000000000        0.1968978000
      223.7000000000        0.1959247000
      223.8000000000        0.1952101000
      223.9000000000        0.1947012000
      224.0000000000        0.1943390000
      224.1000000000        0.1940811000
      224.2000000000        0.1939151000
      224.3000000000        0.1938586000
      224.4000000000        0.1939471000
      224.5000000000        0.1942154000
      224.6000000000        0.1946821000
      224.7000000000        0.1953411000
      224.8000000000        0.1961616000
      224.9000000000        0.1970947000
      225.0000000000        0.1980830000
      225.1000000000        0.1990707000
      225.2000000000        0.2000092000
      225.3000000000        0.2008589000
      225.4000000000        0.2015898000
      225.5000000000        0.2021822000
      225.6000000000        0.2026287000
      225.7000000000        0.2029344000
      225.8000000000        0.2031151000
      225.9000000000        0.2031918000
      226.0000000000        0.2031871000
      226.1000000000        0.2031208000
      226.2000000000        0.2030084000
      226.3000000000        0.2028605000
      226.4000000000        0.2026827000
      226.5000000000        0.2024775000
      226.6000000000        0.2022442000
      226.7000000000        0.2019798000
      226.8000000000        0.2016797000
      226.9000000000        0.2013390000
      227.0000000000        0.2009550000
      227.1000000000        0.2005293000
      227.2000000000        0.2000699000
      227.3000000000        0.1995906000
      227.4000000000        0.1991101000
      227.5000000000        0.1986481000
      227.6000000000        0.1982207000
      227.7000000000        0.1978368000
      227.8000000000        0.1974964000
      227.9000000000        0.1971922000
      228.0000000000        0.1969144000
      228.1000000000        0.1966554000
      228.2000000000        0.1964143000
      228.3000000000        0.1961986000
      228.4000000000        0.1960227000
      228.5000000000        0.1959028000
      228.6000000000        0.1958511000
      228.7000000000        0.1958709000
      228.8000000000        0.1959553000
      228.9000000000        0.1960906000
      229.0000000000        0.1962627000
      229.1000000000        0.1964632000
      229.2000000000        0.1966935000
      229.3000000000        0.1969635000
      229.4000000000        0.1972875000
      229.5000000000        0.1976774000
      229.6000000000        0.1981366000
      229.7000000000        0.1986576000
      229.8000000000        0.1992232000
      229.9000000000        0.1998122000
      230.0000000000        0.2004063000
      230.1000000000        0.2009948000
      230.2000000000        0.2015770000
      230.3000000000        0.2021601000
      230.4000000000        0.2027543000
      230.5000000000        0.2033687000
      230.6000000000        0.2040074000
      230.7000000000        0.2046693000
      230.8000000000        0.2053500000
      230.9000000000        0.2060456000
      231.0000000000        0.2067569000
      231.1000000000        0.2074912000
      231.2000000000        0.2082615000
      231.3000000000        0.2090822000
      231.4000000000        0.2099629000
      231.5000000000        0.2109026000
      231.6000000000        0.2118873000
      231.7000000000        0.2128905000
      231.8000000000        0.2138785000
      231.9000000000        0.2148183000
      232.0000000000        0.2156853000
      232.1000000000        0.2164694000
      232.2000000000        0.2171745000
      232.3000000000        0.2178134000
      232.4000000000        0.2183997000
      232.5000000000        0.2189401000
      232.6000000000        0.2194306000
      232.7000000000        0.2198563000
      232.8000000000        0.2201949000
      232.9000000000        0.2204232000
      233.0000000000        0.2205234000
      233.1000000000        0.2204878000
      233.2000000000        0.2203177000
      233.3000000000        0.2200172000
      233.4000000000        0.2195849000
      233.5000000000        0.2190082000
      233.6000000000        0.2182621000
      233.7000000000        0.2173147000
      233.8000000000        0.2161357000
      233.9000000000        0.2147069000
      234.0000000000        0.2130291000
      234.1000000000        0.2111231000
      234.2000000000        0.2090246000
      234.3000000000        0.2067760000
      234.4000000000        0.2044192000
      234.5000000000        0.2019921000
      234.6000000000        0.1995279000
      234.7000000000        0.1970546000
      234.8000000000        0.1945980000
      234.9000000000        0.1921835000
      235.0000000000        0.1898406000
      235.1000000000        0.1876060000
      235.2000000000        0.1855253000
      235.3000000000        0.1836500000
      235.4000000000        0.1820312000
      235.5000000000        0.1807106000
      235.6000000000        0.1797129000
      235.7000000000        0.1790428000
      235.8000000000        0.1786861000
      235.9000000000        0.1786136000
      236.0000000000        0.1787865000
      236.1000000000        0.1791638000
      236.2000000000        0.1797076000
      236.3000000000        0.1803880000
      236.4000000000        0.1811824000
      236.5000000000        0.1820720000
      236.6000000000        0.1830371000
      236.7000000000        0.1840541000
      236.8000000000        0.1850944000
      236.9000000000        0.1861260000
      237.0000000000        0.1871174000
      237.1000000000        0.1880419000
      237.2000000000        0.1888807000
      237.3000000000        0.1896236000
      237.4000000000        0.1902675000
      237.5000000000        0.1908142000
      237.6000000000        0.1912677000
      237.7000000000        0.1916331000
      237.8000000000        0.1919170000
      237.9000000000        0.1921286000
      238.0000000000        0.1922806000
      238.1000000000        0.1923868000
      238.2000000000        0.1924595000
      238.3000000000        0.1925061000
      238.4000000000        0.1925279000
      238.5000000000        0.1925211000
      238.6000000000        0.1924805000
      238.7000000000        0.1924040000
      238.8000000000        0.1922958000
      238.9000000000        0.1921678000
      239.0000000000        0.1920380000
      239.1000000000        0.1919260000
      239.2000000000        0.1918495000
      239.3000000000        0.1918202000
      239.4000000000        0.1918438000
      239.5000000000        0.1919213000
      239.6000000000        0.1920528000
      239.7000000000        0.1922407000
      239.8000000000        0.1924915000
      239.9000000000        0.1928149000
      240.0000000000        0.1932192000
      240.1000000000        0.1937077000
      240.2000000000        0.1942746000
      240.3000000000        0.1949060000
      240.4000000000        0.1955834000
      240.5000000000        0.1962906000
      240.6000000000        0.1970195000
      240.7000000000        0.1977722000
      240.8000000000        0.1985592000
      240.9000000000        0.1993936000
      241.0000000000        0.2002841000
      241.1000000000        0.2012288000
      241.2000000000        0.2022138000
      241.3000000000        0.2032147000
      241.4000000000        0.2042039000
      241.5000000000        0.2051577000
      241.6000000000        0.2060628000
      241.7000000000        0.2069192000
      241.8000000000        0.2077383000
      241.9000000000        0.2085392000
      242.0000000000        0.2093425000
      242.1000000000        0.2101659000
      242.2000000000        0.2110188000
      242.3000000000        0.2119006000
      242.4000000000        0.2127989000
      242.5000000000        0.2136909000
      242.6000000000        0.2145462000
      242.7000000000        0.2153320000
      242.8000000000        0.2160182000
      242.9000000000        0.2165838000
      243.0000000000        0.2170194000
      243.1000000000        0.2173272000
      243.2000000000        0.2175158000
      243.3000000000        0.2175926000
      243.4000000000        0.2175555000
      243.5000000000        0.2173891000
      243.6000000000        0.2170662000
      243.7000000000        0.2165579000
      243.8000000000        0.2158467000
      243.9000000000        0.2149395000
      244.0000000000        0.2138731000
      244.1000000000        0.2127089000
      244.2000000000        0.2115197000
      244.3000000000        0.2103728000
      244.4000000000        0.2093170000
      244.5000000000        0.2083764000
      244.6000000000        0.2075543000
      244.7000000000        0.2068416000
      244.8000000000        0.2062263000
      244.9000000000        0.2057010000
      245.0000000000        0.2052642000
      245.1000000000        0.2049195000
      245.2000000000        0.2046727000
      245.3000000000        0.2045318000
      245.4000000000        0.2045097000
      245.5000000000        0.2046242000
      245.6000000000        0.2048941000
      245.7000000000        0.2053304000
      245.8000000000        0.2059278000
      245.9000000000        0.2066618000
      246.0000000000        0.2074942000
      246.1000000000        0.2083826000
      246.2000000000        0.2092921000
      246.3000000000        0.2102029000
      246.4000000000        0.2111094000
      246.5000000000        0.2120115000
      246.6000000000        0.2129011000
      246.7000000000        0.2137531000
      246.8000000000        0.2145258000
      246.9000000000        0.2151697000
      247.0000000000        0.2156437000
      247.1000000000        0.2159282000
      247.2000000000        0.2160325000
      247.3000000000        0.2159914000
      247.4000000000        0.2158526000
      247.5000000000        0.2156614000
      247.6000000000        0.2154476000
      247.7000000000        0.2152199000
      247.8000000000        0.2149685000
      247.9000000000        0.2146737000
      248.0000000000        0.2143176000
      248.1000000000        0.2138928000
      248.2000000000        0.2134072000
      248.3000000000        0.2128810000
      248.4000000000        0.2123401000
      248.5000000000        0.2118077000
      248.6000000000        0.2112986000
      248.7000000000        0.2108171000
      248.8000000000        0.2103581000
      248.9000000000        0.2099105000
      249.0000000000        0.2094621000
      249.1000000000        0.2090031000
      249.2000000000        0.2085285000
      249.3000000000        0.2080393000
      249.4000000000        0.2075420000
      249.5000000000        0.2070469000
      249.6000000000        0.2065664000
      249.7000000000        0.2061116000
      249.8000000000        0.2056899000
      249.9000000000        0.2053020000
      250.0000000000        0.2049417000
      250.1000000000        0.2045968000
      250.2000000000        0.2042530000
      250.3000000000        0.2038983000
      250.4000000000        0.2035276000
      250.5000000000        0.2031444000
      250.6000000000        0.2027593000
      250.7000000000        0.2023860000
      250.8000000000        0.2020358000
      250.9000000000        0.2017147000
      251.0000000000        0.2014228000
      251.1000000000        0.2011567000
      251.2000000000        0.2009120000
      251.3000000000        0.2006845000
      251.4000000000        0.2004704000
      251.5000000000        0.2002640000
      251.6000000000        0.2000572000
      251.7000000000        0.1998409000
      251.8000000000        0.1996082000
      251.9000000000        0.1993592000
      252.0000000000        0.1991036000
      252.1000000000        0.1988604000
      252.2000000000        0.1986520000
      252.3000000000        0.1984968000
      252.4000000000        0.1984015000
      252.5000000000        0.1983577000
      252.6000000000        0.1983446000
      252.7000000000        0.1983383000
      252.8000000000        0.1983235000
      252.9000000000        0.1983026000
      253.0000000000        0.1982968000
      253.1000000000        0.1983401000
      253.2000000000        0.1984690000
      253.3000000000        0.1987133000
      253.4000000000        0.1990904000
      253.5000000000        0.1996043000
      253.6000000000        0.2002489000
      253.7000000000        0.2010127000
      253.8000000000        0.2018833000
      253.9000000000        0.2028501000
      254.0000000000        0.2039046000
      254.1000000000        0.2050399000
      254.2000000000        0.2062505000
      254.3000000000        0.2075312000
      254.4000000000        0.2088753000
      254.5000000000        0.2102717000
      254.6000000000        0.2117029000
      254.7000000000        0.2131457000
      254.8000000000        0.2145745000
      254.9000000000        0.2159676000
      255.0000000000        0.2173133000
      255.1000000000        0.2186121000
      255.2000000000        0.2198717000
      255.3000000000        0.2210957000
      255.4000000000        0.2222723000
      255.5000000000        0.2233692000
      255.6000000000        0.2243393000
      255.7000000000        0.2251391000
      255.8000000000        0.2257496000
      255.9000000000        0.2261923000
      256.0000000000        0.2265271000
      256.1000000000        0.2268341000
      256.2000000000        0.2271855000
      256.3000000000        0.2276203000
      256.4000000000        0.2281328000
      256.5000000000        0.2286802000
      256.6000000000        0.2292054000
      256.7000000000        0.2296648000
      256.8000000000        0.2300456000
      256.9000000000        0.2303665000
      257.0000000000        0.2306648000
      257.1000000000        0.2309781000
      257.2000000000        0.2313323000
      257.3000000000        0.2317367000
      257.4000000000        0.2321881000
      257.5000000000        0.2326756000
      257.6000000000        0.2331852000
      257.7000000000        0.2336992000
      257.8000000000        0.2341924000
      257.9000000000        0.2346304000
      258.0000000000        0.2349719000
      258.1000000000        0.2351775000
      258.2000000000        0.2352207000
      258.3000000000        0.2350972000
      258.4000000000        0.2348254000
      258.5000000000        0.2344390000
      258.6000000000        0.2339732000
      258.7000000000        0.2334516000
      258.8000000000        0.2328779000
      258.9000000000        0.2322362000
      259.0000000000        0.2314974000
      259.1000000000        0.2306306000
      259.2000000000        0.2296136000
      259.3000000000        0.2284377000
      259.4000000000        0.2271077000
      259.5000000000        0.2256359000
      259.6000000000        0.2240357000
      259.7000000000        0.2223175000
      259.8000000000        0.2204886000
      259.9000000000        0.2185577000
      260.0000000000        0.2165405000
      260.1000000000        0.2144650000
      260.2000000000        0.2123710000
      260.3000000000        0.2103053000
      260.4000000000        0.2083112000
      260.5000000000        0.2064194000
      260.6000000000        0.2046414000
      260.7000000000        0.2029687000
      260.8000000000        0.2013789000
      260.9000000000        0.1998448000
      261.0000000000        0.1983455000
      261.1000000000        0.1968739000
      261.2000000000        0.1954400000
      261.3000000000        0.1940678000
      261.4000000000        0.1927877000
      261.5000000000        0.1916281000
      261.6000000000        0.1906074000
      261.7000000000        0.1897314000
      261.8000000000        0.1889951000
      261.9000000000        0.1883866000
      262.0000000000        0.1878945000
      262.1000000000        0.1875120000
      262.2000000000        0.1872397000
      262.3000000000        0.1870848000
      262.4000000000        0.1870576000
      262.5000000000        0.1871673000
      262.6000000000        0.1874177000
      262.7000000000        0.1878041000
      262.8000000000        0.1883134000
      262.9000000000        0.1889256000
      263.0000000000        0.1896177000
      263.1000000000        0.1903677000
      263.2000000000        0.1911590000
      263.3000000000        0.1919819000
      263.4000000000        0.1928341000
      263.5000000000        0.1937181000
      263.6000000000        0.1946373000
      263.7000000000        0.1955920000
      263.8000000000        0.1965765000
      263.9000000000        0.1975780000
      264.0000000000        0.1985778000
      264.1000000000        0.1995548000
      264.2000000000        0.2004897000
      264.3000000000        0.2013684000
      264.4000000000        0.2021830000
      264.5000000000        0.2029303000
      264.6000000000        0.2036079000
      264.7000000000        0.2042105000
      264.8000000000        0.2047269000
      264.9000000000        0.2051409000
      265.0000000000        0.2054339000
      265.1000000000        0.2055908000
      265.2000000000        0.2056059000
      265.3000000000        0.2054866000
      265.4000000000        0.2052524000
      265.5000000000        0.2049309000
      265.6000000000        0.2045527000
      265.7000000000        0.2041472000
      265.8000000000        0.2037422000
      265.9000000000        0.2033662000
      266.0000000000        0.2030500000
      266.1000000000        0.2028275000
      266.2000000000        0.2027338000
      266.3000000000        0.2028006000
      266.4000000000        0.2030517000
      266.5000000000        0.2035002000
      266.6000000000        0.2041486000
      266.7000000000        0.2049935000
      266.8000000000        0.2060305000
      266.9000000000        0.2072570000
      267.0000000000        0.2086704000
      267.1000000000        0.2102618000
      267.2000000000        0.2120108000
      267.3000000000        0.2138853000
      267.4000000000        0.2158468000
      267.5000000000        0.2178585000
      267.6000000000        0.2198904000
      267.7000000000        0.2219187000
      267.8000000000        0.2239183000
      267.9000000000        0.2258551000
      268.0000000000        0.2276808000
      268.1000000000        0.2293354000
      268.2000000000        0.2307579000
      268.3000000000        0.2319010000
      268.4000000000        0.2327447000
      268.5000000000        0.2333013000
      268.6000000000        0.2336090000
      268.7000000000        0.2337168000
      268.8000000000        0.2336666000
      268.9000000000        0.2334785000
      269.0000000000        0.2331471000
      269.1000000000        0.2326462000
      269.2000000000        0.2319418000
      269.3000000000        0.2310080000
      269.4000000000        0.2298395000
      269.5000000000        0.2284575000
      269.6000000000        0.2269064000
      269.7000000000        0.2252436000
      269.8000000000        0.2235259000
      269.9000000000        0.2217987000
      270.0000000000        0.2200907000
      270.1000000000        0.2184144000
      270.2000000000        0.2167710000
      270.3000000000        0.2151570000
      270.4000000000        0.2135702000
      270.5000000000        0.2120140000
      270.6000000000        0.2104979000
      270.7000000000        0.2090345000
      270.8000000000        0.2076363000
      270.9000000000        0.2063125000
      271.0000000000        0.2050693000
      271.1000000000        0.2039111000
      271.2000000000        0.2028433000
      271.3000000000        0.2018738000
      271.4000000000        0.2010127000
      271.5000000000        0.2002713000
      271.6000000000        0.1996602000
      271.7000000000        0.1991879000
      271.8000000000        0.1988601000
      271.9000000000        0.1986815000
      272.0000000000        0.1986559000
      272.1000000000        0.1987876000
      272.2000000000        0.1990797000
      272.3000000000        0.1995335000
      272.4000000000        0.2001468000
      272.5000000000        0.2009147000
      272.6000000000        0.2018312000
      272.7000000000        0.2028915000
      272.8000000000        0.2040923000
      272.9000000000        0.2054300000
      273.0000000000        0.2068961000
      273.1000000000        0.2084725000
      273.2000000000        0.2101294000
      273.3000000000        0.2118290000
      273.4000000000        0.2135347000
      273.5000000000        0.2152215000
      273.6000000000        0.2168851000
