# Supplementary material for: Direct tracking of H2 roaming reaction in real time
Source: Nat Commun. 2024 Aug 6;15:6656. doi: 10.1038/s41467-024-49671-6 (PMC11303762; doi:10.1038/s41467-024-49671-6)
Supplement: Supplementary file 8 — Source Data [file 41467_2024_49671_MOESM8_ESM.zip › SourceData/Data-Fig12-SuppInfo/FigS12.traj4.NKE.dat]

# Nuclear Kinetic Energy
# X-Axis:  Time in Trajectory (femtosec)
# Y-Axis:  Nuclear Kinetic Energy (Hartree)
#                  X                   Y
        0.0000000000        0.1102480000
        0.1000000000        0.1078513000
        0.2000000000        0.1041725000
        0.3000000000        0.0997542000
        0.4000000000        0.0952352000
        0.5000000000        0.0911677000
        0.6000000000        0.0879005000
        0.7000000000        0.0855468000
        0.8000000000        0.0840218000
        0.9000000000        0.0831157000
        1.0000000000        0.0825789000
        1.1000000000        0.0821977000
        1.2000000000        0.0818442000
        1.3000000000        0.0814901000
        1.4000000000        0.0811876000
        1.5000000000        0.0810299000
        1.6000000000        0.0811117000
        1.7000000000        0.0815005000
        1.8000000000        0.0822246000
        1.9000000000        0.0832733000
        2.0000000000        0.0846053000
        2.1000000000        0.0861606000
        2.2000000000        0.0878729000
        2.3000000000        0.0896822000
        2.4000000000        0.0915444000
        2.5000000000        0.0934363000
        2.6000000000        0.0953552000
        2.7000000000        0.0973111000
        2.8000000000        0.0993138000
        2.9000000000        0.1013592000
        3.0000000000        0.1034197000
        3.1000000000        0.1054457000
        3.2000000000        0.1073759000
        3.3000000000        0.1091519000
        3.4000000000        0.1107308000
        3.5000000000        0.1120905000
        3.6000000000        0.1132244000
        3.7000000000        0.1141317000
        3.8000000000        0.1148066000
        3.9000000000        0.1152343000
        4.0000000000        0.1153944000
        4.1000000000        0.1152707000
        4.2000000000        0.1148617000
        4.3000000000        0.1141856000
        4.4000000000        0.1132770000
        4.5000000000        0.1121786000
        4.6000000000        0.1109300000
        4.7000000000        0.1095594000
        4.8000000000        0.1080794000
        4.9000000000        0.1064889000
        5.0000000000        0.1047783000
        5.1000000000        0.1029380000
        5.2000000000        0.1009656000
        5.3000000000        0.0988703000
        5.4000000000        0.0966729000
        5.5000000000        0.0944013000
        5.6000000000        0.0920866000
        5.7000000000        0.0897582000
        5.8000000000        0.0874421000
        5.9000000000        0.0851592000
        6.0000000000        0.0829246000
        6.1000000000        0.0807475000
        6.2000000000        0.0786319000
        6.3000000000        0.0765786000
        6.4000000000        0.0745876000
        6.5000000000        0.0726591000
        6.6000000000        0.0707932000
        6.7000000000        0.0689890000
        6.8000000000        0.0672442000
        6.9000000000        0.0655555000
        7.0000000000        0.0639213000
        7.1000000000        0.0623427000
        7.2000000000        0.0608251000
        7.3000000000        0.0593773000
        7.4000000000        0.0580093000
        7.5000000000        0.0567300000
        7.6000000000        0.0555443000
        7.7000000000        0.0544522000
        7.8000000000        0.0534493000
        7.9000000000        0.0525285000
        8.0000000000        0.0516834000
        8.1000000000        0.0509093000
        8.2000000000        0.0502047000
        8.3000000000        0.0495697000
        8.4000000000        0.0490054000
        8.5000000000        0.0485133000
        8.6000000000        0.0480970000
        8.7000000000        0.0477632000
        8.8000000000        0.0475242000
        8.9000000000        0.0473968000
        9.0000000000        0.0474007000
        9.1000000000        0.0475543000
        9.2000000000        0.0478703000
        9.3000000000        0.0483523000
        9.4000000000        0.0489927000
        9.5000000000        0.0497737000
        9.6000000000        0.0506712000
        9.7000000000        0.0516604000
        9.8000000000        0.0527213000
        9.9000000000        0.0538431000
       10.0000000000        0.0550250000
       10.1000000000        0.0562746000
       10.2000000000        0.0576043000
       10.3000000000        0.0590285000
       10.4000000000        0.0605618000
       10.5000000000        0.0622183000
       10.6000000000        0.0640107000
       10.7000000000        0.0659491000
       10.8000000000        0.0680387000
       10.9000000000        0.0702769000
       11.0000000000        0.0726509000
       11.1000000000        0.0751371000
       11.2000000000        0.0777041000
       11.3000000000        0.0803184000
       11.4000000000        0.0829528000
       11.5000000000        0.0855931000
       11.6000000000        0.0882413000
       11.7000000000        0.0909132000
       11.8000000000        0.0936314000
       11.9000000000        0.0964161000
       12.0000000000        0.0992758000
       12.1000000000        0.1022016000
       12.2000000000        0.1051661000
       12.3000000000        0.1081277000
       12.4000000000        0.1110373000
       12.5000000000        0.1138478000
       12.6000000000        0.1165217000
       12.7000000000        0.1190357000
       12.8000000000        0.1213833000
       12.9000000000        0.1235718000
       13.0000000000        0.1256187000
       13.1000000000        0.1275455000
       13.2000000000        0.1293723000
       13.3000000000        0.1311136000
       13.4000000000        0.1327748000
       13.5000000000        0.1343507000
       13.6000000000        0.1358250000
       13.7000000000        0.1371722000
       13.8000000000        0.1383617000
       13.9000000000        0.1393636000
       14.0000000000        0.1401550000
       14.1000000000        0.1407255000
       14.2000000000        0.1410804000
       14.3000000000        0.1412417000
       14.4000000000        0.1412449000
       14.5000000000        0.1411321000
       14.6000000000        0.1409436000
       14.7000000000        0.1407085000
       14.8000000000        0.1404401000
       14.9000000000        0.1401345000
       15.0000000000        0.1397768000
       15.1000000000        0.1393496000
       15.2000000000        0.1388433000
       15.3000000000        0.1382624000
       15.4000000000        0.1376268000
       15.5000000000        0.1369659000
       15.6000000000        0.1363090000
       15.7000000000        0.1356748000
       15.8000000000        0.1350666000
       15.9000000000        0.1344743000
       16.0000000000        0.1338819000
       16.1000000000        0.1332749000
       16.2000000000        0.1326456000
       16.3000000000        0.1319895000
       16.4000000000        0.1312988000
       16.5000000000        0.1305537000
       16.6000000000        0.1297203000
       16.7000000000        0.1287572000
       16.8000000000        0.1276287000
       16.9000000000        0.1263173000
       17.0000000000        0.1248299000
       17.1000000000        0.1231932000
       17.2000000000        0.1214400000
       17.3000000000        0.1195931000
       17.4000000000        0.1176531000
       17.5000000000        0.1155966000
       17.6000000000        0.1133854000
       17.7000000000        0.1109834000
       17.8000000000        0.1083734000
       17.9000000000        0.1055661000
       18.0000000000        0.1025998000
       18.1000000000        0.0995297000
       18.2000000000        0.0964141000
       18.3000000000        0.0933015000
       18.4000000000        0.0902240000
       18.5000000000        0.0871969000
       18.6000000000        0.0842221000
       18.7000000000        0.0812943000
       18.8000000000        0.0784059000
       18.9000000000        0.0755522000
       19.0000000000        0.0727355000
       19.1000000000        0.0699682000
       19.2000000000        0.0672738000
       19.3000000000        0.0646851000
       19.4000000000        0.0622392000
       19.5000000000        0.0599706000
       19.6000000000        0.0579037000
       19.7000000000        0.0560472000
       19.8000000000        0.0543940000
       19.9000000000        0.0529259000
       20.0000000000        0.0516222000
       20.1000000000        0.0504712000
       20.2000000000        0.0494760000
       20.3000000000        0.0486550000
       20.4000000000        0.0480338000
       20.5000000000        0.0476335000
       20.6000000000        0.0474604000
       20.7000000000        0.0475016000
       20.8000000000        0.0477281000
       20.9000000000        0.0481039000
       21.0000000000        0.0485974000
       21.1000000000        0.0491891000
       21.2000000000        0.0498721000
       21.3000000000        0.0506472000
       21.4000000000        0.0515148000
       21.5000000000        0.0524703000
       21.6000000000        0.0535035000
       21.7000000000        0.0546044000
       21.8000000000        0.0557690000
       21.9000000000        0.0570026000
       22.0000000000        0.0583165000
       22.1000000000        0.0597198000
       22.2000000000        0.0612098000
       22.3000000000        0.0627668000
       22.4000000000        0.0643560000
       22.5000000000        0.0659366000
       22.6000000000        0.0674737000
       22.7000000000        0.0689500000
       22.8000000000        0.0703718000
       22.9000000000        0.0717662000
       23.0000000000        0.0731719000
       23.1000000000        0.0746261000
       23.2000000000        0.0761530000
       23.3000000000        0.0777581000
       23.4000000000        0.0794273000
       23.5000000000        0.0811310000
       23.6000000000        0.0828314000
       23.7000000000        0.0844906000
       23.8000000000        0.0860793000
       23.9000000000        0.0875827000
       24.0000000000        0.0890052000
       24.1000000000        0.0903695000
       24.2000000000        0.0917113000
       24.3000000000        0.0930690000
       24.4000000000        0.0944716000
       24.5000000000        0.0959269000
       24.6000000000        0.0974156000
       24.7000000000        0.0988929000
       24.8000000000        0.1002978000
       24.9000000000        0.1015679000
       25.0000000000        0.1026553000
       25.1000000000        0.1035368000
       25.2000000000        0.1042166000
       25.3000000000        0.1047189000
       25.4000000000        0.1050752000
       25.5000000000        0.1053114000
       25.6000000000        0.1054405000
       25.7000000000        0.1054629000
       25.8000000000        0.1053745000
       25.9000000000        0.1051772000
       26.0000000000        0.1048873000
       26.1000000000        0.1045369000
       26.2000000000        0.1041681000
       26.3000000000        0.1038207000
       26.4000000000        0.1035218000
       26.5000000000        0.1032800000
       26.6000000000        0.1030873000
       26.7000000000        0.1029281000
       26.8000000000        0.1027884000
       26.9000000000        0.1026636000
       27.0000000000        0.1025592000
       27.1000000000        0.1024867000
       27.2000000000        0.1024576000
       27.3000000000        0.1024770000
       27.4000000000        0.1025426000
       27.5000000000        0.1026458000
       27.6000000000        0.1027740000
       27.7000000000        0.1029112000
       27.8000000000        0.1030354000
       27.9000000000        0.1031160000
       28.0000000000        0.1031152000
       28.1000000000        0.1029942000
       28.2000000000        0.1027245000
       28.3000000000        0.1022976000
       28.4000000000        0.1017293000
       28.5000000000        0.1010552000
       28.6000000000        0.1003180000
       28.7000000000        0.0995525000
       28.8000000000        0.0987732000
       28.9000000000        0.0979695000
       29.0000000000        0.0971122000
       29.1000000000        0.0961668000
       29.2000000000        0.0951088000
       29.3000000000        0.0939359000
       29.4000000000        0.0926707000
       29.5000000000        0.0913538000
       29.6000000000        0.0900306000
       29.7000000000        0.0887370000
       29.8000000000        0.0874898000
       29.9000000000        0.0862846000
       30.0000000000        0.0851022000
       30.1000000000        0.0839191000
       30.2000000000        0.0827193000
       30.3000000000        0.0815021000
       30.4000000000        0.0802833000
       30.5000000000        0.0790898000
       30.6000000000        0.0779494000
       30.7000000000        0.0768809000
       30.8000000000        0.0758875000
       30.9000000000        0.0749570000
       31.0000000000        0.0740691000
       31.1000000000        0.0732052000
       31.2000000000        0.0723578000
       31.3000000000        0.0715340000
       31.4000000000        0.0707525000
       31.5000000000        0.0700358000
       31.6000000000        0.0694014000
       31.7000000000        0.0688548000
       31.8000000000        0.0683884000
       31.9000000000        0.0679835000
       32.0000000000        0.0676175000
       32.1000000000        0.0672710000
       32.2000000000        0.0669348000
       32.3000000000        0.0666118000
       32.4000000000        0.0663140000
       32.5000000000        0.0660559000
       32.6000000000        0.0658456000
       32.7000000000        0.0656780000
       32.8000000000        0.0655331000
       32.9000000000        0.0653805000
       33.0000000000        0.0651873000
       33.1000000000        0.0649282000
       33.2000000000        0.0645923000
       33.3000000000        0.0641852000
       33.4000000000        0.0637239000
       33.5000000000        0.0632281000
       33.6000000000        0.0627096000
       33.7000000000        0.0621661000
       33.8000000000        0.0615815000
       33.9000000000        0.0609321000
       34.0000000000        0.0601988000
       34.1000000000        0.0593776000
       34.2000000000        0.0584866000
       34.3000000000        0.0575627000
       34.4000000000        0.0566503000
       34.5000000000        0.0557865000
       34.6000000000        0.0549871000
       34.7000000000        0.0542414000
       34.8000000000        0.0535165000
       34.9000000000        0.0527702000
       35.0000000000        0.0519658000
       35.1000000000        0.0510860000
       35.2000000000        0.0501370000
       35.3000000000        0.0491444000
       35.4000000000        0.0481415000
       35.5000000000        0.0471587000
       35.6000000000        0.0462158000
       35.7000000000        0.0453222000
       35.8000000000        0.0444818000
       35.9000000000        0.0436994000
       36.0000000000        0.0429858000
       36.1000000000        0.0423585000
       36.2000000000        0.0418378000
       36.3000000000        0.0414407000
       36.4000000000        0.0411769000
       36.5000000000        0.0410469000
       36.6000000000        0.0410447000
       36.7000000000        0.0411631000
       36.8000000000        0.0413979000
       36.9000000000        0.0417503000
       37.0000000000        0.0422264000
       37.1000000000        0.0428347000
       37.2000000000        0.0435821000
       37.3000000000        0.0444717000
       37.4000000000        0.0455004000
       37.5000000000        0.0466591000
       37.6000000000        0.0479331000
       37.7000000000        0.0493041000
       37.8000000000        0.0507529000
       37.9000000000        0.0522633000
       38.0000000000        0.0538249000
       38.1000000000        0.0554333000
       38.2000000000        0.0570884000
       38.3000000000        0.0587890000
       38.4000000000        0.0605271000
       38.5000000000        0.0622840000
       38.6000000000        0.0640306000
       38.7000000000        0.0657319000
       38.8000000000        0.0673552000
       38.9000000000        0.0688775000
       39.0000000000        0.0702891000
       39.1000000000        0.0715915000
       39.2000000000        0.0727915000
       39.3000000000        0.0738948000
       39.4000000000        0.0749033000
       39.5000000000        0.0758152000
       39.6000000000        0.0766267000
       39.7000000000        0.0773340000
       39.8000000000        0.0779325000
       39.9000000000        0.0784158000
       40.0000000000        0.0787743000
       40.1000000000        0.0789972000
       40.2000000000        0.0790768000
       40.3000000000        0.0790173000
       40.4000000000        0.0788421000
       40.5000000000        0.0785989000
       40.6000000000        0.0783556000
       40.7000000000        0.0781896000
       40.8000000000        0.0781716000
       40.9000000000        0.0783496000
       41.0000000000        0.0787384000
       41.1000000000        0.0793171000
       41.2000000000        0.0800348000
       41.3000000000        0.0808227000
       41.4000000000        0.0816106000
       41.5000000000        0.0823413000
       41.6000000000        0.0829806000
       41.7000000000        0.0835192000
       41.8000000000        0.0839664000
       41.9000000000        0.0843399000
       42.0000000000        0.0846534000
       42.1000000000        0.0849084000
       42.2000000000        0.0850907000
       42.3000000000        0.0851726000
       42.4000000000        0.0851204000
       42.5000000000        0.0849043000
       42.6000000000        0.0845069000
       42.7000000000        0.0839289000
       42.8000000000        0.0831890000
       42.9000000000        0.0823176000
       43.0000000000        0.0813483000
       43.1000000000        0.0803090000
       43.2000000000        0.0792148000
       43.3000000000        0.0780660000
       43.4000000000        0.0768491000
       43.5000000000        0.0755433000
       43.6000000000        0.0741282000
       43.7000000000        0.0725926000
       43.8000000000        0.0709407000
       43.9000000000        0.0691921000
       44.0000000000        0.0673768000
       44.1000000000        0.0655257000
       44.2000000000        0.0636619000
       44.3000000000        0.0617963000
       44.4000000000        0.0599304000
       44.5000000000        0.0580641000
       44.6000000000        0.0562053000
       44.7000000000        0.0543759000
       44.8000000000        0.0526130000
       44.9000000000        0.0509639000
       45.0000000000        0.0494770000
       45.1000000000        0.0481921000
       45.2000000000        0.0471324000
       45.3000000000        0.0463025000
       45.4000000000        0.0456920000
       45.5000000000        0.0452832000
       45.6000000000        0.0450588000
       45.7000000000        0.0450072000
       45.8000000000        0.0451238000
       45.9000000000        0.0454091000
       46.0000000000        0.0458662000
       46.1000000000        0.0464964000
       46.2000000000        0.0472971000
       46.3000000000        0.0482611000
       46.4000000000        0.0493774000
       46.5000000000        0.0506322000
       46.6000000000        0.0520095000
       46.7000000000        0.0534907000
       46.8000000000        0.0550550000
       46.9000000000        0.0566809000
       47.0000000000        0.0583491000
       47.1000000000        0.0600454000
       47.2000000000        0.0617635000
       47.3000000000        0.0635053000
       47.4000000000        0.0652789000
       47.5000000000        0.0670947000
       47.6000000000        0.0689602000
       47.7000000000        0.0708767000
       47.8000000000        0.0728367000
       47.9000000000        0.0748254000
       48.0000000000        0.0768231000
       48.1000000000        0.0788108000
       48.2000000000        0.0807744000
       48.3000000000        0.0827090000
       48.4000000000        0.0846203000
       48.5000000000        0.0865229000
       48.6000000000        0.0884362000
       48.7000000000        0.0903792000
       48.8000000000        0.0923645000
       48.9000000000        0.0943949000
       49.0000000000        0.0964615000
       49.1000000000        0.0985452000
       49.2000000000        0.1006205000
       49.3000000000        0.1026609000
       49.4000000000        0.1046441000
       49.5000000000        0.1065563000
       49.6000000000        0.1083921000
       49.7000000000        0.1101535000
       49.8000000000        0.1118463000
       49.9000000000        0.1134772000
       50.0000000000        0.1150514000
       50.1000000000        0.1165701000
       50.2000000000        0.1180280000
       50.3000000000        0.1194113000
       50.4000000000        0.1206971000
       50.5000000000        0.1218548000
       50.6000000000        0.1228514000
       50.7000000000        0.1236594000
       50.8000000000        0.1242655000
       50.9000000000        0.1246761000
       51.0000000000        0.1249156000
       51.1000000000        0.1250188000
       51.2000000000        0.1250175000
       51.3000000000        0.1249268000
       51.4000000000        0.1247361000
       51.5000000000        0.1244088000
       51.6000000000        0.1238926000
       51.7000000000        0.1231359000
       51.8000000000        0.1221068000
       51.9000000000        0.1208042000
       52.0000000000        0.1192586000
       52.1000000000        0.1175205000
       52.2000000000        0.1156420000
       52.3000000000        0.1136594000
       52.4000000000        0.1115835000
       52.5000000000        0.1094002000
       52.6000000000        0.1070789000
       52.7000000000        0.1045853000
       52.8000000000        0.1018938000
       52.9000000000        0.0989961000
       53.0000000000        0.0959061000
       53.1000000000        0.0926600000
       53.2000000000        0.0893144000
       53.3000000000        0.0859407000
       53.4000000000        0.0826196000
       53.5000000000        0.0794348000
       53.6000000000        0.0764676000
       53.7000000000        0.0737929000
       53.8000000000        0.0714768000
       53.9000000000        0.0695752000
       54.0000000000        0.0681332000
       54.1000000000        0.0671838000
       54.2000000000        0.0667452000
       54.3000000000        0.0668176000
       54.4000000000        0.0673808000
       54.5000000000        0.0683945000
       54.6000000000        0.0698019000
       54.7000000000        0.0715372000
       54.8000000000        0.0735345000
       54.9000000000        0.0757368000
       55.0000000000        0.0781014000
       55.1000000000        0.0806008000
       55.2000000000        0.0832186000
       55.3000000000        0.0859424000
       55.4000000000        0.0887556000
       55.5000000000        0.0916313000
       55.6000000000        0.0945300000
       55.7000000000        0.0974023000
       55.8000000000        0.1001939000
       55.9000000000        0.1028518000
       56.0000000000        0.1053287000
       56.1000000000        0.1075852000
       56.2000000000        0.1095897000
       56.3000000000        0.1113179000
       56.4000000000        0.1127542000
       56.5000000000        0.1138941000
       56.6000000000        0.1147453000
       56.7000000000        0.1153278000
       56.8000000000        0.1156684000
       56.9000000000        0.1157946000
       57.0000000000        0.1157273000
       57.1000000000        0.1154768000
       57.2000000000        0.1150443000
       57.3000000000        0.1144275000
       57.4000000000        0.1136294000
       57.5000000000        0.1126641000
       57.6000000000        0.1115578000
       57.7000000000        0.1103440000
       57.8000000000        0.1090545000
       57.9000000000        0.1077125000
       58.0000000000        0.1063294000
       58.1000000000        0.1049080000
       58.2000000000        0.1034503000
       58.3000000000        0.1019670000
       58.4000000000        0.1004819000
       58.5000000000        0.0990297000
       58.6000000000        0.0976470000
       58.7000000000        0.0963594000
       58.8000000000        0.0951712000
       58.9000000000        0.0940607000
       59.0000000000        0.0929833000
       59.1000000000        0.0918835000
       59.2000000000        0.0907104000
       59.3000000000        0.0894326000
       59.4000000000        0.0880466000
       59.5000000000        0.0865757000
       59.6000000000        0.0850604000
       59.7000000000        0.0835450000
       59.8000000000        0.0820645000
       59.9000000000        0.0806364000
       60.0000000000        0.0792586000
       60.1000000000        0.0779145000
       60.2000000000        0.0765816000
       60.3000000000        0.0752414000
       60.4000000000        0.0738872000
       60.5000000000        0.0725273000
       60.6000000000        0.0711826000
       60.7000000000        0.0698814000
       60.8000000000        0.0686527000
       60.9000000000        0.0675208000
       61.0000000000        0.0665020000
       61.1000000000        0.0656042000
       61.2000000000        0.0648284000
       61.3000000000        0.0641703000
       61.4000000000        0.0636227000
       61.5000000000        0.0631764000
       61.6000000000        0.0628210000
       61.7000000000        0.0625449000
       61.8000000000        0.0623357000
       61.9000000000        0.0621810000
       62.0000000000        0.0620699000
       62.1000000000        0.0619946000
       62.2000000000        0.0619510000
       62.3000000000        0.0619390000
       62.4000000000        0.0619627000
       62.5000000000        0.0620283000
       62.6000000000        0.0621436000
       62.7000000000        0.0623169000
       62.8000000000        0.0625558000
       62.9000000000        0.0628680000
       63.0000000000        0.0632606000
       63.1000000000        0.0637401000
       63.2000000000        0.0643103000
       63.3000000000        0.0649714000
       63.4000000000        0.0657182000
       63.5000000000        0.0665409000
       63.6000000000        0.0674271000
       63.7000000000        0.0683641000
       63.8000000000        0.0693425000
       63.9000000000        0.0703580000
       64.0000000000        0.0714127000
       64.1000000000        0.0725127000
       64.2000000000        0.0736649000
       64.3000000000        0.0748726000
       64.4000000000        0.0761332000
       64.5000000000        0.0774372000
       64.6000000000        0.0787695000
       64.7000000000        0.0801117000
       64.8000000000        0.0814436000
       64.9000000000        0.0827465000
       65.0000000000        0.0840041000
       65.1000000000        0.0852039000
       65.2000000000        0.0863349000
       65.3000000000        0.0873854000
       65.4000000000        0.0883404000
       65.5000000000        0.0891800000
       65.6000000000        0.0898795000
       65.7000000000        0.0904109000
       65.8000000000        0.0907465000
       65.9000000000        0.0908637000
       66.0000000000        0.0907495000
       66.1000000000        0.0904047000
       66.2000000000        0.0898462000
       66.3000000000        0.0891075000
       66.4000000000        0.0882361000
       66.5000000000        0.0872896000
       66.6000000000        0.0863276000
       66.7000000000        0.0854042000
       66.8000000000        0.0845592000
       66.9000000000        0.0838138000
       67.0000000000        0.0831719000
       67.1000000000        0.0826273000
       67.2000000000        0.0821746000
       67.3000000000        0.0818181000
       67.4000000000        0.0815773000
       67.5000000000        0.0814848000
       67.6000000000        0.0815817000
       67.7000000000        0.0819098000
       67.8000000000        0.0825044000
       67.9000000000        0.0833874000
       68.0000000000        0.0845617000
       68.1000000000        0.0860051000
       68.2000000000        0.0876674000
       68.3000000000        0.0894737000
       68.4000000000        0.0913353000
       68.5000000000        0.0931678000
       68.6000000000        0.0949099000
       68.7000000000        0.0965340000
       68.8000000000        0.0980440000
       68.9000000000        0.0994590000
       69.0000000000        0.1007920000
       69.1000000000        0.1020317000
       69.2000000000        0.1031371000
       69.3000000000        0.1040478000
       69.4000000000        0.1047038000
       69.5000000000        0.1050663000
       69.6000000000        0.1051287000
       69.7000000000        0.1049146000
       69.8000000000        0.1044625000
       69.9000000000        0.1038067000
       70.0000000000        0.1029629000
       70.1000000000        0.1019253000
       70.2000000000        0.1006771000
       70.3000000000        0.0992072000
       70.4000000000        0.0975255000
       70.5000000000        0.0956689000
       70.6000000000        0.0936951000
       70.7000000000        0.0916693000
       70.8000000000        0.0896497000
       70.9000000000        0.0876771000
       71.0000000000        0.0857722000
       71.1000000000        0.0839388000
       71.2000000000        0.0821704000
       71.3000000000        0.0804590000
       71.4000000000        0.0788007000
       71.5000000000        0.0771990000
       71.6000000000        0.0756649000
       71.7000000000        0.0742138000
       71.8000000000        0.0728617000
       71.9000000000        0.0716211000
       72.0000000000        0.0704986000
       72.1000000000        0.0694942000
       72.2000000000        0.0686030000
       72.3000000000        0.0678179000
       72.4000000000        0.0671333000
       72.5000000000        0.0665462000
       72.6000000000        0.0660562000
       72.7000000000        0.0656634000
       72.8000000000        0.0653672000
       72.9000000000        0.0651655000
       73.0000000000        0.0650561000
       73.1000000000        0.0650380000
       73.2000000000        0.0651108000
       73.3000000000        0.0652724000
       73.4000000000        0.0655150000
       73.5000000000        0.0658235000
       73.6000000000        0.0661775000
       73.7000000000        0.0665581000
       73.8000000000        0.0669565000
       73.9000000000        0.0673800000
       74.0000000000        0.0678503000
       74.1000000000        0.0683942000
       74.2000000000        0.0690297000
       74.3000000000        0.0697530000
       74.4000000000        0.0705333000
       74.5000000000        0.0713185000
       74.6000000000        0.0720518000
       74.7000000000        0.0726913000
       74.8000000000        0.0732257000
       74.9000000000        0.0736777000
       75.0000000000        0.0740941000
       75.1000000000        0.0745270000
       75.2000000000        0.0750163000
       75.3000000000        0.0755794000
       75.4000000000        0.0762114000
       75.5000000000        0.0768942000
       75.6000000000        0.0776064000
       75.7000000000        0.0783304000
       75.8000000000        0.0790527000
       75.9000000000        0.0797611000
       76.0000000000        0.0804413000
       76.1000000000        0.0810771000
       76.2000000000        0.0816549000
       76.3000000000        0.0821689000
       76.4000000000        0.0826250000
       76.5000000000        0.0830397000
       76.6000000000        0.0834342000
       76.7000000000        0.0838273000
       76.8000000000        0.0842301000
       76.9000000000        0.0846454000
       77.0000000000        0.0850721000
       77.1000000000        0.0855121000
       77.2000000000        0.0859735000
       77.3000000000        0.0864685000
       77.4000000000        0.0870058000
       77.5000000000        0.0875814000
       77.6000000000        0.0881712000
       77.7000000000        0.0887320000
       77.8000000000        0.0892108000
       77.9000000000        0.0895609000
       78.0000000000        0.0897583000
       78.1000000000        0.0898116000
       78.2000000000        0.0897584000
       78.3000000000        0.0896492000
       78.4000000000        0.0895257000
       78.5000000000        0.0894002000
       78.6000000000        0.0892460000
       78.7000000000        0.0890002000
       78.8000000000        0.0885792000
       78.9000000000        0.0879001000
       79.0000000000        0.0869008000
       79.1000000000        0.0855525000
       79.2000000000        0.0838605000
       79.3000000000        0.0818559000
       79.4000000000        0.0795824000
       79.5000000000        0.0770848000
       79.6000000000        0.0744028000
       79.7000000000        0.0715709000
       79.8000000000        0.0686214000
       79.9000000000        0.0655858000
       80.0000000000        0.0624932000
       80.1000000000        0.0593667000
       80.2000000000        0.0562237000
       80.3000000000        0.0530798000
       80.4000000000        0.0499584000
       80.5000000000        0.0468991000
       80.6000000000        0.0439625000
       80.7000000000        0.0412275000
       80.8000000000        0.0387813000
       80.9000000000        0.0367052000
       81.0000000000        0.0350621000
       81.1000000000        0.0338880000
       81.2000000000        0.0331916000
       81.3000000000        0.0329585000
       81.4000000000        0.0331595000
       81.5000000000        0.0337570000
       81.6000000000        0.0347079000
       81.7000000000        0.0359638000
       81.8000000000        0.0374695000
       81.9000000000        0.0391647000
       82.0000000000        0.0409884000
       82.1000000000        0.0428851000
       82.2000000000        0.0448076000
       82.3000000000        0.0467179000
       82.4000000000        0.0485833000
       82.5000000000        0.0503721000
       82.6000000000        0.0520505000
       82.7000000000        0.0535844000
       82.8000000000        0.0549448000
       82.9000000000        0.0561147000
       83.0000000000        0.0570925000
       83.1000000000        0.0578912000
       83.2000000000        0.0585315000
       83.3000000000        0.0590352000
       83.4000000000        0.0594186000
       83.5000000000        0.0596912000
       83.6000000000        0.0598578000
       83.7000000000        0.0599232000
       83.8000000000        0.0598977000
       83.9000000000        0.0597991000
       84.0000000000        0.0596505000
       84.1000000000        0.0594752000
       84.2000000000        0.0592903000
       84.3000000000        0.0591030000
       84.4000000000        0.0589093000
       84.5000000000        0.0586968000
       84.6000000000        0.0584493000
       84.7000000000        0.0581526000
       84.8000000000        0.0578001000
       84.9000000000        0.0573957000
       85.0000000000        0.0569537000
       85.1000000000        0.0564943000
       85.2000000000        0.0560390000
       85.3000000000        0.0556053000
       85.4000000000        0.0552035000
       85.5000000000        0.0548361000
       85.6000000000        0.0544987000
       85.7000000000        0.0541833000
       85.8000000000        0.0538828000
       85.9000000000        0.0535947000
       86.0000000000        0.0533250000
       86.1000000000        0.0530874000
       86.2000000000        0.0528992000
       86.3000000000        0.0527749000
       86.4000000000        0.0527194000
       86.5000000000        0.0527239000
       86.6000000000        0.0527668000
       86.7000000000        0.0528203000
       86.8000000000        0.0528596000
       86.9000000000        0.0528727000
       87.0000000000        0.0528644000
       87.1000000000        0.0528557000
       87.2000000000        0.0528757000
       87.3000000000        0.0529516000
       87.4000000000        0.0530993000
       87.5000000000        0.0533171000
       87.6000000000        0.0535852000
       87.7000000000        0.0538707000
       87.8000000000        0.0541374000
       87.9000000000        0.0543551000
       88.0000000000        0.0545072000
       88.1000000000        0.0545920000
       88.2000000000        0.0546214000
       88.3000000000        0.0546158000
       88.4000000000        0.0545986000
       88.5000000000        0.0545903000
       88.6000000000        0.0546050000
       88.7000000000        0.0546484000
       88.8000000000        0.0547183000
       88.9000000000        0.0548064000
       89.0000000000        0.0549016000
       89.1000000000        0.0549935000
       89.2000000000        0.0550768000
       89.3000000000        0.0551543000
       89.4000000000        0.0552365000
       89.5000000000        0.0553373000
       89.6000000000        0.0554684000
       89.7000000000        0.0556326000
       89.8000000000        0.0558215000
       89.9000000000        0.0560176000
       90.0000000000        0.0562010000
       90.1000000000        0.0563586000
       90.2000000000        0.0564908000
       90.3000000000        0.0566122000
       90.4000000000        0.0567456000
       90.5000000000        0.0569116000
       90.6000000000        0.0571194000
       90.7000000000        0.0573644000
       90.8000000000        0.0576333000
       90.9000000000        0.0579153000
       91.0000000000        0.0582133000
       91.1000000000        0.0585495000
       91.2000000000        0.0589614000
       91.3000000000        0.0594886000
       91.4000000000        0.0601574000
       91.5000000000        0.0609693000
       91.6000000000        0.0618996000
       91.7000000000        0.0629069000
       91.8000000000        0.0639475000
       91.9000000000        0.0649898000
       92.0000000000        0.0660227000
       92.1000000000        0.0670567000
       92.2000000000        0.0681160000
       92.3000000000        0.0692257000
       92.4000000000        0.0703986000
       92.5000000000        0.0716266000
       92.6000000000        0.0728789000
       92.7000000000        0.0741079000
       92.8000000000        0.0752591000
       92.9000000000        0.0762836000
       93.0000000000        0.0771477000
       93.1000000000        0.0778381000
       93.2000000000        0.0783605000
       93.3000000000        0.0787339000
       93.4000000000        0.0789815000
       93.5000000000        0.0791221000
       93.6000000000        0.0791662000
       93.7000000000        0.0791160000
       93.8000000000        0.0789690000
       93.9000000000        0.0787218000
       94.0000000000        0.0783715000
       94.1000000000        0.0779152000
       94.2000000000        0.0773482000
       94.3000000000        0.0766666000
       94.4000000000        0.0758748000
       94.5000000000        0.0749970000
       94.6000000000        0.0740854000
       94.7000000000        0.0732203000
       94.8000000000        0.0724983000
       94.9000000000        0.0720108000
       95.0000000000        0.0718214000
       95.1000000000        0.0719494000
       95.2000000000        0.0723673000
       95.3000000000        0.0730097000
       95.4000000000        0.0737905000
       95.5000000000        0.0746203000
       95.6000000000        0.0754226000
       95.7000000000        0.0761445000
       95.8000000000        0.0767643000
       95.9000000000        0.0772929000
       96.0000000000        0.0777652000
       96.1000000000        0.0782226000
       96.2000000000        0.0786918000
       96.3000000000        0.0791690000
       96.4000000000        0.0796164000
       96.5000000000        0.0799712000
       96.6000000000        0.0801630000
       96.7000000000        0.0801319000
       96.8000000000        0.0798440000
       96.9000000000        0.0792989000
       97.0000000000        0.0785281000
       97.1000000000        0.0775859000
       97.2000000000        0.0765351000
       97.3000000000        0.0754337000
       97.4000000000        0.0743245000
       97.5000000000        0.0732310000
       97.6000000000        0.0721562000
       97.7000000000        0.0710880000
       97.8000000000        0.0700065000
       97.9000000000        0.0688934000
       98.0000000000        0.0677393000
       98.1000000000        0.0665480000
       98.2000000000        0.0653357000
       98.3000000000        0.0641263000
       98.4000000000        0.0629446000
       98.5000000000        0.0618105000
       98.6000000000        0.0607355000
       98.7000000000        0.0597229000
       98.8000000000        0.0587701000
       98.9000000000        0.0578722000
       99.0000000000        0.0570264000
       99.1000000000        0.0562355000
       99.2000000000        0.0555105000
       99.3000000000        0.0548690000
       99.4000000000        0.0543309000
       99.5000000000        0.0539124000
       99.6000000000        0.0536200000
       99.7000000000        0.0534475000
       99.8000000000        0.0533782000
       99.9000000000        0.0533903000
      100.0000000000        0.0534632000
      100.1000000000        0.0535832000
      100.2000000000        0.0537448000
      100.3000000000        0.0539493000
      100.4000000000        0.0542009000
      100.5000000000        0.0545014000
      100.6000000000        0.0548472000
      100.7000000000        0.0552301000
      100.8000000000        0.0556403000
      100.9000000000        0.0560705000
      101.0000000000        0.0565185000
      101.1000000000        0.0569862000
      101.2000000000        0.0574770000
      101.3000000000        0.0579927000
      101.4000000000        0.0585303000
      101.5000000000        0.0590814000
      101.6000000000        0.0596316000
      101.7000000000        0.0601635000
      101.8000000000        0.0606608000
      101.9000000000        0.0611131000
      102.0000000000        0.0615183000
      102.1000000000        0.0618833000
      102.2000000000        0.0622198000
      102.3000000000        0.0625390000
      102.4000000000        0.0628463000
      102.5000000000        0.0631379000
      102.6000000000        0.0634012000
      102.7000000000        0.0636183000
      102.8000000000        0.0637721000
      102.9000000000        0.0638537000
      103.0000000000        0.0638675000
      103.1000000000        0.0638330000
      103.2000000000        0.0637821000
      103.3000000000        0.0637526000
      103.4000000000        0.0637798000
      103.5000000000        0.0638887000
      103.6000000000        0.0640892000
      103.7000000000        0.0643743000
      103.8000000000        0.0647235000
      103.9000000000        0.0651075000
      104.0000000000        0.0654958000
      104.1000000000        0.0658611000
      104.2000000000        0.0661836000
      104.3000000000        0.0664515000
      104.4000000000        0.0666613000
      104.5000000000        0.0668169000
      104.6000000000        0.0669279000
      104.7000000000        0.0670070000
      104.8000000000        0.0670667000
      104.9000000000        0.0671155000
      105.0000000000        0.0671546000
      105.1000000000        0.0671773000
      105.2000000000        0.0671698000
      105.3000000000        0.0671148000
      105.4000000000        0.0669968000
      105.5000000000        0.0668059000
      105.6000000000        0.0665409000
      105.7000000000        0.0662091000
      105.8000000000        0.0658234000
      105.9000000000        0.0653981000
      106.0000000000        0.0649453000
      106.1000000000        0.0644710000
      106.2000000000        0.0639737000
      106.3000000000        0.0634451000
      106.4000000000        0.0628722000
      106.5000000000        0.0622413000
      106.6000000000        0.0615420000
      106.7000000000        0.0607684000
      106.8000000000        0.0599198000
      106.9000000000        0.0589991000
      107.0000000000        0.0580117000
      107.1000000000        0.0569656000
      107.2000000000        0.0558720000
      107.3000000000        0.0547470000
      107.4000000000        0.0536124000
      107.5000000000        0.0524957000
      107.6000000000        0.0514293000
      107.7000000000        0.0504494000
      107.8000000000        0.0495938000
      107.9000000000        0.0489000000
      108.0000000000        0.0484013000
      108.1000000000        0.0481232000
      108.2000000000        0.0480808000
      108.3000000000        0.0482783000
      108.4000000000        0.0487131000
      108.5000000000        0.0493807000
      108.6000000000        0.0502806000
      108.7000000000        0.0514172000
      108.8000000000        0.0527949000
      108.9000000000        0.0544099000
      109.0000000000        0.0562394000
      109.1000000000        0.0582358000
      109.2000000000        0.0603279000
      109.3000000000        0.0624319000
      109.4000000000        0.0644685000
      109.5000000000        0.0663821000
      109.6000000000        0.0681524000
      109.7000000000        0.0697944000
      109.8000000000        0.0713445000
      109.9000000000        0.0728412000
      110.0000000000        0.0743056000
      110.1000000000        0.0757315000
      110.2000000000        0.0770866000
      110.3000000000        0.0783234000
      110.4000000000        0.0793947000
      110.5000000000        0.0802673000
      110.6000000000        0.0809289000
      110.7000000000        0.0813856000
      110.8000000000        0.0816543000
      110.9000000000        0.0817551000
      111.0000000000        0.0817072000
      111.1000000000        0.0815306000
      111.2000000000        0.0812507000
      111.3000000000        0.0808994000
      111.4000000000        0.0805126000
      111.5000000000        0.0801222000
      111.6000000000        0.0797469000
      111.7000000000        0.0793873000
      111.8000000000        0.0790275000
      111.9000000000        0.0786453000
      112.0000000000        0.0782273000
      112.1000000000        0.0777817000
      112.2000000000        0.0773436000
      112.3000000000        0.0769664000
      112.4000000000        0.0767048000
      112.5000000000        0.0765952000
      112.6000000000        0.0766432000
      112.7000000000        0.0768217000
      112.8000000000        0.0770828000
      112.9000000000        0.0773769000
      113.0000000000        0.0776725000
      113.1000000000        0.0779685000
      113.2000000000        0.0782941000
      113.3000000000        0.0786968000
      113.4000000000        0.0792250000
      113.5000000000        0.0799122000
      113.6000000000        0.0807688000
      113.7000000000        0.0817816000
      113.8000000000        0.0829199000
      113.9000000000        0.0841442000
      114.0000000000        0.0854133000
      114.1000000000        0.0866904000
      114.2000000000        0.0879446000
      114.3000000000        0.0891510000
      114.4000000000        0.0902890000
      114.5000000000        0.0913408000
      114.6000000000        0.0922901000
      114.7000000000        0.0931224000
      114.8000000000        0.0938246000
      114.9000000000        0.0943859000
      115.0000000000        0.0947981000
      115.1000000000        0.0950560000
      115.2000000000        0.0951585000
      115.3000000000        0.0951096000
      115.4000000000        0.0949193000
      115.5000000000        0.0946026000
      115.6000000000        0.0941776000
      115.7000000000        0.0936634000
      115.8000000000        0.0930779000
      115.9000000000        0.0924363000
      116.0000000000        0.0917505000
      116.1000000000        0.0910301000
      116.2000000000        0.0902832000
      116.3000000000        0.0895189000
      116.4000000000        0.0887479000
      116.5000000000        0.0879817000
      116.6000000000        0.0872299000
      116.7000000000        0.0864971000
      116.8000000000        0.0857797000
      116.9000000000        0.0850645000
      117.0000000000        0.0843298000
      117.1000000000        0.0835477000
      117.2000000000        0.0826885000
      117.3000000000        0.0817263000
      117.4000000000        0.0806425000
      117.5000000000        0.0794282000
      117.6000000000        0.0780827000
      117.7000000000        0.0766112000
      117.8000000000        0.0750210000
      117.9000000000        0.0733192000
      118.0000000000        0.0715130000
      118.1000000000        0.0696114000
      118.2000000000        0.0676285000
      118.3000000000        0.0655858000
      118.4000000000        0.0635115000
      118.5000000000        0.0614369000
      118.6000000000        0.0593914000
      118.7000000000        0.0573965000
      118.8000000000        0.0554623000
      118.9000000000        0.0535886000
      119.0000000000        0.0517692000
      119.1000000000        0.0499988000
      119.2000000000        0.0482798000
      119.3000000000        0.0466260000
      119.4000000000        0.0450617000
      119.5000000000        0.0436183000
      119.6000000000        0.0423281000
      119.7000000000        0.0412197000
      119.8000000000        0.0403165000
      119.9000000000        0.0396394000
      120.0000000000        0.0392104000
      120.1000000000        0.0390554000
      120.2000000000        0.0392020000
      120.3000000000        0.0396724000
      120.4000000000        0.0404748000
      120.5000000000        0.0415984000
      120.6000000000        0.0430135000
      120.7000000000        0.0446795000
      120.8000000000        0.0465555000
      120.9000000000        0.0486096000
      121.0000000000        0.0508221000
      121.1000000000        0.0531803000
      121.2000000000        0.0556691000
      121.3000000000        0.0582604000
      121.4000000000        0.0609086000
      121.5000000000        0.0635536000
      121.6000000000        0.0661307000
      121.7000000000        0.0685841000
      121.8000000000        0.0708778000
      121.9000000000        0.0730004000
      122.0000000000        0.0749610000
      122.1000000000        0.0767779000
      122.2000000000        0.0784645000
      122.3000000000        0.0800176000
      122.4000000000        0.0814144000
      122.5000000000        0.0826176000
      122.6000000000        0.0835874000
      122.7000000000        0.0842962000
      122.8000000000        0.0847389000
      122.9000000000        0.0849372000
      123.0000000000        0.0849339000
      123.1000000000        0.0847806000
      123.2000000000        0.0845224000
      123.3000000000        0.0841848000
      123.4000000000        0.0837672000
      123.5000000000        0.0832446000
      123.6000000000        0.0825762000
      123.7000000000        0.0817175000
      123.8000000000        0.0806351000
      123.9000000000        0.0793180000
      124.0000000000        0.0777823000
      124.1000000000        0.0760679000
      124.2000000000        0.0742286000
      124.3000000000        0.0723195000
      124.4000000000        0.0703868000
      124.5000000000        0.0684629000
      124.6000000000        0.0665666000
      124.7000000000        0.0647069000
      124.8000000000        0.0628877000
      124.9000000000        0.0611111000
      125.0000000000        0.0593775000
      125.1000000000        0.0576842000
      125.2000000000        0.0560228000
      125.3000000000        0.0543794000
      125.4000000000        0.0527374000
      125.5000000000        0.0510851000
      125.6000000000        0.0494231000
      125.7000000000        0.0477684000
      125.8000000000        0.0461531000
      125.9000000000        0.0446170000
      126.0000000000        0.0431969000
      126.1000000000        0.0419182000
      126.2000000000        0.0407908000
      126.3000000000        0.0398117000
      126.4000000000        0.0389717000
      126.5000000000        0.0382630000
      126.6000000000        0.0376838000
      126.7000000000        0.0372394000
      126.8000000000        0.0369374000
      126.9000000000        0.0367828000
      127.0000000000        0.0367748000
      127.1000000000        0.0369073000
      127.2000000000        0.0371734000
      127.3000000000        0.0375698000
      127.4000000000        0.0380976000
      127.5000000000        0.0387599000
      127.6000000000        0.0395559000
      127.7000000000        0.0404765000
      127.8000000000        0.0415039000
      127.9000000000        0.0426161000
      128.0000000000        0.0437944000
      128.1000000000        0.0450302000
      128.2000000000        0.0463264000
      128.3000000000        0.0476947000
      128.4000000000        0.0491465000
      128.5000000000        0.0506844000
      128.6000000000        0.0522965000
      128.7000000000        0.0539585000
      128.8000000000        0.0556423000
      128.9000000000        0.0573279000
      129.0000000000        0.0590123000
      129.1000000000        0.0607092000
      129.2000000000        0.0624413000
      129.3000000000        0.0642275000
      129.4000000000        0.0660713000
      129.5000000000        0.0679564000
      129.6000000000        0.0698509000
      129.7000000000        0.0717192000
      129.8000000000        0.0735356000
      129.9000000000        0.0752939000
      130.0000000000        0.0770076000
      130.1000000000        0.0787021000
      130.2000000000        0.0804007000
      130.3000000000        0.0821117000
      130.4000000000        0.0838201000
      130.5000000000        0.0854880000
      130.6000000000        0.0870648000
      130.7000000000        0.0885020000
      130.8000000000        0.0897688000
      130.9000000000        0.0908592000
      131.0000000000        0.0917887000
      131.1000000000        0.0925820000
      131.2000000000        0.0932558000
      131.3000000000        0.0938049000
      131.4000000000        0.0941951000
      131.5000000000        0.0943660000
      131.6000000000        0.0942442000
      131.7000000000        0.0937635000
      131.8000000000        0.0928864000
      131.9000000000        0.0916199000
      132.0000000000        0.0900185000
      132.1000000000        0.0881724000
      132.2000000000        0.0861836000
      132.3000000000        0.0841391000
      132.4000000000        0.0820903000
      132.5000000000        0.0800444000
      132.6000000000        0.0779720000
      132.7000000000        0.0758262000
      132.8000000000        0.0735689000
      132.9000000000        0.0711953000
      133.0000000000        0.0687481000
      133.1000000000        0.0663168000
      133.2000000000        0.0640207000
      133.3000000000        0.0619824000
      133.4000000000        0.0603020000
      133.5000000000        0.0590421000
      133.6000000000        0.0582271000
      133.7000000000        0.0578539000
      133.8000000000        0.0579075000
      133.9000000000        0.0583740000
      134.0000000000        0.0592465000
      134.1000000000        0.0605231000
      134.2000000000        0.0621997000
      134.3000000000        0.0642599000
      134.4000000000        0.0666670000
      134.5000000000        0.0693607000
      134.6000000000        0.0722589000
      134.7000000000        0.0752659000
      134.8000000000        0.0782844000
      134.9000000000        0.0812271000
      135.0000000000        0.0840263000
      135.1000000000        0.0866381000
      135.2000000000        0.0890417000
      135.3000000000        0.0912331000
      135.4000000000        0.0932159000
      135.5000000000        0.0949907000
      135.6000000000        0.0965488000
      135.7000000000        0.0978706000
      135.8000000000        0.0989306000
      135.9000000000        0.0997071000
      136.0000000000        0.1001930000
      136.1000000000        0.1004040000
      136.2000000000        0.1003802000
      136.3000000000        0.1001792000
      136.4000000000        0.0998628000
      136.5000000000        0.0994828000
      136.6000000000        0.0990710000
      136.7000000000        0.0986375000
      136.8000000000        0.0981755000
      136.9000000000        0.0976707000
      137.0000000000        0.0971118000
      137.1000000000        0.0964979000
      137.2000000000        0.0958415000
      137.3000000000        0.0951667000
      137.4000000000        0.0945033000
      137.5000000000        0.0938785000
      137.6000000000        0.0933107000
      137.7000000000        0.0928049000
      137.8000000000        0.0923530000
      137.9000000000        0.0919366000
      138.0000000000        0.0915328000
      138.1000000000        0.0911205000
      138.2000000000        0.0906846000
      138.3000000000        0.0902194000
      138.4000000000        0.0897294000
      138.5000000000        0.0892289000
      138.6000000000        0.0887408000
      138.7000000000        0.0882960000
      138.8000000000        0.0879320000
      138.9000000000        0.0876900000
      139.0000000000        0.0876104000
      139.1000000000        0.0877257000
      139.2000000000        0.0880536000
      139.3000000000        0.0885907000
      139.4000000000        0.0893113000
      139.5000000000        0.0901701000
      139.6000000000        0.0911100000
      139.7000000000        0.0920723000
      139.8000000000        0.0930061000
      139.9000000000        0.0938756000
      140.0000000000        0.0946632000
      140.1000000000        0.0953682000
      140.2000000000        0.0960027000
      140.3000000000        0.0965856000
      140.4000000000        0.0971363000
      140.5000000000        0.0976702000
      140.6000000000        0.0981955000
      140.7000000000        0.0987136000
      140.8000000000        0.0992209000
      140.9000000000        0.0997125000
      141.0000000000        0.1001862000
      141.1000000000        0.1006461000
      141.2000000000        0.1011020000
      141.3000000000        0.1015661000
      141.4000000000        0.1020453000
      141.5000000000        0.1025328000
      141.6000000000        0.1030056000
      141.7000000000        0.1034275000
      141.8000000000        0.1037602000
      141.9000000000        0.1039771000
      142.0000000000        0.1040760000
      142.1000000000        0.1040827000
      142.2000000000        0.1040435000
      142.3000000000        0.1040078000
      142.4000000000        0.1040065000
      142.5000000000        0.1040384000
      142.6000000000        0.1040691000
      142.7000000000        0.1040447000
      142.8000000000        0.1039161000
      142.9000000000        0.1036624000
      143.0000000000        0.1033035000
      143.1000000000        0.1028960000
      143.2000000000        0.1025122000
      143.3000000000        0.1022112000
      143.4000000000        0.1020141000
      143.5000000000        0.1018933000
      143.6000000000        0.1017786000
      143.7000000000        0.1015787000
      143.8000000000        0.1012089000
      143.9000000000        0.1006179000
      144.0000000000        0.0998009000
      144.1000000000        0.0987965000
      144.2000000000        0.0976687000
      144.3000000000        0.0964846000
      144.4000000000        0.0952982000
      144.5000000000        0.0941469000
      144.6000000000        0.0930581000
      144.7000000000        0.0920596000
      144.8000000000        0.0911866000
      144.9000000000        0.0904788000
      145.0000000000        0.0899714000
      145.1000000000        0.0896820000
      145.2000000000        0.0896025000
      145.3000000000        0.0896987000
      145.4000000000        0.0899197000
      145.5000000000        0.0902121000
      145.6000000000        0.0905348000
      145.7000000000        0.0908679000
      145.8000000000        0.0912142000
      145.9000000000        0.0915938000
      146.0000000000        0.0920341000
      146.1000000000        0.0925612000
      146.2000000000        0.0931952000
      146.3000000000        0.0939506000
      146.4000000000        0.0948401000
      146.5000000000        0.0958778000
      146.6000000000        0.0970781000
      146.7000000000        0.0984493000
      146.8000000000        0.0999849000
      146.9000000000        0.1016566000
      147.0000000000        0.1034149000
      147.1000000000        0.1051982000
      147.2000000000        0.1069485000
      147.3000000000        0.1086274000
      147.4000000000        0.1102246000
      147.5000000000        0.1117546000
      147.6000000000        0.1132417000
      147.7000000000        0.1147005000
      147.8000000000        0.1161214000
      147.9000000000        0.1174666000
      148.0000000000        0.1186806000
      148.1000000000        0.1197082000
      148.2000000000        0.1205140000
      148.3000000000        0.1210948000
      148.4000000000        0.1214820000
      148.5000000000        0.1217315000
      148.6000000000        0.1219090000
      148.7000000000        0.1220731000
      148.8000000000        0.1222631000
      148.9000000000        0.1224932000
      149.0000000000        0.1227527000
      149.1000000000        0.1230124000
      149.2000000000        0.1232337000
      149.3000000000        0.1233795000
      149.4000000000        0.1234220000
      149.5000000000        0.1233473000
      149.6000000000        0.1231543000
      149.7000000000        0.1228519000
      149.8000000000        0.1224547000
      149.9000000000        0.1219788000
      150.0000000000        0.1214392000
      150.1000000000        0.1208454000
      150.2000000000        0.1201999000
      150.3000000000        0.1194952000
      150.4000000000        0.1187142000
      150.5000000000        0.1178339000
      150.6000000000        0.1168317000
      150.7000000000        0.1156941000
      150.8000000000        0.1144226000
      150.9000000000        0.1130371000
      151.0000000000        0.1115733000
      151.1000000000        0.1100762000
      151.2000000000        0.1085917000
      151.3000000000        0.1071561000
      151.4000000000        0.1057896000
      151.5000000000        0.1044937000
      151.6000000000        0.1032558000
      151.7000000000        0.1020564000
      151.8000000000        0.1008765000
      151.9000000000        0.0997018000
      152.0000000000        0.0985238000
      152.1000000000        0.0973383000
      152.2000000000        0.0961424000
      152.3000000000        0.0949305000
      152.4000000000        0.0936921000
      152.5000000000        0.0924124000
      152.6000000000        0.0910761000
      152.7000000000        0.0896744000
      152.8000000000        0.0882105000
      152.9000000000        0.0867030000
      153.0000000000        0.0851837000
      153.1000000000        0.0836917000
      153.2000000000        0.0822651000
      153.3000000000        0.0809343000
      153.4000000000        0.0797173000
      153.5000000000        0.0786175000
      153.6000000000        0.0776249000
      153.7000000000        0.0767180000
      153.8000000000        0.0758680000
      153.9000000000        0.0750444000
      154.0000000000        0.0742195000
      154.1000000000        0.0733725000
      154.2000000000        0.0724926000
      154.3000000000        0.0715803000
      154.4000000000        0.0706475000
      154.5000000000        0.0697147000
      154.6000000000        0.0688062000
      154.7000000000        0.0679449000
      154.8000000000        0.0671473000
      154.9000000000        0.0664223000
      155.0000000000        0.0657718000
      155.1000000000        0.0651942000
      155.2000000000        0.0646881000
      155.3000000000        0.0642545000
      155.4000000000        0.0638970000
      155.5000000000        0.0636196000
      155.6000000000        0.0634233000
      155.7000000000        0.0633029000
      155.8000000000        0.0632456000
      155.9000000000        0.0632320000
      156.0000000000        0.0632403000
      156.1000000000        0.0632516000
      156.2000000000        0.0632543000
      156.3000000000        0.0632464000
      156.4000000000        0.0632329000
      156.5000000000        0.0632218000
      156.6000000000        0.0632194000
      156.7000000000        0.0632254000
      156.8000000000        0.0632316000
      156.9000000000        0.0632220000
      157.0000000000        0.0631771000
      157.1000000000        0.0630792000
      157.2000000000        0.0629183000
      157.3000000000        0.0626963000
      157.4000000000        0.0624278000
      157.5000000000        0.0621383000
      157.6000000000        0.0618594000
      157.7000000000        0.0616214000
      157.8000000000        0.0614471000
      157.9000000000        0.0613466000
      158.0000000000        0.0613165000
      158.1000000000        0.0613426000
      158.2000000000        0.0614053000
      158.3000000000        0.0614856000
      158.4000000000        0.0615698000
      158.5000000000        0.0616522000
      158.6000000000        0.0617343000
      158.7000000000        0.0618207000
      158.8000000000        0.0619148000
      158.9000000000        0.0620141000
      159.0000000000        0.0621094000
      159.1000000000        0.0621857000
      159.2000000000        0.0622263000
      159.3000000000        0.0622165000
      159.4000000000        0.0621476000
      159.5000000000        0.0620170000
      159.6000000000        0.0618268000
      159.7000000000        0.0615788000
      159.8000000000        0.0612713000
      159.9000000000        0.0608970000
      160.0000000000        0.0604450000
      160.1000000000        0.0599036000
      160.2000000000        0.0592644000
      160.3000000000        0.0585258000
      160.4000000000        0.0576940000
      160.5000000000        0.0567819000
      160.6000000000        0.0558058000
      160.7000000000        0.0547821000
      160.8000000000        0.0537242000
      160.9000000000        0.0526408000
      161.0000000000        0.0515371000
      161.1000000000        0.0504160000
      161.2000000000        0.0492808000
      161.3000000000        0.0481356000
      161.4000000000        0.0469858000
      161.5000000000        0.0458374000
      161.6000000000        0.0446969000
      161.7000000000        0.0435712000
      161.8000000000        0.0424687000
      161.9000000000        0.0414008000
      162.0000000000        0.0403810000
      162.1000000000        0.0394243000
      162.2000000000        0.0385453000
      162.3000000000        0.0377561000
      162.4000000000        0.0370660000
      162.5000000000        0.0364801000
      162.6000000000        0.0359997000
      162.7000000000        0.0356229000
      162.8000000000        0.0353460000
      162.9000000000        0.0351652000
      163.0000000000        0.0350788000
      163.1000000000        0.0350887000
      163.2000000000        0.0352004000
      163.3000000000        0.0354222000
      163.4000000000        0.0357625000
      163.5000000000        0.0362278000
      163.6000000000        0.0368197000
      163.7000000000        0.0375341000
      163.8000000000        0.0383614000
      163.9000000000        0.0392885000
      164.0000000000        0.0403010000
      164.1000000000        0.0413853000
      164.2000000000        0.0425300000
      164.3000000000        0.0437272000
      164.4000000000        0.0449722000
      164.5000000000        0.0462644000
      164.6000000000        0.0476056000
      164.7000000000        0.0489986000
      164.8000000000        0.0504444000
      164.9000000000        0.0519389000
      165.0000000000        0.0534717000
      165.1000000000        0.0550257000
      165.2000000000        0.0565788000
      165.3000000000        0.0581072000
      165.4000000000        0.0595890000
      165.5000000000        0.0610075000
      165.6000000000        0.0623518000
      165.7000000000        0.0636157000
      165.8000000000        0.0647937000
      165.9000000000        0.0658777000
      166.0000000000        0.0668547000
      166.1000000000        0.0677071000
      166.2000000000        0.0684165000
      166.3000000000        0.0689699000
      166.4000000000        0.0693664000
      166.5000000000        0.0696206000
      166.6000000000        0.0697603000
      166.7000000000        0.0698178000
      166.8000000000        0.0698182000
      166.9000000000        0.0697688000
      167.0000000000        0.0696553000
      167.1000000000        0.0694458000
      167.2000000000        0.0691030000
      167.3000000000        0.0685991000
      167.4000000000        0.0679274000
      167.5000000000        0.0671072000
      167.6000000000        0.0661791000
      167.7000000000        0.0651938000
      167.8000000000        0.0641990000
      167.9000000000        0.0632278000
      168.0000000000        0.0622929000
      168.1000000000        0.0613874000
      168.2000000000        0.0604911000
      168.3000000000        0.0595781000
      168.4000000000        0.0586255000
      168.5000000000        0.0576185000
      168.6000000000        0.0565527000
      168.7000000000        0.0554334000
      168.8000000000        0.0542743000
      168.9000000000        0.0530947000
      169.0000000000        0.0519163000
      169.1000000000        0.0507609000
      169.2000000000        0.0496471000
      169.3000000000        0.0485906000
      169.4000000000        0.0476044000
      169.5000000000        0.0467004000
      169.6000000000        0.0458899000
      169.7000000000        0.0451831000
      169.8000000000        0.0445891000
      169.9000000000        0.0441145000
      170.0000000000        0.0437624000
      170.1000000000        0.0435310000
      170.2000000000        0.0434119000
      170.3000000000        0.0433899000
      170.4000000000        0.0434455000
      170.5000000000        0.0435584000
      170.6000000000        0.0437104000
      170.7000000000        0.0438874000
      170.8000000000        0.0440774000
      170.9000000000        0.0442680000
      171.0000000000        0.0444453000
      171.1000000000        0.0445964000
      171.2000000000        0.0447163000
      171.3000000000        0.0448148000
      171.4000000000        0.0449210000
      171.5000000000        0.0450811000
      171.6000000000        0.0453504000
      171.7000000000        0.0457797000
      171.8000000000        0.0464000000
      171.9000000000        0.0472108000
      172.0000000000        0.0481750000
      172.1000000000        0.0492253000
      172.2000000000        0.0502799000
      172.3000000000        0.0512607000
      172.4000000000        0.0521081000
      172.5000000000        0.0527871000
      172.6000000000        0.0532875000
      172.7000000000        0.0536193000
      172.8000000000        0.0538102000
      172.9000000000        0.0539027000
      173.0000000000        0.0539524000
      173.1000000000        0.0540223000
      173.2000000000        0.0541750000
      173.3000000000        0.0544606000
      173.4000000000        0.0549058000
      173.5000000000        0.0555062000
      173.6000000000        0.0562274000
      173.7000000000        0.0570141000
      173.8000000000        0.0578065000
      173.9000000000        0.0585572000
      174.0000000000        0.0592430000
      174.1000000000        0.0598669000
      174.2000000000        0.0604514000
      174.3000000000        0.0610254000
      174.4000000000        0.0616124000
      174.5000000000        0.0622241000
      174.6000000000        0.0628602000
      174.7000000000        0.0635137000
      174.8000000000        0.0641741000
      174.9000000000        0.0648292000
      175.0000000000        0.0654615000
      175.1000000000        0.0660459000
      175.2000000000        0.0665498000
      175.3000000000        0.0669396000
      175.4000000000        0.0671901000
      175.5000000000        0.0672949000
      175.6000000000        0.0672696000
      175.7000000000        0.0671491000
      175.8000000000        0.0669764000
      175.9000000000        0.0667878000
      176.0000000000        0.0665999000
      176.1000000000        0.0664009000
      176.2000000000        0.0661519000
      176.3000000000        0.0657958000
      176.4000000000        0.0652722000
      176.5000000000        0.0645352000
      176.6000000000        0.0635677000
      176.7000000000        0.0623867000
      176.8000000000        0.0610388000
      176.9000000000        0.0595852000
      177.0000000000        0.0580829000
      177.1000000000        0.0565695000
      177.2000000000        0.0550564000
      177.3000000000        0.0535328000
      177.4000000000        0.0519773000
      177.5000000000        0.0503735000
      177.6000000000        0.0487207000
      177.7000000000        0.0470373000
      177.8000000000        0.0453562000
      177.9000000000        0.0437149000
      178.0000000000        0.0421439000
      178.1000000000        0.0406580000
      178.2000000000        0.0392521000
      178.3000000000        0.0379047000
      178.4000000000        0.0365866000
      178.5000000000        0.0352722000
      178.6000000000        0.0339473000
      178.7000000000        0.0326123000
      178.8000000000        0.0312788000
      178.9000000000        0.0299633000
      179.0000000000        0.0286808000
      179.1000000000        0.0274405000
      179.2000000000        0.0262445000
      179.3000000000        0.0250904000
      179.4000000000        0.0239745000
      179.5000000000        0.0228960000
      179.6000000000        0.0218589000
      179.7000000000        0.0208719000
      179.8000000000        0.0199452000
      179.9000000000        0.0190887000
      180.0000000000        0.0183089000
      180.1000000000        0.0176087000
      180.2000000000        0.0169880000
      180.3000000000        0.0164452000
      180.4000000000        0.0159783000
      180.5000000000        0.0155859000
      180.6000000000        0.0152666000
      180.7000000000        0.0150200000
      180.8000000000        0.0148460000
      180.9000000000        0.0147455000
      181.0000000000        0.0147199000
      181.1000000000        0.0147710000
      181.2000000000        0.0149005000
      181.3000000000        0.0151089000
      181.4000000000        0.0153942000
      181.5000000000        0.0157507000
      181.6000000000        0.0161675000
      181.7000000000        0.0166278000
      181.8000000000        0.0171111000
      181.9000000000        0.0175968000
      182.0000000000        0.0180714000
      182.1000000000        0.0185333000
      182.2000000000        0.0189944000
      182.3000000000        0.0194770000
      182.4000000000        0.0200048000
      182.5000000000        0.0205937000
      182.6000000000        0.0212435000
      182.7000000000        0.0219358000
      182.8000000000        0.0226379000
      182.9000000000        0.0233130000
      183.0000000000        0.0239330000
      183.1000000000        0.0244898000
      183.2000000000        0.0250001000
      183.3000000000        0.0255020000
      183.4000000000        0.0260434000
      183.5000000000        0.0266680000
      183.6000000000        0.0274020000
      183.7000000000        0.0282471000
      183.8000000000        0.0291806000
      183.9000000000        0.0301618000
      184.0000000000        0.0311428000
      184.1000000000        0.0320809000
      184.2000000000        0.0329474000
      184.3000000000        0.0337309000
      184.4000000000        0.0344343000
      184.5000000000        0.0350670000
      184.6000000000        0.0356358000
      184.7000000000        0.0361385000
      184.8000000000        0.0365630000
      184.9000000000        0.0368902000
      185.0000000000        0.0371008000
      185.1000000000        0.0371818000
      185.2000000000        0.0371329000
      185.3000000000        0.0369685000
      185.4000000000        0.0367162000
      185.5000000000        0.0364106000
      185.6000000000        0.0360861000
      185.7000000000        0.0357692000
      185.8000000000        0.0354738000
      185.9000000000        0.0352008000
      186.0000000000        0.0349411000
      186.1000000000        0.0346831000
      186.2000000000        0.0344205000
      186.3000000000        0.0341595000
      186.4000000000        0.0339200000
      186.5000000000        0.0337310000
      186.6000000000        0.0336211000
      186.7000000000        0.0336081000
      186.8000000000        0.0336931000
      186.9000000000        0.0338599000
      187.0000000000        0.0340830000
      187.1000000000        0.0343396000
      187.2000000000        0.0346209000
      187.3000000000        0.0349375000
      187.4000000000        0.0353148000
      187.5000000000        0.0357810000
      187.6000000000        0.0363524000
      187.7000000000        0.0370238000
      187.8000000000        0.0377672000
      187.9000000000        0.0385398000
      188.0000000000        0.0392981000
      188.1000000000        0.0400111000
      188.2000000000        0.0406676000
      188.3000000000        0.0412749000
      188.4000000000        0.0418500000
      188.5000000000        0.0424069000
      188.6000000000        0.0429479000
      188.7000000000        0.0434618000
      188.8000000000        0.0439291000
      188.9000000000        0.0443332000
      189.0000000000        0.0446701000
      189.1000000000        0.0449528000
      189.2000000000        0.0452072000
      189.3000000000        0.0454612000
      189.4000000000        0.0457337000
      189.5000000000        0.0460273000
      189.6000000000        0.0463290000
      189.7000000000        0.0466155000
      189.8000000000        0.0468603000
      189.9000000000        0.0470380000
      190.0000000000        0.0471264000
      190.1000000000        0.0471049000
      190.2000000000        0.0469534000
      190.3000000000        0.0466527000
      190.4000000000        0.0461880000
      190.5000000000        0.0455548000
      190.6000000000        0.0447641000
      190.7000000000        0.0438451000
      190.8000000000        0.0428414000
      190.9000000000        0.0418033000
      191.0000000000        0.0407774000
      191.1000000000        0.0397983000
      191.2000000000        0.0388841000
      191.3000000000        0.0380377000
      191.4000000000        0.0372517000
      191.5000000000        0.0365142000
      191.6000000000        0.0358148000
      191.7000000000        0.0351486000
      191.8000000000        0.0345172000
      191.9000000000        0.0339299000
      192.0000000000        0.0334026000
      192.1000000000        0.0329568000
      192.2000000000        0.0326166000
      192.3000000000        0.0324028000
      192.4000000000        0.0323267000
      192.5000000000        0.0323835000
      192.6000000000        0.0325506000
      192.7000000000        0.0327918000
      192.8000000000        0.0330665000
      192.9000000000        0.0333428000
      193.0000000000        0.0336083000
      193.1000000000        0.0338752000
      193.2000000000        0.0341783000
      193.3000000000        0.0345660000
      193.4000000000        0.0350874000
      193.5000000000        0.0357789000
      193.6000000000        0.0366530000
      193.7000000000        0.0376936000
      193.8000000000        0.0388574000
      193.9000000000        0.0400834000
      194.0000000000        0.0413060000
      194.1000000000        0.0424686000
      194.2000000000        0.0435345000
      194.3000000000        0.0444907000
      194.4000000000        0.0453468000
      194.5000000000        0.0461265000
      194.6000000000        0.0468575000
      194.7000000000        0.0475602000
      194.8000000000        0.0482406000
      194.9000000000        0.0488884000
      195.0000000000        0.0494803000
      195.1000000000        0.0499878000
      195.2000000000        0.0503857000
      195.3000000000        0.0506596000
      195.4000000000        0.0508084000
      195.5000000000        0.0508435000
      195.6000000000        0.0507831000
      195.7000000000        0.0506476000
      195.8000000000        0.0504560000
      195.9000000000        0.0502262000
      196.0000000000        0.0499744000
      196.1000000000        0.0497155000
      196.2000000000        0.0494598000
      196.3000000000        0.0492084000
      196.4000000000        0.0489482000
      196.5000000000        0.0486512000
      196.6000000000        0.0482794000
      196.7000000000        0.0477926000
      196.8000000000        0.0471587000
      196.9000000000        0.0463618000
      197.0000000000        0.0454067000
      197.1000000000        0.0443177000
      197.2000000000        0.0431326000
      197.3000000000        0.0418947000
      197.4000000000        0.0406451000
      197.5000000000        0.0394203000
      197.6000000000        0.0382521000
      197.7000000000        0.0371689000
      197.8000000000        0.0361957000
      197.9000000000        0.0353516000
      198.0000000000        0.0346480000
      198.1000000000        0.0340868000
      198.2000000000        0.0336594000
      198.3000000000        0.0333487000
      198.4000000000        0.0331341000
      198.5000000000        0.0329997000
      198.6000000000        0.0329432000
      198.7000000000        0.0329811000
      198.8000000000        0.0331458000
      198.9000000000        0.0334753000
      199.0000000000        0.0339999000
      199.1000000000        0.0347299000
      199.2000000000        0.0356511000
      199.3000000000        0.0367301000
      199.4000000000        0.0379279000
      199.5000000000        0.0392144000
      199.6000000000        0.0405761000
      199.7000000000        0.0420130000
      199.8000000000        0.0435260000
      199.9000000000        0.0451020000
      200.0000000000        0.0467014000
      200.1000000000        0.0482568000
      200.2000000000        0.0496837000
      200.3000000000        0.0509022000
      200.4000000000        0.0518617000
      200.5000000000        0.0525584000
      200.6000000000        0.0530363000
      200.7000000000        0.0533725000
      200.8000000000        0.0536525000
      200.9000000000        0.0539461000
      201.0000000000        0.0542915000
      201.1000000000        0.0546901000
      201.2000000000        0.0551140000
      201.3000000000        0.0555195000
      201.4000000000        0.0558641000
      201.5000000000        0.0561196000
      201.6000000000        0.0562768000
      201.7000000000        0.0563418000
      201.8000000000        0.0563269000
      201.9000000000        0.0562401000
      202.0000000000        0.0560788000
      202.1000000000        0.0558284000
      202.2000000000        0.0554664000
      202.3000000000        0.0549706000
      202.4000000000        0.0543297000
      202.5000000000        0.0535513000
      202.6000000000        0.0526645000
      202.7000000000        0.0517164000
      202.8000000000        0.0507615000
      202.9000000000        0.0498490000
      203.0000000000        0.0490110000
      203.1000000000        0.0482533000
      203.2000000000        0.0475540000
      203.3000000000        0.0468692000
      203.4000000000        0.0461466000
      203.5000000000        0.0453417000
      203.6000000000        0.0444328000
      203.7000000000        0.0434290000
      203.8000000000        0.0423675000
      203.9000000000        0.0413024000
      204.0000000000        0.0402879000
      204.1000000000        0.0393626000
      204.2000000000        0.0385396000
      204.3000000000        0.0378064000
      204.4000000000        0.0371324000
      204.5000000000        0.0364821000
      204.6000000000        0.0358283000
      204.7000000000        0.0351605000
      204.8000000000        0.0344872000
      204.9000000000        0.0338305000
      205.0000000000        0.0332173000
      205.1000000000        0.0326702000
      205.2000000000        0.0322010000
      205.3000000000        0.0318094000
      205.4000000000        0.0314848000
      205.5000000000        0.0312128000
      205.6000000000        0.0309802000
      205.7000000000        0.0307802000
      205.8000000000        0.0306141000
      205.9000000000        0.0304897000
      206.0000000000        0.0304189000
      206.1000000000        0.0304139000
      206.2000000000        0.0304849000
      206.3000000000        0.0306386000
      206.4000000000        0.0308787000
      206.5000000000        0.0312062000
      206.6000000000        0.0316187000
      206.7000000000        0.0321104000
      206.8000000000        0.0326702000
      206.9000000000        0.0332819000
      207.0000000000        0.0339250000
      207.1000000000        0.0345796000
      207.2000000000        0.0352310000
      207.3000000000        0.0358743000
      207.4000000000        0.0365133000
      207.5000000000        0.0371558000
      207.6000000000        0.0378087000
      207.7000000000        0.0384751000
      207.8000000000        0.0391548000
      207.9000000000        0.0398458000
      208.0000000000        0.0405467000
      208.1000000000        0.0412587000
      208.2000000000        0.0419893000
      208.3000000000        0.0427542000
      208.4000000000        0.0435767000
      208.5000000000        0.0444849000
      208.6000000000        0.0455065000
      208.7000000000        0.0466648000
      208.8000000000        0.0479753000
      208.9000000000        0.0494424000
      209.0000000000        0.0510576000
      209.1000000000        0.0527996000
      209.2000000000        0.0546406000
      209.3000000000        0.0565530000
      209.4000000000        0.0585156000
      209.5000000000        0.0605126000
      209.6000000000        0.0625293000
      209.7000000000        0.0645440000
      209.8000000000        0.0665223000
      209.9000000000        0.0684147000
      210.0000000000        0.0701600000
      210.1000000000        0.0716957000
      210.2000000000        0.0729744000
      210.3000000000        0.0739798000
      210.4000000000        0.0747343000
      210.5000000000        0.0752924000
      210.6000000000        0.0757208000
      210.7000000000        0.0760731000
      210.8000000000        0.0763697000
      210.9000000000        0.0765906000
      211.0000000000        0.0766825000
      211.1000000000        0.0765785000
      211.2000000000        0.0762210000
      211.3000000000        0.0755827000
      211.4000000000        0.0746779000
      211.5000000000        0.0735621000
      211.6000000000        0.0723174000
      211.7000000000        0.0710278000
      211.8000000000        0.0697541000
      211.9000000000        0.0685198000
      212.0000000000        0.0673121000
      212.1000000000        0.0660992000
      212.2000000000        0.0648545000
      212.3000000000        0.0635808000
      212.4000000000        0.0623224000
      212.5000000000        0.0611605000
      212.6000000000        0.0601939000
      212.7000000000        0.0595151000
      212.8000000000        0.0591899000
      212.9000000000        0.0592436000
      213.0000000000        0.0596550000
      213.1000000000        0.0603581000
      213.2000000000        0.0612517000
      213.3000000000        0.0622147000
      213.4000000000        0.0631260000
      213.5000000000        0.0638868000
      213.6000000000        0.0644391000
      213.7000000000        0.0647709000
      213.8000000000        0.0649052000
      213.9000000000        0.0648806000
      214.0000000000        0.0647330000
      214.1000000000        0.0644847000
      214.2000000000        0.0641448000
      214.3000000000        0.0637153000
      214.4000000000        0.0632010000
      214.5000000000        0.0626149000
      214.6000000000        0.0619799000
      214.7000000000        0.0613247000
      214.8000000000        0.0606797000
      214.9000000000        0.0600731000
      215.0000000000        0.0595293000
      215.1000000000        0.0590673000
      215.2000000000        0.0586999000
      215.3000000000        0.0584332000
      215.4000000000        0.0582658000
      215.5000000000        0.0581897000
      215.6000000000        0.0581937000
      215.7000000000        0.0582688000
      215.8000000000        0.0584134000
      215.9000000000        0.0586369000
      216.0000000000        0.0589574000
      216.1000000000        0.0593955000
      216.2000000000        0.0599648000
      216.3000000000        0.0606642000
      216.4000000000        0.0614756000
      216.5000000000        0.0623674000
      216.6000000000        0.0633040000
      216.7000000000        0.0642568000
      216.8000000000        0.0652125000
      216.9000000000        0.0661753000
      217.0000000000        0.0671623000
      217.1000000000        0.0681955000
      217.2000000000        0.0692943000
      217.3000000000        0.0704692000
      217.4000000000        0.0717205000
      217.5000000000        0.0730377000
      217.6000000000        0.0743999000
      217.7000000000        0.0757782000
      217.8000000000        0.0771385000
      217.9000000000        0.0784459000
      218.0000000000        0.0796697000
      218.1000000000        0.0807860000
      218.2000000000        0.0817777000
      218.3000000000        0.0826329000
      218.4000000000        0.0833412000
      218.5000000000        0.0838913000
      218.6000000000        0.0842704000
      218.7000000000        0.0844650000
      218.8000000000        0.0844643000
      218.9000000000        0.0842608000
      219.0000000000        0.0838487000
      219.1000000000        0.0832199000
      219.2000000000        0.0823612000
      219.3000000000        0.0812572000
      219.4000000000        0.0799001000
      219.5000000000        0.0783035000
      219.6000000000        0.0765129000
      219.7000000000        0.0746078000
      219.8000000000        0.0726896000
      219.9000000000        0.0708597000
      220.0000000000        0.0691977000
      220.1000000000        0.0677451000
      220.2000000000        0.0665034000
      220.3000000000        0.0654435000
      220.4000000000        0.0645238000
      220.5000000000        0.0637090000
      220.6000000000        0.0629806000
      220.7000000000        0.0623370000
      220.8000000000        0.0617861000
      220.9000000000        0.0613377000
      221.0000000000        0.0609972000
      221.1000000000        0.0607643000
      221.2000000000        0.0606356000
      221.3000000000        0.0606103000
      221.4000000000        0.0606929000
      221.5000000000        0.0608896000
      221.6000000000        0.0612020000
      221.7000000000        0.0616207000
      221.8000000000        0.0621220000
      221.9000000000        0.0626695000
      222.0000000000        0.0632215000
      222.1000000000        0.0637431000
      222.2000000000        0.0642169000
      222.3000000000        0.0646457000
      222.4000000000        0.0650463000
      222.5000000000        0.0654388000
      222.6000000000        0.0658398000
      222.7000000000        0.0662589000
      222.8000000000        0.0666986000
      222.9000000000        0.0671561000
      223.0000000000        0.0676273000
      223.1000000000        0.0681111000
      223.2000000000        0.0686133000
      223.3000000000        0.0691474000
      223.4000000000        0.0697323000
      223.5000000000        0.0703889000
      223.6000000000        0.0711374000
      223.7000000000        0.0719941000
      223.8000000000        0.0729698000
      223.9000000000        0.0740660000
      224.0000000000        0.0752736000
      224.1000000000        0.0765728000
      224.2000000000        0.0779363000
      224.3000000000        0.0793352000
      224.4000000000        0.0807462000
      224.5000000000        0.0821559000
      224.6000000000        0.0835624000
      224.7000000000        0.0849724000
      224.8000000000        0.0863952000
      224.9000000000        0.0878361000
      225.0000000000        0.0892900000
      225.1000000000        0.0907387000
      225.2000000000        0.0921525000
      225.3000000000        0.0934976000
      225.4000000000        0.0947452000
      225.5000000000        0.0958802000
      225.6000000000        0.0969034000
      225.7000000000        0.0978271000
      225.8000000000        0.0986669000
      225.9000000000        0.0994317000
      226.0000000000        0.1001186000
      226.1000000000        0.1007131000
      226.2000000000        0.1011951000
      226.3000000000        0.1015488000
      226.4000000000        0.1017716000
      226.5000000000        0.1018785000
      226.6000000000        0.1018985000
      226.7000000000        0.1018631000
      226.8000000000        0.1017929000
      226.9000000000        0.1016848000
      227.0000000000        0.1015059000
      227.1000000000        0.1011985000
      227.2000000000        0.1006963000
      227.3000000000        0.0999474000
      227.4000000000        0.0989366000
      227.5000000000        0.0976923000
      227.6000000000        0.0962759000
      227.7000000000        0.0947585000
      227.8000000000        0.0931977000
      227.9000000000        0.0916275000
      228.0000000000        0.0900611000
      228.1000000000        0.0885030000
      228.2000000000        0.0869630000
      228.3000000000        0.0854634000
      228.4000000000        0.0840370000
      228.5000000000        0.0827204000
      228.6000000000        0.0815452000
      228.7000000000        0.0805351000
      228.8000000000        0.0797052000
      228.9000000000        0.0790628000
      229.0000000000        0.0786079000
      229.1000000000        0.0783322000
      229.2000000000        0.0782178000
      229.3000000000        0.0782368000
      229.4000000000        0.0783585000
      229.5000000000        0.0785622000
      229.6000000000        0.0788488000
      229.7000000000        0.0792422000
      229.8000000000        0.0797780000
      229.9000000000        0.0804848000
      230.0000000000        0.0813680000
      230.1000000000        0.0824018000
      230.2000000000        0.0835301000
      230.3000000000        0.0846792000
      230.4000000000        0.0857763000
      230.5000000000        0.0867675000
      230.6000000000        0.0876282000
      230.7000000000        0.0883618000
      230.8000000000        0.0889882000
      230.9000000000        0.0895297000
      231.0000000000        0.0899996000
      231.1000000000        0.0903979000
      231.2000000000        0.0907153000
      231.3000000000        0.0909445000
      231.4000000000        0.0910911000
      231.5000000000        0.0911798000
      231.6000000000        0.0912509000
      231.7000000000        0.0913504000
      231.8000000000        0.0915182000
      231.9000000000        0.0917809000
      232.0000000000        0.0921496000
      232.1000000000        0.0926224000
      232.2000000000        0.0931880000
      232.3000000000        0.0938303000
      232.4000000000        0.0945306000
      232.5000000000        0.0952674000
      232.6000000000        0.0960142000
      232.7000000000        0.0967367000
      232.8000000000        0.0973913000
      232.9000000000        0.0979279000
      233.0000000000        0.0982951000
      233.1000000000        0.0984471000
      233.2000000000        0.0983508000
      233.3000000000        0.0979943000
      233.4000000000        0.0973936000
      233.5000000000        0.0965975000
      233.6000000000        0.0956843000
      233.7000000000        0.0947501000
      233.8000000000        0.0938917000
      233.9000000000        0.0931887000
      234.0000000000        0.0926901000
      234.1000000000        0.0924082000
      234.2000000000        0.0923200000
      234.3000000000        0.0923762000
      234.4000000000        0.0925155000
      234.5000000000        0.0926817000
      234.6000000000        0.0928377000
      234.7000000000        0.0929735000
      234.8000000000        0.0931035000
      234.9000000000        0.0932572000
      235.0000000000        0.0934663000
      235.1000000000        0.0937532000
      235.2000000000        0.0941252000
      235.3000000000        0.0945728000
      235.4000000000        0.0950730000
      235.5000000000        0.0955938000
      235.6000000000        0.0961012000
      235.7000000000        0.0965645000
      235.8000000000        0.0969591000
      235.9000000000        0.0972684000
      236.0000000000        0.0974843000
      236.1000000000        0.0976061000
      236.2000000000        0.0976383000
      236.3000000000        0.0975865000
      236.4000000000        0.0974548000
      236.5000000000        0.0972461000
      236.6000000000        0.0969648000
      236.7000000000        0.0966217000
      236.8000000000        0.0962394000
      236.9000000000        0.0958537000
      237.0000000000        0.0955104000
      237.1000000000        0.0952552000
      237.2000000000        0.0951195000
      237.3000000000        0.0951084000
      237.4000000000        0.0951979000
      237.5000000000        0.0953404000
      237.6000000000        0.0954789000
      237.7000000000        0.0955642000
      237.8000000000        0.0955670000
      237.9000000000        0.0954838000
      238.0000000000        0.0953316000
      238.1000000000        0.0951375000
      238.2000000000        0.0949255000
      238.3000000000        0.0947094000
      238.4000000000        0.0944921000
      238.5000000000        0.0942740000
      238.6000000000        0.0940636000
      238.7000000000        0.0938845000
      238.8000000000        0.0937739000
      238.9000000000        0.0937738000
      239.0000000000        0.0939187000
      239.1000000000        0.0942245000
      239.2000000000        0.0946850000
      239.3000000000        0.0952742000
      239.4000000000        0.0959562000
      239.5000000000        0.0966975000
      239.6000000000        0.0974762000
      239.7000000000        0.0982854000
      239.8000000000        0.0991284000
      239.9000000000        0.1000103000
      240.0000000000        0.1009281000
      240.1000000000        0.1018671000
      240.2000000000        0.1028040000
      240.3000000000        0.1037151000
      240.4000000000        0.1045864000
      240.5000000000        0.1054197000
      240.6000000000        0.1062326000
      240.7000000000        0.1070530000
      240.8000000000        0.1079109000
      240.9000000000        0.1088320000
      241.0000000000        0.1098337000
      241.1000000000        0.1109250000
      241.2000000000        0.1121081000
      241.3000000000        0.1133806000
      241.4000000000        0.1147356000
      241.5000000000        0.1161615000
      241.6000000000        0.1176412000
      241.7000000000        0.1191511000
      241.8000000000        0.1206613000
      241.9000000000        0.1221356000
      242.0000000000        0.1235324000
      242.1000000000        0.1248080000
      242.2000000000        0.1259220000
      242.3000000000        0.1268431000
      242.4000000000        0.1275537000
      242.5000000000        0.1280497000
      242.6000000000        0.1283372000
      242.7000000000        0.1284265000
      242.8000000000        0.1283277000
      242.9000000000        0.1280476000
      243.0000000000        0.1275912000
      243.1000000000        0.1269660000
      243.2000000000        0.1261868000
      243.3000000000        0.1252790000
      243.4000000000        0.1242783000
      243.5000000000        0.1232298000
      243.6000000000        0.1221903000
      243.7000000000        0.1212305000
      243.8000000000        0.1204344000
      243.9000000000        0.1198893000
      244.0000000000        0.1196673000
      244.1000000000        0.1198030000
      244.2000000000        0.1202813000
      244.3000000000        0.1210454000
      244.4000000000        0.1220221000
      244.5000000000        0.1231516000
      244.6000000000        0.1244040000
      244.7000000000        0.1257762000
      244.8000000000        0.1272748000
      244.9000000000        0.1288976000
      245.0000000000        0.1306258000
      245.1000000000        0.1324296000
      245.2000000000        0.1342787000
      245.3000000000        0.1361468000
      245.4000000000        0.1380054000
      245.5000000000        0.1398083000
      245.6000000000        0.1414767000
      245.7000000000        0.1428951000
      245.8000000000        0.1439262000
      245.9000000000        0.1444448000
      246.0000000000        0.1443796000
      246.1000000000        0.1437419000
      246.2000000000        0.1426294000
      246.3000000000        0.1411986000
      246.4000000000        0.1396205000
      246.5000000000        0.1380361000
      246.6000000000        0.1365275000
      246.7000000000        0.1351113000
      246.8000000000        0.1337516000
      246.9000000000        0.1323854000
      247.0000000000        0.1309526000
      247.1000000000        0.1294189000
      247.2000000000        0.1277858000
      247.3000000000        0.1260861000
      247.4000000000        0.1243698000
      247.5000000000        0.1226873000
      247.6000000000        0.1210771000
      247.7000000000        0.1195618000
      247.8000000000        0.1181523000
      247.9000000000        0.1168569000
      248.0000000000        0.1156889000
      248.1000000000        0.1146676000
      248.2000000000        0.1138109000
      248.3000000000        0.1131241000
      248.4000000000        0.1125947000
      248.5000000000        0.1121953000
      248.6000000000        0.1118956000
      248.7000000000        0.1116759000
      248.8000000000        0.1115362000
      248.9000000000        0.1114981000
      249.0000000000        0.1115971000
      249.1000000000        0.1118674000
      249.2000000000        0.1123257000
      249.3000000000        0.1129581000
      249.4000000000        0.1137197000
      249.5000000000        0.1145455000
      249.6000000000        0.1153692000
      249.7000000000        0.1161417000
      249.8000000000        0.1168420000
      249.9000000000        0.1174776000
      250.0000000000        0.1180754000
      250.1000000000        0.1186663000
      250.2000000000        0.1192733000
      250.3000000000        0.1199048000
      250.4000000000        0.1205579000
      250.5000000000        0.1212247000
      250.6000000000        0.1218972000
      250.7000000000        0.1225677000
      250.8000000000        0.1232245000
      250.9000000000        0.1238489000
      251.0000000000        0.1244134000
      251.1000000000        0.1248865000
      251.2000000000        0.1252392000
      251.3000000000        0.1254522000
      251.4000000000        0.1255199000
      251.5000000000        0.1254505000
      251.6000000000        0.1252627000
      251.7000000000        0.1249792000
      251.8000000000        0.1246220000
      251.9000000000        0.1242106000
      252.0000000000        0.1237632000
      252.1000000000        0.1232986000
      252.2000000000        0.1228352000
      252.3000000000        0.1223871000
      252.4000000000        0.1219599000
      252.5000000000        0.1215490000
      252.6000000000        0.1211425000
      252.7000000000        0.1207273000
      252.8000000000        0.1202983000
      252.9000000000        0.1198646000
      253.0000000000        0.1194511000
      253.1000000000        0.1190928000
      253.2000000000        0.1188230000
      253.3000000000        0.1186615000
      253.4000000000        0.1186074000
      253.5000000000        0.1186401000
      253.6000000000        0.1187275000
      253.7000000000        0.1188381000
      253.8000000000        0.1189521000
      253.9000000000        0.1190671000
      254.0000000000        0.1191976000
      254.1000000000        0.1193679000
      254.2000000000        0.1196037000
      254.3000000000        0.1199234000
      254.4000000000        0.1203342000
      254.5000000000        0.1208311000
      254.6000000000        0.1214012000
      254.7000000000        0.1220281000
      254.8000000000        0.1226972000
      254.9000000000        0.1233973000
      255.0000000000        0.1241199000
      255.1000000000        0.1248558000
      255.2000000000        0.1255935000
      255.3000000000        0.1263188000
      255.4000000000        0.1270184000
      255.5000000000        0.1276859000
      255.6000000000        0.1283278000
      255.7000000000        0.1289662000
      255.8000000000        0.1296365000
      255.9000000000        0.1303810000
      256.0000000000        0.1312385000
      256.1000000000        0.1322338000
      256.2000000000        0.1333682000
      256.3000000000        0.1346156000
      256.4000000000        0.1359270000
      256.5000000000        0.1372422000
      256.6000000000        0.1385051000
      256.7000000000        0.1396758000
      256.8000000000        0.1407344000
      256.9000000000        0.1416783000
      257.0000000000        0.1425129000
      257.1000000000        0.1432415000
      257.2000000000        0.1438595000
      257.3000000000        0.1443545000
      257.4000000000        0.1447127000
      257.5000000000        0.1449291000
      257.6000000000        0.1450126000
      257.7000000000        0.1449840000
      257.8000000000        0.1448660000
      257.9000000000        0.1446706000
      258.0000000000        0.1443884000
      258.1000000000        0.1439863000
      258.2000000000        0.1434158000
      258.3000000000        0.1426303000
      258.4000000000        0.1416061000
      258.5000000000        0.1403593000
      258.6000000000        0.1389468000
      258.7000000000        0.1374508000
      258.8000000000        0.1359523000
      258.9000000000        0.1345044000
      259.0000000000        0.1331191000
      259.1000000000        0.1317731000
      259.2000000000        0.1304313000
      259.3000000000        0.1290786000
      259.4000000000        0.1277475000
      259.5000000000        0.1265278000
      259.6000000000        0.1255478000
      259.7000000000        0.1249339000
      259.8000000000        0.1247654000
      259.9000000000        0.1250517000
      260.0000000000        0.1257421000
      260.1000000000        0.1267561000
      260.2000000000        0.1280155000
      260.3000000000        0.1294596000
      260.4000000000        0.1310433000
      260.5000000000        0.1327235000
      260.6000000000        0.1344460000
      260.7000000000        0.1361438000
      260.8000000000        0.1377465000
      260.9000000000        0.1391962000
      261.0000000000        0.1404592000
      261.1000000000        0.1415302000
      261.2000000000        0.1424281000
      261.3000000000        0.1431841000
      261.4000000000        0.1438282000
      261.5000000000        0.1443790000
      261.6000000000        0.1448405000
      261.7000000000        0.1452039000
      261.8000000000        0.1454538000
      261.9000000000        0.1455732000
      262.0000000000        0.1455480000
      262.1000000000        0.1453688000
      262.2000000000        0.1450292000
      262.3000000000        0.1445244000
      262.4000000000        0.1438491000
      262.5000000000        0.1429995000
      262.6000000000        0.1419774000
      262.7000000000        0.1407949000
      262.8000000000        0.1394779000
      262.9000000000        0.1380665000
      263.0000000000        0.1366126000
      263.1000000000        0.1351742000
      263.2000000000        0.1338077000
      263.3000000000        0.1325590000
      263.4000000000        0.1314548000
      263.5000000000        0.1304964000
      263.6000000000        0.1296578000
      263.7000000000        0.1288909000
      263.8000000000        0.1281383000
      263.9000000000        0.1273503000
      264.0000000000        0.1265041000
      264.1000000000        0.1256139000
      264.2000000000        0.1247304000
      264.3000000000        0.1239246000
      264.4000000000        0.1232636000
      264.5000000000        0.1227853000
      264.6000000000        0.1224847000
      264.7000000000        0.1223142000
      264.8000000000        0.1221991000
      264.9000000000        0.1220614000
      265.0000000000        0.1218444000
      265.1000000000        0.1215279000
      265.2000000000        0.1211295000
      265.3000000000        0.1206921000
      265.4000000000        0.1202636000
      265.5000000000        0.1198812000
      265.6000000000        0.1195638000
      265.7000000000        0.1193143000
      265.8000000000        0.1191280000
      265.9000000000        0.1189995000
      266.0000000000        0.1189267000
      266.1000000000        0.1189104000
      266.2000000000        0.1189499000
      266.3000000000        0.1190389000
      266.4000000000        0.1191646000
      266.5000000000        0.1193133000
      266.6000000000        0.1194781000
      266.7000000000        0.1196649000
      266.8000000000        0.1198911000
      266.9000000000        0.1201787000
      267.0000000000        0.1205442000
      267.1000000000        0.1209927000
      267.2000000000        0.1215174000
      267.3000000000        0.1221052000
      267.4000000000        0.1227455000
      267.5000000000        0.1234378000
      267.6000000000        0.1241933000
      267.7000000000        0.1250295000
      267.8000000000        0.1259599000
      267.9000000000        0.1269837000
      268.0000000000        0.1280797000
      268.1000000000        0.1292077000
      268.2000000000        0.1303181000
      268.3000000000        0.1313670000
      268.4000000000        0.1323312000
      268.5000000000        0.1332157000
      268.6000000000        0.1340518000
      268.7000000000        0.1348883000
      268.8000000000        0.1357780000
      268.9000000000        0.1367647000
      269.0000000000        0.1378689000
      269.1000000000        0.1390790000
      269.2000000000        0.1403502000
      269.3000000000        0.1416153000
      269.4000000000        0.1428033000
      269.5000000000        0.1438602000
      269.6000000000        0.1447642000
      269.7000000000        0.1455314000
      269.8000000000        0.1462088000
      269.9000000000        0.1468556000
      270.0000000000        0.1475213000
      270.1000000000        0.1482277000
      270.2000000000        0.1489641000
      270.3000000000        0.1496947000
      270.4000000000        0.1503752000
      270.5000000000        0.1509696000
      270.6000000000        0.1514623000
      270.7000000000        0.1518605000
      270.8000000000        0.1521867000
      270.9000000000        0.1524645000
      271.0000000000        0.1527040000
      271.1000000000        0.1528948000
      271.2000000000        0.1530089000
      271.3000000000        0.1530148000
      271.4000000000        0.1528945000
      271.5000000000        0.1526570000
      271.6000000000        0.1523398000
      271.7000000000        0.1519996000
      271.8000000000        0.1516912000
      271.9000000000        0.1514470000
      272.0000000000        0.1512632000
      272.1000000000        0.1511012000
      272.2000000000        0.1509036000
      272.3000000000        0.1506174000
      272.4000000000        0.1502152000
      272.5000000000        0.1497065000
      272.6000000000        0.1491342000
      272.7000000000        0.1485602000
      272.8000000000        0.1480455000
      272.9000000000        0.1476309000
      273.0000000000        0.1473243000
      273.1000000000        0.1470984000
      273.2000000000        0.1469009000
      273.3000000000        0.1466716000
      273.4000000000        0.1463615000
      273.5000000000        0.1459430000
      273.6000000000        0.1454087000
      273.7000000000        0.1447603000
      273.8000000000        0.1439977000
      273.9000000000        0.1431112000
      274.0000000000        0.1420837000
      274.1000000000        0.1408990000
      274.2000000000        0.1395547000
      274.3000000000        0.1380735000
      274.4000000000        0.1365069000
      274.5000000000        0.1349272000
      274.6000000000        0.1334052000
      274.7000000000        0.1319855000
      274.8000000000        0.1306699000
      274.9000000000        0.1294213000
      275.0000000000        0.1281895000
      275.1000000000        0.1269455000
      275.2000000000        0.1257069000
      275.3000000000        0.1245402000
      275.4000000000        0.1235407000
      275.5000000000        0.1228033000
      275.6000000000        0.1223975000
      275.7000000000        0.1223590000
      275.8000000000        0.1226966000
      275.9000000000        0.1234091000
      276.0000000000        0.1244995000
      276.1000000000        0.1259763000
      276.2000000000        0.1278422000
      276.3000000000        0.1300755000
      276.4000000000        0.1326180000
      276.5000000000        0.1353785000
      276.6000000000        0.1382543000
      276.7000000000        0.1411557000
      276.8000000000        0.1440189000
      276.9000000000        0.1468002000
      277.0000000000        0.1494634000
      277.1000000000        0.1519689000
      277.2000000000        0.1542731000
      277.3000000000        0.1563354000
      277.4000000000        0.1581289000
      277.5000000000        0.1596500000
      277.6000000000        0.1609192000
      277.7000000000        0.1619737000
      277.8000000000        0.1628539000
      277.9000000000        0.1635909000
      278.0000000000        0.1642003000
      278.1000000000        0.1646834000
      278.2000000000        0.1650346000
      278.3000000000        0.1652527000
      278.4000000000        0.1653494000
      278.5000000000        0.1653533000
      278.6000000000        0.1653030000
      278.7000000000        0.1652330000
      278.8000000000        0.1651568000
      278.9000000000        0.1650542000
      279.0000000000        0.1648689000
      279.1000000000        0.1645183000
      279.2000000000        0.1639142000
      279.3000000000        0.1629895000
      279.4000000000        0.1617229000
      279.5000000000        0.1601506000
      279.6000000000        0.1583571000
      279.7000000000        0.1564494000
      279.8000000000        0.1545238000
      279.9000000000        0.1526425000
      280.0000000000        0.1508278000
      280.1000000000        0.1490722000
      280.2000000000        0.1473555000
      280.3000000000        0.1456607000
      280.4000000000        0.1439845000
      280.5000000000        0.1423410000
      280.6000000000        0.1407586000
      280.7000000000        0.1392706000
      280.8000000000        0.1379027000
      280.9000000000        0.1366633000
      281.0000000000        0.1355413000
      281.1000000000        0.1345135000
      281.2000000000        0.1335561000
      281.3000000000        0.1326536000
      281.4000000000        0.1318004000
      281.5000000000        0.1309980000
      281.6000000000        0.1302503000
      281.7000000000        0.1295612000
      281.8000000000        0.1289364000
      281.9000000000        0.1283897000
      282.0000000000        0.1279491000
      282.1000000000        0.1276592000
      282.2000000000        0.1275742000
      282.3000000000        0.1277432000
      282.4000000000        0.1281918000
      282.5000000000        0.1289089000
      282.6000000000        0.1298426000
      282.7000000000        0.1309106000
      282.8000000000        0.1320217000
      282.9000000000        0.1331010000
      283.0000000000        0.1341083000
      283.1000000000        0.1350419000
      283.2000000000        0.1359283000
      283.3000000000        0.1368023000
      283.4000000000        0.1376888000
      283.5000000000        0.1385908000
      283.6000000000        0.1394876000
      283.7000000000        0.1403437000
      283.8000000000        0.1411234000
      283.9000000000        0.1418080000
      284.0000000000        0.1424050000
      284.1000000000        0.1429473000
      284.2000000000        0.1434800000
      284.3000000000        0.1440397000
      284.4000000000        0.1446361000
      284.5000000000        0.1452408000
      284.6000000000        0.1457927000
      284.7000000000        0.1462169000
      284.8000000000        0.1464523000
      284.9000000000        0.1464758000
      285.0000000000        0.1463119000
      285.1000000000        0.1460256000
      285.2000000000        0.1457015000
      285.3000000000        0.1454196000
      285.4000000000        0.1452362000
      285.5000000000        0.1451733000
      285.6000000000        0.1452181000
      285.7000000000        0.1453311000
      285.8000000000        0.1454597000
      285.9000000000        0.1455555000
      286.0000000000        0.1455887000
      286.1000000000        0.1455537000
      286.2000000000        0.1454646000
      286.3000000000        0.1453440000
      286.4000000000        0.1452113000
      286.5000000000        0.1450763000
      286.6000000000        0.1449390000
      286.7000000000        0.1447943000
      286.8000000000        0.1446383000
      286.9000000000        0.1444738000
      287.0000000000        0.1443126000
      287.1000000000        0.1441725000
      287.2000000000        0.1440730000
      287.3000000000        0.1440310000
      287.4000000000        0.1440580000
      287.5000000000        0.1441579000
      287.6000000000        0.1443250000
      287.7000000000        0.1445431000
      287.8000000000        0.1447864000
      287.9000000000        0.1450260000
      288.0000000000        0.1452388000
      288.1000000000        0.1454152000
      288.2000000000        0.1455638000
      288.3000000000        0.1457090000
      288.4000000000        0.1458831000
      288.5000000000        0.1461163000
      288.6000000000        0.1464267000
      288.7000000000        0.1468142000
      288.8000000000        0.1472597000
      288.9000000000        0.1477292000
      289.0000000000        0.1481827000
      289.1000000000        0.1485844000
      289.2000000000        0.1489108000
      289.3000000000        0.1491560000
      289.4000000000        0.1493290000
      289.5000000000        0.1494472000
      289.6000000000        0.1495266000
      289.7000000000        0.1495733000
      289.8000000000        0.1495781000
      289.9000000000        0.1495157000
      290.0000000000        0.1493492000
      290.1000000000        0.1490382000
      290.2000000000        0.1485470000
      290.3000000000        0.1478501000
      290.4000000000        0.1469320000
      290.5000000000        0.1457829000
      290.6000000000        0.1443958000
      290.7000000000        0.1427694000
      290.8000000000        0.1409195000
      290.9000000000        0.1388932000
      291.0000000000        0.1367770000
      291.1000000000        0.1346907000
      291.2000000000        0.1327661000
      291.3000000000        0.1311193000
      291.4000000000        0.1298294000
      291.5000000000        0.1289321000
      291.6000000000        0.1284307000
      291.7000000000        0.1283174000
      291.8000000000        0.1285946000
      291.9000000000        0.1292841000
      292.0000000000        0.1304193000
      292.1000000000        0.1320225000
      292.2000000000        0.1340810000
      292.3000000000        0.1365352000
      292.4000000000        0.1392883000
      292.5000000000        0.1422301000
      292.6000000000        0.1452610000
      292.7000000000        0.1483023000
      292.8000000000        0.1512934000
      292.9000000000        0.1541874000
      293.0000000000        0.1569489000
      293.1000000000        0.1595565000
      293.2000000000        0.1620022000
      293.3000000000        0.1642876000
      293.4000000000        0.1664169000
      293.5000000000        0.1683891000
      293.6000000000        0.1701928000
      293.7000000000        0.1718046000
      293.8000000000        0.1731931000
      293.9000000000        0.1743285000
      294.0000000000        0.1751948000
      294.1000000000        0.1758003000
      294.2000000000        0.1761794000
      294.3000000000        0.1763832000
      294.4000000000        0.1764630000
      294.5000000000        0.1764542000
      294.6000000000        0.1763693000
      294.7000000000        0.1762010000
      294.8000000000        0.1759353000
      294.9000000000        0.1755651000
      295.0000000000        0.1750984000
      295.1000000000        0.1745592000
      295.2000000000        0.1739811000
      295.3000000000        0.1733988000
      295.4000000000        0.1728396000
      295.5000000000        0.1723170000
      295.6000000000        0.1718258000
      295.7000000000        0.1713411000
      295.8000000000        0.1708224000
      295.9000000000        0.1702231000
      296.0000000000        0.1695037000
      296.1000000000        0.1686438000
      296.2000000000        0.1676476000
      296.3000000000        0.1665403000
      296.4000000000        0.1653563000
      296.5000000000        0.1641259000
      296.6000000000        0.1628655000
      296.7000000000        0.1615746000
      296.8000000000        0.1602410000
      296.9000000000        0.1588509000
      297.0000000000        0.1574008000
      297.1000000000        0.1559060000
      297.2000000000        0.1544006000
      297.3000000000        0.1529279000
      297.4000000000        0.1515249000
      297.5000000000        0.1502082000
      297.6000000000        0.1489685000
      297.7000000000        0.1477770000
      297.8000000000        0.1465988000
      297.9000000000        0.1454090000
      298.0000000000        0.1442028000
      298.1000000000        0.1429962000
      298.2000000000        0.1418162000
      298.3000000000        0.1406854000
      298.4000000000        0.1396104000
      298.5000000000        0.1385782000
      298.6000000000        0.1375651000
      298.7000000000        0.1365526000
      298.8000000000        0.1355434000
      298.9000000000        0.1345683000
      299.0000000000        0.1336782000
      299.1000000000        0.1329252000
      299.2000000000        0.1323418000
      299.3000000000        0.1319296000
      299.4000000000        0.1316631000
      299.5000000000        0.1315045000
      299.6000000000        0.1314201000
      299.7000000000        0.1313913000
      299.8000000000        0.1314161000
      299.9000000000        0.1315024000
      300.0000000000        0.1316605000
      300.1000000000        0.1318972000
      300.2000000000        0.1322178000
      300.3000000000        0.1326312000
      300.4000000000        0.1331553000
      300.5000000000        0.1338178000
      300.6000000000        0.1346498000
      300.7000000000        0.1356750000
      300.8000000000        0.1368988000
      300.9000000000        0.1383018000
      301.0000000000        0.1398408000
      301.1000000000        0.1414564000
      301.2000000000        0.1430857000
      301.3000000000        0.1446751000
      301.4000000000        0.1461906000
      301.5000000000        0.1476221000
      301.6000000000        0.1489801000
      301.7000000000        0.1502869000
      301.8000000000        0.1515668000
      301.9000000000        0.1528398000
      302.0000000000        0.1541177000
      302.1000000000        0.1554012000
      302.2000000000        0.1566777000
      302.3000000000        0.1579235000
      302.4000000000        0.1591108000
      302.5000000000        0.1602184000
      302.6000000000        0.1612404000
      302.7000000000        0.1621912000
      302.8000000000        0.1631025000
      302.9000000000        0.1640161000
      303.0000000000        0.1649716000
      303.1000000000        0.1659918000
      303.2000000000        0.1670741000
      303.3000000000        0.1681884000
      303.4000000000        0.1692849000
      303.5000000000        0.1703067000
      303.6000000000        0.1712037000
      303.7000000000        0.1719439000
      303.8000000000        0.1725190000
      303.9000000000        0.1729443000
      304.0000000000        0.1732522000
      304.1000000000        0.1734810000
      304.2000000000        0.1736645000
      304.3000000000        0.1738246000
      304.4000000000        0.1739698000
      304.5000000000        0.1740996000
      304.6000000000        0.1742126000
      304.7000000000        0.1743137000
      304.8000000000        0.1744182000
      304.9000000000        0.1745482000
      305.0000000000        0.1747225000
      305.1000000000        0.1749443000
      305.2000000000        0.1751919000
      305.3000000000        0.1754185000
      305.4000000000        0.1755620000
      305.5000000000        0.1755628000
      305.6000000000        0.1753815000
      305.7000000000        0.1750085000
      305.8000000000        0.1744614000
      305.9000000000        0.1737728000
      306.0000000000        0.1729738000
      306.1000000000        0.1720791000
      306.2000000000        0.1710798000
      306.3000000000        0.1699442000
      306.4000000000        0.1686274000
      306.5000000000        0.1670885000
      306.6000000000        0.1653131000
      306.7000000000        0.1633301000
      306.8000000000        0.1612163000
      306.9000000000        0.1590833000
      307.0000000000        0.1570526000
      307.1000000000        0.1552298000
      307.2000000000        0.1536856000
      307.3000000000        0.1524501000
      307.4000000000        0.1515192000
      307.5000000000        0.1508697000
      307.6000000000        0.1504765000
      307.7000000000        0.1503257000
      307.8000000000        0.1504180000
      307.9000000000        0.1507653000
      308.0000000000        0.1513797000
      308.1000000000        0.1522610000
      308.2000000000        0.1533893000
      308.3000000000        0.1547276000
      308.4000000000        0.1562301000
      308.5000000000        0.1578520000
      308.6000000000        0.1595543000
      308.7000000000        0.1613030000
      308.8000000000        0.1630662000
      308.9000000000        0.1648098000
      309.0000000000        0.1664949000
      309.1000000000        0.1680801000
      309.2000000000        0.1695278000
      309.3000000000        0.1708137000
      309.4000000000        0.1719339000
      309.5000000000        0.1729056000
      309.6000000000        0.1737608000
      309.7000000000        0.1745349000
      309.8000000000        0.1752547000
      309.9000000000        0.1759291000
      310.0000000000        0.1765478000
      310.1000000000        0.1770855000
      310.2000000000        0.1775120000
      310.3000000000        0.1778033000
      310.4000000000        0.1779506000
      310.5000000000        0.1779652000
      310.6000000000        0.1778760000
      310.7000000000        0.1777204000
      310.8000000000        0.1775305000
      310.9000000000        0.1773193000
      311.0000000000        0.1770753000
      311.1000000000        0.1767664000
      311.2000000000        0.1763528000
      311.3000000000        0.1758049000
      311.4000000000        0.1751184000
      311.5000000000        0.1743215000
      311.6000000000        0.1734715000
      311.7000000000        0.1726395000
      311.8000000000        0.1718904000
      311.9000000000        0.1712647000
      312.0000000000        0.1707691000
      312.1000000000        0.1703771000
      312.2000000000        0.1700384000
      312.3000000000        0.1696943000
      312.4000000000        0.1692925000
      312.5000000000        0.1687979000
      312.6000000000        0.1681934000
      312.7000000000        0.1674754000
      312.8000000000        0.1666452000
      312.9000000000        0.1657036000
      313.0000000000        0.1646492000
      313.1000000000        0.1634819000
      313.2000000000        0.1622082000
      313.3000000000        0.1608460000
      313.4000000000        0.1594247000
      313.5000000000        0.1579787000
      313.6000000000        0.1565367000
      313.7000000000        0.1551106000
      313.8000000000        0.1536914000
      313.9000000000        0.1522538000
      314.0000000000        0.1507691000
      314.1000000000        0.1492219000
      314.2000000000        0.1476215000
      314.3000000000        0.1460046000
      314.4000000000        0.1444263000
      314.5000000000        0.1429444000
      314.6000000000        0.1416041000
      314.7000000000        0.1404306000
      314.8000000000        0.1394287000
      314.9000000000        0.1385895000
      315.0000000000        0.1378978000
      315.1000000000        0.1373384000
      315.2000000000        0.1368991000
      315.3000000000        0.1365740000
      315.4000000000        0.1363651000
      315.5000000000        0.1362833000
      315.6000000000        0.1363467000
      315.7000000000        0.1365767000
      315.8000000000        0.1369939000
      315.9000000000        0.1376136000
      316.0000000000        0.1384419000
      316.1000000000        0.1394736000
      316.2000000000        0.1406911000
      316.3000000000        0.1420657000
      316.4000000000        0.1435593000
      316.5000000000        0.1451278000
      316.6000000000        0.1467245000
      316.7000000000        0.1483038000
      316.8000000000        0.1498262000
      316.9000000000        0.1512641000
      317.0000000000        0.1526083000
      317.1000000000        0.1538721000
      317.2000000000        0.1550893000
      317.3000000000        0.1563064000
      317.4000000000        0.1575727000
      317.5000000000        0.1589292000
      317.6000000000        0.1604000000
      317.7000000000        0.1619860000
      317.8000000000        0.1636616000
      317.9000000000        0.1653769000
      318.0000000000        0.1670666000
      318.1000000000        0.1686631000
      318.2000000000        0.1701100000
      318.3000000000        0.1713737000
      318.4000000000        0.1724494000
      318.5000000000        0.1733597000
      318.6000000000        0.1741489000
      318.7000000000        0.1748711000
      318.8000000000        0.1755780000
      318.9000000000        0.1763081000
      319.0000000000        0.1770796000
      319.1000000000        0.1778902000
      319.2000000000        0.1787212000
      319.3000000000        0.1795459000
      319.4000000000        0.1803400000
      319.5000000000        0.1810898000
      319.6000000000        0.1817956000
      319.7000000000        0.1824679000
      319.8000000000        0.1831196000
      319.9000000000        0.1837572000
      320.0000000000        0.1843763000
      320.1000000000        0.1849611000
      320.2000000000        0.1854897000
      320.3000000000        0.1859412000
      320.4000000000        0.1863032000
      320.5000000000        0.1865751000
      320.6000000000        0.1867674000
      320.7000000000        0.1868951000
      320.8000000000        0.1869673000
      320.9000000000        0.1869788000
      321.0000000000        0.1869033000
      321.1000000000        0.1866944000
      321.2000000000        0.1862928000
      321.3000000000        0.1856398000
      321.4000000000        0.1846950000
      321.5000000000        0.1834537000
      321.6000000000        0.1819578000
      321.7000000000        0.1802921000
      321.8000000000        0.1785667000
      321.9000000000        0.1768880000
      322.0000000000        0.1753307000
      322.1000000000        0.1739163000
      322.2000000000        0.1726075000
      322.3000000000        0.1713166000
      322.4000000000        0.1699314000
      322.5000000000        0.1683502000
      322.6000000000        0.1665177000
      322.7000000000        0.1644466000
      322.8000000000        0.1622178000
      322.9000000000        0.1599597000
      323.0000000000        0.1578174000
      323.1000000000        0.1559229000
      323.2000000000        0.1543760000
      323.3000000000        0.1532382000
      323.4000000000        0.1525374000
      323.5000000000        0.1522744000
      323.6000000000        0.1524285000
      323.7000000000        0.1529591000
      323.8000000000        0.1538079000
      323.9000000000        0.1549020000
      324.0000000000        0.1561621000
      324.1000000000        0.1575164000
      324.2000000000        0.1589174000
      324.3000000000        0.1603510000
      324.4000000000        0.1618337000
      324.5000000000        0.1633970000
      324.6000000000        0.1650657000
      324.7000000000        0.1668385000
      324.8000000000        0.1686770000
      324.9000000000        0.1705082000
      325.0000000000        0.1722393000
      325.1000000000        0.1737823000
      325.2000000000        0.1750777000
      325.3000000000        0.1761111000
      325.4000000000        0.1769162000
      325.5000000000        0.1775648000
      325.6000000000        0.1781489000
      325.7000000000        0.1787585000
      325.8000000000        0.1794638000
      325.9000000000        0.1803020000
      326.0000000000        0.1812715000
      326.1000000000        0.1823329000
      326.2000000000        0.1834165000
      326.3000000000        0.1844380000
      326.4000000000        0.1853175000
      326.5000000000        0.1859999000
      326.6000000000        0.1864698000
      326.7000000000        0.1867572000
      326.8000000000        0.1869305000
      326.9000000000        0.1870790000
      327.0000000000        0.1872890000
      327.1000000000        0.1876214000
      327.2000000000        0.1880956000
      327.3000000000        0.1886861000
      327.4000000000        0.1893322000
      327.5000000000        0.1899585000
      327.6000000000        0.1904985000
      327.7000000000        0.1909138000
      327.8000000000        0.1911978000
      327.9000000000        0.1913644000
      328.0000000000        0.1914267000
      328.1000000000        0.1913786000
      328.2000000000        0.1911893000
      328.3000000000        0.1908129000
      328.4000000000        0.1902086000
      328.5000000000        0.1893581000
      328.6000000000        0.1882726000
      328.7000000000        0.1869870000
      328.8000000000        0.1855452000
      328.9000000000        0.1839875000
      329.0000000000        0.1823422000
      329.1000000000        0.1806248000
      329.2000000000        0.1788427000
      329.3000000000        0.1770031000
      329.4000000000        0.1751199000
      329.5000000000        0.1732163000
      329.6000000000        0.1713205000
      329.7000000000        0.1694593000
      329.8000000000        0.1676564000
      329.9000000000        0.1659355000
      330.0000000000        0.1643260000
      330.1000000000        0.1628634000
      330.2000000000        0.1615867000
      330.3000000000        0.1605299000
      330.4000000000        0.1597119000
      330.5000000000        0.1591279000
      330.6000000000        0.1587483000
      330.7000000000        0.1585292000
      330.8000000000        0.1584292000
      330.9000000000        0.1584211000
      331.0000000000        0.1584960000
      331.1000000000        0.1586599000
      331.2000000000        0.1589271000
      331.3000000000        0.1593133000
      331.4000000000        0.1598302000
      331.5000000000        0.1604819000
      331.6000000000        0.1612617000
      331.7000000000        0.1621504000
      331.8000000000        0.1631200000
      331.9000000000        0.1641417000
      332.0000000000        0.1651948000
      332.1000000000        0.1662737000
      332.2000000000        0.1673879000
      332.3000000000        0.1685580000
      332.4000000000        0.1698051000
      332.5000000000        0.1711366000
      332.6000000000        0.1725360000
      332.7000000000        0.1739627000
      332.8000000000        0.1753661000
      332.9000000000        0.1767060000
      333.0000000000        0.1779678000
      333.1000000000        0.1791640000
      333.2000000000        0.1803236000
      333.3000000000        0.1814741000
      333.4000000000        0.1826275000
      333.5000000000        0.1837759000
      333.6000000000        0.1849013000
      333.7000000000        0.1859916000
      333.8000000000        0.1870542000
      333.9000000000        0.1881158000
      334.0000000000        0.1892086000
      334.1000000000        0.1903482000
      334.2000000000        0.1915153000
      334.3000000000        0.1926509000
      334.4000000000        0.1936714000
      334.5000000000        0.1944986000
      334.6000000000        0.1950927000
      334.7000000000        0.1954722000
      334.8000000000        0.1957094000
      334.9000000000        0.1959039000
      335.0000000000        0.1961477000
      335.1000000000        0.1964949000
      335.2000000000        0.1969446000
      335.3000000000        0.1974402000
      335.4000000000        0.1978829000
      335.5000000000        0.1981575000
      335.6000000000        0.1981621000
      335.7000000000        0.1978360000
      335.8000000000        0.1971756000
      335.9000000000        0.1962326000
      336.0000000000        0.1950968000
      336.1000000000        0.1938676000
      336.2000000000        0.1926276000
      336.3000000000        0.1914234000
      336.4000000000        0.1902588000
      336.5000000000        0.1890992000
      336.6000000000        0.1878833000
      336.7000000000        0.1865407000
      336.8000000000        0.1850104000
      336.9000000000        0.1832556000
      337.0000000000        0.1812706000
      337.1000000000        0.1790794000
      337.2000000000        0.1767281000
      337.3000000000        0.1742770000
      337.4000000000        0.1717947000
      337.5000000000        0.1693522000
      337.6000000000        0.1670179000
      337.7000000000        0.1648517000
      337.8000000000        0.1629004000
      337.9000000000        0.1611962000
      338.0000000000        0.1597585000
      338.1000000000        0.1586004000
      338.2000000000        0.1577347000
      338.3000000000        0.1571760000
      338.4000000000        0.1569342000
      338.5000000000        0.1570050000
      338.6000000000        0.1573622000
      338.7000000000        0.1579588000
      338.8000000000        0.1587369000
      338.9000000000        0.1596426000
      339.0000000000        0.1606356000
      339.1000000000        0.1616873000
      339.2000000000        0.1627705000
      339.3000000000        0.1638493000
      339.4000000000        0.1648755000
      339.5000000000        0.1657945000
      339.6000000000        0.1665583000
      339.7000000000        0.1671387000
      339.8000000000        0.1675366000
      339.9000000000        0.1677842000
      340.0000000000        0.1679385000
      340.1000000000        0.1680694000
      340.2000000000        0.1682451000
      340.3000000000        0.1685185000
      340.4000000000        0.1689177000
      340.5000000000        0.1694428000
      340.6000000000        0.1700675000
      340.7000000000        0.1707459000
      340.8000000000        0.1714231000
      340.9000000000        0.1720466000
      341.0000000000        0.1725774000
      341.1000000000        0.1729982000
      341.2000000000        0.1733164000
      341.3000000000        0.1735591000
      341.4000000000        0.1737651000
      341.5000000000        0.1739745000
      341.6000000000        0.1742206000
      341.7000000000        0.1745241000
      341.8000000000        0.1748907000
      341.9000000000        0.1753125000
      342.0000000000        0.1757733000
      342.1000000000        0.1762572000
      342.2000000000        0.1767568000
      342.3000000000        0.1772775000
      342.4000000000        0.1778352000
      342.5000000000        0.1784491000
      342.6000000000        0.1791322000
      342.7000000000        0.1798808000
      342.8000000000        0.1806660000
      342.9000000000        0.1814294000
      343.0000000000        0.1820891000
      343.1000000000        0.1825583000
      343.2000000000        0.1827691000
      343.3000000000        0.1826936000
      343.4000000000        0.1823512000
      343.5000000000        0.1817998000
      343.6000000000        0.1811149000
      343.7000000000        0.1803657000
      343.8000000000        0.1795955000
      343.9000000000        0.1788118000
      344.0000000000        0.1779888000
      344.1000000000        0.1770812000
      344.2000000000        0.1760442000
      344.3000000000        0.1748516000
      344.4000000000        0.1735057000
      344.5000000000        0.1720370000
      344.6000000000        0.1704980000
      344.7000000000        0.1689559000
      344.8000000000        0.1674865000
      344.9000000000        0.1661685000
      345.0000000000        0.1650763000
      345.1000000000        0.1642688000
      345.2000000000        0.1637777000
      345.3000000000        0.1636006000
      345.4000000000        0.1637046000
      345.5000000000        0.1640417000
      345.6000000000        0.1645683000
      345.7000000000        0.1652594000
      345.8000000000        0.1661096000
      345.9000000000        0.1671201000
      346.0000000000        0.1682799000
      346.1000000000        0.1695513000
      346.2000000000        0.1708706000
      346.3000000000        0.1721635000
      346.4000000000        0.1733654000
      346.5000000000        0.1744377000
      346.6000000000        0.1753709000
      346.7000000000        0.1761749000
      346.8000000000        0.1768628000
      346.9000000000        0.1774346000
      347.0000000000        0.1778703000
      347.1000000000        0.1781352000
      347.2000000000        0.1781951000
      347.3000000000        0.1780337000
      347.4000000000        0.1776654000
      347.5000000000        0.1771360000
      347.6000000000        0.1765118000
      347.7000000000        0.1758612000
      347.8000000000        0.1752359000
      347.9000000000        0.1746580000
      348.0000000000        0.1741176000
      348.1000000000        0.1735805000
      348.2000000000        0.1730036000
      348.3000000000        0.1723531000
      348.4000000000        0.1716174000
      348.5000000000        0.1708113000
      348.6000000000        0.1699699000
      348.7000000000        0.1691394000
      348.8000000000        0.1683696000
      348.9000000000        0.1677094000
      349.0000000000        0.1672038000
      349.1000000000        0.1668883000
      349.2000000000        0.1667830000
      349.3000000000        0.1668876000
      349.4000000000        0.1671798000
      349.5000000000        0.1676172000
      349.6000000000        0.1681444000
      349.7000000000        0.1687043000
      349.8000000000        0.1692525000
      349.9000000000        0.1697675000
      350.0000000000        0.1702504000
      350.1000000000        0.1707167000
      350.2000000000        0.1711820000
      350.3000000000        0.1716503000
      350.4000000000        0.1721090000
      350.5000000000        0.1725326000
      350.6000000000        0.1728935000
      350.7000000000        0.1731777000
      350.8000000000        0.1733939000
      350.9000000000        0.1735736000
      351.0000000000        0.1737578000
      351.1000000000        0.1739797000
      351.2000000000        0.1742492000
      351.3000000000        0.1745479000
      351.4000000000        0.1748333000
      351.5000000000        0.1750515000
      351.6000000000        0.1751550000
      351.7000000000        0.1751187000
      351.8000000000        0.1749507000
      351.9000000000        0.1746908000
      352.0000000000        0.1743987000
      352.1000000000        0.1741348000
      352.2000000000        0.1739432000
      352.3000000000        0.1738408000
      352.4000000000        0.1738167000
      352.5000000000        0.1738409000
      352.6000000000        0.1738762000
      352.7000000000        0.1738926000
      352.8000000000        0.1738777000
      352.9000000000        0.1738426000
      353.0000000000        0.1738187000
      353.1000000000        0.1738449000
      353.2000000000        0.1739508000
      353.3000000000        0.1741425000
      353.4000000000        0.1744002000
      353.5000000000        0.1746897000
      353.6000000000        0.1749791000
      353.7000000000        0.1752538000
      353.8000000000        0.1755196000
      353.9000000000        0.1757953000
      354.0000000000        0.1760991000
      354.1000000000        0.1764353000
      354.2000000000        0.1767875000
      354.3000000000        0.1771195000
      354.4000000000        0.1773863000
      354.5000000000        0.1775506000
      354.6000000000        0.1775995000
      354.7000000000        0.1775530000
      354.8000000000        0.1774610000
      354.9000000000        0.1773882000
      355.0000000000        0.1773930000
      355.1000000000        0.1775094000
      355.2000000000        0.1777350000
      355.3000000000        0.1780306000
      355.4000000000        0.1783294000
      355.5000000000        0.1785564000
      355.6000000000        0.1786528000
      355.7000000000        0.1785959000
      355.8000000000        0.1784087000
      355.9000000000        0.1781520000
      356.0000000000        0.1779040000
      356.1000000000        0.1777345000
      356.2000000000        0.1776826000
      356.3000000000        0.1777458000
      356.4000000000        0.1778827000
      356.5000000000        0.1780296000
      356.6000000000        0.1781266000
      356.7000000000        0.1781423000
      356.8000000000        0.1780891000
      356.9000000000        0.1780197000
      357.0000000000        0.1780075000
      357.1000000000        0.1781182000
      357.2000000000        0.1783823000
      357.3000000000        0.1787806000
      357.4000000000        0.1792458000
      357.5000000000        0.1796835000
      357.6000000000        0.1800046000
      357.7000000000        0.1801581000
      357.8000000000        0.1801502000
      357.9000000000        0.1800404000
      358.0000000000        0.1799168000
      358.1000000000        0.1798575000
      358.2000000000        0.1798938000
      358.3000000000        0.1799893000
      358.4000000000        0.1800428000
      358.5000000000        0.1799180000
      358.6000000000        0.1794882000
      358.7000000000        0.1786804000
      358.8000000000        0.1775013000
      358.9000000000        0.1760352000
      359.0000000000        0.1744160000
      359.1000000000        0.1727822000
      359.2000000000        0.1712366000
      359.3000000000        0.1698278000
      359.4000000000        0.1685581000
      359.5000000000        0.1674103000
      359.6000000000        0.1663749000
      359.7000000000        0.1654667000
      359.8000000000        0.1647262000
      359.9000000000        0.1642091000
      360.0000000000        0.1639721000
      360.1000000000        0.1640691000
      360.2000000000        0.1645545000
      360.3000000000        0.1654872000
      360.4000000000        0.1669225000
      360.5000000000        0.1688921000
      360.6000000000        0.1713764000
      360.7000000000        0.1742791000
      360.8000000000        0.1774259000
      360.9000000000        0.1805975000
      361.0000000000        0.1835880000
      361.1000000000        0.1862559000
      361.2000000000        0.1885466000
      361.3000000000        0.1904807000
      361.4000000000        0.1921189000
      361.5000000000        0.1935211000
      361.6000000000        0.1947191000
      361.7000000000        0.1957115000
      361.8000000000        0.1964782000
      361.9000000000        0.1969985000
      362.0000000000        0.1972632000
      362.1000000000        0.1972762000
      362.2000000000        0.1970500000
      362.3000000000        0.1965987000
      362.4000000000        0.1959309000
      362.5000000000        0.1950462000
      362.6000000000        0.1939367000
      362.7000000000        0.1925968000
      362.8000000000        0.1910356000
      362.9000000000        0.1892873000
      363.0000000000        0.1874120000
      363.1000000000        0.1854866000
      363.2000000000        0.1835890000
      363.3000000000        0.1817826000
      363.4000000000        0.1801061000
      363.5000000000        0.1785697000
      363.6000000000        0.1771564000
      363.7000000000        0.1758281000
      363.8000000000        0.1745361000
      363.9000000000        0.1732376000
      364.0000000000        0.1719139000
      364.1000000000        0.1705827000
      364.2000000000        0.1692971000
      364.3000000000        0.1681294000
      364.4000000000        0.1671457000
      364.5000000000        0.1663817000
      364.6000000000        0.1658304000
      364.7000000000        0.1654476000
      364.8000000000        0.1651726000
      364.9000000000        0.1649528000
      365.0000000000        0.1647635000
      365.1000000000        0.1646132000
      365.2000000000        0.1645359000
      365.3000000000        0.1645734000
      365.4000000000        0.1647558000
      365.5000000000        0.1650894000
      365.6000000000        0.1655540000
      365.7000000000        0.1661120000
      365.8000000000        0.1667219000
      365.9000000000        0.1673500000
      366.0000000000        0.1679747000
      366.1000000000        0.1685827000
      366.2000000000        0.1691620000
      366.3000000000        0.1696962000
      366.4000000000        0.1701645000
      366.5000000000        0.1705471000
      366.6000000000        0.1708329000
      366.7000000000        0.1710252000
      366.8000000000        0.1711433000
      366.9000000000        0.1712176000
      367.0000000000        0.1712807000
      367.1000000000        0.1713565000
      367.2000000000        0.1714528000
      367.3000000000        0.1715602000
      367.4000000000        0.1716572000
      367.5000000000        0.1717204000
      367.6000000000        0.1717352000
      367.7000000000        0.1717023000
      367.8000000000        0.1716396000
      367.9000000000        0.1715754000
      368.0000000000        0.1715377000
      368.1000000000        0.1715428000
      368.2000000000        0.1715877000
      368.3000000000        0.1716483000
      368.4000000000        0.1716848000
      368.5000000000        0.1716540000
      368.6000000000        0.1715235000
      368.7000000000        0.1712847000
      368.8000000000        0.1709567000
      368.9000000000        0.1705824000
      369.0000000000        0.1702160000
      369.1000000000        0.1699094000
      369.2000000000        0.1696993000
      369.3000000000        0.1695992000
      369.4000000000        0.1695977000
      369.5000000000        0.1696645000
      369.6000000000        0.1697624000
      369.7000000000        0.1698604000
      369.8000000000        0.1699435000
      369.9000000000        0.1700140000
      370.0000000000        0.1700844000
      370.1000000000        0.1701676000
      370.2000000000        0.1702705000
      370.3000000000        0.1703941000
      370.4000000000        0.1705365000
      370.5000000000        0.1706941000
      370.6000000000        0.1708592000
      370.7000000000        0.1710174000
      370.8000000000        0.1711475000
      370.9000000000        0.1712260000
      371.0000000000        0.1712326000
      371.1000000000        0.1711558000
      371.2000000000        0.1709955000
      371.3000000000        0.1707662000
      371.4000000000        0.1704985000
      371.5000000000        0.1702360000
      371.6000000000        0.1700274000
      371.7000000000        0.1699134000
      371.8000000000        0.1699161000
      371.9000000000        0.1700342000
      372.0000000000        0.1702463000
      372.1000000000        0.1705183000
      372.2000000000        0.1708127000
      372.3000000000        0.1710978000
      372.4000000000        0.1713549000
      372.5000000000        0.1715823000
      372.6000000000        0.1717923000
      372.7000000000        0.1720037000
      372.8000000000        0.1722322000
      372.9000000000        0.1724805000
      373.0000000000        0.1727321000
      373.1000000000        0.1729488000
      373.2000000000        0.1730749000
      373.3000000000        0.1730508000
      373.4000000000        0.1728323000
      373.5000000000        0.1724077000
      373.6000000000        0.1718031000
      373.7000000000        0.1710729000
      373.8000000000        0.1702796000
      373.9000000000        0.1694735000
      374.0000000000        0.1686777000
      374.1000000000        0.1678841000
      374.2000000000        0.1670597000
      374.3000000000        0.1661627000
      374.4000000000        0.1651627000
      374.5000000000        0.1640543000
      374.6000000000        0.1628587000
      374.7000000000        0.1616127000
      374.8000000000        0.1603548000
      374.9000000000        0.1591133000
      375.0000000000        0.1579049000
      375.1000000000        0.1567417000
      375.2000000000        0.1556474000
      375.3000000000        0.1546726000
      375.4000000000        0.1538964000
      375.5000000000        0.1534084000
      375.6000000000        0.1532802000
      375.7000000000        0.1535456000
      375.8000000000        0.1542043000
      375.9000000000        0.1552400000
      376.0000000000        0.1566388000
      376.1000000000        0.1583916000
      376.2000000000        0.1604825000
      376.3000000000        0.1628728000
      376.4000000000        0.1654890000
      376.5000000000        0.1682275000
      376.6000000000        0.1709771000
      376.7000000000        0.1736518000
      376.8000000000        0.1762154000
      376.9000000000        0.1786834000
      377.0000000000        0.1811029000
      377.1000000000        0.1835223000
      377.2000000000        0.1859654000
      377.3000000000        0.1884145000
      377.4000000000        0.1908103000
      377.5000000000        0.1930661000
      377.6000000000        0.1950918000
      377.7000000000        0.1968158000
      377.8000000000        0.1981999000
      377.9000000000        0.1992442000
      378.0000000000        0.1999832000
      378.1000000000        0.2004747000
      378.2000000000        0.2007820000
      378.3000000000        0.2009563000
      378.4000000000        0.2010252000
      378.5000000000        0.2009937000
      378.6000000000        0.2008527000
      378.7000000000        0.2005915000
      378.8000000000        0.2002064000
      378.9000000000        0.1997048000
      379.0000000000        0.1991028000
      379.1000000000        0.1984181000
      379.2000000000        0.1976598000
      379.3000000000        0.1968205000
      379.4000000000        0.1958758000
      379.5000000000        0.1947928000
      379.6000000000        0.1935446000
      379.7000000000        0.1921240000
      379.8000000000        0.1905481000
      379.9000000000        0.1888524000
      380.0000000000        0.1870758000
      380.1000000000        0.1852455000
      380.2000000000        0.1833681000
      380.3000000000        0.1814297000
      380.4000000000        0.1794054000
      380.5000000000        0.1772730000
      380.6000000000        0.1750274000
      380.7000000000        0.1726892000
      380.8000000000        0.1703047000
      380.9000000000        0.1679362000
      381.0000000000        0.1656479000
      381.1000000000        0.1634918000
      381.2000000000        0.1614979000
      381.3000000000        0.1596706000
      381.4000000000        0.1579922000
      381.5000000000        0.1564329000
      381.6000000000        0.1549634000
      381.7000000000        0.1535663000
      381.8000000000        0.1522402000
      381.9000000000        0.1509963000
      382.0000000000        0.1498521000
      382.1000000000        0.1488256000
      382.2000000000        0.1479327000
      382.3000000000        0.1471855000
      382.4000000000        0.1465924000
      382.5000000000        0.1461602000
      382.6000000000        0.1458959000
      382.7000000000        0.1458065000
      382.8000000000        0.1458941000
      382.9000000000        0.1461490000
      383.0000000000        0.1465462000
      383.1000000000        0.1470526000
      383.2000000000        0.1476426000
      383.3000000000        0.1483128000
      383.4000000000        0.1490858000
      383.5000000000        0.1499994000
      383.6000000000        0.1510877000
      383.7000000000        0.1523610000
      383.8000000000        0.1537916000
      383.9000000000        0.1553116000
      384.0000000000        0.1568282000
      384.1000000000        0.1582524000
      384.2000000000        0.1595324000
      384.3000000000        0.1606732000
      384.4000000000        0.1617298000
      384.5000000000        0.1627780000
      384.6000000000        0.1638771000
      384.7000000000        0.1650417000
      384.8000000000        0.1662354000
      384.9000000000        0.1673856000
      385.0000000000        0.1684118000
      385.1000000000        0.1692547000
      385.2000000000        0.1698953000
      385.3000000000        0.1703583000
      385.4000000000        0.1707015000
      385.5000000000        0.1709946000
      385.6000000000        0.1712973000
      385.7000000000        0.1716426000
      385.8000000000        0.1720330000
      385.9000000000        0.1724493000
      386.0000000000        0.1728665000
      386.1000000000        0.1732666000
      386.2000000000        0.1736404000
      386.3000000000        0.1739802000
      386.4000000000        0.1742711000
      386.5000000000        0.1744884000
      386.6000000000        0.1746046000
      386.7000000000        0.1746008000
      386.8000000000        0.1744780000
      386.9000000000        0.1742600000
      387.0000000000        0.1739900000
      387.1000000000        0.1737198000
      387.2000000000        0.1734975000
      387.3000000000        0.1733580000
      387.4000000000        0.1733180000
      387.5000000000        0.1733757000
      387.6000000000        0.1735128000
      387.7000000000        0.1736990000
      387.8000000000        0.1738977000
      387.9000000000        0.1740749000
      388.0000000000        0.1742072000
      388.1000000000        0.1742871000
      388.2000000000        0.1743234000
      388.3000000000        0.1743393000
      388.4000000000        0.1743668000
      388.5000000000        0.1744414000
      388.6000000000        0.1745954000
      388.7000000000        0.1748508000
      388.8000000000        0.1752150000
      388.9000000000        0.1756790000
      389.0000000000        0.1762190000
      389.1000000000        0.1768008000
      389.2000000000        0.1773839000
      389.3000000000        0.1779260000
      389.4000000000        0.1783866000
      389.5000000000        0.1787316000
      389.6000000000        0.1789379000
      389.7000000000        0.1789982000
      389.8000000000        0.1789237000
      389.9000000000        0.1787419000
      390.0000000000        0.1784903000
      390.1000000000        0.1782039000
      390.2000000000        0.1779043000
      390.3000000000        0.1775901000
      390.4000000000        0.1772345000
      390.5000000000        0.1767902000
      390.6000000000        0.1761991000
      390.7000000000        0.1754047000
      390.8000000000        0.1743628000
      390.9000000000        0.1730491000
      391.0000000000        0.1714638000
      391.1000000000        0.1696343000
      391.2000000000        0.1676174000
      391.3000000000        0.1654987000
      391.4000000000        0.1633880000
      391.5000000000        0.1614089000
      391.6000000000        0.1596831000
      391.7000000000        0.1583105000
      391.8000000000        0.1573516000
      391.9000000000        0.1568209000
      392.0000000000        0.1566985000
      392.1000000000        0.1569568000
      392.2000000000        0.1575849000
      392.3000000000        0.1586011000
      392.4000000000        0.1600447000
      392.5000000000        0.1619528000
      392.6000000000        0.1643267000
      392.7000000000        0.1671069000
      392.8000000000        0.1701724000
      392.9000000000        0.1733687000
      393.0000000000        0.1765480000
      393.1000000000        0.1795976000
      393.2000000000        0.1824500000
      393.3000000000        0.1850737000
      393.4000000000        0.1874555000
      393.5000000000        0.1895856000
      393.6000000000        0.1914520000
      393.7000000000        0.1930493000
      393.8000000000        0.1943919000
      393.9000000000        0.1955191000
      394.0000000000        0.1964863000
      394.1000000000        0.1973473000
      394.2000000000        0.1981368000
      394.3000000000        0.1988589000
      394.4000000000        0.1994854000
      394.5000000000        0.1999626000
      394.6000000000        0.2002283000
      394.7000000000        0.2002307000
      394.8000000000        0.1999469000
      394.9000000000        0.1993905000
      395.0000000000        0.1986075000
      395.1000000000        0.1976618000
      395.2000000000        0.1966163000
      395.3000000000        0.1955163000
      395.4000000000        0.1943823000
      395.5000000000        0.1932110000
      395.6000000000        0.1919856000
      395.7000000000        0.1906875000
      395.8000000000        0.1893047000
      395.9000000000        0.1878335000
      396.0000000000        0.1862769000
      396.1000000000        0.1846424000
      396.2000000000        0.1829430000
      396.3000000000        0.1812000000
      396.4000000000        0.1794428000
      396.5000000000        0.1777040000
      396.6000000000        0.1760111000
      396.7000000000        0.1743789000
      396.8000000000        0.1728057000
      396.9000000000        0.1712761000
      397.0000000000        0.1697677000
      397.1000000000        0.1682593000
      397.2000000000        0.1667365000
      397.3000000000        0.1651939000
      397.4000000000        0.1636344000
      397.5000000000        0.1620672000
      397.6000000000        0.1605034000
      397.7000000000        0.1589516000
      397.8000000000        0.1574175000
      397.9000000000        0.1559059000
      398.0000000000        0.1544282000
      398.1000000000        0.1530069000
      398.2000000000        0.1516755000
      398.3000000000        0.1504717000
      398.4000000000        0.1494261000
      398.5000000000        0.1485537000
      398.6000000000        0.1478488000
      398.7000000000        0.1472876000
      398.8000000000        0.1468373000
      398.9000000000        0.1464713000
      399.0000000000        0.1461828000
      399.1000000000        0.1459890000
      399.2000000000        0.1459229000
      399.3000000000        0.1460155000
      399.4000000000        0.1462802000
      399.5000000000        0.1467058000
      399.6000000000        0.1472587000
      399.7000000000        0.1478920000
      399.8000000000        0.1485577000
      399.9000000000        0.1492193000
      400.0000000000        0.1498630000
      400.1000000000        0.1505000000
      400.2000000000        0.1511588000
      400.3000000000        0.1518725000
      400.4000000000        0.1526669000
      400.5000000000        0.1535561000
      400.6000000000        0.1545450000
      400.7000000000        0.1556343000
      400.8000000000        0.1568227000
      400.9000000000        0.1581065000
      401.0000000000        0.1594779000
      401.1000000000        0.1609224000
      401.2000000000        0.1624176000
      401.3000000000        0.1639334000
      401.4000000000        0.1654335000
      401.5000000000        0.1668811000
      401.6000000000        0.1682469000
      401.7000000000        0.1695175000
      401.8000000000        0.1707010000
      401.9000000000        0.1718263000
      402.0000000000        0.1729339000
      402.1000000000        0.1740611000
      402.2000000000        0.1752289000
      402.3000000000        0.1764362000
