# Supplementary material for: Direct tracking of H2 roaming reaction in real time
Source: Nat Commun. 2024 Aug 6;15:6656. doi: 10.1038/s41467-024-49671-6 (PMC11303762; doi:10.1038/s41467-024-49671-6)
Supplement: Supplementary file 8 — Source Data [file 41467_2024_49671_MOESM8_ESM.zip › SourceData/Data-Fig6-SuppInfo/FigS6.IRC.dat]

#IRC Energy
0 34.023548
0.02718 33.923098
0.05435 33.827959
0.08153 33.737925
0.10871 33.652799
0.13589 33.572394
0.16306 33.496528
0.19024 33.425023
0.21742 33.35771
0.24459 33.294421
0.27177 33.234994
0.29895 33.179268
0.32612 33.127087
0.3533 33.078295
0.38047 33.032739
0.40765 32.990265
0.43482 32.95072
0.462 32.913952
0.48917 32.879805
0.51635 32.848125
0.54352 32.818754
0.57069 32.791536
0.59786 32.76631
0.62503 32.742919
0.6522 32.721203
0.67937 32.701009
0.70654 32.682185
0.73372 32.66459
0.76089 32.648092
0.78806 32.63257
0.81523 32.617917
0.8424 32.604044
0.86946 32.590959
0.8959 32.579729
0.92233 32.567882
0.94926 32.556251
0.97639 32.544885
1.00357 32.534249
1.03074 32.524082
1.05792 32.514298
1.08509 32.504866
1.11227 32.495759
1.13944 32.48695
1.16662 32.478412
1.19379 32.470122
1.22097 32.462055
1.24814 32.454189
1.27532 32.446504
1.3025 32.438981
1.32967 32.431601
1.35685 32.424349
1.38402 32.417211
1.4112 32.410172
1.43838 32.403222
1.46555 32.396349
1.49273 32.389542
1.5199 32.38279
1.54708 32.376083
1.57426 32.369409
1.60143 32.362756
1.62861 32.356111
1.65578 32.349457
1.68296 32.342779
1.71013 32.336057
1.73731 32.329268
1.76448 32.322391
1.79165 32.315399
1.81883 32.308266
1.846 32.300964
1.87317 32.293466
1.90035 32.285745
1.92752 32.277777
1.95469 32.269538
1.98187 32.261009
2.00904 32.252172
2.03622 32.243015
2.06339 32.233528
2.09057 32.223706
2.11774 32.213546
2.14492 32.203052
2.1721 32.19223
2.19927 32.181089
2.22645 32.169644
2.25363 32.157912
2.2808 32.145917
2.30798 32.133682
2.33516 32.121238
2.36233 32.108619
2.38951 32.095862
2.41669 32.083008
2.44387 32.070102
2.47104 32.057193
2.49822 32.044333
2.5254 32.031578
2.55257 32.018985
2.57975 32.006615
2.60693 31.994528
2.63411 31.982787
2.66128 31.97145
2.68846 31.960574
2.71563 31.95021
2.74281 31.940403
2.76998 31.931188
2.79716 31.922587
2.82433 31.914613
2.8515 31.907266
2.87867 31.900535
2.90584 31.894404
2.93301 31.88885
2.96018 31.88385
2.98735 31.879382
3.01452 31.875426
3.04169 31.871963
3.06886 31.868979
3.09603 31.866456
3.1232 31.864379
3.15035 31.862725
3.17746 31.861458
3.20429 31.86052
