# Supplementary material for: Direct tracking of H2 roaming reaction in real time
Source: Nat Commun. 2024 Aug 6;15:6656. doi: 10.1038/s41467-024-49671-6 (PMC11303762; doi:10.1038/s41467-024-49671-6)
Supplement: Supplementary file 8 — Source Data [file 41467_2024_49671_MOESM8_ESM.zip › SourceData/Data-Fig7-SuppInfo/FigS7.R01.dat]

# Bond Length
# X-Axis:  Time in Trajectory (femtosec)
# Y-Axis:  Bond Length (Angstroms)
#                  X                   Y
0 1.09375621605730771727
.10000 1.09540631300946955972
.20000 1.09756845245023328339
.30000 1.10022686420483298431
.40000 1.10336525885945856166
.50000 1.10695277238778348885
.60000 1.11095976334473968202
.70000 1.11535247675611497697
.80000 1.12010006915855513663
.90000 1.12517788075086154352
1.00000 1.13056045126344305534
1.10000 1.13623021827004759519
1.20000 1.14217739733414441263
1.30000 1.14839248890133376733
1.40000 1.15487072564638160023
1.50000 1.16160791212052270524
1.60000 1.16859965399019351241
1.70000 1.17583577864683127697
1.80000 1.18330298395170118830
1.90000 1.19098024056194987739
2.00000 1.19883698435567126942
2.10000 1.20684152229901337613
2.20000 1.21496178398046742843
2.30000 1.22316778527150558699
2.40000 1.23143943761599579526
2.50000 1.23975890890245269493
2.60000 1.24811630098040142534
2.70000 1.25650316663707616777
2.80000 1.26491333375136812176
2.90000 1.27333323660422843766
3.00000 1.28174900539146118738
3.10000 1.29014149596119882341
3.20000 1.29848672432374140156
3.30000 1.30676943466052954662
3.40000 1.31496938521206644858
3.50000 1.32307739383113941858
3.60000 1.33108948420570132607
3.70000 1.33900063432770635861
3.80000 1.34681216798000455249
3.90000 1.35452189799168621635
4.00000 1.36212919269942966742
4.10000 1.36962831456055989350
4.20000 1.37701220798873094086
4.30000 1.38427716212975210667
4.40000 1.39141278978561929848
4.50000 1.39841687838963099380
4.60000 1.40528432836383683909
4.70000 1.41201221081688950102
4.80000 1.41859607786642354018
4.90000 1.42503427713371161561
5.00000 1.43132198304504496980
5.10000 1.43745683083806033301
5.20000 1.44343078929542028804
5.30000 1.44923922575743167054
5.40000 1.45487303490888853575
5.50000 1.46032480225941516397
5.60000 1.46558352203823579970
5.70000 1.47064314881993041568
5.80000 1.47549243621273775745
5.90000 1.48012636867397237785
6.00000 1.48453823173032495667
6.10000 1.48872584764657055375
6.20000 1.49268681323444403234
6.30000 1.49641979812451024655
6.40000 1.49992368257155003826
6.50000 1.50320037203461335492
6.60000 1.50624712284073757828
6.70000 1.50906164903260330651
6.80000 1.51164245665600435331
6.90000 1.51398531998365162483
7.00000 1.51608518403188677820
7.10000 1.51794095275079787933
7.20000 1.51954822701123902170
7.30000 1.52090717388932057072
7.40000 1.52201633807098141807
7.50000 1.52287626862755990613
7.60000 1.52348609603041668192
7.70000 1.52384869654372182358
7.80000 1.52396479902817965318
7.90000 1.52383735701878630640
8.00000 1.52346962109981044413
8.10000 1.52286340041646545574
8.20000 1.52202045914632829550
8.30000 1.52094383637891113286
8.40000 1.51963267781559633056
8.50000 1.51808750474305663458
8.60000 1.51630767680210601774
8.70000 1.51429291850288991569
8.80000 1.51204258924343794424
8.90000 1.50955728115928081863
9.00000 1.50684026612312162488
9.10000 1.50389429659600744161
9.20000 1.50072014666226161115
9.30000 1.49732375383048004325
9.40000 1.49370467710655575894
9.50000 1.48986466131692646440
9.60000 1.48580424746465171760
9.70000 1.48152363463564090385
9.80000 1.47702162131398740062
9.90000 1.47229878029732810072
10.00000 1.46735456215156124071
10.10000 1.46218990098550468684
10.20000 1.45680645198907600115
10.30000 1.45120785646336686306
10.40000 1.44539569812041436004
10.50000 1.43937299474354457544
10.60000 1.43314025848065547948
10.70000 1.42670137674076700948
10.80000 1.42005714537338250034
10.90000 1.41320625000139310875
11.00000 1.40614884939006368338
11.10000 1.39888134883734867815
11.20000 1.39140018472472541209
11.30000 1.38370230585953711490
11.40000 1.37578558494628806021
11.50000 1.36765066627483496429
11.60000 1.35930092955055393797
11.70000 1.35074020349769703595
11.80000 1.34198155717468785190
11.90000 1.33303290303202943858
12.00000 1.32390705267250540468
12.10000 1.31461499615552841905
12.20000 1.30516751289863172107
12.30000 1.29557590327930999227
12.40000 1.28585275507501246711
12.50000 1.27601006781137898669
12.60000 1.26606301784824281313
12.70000 1.25602961252750725104
12.80000 1.24593199314007504139
12.90000 1.23579374970987776071
13.00000 1.22563770270378024137
13.10000 1.21548769980284045653
13.20000 1.20536920811509035328
13.30000 1.19530771568203306733
13.40000 1.18532831607238675634
13.50000 1.17545936060503597488
13.60000 1.16572521249134866603
13.70000 1.15615671687881483327
13.80000 1.14678192750670778958
13.90000 1.13762336841592701171
14.00000 1.12870923673459853546
14.10000 1.12005795173910532797
14.20000 1.11169256713265830848
14.30000 1.10363485035359408044
14.40000 1.09590996402122378002
14.50000 1.08854387624110035227
14.60000 1.08156439284445750470
14.70000 1.07500207869706000861
14.80000 1.06888511947917022164
14.90000 1.06323993584421009557
15.00000 1.05809189697020173333
15.10000 1.05346095036218594522
15.20000 1.04936566672156755864
15.30000 1.04582038117498934119
15.40000 1.04284052093548800689
15.50000 1.04043792520697744892
15.60000 1.03862534959483826378
15.70000 1.03741147268863380350
15.80000 1.03680691082669775962
15.90000 1.03681569587125753542
16.00000 1.03744417003229624395
16.10000 1.03869828610477643360
16.20000 1.04058288180327087293
16.30000 1.04310469192358635464
16.40000 1.04626746012957891282
16.50000 1.05007303176779090158
16.60000 1.05451839539241798851
16.70000 1.05959180689546670352
16.80000 1.06527866837321022176
16.90000 1.07155861114406616484
17.00000 1.07840902219983304440
17.10000 1.08580818103153008063
17.20000 1.09373746683059184666
17.30000 1.10218063944028702939
17.40000 1.11112565754238615727
17.50000 1.12055991052062896830
17.60000 1.13046333244161440160
17.70000 1.14081339429768267425
17.80000 1.15158568746793653435
17.90000 1.16274516666120784180
18.00000 1.17426177155564423151
18.10000 1.18610259145067211171
18.20000 1.19824174019435660785
18.30000 1.21065568112655383516
18.40000 1.22333111923346411698
18.50000 1.23625527130847858722
18.60000 1.24942056564152968963
18.70000 1.26281839555377082731
18.80000 1.27644041486079560751
18.90000 1.29027577608277215924
19.00000 1.30431069056494357938
19.10000 1.31852924387591798304
19.20000 1.33291770197038046539
19.30000 1.34746256270443372938
19.40000 1.36215060400052680812
19.50000 1.37697555569697750535
19.60000 1.39192968574421890587
19.70000 1.40700932272497754050
19.80000 1.42220722704780262271
19.90000 1.43751938638962361647
20.00000 1.45294061463261463885
20.10000 1.46846435613023988713
20.20000 1.48408545003783390639
20.30000 1.49979750702919892538
20.40000 1.51560231126968132503
20.50000 1.53149310306249828700
20.60000 1.54747193636201364231
20.70000 1.56353585719675773606
20.80000 1.57968312734105000315
20.90000 1.59590891688122351940
21.00000 1.61220978676535765532
21.10000 1.62857838602997553106
21.20000 1.64500815196794693574
21.30000 1.66149402743735434710
21.40000 1.67803110269208061541
21.50000 1.69461262371493031433
21.60000 1.71123345849886887957
21.70000 1.72788821200012820736
21.80000 1.74457068478006932260
21.90000 1.76127614550501421364
22.00000 1.77799842565650209295
22.10000 1.79473220017165792199
22.20000 1.81147646379962662765
22.30000 1.82822531614705521777
22.40000 1.84497867583611925061
22.50000 1.86173249196574962714
22.60000 1.87848156057758522784
22.70000 1.89522209884910322612
22.80000 1.91194868233145839316
22.90000 1.92865635462749039728
23.00000 1.94534141766580397865
23.10000 1.96200022808918144121
23.20000 1.97863146121403821167
23.30000 1.99523209200934816960
23.40000 2.01180276987258370759
23.50000 2.02834080569932823111
23.60000 2.04484291551845126077
23.70000 2.06130445746910468373
23.80000 2.07771707472336088514
23.90000 2.09407190305824981239
24.00000 2.11035999090463236539
24.10000 2.12657249262022572603
24.20000 2.14270225410858239475
24.30000 2.15874542685560772446
24.40000 2.17470162429354891949
24.50000 2.19057321641870715172
24.60000 2.20636379625618404045
24.70000 2.22207933426576828870
24.80000 2.23772648355736273616
24.90000 2.25330884994512015075
25.00000 2.26882739372324222649
25.10000 2.28428463355970593019
25.20000 2.29968024839324129896
25.30000 2.31501608597219038848
25.40000 2.33029314083765006476
25.50000 2.34551625628751505355
25.60000 2.36068747845537571911
25.70000 2.37581163233809426518
25.80000 2.39089220768231205509
25.90000 2.40592585356116076630
26.00000 2.42091312326754096597
26.10000 2.43584870901889142758
26.20000 2.45072852480420605235
26.30000 2.46555577705413105505
26.40000 2.48032909209503890784
26.50000 2.49505419966420769534
26.60000 2.50974114375427172260
26.70000 2.52439728881588684057
26.80000 2.53903107353730509636
26.90000 2.55364637132982843239
27.00000 2.56824488002799296926
27.10000 2.58282880683428184502
27.20000 2.59739782731467610658
27.30000 2.61195510354217229604
27.40000 2.62650393405778092316
27.50000 2.64105554969315251621
27.60000 2.65562143059906036750
27.70000 2.67021214133353082542
27.80000 2.68483932881448233600
27.90000 2.69951118420761502130
28.00000 2.71423239784510714619
28.10000 2.72900297534355942299
28.20000 2.74382148519997561447
28.30000 2.75868571207305164452
28.40000 2.77359287566037708842
28.50000 2.78854250047475518120
28.60000 2.80354041934301350282
28.70000 2.81858818457290777028
28.80000 2.83369418325725473829
28.90000 2.84886778674967645470
29.00000 2.86411564602583741410
29.10000 2.87944427458112132154
29.20000 2.89485836240911793594
29.30000 2.91035810223295373772
29.40000 2.92594192715457016809
29.50000 2.94160489378077422316
29.60000 2.95733823294749293713
29.70000 2.97313672087309163489
29.80000 2.98898825142873386972
29.90000 3.00489014133295728379
30.00000 3.02083911269087616069
30.10000 3.03683305620262899561
30.20000 3.05287510656659520019
30.30000 3.06897045700182653289
30.40000 3.08512187098743313161
30.50000 3.10133119886235304354
30.60000 3.11759966158485461175
30.70000 3.13391820910023112874
30.80000 3.15028161880330946389
30.90000 3.16667513630069101220
31.00000 3.18308824160594077615
31.10000 3.19950757761799964142
31.20000 3.21592803291382750432
31.30000 3.23233983531821727910
31.40000 3.24874800391258416853
31.50000 3.26514966475719149384
31.60000 3.28154921931303660280
31.70000 3.29794477437342786078
31.80000 3.31433091442888363859
31.90000 3.33069687919900630515
32.00000 3.34702859308805427480
32.10000 3.36330912468538936707
32.20000 3.37952441656070891598
32.30000 3.39566146450290300431
32.40000 3.41171473708720260585
32.50000 3.42768229787840751686
32.60000 3.44356896191088352654
32.70000 3.45937902625326674393
32.80000 3.47511822194483046913
32.90000 3.49078817974895176824
33.00000 3.50638568711130236383
33.10000 3.52190276375001585590
33.20000 3.53732853670237986844
33.30000 3.55265173034762865707
33.40000 3.56786474839980446252
33.50000 3.58295835552871030016
33.60000 3.59793160820074510765
33.70000 3.61278343637367779603
33.80000 3.62751646504216435375
33.90000 3.64213268609162563002
34.00000 3.65663290175675140877
34.10000 3.67101785255547347630
34.20000 3.68528682059972097363
34.30000 3.69943984362308559488
34.40000 3.71347388893216805394
34.50000 3.72738964692558000886
34.60000 3.74118650997861906916
34.70000 3.75486459816023192908
34.80000 3.76842420728532100326
34.90000 3.78186341161853702397
35.00000 3.79518105671139226084
35.10000 3.80837567026823129819
35.20000 3.82145025824097310073
35.30000 3.83440739578360400387
35.40000 3.84725680016632110442
35.50000 3.86000588889991202821
35.60000 3.87266796030088280533
35.70000 3.88525279665622272877
35.80000 3.89777174239616037575
35.90000 3.91022687875128289211
36.00000 3.92261999881826432315
36.10000 3.93494934842889686718
36.20000 3.94720850855626830034
36.30000 3.95939245547419812729
36.40000 3.97150151612724428530
36.50000 3.98353497602079552771
36.60000 3.99550067012120522307
36.70000 4.00740504348075601410
36.80000 4.01926017127978417211
36.90000 4.03107454943914427229
37.00000 4.04285720323510808018
37.10000 4.05461144105400067618
37.20000 4.06634465384194899530
37.30000 4.07805705656823786426
37.40000 4.08975407863162354228
37.50000 4.10144267053679539786
37.60000 4.11313448490965342517
37.70000 4.12483552650975406137
37.80000 4.13655953702228248250
37.90000 4.14831547031358259981
38.00000 4.16011016625509570170
38.10000 4.17194877416657646093
38.20000 4.18382992191329402753
38.30000 4.19575432879643228522
38.40000 4.20772382628874539114
38.50000 4.21973681541444003834
38.60000 4.23179942010358047640
38.70000 4.24391526955699246321
38.80000 4.25609356785362509022
38.90000 4.26834228584271343462
39.00000 4.28066882661798540586
39.10000 4.29307851545193615272
39.20000 4.30557746233266601067
39.30000 4.31816724817994978039
39.40000 4.33085142484304118386
39.50000 4.34362792885175651988
39.60000 4.35649584714814114787
39.70000 4.36945695401041798614
39.80000 4.38250531855706936117
39.90000 4.39564000545699829492
40.00000 4.40885774508965076905
40.10000 4.42215590678675642732
40.20000 4.43553287358012937994
40.30000 4.44898917885512506446
40.40000 4.46252704724229094503
40.50000 4.47615013214592702852
40.60000 4.48986058567189812025
40.70000 4.50366248731118837601
40.80000 4.51755241427047529059
40.90000 4.53152553082347755186
41.00000 4.54557234123272973788
41.10000 4.55967500791229637390
41.20000 4.57381987649153057462
41.30000 4.58798764435596535096
41.40000 4.60216365066671656706
41.50000 4.61633983340134958049
41.60000 4.63051283897906928155
41.70000 4.64468117921155057615
41.80000 4.65884897508655028090
41.90000 4.67302303980025332808
42.00000 4.68719949887403448463
42.10000 4.70137986097209549868
42.20000 4.71555884629573889065
42.30000 4.72972579642245222621
42.40000 4.74387349471157377742
42.50000 4.75799173653969264646
42.60000 4.77207232830234877193
42.70000 4.78611425209616156735
42.80000 4.80011253689973397898
42.90000 4.81407034453268038242
43.00000 4.82798748222134478226
43.10000 4.84186514085605238472
43.20000 4.85570124972634616883
43.30000 4.86949334009073268390
43.40000 4.88323964825923733816
43.50000 4.89693479574161779546
43.60000 4.91057433020924753011
43.70000 4.92415331368896352319
43.80000 4.93766720851760117889
43.90000 4.95110970798476651974
44.00000 4.96447919908513666440
44.10000 4.97776772203856454714
44.20000 4.99097446914347579294
44.30000 5.00410008502967494354
44.40000 5.01714605116414764312
44.50000 5.03011383801012996517
44.60000 5.04300971804943084624
44.70000 5.05583590335020663831
44.80000 5.06859782947690573624
44.90000 5.08129190867617838730
45.00000 5.09391980963373627389
45.10000 5.10647567816512761661
45.20000 5.11895442869283609722
45.30000 5.13135185568072305037
45.40000 5.14366423199736084795
45.50000 5.15589387699873046950
45.60000 5.16804542090537358311
45.70000 5.18012461522790009415
45.80000 5.19214155113022703500
45.90000 5.20410051899711099344
46.00000 5.21600761335199739947
46.10000 5.22786426133827617764
46.20000 5.23967114578949506041
46.30000 5.25142454845997001876
46.40000 5.26312086764089049834
46.50000 5.27475847850723872363
46.60000 5.28633963123293848020
46.70000 5.29786684193742264728
46.80000 5.30934790077331436497
46.90000 5.32078999346253093593
47.00000 5.33220107558689125622
47.10000 5.34358910469508312100
47.20000 5.35495771796285988191
47.30000 5.36631182402374005018
47.40000 5.37765018289633636894
47.50000 5.38897596433404033789
47.60000 5.40028989542265221530
47.70000 5.41159234382570616778
47.80000 5.42288929442266966143
47.90000 5.43418308234190799424
48.00000 5.44548043481913540517
48.10000 5.45678588800568571474
48.20000 5.46810358095144353493
48.30000 5.47943912865696501479
48.40000 5.49079653347681423626
48.50000 5.50218051111066329762
48.60000 5.51359545004818067491
48.70000 5.52505044035626881986
48.80000 5.53654915011589145740
48.90000 5.54809936078617827776
49.00000 5.55970455124056030085
49.10000 5.57136755298687864266
49.20000 5.58308766138720053681
49.30000 5.59486174999936884052
49.40000 5.60668504151722437378
49.50000 5.61855899295504416260
49.60000 5.63047764552369038175
49.70000 5.64244024352770616030
49.80000 5.65445184208345698772
49.90000 5.66651005802054497685
50.00000 5.67861889143002798854
50.10000 5.69077850602938156560
50.20000 5.70298750880378485157
50.30000 5.71524382670818341001
50.40000 5.72754705688656913369
50.50000 5.73989360785554979087
50.60000 5.75228292728982516274
50.70000 5.76471296277698461436
50.80000 5.77718115878574470724
50.90000 5.78968751790612616651
51.00000 5.80222661684529519376
51.10000 5.81479385790622847596
51.20000 5.82738361354295946954
51.30000 5.83998937163459228157
51.40000 5.85260697932929714678
51.50000 5.86523093572367361733
51.60000 5.87786385855516391612
51.70000 5.89050554032860578549
51.80000 5.90315678148852827840
51.90000 5.91581706203056958592
52.00000 5.92848617965927284997
52.10000 5.94115732089102316509
52.20000 5.95382698653277965740
52.30000 5.96648726180740287013
52.40000 5.97913034537414981081
52.50000 5.99175217058391025706
52.60000 6.00434692980727088832
52.70000 6.01691241793671116753
52.80000 6.02944724602521089177
52.90000 6.04195045763940371619
53.00000 6.05442020912068837878
53.10000 6.06685793497424826587
53.20000 6.07926286002752146170
53.30000 6.09163454643242694912
53.40000 6.10397341273485561370
53.50000 6.11628071680633376731
53.60000 6.12855486220112090137
53.70000 6.14079595550438396098
53.80000 6.15300409589608513207
53.90000 6.16517805225599303615
54.00000 6.17731566524133522849
54.10000 6.18941811266341902477
54.20000 6.20148477417255294513
54.30000 6.21351595156381649728
54.40000 6.22551311707083306182
54.50000 6.23748061073788028171
54.60000 6.24942133358353427637
54.70000 6.26133800923005593331
54.80000 6.27323350443740456817
54.90000 6.28510835623070224884
55.00000 6.29696286931517486457
55.10000 6.30879483031933762378
55.20000 6.32060215316238679015
55.30000 6.33238426345116867466
55.40000 6.34413677911668294762
55.50000 6.35585758581389235331
55.60000 6.36754594355392146470
55.70000 6.37920193571366731036
55.80000 6.39082720696233501287
55.90000 6.40242396116681732512
56.00000 6.41399812115953149037
56.10000 6.42555323952194796535
56.20000 6.43709575815406058186
56.30000 6.44862870993058492430
56.40000 6.46015747492040630363
56.50000 6.47168020472010035181
56.60000 6.48319907781621341136
56.70000 6.49471464520582305159
56.80000 6.50622661335516348459
56.90000 6.51773129340616496084
57.00000 6.52923282824904322618
57.10000 6.54072898960887998050
57.20000 6.55222285492976803098
57.30000 6.56371710803763997806
57.40000 6.57521591846701259337
57.50000 6.58672361116230532850
57.60000 6.59824303644864236369
57.70000 6.60977937752705933687
57.80000 6.62133259032432232043
57.90000 6.63290581486681446455
58.00000 6.64449681153847796772
58.10000 6.65610461153593949431
58.20000 6.66772504862790514270
58.30000 6.67935478013819834855
58.40000 6.69099191765510952780
58.50000 6.70263495873764558993
58.60000 6.71428807905127049591
58.70000 6.72595313503097492404
58.80000 6.73763716778879389368
58.90000 6.74934691223454597142
59.00000 6.76108498166411157852
59.10000 6.77285601356746694569
59.20000 6.78465972602443784488
59.30000 6.79649376632731121347
59.40000 6.80835101646867205647
59.50000 6.82022548700217095688
59.60000 6.83210745305253523864
59.70000 6.84399252059716967660
59.80000 6.85587477883697931240
59.90000 6.86775180749472046615
60.00000 6.87962430154961296342
60.10000 6.89149345379541081081
60.20000 6.90336512483832047236
60.30000 6.91524306604272587661
60.40000 6.92712968925990297862
60.50000 6.93902634122756447113
60.60000 6.95093216300511740219
60.70000 6.96284236524617868646
60.80000 6.97475194736422149701
60.90000 6.98665248044140234665
61.00000 6.99853749433501284860
61.10000 7.01040444101094640974
61.20000 7.02224937200132476184
61.30000 7.03407626192053735256
61.40000 7.04588997380785105316
61.50000 7.05769738290478136026
61.60000 7.06950164996239321197
61.70000 7.08130692235727062614
61.80000 7.09311349719670000995
61.90000 7.10491575758178852736
62.00000 7.11671126908251069873
62.10000 7.12849684980031396801
62.20000 7.14026864252249265467
62.30000 7.15202954075358947688
62.40000 7.16378300367822419987
62.50000 7.17553002205816152349
62.60000 7.18727601455141000486
62.70000 7.19902425137691837182
62.80000 7.21077851788210175088
62.90000 7.22254123893702665786
63.00000 7.23431842609578528635
63.10000 7.24611921595760112153
63.20000 7.25794957177045974548
63.30000 7.26982036815401649990
63.40000 7.28173293218509902801
63.50000 7.29369125173022387649
63.60000 7.30569526093588165892
63.70000 7.31774374762419512806
63.80000 7.32983301959819545792
63.90000 7.34196626707566669953
64.00000 7.35414553561091827268
64.10000 7.36637530743221092365
64.20000 7.37866363111783270832
64.30000 7.39101849218590441486
64.40000 7.40344464803587222713
64.50000 7.41594867280053388585
64.60000 7.42853392509383374896
64.70000 7.44120484446094253602
64.80000 7.45396485625824506409
64.90000 7.46681621381978304280
65.00000 7.47975906392933220930
65.10000 7.49279330660241821674
65.20000 7.50591709811998922799
65.30000 7.51912811167059448447
65.40000 7.53242729563518588363
65.50000 7.54581767526290022803
65.60000 7.55930132800604794094
65.70000 7.57289100434794320828
65.80000 7.58659077386733704664
65.90000 7.60041016165614577814
66.00000 7.61435307194570535564
66.10000 7.62842399414675953812
66.20000 7.64262239416765899398
66.30000 7.65694563061708046238
66.40000 7.67139192151567758760
66.50000 7.68595933389625735144
66.60000 7.70064630142386165677
66.70000 7.71545188611101378307
66.80000 7.73037869465325741230
66.90000 7.74542369233607516792
67.00000 7.76058776917180416730
67.10000 7.77587033062788412648
67.20000 7.79126751646777945493
67.30000 7.80677902526195498564
67.40000 7.82240205825410127263
67.50000 7.83813488661671348759
67.60000 7.85397454074470501144
67.70000 7.86992227247887118546
67.80000 7.88597613040522713957
67.90000 7.90213575477098469722
68.00000 7.91839718490213144220
68.10000 7.93475452412297377430
68.20000 7.95120705541391369444
68.30000 7.96774553912089991262
68.40000 7.98436556300029388878
68.50000 8.00106316749324258201
68.60000 8.01783567282274749415
68.70000 8.03467967744483264785
68.80000 8.05159194046711485479
68.90000 8.06856830612085727541
69.00000 8.08560457920673981310
69.10000 8.10268689390433005395
69.20000 8.11980838251876483282
69.30000 8.13695797852489834277
69.40000 8.15412302079837399849
69.50000 8.17130098864128245128
69.60000 8.18848611999098402330
69.70000 8.20567891915233300398
69.80000 8.22287819639990775900
69.90000 8.24008301800770694152
70.00000 8.25728700695864149759
70.10000 8.27448083499986118615
70.20000 8.29164600658578525642
70.30000 8.30876577432214056031
70.40000 8.32581827400490407797
70.50000 8.34278475438231595755
70.60000 8.35964925557274801146
70.70000 8.37640001258040446025
70.80000 8.39303459311320841883
70.90000 8.40954616278530217332
71.00000 8.42593753726082400988
71.10000 8.44220381990982257521
71.20000 8.45834132005637379504
71.30000 8.47434579317725268854
71.40000 8.49020808049237389242
71.50000 8.50592193821745580214
71.60000 8.52148518440195376720
71.70000 8.53689238081082992399
71.80000 8.55214636493517924169
71.90000 8.56725053167333259350
72.00000 8.58220992365119206887
72.10000 8.59702732182502721165
72.20000 8.61171006131476769657
72.30000 8.62625984763837264271
72.40000 8.64067965373332192023
72.50000 8.65497635971687677723
72.60000 8.66915348775311510230
72.70000 8.68321773856448908984
72.80000 8.69717691591351957821
72.90000 8.71103299396058997615
73.00000 8.72479350628001969104
73.10000 8.73846365035833973514
73.20000 8.75204812136405017835
73.30000 8.76555340330968493039
73.40000 8.77899005234092972314
73.50000 8.79236726604092670507
73.60000 8.80569616445678870551
73.70000 8.81898795398230487910
73.80000 8.83224849084189886166
73.90000 8.84548426636857457702
74.00000 8.85869557513221017446
74.10000 8.87188688358660262737
74.20000 8.88505985080719644782
74.30000 8.89821989915679708023
74.40000 8.91137957141956780649
74.50000 8.92455140966502584693
74.60000 8.93775625116645257016
74.70000 8.95101040318890479614
74.80000 8.96433237900609082497
74.90000 8.97773527208822302997
75.00000 8.99122639130613816622
75.10000 9.00480665750381339080
75.20000 9.01847785762647420827
75.30000 9.03223379135980957032
75.40000 9.04607016746238819489
75.50000 9.05998321711585732891
75.60000 9.07396984863604227746
75.70000 9.08803275204887232034
75.80000 9.10217194242637892830
75.90000 9.11639519756696374867
76.00000 9.13071116427356933179
76.10000 9.14512636949686988851
76.20000 9.15965094956887535653
76.30000 9.17428919617176663590
76.40000 9.18904615268603382151
76.50000 9.20392245977365891454
76.60000 9.21892000235960394462
76.70000 9.23403917663976558894
76.80000 9.24928174518464974195
76.90000 9.26465294324218061801
77.00000 9.28015607118743450715
77.10000 9.29579869551234419371
77.20000 9.31158627389823414506
77.30000 9.32752219473719612118
77.40000 9.34360755544495244079
77.50000 9.35984301956961241855
77.60000 9.37622895371156132478
77.70000 9.39276302025623342086
77.80000 9.40944695824616463946
77.90000 9.42628173235051361521
78.00000 9.44326653734040274123
78.10000 9.46040249106527179579
78.20000 9.47768788886661956214
78.30000 9.49512139978236402538
78.40000 9.51269310056542295050
78.50000 9.53040151863834118912
78.60000 9.54823913384787404697
78.70000 9.56620616830899165625
78.80000 9.58430175044275199806
78.90000 9.60252934881227009728
79.00000 9.62089402850722600141
79.10000 9.63939745525974253050
79.20000 9.65804025918244969085
79.30000 9.67682348898511220539
79.40000 9.69573617404382553881
79.50000 9.71477308200109221676
79.60000 9.73392615459650998476
79.70000 9.75318771734421196975
79.80000 9.77255134686172933182
79.90000 9.79201794442560240960
80.00000 9.81158670249256881120
80.10000 9.83125881011231440157
80.20000 9.85103393027539013358
80.30000 9.87090731568628396266
80.40000 9.89087232392148513674
80.50000 9.91091732595030781492
80.60000 9.93102437667278108066
80.70000 9.95118081304555534906
80.80000 9.97136637422204038834
80.90000 9.99157046323879957853
81.00000 10.01178136590991483482
81.10000 10.03198984964702802704
81.20000 10.05218904347893767763
81.30000 10.07237305929287946764
81.40000 10.09253131824905460867
81.50000 10.11265711835306912874
81.60000 10.13274059133885061288
81.70000 10.15277333876759015672
81.80000 10.17274679429793927277
81.90000 10.19265693374181018795
82.00000 10.21250142380504150693
82.10000 10.23227762217278778228
82.20000 10.25198349098792686892
82.30000 10.27161423546055880596
82.40000 10.29116487001782514927
82.50000 10.31062618780164098331
82.60000 10.32999149605787429662
82.70000 10.34925276620244694659
82.80000 10.36840396235669436602
82.90000 10.38744166342535952150
83.00000 10.40636222783816996226
83.10000 10.42516751363516460594
83.20000 10.44385737180405963820
83.30000 10.46242923214030633378
83.40000 10.48088507741116298898
83.50000 10.49922372111014691278
83.60000 10.51744793516117197802
83.70000 10.53555818015936923049
83.80000 10.55356129075574185154
83.90000 10.57146298868992871999
84.00000 10.58927390973266872931
84.10000 10.60700183767425393388
84.20000 10.62465468336270211789
84.30000 10.64223715404956571953
84.40000 10.65975119488020695894
84.50000 10.67719891277197289248
84.60000 10.69458259216258519236
84.70000 10.71190545825293400213
84.80000 10.72917327815512540573
84.90000 10.74639738041809991209
85.00000 10.76358669398648918598
85.10000 10.78075763617052101661
85.20000 10.79792010872931954385
85.30000 10.81508519987387801623
85.40000 10.83225729821397844735
85.50000 10.84943978582074070768
85.60000 10.86663152733049101982
85.70000 10.88383097817285106336
85.80000 10.90103579798337328623
85.90000 10.91824595680377590567
86.00000 10.93546126259231005648
86.10000 10.95268441044847233482
86.20000 10.96992047411844276037
86.30000 10.98717154290343279702
86.40000 11.00444209499772868880
86.50000 11.02173403622900891490
86.60000 11.03905285011667112817
86.70000 11.05640143817969373571
86.80000 11.07378097022317847505
86.90000 11.09119593640586623641
87.00000 11.10864962817821525336
87.10000 11.12614198042767203658
87.20000 11.14367251348463667691
87.30000 11.16124328046889227916
87.40000 11.17885357774602037478
87.50000 11.19650505831962726756
87.60000 11.21420193497878831557
87.70000 11.23194783395355696218
87.80000 11.24974878100008951484
87.90000 11.26761058455735769576
88.00000 11.28553652615762880726
88.10000 11.30353085505458334173
88.20000 11.32159584532980050149
88.30000 11.33972869967822466510
88.40000 11.35792635657068345300
88.50000 11.37618620073999140412
88.60000 11.39450402089625838752
88.70000 11.41287544022324813876
88.80000 11.43130098295242158829
88.90000 11.44977750410923923993
89.00000 11.46831027377830408514
89.10000 11.48690241666520818189
89.20000 11.50556119603537635279
89.30000 11.52429166713225806839
89.40000 11.54309968725463273255
89.50000 11.56198873986655463565
89.60000 11.58095991725556400995
89.70000 11.60001103104897913613
89.80000 11.61913988836703867661
89.90000 11.63834019701654021039
90.00000 11.65760764475640602265
90.10000 11.67693635267560238490
90.20000 11.69632634800029850808
90.30000 11.71577648709956398679
90.40000 11.73529048272747273285
90.50000 11.75487165618366077445
90.60000 11.77452590013071396785
90.70000 11.79425785862501820856
90.80000 11.81407027211274039999
90.90000 11.83396194241408738188
91.00000 11.85392806680085265987
91.10000 11.87396689586955181688
91.20000 11.89406836428788986637
91.30000 11.91422896859020415896
91.40000 11.93443950252784179741
91.50000 11.95469744772597747736
91.60000 11.97500014914129343452
91.70000 11.99534726679848981519
91.80000 12.01573903022643880190
91.90000 12.03617817774155418804
92.00000 12.05666858717639298120
92.10000 12.07721272841068242479
92.20000 12.09781382099567607658
92.30000 12.11847138817223102329
92.40000 12.13918356538647124514
92.50000 12.15994757680706450832
92.60000 12.18075964489629029310
92.70000 12.20161079176749515450
92.80000 12.22249705332543739451
92.90000 12.24341450979464306726
93.00000 12.26435801400472816448
93.10000 12.28532926652216350762
93.20000 12.30632539431824060038
93.30000 12.32735121307679786996
93.40000 12.34840715919024918187
93.50000 12.36949427928898797305
93.60000 12.39061555732066928855
93.70000 12.41177180977728094809
93.80000 12.43296469151477161066
93.90000 12.45419268417844898729
94.00000 12.47545672687918067470
94.10000 12.49675423670966652494
94.20000 12.51808493061151107318
94.30000 12.53944805408862483717
94.40000 12.56084153153700924438
94.50000 12.58226543623194272659
94.60000 12.60372309305270321083
94.70000 12.62521836760224119966
94.80000 12.64675732811442855828
94.90000 12.66834183150809993961
95.00000 12.68997743767060446383
95.10000 12.71166826725591513931
95.20000 12.73341268471017552765
95.30000 12.75520931052081951682
95.40000 12.77705301033716459864
95.50000 12.79893886284023156869
95.60000 12.82086184548866433966
95.70000 12.84281623049983535035
95.80000 12.86479849788351718044
95.90000 12.88680639274933004143
96.00000 12.90883894463580330248
96.10000 12.93089446930837804987
96.20000 12.95297461201287153978
96.30000 12.97508068728106214546
96.40000 12.99721237918216061340
96.50000 13.01936945413970499480
96.60000 13.04154889603458872834
96.70000 13.06374685308736377153
96.80000 13.08595930061606144532
96.90000 13.10817783536861388731
97.00000 13.13039243394050275481
97.10000 13.15259718461965974915
97.20000 13.17478178382029217888
97.30000 13.19694128373711451363
97.40000 13.21907028655911186958
97.50000 13.24116523501243828504
97.60000 13.26322729194953516084
97.70000 13.28525335365272588070
97.80000 13.30724734527084680956
97.90000 13.32920871535654962639
98.00000 13.35113699160326195175
98.10000 13.37303095791245822389
98.20000 13.39488681956226907484
98.30000 13.41669740265531963152
98.40000 13.43845572771674535608
98.50000 13.46015526530530033320
98.60000 13.48179122697518261788
98.70000 13.50336162382971213005
98.80000 13.52486780900700707473
98.90000 13.54631114457965637643
99.00000 13.56769903354474472328
99.10000 13.58903462375653821043
99.20000 13.61032352457956820041
99.30000 13.63156707414829837618
99.40000 13.65276483335844322489
99.50000 13.67391261621329069110
99.60000 13.69500427202047279448
99.70000 13.71603273906595047975
99.80000 13.73699541496159923647
99.90000 13.75788621321654920453
100.00000 13.77870357985300444354
100.10000 13.79945103085499557366
100.20000 13.82012862414261323939
100.30000 13.84074306451492509606
100.40000 13.86129890922052080974
100.50000 13.88179775089800823885
100.60000 13.90224064075205108805
100.70000 13.92262666526345523554
100.80000 13.94295173428729186605
100.90000 13.96321377797554168779
101.00000 13.98340653497998677133
101.10000 14.00352759699676530044
101.20000 14.02357425064416307773
101.30000 14.04354638602963421706
101.40000 14.06343948017788427955
101.50000 14.08325673451993134543
101.60000 14.10299951447060073251
101.70000 14.12266934345235599731
101.80000 14.14227043721145222252
101.90000 14.16180630243928311581
102.00000 14.18128179449040494948
102.10000 14.20070446259005138091
102.20000 14.22007439906170111174
102.30000 14.23939682908254369153
102.40000 14.25867161635392317095
102.50000 14.27789496138678000184
102.60000 14.29706710972505717292
102.70000 14.31618289045431970238
102.80000 14.33524063843066430719
102.90000 14.35424318002133472285
103.00000 14.37319158813539227638
103.10000 14.39208851782454122910
103.20000 14.41094107940373198721
103.30000 14.42975874477102960826
103.40000 14.44854507956015618424
103.50000 14.46730720826598746488
103.60000 14.48604965898149888017
103.70000 14.50477348791066092324
103.80000 14.52348362408144831795
103.90000 14.54218133054305577482
104.00000 14.56087096209402578194
104.10000 14.57955550206651533360
104.20000 14.59824495798275745593
104.30000 14.61694474130260916613
104.40000 14.63566633843191302205
104.50000 14.65441999571259046695
104.60000 14.67321557663942999155
104.70000 14.69206207849129665526
104.80000 14.71097185442107356355
104.90000 14.72995263890858543856
105.00000 14.74901619139873342623
105.10000 14.76817302034632176864
105.20000 14.78743398950210022542
105.30000 14.80681037164253684223
105.40000 14.82631070435184155357
105.50000 14.84594302593796161440
105.60000 14.86571092391672333100
105.70000 14.88561676958217274123
105.80000 14.90566108008997365449
105.90000 14.92584152787007852198
106.00000 14.94615845044357878126
106.10000 14.96661048369128901076
106.20000 14.98719570471600934582
106.30000 15.00791378780925033869
106.40000 15.02875745248851236513
106.50000 15.04972532985599043155
106.60000 15.07080971077005537015
106.70000 15.09200232850737404099
106.80000 15.11329690172151021518
106.90000 15.13468923305381252584
