# Supplementary material for: Direct tracking of H2 roaming reaction in real time
Source: Nat Commun. 2024 Aug 6;15:6656. doi: 10.1038/s41467-024-49671-6 (PMC11303762; doi:10.1038/s41467-024-49671-6)
Supplement: Supplementary file 8 — Source Data [file 41467_2024_49671_MOESM8_ESM.zip › SourceData/Data-Fig7-SuppInfo/FigS7.R02.dat]

# Bond Length
# X-Axis:  Time in Trajectory (femtosec)
# Y-Axis:  Bond Length (Angstroms)
#                  X                   Y
0 1.09375621605730771727
.10000 1.10019555045000977317
.20000 1.10712712751427060315
.30000 1.11449892079759323560
.40000 1.12226136822800774870
.50000 1.13037278950618764441
.60000 1.13879911119960047148
.70000 1.14751374772505449055
.80000 1.15649608981007800033
.90000 1.16572245475070093976
1.00000 1.17517125764120014066
1.10000 1.18482318268128092869
1.20000 1.19465753634922506188
1.30000 1.20465894257378922260
1.40000 1.21481842523440514369
1.50000 1.22512973692625712871
1.60000 1.23559102633112385355
1.70000 1.24619656743789821754
1.80000 1.25693849977276135624
1.90000 1.26779934026840383113
2.00000 1.27875882688840118911
2.10000 1.28978778572678381524
2.20000 1.30086129880321983541
2.30000 1.31195179425198393986
2.40000 1.32304522171541816123
2.50000 1.33412454853847884662
2.60000 1.34518267474941855942
2.70000 1.35621084702121447086
2.80000 1.36720057463599685249
2.90000 1.37814004007430246348
3.00000 1.38901269131602969670
3.10000 1.39980313730109920767
3.20000 1.41049190001821704895
3.30000 1.42106863273734952987
3.40000 1.43151954389767239391
3.50000 1.44184010042861548926
3.60000 1.45202870798514173178
3.70000 1.46208513646059612762
3.80000 1.47200863280111234543
3.90000 1.48180446145670650696
4.00000 1.49146870284428026947
4.10000 1.50100526513600211288
4.20000 1.51041190133982988289
4.30000 1.51968837523651538919
4.40000 1.52883412499394452782
4.50000 1.53785153151433965075
4.60000 1.54674231692095370821
4.70000 1.55550853451146323178
4.80000 1.56415095489821569842
4.90000 1.57267336071893835585
5.00000 1.58107435080106210671
5.10000 1.58935177915872356442
5.20000 1.59750253470096253240
5.30000 1.60552107324382385385
5.40000 1.61339812173747121912
5.50000 1.62112546767392436767
5.60000 1.62869697555591967151
5.70000 1.63610251130025468218
5.80000 1.64334139692213680934
5.90000 1.65040864789481759428
6.00000 1.65730317119258539117
6.10000 1.66402596898275598996
6.20000 1.67057890757365903000
6.30000 1.67696143571550267179
6.40000 1.68317365918226037333
6.50000 1.68921487701505873281
6.60000 1.69508263929992510557
6.70000 1.70077506576678151864
6.80000 1.70628733612689044068
6.90000 1.71162293300773462147
7.00000 1.71678129319549611639
7.10000 1.72176599056985673752
7.20000 1.72657754556231849542
7.30000 1.73122515773223443531
7.40000 1.73571130753100758844
7.50000 1.74004015839922499186
7.60000 1.74421284668528915178
7.70000 1.74823065033822124668
7.80000 1.75209603587274861455
7.90000 1.75580894194955050069
8.00000 1.75937148981134737495
8.10000 1.76278582925124514401
8.20000 1.76605589656584765754
8.30000 1.76918313472178453275
8.40000 1.77217340454200474382
8.50000 1.77502742578530318324
8.60000 1.77774782366369387154
8.70000 1.78033687379467597208
8.80000 1.78279344084276908694
8.90000 1.78511700249619492553
9.00000 1.78731259421288698085
9.10000 1.78938009272876398567
9.20000 1.79132499556306085727
9.30000 1.79315295246613025785
9.40000 1.79486462121548320411
9.50000 1.79646636592617564096
9.60000 1.79795549407264250001
9.70000 1.79933233994640356433
9.80000 1.80059084194355492673
9.90000 1.80172544929659024894
10.00000 1.80273310712956065131
10.10000 1.80360956271389290945
10.20000 1.80435395419219230307
10.30000 1.80496916383881749682
10.40000 1.80545934814523032505
10.50000 1.80582548565081448736
10.60000 1.80607535329952387897
10.70000 1.80621083095329710183
10.80000 1.80622932856074507934
10.90000 1.80613049843858181830
11.00000 1.80590996508408469438
11.10000 1.80556114991295711585
11.20000 1.80508155059709144432
11.30000 1.80446641674983799073
11.40000 1.80371733038023449601
11.50000 1.80283457099368937079
11.60000 1.80182288559863730020
11.70000 1.80068978211823038044
11.80000 1.79944013196188330426
11.90000 1.79808105000275223967
12.00000 1.79661747218154371371
12.10000 1.79505272553426686247
12.20000 1.79339200262519292857
12.30000 1.79163974661230375373
12.40000 1.78979981766313743246
12.50000 1.78788198001154427430
12.60000 1.78589398230270096848
12.70000 1.78384580316909678795
12.80000 1.78174805344554817616
12.90000 1.77960826301661119253
13.00000 1.77743226004284056372
13.10000 1.77522224199140767750
13.20000 1.77297720097862510556
13.30000 1.77069557033048456203
13.40000 1.76837103523242542392
13.50000 1.76600280868462947073
13.60000 1.76358528946149922233
13.70000 1.76111741134542190977
13.80000 1.75860158654540056684
13.90000 1.75603789350372504995
14.00000 1.75343485288647094349
14.10000 1.75079616712197539583
14.20000 1.74812872678787588191
14.30000 1.74544097171860842049
14.40000 1.74273865427493172361
14.50000 1.74002521024524239506
14.60000 1.73730428555765670741
14.70000 1.73457263938123963480
14.80000 1.73182825824906783682
14.90000 1.72906708613402273623
15.00000 1.72628099111732096949
15.10000 1.72346692030279478758
15.20000 1.72062563710442254935
15.30000 1.71775555083865178002
15.40000 1.71486522136143399017
15.50000 1.71196189179227935289
15.60000 1.70905127333441930296
15.70000 1.70614106487886868398
15.80000 1.70323401055785637455
15.90000 1.70033083343507007051
16.00000 1.69742560810893859920
16.10000 1.69451583786195400670
16.20000 1.69159398920692550443
16.30000 1.68865689839055227779
16.40000 1.68569914111445165676
16.50000 1.68272124843005414519
16.60000 1.67971774912513203460
16.70000 1.67668833643017866613
16.80000 1.67363102442712862133
16.90000 1.67053896146393424965
17.00000 1.66740684049394495699
17.10000 1.66422781579145587840
17.20000 1.66099513727072662974
17.30000 1.65770356580029108653
17.40000 1.65434831715482456315
17.50000 1.65092401440829492829
17.60000 1.64742889349555842977
17.70000 1.64386187888094783204
17.80000 1.64021930198769457110
17.90000 1.63649949622051518674
18.00000 1.63270161673160598362
18.10000 1.62882409566687095961
18.20000 1.62486881796408413937
18.30000 1.62083454835896189938
18.40000 1.61671791994212769040
18.50000 1.61251903000026638445
18.60000 1.60823502773537425523
18.70000 1.60386262465243574862
18.80000 1.59939639406902502869
18.90000 1.59483177684011551049
19.00000 1.59016633898281220031
19.10000 1.58539644924826295007
19.20000 1.58052127312383872260
19.30000 1.57553973467634258836
19.40000 1.57045099907033075184
19.50000 1.56525385615496887681
19.60000 1.55994927482658871230
19.70000 1.55453299411559611966
19.80000 1.54900489658780614198
19.90000 1.54336381759648622391
20.00000 1.53760736521193862288
20.10000 1.53173759184104377062
20.20000 1.52575228359291666504
20.30000 1.51965358977037921515
20.40000 1.51344137607672138071
20.50000 1.50711946469183391009
20.60000 1.50068758298654553770
20.70000 1.49415138176324021361
20.80000 1.48751439130685387799
20.90000 1.48078253481461618703
21.00000 1.47396335803913388869
21.10000 1.46706756972847027759
21.20000 1.46009868467340247789
21.30000 1.45306520540614418773
21.40000 1.44596940038335527703
21.50000 1.43881412080400434190
21.60000 1.43159966469191379173
21.70000 1.42432734229670673692
21.80000 1.41699943316043708288
21.90000 1.40962136912399281348
22.00000 1.40219680293958736439
22.10000 1.39473484083570522956
22.20000 1.38724089140242690583
22.30000 1.37971601184482888496
22.40000 1.37215765468622445753
22.50000 1.36455981893283080798
22.60000 1.35691308831369151916
22.70000 1.34920722073297547261
22.80000 1.34143782032787490660
22.90000 1.33360412023546178004
23.00000 1.32571169189797824608
23.10000 1.31777199069262357728
23.20000 1.30980419777041484331
23.30000 1.30182373983270100757
23.40000 1.29384536143002808231
23.50000 1.28587719497975388893
23.60000 1.27792508931861886346
23.70000 1.26998675004505460391
23.80000 1.26205898838723065448
23.90000 1.25414079400161447742
24.00000 1.24623061986054571503
24.10000 1.23833747379742974488
24.20000 1.23046481406133674131
24.30000 1.22262763582621507827
24.40000 1.21483515391801203836
24.50000 1.20709744097856491147
24.60000 1.19942674647183018369
24.70000 1.19183121948621567395
24.80000 1.18432254799315545244
24.90000 1.17691439784760896602
25.00000 1.16962482521276881454
25.10000 1.16247531300625907098
25.20000 1.15549216510238614425
25.30000 1.14869987458038838248
25.40000 1.14212505090510995235
25.50000 1.13579160379226258832
25.60000 1.12972280036874532401
25.70000 1.12394127595840166297
25.80000 1.11846612511421194137
25.90000 1.11332226557632449067
26.00000 1.10853083592699395869
26.10000 1.10411808185220841441
26.20000 1.10010205694744521734
26.30000 1.09649784234899431926
26.40000 1.09330945435132865679
26.50000 1.09053230711244864063
26.60000 1.08815350285701879001
26.70000 1.08615376656392441016
26.80000 1.08451261280770727604
26.90000 1.08320882595647271618
27.00000 1.08223258911104686803
27.10000 1.08157500257448627851
27.20000 1.08123712658093645392
27.30000 1.08121763850993477954
27.40000 1.08152560965979904067
27.50000 1.08216311293861795536
27.60000 1.08313289684091859365
27.70000 1.08443828616201115753
27.80000 1.08607899209679955948
27.90000 1.08806053495612090415
28.00000 1.09038253615600428874
28.10000 1.09304990598096663483
28.20000 1.09606370723968412948
28.30000 1.09942163280062849598
28.40000 1.10312028793599839222
28.50000 1.10715015862890070761
28.60000 1.11149997333378285601
28.70000 1.11615800621820564890
28.80000 1.12111135887430914924
28.90000 1.12635112961722553598
29.00000 1.13186774526929602757
29.10000 1.13764843280909942103
29.20000 1.14367905545349565958
29.30000 1.14994249215080316554
29.40000 1.15641163014992200483
29.50000 1.16305773978121997621
29.60000 1.16985503955447403115
29.70000 1.17677382584887568529
29.80000 1.18379265505957587859
29.90000 1.19089758097075669557
30.00000 1.19807944447811973968
30.10000 1.20533829441323235509
30.20000 1.21267375700226975761
30.30000 1.22008923323378278224
30.40000 1.22758558388122170062
30.50000 1.23516059175720142467
30.60000 1.24280366406926882700
30.70000 1.25050514164276829653
30.80000 1.25824599371704736614
30.90000 1.26601091124326412734
31.00000 1.27378115490848741006
31.10000 1.28154176611962202564
31.20000 1.28928214471387138651
31.30000 1.29698977754606840231
31.40000 1.30466036274464934018
31.50000 1.31228403238551980789
31.60000 1.31985676970344020734
31.70000 1.32736828372648711558
31.80000 1.33481188172416265767
31.90000 1.34217875943556788206
32.00000 1.34946289629726389154
32.10000 1.35665858675534133074
32.20000 1.36376641052417770713
32.30000 1.37079049809589794953
32.40000 1.37773477982992067601
32.50000 1.38460687759992005609
32.60000 1.39141681483371473592
32.70000 1.39817048959881856033
32.80000 1.40487062961469872135
32.90000 1.41152240962657054090
33.00000 1.41812341853380307260
33.10000 1.42467415372744093310
33.20000 1.43117060747138040153
33.30000 1.43761244586258364793
33.40000 1.44399592602299262858
33.50000 1.45031763472489018756
33.60000 1.45657435115582067563
33.70000 1.46275894684599348718
33.80000 1.46886457650288510182
33.90000 1.47488345698397471719
34.00000 1.48080542697209210356
34.10000 1.48662389688481733352
34.20000 1.49233178126883031278
34.30000 1.49792376917852531952
34.40000 1.50339561994206967291
34.50000 1.50874620792365208184
34.60000 1.51397506398289136418
34.70000 1.51908233494336968410
34.80000 1.52406848132129548347
34.90000 1.52893193409157361350
35.00000 1.53367366002745186352
35.10000 1.53829326881872560575
35.20000 1.54279275661185290645
35.30000 1.54717360622523547494
35.40000 1.55143734021680682248
35.50000 1.55558984491510486332
35.60000 1.55963157906891587791
35.70000 1.56356466821235123482
35.80000 1.56739099625907000423
35.90000 1.57110896747138452579
36.00000 1.57472106978537630793
36.10000 1.57822692248294890123
36.20000 1.58162928695001092534
36.30000 1.58492831852674018653
36.40000 1.58812888076660831185
36.50000 1.59123226003779850466
36.60000 1.59423884326376893105
36.70000 1.59715017312900166745
36.80000 1.59996403871368308951
36.90000 1.60267970222780322076
37.00000 1.60529357959533370831
37.10000 1.60780125752656382228
37.20000 1.61019954684039083541
37.30000 1.61248715795475406942
37.40000 1.61465909289763082174
37.50000 1.61671019424385395937
37.60000 1.61863544715850085080
37.70000 1.62043060181113587854
37.80000 1.62208593984720797221
37.90000 1.62359514360569581004
38.00000 1.62495587958842747159
38.10000 1.62616190811401064499
38.20000 1.62721086335668248573
38.30000 1.62810204433075999992
38.40000 1.62883066880692051880
38.50000 1.62939574876240548021
38.60000 1.62979214694144357323
38.70000 1.63001355793747924273
38.80000 1.63005674888728950656
38.90000 1.62991538444760990604
39.00000 1.62958681580270524720
39.10000 1.62906782075547732550
39.20000 1.62835871696042454047
39.30000 1.62745838187186832897
39.40000 1.62636786503361532693
39.50000 1.62508455660805539512
39.60000 1.62360656675224124322
39.70000 1.62193309988081814224
39.80000 1.62005816811156506078
39.90000 1.61798244980284010495
40.00000 1.61570484933170885126
40.10000 1.61322806091451310336
40.20000 1.61055763347078020671
40.30000 1.60769634150358132859
40.40000 1.60465197154585517307
40.50000 1.60142930241768712304
40.60000 1.59803101923679816910
40.70000 1.59445925904583714452
40.80000 1.59071277578857711266
40.90000 1.58678941240827542899
41.00000 1.58268480817154493845
41.10000 1.57839035002942158763
41.20000 1.57390032442369106972
41.30000 1.56920602242854013334
41.40000 1.56429639205171089597
41.50000 1.55916677041713533306
41.60000 1.55381145102647509095
41.70000 1.54822845188492773674
41.80000 1.54241886054502069551
41.90000 1.53638594348815883717
42.00000 1.53013590050687981366
42.10000 1.52367606066512707417
42.20000 1.51701360388527828125
42.30000 1.51014974659535005995
42.40000 1.50309414995235744214
42.50000 1.49584526512169700419
42.60000 1.48840494123373562522
42.70000 1.48077543518624052031
42.80000 1.47295443988094893145
42.90000 1.46494296379790841329
43.00000 1.45673965002158158460
43.10000 1.44834594740966496757
43.20000 1.43976260546730411322
43.30000 1.43099008894750909801
43.40000 1.42203258555140008437
43.50000 1.41289259520000316264
43.60000 1.40357694035916677281
43.70000 1.39409090444059637010
43.80000 1.38444095203659733405
43.90000 1.37463213449198836921
44.00000 1.36467263248516858355
44.10000 1.35456697105975531755
44.20000 1.34432038466914575013
44.30000 1.33393840868197509143
44.40000 1.32342592520850973391
44.50000 1.31279048908879592019
44.60000 1.30204115153861400526
44.70000 1.29119245487301388582
44.80000 1.28025833545812151451
44.90000 1.26925425073505268919
45.00000 1.25820091080280179552
45.10000 1.24711635434830217769
45.20000 1.23601879519245175594
45.30000 1.22492965693789943441
45.40000 1.21386795397398970959
45.50000 1.20285421599169697552
45.60000 1.19191009734836964338
45.70000 1.18105439560800924187
45.80000 1.17030798327619725760
45.90000 1.15968553313042583630
46.00000 1.14920098559694944250
46.10000 1.13886761237862937130
46.20000 1.12869891259361103364
46.30000 1.11871048262810159474
46.40000 1.10892273287231333591
46.50000 1.09936686673603184410
46.60000 1.09007625037930259459
46.70000 1.08109186608770672037
46.80000 1.07245666521216604353
46.90000 1.06421619101994496952
47.00000 1.05640818767084534557
47.10000 1.04906973542324630345
47.20000 1.04223191577834537162
47.30000 1.03591720764209723595
47.40000 1.03014892172782474839
47.50000 1.02494211235610765102
47.60000 1.02031711858911786073
47.70000 1.01628778935201223837
47.80000 1.01287204589375453846
47.90000 1.01008611488823070545
48.00000 1.00795078370027571500
48.10000 1.00648283169063544638
48.20000 1.00569691376577267490
48.30000 1.00560647087068806311
48.40000 1.00621417682916791629
48.50000 1.00751891879507652250
48.60000 1.00951597961646946879
48.70000 1.01219032486484477362
48.80000 1.01552877948584007620
48.90000 1.01951158279737067438
49.00000 1.02412177460690679330
49.10000 1.02934417520428996693
49.20000 1.03515703325292631660
49.30000 1.04154101602817351553
49.40000 1.04847123474657138540
49.50000 1.05591294584165412627
49.60000 1.06383069574533334199
49.70000 1.07218217626436972961
49.80000 1.08092230872852281973
49.90000 1.09000827424428297318
50.00000 1.09939949154299684895
50.10000 1.10906326685631419843
50.20000 1.11896914328903636662
50.30000 1.12909742479424688483
50.40000 1.13942644114659722951
50.50000 1.14993600049133169139
50.60000 1.16060682251785854302
50.70000 1.17141396800447961877
50.80000 1.18233337470867327284
50.90000 1.19334099562446944371
51.00000 1.20441485633356416183
51.10000 1.21553726122402352294
51.20000 1.22669194609975327741
51.30000 1.23787317072792235228
51.40000 1.24906897490931220391
51.50000 1.26027317936787022619
51.60000 1.27147404147862963754
51.70000 1.28265804162177223688
51.80000 1.29381031898110937890
51.90000 1.30491273552142175420
52.00000 1.31594669991455201034
52.10000 1.32689650805855993103
52.20000 1.33774734569499333393
52.30000 1.34848789259822425741
52.40000 1.35910768777348912470
52.50000 1.36959964258282427459
52.60000 1.37995666052017735097
52.70000 1.39017582829295373991
52.80000 1.40025406739848465258
52.90000 1.41019044061360733647
53.00000 1.41998189962618889714
53.10000 1.42962898120106672661
53.20000 1.43913145564503592362
53.30000 1.44849071700511771005
53.40000 1.45770108794190038499
53.50000 1.46676466542932510063
53.60000 1.47568140243414330290
53.70000 1.48445212642813105978
53.80000 1.49307908330771280683
53.90000 1.50156809193522755809
54.00000 1.50992578551331455828
54.10000 1.51815917121492896509
54.20000 1.52627718709217428963
54.30000 1.53428285122170351396
54.40000 1.54217823972393022479
54.50000 1.54996473055292454935
54.60000 1.55763950109163577284
54.70000 1.56520242922792577679
54.80000 1.57264761439236603065
54.90000 1.57997268990606290162
55.00000 1.58717740351228539029
55.10000 1.59426280551357027511
55.20000 1.60122786192034517695
55.30000 1.60807715366178870416
55.40000 1.61481170227553156656
55.50000 1.62143244266142645848
55.60000 1.62794165498152912150
55.70000 1.63433952903244679490
55.80000 1.64062751803265813684
55.90000 1.64680646139429511287
56.00000 1.65287781668639984201
56.10000 1.65884178909322151185
56.20000 1.66470215407201296743
56.30000 1.67045695537418742551
56.40000 1.67610600570667963942
56.50000 1.68164194927398263925
56.60000 1.68706187652142741435
56.70000 1.69236280189857635620
56.80000 1.69753738259780305787
56.90000 1.70258457148183978250
57.00000 1.70750526569056295838
57.10000 1.71229821684600255849
57.20000 1.71696819615740116364
57.30000 1.72151674968732151456
57.40000 1.72594611657548567862
57.50000 1.73025630981799918994
57.60000 1.73444694752679016613
57.70000 1.73851494355671271578
57.80000 1.74245848544405786081
57.90000 1.74627630072563259304
58.00000 1.74996721908554618502
58.10000 1.75353253170450191109
58.20000 1.75697573170860843282
58.30000 1.76029813002599079622
58.40000 1.76350235218244038496
58.50000 1.76659111366524200570
58.60000 1.76956383550551800939
58.70000 1.77241977469813848835
58.80000 1.77515645943308332373
58.90000 1.77777029978509878355
59.00000 1.78025963544338105065
59.10000 1.78261893013706100943
59.20000 1.78484861520746347021
59.30000 1.78694808245958841567
59.40000 1.78891979705603347655
59.50000 1.79076612050457331629
59.60000 1.79249325057613536331
59.70000 1.79410700487401252440
59.80000 1.79561426546405004885
59.90000 1.79701957573895115317
60.00000 1.79832702046846863252
60.10000 1.79954005105832529231
60.20000 1.80065708799065903657
60.30000 1.80168004412548234229
60.40000 1.80260394803600715957
60.50000 1.80342882935423875296
60.60000 1.80415231374349322147
60.70000 1.80477547255579689740
60.80000 1.80529927811568129480
60.90000 1.80572899028647153189
61.00000 1.80606876285123762172
61.10000 1.80632343203923477199
61.20000 1.80649894130386912884
61.30000 1.80659618746553320628
61.40000 1.80661728115420173515
61.50000 1.80656063527853943992
61.60000 1.80642018213343708202
61.70000 1.80619418606001497670
61.80000 1.80587649986232447234
61.90000 1.80546108850620206325
62.00000 1.80494366657217310506
62.10000 1.80432287515289236273
62.20000 1.80359916597507884298
62.30000 1.80277574892441905179
62.40000 1.80185409686356125897
62.50000 1.80084039296823859309
62.60000 1.79973844784235245275
62.70000 1.79855145872393653901
62.80000 1.79727729546361320521
62.90000 1.79591841248148018423
63.00000 1.79447017470394308027
63.10000 1.79292647938307832890
63.20000 1.79128473390776152173
63.30000 1.78954074599434589124
63.40000 1.78769248307755660261
63.50000 1.78573811521958616674
63.60000 1.78368050301083910233
63.70000 1.78151962237355106826
63.80000 1.77925693830064914545
63.90000 1.77689169025998880661
64.00000 1.77442497742254518795
64.10000 1.77185371955954648440
64.20000 1.76917807125173242126
64.30000 1.76639983640199650013
64.40000 1.76352025094525069930
64.50000 1.76054422367005595194
64.60000 1.75747897755165196741
64.70000 1.75432799053369720781
64.80000 1.75109886232788124668
64.90000 1.74779342590421709138
65.00000 1.74441405960224936499
65.10000 1.74095599896407491025
65.20000 1.73741878317088537224
65.30000 1.73379787485046826031
65.40000 1.73008965694844843783
65.50000 1.72629271342203144920
65.60000 1.72240858206321069178
65.70000 1.71843701982993837038
65.80000 1.71437788725735727158
65.90000 1.71023401077279479999
66.00000 1.70600437994894960351
66.10000 1.70168660877759745036
66.20000 1.69727963901945162054
66.30000 1.69278013126808645207
66.40000 1.68818657804076857315
66.50000 1.68349925916883016607
66.60000 1.67871801669369117425
66.70000 1.67384635305096028996
66.80000 1.66888610833633581420
66.90000 1.66383966055416529730
67.00000 1.65870694870100547245
67.10000 1.65348927949775350214
67.20000 1.64818417141592522939
67.30000 1.64278567748139318868
67.40000 1.63728864418128790734
67.50000 1.63168576080659599534
67.60000 1.62597098642810966979
67.70000 1.62013918599761051517
67.80000 1.61418444133500431902
67.90000 1.60810253155543536691
68.00000 1.60189247278991856807
68.10000 1.59555224888500595914
68.20000 1.58908185808598293241
68.30000 1.58247744803646412027
68.40000 1.57573685227070830222
68.50000 1.56885508789148527910
68.60000 1.56183019965551953083
68.70000 1.55465493916142047549
68.80000 1.54733038653643714966
68.90000 1.53985252012327466268
69.00000 1.53222413532322352594
69.10000 1.52444978282067395885
69.20000 1.51653687746918966902
69.30000 1.50849112256784593912
69.40000 1.50032267531588017387
69.50000 1.49203719392312737345
69.60000 1.48363766980385072723
69.70000 1.47512749609177850210
69.80000 1.46650253071721632129
69.90000 1.45776161292133083799
70.00000 1.44890331871039621827
70.10000 1.43992491278330204463
70.20000 1.43082785911198975368
70.30000 1.42161391963465242372
70.40000 1.41228781368706853258
70.50000 1.40285138221053195068
70.60000 1.39330583224143578548
70.70000 1.38365591303401728352
70.80000 1.37389890283019004964
70.90000 1.36403658177960901782
71.00000 1.35407309934545261979
71.10000 1.34401361773867455111
71.20000 1.33387192715267832793
71.30000 1.32365897118668749647
71.40000 1.31339237231986390122
71.50000 1.30309172464604347973
71.60000 1.29277437274607203593
71.70000 1.28245822619335246712
71.80000 1.27216270642123446897
71.90000 1.26190506263228851506
72.00000 1.25170715590748301833
72.10000 1.24158810502718654227
72.20000 1.23157031777239581213
72.30000 1.22167405841574617598
72.40000 1.21191823076064005548
72.50000 1.20231774864259572735
72.60000 1.19288027481763650797
72.70000 1.18361605116228463556
72.80000 1.17452838280136934288
72.90000 1.16562230161146110425
73.00000 1.15689970598016836041
73.10000 1.14836833228455059135
73.20000 1.14003762126738607029
73.30000 1.13191564346553670200
73.40000 1.12401489592353712721
73.50000 1.11635231674816709720
73.60000 1.10894462242665661433
73.70000 1.10181150177922902276
73.80000 1.09497210345606522214
73.90000 1.08844854555187862587
74.00000 1.08225876344846475906
74.10000 1.07642470949853246110
74.20000 1.07096356674585340443
74.30000 1.06589554508591506731
74.40000 1.06124234496885771411
74.50000 1.05702323657051172698
74.60000 1.05325965832457477636
74.70000 1.04996950920967224056
74.80000 1.04716932240445241186
74.90000 1.04486972722775349818
75.00000 1.04307701173642974692
75.10000 1.04179525925250782934
75.20000 1.04102632340685794975
75.30000 1.04077636427860908643
75.40000 1.04104946095082341193
75.50000 1.04185561709144708147
75.60000 1.04320706367671801726
75.70000 1.04510682519491757455
75.80000 1.04755923592415526943
75.90000 1.05055641462702991769
76.00000 1.05408156171617004525
76.10000 1.05810996016907429922
76.20000 1.06261235063921593777
76.30000 1.06755937091292491731
76.40000 1.07292674864503215068
76.50000 1.07869318210555127249
76.60000 1.08484560934079463139
76.70000 1.09137419576834415826
76.80000 1.09826679097658233799
76.90000 1.10550851679758668424
77.00000 1.11307583657224362548
77.10000 1.12094191518829377745
77.20000 1.12907130696072513381
77.30000 1.13743157278185310623
77.40000 1.14598533202218605010
77.50000 1.15470376803490166838
77.60000 1.16356088229795693832
77.70000 1.17253159652991867680
77.80000 1.18160019529365346157
77.90000 1.19074136361386220217
78.00000 1.19993849042565510996
78.10000 1.20917500061240101706
78.20000 1.21843133883325571658
78.30000 1.22769460953365760064
78.40000 1.23694888590394065644
78.50000 1.24618594614808587962
78.60000 1.25539500472281631585
78.70000 1.26457325745486172684
78.80000 1.27371417365160854207
78.90000 1.28281856552436907737
79.00000 1.29188615881353880228
79.10000 1.30092073980892471587
79.20000 1.30992608635525691633
79.30000 1.31890810052671979181
79.40000 1.32787257262359327639
79.50000 1.33682305679584985231
79.60000 1.34575890961085596670
79.70000 1.35467587407652610043
79.80000 1.36356836099111657262
79.90000 1.37242600157021216354
80.00000 1.38123859821936629805
80.10000 1.38999240726379509241
80.20000 1.39867402585627506175
80.30000 1.40727295562481410175
80.40000 1.41577633473546943590
80.50000 1.42417217364650121154
80.60000 1.43244759980217077398
80.70000 1.44059215289373279301
80.80000 1.44859319078131801081
80.90000 1.45643713394880178741
81.00000 1.46411202677288325046
81.10000 1.47160796081157429976
81.20000 1.47891543263940551794
81.30000 1.48602942255865176392
81.40000 1.49294571090512196159
81.50000 1.49966341527957532554
81.60000 1.50618544919707679401
81.70000 1.51251859891176214256
81.80000 1.51866888391248735691
81.90000 1.52464540935294197343
82.00000 1.53045646782781770176
82.10000 1.53610881752693549207
82.20000 1.54161077201056168541
82.30000 1.54696682097871769448
82.40000 1.55217909087160428737
82.50000 1.55725345571008446550
82.60000 1.56218467700365055142
82.70000 1.56697490096746603888
82.80000 1.57162146162999441269
82.90000 1.57612026174908366349
83.00000 1.58046201950853599119
83.10000 1.58464633575634156388
83.20000 1.58866145067412018449
83.30000 1.59250254715463485188
83.40000 1.59616237303132791271
83.50000 1.59963457649364406329
83.60000 1.60291809663188967317
83.70000 1.60600627946250571315
83.80000 1.60889869716958873544
83.90000 1.61159297865528068948
84.00000 1.61408755877151844181
84.10000 1.61637738192292210755
84.20000 1.61845982080155452958
84.30000 1.62033108197368108130
84.40000 1.62198455745885570992
84.50000 1.62341527167296291884
84.60000 1.62462160678756208643
84.70000 1.62560194371131335701
84.80000 1.62635602546244467744
84.90000 1.62688766397591201355
85.00000 1.62719898504423852777
85.10000 1.62729465408849666017
85.20000 1.62717684712940775053
85.30000 1.62684511447801938561
85.40000 1.62630024622300294356
85.50000 1.62553879170476888376
85.60000 1.62456309562325094692
85.70000 1.62336801805197579172
85.80000 1.62195430329741410998
85.90000 1.62032266079105367796
86.00000 1.61847455702275406514
86.10000 1.61641003763525299385
86.20000 1.61412948520061425708
86.30000 1.61163136205057761962
86.40000 1.60891581815954559903
86.50000 1.60597626236442237147
86.60000 1.60281221476441213200
86.70000 1.59941821962862483830
86.80000 1.59579192154303124859
86.90000 1.59193091211836200087
87.00000 1.58783235544499470310
87.10000 1.58349442966623662196
87.20000 1.57891843880645082546
87.30000 1.57410457398134765727
87.40000 1.56905247192055371364
87.50000 1.56376424059798732820
87.60000 1.55824481278199671727
87.70000 1.55249298260120969862
87.80000 1.54651850901242045238
87.90000 1.54032105309282843678
88.00000 1.53390840250192253779
88.10000 1.52728214016566041948
88.20000 1.52045027724914437597
88.30000 1.51341608553464238643
88.40000 1.50618429809967146662
88.50000 1.49876472588962407832
88.60000 1.49115981646535794785
88.70000 1.48337779897738795839
88.80000 1.47542477925816333362
88.90000 1.46730396721674544786
89.00000 1.45902060588224729842
89.10000 1.45057770911661261471
89.20000 1.44197650899520551100
89.30000 1.43322308924361109038
89.40000 1.42431668173724624111
89.50000 1.41525964589788258400
89.60000 1.40605134741267539528
89.70000 1.39669605728447590545
89.80000 1.38719283114821495245
89.90000 1.37754687914785680443
90.00000 1.36776577128724785178
90.10000 1.35785509946717068695
90.20000 1.34782632104474054153
90.30000 1.33769145106223953919
90.40000 1.32746500075331552976
90.50000 1.31715999092213547237
90.60000 1.30678973649856922956
90.70000 1.29636969523550649837
90.80000 1.28591392242327013387
90.90000 1.27543786103792606521
91.00000 1.26495822426829574726
91.10000 1.25449157043042740407
91.20000 1.24405420897764740451
91.30000 1.23365968823091564938
91.40000 1.22332103370129298206
91.50000 1.21304591943174187489
91.60000 1.20284074023704401629
91.70000 1.19271206379494627798
91.80000 1.18266752918053854887
91.90000 1.17271875255493377822
92.00000 1.16288522447445345464
92.10000 1.15319101506125168040
92.20000 1.14366762279344080415
92.30000 1.13434977890507829022
92.40000 1.12527927198451496225
92.50000 1.11649839446861722748
92.60000 1.10805373838365799721
92.70000 1.09999150008125062784
92.80000 1.09236148152294348464
92.90000 1.08520838995144153833
93.00000 1.07857941071763464290
93.10000 1.07251472547699782153
93.20000 1.06704720401582984514
93.30000 1.06219887532373145513
93.40000 1.05798511928193016527
93.50000 1.05440849871906855756
93.60000 1.05146458389286702593
93.70000 1.04914374629218469168
93.80000 1.04743237887894223717
93.90000 1.04631539200806942922
94.00000 1.04577697842369813758
94.10000 1.04580148287569376538
94.20000 1.04637247812048267767
94.30000 1.04747952089480011943
94.40000 1.04910855526442067042
94.50000 1.05125311884103345094
94.60000 1.05390749744984735069
94.70000 1.05706840835066109736
94.80000 1.06073295896469626008
94.90000 1.06489357601827986611
95.00000 1.06954176202007184643
95.10000 1.07466098283226045481
95.20000 1.08023316872330855123
95.30000 1.08623770468438444829
95.40000 1.09265046781713318406
95.50000 1.09945220276554087224
95.60000 1.10662211891910058640
95.70000 1.11413699831349286360
95.80000 1.12197450446121992081
95.90000 1.13010853915984547789
96.00000 1.13850331521212532655
96.10000 1.14712327138804049283
96.20000 1.15592988809183405420
96.30000 1.16488859507937496160
96.40000 1.17396764085088818942
96.50000 1.18314191947120189931
96.60000 1.19238765741473523523
96.70000 1.20168567570184508711
96.80000 1.21101190991088109942
96.90000 1.22034014865487401122
97.00000 1.22964376445090795247
97.10000 1.23889176835589637394
97.20000 1.24805356599546639811
97.30000 1.25711050645637354803
97.40000 1.26604291149628889662
97.50000 1.27484396500356073968
97.60000 1.28350878216044941871
97.70000 1.29203643736351336694
97.80000 1.30042794283035920928
97.90000 1.30867825218385897955
98.00000 1.31678019261340652959
98.10000 1.32472250367916676378
98.20000 1.33249165157197138816
98.30000 1.34007612213448531395
98.40000 1.34746453695004530163
98.50000 1.35465116890437886633
98.60000 1.36163279473211866380
98.70000 1.36840926298750258057
98.80000 1.37497993569397222677
98.90000 1.38134095365336938959
99.00000 1.38748957362208671841
99.10000 1.39342085209099695028
99.20000 1.39912896614929676038
99.30000 1.40460672768501290558
99.40000 1.40984949199196436778
99.50000 1.41485735275998760312
99.60000 1.41962648674677805195
99.70000 1.42416001499620821224
99.80000 1.42845431297854255174
99.90000 1.43251381166849487378
100.00000 1.43633624668947208184
100.10000 1.43992353443403375745
100.20000 1.44327670520208979086
100.30000 1.44640437994531805828
100.40000 1.44931244232463553359
100.50000 1.45200715614007908373
100.60000 1.45449844965369419949
100.70000 1.45679516086785516202
100.80000 1.45890595183719776337
100.90000 1.46083562855613567486
101.00000 1.46259164515082609574
101.10000 1.46417790704340297391
101.20000 1.46560371515120007217
101.30000 1.46687309038137310837
101.40000 1.46799203741777836660
101.50000 1.46896659621994127902
101.60000 1.46980110617627445028
101.70000 1.47050055519098665860
101.80000 1.47106654988107183185
101.90000 1.47150015322867024158
102.00000 1.47180120710984606801
102.10000 1.47196428981412453285
102.20000 1.47199109999381450064
102.30000 1.47187516506360008628
102.40000 1.47161285263482256663
102.50000 1.47120504650609460856
102.60000 1.47064853934106227704
102.70000 1.46994949716410325387
102.80000 1.46911262312798878217
102.90000 1.46814467667903901302
103.00000 1.46705797270932684843
103.10000 1.46586376308646091041
103.20000 1.46457364457407876707
103.30000 1.46319835083490987373
103.40000 1.46174767306433568339
103.50000 1.46022860843670639269
103.60000 1.45864647577334515698
103.70000 1.45701003378116789137
103.80000 1.45532310423321459752
103.90000 1.45359304374401847231
104.00000 1.45182315170133583319
104.10000 1.45002283351987254145
104.20000 1.44819254912528810455
104.30000 1.44633678999152890939
104.40000 1.44445772204692789340
104.50000 1.44255756855731757655
104.60000 1.44063791849756613297
104.70000 1.43870068280306310557
104.80000 1.43675038292216926069
104.90000 1.43479407854820755808
105.00000 1.43283836260689223633
105.10000 1.43088829876653893895
105.20000 1.42895108353330275922
105.30000 1.42703227312103912347
105.40000 1.42513522755245931784
105.50000 1.42326606567886666522
105.60000 1.42142488258648406144
105.70000 1.41962062188388909018
105.80000 1.41785773475514813372
105.90000 1.41614273788202578912
106.00000 1.41448018272367464087
106.10000 1.41287636541701694642
106.20000 1.41133549149909781470
106.30000 1.40986211414237243486
106.40000 1.40846191834710248938
106.50000 1.40714409568387842487
106.60000 1.40591770029543336708
106.70000 1.40479320334951791793
106.80000 1.40378025184499585907
106.90000 1.40288918519817523041
107.00000 1.40212621940358850134
107.10000 1.40149035124934056750
107.20000 1.40098307474858524787
107.30000 1.40059799105560621962
107.40000 1.40033199429742374218
107.50000 1.40017820999685607877
107.60000 1.40013476196043357860
107.70000 1.40019840157493395133
107.80000 1.40036772279176729102
107.90000 1.40063967498889592178
108.00000 1.40100722167374997439
108.10000 1.40146437210547739275
108.20000 1.40199824735732105693
108.30000 1.40260048434648702712
108.40000 1.40325774203672220466
108.50000 1.40396007643130650383
108.60000 1.40470181737228488573
108.70000 1.40547780680094696399
108.80000 1.40628797503498549968
108.90000 1.40713278813124100977
109.00000 1.40801531993973701933
109.10000 1.40893697726974289245
109.20000 1.40990589562353415956
109.30000 1.41092177742247638751
109.40000 1.41199017317968611987
109.50000 1.41311558001530787736
109.60000 1.41430102671708472460
109.70000 1.41554997437073905660
109.80000 1.41686336273121269525
109.90000 1.41824019680059837175
110.00000 1.41967051650233266369
110.10000 1.42114561933955240968
110.20000 1.42264821028777173940
110.30000 1.42415857278429497224
110.40000 1.42565767648127928845
110.50000 1.42712179877612408362
110.60000 1.42853454333523205846
110.70000 1.42987709571732073394
110.80000 1.43113534718453516366
110.90000 1.43229901963032844910
111.00000 1.43335953733388190687
111.10000 1.43431257594256629316
111.20000 1.43515621502782755429
111.30000 1.43588950690643324305
111.40000 1.43651095300001106535
111.50000 1.43702113344132834294
111.60000 1.43741664368755658289
111.70000 1.43769509461846603324
111.80000 1.43785281565186636456
111.90000 1.43788553292464835203
112.00000 1.43778773781876440094
112.10000 1.43755771236531578770
112.20000 1.43719287076787296454
112.30000 1.43668947343606579374
112.40000 1.43605180368153850245
112.50000 1.43527753889239136243
112.60000 1.43436544132274742977
112.70000 1.43331430816691423971
112.80000 1.43211612762862216152
112.90000 1.43076495296467197187
113.00000 1.42924885874399074155
113.10000 1.42756056780089019100
113.20000 1.42568846941188382468
113.30000 1.42362445167853168621
113.40000 1.42136389637629391982
113.50000 1.41890587264307282519
113.60000 1.41624901664961448261
113.70000 1.41339711400794928890
113.80000 1.41034948916642643636
113.90000 1.40710900366496127399
114.00000 1.40367693814851856032
114.10000 1.40005367999087806404
114.20000 1.39623716063890807761
114.30000 1.39222514140888865073
114.40000 1.38801480619552470247
114.50000 1.38360323992826787540
114.60000 1.37899017351430028237
114.70000 1.37416847100128156011
114.80000 1.36914153832684515481
114.90000 1.36390208097722323256
115.00000 1.35845137382167640104
115.10000 1.35278690286607964335
115.20000 1.34690883302991223645
115.30000 1.34081891492401016172
115.40000 1.33452392710734115184
115.50000 1.32803243682298663950
115.60000 1.32135977707549430309
115.70000 1.31452188345306750925
115.80000 1.30754140953776297600
115.90000 1.30043728769825728955
116.00000 1.29322850910463615560
116.10000 1.28593298629322049131
116.20000 1.27856095170390684038
116.30000 1.27112118479946671054
116.40000 1.26361670246558548724
116.50000 1.25605275401672520675
116.60000 1.24843290247413777459
116.70000 1.24076612734793820208
116.80000 1.23306146447612253648
116.90000 1.22533532232813724596
117.00000 1.21760174549727054832
117.10000 1.20987530127282125619
117.20000 1.20216698599944924622
117.30000 1.19447997159684515155
117.40000 1.18681848776002811305
117.50000 1.17918053029084566886
117.60000 1.17156936940925525376
117.70000 1.16399189891940399191
117.80000 1.15646580089252963607
117.90000 1.14901107193359977648
118.00000 1.14165746189345252314
118.10000 1.13443419425676692707
118.20000 1.12736885864210387989
118.30000 1.12048340033933568310
118.40000 1.11379818197957209630
118.50000 1.10733490566133604564
118.60000 1.10111457701231074021
118.70000 1.09516120930436538174
118.80000 1.08950873474240673478
118.90000 1.08419428507532726249
119.00000 1.07925716839176009245
119.10000 1.07473203554513996817
119.20000 1.07064875208538864667
119.30000 1.06702896944600337312
119.40000 1.06388189412218121459
119.50000 1.06121326469046738918
119.60000 1.05902797362156586236
119.70000 1.05732544828449106992
119.80000 1.05611263354009736985
119.90000 1.05539093397754748763
120.00000 1.05516758484233204765
120.10000 1.05543777691581610357
120.20000 1.05619762975780247676
120.30000 1.05743510977506321874
120.40000 1.05913499374395141358
120.50000 1.06127533533810159871
120.60000 1.06383966926835361359
120.70000 1.06681534071740831899
120.80000 1.07018755344845979945
120.90000 1.07395379848250455359
121.00000 1.07810648504588821993
121.10000 1.08264028340857518638
121.20000 1.08755036708834777534
121.30000 1.09282356096764312029
121.40000 1.09844862405712903692
121.50000 1.10441082796077293802
121.60000 1.11069472721941018495
121.70000 1.11728963179920362133
121.80000 1.12418276713530883051
121.90000 1.13136412147858038745
122.00000 1.13882651486607037112
122.10000 1.14655674768805054553
122.20000 1.15454348375017906901
122.30000 1.16276885877933624680
122.40000 1.17121346134511278507
122.50000 1.17985503791652303136
122.60000 1.18867439336346435826
122.70000 1.19765041710216925887
122.80000 1.20676537700582046488
122.90000 1.21599973989882086651
123.00000 1.22533744403327526813
123.10000 1.23476045962607662374
123.20000 1.24424673106582843857
123.30000 1.25377377926681813343
123.40000 1.26331834981765383997
123.50000 1.27285410162398424036
123.60000 1.28236081622373349871
123.70000 1.29181765784030061771
123.80000 1.30121157446665836211
123.90000 1.31053166934874183527
124.00000 1.31977409988679502044
124.10000 1.32893756053059167043
124.20000 1.33802417694487120205
124.30000 1.34703588839199083901
124.40000 1.35597601167351039536
124.50000 1.36484494909898098651
124.60000 1.37364481659015479284
124.70000 1.38237616998449448821
124.80000 1.39103663634966854168
124.90000 1.39962466309828936223
125.00000 1.40813365932357429746
125.10000 1.41656028843710001836
125.20000 1.42489680447041497321
125.30000 1.43313759625550260699
125.40000 1.44127381540080717585
125.50000 1.44930114387452271823
125.60000 1.45721259500081181531
125.70000 1.46500382834482722726
125.80000 1.47267174224706301315
125.90000 1.48021176243434844554
126.00000 1.48761908422115908266
126.10000 1.49489036233497739411
126.20000 1.50202639677137498700
126.30000 1.50902433987295248000
126.40000 1.51588775609211911069
126.50000 1.52262116112380363830
126.60000 1.52922675156629404290
126.70000 1.53570958612525434740
126.80000 1.54207151052893782458
126.90000 1.54831137186387673963
127.00000 1.55442662727257731442
127.10000 1.56040790236848006037
127.20000 1.56625014330214827278
127.30000 1.57194361464939320513
127.40000 1.57748200879883254534
127.50000 1.58285706416530232447
127.60000 1.58806418863375922422
127.70000 1.59309939001965599271
127.80000 1.59795601951148830734
127.90000 1.60263028211406263818
128.00000 1.60711765176697626862
128.10000 1.61141201537936907615
128.20000 1.61551024129530048609
128.30000 1.61941214651335748217
128.40000 1.62311827513000419670
128.50000 1.62663319488721857326
128.60000 1.62996255101183229607
128.70000 1.63311451901389940462
128.80000 1.63609908809277196540
128.90000 1.63892301710879635812
129.00000 1.64159476495601678682
129.10000 1.64412178160652077652
129.20000 1.64650669694872483382
129.30000 1.64875135782385331747
129.40000 1.65085682111320604980
129.50000 1.65282230475057420795
129.60000 1.65464310544388997553
129.70000 1.65632048645846314666
129.80000 1.65785312381706480289
129.90000 1.65924398156178345681
130.00000 1.66049876998478984118
130.10000 1.66162577315982915034
130.20000 1.66263113387455847918
130.30000 1.66352379787636341466
130.40000 1.66430669661904563280
130.50000 1.66498311213807811402
130.60000 1.66554839775102302489
130.70000 1.66599894732439732115
130.80000 1.66632600050440309991
130.90000 1.66652561319920912879
131.00000 1.66659667904715326778
131.10000 1.66653904844321004586
131.20000 1.66635895897912704203
131.30000 1.66606312427260690511
131.40000 1.66566258223116724967
131.50000 1.66516204175179299575
131.60000 1.66456837409491833706
131.70000 1.66388175837707890895
131.80000 1.66310085167105846203
131.90000 1.66222166998117311874
132.00000 1.66124044815252436713
132.10000 1.66015788724145150205
132.20000 1.65897514706941887930
132.30000 1.65770013258007553312
132.40000 1.65634204281905493144
132.50000 1.65490932312468407339
132.60000 1.65341230494332538096
132.70000 1.65185640777671713458
132.80000 1.65024278578789733183
132.90000 1.64857020648378818140
133.00000 1.64683166013682163481
133.10000 1.64501898823509025171
133.20000 1.64312255686056479869
133.30000 1.64113619312475099651
133.40000 1.63905148315542547511
133.50000 1.63686323074715072542
133.60000 1.63456903785860326689
133.70000 1.63216719871402880732
133.80000 1.62965654773206737789
133.90000 1.62703817638984734426
134.00000 1.62430996143162281598
134.10000 1.62147420881893770564
134.20000 1.61853305217471539900
134.30000 1.61549027355846373724
134.40000 1.61234682314134882907
134.50000 1.60910697671721006058
134.60000 1.60577206697681723000
134.70000 1.60234147644657816240
134.80000 1.59881242729752385421
134.90000 1.59517828327682545591
135.00000 1.59143474794915798332
135.10000 1.58757596707496173913
135.20000 1.58359896222433790782
135.30000 1.57950417866652065403
135.40000 1.57529220769132226416
135.50000 1.57096979164145610250
135.60000 1.56654247605291571295
135.70000 1.56201593989946210151
135.80000 1.55739784306676115288
135.90000 1.55268986698084688698
136.00000 1.54789288834886763297
136.10000 1.54300857590909066210
136.20000 1.53803565227663041972
136.30000 1.53297415140993163453
136.40000 1.52782662926688118384
136.50000 1.52259654737491113227
136.60000 1.51728730198403756363
136.70000 1.51190515433343238536
136.80000 1.50645042250782352123
136.90000 1.50092829149163551903
137.00000 1.49533006478904181765
137.10000 1.48965320229206368124
137.20000 1.48388765267893512451
137.30000 1.47802092396488081653
137.40000 1.47204195666767596383
137.50000 1.46594019083897143828
137.60000 1.45970741476125961343
137.70000 1.45333766142490094076
137.80000 1.44682956347007231036
137.90000 1.44018533068664464854
138.00000 1.43340811895496113099
138.10000 1.42650798607718982513
138.20000 1.41949275913088052638
138.30000 1.41237774859950268192
138.40000 1.40517292914502163775
138.50000 1.39789298254837805734
138.60000 1.39054999531156735752
138.70000 1.38315553529203648992
138.80000 1.37571865685430027899
138.90000 1.36824842060314471243
139.00000 1.36075208465465890683
139.10000 1.35323338597080141651
139.20000 1.34569672172521844187
139.30000 1.33814366119411857414
139.40000 1.33057585724151781635
139.50000 1.32298924116184709055
139.60000 1.31538087092294298728
139.70000 1.30774803968080946230
139.80000 1.30008059881762715273
139.90000 1.29237325606111178146
140.00000 1.28462133594067321951
140.10000 1.27682227947040460467
140.20000 1.26897896576302634946
140.30000 1.26109918659477375780
140.40000 1.25319816323117869466
140.50000 1.24529736732757931258
140.60000 1.23742479734891364427
140.70000 1.22961096171797362518
140.80000 1.22188907828411331618
140.90000 1.21429166228876001452
141.00000 1.20685228396933483203
141.10000 1.19959454459996607638
141.20000 1.19254296782757475618
141.30000 1.18571258908641094009
141.40000 1.17911309581269599263
141.50000 1.17274868004743454496
141.60000 1.16662045333561677616
141.70000 1.16072280858997511128
141.80000 1.15505255583544768848
141.90000 1.14960222216643266194
142.00000 1.14436354270048292202
142.10000 1.13932857651601102987
142.20000 1.13449256606863669655
142.30000 1.12985245418948398193
142.40000 1.12540867599730187969
142.50000 1.12116477605657947284
142.60000 1.11712946198057098775
142.70000 1.11331585587289647655
142.80000 1.10974001159776157725
142.90000 1.10641816774536019004
143.00000 1.10336920677078894088
143.10000 1.10060996878185689091
143.20000 1.09815434712339048318
143.30000 1.09601069578768253916
143.40000 1.09418675381719002054
143.50000 1.09268655653165240175
143.60000 1.09151327493759781574
143.70000 1.09066826879303681335
143.80000 1.09015774216853590164
143.90000 1.08998868275271555683
144.00000 1.09016952089984610796
144.10000 1.09071268009407500423
144.20000 1.09162786476390387164
144.30000 1.09291917661142720018
144.40000 1.09458827499019008996
144.50000 1.09662879377526833202
144.60000 1.09902658316530269449
144.70000 1.10175879723558368326
144.80000 1.10479868719599771255
144.90000 1.10811377537191549886
145.00000 1.11167283436359998155
145.10000 1.11544647558365614300
145.20000 1.11940714556456177733
145.30000 1.12353125984860786159
145.40000 1.12780016854139545743
145.50000 1.13219768899870132176
145.60000 1.13670819093248377982
145.70000 1.14131801829551433749
145.80000 1.14601177286186724409
145.90000 1.15077562925446070640
146.00000 1.15559668558974328688
146.10000 1.16046102885620420131
146.20000 1.16536762557314934189
146.30000 1.17031225858785227030
146.40000 1.17529762397445524657
146.50000 1.18033318909069061218
146.60000 1.18542647282655198850
146.70000 1.19058726476012668627
146.80000 1.19582331113337977109
146.90000 1.20113638681417024167
147.00000 1.20652348316392085050
147.10000 1.21197833080959001112
147.20000 1.21749224676833158057
147.30000 1.22304527864016547210
147.40000 1.22862155719855412278
147.50000 1.23420364001974973919
147.60000 1.23977163765025694347
147.70000 1.24530716393868063220
147.80000 1.25079338695125822926
147.90000 1.25621124273985066098
148.00000 1.26154768142428924999
148.10000 1.26678322986413109525
148.20000 1.27190385177221631055
148.30000 1.27689311486200754750
148.40000 1.28173888466996272212
148.50000 1.28642868395181549605
148.60000 1.29095507853488070160
148.70000 1.29531403578977711932
148.80000 1.29950670554060628133
148.90000 1.30353600155461759306
149.00000 1.30741302041359523856
149.10000 1.31114956230172307524
149.20000 1.31476027299694448898
149.30000 1.31826251969818211925
149.40000 1.32166921855129848522
149.50000 1.32499553547662944568
149.60000 1.32825063439397611303
149.70000 1.33143924005153160425
149.80000 1.33456577347427878654
149.90000 1.33762673504158102260
150.00000 1.34061492597016836287
150.10000 1.34352217699634567662
150.20000 1.34633768379741937608
150.30000 1.34904497172592433928
150.40000 1.35163118208037801986
150.50000 1.35408075084501515115
150.60000 1.35637838654152846243
150.70000 1.35851031625380011318
150.80000 1.36046923429859302349
150.90000 1.36224713258571405223
151.00000 1.36384436544680566422
151.10000 1.36526568451492253859
151.20000 1.36652245723003030346
151.30000 1.36762452267462650963
151.40000 1.36858743810287839423
151.50000 1.36942261752681739472
151.60000 1.37014250862017999065
151.70000 1.37075740594825895691
151.80000 1.37127086091005375815
151.90000 1.37168840943597682642
152.00000 1.37201234596704704725
152.10000 1.37224354624862419135
152.20000 1.37238709139258519914
152.30000 1.37244483862667500652
152.40000 1.37242434805055830443
152.50000 1.37233106348213221519
152.60000 1.37217501416036576948
152.70000 1.37195893469046660092
152.80000 1.37168532356404542818
152.90000 1.37135360705618155310
153.00000 1.37095818620007517718
153.10000 1.37049583934684019163
153.20000 1.36995551543909629241
153.30000 1.36933658420601616525
153.40000 1.36863707304018328641
153.50000 1.36785687461444591008
153.60000 1.36700343168625586299
153.70000 1.36608564323544517660
153.80000 1.36511375592878705706
153.90000 1.36410103946958415914
154.00000 1.36306043703755117096
154.10000 1.36200659788012774516
154.20000 1.36095105182331961780
154.30000 1.35990412988452976460
154.40000 1.35887531701955643403
154.50000 1.35786855635661583722
154.60000 1.35688829750499359224
154.70000 1.35593841989523993279
154.80000 1.35502441777777569317
154.90000 1.35415702308336458296
155.00000 1.35334719841177489319
155.10000 1.35261324782289486490
155.20000 1.35197091009903020028
155.30000 1.35143723580083437036
155.40000 1.35102060878766760579
155.50000 1.35073182972527896226
155.60000 1.35056920741589544060
155.70000 1.35053314221791684248
155.80000 1.35062260124655103448
155.90000 1.35083726762256600099
156.00000 1.35118538329349907159
156.10000 1.35167602288862104384
156.20000 1.35232284394259938124
156.30000 1.35313818730756394243
156.40000 1.35412761666653856040
156.50000 1.35529616147652391998
156.60000 1.35663421245153625235
156.70000 1.35813579526717430525
156.80000 1.35978851747394896142
156.90000 1.36158572821581821984
157.00000 1.36351937848128876528
157.10000 1.36559001875562930609
157.20000 1.36779891920523171613
157.30000 1.37014771199531621886
157.40000 1.37263738562302025039
157.50000 1.37526350384317259391
157.60000 1.37802155563764676547
157.70000 1.38090236288088087259
157.80000 1.38389889067012406504
157.90000 1.38700574081075814413
158.00000 1.39021613898199297231
158.10000 1.39352713289695224362
158.20000 1.39693397602069941206
158.30000 1.40042572809770957877
158.40000 1.40399148886914553118
158.50000 1.40761443011394281457
158.60000 1.41127224787352776740
158.70000 1.41494461827945760769
158.80000 1.41860287581866969793
158.90000 1.42222500167659828690
159.00000 1.42578727199747438340
159.10000 1.42927264908484133491
159.20000 1.43266390617792838984
159.30000 1.43595310005689252664
159.40000 1.43913501366654268474
159.50000 1.44221062374051315265
159.60000 1.44518329981044273067
159.70000 1.44805905825038779735
159.80000 1.45084232611610831788
159.90000 1.45353661001641097295
160.00000 1.45613857272788430175
160.10000 1.45864415633217411522
160.20000 1.46104670192126302202
160.30000 1.46333351524968497182
160.40000 1.46549802109078264016
160.50000 1.46752977814489338559
160.60000 1.46942249567134366775
160.70000 1.47117348575686341452
160.80000 1.47277876503227734445
160.90000 1.47423885133651256654
161.00000 1.47554905112774885346
161.10000 1.47670484254674264950
161.20000 1.47769967575925250996
161.30000 1.47852557267603592842
161.40000 1.47917067587313939422
161.50000 1.47962360837815777262
161.60000 1.47987371993356243936
161.70000 1.47990992394672453591
161.80000 1.47972372205726295844
161.90000 1.47931126638074381969
162.00000 1.47866710758236588293
162.10000 1.47779187119364004167
162.20000 1.47668714820980276587
162.30000 1.47535649552438681090
162.40000 1.47380851987529234801
162.50000 1.47204916646082171544
162.60000 1.47008923779034584156
162.70000 1.46793743195171639440
162.80000 1.46560132356006010806
162.90000 1.46308808380937885348
163.00000 1.46040754830081592536
163.10000 1.45756178626979652302
163.20000 1.45455597980861499739
163.30000 1.45139036454738805738
163.40000 1.44806690946033291365
163.50000 1.44458154181479142974
163.60000 1.44092895721961254504
163.70000 1.43710227540735596735
163.80000 1.43308890581603484828
163.90000 1.42888210951708678743
164.00000 1.42447075949947108768
164.10000 1.41985119584166283858
164.20000 1.41502074588926080522
164.30000 1.40998179388033234278
164.40000 1.40473865677178543287
164.50000 1.39930168085370354135
164.60000 1.39367664736301009744
164.70000 1.38787418676838283503
164.80000 1.38190021253091932506
164.90000 1.37576130762425500043
165.00000 1.36946173883427645033
165.10000 1.36300720887712108974
165.20000 1.35640406639098513136
165.30000 1.34965775975800620741
165.40000 1.34277640726481339232
165.50000 1.33576601194445728418
165.60000 1.32863669795170116699
165.70000 1.32139795035598568163
165.80000 1.31406052891067388608
165.90000 1.30663512442954019955
166.00000 1.29913344476000616893
166.10000 1.29156706532645837670
166.20000 1.28394649315499125280
166.30000 1.27628285701720525773
166.40000 1.26858983284708694688
166.50000 1.26087728132201668280
166.60000 1.25315860099071258778
166.70000 1.24545049910664855777
166.80000 1.23776915825447840248
166.90000 1.23013501644209770864
167.00000 1.22256548915180817809
167.10000 1.21508029247535736666
167.20000 1.20769482083223326208
167.30000 1.20042488492075171575
167.40000 1.19328228494769836669
167.50000 1.18627210555841698085
167.60000 1.17940225509280759556
167.70000 1.17267485347218049740
167.80000 1.16609465256899278862
167.90000 1.15966738471899777750
168.00000 1.15339970911648837644
168.10000 1.14730680581002394749
168.20000 1.14140450398138871195
168.30000 1.13571250156058421368
168.40000 1.13025476073538394098
168.50000 1.12505479781297764127
168.60000 1.12013649607090295895
168.70000 1.11552101733046697446
168.80000 1.11122746756998407090
168.90000 1.10727102899786915719
169.00000 1.10366171587946276827
169.10000 1.10041087584138316712
169.20000 1.09753154529289043118
169.30000 1.09503498884190910587
169.40000 1.09293702607103580549
169.50000 1.09125194425347989846
169.60000 1.08999603516434865975
169.70000 1.08917718291102664835
169.80000 1.08880337485746249867
169.90000 1.08888074689058581039
170.00000 1.08940973408630785925
170.10000 1.09039099690569712627
170.20000 1.09182596024320652713
170.30000 1.09371414702105778330
170.40000 1.09605197833907493932
170.50000 1.09883544043955917539
170.60000 1.10205005929177282540
170.70000 1.10567614000257778918
170.80000 1.10968742918895859681
170.90000 1.11404984639826596943
171.00000 1.11873147302335246315
171.10000 1.12369866034137461723
171.20000 1.12892212966572676712
171.30000 1.13437777708045744314
171.40000 1.14004781913786405874
171.50000 1.14591408728141570046
171.60000 1.15196866521750495051
171.70000 1.15819660550400509279
171.80000 1.16458922170308617363
171.90000 1.17113335970503376315
172.00000 1.17782281767250544295
172.10000 1.18464850667698053701
172.20000 1.19160744152132584774
172.30000 1.19869626521233476311
172.40000 1.20591291278309148056
172.50000 1.21324974285346543402
172.60000 1.22069376815235687513
172.70000 1.22822243240587329699
172.80000 1.23580489321737191444
172.90000 1.24340557837457042671
173.00000 1.25098497930590677416
173.10000 1.25850074749640097303
173.20000 1.26592022315231223262
173.30000 1.27320910140361469220
173.40000 1.28033636295935920746
173.50000 1.28727772463443179088
173.60000 1.29401093799936637166
173.70000 1.30052480651043331031
173.80000 1.30681170380051310588
173.90000 1.31287965308515616434
174.00000 1.31874443089402277103
174.10000 1.32442792301506539929
174.20000 1.32995646564051110672
174.30000 1.33535041563216656678
174.40000 1.34062210265682252774
174.50000 1.34577203029413566423
174.60000 1.35079023572499960531
174.70000 1.35566051675963477548
174.80000 1.36036574463120027506
174.90000 1.36489544606244474054
175.00000 1.36924833609685281223
175.10000 1.37343218328754769281
175.20000 1.37745970758276628437
175.30000 1.38134769855022381327
175.40000 1.38511051819917965707
175.50000 1.38875213285128746908
175.60000 1.39227646975340353914
175.70000 1.39568164857319808495
175.80000 1.39897218018765476807
175.90000 1.40215136092078161916
176.00000 1.40523160746476237236
176.10000 1.40822983817024698065
176.20000 1.41116571825069503422
176.30000 1.41405405088030492866
176.40000 1.41690596082697033729
176.50000 1.41972520096883537710
176.60000 1.42250507873715515954
176.70000 1.42524148986548942663
176.80000 1.42792450308761072117
176.90000 1.43055182582142056416
177.00000 1.43312703051962563979
177.10000 1.43565835522731521488
177.20000 1.43816229390879247874
177.30000 1.44065605982101085250
177.40000 1.44315504671396967678
177.50000 1.44567125995711763682
177.60000 1.44821253582545680158
177.70000 1.45078507925364327548
177.80000 1.45338661101339446734
177.90000 1.45601910623006592467
178.00000 1.45867992212959454308
178.10000 1.46136872750206338880
178.20000 1.46408620413485216338
178.30000 1.46683196782351317828
178.40000 1.46960307509374789005
178.50000 1.47239171645489774536
178.60000 1.47518891946760500333
178.70000 1.47798137681535080971
178.80000 1.48075204055878308960
178.90000 1.48348556996891614523
179.00000 1.48616814882031434283
179.10000 1.48879388835560444746
179.20000 1.49135937999229414442
179.30000 1.49387088477217467992
179.40000 1.49633754517488466312
179.50000 1.49877008703670090294
179.60000 1.50118405055675967903
179.70000 1.50358824214643285431
179.80000 1.50599009536782810808
179.90000 1.50839354761845888771
180.00000 1.51079240732471249734
180.10000 1.51318349213206790124
180.20000 1.51555535609920893446
180.30000 1.51789923016088258374
180.40000 1.52020866358668012953
180.50000 1.52248092431465294861
180.60000 1.52471887233188007129
180.70000 1.52692723381600604681
180.80000 1.52911907898011657763
180.90000 1.53130322735048135860
181.00000 1.53349150996834671096
181.10000 1.53568912769251576804
181.20000 1.53789608458081458241
181.30000 1.54010554475918954792
181.40000 1.54231361497783582264
181.50000 1.54450716157743988623
181.60000 1.54667747837550152904
181.70000 1.54881800114635806101
181.80000 1.55092516003480967450
181.90000 1.55299674683400415679
182.00000 1.55503933300061577574
182.10000 1.55705581321608378625
182.20000 1.55905127362636794069
182.30000 1.56103049743815062980
182.40000 1.56299506663936722740
182.50000 1.56494583127020725643
182.60000 1.56687835927043168796
182.70000 1.56878440992349232358
182.80000 1.57065819673982537682
182.90000 1.57249156484001528649
183.00000 1.57427600971176588656
183.10000 1.57600593457194824105
183.20000 1.57767630502742862231
183.30000 1.57928673548377528313
183.40000 1.58083900106683855815
183.50000 1.58233625146521875418
183.60000 1.58378280587838179750
183.70000 1.58518500351126208854
183.80000 1.58654834294105264745
183.90000 1.58787881059009034186
184.00000 1.58918302157460768663
184.10000 1.59046789146936254646
184.20000 1.59174102374318417263
184.30000 1.59301058561517412158
184.40000 1.59428278264459721286
184.50000 1.59556896503692374870
184.60000 1.59686923573534974654
184.70000 1.59819179617497724158
184.80000 1.59953243765326622400
184.90000 1.60088575094508227682
185.00000 1.60224349595340844997
185.10000 1.60359199901970077146
185.20000 1.60491712914561417238
185.30000 1.60620378544940554501
185.40000 1.60743816879685919693
185.50000 1.60861101461043092038
185.60000 1.60971604176823683662
185.70000 1.61074964111403731208
185.80000 1.61171131213564422261
185.90000 1.61260173931972428590
186.00000 1.61341470730063694929
186.10000 1.61414282398708448367
186.20000 1.61477662329035467121
186.30000 1.61529522367305971056
186.40000 1.61568306787965070881
186.50000 1.61592055882490708535
186.60000 1.61599692810227829343
186.70000 1.61590398717498064102
186.80000 1.61564394491701048184
186.90000 1.61521740825469064779
187.00000 1.61462604243397486456
187.10000 1.61386420871924661442
187.20000 1.61291940118810648523
187.30000 1.61177306741737063932
187.40000 1.61040111660542510939
187.50000 1.60878138655163461584
187.60000 1.60689372129117487568
187.70000 1.60473140646931940078
187.80000 1.60229060091264343657
187.90000 1.59957353273489743623
188.00000 1.59658661827694146560
188.10000 1.59333036461777128839
188.20000 1.58980030877497315952
188.30000 1.58598641193580217886
188.40000 1.58187693358649110810
188.50000 1.57745490207612591513
188.60000 1.57270434027696381887
188.70000 1.56761383108595976689
188.80000 1.56217329033241379382
188.90000 1.55638099029415030953
189.00000 1.55024370823235402673
189.10000 1.54377091145836790572
189.20000 1.53698513772059617791
189.30000 1.52991395351176531453
189.40000 1.52258906120003371052
189.50000 1.51504667905546725435
189.60000 1.50731857751803749206
189.70000 1.49943036187513556697
189.80000 1.49139709436957131279
189.90000 1.48322361396554093562
190.00000 1.47490668938309449922
190.10000 1.46643873936963353805
190.20000 1.45781396231000613914
190.30000 1.44903357959917547246
190.40000 1.44010804973446350082
190.50000 1.43105707194262521487
190.60000 1.42190950857007774635
190.70000 1.41269395259482865813
190.80000 1.40343910210988492323
190.90000 1.39416567682682534185
191.00000 1.38488613510967030693
191.10000 1.37560095836038148639
191.20000 1.36630552208647682095
191.30000 1.35698612258416261226
191.40000 1.34763051429462667833
191.50000 1.33822594067332292166
191.60000 1.32876506874164930389
191.70000 1.31924650312934314785
191.80000 1.30967788856038949314
191.90000 1.30006943353422474040
192.00000 1.29043911630847582579
192.10000 1.28080677021750630657
192.20000 1.27118978551158913880
192.30000 1.26160343516455280774
192.40000 1.25205490743617150681
192.50000 1.24255063772749318081
192.60000 1.23308451295886447038
192.70000 1.22365564658362934389
192.80000 1.21425885975767127609
192.90000 1.20489597648842698755
193.00000 1.19557034538792404760
193.10000 1.18629249048664216856
193.20000 1.17707852441882567888
193.30000 1.16794913728552409081
193.40000 1.15892672289278065468
193.50000 1.15003247152765212692
193.60000 1.14128870271592542387
193.70000 1.13271570864802612218
193.80000 1.12433068629340540649
193.90000 1.11614859944767211090
194.00000 1.10818231198390817845
194.10000 1.10044570492369136239
194.20000 1.09295201914448193218
194.30000 1.08572137060389485547
194.40000 1.07877733797990028040
194.50000 1.07215275348524848154
194.60000 1.06587650512899476332
194.70000 1.05998071781990449564
194.80000 1.05449180589040140724
194.90000 1.04942390262943791974
195.00000 1.04478213003525285218
195.10000 1.04056710768551587924
195.20000 1.03677058087360870098
195.30000 1.03339224552393463370
195.40000 1.03043574000177225995
195.50000 1.02791289732739514839
195.60000 1.02584539657689159998
195.70000 1.02425555618605262218
195.80000 1.02316566340549173063
195.90000 1.02259218165845566961
196.00000 1.02254154901451315060
196.10000 1.02301422403161140015
196.20000 1.02400312997617346150
196.30000 1.02549872753894726614
196.40000 1.02749129798602187480
196.50000 1.02996902107733317980
196.60000 1.03292208877291417908
196.70000 1.03633348719319110883
196.80000 1.04019087012624755107
196.90000 1.04447594399153109456
197.00000 1.04917200017823578973
197.10000 1.05426243923370427548
197.20000 1.05973709655980242088
197.30000 1.06558577370477314382
197.40000 1.07180099078933492092
197.50000 1.07838071534917574303
197.60000 1.08532198547389612897
197.70000 1.09262049319285605279
197.80000 1.10027268868858141806
197.90000 1.10826802595265735655
198.00000 1.11658869890662962951
198.10000 1.12520988532673316538
198.20000 1.13409841739330542106
198.30000 1.14320786253463110093
198.40000 1.15249130957938246832
198.50000 1.16189560212826350124
198.60000 1.17137363860810868087
198.70000 1.18088006440747402431
198.80000 1.19038844138751616156
198.90000 1.19988413945513922690
199.00000 1.20936180804339939268
199.10000 1.21883129060342063405
199.20000 1.22830342472981813305
199.30000 1.23778906781648382758
199.40000 1.24730113624056319946
199.50000 1.25683954547348644443
199.60000 1.26640184906174232891
199.70000 1.27597971651981991841
199.80000 1.28556268554357161693
199.90000 1.29514251630004024047
200.00000 1.30470911983092997769
200.10000 1.31425900224651305220
200.20000 1.32378772603767557367
200.30000 1.33329740804855688431
200.40000 1.34278889657347107511
200.50000 1.35226226529101964732
200.60000 1.36172101330375305330
200.70000 1.37116156473772265667
200.80000 1.38057663952168913989
200.90000 1.38995796695655512905
201.00000 1.39929236514068067004
201.10000 1.40856804722384640638
201.20000 1.41777189770780828522
201.30000 1.42689001382061679911
201.40000 1.43591650074542983503
201.50000 1.44484541818493510423
201.60000 1.45367334682795914568
201.70000 1.46239989714065557301
201.80000 1.47102528443191621436
201.90000 1.47954842220929018163
202.00000 1.48796796195247429796
202.10000 1.49628714574008153510
202.20000 1.50450369374222541321
202.30000 1.51261788641051048494
202.40000 1.52063275750754494917
202.50000 1.52854724909568955070
202.60000 1.53636468946243359046
202.70000 1.54408540170905054768
202.80000 1.55171388462435303427
202.90000 1.55925238114616967866
203.00000 1.56670419782612441942
203.10000 1.57407644482883994397
203.20000 1.58137699517414252790
203.30000 1.58861771625964186840
203.40000 1.59581112699529702207
203.50000 1.60297264081767783613
203.60000 1.61011582199480295647
203.70000 1.61725521047576161457
203.80000 1.62440058532955472460
203.90000 1.63155739667840064620
204.00000 1.63872556540807039427
204.10000 1.64590156133986336285
204.20000 1.65307753466133584136
204.30000 1.66024360002621302078
204.40000 1.66738804237915776172
204.50000 1.67450100155270137121
204.60000 1.68157100535005657548
204.70000 1.68858957502585571304
204.80000 1.69555151649514913817
204.90000 1.70245465886495784819
205.00000 1.70929878158442504636
205.10000 1.71608589806367210296
205.20000 1.72282430568790153692
205.30000 1.72951988672955131186
205.40000 1.73618159255390102756
205.50000 1.74281431348838766644
205.60000 1.74942517816281585607
205.70000 1.75601718291963191142
205.80000 1.76259528532672525130
205.90000 1.76916216805498076420
206.00000 1.77572242524359645481
206.10000 1.78228147873140397508
206.20000 1.78884792921841179070
206.30000 1.79542746459471316621
206.40000 1.80202557440842109708
206.50000 1.80864484836741787569
206.60000 1.81528543393731885031
206.70000 1.82194430645423407245
206.80000 1.82861420764823983689
206.90000 1.83529098263926529869
207.00000 1.84196356548629918875
207.10000 1.84862623435917948675
207.20000 1.85527280781533581986
207.30000 1.86189471272894483183
207.40000 1.86848579802951673384
207.50000 1.87504082010525840178
207.60000 1.88155175215644812728
207.70000 1.88800965979440899681
207.80000 1.89440495906366334659
207.90000 1.90072793266842900890
208.00000 1.90696371302681058645
208.10000 1.91310150614806636297
208.20000 1.91912532236042365238
208.30000 1.92501863388124116101
208.40000 1.93076728780995251250
208.50000 1.93635495495350748463
208.60000 1.94177030658958218605
208.70000 1.94700392737893572026
208.80000 1.95205020811786498474
208.90000 1.95690517927083017876
209.00000 1.96156365371175248027
209.10000 1.96602442747642380355
209.20000 1.97028129589914140259
209.30000 1.97432501715016517186
209.40000 1.97815125822799506162
209.50000 1.98175204294331433899
209.60000 1.98512581921373437160
209.70000 1.98827680951144224725
209.80000 1.99121706018957159797
209.90000 1.99396313297212192964
210.00000 1.99653933986811289177
210.10000 1.99896894572201896425
210.20000 2.00127324772555734076
210.30000 2.00347198526757543478
210.40000 2.00558061612815753699
210.50000 2.00761073343414858322
210.60000 2.00957430973726373421
210.70000 2.01148143745126318279
210.80000 2.01334531397820577637
210.90000 2.01517896158331307644
211.00000 2.01699179780831037468
211.10000 2.01879365332542097329
211.20000 2.02058847788682592002
211.30000 2.02237693377223821618
211.40000 2.02416030461893012590
211.50000 2.02593758375943063010
211.60000 2.02771613174551629595
211.70000 2.02950222161346746331
211.80000 2.03131168927124524633
211.90000 2.03316209405964481747
212.00000 2.03507122201263511454
212.10000 2.03705651681930513883
212.20000 2.03913314386309752806
212.30000 2.04131306900068613654
212.40000 2.04359932993089425704
212.50000 2.04599712298649139620
212.60000 2.04850605772548302708
212.70000 2.05112877993874387545
212.80000 2.05386397022904123975
212.90000 2.05671531721845257423
213.00000 2.05968626156169716779
213.10000 2.06277973033889393994
213.20000 2.06599917920433840621
213.30000 2.06935056807105547521
213.40000 2.07283793056090132905
213.50000 2.07646723775743690398
213.60000 2.08024508554112440667
213.70000 2.08417866859561730809
213.80000 2.08827392854361901119
213.90000 2.09253536682489550700
214.00000 2.09696244488927364290
214.10000 2.10155428234318991620
214.20000 2.10630302449457637386
214.30000 2.11120166161122561769
214.40000 2.11624202787252101203
214.50000 2.12141667857802041934
214.60000 2.12672025092676446259
214.70000 2.13215133853392311210
214.80000 2.13771028727982688725
214.90000 2.14340176812957770779
215.00000 2.14923087518232903316
215.10000 2.15520248628220545675
215.20000 2.16132608610755447940
215.30000 2.16760665017802526578
215.40000 2.17404966070257925927
215.50000 2.18065913456230017920
215.60000 2.18743833051585708012
215.70000 2.19438749194348079705
215.80000 2.20150345122850079987
215.90000 2.20878127618716471226
216.00000 2.21621272972316445901
216.10000 2.22378606612349291426
216.20000 2.23149282464564514673
216.30000 2.23932079130570303379
216.40000 2.24726261894109741363
216.50000 2.25530972183644878642
216.60000 2.26346016768376111841
216.70000 2.27170747684577558155
216.80000 2.28004941716840865492
216.90000 2.28847835278400656319
217.00000 2.29698876579991135140
217.10000 2.30557136040526839295
217.20000 2.31421783628529663097
217.30000 2.32292168121678178975
217.40000 2.33167887969098351997
217.50000 2.34048670143647686567
217.60000 2.34934634512878922179
217.70000 2.35826156268235012760
217.80000 2.36723354182746405254
217.90000 2.37626204465942686571
218.00000 2.38534048736883682653
218.10000 2.39445650450911302411
218.20000 2.40359501289880363239
218.30000 2.41273609553407228831
218.40000 2.42185882695461834386
218.50000 2.43095149992446373364
218.60000 2.44000160871647787526
218.70000 2.44900420256846435653
218.80000 2.45795807648320153361
218.90000 2.46686093621124091122
219.00000 2.47570915371454730177
219.10000 2.48449618203349227847
219.20000 2.49321301909824785031
219.30000 2.50184886817309570275
219.40000 2.51039216083662912636
219.50000 2.51883577810741762537
219.60000 2.52717920317831833807
219.70000 2.53542402258123286087
219.80000 2.54357505693482534590
219.90000 2.55163983383960362565
220.00000 2.55962869787963582286
220.10000 2.56754701193726928027
220.20000 2.57540193171066018752
220.30000 2.58319617057261061587
220.40000 2.59092875543809579295
220.50000 2.59859966085024339595
220.60000 2.60620497745745240528
220.70000 2.61374056475905810203
220.80000 2.62120455196251328347
220.90000 2.62859669827134189071
221.00000 2.63592178088045700643
221.10000 2.64318481450295109703
221.20000 2.65039751204418391108
221.30000 2.65756854495890660554
221.40000 2.66470942156382221922
221.50000 2.67182152596575956248
221.60000 2.67890436534378733316
221.70000 2.68595304428018622054
221.80000 2.69295563790958130963
221.90000 2.69989894212857530057
222.00000 2.70677257933761402288
222.10000 2.71356529696375649975
222.20000 2.72027180667667840313
222.30000 2.72689017713676910740
222.40000 2.73342120993490500134
222.50000 2.73986829099101039251
222.60000 2.74623155665759547035
222.70000 2.75251457408148885535
222.80000 2.75871833343384297015
222.90000 2.76484188762196671114
223.00000 2.77088629340433238933
223.10000 2.77684961413919569142
223.20000 2.78273574461284411769
223.30000 2.78854728502333271802
223.40000 2.79428720914833663417
223.50000 2.79995732848020382112
223.60000 2.80556239981558777661
223.70000 2.81110379901721167305
223.80000 2.81658437913121999193
223.90000 2.82200143480278903985
224.00000 2.82735855759576415278
224.10000 2.83265391115893294897
224.20000 2.83788388718530906704
224.30000 2.84304391203459958095
224.40000 2.84813256271631429834
224.50000 2.85314198377034857301
224.60000 2.85807131767858445089
224.70000 2.86291531764196616098
224.80000 2.86767754047364955820
224.90000 2.87235844267598329281
225.00000 2.87696594052154187124
225.10000 2.88150750430221854038
225.20000 2.88599157478569226678
225.30000 2.89042466808425920616
225.40000 2.89481213542761700230
225.50000 2.89915911009934051187
225.60000 2.90346605431318931409
225.70000 2.90773435477469296278
225.80000 2.91196459727414955397
225.90000 2.91615703864675298799
226.00000 2.92031368508401850416
226.10000 2.92443552118011314515
226.20000 2.92852858422809320544
226.30000 2.93259622892224970548
226.40000 2.93664313721415595499
226.50000 2.94067008408661851371
226.60000 2.94467978304331080623
226.70000 2.94867284019370314408
226.80000 2.95264786796461728026
226.90000 2.95660617049176842172
227.00000 2.96054656583138377766
227.10000 2.96447048739652660418
227.20000 2.96838323035048828581
227.30000 2.97228689461616406730
227.40000 2.97618840323474817480
227.50000 2.98009171060086672628
227.60000 2.98400089523227187653
227.70000 2.98792346575175850838
227.80000 2.99186047378215817759
227.90000 2.99581890930510017034
228.00000 2.99979897131741146278
228.10000 3.00380908866625543406
228.20000 3.00785237465238642652
228.30000 3.01193570828927223301
228.40000 3.01606324766855643603
228.50000 3.02023928606691691712
228.60000 3.02446768683862780660
228.70000 3.02875190788383986450
228.80000 3.03309357938606965097
228.90000 3.03749478613708899317
229.00000 3.04195718556951422455
229.10000 3.04648230200193350803
229.20000 3.05107346023870752688
229.30000 3.05573338289223132281
229.40000 3.06046784374709612795
229.50000 3.06528277509416739292
229.60000 3.07018454676994946273
229.70000 3.07518012374429865688
229.80000 3.08027353759548439230
229.90000 3.08546877869862750617
230.00000 3.09076750789104161631
230.10000 3.09616416230179888050
230.20000 3.10165398376978859288
230.30000 3.10723165515978225720
230.40000 3.11288904628497801522
230.50000 3.11862004292026571974
230.60000 3.12442291046938778524
230.70000 3.13029678195550653126
230.80000 3.13623974798499739950
230.90000 3.14225579399036195014
231.00000 3.14834267185530488912
231.10000 3.15450180547119040636
231.20000 3.16072800825268734479
231.30000 3.16701742048145355635
231.40000 3.17336175000345650791
231.50000 3.17975145834088737194
231.60000 3.18617973506721682557
231.70000 3.19264014970995439306
231.80000 3.19912932532869011553
231.90000 3.20564378231284456606
232.00000 3.21217941611127942300
232.10000 3.21873582426734735592
232.20000 3.22530938771476619407
232.30000 3.23189667158543297386
232.40000 3.23848937378540737431
232.50000 3.24508343129633571521
232.60000 3.25167060050014906180
232.70000 3.25824389984605050591
232.80000 3.26479997206965192659
232.90000 3.27133184578085871694
233.00000 3.27784068470723573694
233.10000 3.28432343218523470680
233.20000 3.29077973955368213124
233.30000 3.29721131906176131882
233.40000 3.30361712886420904632
233.50000 3.30999520708973232797
233.60000 3.31634722046455805067
233.70000 3.32266968768082633194
233.80000 3.32896083976456532903
233.90000 3.33521979778094984850
234.00000 3.34144265085576472474
234.10000 3.34762607351448378576
234.20000 3.35376901705737629947
234.30000 3.35986972267288958942
234.40000 3.36592292857026065328
234.50000 3.37192700351134529123
234.60000 3.37787837997492147719
234.70000 3.38377269530652723481
234.80000 3.38960680411430611702
234.90000 3.39537745535131925779
235.00000 3.40107941029800126012
235.10000 3.40671249686570997555
235.20000 3.41227395646642064863
235.30000 3.41776587959342235575
235.40000 3.42318735645158633493
235.50000 3.42854405268635858605
235.60000 3.43383681644163166544
235.70000 3.43907403654326697602
235.80000 3.44426260234407794494
235.90000 3.44940832429867600909
236.00000 3.45451958965555730136
236.10000 3.45959947151530822984
236.20000 3.46465524922494994262
236.30000 3.46968613982922092197
236.40000 3.47469233859546189318
236.50000 3.47967106582475694786
236.60000 3.48462093906596962582
236.70000 3.48953757496691816321
236.80000 3.49441959212599424780
236.90000 3.49927216190010004771
237.00000 3.50409771588236391750
237.10000 3.50890543411702675655
237.20000 3.51370539254089997760
237.30000 3.51850639123975444854
237.40000 3.52331963109480034583
237.50000 3.52815052856025404589
237.60000 3.53300764340328026978
237.70000 3.53789338901343944948
237.80000 3.54281669200115404446
237.90000 3.54778661494445012231
238.00000 3.55281680697935789305
238.10000 3.55792270902460724042
238.20000 3.56311925514751751200
238.30000 3.56842299600958182144
238.40000 3.57384367630454703972
238.50000 3.57939237148164576573
238.60000 3.58506995482738104966
238.70000 3.59087887965119202236
238.80000 3.59682136100223915471
238.90000 3.60289904240654514623
239.00000 3.60912016187519032290
239.10000 3.61549170135211346193
239.20000 3.62202436555705682348
239.30000 3.62872750678388635602
239.40000 3.63560639792497339586
239.50000 3.64266301444822095692
239.60000 3.64989534034087065081
239.70000 3.65730093175992286980
239.80000 3.66487269976325371409
239.90000 3.67261284423855382235
240.00000 3.68051574126045547062
240.10000 3.68858189089574097800
240.20000 3.69680693319478073064
240.30000 3.70518543013166886224
240.40000 3.71370846826659240931
240.50000 3.72236739245308777728
240.60000 3.73114972180801128461
240.70000 3.74004631949405139984
240.80000 3.74904777984930461462
240.90000 3.75814480084376206037
241.00000 3.76732946534889618751
241.10000 3.77659080649797165710
241.20000 3.78591667119087553749
241.30000 3.79529267315367919834
241.40000 3.80470315064145313144
241.50000 3.81413488873479669965
241.60000 3.82357436622370403713
241.70000 3.83301368220281728751
241.80000 3.84244859970787377610
241.90000 3.85187827890653886378
242.00000 3.86129852607655809567
242.10000 3.87070940459613940262
242.20000 3.88010541202684337587
242.30000 3.88948197005333860694
242.40000 3.89882639408873910942
242.50000 3.90813052687688516000
242.60000 3.91738207840529642661
242.70000 3.92657390341159884809
242.80000 3.93570041619811301409
242.90000 3.94475916661106194836
243.00000 3.95374770539585643905
243.10000 3.96267036038553174024
243.20000 3.97152647227574198880
243.30000 3.98032048227752635571
243.40000 3.98905258042307584722
243.50000 3.99772112222526097506
243.60000 4.00632352501092951860
243.70000 4.01485051435305620894
243.80000 4.02329722754024227212
243.90000 4.03164910465159405593
244.00000 4.03989627900940050854
244.10000 4.04802530088906435431
244.20000 4.05602665291144259265
244.30000 4.06389197380860506553
244.40000 4.07161504654946474963
244.50000 4.07919079252074209719
244.60000 4.08661817063020948928
244.70000 4.09389923564088225837
244.80000 4.10103630292905356524
244.90000 4.10803367041775839434
245.00000 4.11490045863104688541
245.10000 4.12164274062660603131
245.20000 4.12826708391947431664
245.30000 4.13478085588450503554
245.40000 4.14118524037587577220
245.50000 4.14748496336382152771
245.60000 4.15368065679560878781
245.70000 4.15977128376236570221
245.80000 4.16575717305041677341
245.90000 4.17163619708658199767
246.00000 4.17741094371047005328
246.10000 4.18308188189270328081
246.20000 4.18865351147800240199
246.30000 4.19412696213669716801
246.40000 4.19950653360379950248
246.50000 4.20479299706822666316
246.60000 4.20998604939090029759
246.70000 4.21508452861635978841
246.80000 4.22008727620946247178
246.90000 4.22499521714344666073
247.00000 4.22980991611372531663
247.10000 4.23453612887562927686
247.20000 4.23918391530327450123
247.30000 4.24376269664362830522
247.40000 4.24828135990296669051
247.50000 4.25275331909082166082
247.60000 4.25718565658064764649
247.70000 4.26158633280483947067
247.80000 4.26596341705762873036
247.90000 4.27032409934175839247
248.00000 4.27467763168136457779
248.10000 4.27904148970116904614
248.20000 4.28342959835328681452
248.30000 4.28786404576311164553
248.40000 4.29236454988354874238
248.50000 4.29695299137516746466
248.60000 4.30164712222667097749
248.70000 4.30646425027040018965
248.80000 4.31141404682384918353
248.90000 4.31650690884064264114
249.00000 4.32175062936525758076
249.10000 4.32715249051902491420
249.20000 4.33271898770575703719
249.30000 4.33845486318182178687
249.40000 4.34436112235078818614
249.50000 4.35043867749747738011
249.60000 4.35668676407542524165
249.70000 4.36310425795980722173
249.80000 4.36969598989597902210
249.90000 4.37646768491131441142
250.00000 4.38343750598693946978
250.10000 4.39061861424161959742
250.20000 4.39802905991820386016
250.30000 4.40567943304616751141
250.40000 4.41357349063930281351
250.50000 4.42170657978941429441
250.60000 4.43006215017137203142
250.70000 4.43862074967472299811
250.80000 4.44735875962081565911
250.90000 4.45624999480740532656
251.00000 4.46527542145711320958
251.10000 4.47441343126414727599
251.20000 4.48365209939074108801
251.30000 4.49297217541195106831
251.40000 4.50236091913520411411
251.50000 4.51180268355942179494
251.60000 4.52127837929639099102
251.70000 4.53077448800092013584
251.80000 4.54027262206423018665
251.90000 4.54976118492762211045
252.00000 4.55923185608398292609
252.10000 4.56867516504478571579
252.20000 4.57808594144856568571
252.30000 4.58746160941527662175
252.40000 4.59679781000067480670
252.50000 4.60609427466383931371
252.60000 4.61534636171512050907
252.70000 4.62455355838982580595
252.80000 4.63371278484305714526
252.90000 4.64282207973964903689
253.00000 4.65187601155028636474
253.10000 4.66087177795324036953
253.20000 4.66980444724808578359
253.30000 4.67866860047866608887
253.40000 4.68745787294669988055
253.50000 4.69616401215300401053
253.60000 4.70478094173628874599
253.70000 4.71329877835746797249
253.80000 4.72171041930061611015
253.90000 4.73000873219426519908
254.00000 4.73818795424379508647
254.10000 4.74624302870828560356
254.20000 4.75417163581638057797
254.30000 4.76197474215193627794
254.40000 4.76965379911005700237
254.50000 4.77720890671959205665
254.60000 4.78464736066243444109
254.70000 4.79197183527626756438
254.80000 4.79918673590994998282
254.90000 4.80629268806197444627
255.00000 4.81329273215197249133
255.10000 4.82019060858178097006
255.20000 4.82698629356351083475
255.30000 4.83368541306144581000
255.40000 4.84028814084915816595
255.50000 4.84679926904653232101
255.60000 4.85321813017898465033
255.70000 4.85954439836699094644
255.80000 4.86577433301648299941
255.90000 4.87190385049397295676
256.00000 4.87792905191485949312
256.10000 4.88384311642552662371
256.20000 4.88964540139773325873
256.30000 4.89533613121754898764
256.40000 4.90091810594392609465
256.50000 4.90639670960899777097
256.60000 4.91177819303498272290
256.70000 4.91706624524715957176
256.80000 4.92226370586796172313
256.90000 4.92736691361248233967
257.00000 4.93237837677129145854
257.10000 4.93729066072415874331
257.20000 4.94210353675841153962
257.30000 4.94681745352595358936
257.40000 4.95143422036342920454
257.50000 4.95596128091654888788
257.60000 4.96040454267330901935
257.70000 4.96477381675761740838
257.80000 4.96907772341658990879
257.90000 4.97332812355076768867
258.00000 4.97753310281930721787
258.10000 4.98170074163603287793
258.20000 4.98583708229761554851
258.30000 4.98995140625838159073
258.40000 4.99404765280538747884
258.50000 4.99813119765427926286
258.60000 5.00220345445094825963
258.70000 5.00626382905425790345
258.80000 5.01031087099852517724
258.90000 5.01434213488170350236
259.00000 5.01835705600039981850
259.10000 5.02236045066878886595
259.20000 5.02635625478288198106
259.30000 5.03035708508998394743
259.40000 5.03437719011100716710
259.50000 5.03843310505607487121
259.60000 5.04254443514115203081
259.70000 5.04672911778708408220
259.80000 5.05100741079569195280
259.90000 5.05539792250629861335
260.00000 5.05992135099845203117
260.10000 5.06459702466899137201
260.20000 5.06945009658611788962
260.30000 5.07450052214432233375
260.40000 5.07977259436542100016
260.50000 5.08528306759633588049
260.60000 5.09104189993423644774
260.70000 5.09704779234695816874
260.80000 5.10329466739624981259
260.90000 5.10976519902715295010
261.00000 5.11644161505083530841
261.10000 5.12330814816989121537
261.20000 5.13035108337100064393
261.30000 5.13757183664364930697
261.40000 5.14497322360719385697
261.50000 5.15256650334704559259
261.60000 5.16036557442668009278
261.70000 5.16837412077038014417
261.80000 5.17660007842657283248
261.90000 5.18503309481019609817
262.00000 5.19366368436164722750
262.10000 5.20247082088818639440
262.20000 5.21143447366605579582
262.30000 5.22052992187086310162
262.40000 5.22974049828746282889
262.50000 5.23904722113611035545
262.60000 5.24843800209729066015
262.70000 5.25790687283875350305
262.80000 5.26745185941770140825
262.90000 5.27707347505897438968
263.00000 5.28677607590769821135
263.10000 5.29656372342578353690
263.20000 5.30643913304590727404
263.30000 5.31639861908613846558
263.40000 5.32643457921234586902
263.50000 5.33653317476561743897
263.60000 5.34667634408227481966
263.70000 5.35684533045504310834
263.80000 5.36702185230729240413
263.90000 5.37719057296921549231
264.00000 5.38734368347667234661
264.10000 5.39747769748351994058
264.20000 5.40759258747864621340
264.30000 5.41769068618604323509
264.40000 5.42777239049179364167
264.50000 5.43783802876152242607
264.60000 5.44788006624843017936
264.70000 5.45789052184330644988
264.80000 5.46785856770070452779
264.90000 5.47777450491903691689
265.00000 5.48762785383657371055
265.10000 5.49741679885116587837
265.20000 5.50713761792693900354
265.30000 5.51679480089417500168
265.40000 5.52638985484104260908
265.50000 5.53592454596709618122
265.60000 5.54540283551646047592
265.70000 5.55481856275945344220
265.80000 5.56416671825862888567
265.90000 5.57344181830060911958
266.00000 5.58263525938422740514
266.10000 5.59173809891325292924
266.20000 5.60075053281147311627
266.30000 5.60966871233703069200
266.40000 5.61849840269034872313
266.50000 5.62724684158505703630
266.60000 5.63592226145118151415
266.70000 5.64453633542454928893
266.80000 5.65309733546363059612
266.90000 5.66161698447581316071
267.00000 5.67010052794780702907
267.10000 5.67855087404506749480
267.20000 5.68697029558947142563
267.30000 5.69535513307941140542
267.40000 5.70370427954579356275
267.50000 5.71201397434547598638
267.60000 5.72027857003363080095
267.70000 5.72849828865427872006
267.80000 5.73667181079151502823
267.90000 5.74479918708165115963
268.00000 5.75288550767951577873
268.10000 5.76093658139811499175
268.20000 5.76895649298952505109
268.30000 5.77695389097913780466
268.40000 5.78493437287909083847
268.50000 5.79290356292023905119
268.60000 5.80086591120851542821
268.70000 5.80882436979643928363
268.80000 5.81677965187800456705
268.90000 5.82473076678793798478
269.00000 5.83267845013429486242
269.10000 5.84062145792491845514
269.20000 5.84856234427282137696
269.30000 5.85651019413182614840
269.40000 5.86446876818599827727
269.50000 5.87245147811950848135
269.60000 5.88046882284550506229
269.70000 5.88852799316374142682
269.80000 5.89663819670140521671
269.90000 5.90480599289468612089
270.00000 5.91303510692850529096
270.10000 5.92133452149808877862
270.20000 5.92970955016289141008
270.30000 5.93817086467609148401
270.40000 5.94673099945608772279
270.50000 5.95540417045342103958
270.60000 5.96419943076235504916
270.70000 5.97312617390433164789
270.80000 5.98218474892526200388
270.90000 5.99137320728912696899
271.00000 6.00068435664841481420
271.10000 6.01010808353435520809
271.20000 6.01963687665634861257
271.30000 6.02926812547708811878
271.40000 6.03900226154171927711
271.50000 6.04884622208582849339
271.60000 6.05880563867153606186
271.70000 6.06889114880700426622
271.80000 6.07910487925681374323
271.90000 6.08944854212596167168
272.00000 6.09991726817126594379
272.10000 6.11050399746101139885
272.20000 6.12119552797090447590
272.30000 6.13198405876507477405
272.40000 6.14286248463393489304
272.50000 6.15382806261322189047
272.60000 6.16487714756174196383
272.70000 6.17601180071298115067
272.80000 6.18722930502919052755
272.90000 6.19852594095765642622
273.00000 6.20989448131721478126
273.10000 6.22132434814091653142
273.20000 6.23280274333489556167
273.30000 6.24431139518145747638
273.40000 6.25583446553831058129
273.50000 6.26735445423960364025
273.60000 6.27885639253120679302
273.70000 6.29033002056688596440
273.80000 6.30176421292450452469
273.90000 6.31315869301865403377
274.00000 6.32451134658362360977
274.10000 6.33582418194302484544
274.20000 6.34710031687620327310
274.30000 6.35834626434146003721
274.40000 6.36956286946270748558
274.50000 6.38074923935880746189
274.60000 6.39190248829634446575
274.70000 6.40301510832740422013
274.80000 6.41407952617583312732
274.90000 6.42508586255888101030
275.00000 6.43602235371894897833
275.10000 6.44688258010931978227
275.20000 6.45765848148483305962
275.30000 6.46834756494887185495
275.40000 6.47894835627904970569
275.50000 6.48945851861270471593
275.60000 6.49987726896731489354
275.70000 6.51020118447540759254
275.80000 6.52042633580703831571
275.90000 6.53055074057249784109
276.00000 6.54056892535641734139
276.10000 6.55048180369054990629
276.20000 6.56029078696142858712
276.30000 6.56999993970426151936
276.40000 6.57961532380427237389
276.50000 6.58914330616583266310
276.60000 6.59859068106160074766
276.70000 6.60796616694138348552
276.80000 6.61727098473245237854
276.90000 6.62650718138847262201
277.00000 6.63567542233147506742
277.10000 6.64477229534255748525
277.20000 6.65379434064970180605
277.30000 6.66273944171269540123
277.40000 6.67160526505540493971
277.50000 6.68039210130221323373
277.60000 6.68909983052936652761
277.70000 6.69773365419340932454
277.80000 6.70629653841104762700
277.90000 6.71479361615723823133
278.00000 6.72322944474573171620
278.10000 6.73160794897214732320
278.20000 6.73992934418121329907
278.30000 6.74819920003151655629
278.40000 6.75641815506507856343
278.50000 6.76458763138337945502
278.60000 6.77270957143800755787
278.70000 6.78078793506145567321
278.80000 6.78882432840959584068
278.90000 6.79682434315798689524
279.00000 6.80478921199767950607
279.10000 6.81272345786749221694
279.20000 6.82063128051362999347
279.30000 6.82851418057149530585
279.40000 6.83637887855317743871
279.50000 6.84422839146364255809
279.60000 6.85206728360105932782
279.70000 6.85989963385492980493
279.80000 6.86772967718546708961
279.90000 6.87555986512545754882
280.00000 6.88339382094116419443
280.10000 6.89123252622932467537
280.20000 6.89907915890852784466
280.30000 6.90693333036406251947
280.40000 6.91479794103819059671
280.50000 6.92267036304344047885
280.60000 6.93055399892007190181
280.70000 6.93844216718594549387
280.80000 6.94633517273806764009
280.90000 6.95423213434826318352
281.00000 6.96213108682851503805
281.10000 6.97003718903916609511
281.20000 6.97795312958334508760
281.30000 6.98588659210847767967
281.40000 6.99384659891629307388
281.50000 7.00183924146320285967
281.60000 7.00987010020192884886
281.70000 7.01794471240561997062
281.80000 7.02606098294919441414
281.90000 7.03421403583882994713
282.00000 7.04239820209933883003
282.10000 7.05060054415976682056
282.20000 7.05881274829422005117
282.30000 7.06702854815919078865
282.40000 7.07524316049370843105
282.50000 7.08345799067284650470
282.60000 7.09167910083105776735
282.70000 7.09991951006974444559
282.80000 7.10818692499219522318
282.90000 7.11649211250852156805
283.00000 7.12484346986198708025
283.10000 7.13323846034793652474
283.20000 7.14166784050399532441
283.30000 7.15012138400447017194
283.40000 7.15857995620290602897
283.50000 7.16702821248374883219
283.60000 7.17545401320878092351
283.70000 7.18385160354791850011
283.80000 7.19222218364685950140
283.90000 7.20057364588106966193
284.00000 7.20892040547570479277
284.10000 7.21727254641945747823
284.20000 7.22564437155829030218
284.30000 7.23404377623559864506
284.40000 7.24247143667525968103
284.50000 7.25092387530485662593
284.60000 7.25939008007732010455
284.70000 7.26786118449974249368
284.80000 7.27632122600053989672
284.90000 7.28476225132337452044
285.00000 7.29317804006367309250
285.10000 7.30157009318447890773
285.20000 7.30993827419582251016
285.30000 7.31829462994555856655
285.40000 7.32664592076387979722
285.50000 7.33500034865091195927
285.60000 7.34336555289636932833
285.70000 7.35174213399558785150
285.80000 7.36013049969937693359
285.90000 7.36852582297205497144
286.00000 7.37692235499940720366
286.10000 7.38531273276210016988
286.20000 7.39369581770916513000
286.30000 7.40207008275887644611
286.40000 7.41043615192392032797
286.50000 7.41880114224380595777
286.60000 7.42717141432867429144
286.70000 7.43555394368072619929
286.80000 7.44395568636870648049
286.90000 7.45237411814637765371
287.00000 7.46081458285045440653
287.10000 7.46926995398137956468
287.20000 7.47774009892601175045
287.30000 7.48621838769435045126
287.40000 7.49470305278654786010
287.50000 7.50319659332280857171
287.60000 7.51169935991084510070
287.70000 7.52021682148859322368
287.80000 7.52875398255428452673
287.90000 7.53731413496412526960
288.00000 7.54590177733436972942
288.10000 7.55452132507791654324
288.20000 7.56317573442670972292
288.30000 7.57186915594590818204
288.40000 7.58060450579701460262
288.50000 7.58938510335659538404
288.60000 7.59821222622624564974
288.70000 7.60709127150121684406
288.80000 7.61602046977251762165
288.90000 7.62500032917828797650
289.00000 7.63402701468327265441
289.10000 7.64309956903944827838
289.20000 7.65221150992476161312
289.30000 7.66136305786385507720
289.40000 7.67054929658033030231
289.50000 7.67977004008687749718
289.60000 7.68902719414010136195
289.70000 7.69832217580142588825
289.80000 7.70766221029865838528
289.90000 7.71705041070414415625
290.00000 7.72649457099207441098
290.10000 7.73600265637318663918
290.20000 7.74557764879037281993
290.30000 7.75522464985979629229
290.40000 7.76494385981180162711
290.50000 7.77473713808692055641
290.60000 7.78459994641914787716
290.70000 7.79453264414865350944
290.80000 7.80452718350644224341
290.90000 7.81458865312627955728
291.00000 7.82471209312841107296
291.10000 7.83490168271248953264
291.20000 7.84515823669516560249
291.30000 7.85548608658598541852
291.40000 7.86588657956278950057
291.50000 7.87636100711324683755
291.60000 7.88690909494530689940
291.70000 7.89752452106747181070
291.80000 7.90820204391415381597
291.90000 7.91893110833943295266
292.00000 7.92970164097237645873
292.10000 7.94050538839757982315
292.20000 7.95133278129163702278
292.30000 7.96217751778356170053
292.40000 7.97304058156566766135
292.50000 7.98392612542275468667
292.60000 7.99483948836116408994
292.70000 8.00578686908944635064
292.80000 8.01677348451769591346
292.90000 8.02780133725461594397
293.00000 8.03886444549483618172
293.10000 8.04995513177812687366
293.20000 8.06106273568026512974
293.30000 8.07217390810146012428
293.40000 8.08327774018318635677
293.50000 8.09436844613395393960
293.60000 8.10544236077075561360
293.70000 8.11650055975781966803
293.80000 8.12754786396542853358
293.90000 8.13858795351834973336
294.00000 8.14962277137027981100
294.10000 8.16065030117532974048
294.20000 8.17166792495656910978
294.30000 8.18266584195816956373
294.40000 8.19363584412030115210
294.50000 8.20456885626173534157
294.60000 8.21545927831919814452
294.70000 8.22630369441689163316
294.80000 8.23710239854877608404
294.90000 8.24785861343997579076
295.00000 8.25857650543687825440
295.10000 8.26926203230499885941
295.20000 8.27992128073190077475
295.30000 8.29056011629720950544
295.40000 8.30118383891851897589
295.50000 8.31179538533847691829
295.60000 8.32240203984282412773
295.70000 8.33300590870065326152
295.80000 8.34361027549789144632
295.90000 8.35421754819761681312
296.00000 8.36483057846511318090
296.10000 8.37545171084306353784
296.20000 8.38608140563624626683
296.30000 8.39672143209532705050
296.40000 8.40737689134060410239
296.50000 8.41804645547748209859
296.60000 8.42873287298304406289
296.70000 8.43943608423039127882
296.80000 8.45015537816879435870
296.90000 8.46089072310126222682
297.00000 8.47164481467377148441
297.10000 8.48242039202007483243
297.20000 8.49322562077953984692
297.30000 8.50406946308706958694
297.40000 8.51496223757621839989
297.50000 8.52591444233878058917
297.60000 8.53693132266870236416
297.70000 8.54801798337070650316
297.80000 8.55917076706669055578
297.90000 8.57038571071646693130
298.00000 8.58165118921166592529
298.10000 8.59296310429353583408
298.20000 8.60431638310551665176
298.30000 8.61571303640801397832
298.40000 8.62715876534157681198
298.50000 8.63866542466606933239
298.60000 8.65024881104878971099
298.70000 8.66191731374284131130
298.80000 8.67368289865089545746
298.90000 8.68554500746660111393
299.00000 8.69750132649923773496
299.10000 8.70954294457028324721
299.20000 8.72165715881064657662
299.30000 8.73383169183984218137
299.40000 8.74605532722249590960
299.50000 8.75832138579865085781
299.60000 8.77062669378072435583
299.70000 8.78297028964894085391
299.80000 8.79535858002770686354
299.90000 8.80779511886817221962
300.00000 8.82028537388445272519
300.10000 8.83283206229955444181
300.20000 8.84543806655775528413
300.30000 8.85810273013476627968
300.40000 8.87082494841905895671
300.50000 8.88360079245555698220
300.60000 8.89642895295488773005
300.70000 8.90930962590884479582
300.80000 8.92224435013774995413
300.90000 8.93523600844510429991
301.00000 8.94829238141384157577
301.10000 8.96141987590504543925
301.20000 8.97462190449335865502
301.30000 8.98790590152166646502
301.40000 9.00127038295178643391
301.50000 9.01471671709532977934
301.60000 9.02823792866686694079
301.70000 9.04182976133398565547
301.80000 9.05547962948959429660
301.90000 9.06918169548080010237
302.00000 9.08292812497451176434
302.10000 9.09671069887775424136
302.20000 9.11053211045748962844
302.30000 9.12438783011293311608
302.40000 9.13828570753453735547
302.50000 9.15223174838995212820
302.60000 9.16623326623979169612
302.70000 9.18029561810408151085
302.80000 9.19442280990024952419
302.90000 9.20861669569382174314
303.00000 9.22286997555207865893
303.10000 9.23717369461011055637
303.20000 9.25151248232530895286
303.30000 9.26586981053489656680
303.40000 9.28023410876142714563
303.50000 9.29459254490754963078
303.60000 9.30894285492079922242
303.70000 9.32328973213779300278
303.80000 9.33764047867050833371
303.90000 9.35200882341467853685
304.00000 9.36640810526473910379
304.10000 9.38084631310773580354
304.20000 9.39532694381435562823
304.30000 9.40984098608233655628
304.40000 9.42437478987996317260
304.50000 9.43891020093792395647
304.60000 9.45342453282158486180
304.70000 9.46789620496005437699
304.80000 9.48230729805973963722
304.90000 9.49664678284430035376
305.00000 9.51090503162522383515
305.10000 9.52507806791498166143
305.20000 9.53916436502663476356
305.30000 9.55315812256156471915
305.40000 9.56705474675618232923
305.50000 9.58084532446693870536
305.60000 9.59451948158744425194
305.70000 9.60807066743729773656
305.80000 9.62148656115498609596
305.90000 9.63476256410016572236
306.00000 9.64789358844354170046
306.10000 9.66087592030981422644
306.20000 9.67371030515272356116
306.30000 9.68639509648212728735
306.40000 9.69893125869964087147
306.50000 9.71132023149015511857
306.60000 9.72356379340357904354
306.70000 9.73566239870384987868
306.80000 9.74761783751814923397
306.90000 9.75943240812645825252
307.00000 9.77110628338152915826
307.10000 9.78263698170329736579
307.20000 9.79402164653769794801
307.30000 9.80525329895204696032
307.40000 9.81632848497390087211
307.50000 9.82724410676976111513
307.60000 9.83799677105552825358
307.70000 9.84859126782795266186
307.80000 9.85903027165902356526
307.90000 9.86931858047950542497
308.00000 9.87946390487520329803
308.10000 9.88946547619298785324
308.20000 9.89932678871169501508
308.30000 9.90904667414166537994
308.40000 9.91862680857436030996
308.50000 9.92807179775504040950
308.60000 9.93738880471172869767
308.70000 9.94659286821517592168
308.80000 9.95569842414870459599
308.90000 9.96472298100283367832
309.00000 9.97368279281474842714
309.10000 9.98258830553068536190
309.20000 9.99145108282685833817
309.30000 10.00027565103362538306
309.40000 10.00906870686723780569
309.50000 10.01783428183841539833
309.60000 10.02657712869606364352
309.70000 10.03530394710135324259
309.80000 10.04402041224040922149
309.90000 10.05273442310747608461
310.00000 10.06145029386971627551
310.10000 10.07017375283932228537
310.20000 10.07890694543421211360
310.30000 10.08765379615681497640
310.40000 10.09641374525747137083
310.50000 10.10518931579379169821
310.60000 10.11397965862024066983
310.70000 10.12278958161360775798
310.80000 10.13161949406909971129
310.90000 10.14047136595335986258
311.00000 10.14935261659747439085
311.10000 10.15826733214134308943
311.20000 10.16722156052856949837
311.30000 10.17622206725605020589
311.40000 10.18527676120197531080
311.50000 10.19439281573041994970
311.60000 10.20357901218165703679
311.70000 10.21284300517363284509
311.80000 10.22219318864606471491
311.90000 10.23163947012061210264
312.00000 10.24119095806913464663
312.10000 10.25085822112412205417
312.20000 10.26064479548458981737
312.30000 10.27055605766898095265
312.40000 10.28058930586496096899
312.50000 10.29074093634544859053
312.60000 10.30100213454152236348
312.70000 10.31136370270072473501
312.80000 10.32181752550034184143
312.90000 10.33235831039617982914
313.00000 10.34298071004978719040
313.10000 10.35368505095190733559
313.20000 10.36447209316764960722
313.30000 10.37534348757500172623
313.40000 10.38630222615161531291
313.50000 10.39734555968714545637
313.60000 10.40847743552326677185
313.70000 10.41969772218546654706
313.80000 10.43100496610537521797
313.90000 10.44240124000112341977
314.00000 10.45388920345308614845
314.10000 10.46546988782448315348
314.20000 10.47714533183261708638
314.30000 10.48891523224256017249
314.40000 10.50077945461016717567
314.50000 10.51273350471065636629
314.60000 10.52477294552072510409
314.70000 10.53689243017228490867
314.80000 10.54908859744186620981
314.90000 10.56135368393824788492
315.00000 10.57368419338264518795
315.10000 10.58607733375673011855
315.20000 10.59852817030232740797
315.30000 10.61103468216752178192
315.40000 10.62359183551260124371
315.50000 10.63619358206280485897
315.60000 10.64883325902974217473
315.70000 10.66150064454178983097
315.80000 10.67418588459850646609
315.90000 10.68687505022969752509
316.00000 10.69956038366647099507
316.10000 10.71223343767250994460
316.20000 10.72488289555303256412
316.30000 10.73750730846582474166
316.40000 10.75010448746397069176
316.50000 10.76267262972636365043
316.60000 10.77521416287518621308
316.70000 10.78773254601860251365
316.80000 10.80023621816046206795
316.90000 10.81273380651595436288
317.00000 10.82523503631242179414
317.10000 10.83774809757165374576
317.20000 10.85027650881404957386
317.30000 10.86281973533455999235
317.40000 10.87536929300559429973
317.50000 10.88791447578084165766
317.60000 10.90043770246906186133
317.70000 10.91292431467299236120
317.80000 10.92536199451766449340
317.90000 10.93774608782892710646
318.00000 10.95007555812040960914
318.10000 10.96235445963539349008
318.20000 10.97459165475057664115
318.30000 10.98679922461428253799
318.40000 10.99898530105122924379
318.50000 11.01115550940045528880
318.60000 11.02331026677435946333
318.70000 11.03545017422035212190
318.80000 11.04757181732406752495
318.90000 11.05967773923358944088
319.00000 11.07176995783167452999
319.10000 11.08385477925644783661
319.20000 11.09594307297085946977
319.30000 11.10804519232511044972
319.40000 11.12017233781931996546
319.50000 11.13233563442640728576
319.60000 11.14454079574569101949
319.70000 11.15679710966875116454
319.80000 11.16910700635359657489
319.90000 11.18147105212891923086
320.00000 11.19389510438636368768
320.10000 11.20637857285278400566
320.20000 11.21892472504958917196
320.30000 11.23153468252420079753
320.40000 11.24420818264496559654
320.50000 11.25694512239572925954
320.60000 11.26974703467908369182
320.70000 11.28260890867502328848
320.80000 11.29552860315819836842
320.90000 11.30850568963287032222
321.00000 11.32153581363283945161
321.10000 11.33461822277031966906
321.20000 11.34775112679124629734
321.30000 11.36093465729329859523
321.40000 11.37417098938476482757
321.50000 11.38746252248436600754
321.60000 11.40081502103182972259
321.70000 11.41423268873987867240
321.80000 11.42772683195945141857
321.90000 11.44130775512559141124
322.00000 11.45498615626596905404
322.10000 11.46877531335817913450
322.20000 11.48268462006341964654
322.30000 11.49671736196789348555
322.40000 11.51087793686028971957
322.50000 11.52515949346758498037
322.60000 11.53955476330070544199
322.70000 11.55405258521632313589
322.80000 11.56864091616962584336
322.90000 11.58331257728345169083
323.00000 11.59805653828420513964
323.10000 11.61287027972636918148
323.20000 11.62775417863127170091
323.30000 11.64271107649215007350
323.40000 11.65774710820821503035
323.50000 11.67286762379155056268
323.60000 11.68807861738891624572
323.70000 11.70338191626172643890
323.80000 11.71877990876400920897
323.90000 11.73427398396176873587
324.00000 11.74986297974823194065
324.10000 11.76554588989163732291
324.20000 11.78132055797880410088
324.30000 11.79718671695697117824
324.40000 11.81314185691592378754
324.50000 11.82918638058366210304
324.60000 11.84532106738411713196
324.70000 11.86154626899827929849
324.80000 11.87786441177002996689
324.90000 11.89427595667029242143
325.00000 11.91078151821558684743
325.10000 11.92738102865142813745
325.20000 11.94407464364376785185
325.30000 11.96085804062789635782
325.40000 11.97772615597881332694
325.50000 11.99467956622247579081
325.60000 12.01170810639540141502
325.70000 12.02881162672364738366
325.80000 12.04598346981532263799
325.90000 12.06321895407050961648
326.00000 12.08051317061895347031
326.10000 12.09786026779041616816
326.20000 12.11525413917883936355
326.30000 12.13268894127616707852
326.40000 12.15015735121998327447
326.50000 12.16765770681461107972
326.60000 12.18518139195367087170
326.70000 12.20272531722311612240
326.80000 12.22028800136498419669
326.90000 12.23786455383585294238
327.00000 12.25545452412712435176
327.10000 12.27305559479146171116
327.20000 12.29066649637760694210
327.30000 12.30828431941434313566
327.40000 12.32590755325825896241
327.50000 12.34353700862625517813
327.60000 12.36116979113591012726
327.70000 12.37880119425693822302
327.80000 12.39642530119425194287
327.90000 12.41403340255567380676
328.00000 12.43161569041920632682
328.10000 12.44916222199959927889
328.20000 12.46666306279723756295
328.30000 12.48411314277938607308
328.40000 12.50150734294732956543
328.50000 12.51884743822613248479
328.60000 12.53613407972988297840
328.70000 12.55337008865145344002
328.80000 12.57055601030145364667
328.90000 12.58769063831968345852
329.00000 12.60477746173953679611
329.10000 12.62181244120407613973
329.20000 12.63879378874843420079
329.30000 12.65572571265373939954
329.40000 12.67260734257737506736
329.50000 12.68943843632041898248
329.60000 12.70622434575094380739
329.70000 12.72296081794017787424
329.80000 12.73964778672934897870
329.90000 12.75628429073819285739
330.00000 12.77286617687862570209
330.10000 12.78939195796270058157
330.20000 12.80586112162294222965
330.30000 12.82227505051190203955
330.40000 12.83863345442757782294
330.50000 12.85494080396537648715
330.60000 12.87119995387314305862
330.70000 12.88741285616120082868
330.80000 12.90358086788725480725
330.90000 12.91970668544626828828
331.00000 12.93578925403803878776
331.10000 12.95182928331785880322
331.20000 12.96782581696303476378
331.30000 12.98377886182686030423
331.40000 12.99968394277195494617
331.50000 13.01553913247088662449
331.60000 13.03134031590396306921
331.70000 13.04708741066587627389
331.80000 13.06277937593148665668
331.90000 13.07841964775951054969
332.00000 13.09401123159897094793
332.10000 13.10955906337726524528
332.20000 13.12506975680102814134
332.30000 13.14054752603558753248
332.40000 13.15599767590497106196
332.50000 13.17141814042159243149
332.60000 13.18681075954318834859
332.70000 13.20217300629123705470
332.80000 13.21750153053193332596
332.90000 13.23279407854214286987
333.00000 13.24804930478306304223
333.10000 13.26326590813058380794
333.20000 13.27844325596073027854
333.30000 13.29358281420088043527
333.40000 13.30868447898942414475
333.50000 13.32375219238176915140
333.60000 13.33878440773948486415
333.70000 13.35378345784122710326
333.80000 13.36874639302646057940
333.90000 13.38367297915758998167
334.00000 13.39856319431639655092
334.10000 13.41341339845175278045
334.20000 13.42822594606085707414
334.30000 13.44299955408349331095
334.40000 13.45773880560363677026
334.50000 13.47244538845509664736
334.60000 13.48712248068753174100
334.70000 13.50177175822921397083
334.80000 13.51639259526675630809
334.90000 13.53098242910802097978
335.00000 13.54553970810868059890
335.10000 13.56006127942274455560
335.20000 13.57454325743278921906
335.30000 13.58898658883030909292
335.40000 13.60339266746773725578
335.50000 13.61776487623057031315
335.60000 13.63210792371983093815
335.70000 13.64642785315589465744
335.80000 13.66072854121803417369
335.90000 13.67501610239819790757
336.00000 13.68929194376064141363
336.10000 13.70355957361301801116
336.20000 13.71781840005490814778
336.30000 13.73206784255776242922
336.40000 13.74630518859340617105
336.50000 13.76052816526229853565
336.60000 13.77473380256794653967
336.70000 13.78891752885214699295
336.80000 13.80307905565602417049
336.90000 13.81721691428943298254
337.00000 13.83133340635305486742
337.10000 13.84542834897447295297
337.20000 13.85950445049299011912
337.30000 13.87356431337578079416
337.40000 13.88761007950219633469
337.50000 13.90164148586806276799
337.60000 13.91566120113438950348
337.70000 13.92967007076395187367
337.80000 13.94366779984972246685
337.90000 13.95765700204740666702
338.00000 13.97163765717898940960
338.10000 13.98560971601284889794
338.20000 13.99956879873212380649
338.30000 14.01351427083938142303
338.40000 14.02744238069720249314
338.50000 14.04135065196179765285
338.60000 14.05523888534428289885
338.70000 14.06910804719652439132
338.80000 14.08295860245445726134
338.90000 14.09679647003467238468
339.00000 14.11062334845845851656
339.10000 14.12444182360049936426
339.20000 14.13824828863353212826
339.30000 14.15204292565076980306
339.40000 14.16582350473370820897
339.50000 14.17958624725749887421
339.60000 14.19332965532309476344
339.70000 14.20705139930471286953
339.80000 14.22075651962247049286
339.90000 14.23444127561911015803
340.00000 14.24810850844441035554
340.10000 14.26175920270711203680
340.20000 14.27539195330881273943
340.30000 14.28900834089227480985
340.40000 14.30260518692612167708
340.50000 14.31618671369834432979
340.60000 14.32975160840895385546
340.70000 14.34330073052761450744
340.80000 14.35683906364761058994
340.90000 14.37036486432240870679
341.00000 14.38388377019096327486
341.10000 14.39739275578981348780
341.20000 14.41089583651137907287
341.30000 14.42439241475231080729
341.40000 14.43788543123684023091
341.50000 14.45137455180547868703
341.60000 14.46486083403255559990
341.70000 14.47834721857052991708
341.80000 14.49183120806797832198
341.90000 14.50531514890572792893
342.00000 14.51879655031673071071
342.10000 14.53227497240311648514
342.20000 14.54574686850936506424
342.30000 14.55921077496019356258
342.40000 14.57266580135775981351
342.50000 14.58611032683261312236
342.60000 14.59954531693542160224
342.70000 14.61296986058795647169
342.80000 14.62638567775764622100
342.90000 14.63979522191748418446
343.00000 14.65320108559535874357
343.10000 14.66660434571663216924
343.20000 14.68000661159282312126
343.30000 14.69340815333331710685
343.40000 14.70680938935876057137
343.50000 14.72020915596633090177
343.60000 14.73360616188966142408
343.70000 14.74700092337536947778
343.80000 14.76039168767099486418
343.90000 14.77377859410347329711
344.00000 14.78715867040794960577
344.10000 14.80053741912694871586
344.20000 14.81391385309979450469
344.30000 14.82728948019998023266
344.40000 14.84066633972076740322
344.50000 14.85404683977958916951
344.60000 14.86743463883621719418
344.70000 14.88082985591495834706
344.80000 14.89423448445061912239
344.90000 14.90765098845029306986
345.00000 14.92107888662867434543
345.10000 14.93451741340656778839
345.20000 14.94796365778168461225
345.30000 14.96141756653533148089
345.40000 14.97487300034060389025
345.50000 14.98833052183554564409
345.60000 15.00178473913720707071
345.70000 15.01523776000237033875
345.80000 15.02868874113373871095
345.90000 15.04213873731976984786
346.00000 15.05559142341382748510
346.10000 15.06904702472817290265
346.20000 15.08251219739914548165
346.30000 15.09598442359586564766
346.40000 15.10946979447359694810
346.50000 15.12297001961155776991
346.60000 15.13648901888106282915
346.70000 15.15002681147465824510
346.80000 15.16358510762362556140
346.90000 15.17716278976953584155
347.00000 15.19076219959910372370
347.10000 15.20437897865131484634
347.20000 15.21801465321432787849
347.30000 15.23167006581625638121
347.40000 15.24535027118321083017
347.50000 15.25905870954892813633
347.60000 15.27280397807141372072
347.70000 15.28659354223530076259
347.80000 15.30043199564015578060
347.90000 15.31432385546244088569
348.00000 15.32826892407446640698
348.10000 15.34226676977880605904
348.20000 15.35631335414594227731
348.30000 15.37040299475592799917
348.40000 15.38453346753300153514
348.50000 15.39869918693426519524
348.60000 15.41290051847519711356
348.70000 15.42713916408567308157
348.80000 15.44141780383501571938
348.90000 15.45574165214529587117
349.00000 15.47011820124736474212
349.10000 15.48455511137707824329
349.20000 15.49906089340415489161
349.30000 15.51364272406545399620
349.40000 15.52830895309782275069
349.50000 15.54306707972853728428
349.60000 15.55792344018834667822
349.70000 15.57287969781742069179
349.80000 15.58793669468608664454
349.90000 15.60309660188371069869
350.00000 15.61835487032722022213
350.10000 15.63371022086791782684
350.20000 15.64916117419607893534
350.30000 15.66470739640667530078
350.40000 15.68034661674393599563
350.50000 15.69608001865797064145
350.60000 15.71190637082566120521
350.70000 15.72782568100225352952
350.80000 15.74384028066405404360
350.90000 15.75994623600071168719
351.00000 15.77614262161413143960
351.10000 15.79243191893082058000
351.20000 15.80881521371649153732
351.30000 15.82529406933106567224
351.40000 15.84187423007602973818
351.50000 15.85856120080551317604
351.60000 15.87535713146548397988
351.70000 15.89226339908906745149
351.80000 15.90928189536718215982
351.90000 15.92640626099114677484
352.00000 15.94363382188731152119
352.10000 15.96095815010220493874
352.20000 15.97837571162441404681
352.30000 15.99588250218977446212
352.40000 16.01347382169315565775
352.50000 16.03114952320453531612
352.60000 16.04890638913570957962
352.70000 16.06674210636151338856
352.80000 16.08465610882228342830
352.90000 16.10264188088243487655
353.00000 16.12069852201839298449
353.10000 16.13882000031411838039
353.20000 16.15699905009556531786
353.30000 16.17522921355184382229
353.40000 16.19350235088907504000
353.50000 16.21181136720372773780
353.60000 16.23014568275704048986
353.70000 16.24850027642800638789
353.80000 16.26686893540158206926
353.90000 16.28524594654959455764
354.00000 16.30362783753238768709
354.10000 16.32201473610393478865
354.20000 16.34040325421285311555
354.30000 16.35879545874004746552
354.40000 16.37719165145413446077
354.50000 16.39559359722437740809
354.60000 16.41399578143768136139
354.70000 16.43240146381380252577
354.80000 16.45080414876379227025
354.90000 16.46920050506526561427
355.00000 16.48758142426335373274
355.10000 16.50593996611804595351
355.20000 16.52426595039316716213
355.30000 16.54254922250660857921
355.40000 16.56078561602060592292
355.50000 16.57896617790943561704
355.60000 16.59708775264654675616
355.70000 16.61514531425978832085
355.80000 16.63313929538435026449
355.90000 16.65106673846735862634
356.00000 16.66892635275043741771
356.10000 16.68671241166680501618
356.20000 16.70442510350407120529
356.30000 16.72206366566848112237
356.40000 16.73962746211668236240
356.50000 16.75712035139170324387
356.60000 16.77454652683612785835
356.70000 16.79191134472323850352
356.80000 16.80921897368423242351
356.90000 16.82647168790881720776
357.00000 16.84366567213292202846
357.10000 16.86079793614863293905
357.20000 16.87785979412748291597
357.30000 16.89484517387019442229
357.40000 16.91174827293769176033
357.50000 16.92856588117454797649
357.60000 16.94529640894903319365
357.70000 16.96194458321217956690
357.80000 16.97851405933007436575
357.90000 16.99501068013647939643
358.00000 17.01143781416132973191
358.10000 17.02779638381229293233
358.20000 17.04408570487114747305
358.30000 17.06030071569516619814
358.40000 17.07643745484030987027
358.50000 17.09248796522837982366
358.60000 17.10844653344996136502
358.70000 17.12430691816430858495
358.80000 17.14006615578303419985
358.90000 17.15572253365299097334
359.00000 17.17127419062298358476
359.10000 17.18672491588022130230
359.20000 17.20207793725005188508
359.30000 17.21733962615891479876
359.40000 17.23251972454988951491
359.50000 17.24762678616594486519
359.60000 17.26267295965943392349
359.70000 17.27766982498100060275
359.80000 17.29262296636568665345
359.90000 17.30754150855296952276
360.00000 17.32242918027382209219
360.10000 17.33728995478465775088
360.20000 17.35212248746688625103
360.30000 17.36693032223723180099
360.40000 17.38171250342338966854
360.50000 17.39646897196761593442
360.60000 17.41120367524583292846
360.70000 17.42591856613917497736
360.80000 17.44061485116923852310
360.90000 17.45529331645329298847
361.00000 17.46995496552707201625
361.10000 17.48459746177351948018
361.20000 17.49921769611573236170
361.30000 17.51381506333194669433
361.40000 17.52838945354267281206
361.50000 17.54294670972530771884
361.60000 17.55749382230627470027
361.70000 17.57204651659049074690
361.80000 17.58662234599736891728
361.90000 17.60123566298062495207
362.00000 17.61590223470537997183
362.10000 17.63062495895196563692
362.20000 17.64540361380634444114
362.30000 17.66023023450487182237
362.40000 17.67509137354115632182
362.50000 17.68997582719165277944
362.60000 17.70487622577661512639
362.70000 17.71979219835983291038
362.80000 17.73472564217228030360
362.90000 17.74968562768479006843
363.00000 17.76467863312097745756
363.10000 17.77971337024804233106
363.20000 17.79478765644153450908
363.30000 17.80989727638225318239
363.40000 17.82503345782377486755
363.50000 17.84018638876906465152
363.60000 17.85534405413709747258
363.70000 17.87049216017494018474
363.80000 17.88561835383381426355
363.90000 17.90071023227134415478
364.00000 17.91575624895485677583
364.10000 17.93074544945995824450
364.20000 17.94567201918730041515
364.30000 17.96053685665253158776
364.40000 17.97534219449538045427
364.50000 17.99009899160240863403
364.60000 18.00481698470401003703
364.70000 18.01950477947917968253
364.80000 18.03417043285432078762
364.90000 18.04881379628448047888
365.00000 18.06342667244667616806
365.10000 18.07800231866632436625
365.20000 18.09252424191309464279
365.30000 18.10698137659529929854
365.40000 18.12135995578756224823
365.50000 18.13565153270036229276
365.60000 18.14985089193197752205
365.70000 18.16395827463435900303
365.80000 18.17797222963392030937
365.90000 18.19189945313476604803
366.00000 18.20573789520776331666
366.10000 18.21948855912344209071
366.20000 18.23315016337961277418
366.30000 18.24671792380648931480
366.40000 18.26018515225324871623
366.50000 18.27354765721035352563
366.60000 18.28679889253564794066
366.70000 18.29994001011197304192
366.80000 18.31297200144501394961
366.90000 18.32590328130141583935
367.00000 18.33874069638188106304
367.10000 18.35149409888867876972
367.20000 18.36416895876796816398
367.30000 18.37677040569057661969
367.40000 18.38929759759662489757
367.50000 18.40174712160190511294
367.60000 18.41411258371171141135
367.70000 18.42638851039980650282
367.80000 18.43856953237004771308
367.90000 18.45065436223013744632
368.00000 18.46264591011266727207
368.10000 18.47454815497929843754
368.20000 18.48636631937225785753
368.30000 18.49810718196548346510
368.40000 18.50977323248002409194
368.50000 18.52136292665569468674
368.60000 18.53287699610173854779
368.70000 18.54431048033485120984
368.80000 18.55566131751501332084
368.90000 18.56692721364062977028
369.00000 18.57810673830428287218
369.10000 18.58920277986864072500
369.20000 18.60021752041674377149
369.30000 18.61115820641235643139
369.40000 18.62202923608898751747
369.50000 18.63283695109655061138
369.60000 18.64358744365952225733
369.70000 18.65428818172296275732
369.80000 18.66494734127342776629
369.90000 18.67557344340553308301
370.00000 18.68617633195301408397
370.10000 18.69676373400514466692
370.20000 18.70734442447441549750
370.30000 18.71792287283225771973
370.40000 18.72850189290649055997
370.50000 18.73907984266260604162
370.60000 18.74965758846611577234
370.70000 18.76023035355600317795
370.80000 18.77079946670799101795
370.90000 18.78136535349986209835
371.00000 18.79192945586336006773
371.10000 18.80250120036315806749
371.20000 18.81308372642403885392
371.30000 18.82368736150688410067
371.40000 18.83431861611996304820
371.50000 18.84498606749331083198
371.60000 18.85569298716164926516
371.70000 18.86644777550013520297
371.80000 18.87725556704670987540
371.90000 18.88812744961519471587
372.00000 18.89907273130078728731
372.10000 18.91010790872331325840
372.20000 18.92124728559177200206
372.30000 18.93250416704795023666
372.40000 18.94389381924840709436
372.50000 18.95542734028515644110
372.60000 18.96711244833459092233
372.70000 18.97895277404180169851
372.80000 18.99095121302108447918
372.90000 19.00311040748777000063
373.00000 19.01543115573499164301
373.10000 19.02791731164425151943
373.20000 19.04057423782562814122
373.30000 19.05340444360519000212
373.40000 19.06641210892600002913
373.50000 19.07959700317000930339
373.60000 19.09295409681068708979
373.70000 19.10647796934230890329
373.80000 19.12015904664793838335
373.90000 19.13398771640227117243
374.00000 19.14795535393032505908
374.10000 19.16205745942762796620
374.20000 19.17629182394304824425
374.30000 19.19066042528203352920
374.40000 19.20516440803996345731
374.50000 19.21981034363820146798
374.60000 19.23460016000616010725
374.70000 19.24953718660490289139
374.80000 19.26462144619525089306
374.90000 19.27985360916970240676
375.00000 19.29522906111935743971
375.10000 19.31074222395415851562
375.20000 19.32638585175733264419
375.30000 19.34214899574289806116
375.40000 19.35801939811389898690
375.50000 19.37398504659673778597
375.60000 19.39003311304204555045
375.70000 19.40615390175539136574
375.80000 19.42234106652681557733
375.90000 19.43858993900509235185
376.00000 19.45489883483573912978
376.10000 19.47126888788447705771
376.20000 19.48769653024374248350
376.30000 19.50417723216831825556
376.40000 19.52070390095536488310
376.50000 19.53726484530802996403
376.60000 19.55384312862231182525
376.70000 19.57042099969075780229
376.80000 19.58698134736751619189
376.90000 19.60351089845579166121
377.00000 19.62000060547025059647
377.10000 19.63644415288730425492
377.20000 19.65284359393950400041
377.30000 19.66920063305242712577
377.40000 19.68552081876611157901
377.50000 19.70180962944394100562
377.60000 19.71807051127176084173
377.70000 19.73430740785039559935
377.80000 19.75052079359807666335
377.90000 19.76671257743750368209
378.00000 19.78287882219617701715
378.10000 19.79901981404708327537
378.20000 19.81513175419860790182
378.30000 19.83120627857950046995
378.40000 19.84723835531187951072
378.50000 19.86321761791872933212
378.60000 19.87913402641357514120
378.70000 19.89497827831141413030
378.80000 19.91074310013390735778
378.90000 19.92642353732759038787
379.00000 19.94201811567690859116
379.10000 19.95752593955044819547
379.20000 19.97295065632429283702
379.30000 19.98829325785238222974
379.40000 20.00355729163957977439
379.50000 20.01874358077122181709
379.60000 20.03384802547476149741
379.70000 20.04886727193389347268
379.80000 20.06379651969511975493
379.90000 20.07863194917654244116
380.00000 20.09336822317069866522
380.10000 20.10800736443561679650
380.20000 20.12254929886432157973
380.30000 20.13700267767387967578
380.40000 20.15137897933545886792
380.50000 20.16568572139839235771
380.60000 20.17993223187830727656
380.70000 20.19412181393184525127
380.80000 20.20825932199176327662
380.90000 20.22233730922204749089
381.00000 20.23635127698738580087
381.10000 20.25029358783659709141
381.20000 20.26415864135291455649
381.30000 20.27794440093684643891
381.40000 20.29165381334527892994
381.50000 20.30529363757980723282
381.60000 20.31887176679709251616
381.70000 20.33239852528355789802
381.80000 20.34588025537155273660
381.90000 20.35932071264427034248
382.00000 20.37271925522219039249
382.10000 20.38607520507329041870
382.20000 20.39938192798772028520
382.30000 20.41263575421704329589
382.40000 20.42583270499300843620
382.50000 20.43897455467555984794
382.60000 20.45206638589873636927
382.70000 20.46511679292678749700
382.80000 20.47813798757828958486
382.90000 20.49114587057080612397
383.00000 20.50415605643760701037
383.10000 20.51718229875779019613
383.20000 20.53024048365515371660
383.30000 20.54334013902225686458
383.40000 20.55648610377196737884
383.50000 20.56968270476608494250
383.60000 20.58292660031906152742
383.70000 20.59621136103030964426
383.80000 20.60953415171400714307
383.90000 20.62289024986842138918
384.00000 20.63627969077105719580
384.10000 20.64970975809928908163
384.20000 20.66319124630818007083
384.30000 20.67674086101397654211
384.40000 20.69037681459970414330
384.50000 20.70411564462863021321
384.60000 20.71796835093697115574
384.70000 20.73194138480960012189
384.80000 20.74603146841983366801
384.90000 20.76022965243684388852
385.00000 20.77452495565292101825
385.10000 20.78890201326864208181
385.20000 20.80334991200323486978
385.30000 20.81786454775539651820
385.40000 20.83244383521484499960
385.50000 20.84709389688637153378
385.60000 20.86182221438026731416
385.70000 20.87663574311756774442
385.80000 20.89154318757235798276
385.90000 20.90654495614524059515
386.00000 20.92164030059306798233
386.10000 20.93682692161078165891
386.20000 20.95209983046713625981
386.30000 20.96745370493398752504
386.40000 20.98288605296938174267
386.50000 20.99839293668489288659
386.60000 21.01397219670067518194
386.70000 21.02961750159020367340
386.80000 21.04532376294562972290
386.90000 21.06107692553457723113
387.00000 21.07686450489578869703
387.10000 21.09266711364764794997
387.20000 21.10847204952755456546
387.30000 21.12426536836265934717
387.40000 21.14004215886347280583
387.50000 21.15579942550739442512
387.60000 21.17154063401813467563
387.70000 21.18727352817870239901
387.80000 21.20300097760194416578
387.90000 21.21872861759254886955
388.00000 21.23445406335041616767
388.10000 21.25017274574931543749
388.20000 21.26587219242401541241
388.30000 21.28153941119835907816
388.40000 21.29716324338283791049
388.50000 21.31272754287697921726
388.60000 21.32822655269063855880
388.70000 21.34365109194642921086
388.80000 21.35900144021424050243
388.90000 21.37427600456356977843
389.00000 21.38947841357002328340
389.10000 21.40460795315924491132
389.20000 21.41966775673801155143
389.30000 21.43465760208900561107
389.40000 21.44957568541506137548
389.50000 21.46442204702341851527
389.60000 21.47919305325567858075
389.70000 21.49388546775787116202
389.80000 21.50849740058019487683
389.90000 21.52302335782505719482
390.00000 21.53746118803841280644
390.10000 21.55180875039292380737
390.20000 21.56606223622332960460
390.30000 21.58021909415798771862
390.40000 21.59427694255146853723
390.50000 21.60823402671983743063
390.60000 21.62208868270382892520
390.70000 21.63583721050391893061
390.80000 21.64947847717265451634
390.90000 21.66301408789427898339
391.00000 21.67644149210051958799
391.10000 21.68976358319843466891
391.20000 21.70298140043927236651
391.30000 21.71609909398096755700
391.40000 21.72911878087645780726
391.50000 21.74204427869700112666
391.60000 21.75487827448917260431
391.70000 21.76762232467664347040
391.80000 21.78027644421615232681
391.90000 21.79284171809764234814
392.00000 21.80531653339847758881
392.10000 21.81769789208978390743
392.20000 21.82998381026190775035
392.30000 21.84217026960311011484
392.40000 21.85425525956336495174
392.50000 21.86623706837840903591
392.60000 21.87811380969054196770
392.70000 21.88988772174281847794
392.80000 21.90156486290331264465
392.90000 21.91314924039853747648
393.00000 21.92465184300900135960
393.10000 21.93608191437919480491
393.20000 21.94744689394201495854
393.30000 21.95875421891276144532
393.40000 21.97000613773862831507
393.50000 21.98120326844884076488
