# Supplementary material for: Direct tracking of H2 roaming reaction in real time
Source: Nat Commun. 2024 Aug 6;15:6656. doi: 10.1038/s41467-024-49671-6 (PMC11303762; doi:10.1038/s41467-024-49671-6)
Supplement: Supplementary file 8 — Source Data [file 41467_2024_49671_MOESM8_ESM.zip › SourceData/Data-Fig7-SuppInfo/FigS7.R03.dat]

# Bond Length
# X-Axis:  Time in Trajectory (femtosec)
# Y-Axis:  Bond Length (Angstroms)
#                  X                   Y
0 1.09375621605730771727
.10000 1.09392410611934135218
.20000 1.09457046562293101185
.30000 1.09569212189054275412
.40000 1.09727617952865449051
.50000 1.09930470127303649223
.60000 1.10174797289443650693
.70000 1.10458144319420829205
.80000 1.10777590903440394324
.90000 1.11130949734221204486
1.00000 1.11516145514494895493
1.10000 1.11931866986037537459
1.20000 1.12377108508539229098
1.30000 1.12851407241292299270
1.40000 1.13354484434847128812
1.50000 1.13886382890537005587
1.60000 1.14447034353057834051
1.70000 1.15036366420623700087
1.80000 1.15653313211641282404
1.90000 1.16296577227190998701
2.00000 1.16963766987687259593
2.10000 1.17652008553572938991
2.20000 1.18358166376638329535
2.30000 1.19079124389877842265
2.40000 1.19812362880380587209
2.50000 1.20556108813863099070
2.60000 1.21308855920291326437
2.70000 1.22069762146856008363
2.80000 1.22837963440664384860
2.90000 1.23612344771952287402
3.00000 1.24391312170062745101
3.10000 1.25172684264938570502
3.20000 1.25954589786398812279
3.30000 1.26734900536079642279
3.40000 1.27512007659671016568
3.50000 1.28284875138147131456
3.60000 1.29052744285621450708
3.70000 1.29815345674846931788
3.80000 1.30572457244588914108
3.90000 1.31323678553602815226
4.00000 1.32068127449169203400
4.10000 1.32805073905216437705
4.20000 1.33533245808113269272
4.30000 1.34251457428625332596
4.40000 1.34958865380418784847
4.50000 1.35654961486596574832
4.60000 1.36338761381970901342
4.70000 1.37009986885080753225
4.80000 1.37668104219495955111
4.90000 1.38312358573809303687
5.00000 1.38941622934022186410
5.10000 1.39555396896393799049
5.20000 1.40152163065362640873
5.30000 1.40731292264265092976
5.40000 1.41292264051999676349
5.50000 1.41834476232931462819
5.60000 1.42357530939567787939
5.70000 1.42861122950402430329
5.80000 1.43345176581355537426
5.90000 1.43809063430473671936
6.00000 1.44252460611006563169
6.10000 1.44675126421475782306
6.20000 1.45076950008262856366
6.30000 1.45457869831302011955
6.40000 1.45817958392339316142
6.50000 1.46157696719160157952
6.60000 1.46477384525291138883
6.70000 1.46776950795518299593
6.80000 1.47056567429169922128
6.90000 1.47316207788722283549
7.00000 1.47555539575950858301
7.10000 1.47774053083821180004
7.20000 1.47971588715976149040
7.30000 1.48147788312988324543
7.40000 1.48302433415638868268
7.50000 1.48435699886651257033
7.60000 1.48547240565047185261
7.70000 1.48637570447918718663
7.80000 1.48706510039775999041
7.90000 1.48754145771773366061
8.00000 1.48780123502402027008
8.10000 1.48784463969159091768
8.20000 1.48766740792591137547
8.30000 1.48726603657886304870
8.40000 1.48663761259326410196
8.50000 1.48577906728692338243
8.60000 1.48468935563133879430
8.70000 1.48336802138579217788
8.80000 1.48181495588821750830
8.90000 1.48003439129332396740
9.00000 1.47803012518892861705
9.10000 1.47580374108280400442
9.20000 1.47335742937584564921
9.30000 1.47069487141928933837
9.40000 1.46781597922423504320
9.50000 1.46471948888072080571
9.60000 1.46140242113012800359
9.70000 1.45786092224635749031
9.80000 1.45409151956436359652
9.90000 1.45008833343903570625
10.00000 1.44585210588393168477
10.10000 1.44137880837585509438
10.20000 1.43667157480963616370
10.30000 1.43173061866574607387
10.40000 1.42656120102644036545
10.50000 1.42116462554694908223
10.60000 1.41554674969002701602
10.70000 1.40970918866835793920
10.80000 1.40365507653162427480
10.90000 1.39738420044059464813
11.00000 1.39089646196221234043
11.10000 1.38419108568253682421
11.20000 1.37726802069531840270
11.30000 1.37012412060404220883
11.40000 1.36276173919104435649
11.50000 1.35518310338271263438
11.60000 1.34739334273477839534
11.70000 1.33940264213305178921
11.80000 1.33121992852646252743
11.90000 1.32285642585467301346
12.00000 1.31432736065791463078
12.10000 1.30564494612815776793
12.20000 1.29681885348802667690
12.30000 1.28786039194432872348
12.40000 1.27878047171631456689
12.50000 1.26959416121294445719
12.60000 1.26031299226342977504
12.70000 1.25095515460707063669
12.80000 1.24154453951036327692
12.90000 1.23210448220311251329
13.00000 1.22266145585644434348
13.10000 1.21323820359152884697
13.20000 1.20385738589502369676
13.30000 1.19453869057640824495
13.40000 1.18529900347929087424
13.50000 1.17615454950571865736
13.60000 1.16712085387161170371
13.70000 1.15822040260090393557
13.80000 1.14947170663831478231
13.90000 1.14089993519852563799
14.00000 1.13252910716237222897
14.10000 1.12438139889496571126
14.20000 1.11647796511574736944
14.30000 1.10884062833619151258
14.40000 1.10149017826578916799
14.50000 1.09445540229376180826
14.60000 1.08776196252534956895
14.70000 1.08144515918931367696
14.80000 1.07554044850670307089
14.90000 1.07008134416174175258
15.00000 1.06509648389101350933
15.10000 1.06060702470283497552
15.20000 1.05662649095411193935
15.30000 1.05316526390970567369
15.40000 1.05022998342315479714
15.50000 1.04782488219119896981
15.60000 1.04596292795108183031
15.70000 1.04465824613650563955
15.80000 1.04393015313908813254
15.90000 1.04379351714790794632
16.00000 1.04426617934174235134
16.10000 1.04535574210744162344
16.20000 1.04706885218165094646
16.30000 1.04939867184735849559
16.40000 1.05234062065616378068
16.50000 1.05588375959619721769
16.60000 1.06002208995520465993
16.70000 1.06474287794424809667
16.80000 1.07003801220330485977
16.90000 1.07589897782877366204
17.00000 1.08231184902226770364
17.10000 1.08926120261166008354
17.20000 1.09672769050343577070
17.30000 1.10469103353290597802
17.40000 1.11312993972222308561
17.50000 1.12202297666046037169
17.60000 1.13134714361861540875
17.70000 1.14108406738986589006
17.80000 1.15120840225695017292
17.90000 1.16169913542319553540
18.00000 1.17252857130007710528
18.10000 1.18367137292915891486
18.20000 1.19509870366509895231
18.30000 1.20678354290651478041
18.40000 1.21869996913801552783
18.50000 1.23082726152169704044
18.60000 1.24314519212962409300
18.70000 1.25563830213839845257
18.80000 1.26829155724462661898
18.90000 1.28109585933840251406
19.00000 1.29403552543699510290
19.10000 1.30710472728393114017
19.20000 1.32029083247820818912
19.30000 1.33358712061342284095
19.40000 1.34698207484361127262
19.50000 1.36046768428323941574
19.60000 1.37403400679386389050
19.70000 1.38767116525133576042
19.80000 1.40136743290437572520
19.90000 1.41511305628066339313
20.00000 1.42889694789512375107
20.10000 1.44271271824192358853
20.20000 1.45655408340576217684
20.30000 1.47041929611726736207
20.40000 1.48430842349324420991
20.50000 1.49822187745807529974
20.60000 1.51215769343874979340
20.70000 1.52611500495539326179
20.80000 1.54009102807463948942
20.90000 1.55408085330493664119
21.00000 1.56807981849426274669
21.10000 1.58208240379823452481
21.20000 1.59608515790167035811
21.30000 1.61008227182992111845
21.40000 1.62406780707056686611
21.50000 1.63804016088037353102
21.60000 1.65199644681004081147
21.70000 1.66593196423683521326
21.80000 1.67984791823664799278
21.90000 1.69374252906544210681
22.00000 1.70761630350409807745
22.10000 1.72146759260957335048
22.20000 1.73529894512098404606
22.30000 1.74910564804673819908
22.40000 1.76289009319526213054
22.50000 1.77665094684380814645
22.60000 1.79038827743621020391
22.70000 1.80410224318357300799
22.80000 1.81779437543331616503
22.90000 1.83146629299640674549
23.00000 1.84512040967574796375
23.10000 1.85875260216737827167
23.20000 1.87236403176118505569
23.30000 1.88594893649059332106
23.40000 1.89950367782376246706
23.50000 1.91302209633893147041
23.60000 1.92650282851622099558
23.70000 1.93994226638578087350
23.80000 1.95333820246725323702
23.90000 1.96669436608665760422
24.00000 1.98000959045253111622
24.10000 1.99328772041795310910
24.20000 2.00653251507793912449
24.30000 2.01974887953453262956
24.40000 2.03294073444849837806
24.50000 2.04610974881480880939
24.60000 2.05926126347799783013
24.70000 2.07239834413078027821
24.80000 2.08552084649326869297
24.90000 2.09862810883920069541
25.00000 2.11171873865839434616
25.10000 2.12479347876328912644
25.20000 2.13785065382430304132
25.30000 2.15089175924429074930
25.40000 2.16391988779136645745
25.50000 2.17694073851953994802
25.60000 2.18996000853737052893
25.70000 2.20298711898390363693
25.80000 2.21602650644255607017
25.90000 2.22908477484459975843
26.00000 2.24216324874751258598
26.10000 2.25526160413997205088
26.20000 2.26837790434266044937
26.30000 2.28150454767572181580
26.40000 2.29463788101761276575
26.50000 2.30777297474296634939
26.60000 2.32090532666479095226
26.70000 2.33403866873087601808
26.80000 2.34717371266508521282
26.90000 2.36031977058596871805
27.00000 2.37348193093227486655
27.10000 2.38666972836754268830
27.20000 2.39988649625310405012
27.30000 2.41313373734776664159
27.40000 2.42641114994429581730
27.50000 2.43971488690707463986
27.60000 2.45304041550766138207
27.70000 2.46638673950903328319
27.80000 2.47975277675356177833
27.90000 2.49314228032838109822
28.00000 2.50655927008838153266
28.10000 2.52001076242503377130
28.20000 2.53349818946333569310
28.30000 2.54702711188612988427
28.40000 2.56059564526264083857
28.50000 2.57420242908847399758
28.60000 2.58784092213567099700
28.70000 2.60150359979262761734
28.80000 2.61518430598476175544
28.90000 2.62887684418764661155
29.00000 2.64257541421489048106
29.10000 2.65627707134214445825
29.20000 2.66998002503202259443
29.30000 2.68368180801785814095
29.40000 2.69738415532048382350
29.50000 2.71108530282634227554
29.60000 2.72478343312876885966
29.70000 2.73847646477580668653
29.80000 2.75216012672119061786
29.90000 2.76583216163399907775
30.00000 2.77948589766992701682
30.10000 2.79311799924403480258
30.20000 2.80672334653007794444
30.30000 2.82029643548492965860
30.40000 2.83383055593343477520
30.50000 2.84731713043717699612
30.60000 2.86075216222464821892
30.70000 2.87413211575964266771
30.80000 2.88745345671735460443
30.90000 2.90071747129378320638
31.00000 2.91392929914419852246
31.10000 2.92709205009784412143
31.20000 2.94020884067594763090
31.30000 2.95328116403856813681
31.40000 2.96630577001663805211
31.50000 2.97927508901477575523
31.60000 2.99217771473787966917
31.70000 3.00500589594762692205
31.80000 3.01774975868493774617
31.90000 3.03040086483191196966
32.00000 3.04295606197230524520
32.10000 3.05541662484332895599
32.20000 3.06778389997682203104
32.30000 3.08005996145140005616
32.40000 3.09224519704599104742
32.50000 3.10434234936467662782
32.60000 3.11634826495595642693
32.70000 3.12826041412299944731
32.80000 3.14007974963343884814
32.90000 3.15180249879794974440
33.00000 3.16343149591341712050
33.10000 3.17496462275802374018
33.20000 3.18640614031121274450
33.30000 3.19775530490295645447
33.40000 3.20901606116220614967
33.50000 3.22018763817902387773
33.60000 3.23127245980232994650
33.70000 3.24227087082325680261
33.80000 3.25318529604985765557
33.90000 3.26401672209855567093
34.00000 3.27476679030446380273
34.10000 3.28543432380073609043
34.20000 3.29602016549792971681
34.30000 3.30652500470826622781
34.40000 3.31694452986796268492
34.50000 3.32727847412055367926
34.60000 3.33752704934147312747
34.70000 3.34769465851875445501
34.80000 3.35778164508548709173
34.90000 3.36779567949734741624
35.00000 3.37774239213709132143
35.10000 3.38762679437892036519
35.20000 3.39745592271540735584
35.30000 3.40723182876378401561
35.40000 3.41695704465332721571
35.50000 3.42663175973447721734
35.60000 3.43625523040038456337
35.70000 3.44582871284992922528
35.80000 3.45535360132418285616
35.90000 3.46483284586630527976
36.00000 3.47426886355460405953
36.10000 3.48366829895298728626
36.20000 3.49303389771857209785
36.30000 3.50237074883942005549
36.40000 3.51168240866368779889
36.50000 3.52097089647074475786
36.60000 3.53023784922092749351
36.70000 3.53948559833332278526
36.80000 3.54871669877013428523
36.90000 3.55794187734215242337
37.00000 3.56716842963449092027
37.10000 3.57641090335031273794
37.20000 3.58568353423346606415
37.30000 3.59500182794515418866
37.40000 3.60437763267654850205
37.50000 3.61382042073122388293
37.60000 3.62333892414055022802
37.70000 3.63293669150317013888
37.80000 3.64261875998106614923
37.90000 3.65239176571750035479
38.00000 3.66226443380021372262
38.10000 3.67224344626986842145
38.20000 3.68234170487001382520
38.30000 3.69256551591613605048
38.40000 3.70292276517604401410
38.50000 3.71341267405078478438
38.60000 3.72403363450895808366
38.70000 3.73477949242562378081
38.80000 3.74564317541994381576
38.90000 3.75661497655123022324
39.00000 3.76768831939904498252
39.10000 3.77885767275323562165
39.20000 3.79011528705513125582
39.30000 3.80146023845285010762
39.40000 3.81288692800206179940
39.50000 3.82439530809786973831
39.60000 3.83597947655940933085
39.70000 3.84763927730355200978
39.80000 3.85936919667165297232
39.90000 3.87116675076972110532
40.00000 3.88302357757057663735
40.10000 3.89493671493555848762
40.20000 3.90689621482769874717
40.30000 3.91889437169426652562
40.40000 3.93092177866527891051
40.50000 3.94296916968545418526
40.60000 3.95502872377053666323
40.70000 3.96709201723844565526
40.80000 3.97915804198840536578
40.90000 3.99121716390789740750
41.00000 4.00327239368819368376
41.10000 4.01531817868347763143
41.20000 4.02734755593467497792
41.30000 4.03935840752241246325
41.40000 4.05133887396512413737
41.50000 4.06327826298064405649
41.60000 4.07517045183315000930
41.70000 4.08700771156172398039
41.80000 4.09878782370605273076
41.90000 4.11051222082868888774
42.00000 4.12218343825708464795
42.10000 4.13380882437601364216
42.20000 4.14539041119711666657
42.30000 4.15692673905723289209
42.40000 4.16841535090686470329
42.50000 4.17984763093895565029
42.60000 4.19120932793555421100
42.70000 4.20248931550777413752
42.80000 4.21367550338727436278
42.90000 4.22475837832319115929
43.00000 4.23573273454947815832
43.10000 4.24659154487666732084
43.20000 4.25733527700755557958
43.30000 4.26795857667644192425
43.40000 4.27845839804549227312
43.50000 4.28883051381725738625
43.60000 4.29906794671705555261
43.70000 4.30916733374360852285
43.80000 4.31912235064706172303
43.90000 4.32893036023796529726
44.00000 4.33859108670383915912
44.10000 4.34810610379956114520
44.20000 4.35747699912908318268
44.30000 4.36670751941585847266
44.40000 4.37580186643659632689
44.50000 4.38476377132759570514
44.60000 4.39359826242557138054
44.70000 4.40230726415955659381
44.80000 4.41089507184165513334
44.90000 4.41936438836152093099
45.00000 4.42772126550384831245
45.10000 4.43597253561775334849
45.20000 4.44412175039005878943
45.30000 4.45217685250574923744
45.40000 4.46014779422050094019
45.50000 4.46803968037102374165
45.60000 4.47585997337818869348
45.70000 4.48361476716900824331
45.80000 4.49130573002228384260
45.90000 4.49893472794549443216
46.00000 4.50650354366076139669
46.10000 4.51400721673548058584
46.20000 4.52144677599438297313
46.30000 4.52881682342154350904
46.40000 4.53611774339346266489
46.50000 4.54334578922395031915
46.60000 4.55050150820972698642
46.70000 4.55758508696711004147
46.80000 4.56460122844131916618
46.90000 4.57155474997303297089
47.00000 4.57845426465799699594
47.10000 4.58530748904072953448
47.20000 4.59212703975249360696
47.30000 4.59892168385981541493
47.40000 4.60570283398538425503
47.50000 4.61247573712632118816
47.60000 4.61924855617079778722
47.70000 4.62602587649712569136
47.80000 4.63281104442011534971
47.90000 4.63960838882981588222
48.00000 4.64642332621361567647
48.10000 4.65325980121000765941
48.20000 4.66012675685511799148
48.30000 4.66702601074570828237
48.40000 4.67396736972831251279
48.50000 4.68095157015419248398
48.60000 4.68798541006379412985
48.70000 4.69507180619945364430
48.80000 4.70221303565257451426
48.90000 4.70941682202425144392
49.00000 4.71668735324242155773
49.10000 4.72403253714980248547
49.20000 4.73145895646342894491
49.30000 4.73897288051218963714
49.40000 4.74657596158346548376
49.50000 4.75427300620915121633
49.60000 4.76205916219580371563
49.70000 4.76993027627679270672
49.80000 4.77788389480374460051
49.90000 4.78591669780858179115
50.00000 4.79402627065236262249
50.10000 4.80221422054847528227
50.20000 4.81047749290587576281
50.30000 4.81881655944216245489
50.40000 4.82722854989019553466
50.50000 4.83570579100321197363
50.60000 4.84423632476224264563
50.70000 4.85280877323566089021
50.80000 4.86140745837139226315
50.90000 4.87002153326420108140
51.00000 4.87863639154630994108
51.10000 4.88724678554316509972
51.20000 4.89584602051044901936
51.30000 4.90442934379056989183
51.40000 4.91299625842784455910
51.50000 4.92154354252169549978
51.60000 4.93006965539544887270
51.70000 4.93857360593613102827
51.80000 4.94704955471956031628
51.90000 4.95549508941599093579
52.00000 4.96390764101650062116
52.10000 4.97228476061307253042
52.20000 4.98062715235611668848
52.30000 4.98892997155843028375
52.40000 4.99719699056451045565
52.50000 5.00542869284440011589
52.60000 5.01362382770357034292
52.70000 5.02178171314534538878
52.80000 5.02990021008409271204
52.90000 5.03797859109673073251
53.00000 5.04600867260035533126
53.10000 5.05398734496852494839
53.20000 5.06190896619822668260
53.30000 5.06976802580581590065
53.40000 5.07755831663408864486
53.50000 5.08527882091709893688
53.60000 5.09292584362211188086
53.70000 5.10049938183948807740
53.80000 5.10800155774144219279
53.90000 5.11543593904351420722
54.00000 5.12280838570105020866
54.10000 5.13012215366154804779
54.20000 5.13738542256866299058
54.30000 5.14460227280059036440
54.40000 5.15177397811336439845
54.50000 5.15890077738087534929
54.60000 5.16598483739199528827
54.70000 5.17302310914478710875
54.80000 5.18001048867441966302
54.90000 5.18694813593523412241
55.00000 5.19383283317532275003
55.10000 5.20066701332175275041
55.20000 5.20745604084537616176
55.30000 5.21420170545913960042
55.40000 5.22091206974471080298
55.50000 5.22759396966003854540
55.60000 5.23425023695056062037
55.70000 5.24088503253229167799
55.80000 5.24749950582513156657
55.90000 5.25409567273627022597
56.00000 5.26067148428040505407
56.10000 5.26723065753551369952
56.20000 5.27377242055371592994
56.30000 5.28030349710629796105
56.40000 5.28682684197108918325
56.50000 5.29334934174431755877
56.60000 5.29987620640227784556
56.70000 5.30641082059446279355
56.80000 5.31295741000781974083
56.90000 5.31951707936660355638
57.00000 5.32608797027931186235
57.10000 5.33266992767319136275
57.20000 5.33925727663736016750
57.30000 5.34584984617497463807
57.40000 5.35244620044685736400
57.50000 5.35904742420870912747
57.60000 5.36565320003725175529
57.70000 5.37226461451881575129
57.80000 5.37888598284942269699
57.90000 5.38551825872923765728
58.00000 5.39216437814658984826
58.10000 5.39882459725457278168
58.20000 5.40550046010505857953
58.30000 5.41219055563465910011
58.40000 5.41889472790328341510
58.50000 5.42561297068441843719
58.60000 5.43234173132342623245
58.70000 5.43907982742945224370
58.80000 5.44582650362220041226
58.90000 5.45257870257734106555
59.00000 5.45933560413627621490
59.10000 5.46609510806325066819
59.20000 5.47285633306311083910
59.30000 5.47961962711956859783
59.40000 5.48638208207321266218
59.50000 5.49314341016016074664
59.60000 5.49989909268024662001
59.70000 5.50664807087941656849
59.80000 5.51338895111255505552
59.90000 5.52011996210752651791
60.00000 5.52684394372783064199
60.10000 5.53356102685937674479
60.20000 5.54027336127794329613
60.30000 5.54698559995913456130
60.40000 5.55369837261117377654
60.50000 5.56041183655833176451
60.60000 5.56712408122667946701
60.70000 5.57383300607005986393
60.80000 5.58053288724248985587
60.90000 5.58722368752003699478
61.00000 5.59390152082381586146
61.10000 5.60056636876834091499
61.20000 5.60721984117200455606
61.30000 5.61386290532116574949
61.40000 5.62049597919124927470
61.50000 5.62712051537533715188
61.60000 5.63373525674645098511
61.70000 5.64034041159662631935
61.80000 5.64693477938704370865
61.90000 5.65351689441837610575
62.00000 5.66008700020794733366
62.10000 5.66664603694513462064
62.20000 5.67319016458130019556
62.30000 5.67972524407378353951
62.40000 5.68625036172590627868
62.50000 5.69276810082564315234
62.60000 5.69928125160155611704
62.70000 5.70579471634767105559
62.80000 5.71231556875467096248
62.90000 5.71884913583021527147
63.00000 5.72539956877360656406
63.10000 5.73197519106171638008
63.20000 5.73857665791866894705
63.30000 5.74520622949759741694
63.40000 5.75186538944123761036
63.50000 5.75855168137857385679
63.60000 5.76526730204463286514
63.70000 5.77200999214736287171
63.80000 5.77878251513932647324
63.90000 5.78558632380893613436
64.00000 5.79242607660330871140
64.10000 5.79930593688986199530
64.20000 5.80622858305613042112
64.30000 5.81319544626860107430
64.40000 5.82021036225255349661
64.50000 5.82727149082844774916
64.60000 5.83438301133984517912
64.70000 5.84154330327020686376
64.80000 5.84875674231336107805
64.90000 5.85602637736699406680
65.00000 5.86336054094040851862
65.10000 5.87076385186919266872
65.20000 5.87824408546166105866
65.30000 5.88580991712032779948
65.40000 5.89346540387198675884
65.50000 5.90121385731156162443
65.60000 5.90906194438525073074
65.70000 5.91700979827792747588
65.80000 5.92505824570164035784
65.90000 5.93320918907879060464
66.00000 5.94145968117742931469
66.10000 5.94981076533867587844
66.20000 5.95826015458153690041
66.30000 5.96680327407942954379
66.40000 5.97543442666832383674
66.50000 5.98415129542652856881
66.60000 5.99294909566108362084
66.70000 6.00182581628049249071
66.80000 6.01078233930542522352
66.90000 6.01981911286751206813
67.00000 6.02893969751141232958
67.10000 6.03814437349596668287
67.20000 6.04743752197027662686
67.30000 6.05682072836855556870
67.40000 6.06629312243663346044
67.50000 6.07585727374598555093
67.60000 6.08551054417104760963
67.70000 6.09525363026396137841
67.80000 6.10508638653786781942
67.90000 6.11500606271670020165
68.00000 6.12501112113447513208
68.10000 6.13509953115888740102
68.20000 6.14526889554606877985
68.30000 6.15551283532948211494
68.40000 6.16583009391606573484
68.50000 6.17621575609709411971
68.60000 6.18666399412559013755
68.70000 6.19717120624579807969
68.80000 6.20772897432676260037
68.90000 6.21833126664204019551
69.00000 6.22897025890050305030
69.10000 6.23964049847216758703
69.20000 6.25033307201384268758
69.30000 6.26104218665111695156
69.40000 6.27176107176118436674
69.50000 6.28248183458495962565
69.60000 6.29320001597899317872
69.70000 6.30390869180296741391
69.80000 6.31460457660224358723
69.90000 6.32528258069186976935
70.00000 6.33594366822022810824
70.10000 6.34658899471842276001
70.20000 6.35721861541830257042
70.30000 6.36783734693577109743
70.40000 6.37844322902391285365
70.50000 6.38903666378163774581
70.60000 6.39961132839190477036
70.70000 6.41016415415845649465
70.80000 6.42069001661488093366
70.90000 6.43118271088343438614
71.00000 6.44163926231312645677
71.10000 6.45205990698978243763
71.20000 6.46244177585825526638
71.30000 6.47278585860593722762
71.40000 6.48309020824899520385
71.50000 6.49335314466339494191
71.60000 6.50357179484081654740
71.70000 6.51374526551115598659
71.80000 6.52387044074604534907
71.90000 6.53395311782790495405
72.00000 6.54399745258637765004
72.10000 6.55401229168774141077
72.20000 6.56400597250497632421
72.30000 6.57399114682488753349
72.40000 6.58397704030664128803
72.50000 6.59396834017050767337
72.60000 6.60397280129347595119
72.70000 6.61399258276428671109
72.80000 6.62402890969883977302
72.90000 6.63408378766766858205
73.00000 6.64415776912386390391
73.10000 6.65425285304789120620
73.20000 6.66436826000109330692
73.30000 6.67450300963225276153
73.40000 6.68465454577826332717
73.50000 6.69482032054438336290
73.60000 6.70499400899762176662
73.70000 6.71517498960444068039
73.80000 6.72536408785033734102
73.90000 6.73556419680927694147
74.00000 6.74578487783638116809
74.10000 6.75603868693408238094
74.20000 6.76633799316424925515
74.30000 6.77669710501886014462
74.40000 6.78712966098475239671
74.50000 6.79764640557759520772
74.60000 6.80825509422913735758
74.70000 6.81895995543631272320
74.80000 6.82976675392146902268
74.90000 6.84067704551223496801
75.00000 6.85169519074148540015
75.10000 6.86282354493330973621
75.20000 6.87406878113173959242
75.30000 6.88543347985295694120
75.40000 6.89692308230699351185
75.50000 6.90853809100058447379
75.60000 6.92027757855318979834
75.70000 6.93214124298964352831
75.80000 6.94412436931900003538
75.90000 6.95622585544524998928
76.00000 6.96844149493306716963
76.10000 6.98077174886709786054
76.20000 6.99321371874769747480
76.30000 7.00576846017515768712
76.40000 7.01843466941860191879
76.50000 7.03121011291527256689
76.60000 7.04409424185267413433
76.70000 7.05708371045072696890
76.80000 7.07017456195891955432
76.90000 7.08336545361687518797
77.00000 7.09665667048371447422
77.10000 7.11005102926512054157
77.20000 7.12355288418784745390
77.30000 7.13717008714420368338
77.40000 7.15090949183738445671
77.50000 7.16477783675341883241
77.60000 7.17878263390130792167
77.70000 7.19292526546418387017
77.80000 7.20720975596589668175
77.90000 7.22163679883785072095
78.00000 7.23620219003511537451
78.10000 7.25090474483770887166
78.20000 7.26573780933650261318
78.30000 7.28069598017421683359
78.40000 7.29576970762962062397
78.50000 7.31094943478889067333
78.60000 7.32622439701576435408
78.70000 7.34158551078682185773
78.80000 7.35701949834476108139
78.90000 7.37252181821206955727
79.00000 7.38808774135371242885
79.10000 7.40371476815726606500
79.20000 7.41940207690586074763
79.30000 7.43515204566725723391
79.40000 7.45096494152280923212
79.50000 7.46684284191391027029
79.60000 7.48278345432854284198
79.70000 7.49878414254404311960
79.80000 7.51483937990440351900
79.90000 7.53094623178316152290
80.00000 7.54709950270420113002
80.10000 7.56329633912264474349
80.20000 7.57953555826747210333
80.30000 7.59581628377391707963
80.40000 7.61213676472959857710
80.50000 7.62849338505952956430
80.60000 7.64487962117566636050
80.70000 7.66128828674773208993
80.80000 7.67770771582462625853
80.90000 7.69412829477836300005
81.00000 7.71053608468490341193
81.10000 7.72692278509789432462
81.20000 7.74328279661811137703
81.30000 7.75961081490979159532
81.40000 7.77590598477495739841
81.50000 7.79216760282175912078
81.60000 7.80839210233713865333
81.70000 7.82457746123047848250
81.80000 7.84071800011688980524
81.90000 7.85680570168595934586
82.00000 7.87283320824301472131
82.10000 7.88879351889317736882
82.20000 7.90467903971369352397
82.30000 7.92048887997836911299
82.40000 7.93622405624349796809
82.50000 7.95188732398598565554
82.60000 7.96748664105161835570
82.70000 7.98303063289851093128
82.80000 7.99852617561222962583
82.90000 8.01398302631806177448
83.00000 8.02940568333522428205
83.10000 8.04479996384546531255
83.20000 8.06016861913248065517
83.30000 8.07551250838124824460
83.40000 8.09083424063884774381
83.50000 8.10613211214096855469
83.60000 8.12140672205874688638
83.70000 8.13665471041987869360
83.80000 8.15187970197358837349
83.90000 8.16708230177142270238
84.00000 8.18226474617028020789
84.10000 8.19743367902595476680
84.20000 8.21259529715990571165
84.30000 8.22775892060316750260
84.40000 8.24293273842131990983
84.50000 8.25812566095969503563
84.60000 8.27334728451078620621
84.70000 8.28860112610143642445
84.80000 8.30389589028360831845
84.90000 8.31923250500441296567
85.00000 8.33461302305991888695
85.10000 8.35003980581314354730
85.20000 8.36551322622216646029
85.30000 8.38103525418763526155
85.40000 8.39660911317449622767
85.50000 8.41223469741952694171
85.60000 8.42791772402507498517
85.70000 8.44365632897662409354
85.80000 8.45945564413136455568
85.90000 8.47531220240062897000
86.00000 8.49122619082579851163
86.10000 8.50719727910937774792
86.20000 8.52322510251688706389
86.30000 8.53930997377709670408
86.40000 8.55545585368728321392
86.50000 8.57166102092359926286
86.60000 8.58793066954973734666
86.70000 8.60426338322601558889
86.80000 8.62066009247006560108
86.90000 8.63711810023424422087
87.00000 8.65363577930074429360
87.10000 8.67021177529072815669
87.20000 8.68684482130594986260
87.30000 8.70353360973380742192
87.40000 8.72027849140112038428
87.50000 8.73708288008171523720
87.60000 8.75394860752095117073
87.70000 8.77087743703319571132
87.80000 8.78786857968176490412
87.90000 8.80492536715593064089
88.00000 8.82204106060615657572
88.10000 8.83921521057780332625
88.20000 8.85644408422149978629
88.30000 8.87372387916076640415
88.40000 8.89105155622893686074
88.50000 8.90842757655204827899
88.60000 8.92585031577137753202
88.70000 8.94332041927057425051
88.80000 8.96084061818683392656
88.90000 8.97841129576602767028
89.00000 8.99603230310251831745
89.10000 9.01370496654538832149
89.20000 9.03142667534841917015
89.30000 9.04919785965811447070
89.40000 9.06701505080508841216
89.50000 9.08487471103206794246
89.60000 9.10277207674695104468
89.70000 9.12070450328926071386
89.80000 9.13867099007186055288
89.90000 9.15666798544148372465
90.00000 9.17469512073730981915
90.10000 9.19275577010131385770
90.20000 9.21084860643648837950
90.30000 9.22897735894979861554
90.40000 9.24714528537813122641
90.50000 9.26535145447510803704
90.60000 9.28359712436262498975
90.70000 9.30187963789975085054
90.80000 9.32019501673205333794
90.90000 9.33854044850393095945
91.00000 9.35691336370819455713
91.10000 9.37531137565883728446
91.20000 9.39373415475065485419
91.30000 9.41218246133605295610
91.40000 9.43065660996735688057
91.50000 9.44916272836921779297
91.60000 9.46770014218558782931
91.70000 9.48627019525767039492
91.80000 9.50487313540433321232
91.90000 9.52350885624568524766
92.00000 9.54217631183898215440
92.10000 9.56087342834016394343
92.20000 9.57959821618814031980
92.30000 9.59835076364653387529
92.40000 9.61712952240173377607
92.50000 9.63593669826338159719
92.60000 9.65477015455230813958
92.70000 9.67363198688563922154
92.80000 9.69252339242268736449
92.90000 9.71144226906889458856
93.00000 9.73039062987349958528
93.10000 9.74936606210711528025
93.20000 9.76836651156077374176
93.30000 9.78739265172282745277
93.40000 9.80644117219687399068
93.50000 9.82550775533951731255
93.60000 9.84459280091650108672
93.70000 9.86369326918441842927
93.80000 9.88280685242917210782
93.90000 9.90193453710606996153
94.00000 9.92107560863563825304
94.10000 9.94023168314652513160
94.20000 9.95939982308020406346
94.30000 9.97857870494520877885
94.40000 9.99776478202132939138
94.50000 10.01695268118153785661
94.60000 10.03613549308467636532
94.70000 10.05530700246243103238
94.80000 10.07446098949948785794
94.90000 10.09359463034007523342
95.00000 10.11270547685835652311
95.10000 10.13179309452621027022
95.20000 10.15085907712613257910
95.30000 10.16990291035922328681
95.40000 10.18892262973495152057
95.50000 10.20791617196551041504
95.60000 10.22687948237403450824
95.70000 10.24580832205468306066
95.80000 10.26470128429799948262
95.90000 10.28355784879070926306
96.00000 10.30237738597426841513
96.10000 10.32116221434819810283
96.20000 10.33991206909947566407
96.30000 10.35862627500741528707
96.40000 10.37730498969848144069
96.50000 10.39594284389814255581
96.60000 10.41453581049203555908
96.70000 10.43308050111236321807
96.80000 10.45157495409557879519
96.90000 10.47001638152629635129
97.00000 10.48840900205369565564
97.10000 10.50675216935438141678
97.20000 10.52505134307657427495
97.30000 10.54330922952845958117
97.40000 10.56152970967605620170
97.50000 10.57971410525657824592
97.60000 10.59786335804628120795
97.70000 10.61597643996839322299
97.80000 10.63405427002805924649
97.90000 10.65209312629630552649
98.00000 10.67009584105358446334
98.10000 10.68806132168210382222
98.20000 10.70599239444069472574
98.30000 10.72388563552661167598
98.40000 10.74174225884893404613
98.50000 10.75955861177818018767
98.60000 10.77732804892534576317
98.70000 10.79504826330229984488
98.80000 10.81271260801492864684
98.90000 10.83031582970667573320
99.00000 10.84785426462311946559
99.10000 10.86532656852590878443
99.20000 10.88272737461276294375
99.30000 10.90005833948736257863
99.40000 10.91731805233831226958
99.50000 10.93450829607408547051
99.60000 10.95162801343119944448
99.70000 10.96868031581744112597
99.80000 10.98566828286436109245
99.90000 11.00259624535972873122
100.00000 11.01946597253142753221
100.10000 11.03628345638526085786
100.20000 11.05305472445920716386
100.30000 11.06978169533798891346
100.40000 11.08646667786130136077
100.50000 11.10311060948511851759
100.60000 11.11971080437175758118
100.70000 11.13626502394303653095
100.80000 11.15277084716484255981
100.90000 11.16922351993073867680
101.00000 11.18562210332380216872
101.10000 11.20196939075527022572
101.20000 11.21826715304560751571
101.30000 11.23452010227530813687
101.40000 11.25073498587243410321
101.50000 11.26691537984225742893
101.60000 11.28306563470730679769
101.70000 11.29918531009939671924
101.80000 11.31527707621395367481
101.90000 11.33133777857018963554
102.00000 11.34736853792041073496
102.10000 11.36336507099785120689
102.20000 11.37933105402404574932
102.30000 11.39526664308940161800
102.40000 11.41117592993439042088
102.50000 11.42706235238230421024
102.60000 11.44293527380405136581
102.70000 11.45879535578653224077
102.80000 11.47465219038895313566
102.90000 11.49051309332416191037
103.00000 11.50638655977353300391
103.10000 11.52228084648113409280
103.20000 11.53820647283116527953
103.30000 11.55417539971702177898
103.40000 11.57019585701132373013
103.50000 11.58627205150651552747
103.60000 11.60240629111129688334
103.70000 11.61859802793577156295
103.80000 11.63484279961297973015
103.90000 11.65113378133772009603
104.00000 11.66746608056612264861
104.10000 11.68383435231033220248
104.20000 11.70023704891819702485
104.30000 11.71667721931811177774
104.40000 11.73316085163691088822
104.50000 11.74969484904837858402
104.60000 11.76628620278399483399
104.70000 11.78294017444381324055
104.80000 11.79966134579403935530
104.90000 11.81645045512200334550
105.00000 11.83330777952001889026
105.10000 11.85023367934839502673
105.20000 11.86722919209926610069
105.30000 11.88429202648706373498
105.40000 11.90142553473465211345
105.50000 11.91862751039686616147
105.60000 11.93589598769133041409
105.70000 11.95322649212839102220
105.80000 11.97061421368598780055
105.90000 11.98804968137790960498
106.00000 12.00552718784793723395
106.10000 12.02303749790180933876
106.20000 12.04057447156064892049
106.30000 12.05813349854404290671
106.40000 12.07570925693716758093
106.50000 12.09329748325683088998
106.60000 12.11089453585745663601
106.70000 12.12849353161182998534
106.80000 12.14608904082239963553
106.90000 12.16367333944766867603
107.00000 12.18123905253948293928
107.10000 12.19878020321224576165
107.20000 12.21629169424952786478
107.30000 12.23377051484165285672
107.40000 12.25121510281678141428
107.50000 12.26861933777411646366
107.60000 12.28598296121974930683
107.70000 12.30329876774151981740
107.80000 12.32056090818194039903
107.90000 12.33775884275884199372
108.00000 12.35488605781688299905
108.10000 12.37193570002709802314
108.20000 12.38890420918407940855
108.30000 12.40578896646980691335
108.40000 12.42258950689013952978
108.50000 12.43930823528290097174
108.60000 12.45594168922129307508
108.70000 12.47248866392998570922
108.80000 12.48894327415374242799
108.90000 12.50529530030074899550
109.00000 12.52153632104962589761
109.10000 12.53765432544860043526
109.20000 12.55364141706612551911
109.30000 12.56948616519780413891
109.40000 12.58518881807436371845
109.50000 12.60074188574859269980
109.60000 12.61614841976270505859
109.70000 12.63140639915718173707
109.80000 12.64651885062015791403
109.90000 12.66148299239192596720
110.00000 12.67630310762128313032
110.10000 12.69097426984382472079
110.20000 12.70550087174169611846
110.30000 12.71987763164826990938
110.40000 12.73410632259688650036
110.50000 12.74818571168748702269
110.60000 12.76211660813342513787
110.70000 12.77589819321944972737
110.80000 12.78952900225223305701
110.90000 12.80300686293266813071
111.00000 12.81632764479209153461
111.10000 12.82948680702369326069
111.20000 12.84248045053014670930
111.30000 12.85530453038036746142
111.40000 12.86795708257010002373
111.50000 12.88043906655782444876
111.60000 12.89275301138003651626
111.70000 12.90490337057128064724
111.80000 12.91689858616920472723
111.90000 12.92873868970511755698
112.00000 12.94043284185923202846
112.10000 12.95197985224872869513
112.20000 12.96338343812131478525
112.30000 12.97464484796269866669
112.40000 12.98576890800152041578
112.50000 12.99675863568336026210
112.60000 13.00762433462490490293
112.70000 13.01837389682117710530
112.80000 13.02901708075674448342
112.90000 13.03956363383675504504
113.00000 13.05002064151532290594
113.10000 13.06039303882348710688
113.20000 13.07068736889892872171
113.30000 13.08090703857855569616
113.40000 13.09105934479146725711
113.50000 13.10115397000760387598
113.60000 13.11119814452660920504
113.70000 13.12120780344804995726
113.80000 13.13119274836813900615
113.90000 13.14116406945248515186
114.00000 13.15113287814874905273
114.10000 13.16110570448873797814
114.20000 13.17108769712497966252
114.30000 13.18108546243688536080
114.40000 13.19110233562430520802
114.50000 13.20114510166148427522
114.60000 13.21122097695099489550
114.70000 13.22133985258729365818
114.80000 13.23151436901868765075
114.90000 13.24175639371718694207
115.00000 13.25207891234058415724
115.10000 13.26249413965465245437
115.20000 13.27301678891792105157
115.30000 13.28365599251794836993
115.40000 13.29442698060574553622
115.50000 13.30533738736383941080
115.60000 13.31639714641051098746
115.70000 13.32761259898264749978
115.80000 13.33898329720635042672
115.90000 13.35050826753142758413
116.00000 13.36218166574987110177
116.10000 13.37399445771774648973
116.20000 13.38593636073450036929
116.30000 13.39800364608869629934
116.40000 13.41018614123748843050
116.50000 13.42248378617821240391
116.60000 13.43489561492496301114
116.70000 13.44742470675630888471
116.80000 13.46007071487924984593
116.90000 13.47283503268354429234
117.00000 13.48571551662469261358
117.10000 13.49870591164078957615
117.20000 13.51180259805311838985
117.30000 13.52499366000572290101
117.40000 13.53827436144514689824
117.50000 13.55163598348280605113
117.60000 13.56507259349731603934
117.70000 13.57857802188355067522
117.80000 13.59214545491910191690
117.90000 13.60576578295488665950
118.00000 13.61942950032159019582
118.10000 13.63312952455235055887
118.20000 13.64684959651952051951
118.30000 13.66058242841274319287
118.40000 13.67431686111280661075
118.50000 13.68804660712919255948
118.60000 13.70176305810496782873
118.70000 13.71546110016207220331
118.80000 13.72913650727947274568
118.90000 13.74278351898992113349
119.00000 13.75640044716145939514
119.10000 13.76998083713648455562
119.20000 13.78352053385875723308
119.30000 13.79701342778871111438
119.40000 13.81045730967041511023
119.50000 13.82384306895090588216
119.60000 13.83716763085065035449
119.70000 13.85042383218578621991
119.80000 13.86360429436519224543
119.90000 13.87670759662107314232
120.00000 13.88972684590168605379
120.10000 13.90266491537147708148
120.20000 13.91551945858105578754
120.30000 13.92829345785297560765
120.40000 13.94098948655299000903
120.50000 13.95360859772456853902
120.60000 13.96615036471962090410
120.70000 13.97861615061741367365
120.80000 13.99100308864550283285
120.90000 14.00330792654374932709
121.00000 14.01552913500553499527
121.10000 14.02765974097529213376
121.20000 14.03969541746821514713
121.30000 14.05163143312900162263
121.40000 14.06346454319862819484
121.50000 14.07519376722754037411
121.60000 14.08681921899798499717
121.70000 14.09834321290604699683
121.80000 14.10976673965253757270
121.90000 14.12109499169823586382
122.00000 14.13233094047510621060
122.10000 14.14347833570306707103
122.20000 14.15453580604595454000
122.30000 14.16550715848991408782
122.40000 14.17639411643010156334
122.50000 14.18719803836620869491
122.60000 14.19792066275685314304
122.70000 14.20856615113066220614
122.80000 14.21913503832483475722
122.90000 14.22963584524751638241
123.00000 14.24006819559137504624
123.10000 14.25043630580274549089
123.20000 14.26074207525351746553
123.30000 14.27098757595300410119
123.40000 14.28117242977161871926
123.50000 14.29129678176102394246
123.60000 14.30136134194122793894
123.70000 14.31136605627212653332
123.80000 14.32131431328832332879
123.90000 14.33120950535233086821
124.00000 14.34105471707161432515
124.10000 14.35085668917929094375
124.20000 14.36061749574275792743
124.30000 14.37034351124485124080
124.40000 14.38003511634947294852
124.50000 14.38969823255908309946
124.60000 14.39933318564957021044
124.70000 14.40894337131841878070
124.80000 14.41853041458112679040
124.90000 14.42809969846687745017
125.00000 14.43765629313494219809
125.10000 14.44720335257737693895
125.20000 14.45674471134110467729
125.30000 14.46628672588311447367
125.40000 14.47583153905978556307
125.50000 14.48538228615265093169
125.60000 14.49493932802997282004
125.70000 14.50450470006190869792
125.80000 14.51407991381954600542
125.90000 14.52366429057904794423
126.00000 14.53326347067092842360
126.10000 14.54287992541614846705
126.20000 14.55251773749168120215
126.30000 14.56218338441059462817
126.40000 14.57188217583885077715
126.50000 14.58161737094774408070
126.60000 14.59139419877939559738
126.70000 14.60121058923022998805
126.80000 14.61106832086706108835
126.90000 14.62096521887050383116
127.00000 14.63089894021109011911
127.10000 14.64086754451565960891
127.20000 14.65086792613253339473
127.30000 14.66089783563138400468
127.40000 14.67095591099076952031
127.50000 14.68103948913349255282
127.60000 14.69115206396574604593
127.70000 14.70129324543306972259
127.80000 14.71146196022319190362
127.90000 14.72165996395640840438
128.00000 14.73188726230532895059
128.10000 14.74214118228576726989
128.20000 14.75241967420439812102
128.30000 14.76271642166007332941
128.40000 14.77302957934048814107
128.50000 14.78335234351238075097
128.60000 14.79368213893593159217
128.70000 14.80401976130054346800
128.80000 14.81436640865464080613
128.90000 14.82472514844366347316
129.00000 14.83509828581206266084
129.10000 14.84548847850248408928
129.20000 14.85589966594918141647
129.30000 14.86632944574456818868
129.40000 14.87677676896800115455
129.50000 14.88723930243223436309
129.60000 14.89771587305439920739
129.70000 14.90820292874637523123
129.80000 14.91870237268261880650
129.90000 14.92921448782972640160
130.00000 14.93974239882903737344
130.10000 14.95028944042816851309
130.20000 14.96085986692720145404
130.30000 14.97145662050813945449
130.40000 14.98208524898443501043
130.50000 14.99274813967409378491
130.60000 15.00345130047520099591
130.70000 15.01419213828742768430
130.80000 15.02497679775280052329
130.90000 15.03580451241615471409
131.00000 15.04667634884664487711
131.10000 15.05759390100187952336
131.20000 15.06855644951984111589
131.30000 15.07956719237183544438
131.40000 15.09062578387142300420
131.50000 15.10173427037590275715
131.60000 15.11289577227600680047
131.70000 15.12410835191982483041
131.80000 15.13537406384424315923
131.90000 15.14669021151178756753
132.00000 15.15805378338937679862
132.10000 15.16946185402939730797
132.20000 15.18091126920548205336
132.30000 15.19240339524609252994
132.40000 15.20393309846606763869
132.50000 15.21550314053199490844
132.60000 15.22711506595221733238
132.70000 15.23876942431596082189
132.80000 15.25046752172152261982
132.90000 15.26220568067397655459
133.00000 15.27398405602758903181
133.10000 15.28579795559135996785
133.20000 15.29764409028824934898
133.30000 15.30951877831971568988
133.40000 15.32142043152076680196
133.50000 15.33334778232832622787
133.60000 15.34530509338683692761
133.70000 15.35729457699047329177
133.80000 15.36932510888871138268
133.90000 15.38140341808035408762
134.00000 15.39353501825211037188
134.10000 15.40572579402379211384
134.20000 15.41797786638208921254
134.30000 15.43029366236005892043
134.40000 15.44266702745584681862
134.50000 15.45509831046978490878
134.60000 15.46758296928637780888
134.70000 15.48012410520151482419
134.80000 15.49272155340193932835
134.90000 15.50538148798300286437
135.00000 15.51810887585446089429
135.10000 15.53091112947959019387
135.20000 15.54379505472502040219
135.30000 15.55676122443093872917
135.40000 15.56981331113491546735
135.50000 15.58294926664285203338
135.60000 15.59616954247195916266
135.70000 15.60947104987526475152
135.80000 15.62285662793731842931
135.90000 15.63632635368055369624
136.00000 15.64988469429199979880
136.10000 15.66353535900174740624
136.20000 15.67728219617255597993
136.30000 15.69112879282175798430
136.40000 15.70507865682556841106
136.50000 15.71912964832496697732
136.60000 15.73328124234293346918
136.70000 15.74753066360723109038
136.80000 15.76187437883378767286
136.90000 15.77630673034395588541
137.00000 15.79082574979063594885
137.10000 15.80542570990319766907
137.20000 15.82010107587919300396
137.30000 15.83484601883662145009
137.40000 15.84965330120539261254
137.50000 15.86451750436561496373
137.60000 15.87943161433349288757
137.70000 15.89438930377496447711
137.80000 15.90938851062343627748
137.90000 15.92442412446443854134
138.00000 15.93949082578998192761
138.10000 15.95458099578484699730
138.20000 15.96968490320795277525
138.30000 15.98479025680628065963
138.40000 15.99988203727796238154
138.50000 16.01494530162313729530
138.60000 16.02996756882090513482
138.70000 16.04493619314062588646
138.80000 16.05984673756241049888
138.90000 16.07469707050891830273
139.00000 16.08948549158228987276
139.10000 16.10421508979801225754
139.20000 16.11888443451013144585
139.30000 16.13349095887883156562
139.40000 16.14802793017633469314
139.50000 16.16248413121374111748
139.60000 16.17685117357549902238
139.70000 16.19111677471007556935
139.80000 16.20527091424173013353
139.90000 16.21930785949012067151
140.00000 16.23322166640845818275
140.10000 16.24700705475036100502
140.20000 16.26066250773248783498
140.30000 16.27418316132656164594
140.40000 16.28756497994116983102
140.50000 16.30080836083002357311
140.60000 16.31391216266478492528
140.70000 16.32688516928078967126
140.80000 16.33973133763973488913
140.90000 16.35246822494066184387
141.00000 16.36510430426097223168
141.10000 16.37765427836825477297
141.20000 16.39012975323834951610
141.30000 16.40254133080596751952
141.40000 16.41489712446660446629
141.50000 16.42720137252410989631
141.60000 16.43946317099077295779
141.70000 16.45168908228930151878
141.80000 16.46388781515438412336
141.90000 16.47607021338550256422
142.00000 16.48824865118542539988
142.10000 16.50043177278640184614
142.20000 16.51263416360748301066
142.30000 16.52486396644120638069
142.40000 16.53712909555763853776
142.50000 16.54943912819431473073
142.60000 16.56179976141388445328
142.70000 16.57421922264816672290
142.80000 16.58670265197013170354
142.90000 16.59925905521785631970
143.00000 16.61189252142605815505
143.10000 16.62461011595147153994
143.20000 16.63741897983833909555
143.30000 16.65032008694043094791
143.40000 16.66331911357017131766
143.50000 16.67641563053220978337
143.60000 16.68961340128530358882
143.70000 16.70291090639059835849
143.80000 16.71630775325089544637
143.90000 16.72980697232654863365
144.00000 16.74341146321328388323
144.10000 16.75712450562700211388
144.20000 16.77095119289901815317
144.30000 16.78489987258193327826
144.40000 16.79897754239757295354
144.50000 16.81319131898147407743
144.60000 16.82754685797959678348
144.70000 16.84204769323866984280
144.80000 16.85669420437999165876
144.90000 16.87148659130575843637
145.00000 16.88642058975510061306
145.10000 16.90149451525864324504
145.20000 16.91670058602897304350
145.30000 16.93203516711222165774
145.40000 16.94749077140781333784
145.50000 16.96306327983990632144
145.60000 16.97874895026076413303
145.70000 16.99454827019621019029
145.80000 17.01045996850396752962
145.90000 17.02648718881337542939
146.00000 17.04263284923573655755
146.10000 17.05890271209388191931
146.20000 17.07529647172663295189
146.30000 17.09181813021639895310
146.40000 17.10846536058971012230
146.50000 17.12523737314289024917
146.60000 17.14213083060866152832
146.70000 17.15914101303605465536
146.80000 17.17626911363332127272
146.90000 17.19351314659331046861
147.00000 17.21087078175540774111
147.10000 17.22834459684336590266
147.20000 17.24593641984435706275
147.30000 17.26364965255901501955
147.40000 17.28148843719576719492
147.50000 17.29945876074558004262
147.60000 17.31756413282754382651
147.70000 17.33580607882223629484
147.80000 17.35418720305255321870
147.90000 17.37270139438961864527
148.00000 17.39134694760017718162
148.10000 17.41011812492006040381
148.20000 17.42901206299766148624
148.30000 17.44802736298911814610
148.40000 17.46716064394685756964
148.50000 17.48641241123101271115
148.60000 17.50578021904547960785
148.70000 17.52525889078692041220
148.80000 17.54483892718989882719
148.90000 17.56450900171060859136
149.00000 17.58426044001606568561
149.10000 17.60408108729987076231
149.20000 17.62396092637228357969
149.30000 17.64389635653003942231
149.40000 17.66388137284288942470
149.50000 17.68391478114108080989
149.60000 17.70399166379483471767
149.70000 17.72410831784315743776
149.80000 17.74425525731373150886
149.90000 17.76442168836143114820
150.00000 17.78459885860937826061
150.10000 17.80477756404693195121
150.20000 17.82494790758382553091
150.30000 17.84510322992786724551
150.40000 17.86523483866027997867
150.50000 17.88533784071215133388
150.60000 17.90540054452605648271
150.70000 17.92541401754472727079
150.80000 17.94536411080951012532
150.90000 17.96523662915557035162
151.00000 17.98501783494806546087
151.10000 18.00469525463944085580
151.20000 18.02426045842072822547
151.30000 18.04370445681046949462
151.40000 18.06302345513255983935
151.50000 18.08221124669294974886
151.60000 18.10125967978082457960
151.70000 18.12016469727728495736
151.80000 18.13891716709762694427
151.90000 18.15750625063334516268
152.00000 18.17592895008274398266
152.10000 18.19417919808623848214
152.20000 18.21225959933069370479
152.30000 18.23017551946464392570
152.40000 18.24793862912109861965
152.50000 18.26555859327729402031
152.60000 18.28304687916680368976
152.70000 18.30041832139877615644
152.80000 18.31768080922784285865
152.90000 18.33484404695837602422
153.00000 18.35191547673672673184
153.10000 18.36890323802539932144
153.20000 18.38581721819731895487
153.30000 18.40266525519654177464
153.40000 18.41945766323066852961
153.50000 18.43620344843701815672
153.60000 18.45291029705550267567
153.70000 18.46958140400168896042
153.80000 18.48622112936532521342
153.90000 18.50283490749687794987
154.00000 18.51942352917673838898
154.10000 18.53599140706967958428
154.20000 18.55254481786380161930
154.30000 18.56908961867382447363
154.40000 18.58563147338074709195
154.50000 18.60217824678911090666
154.60000 18.61873420905164540987
154.70000 18.63530582133295713196
154.80000 18.65189522659145219979
154.90000 18.66850868146047171020
155.00000 18.68515147310090713678
155.10000 18.70182993143868795993
155.20000 18.71855158304685710064
155.30000 18.73532458080446494189
155.40000 18.75215583328455597868
155.50000 18.76905083996889279031
155.60000 18.78601713437667446864
155.70000 18.80305250049690735054
155.80000 18.82015749729826251434
155.90000 18.83732887236322048919
156.00000 18.85456372775071664028
156.10000 18.87185822036992731285
156.20000 18.88920902432362306458
156.30000 18.90661181368618463443
156.40000 18.92406504945060687422
156.50000 18.94156658292325619224
156.60000 18.95911485113938540487
156.70000 18.97671082192382990626
156.80000 18.99435186386724278532
156.90000 19.01203660338129056590
157.00000 19.02976015336362561796
157.10000 19.04751887127318217741
157.20000 19.06530497459377123404
157.30000 19.08311165373354409122
157.40000 19.10093518263726269535
157.50000 19.11877167930623099526
157.60000 19.13662374827168931763
157.70000 19.15449278293912433194
157.80000 19.17238488433669015675
157.90000 19.19030500483770320421
158.00000 19.20825724973387584394
158.10000 19.22624223081811689260
158.20000 19.24425803036477163936
158.30000 19.26229972530621796315
158.40000 19.28036503885063893994
158.50000 19.29844739751747490302
158.60000 19.31654683072958048215
158.70000 19.33465860722192839618
158.80000 19.35278254714525541165
158.90000 19.37091953084741922159
159.00000 19.38907118246072663069
159.10000 19.40723461809853011393
159.20000 19.42541188250465385740
159.30000 19.44360008264140882270
159.40000 19.46180100680892790840
159.50000 19.48001355514430847183
159.60000 19.49823828748397463793
159.70000 19.51647271697006728352
159.80000 19.53472073317594166829
159.90000 19.55297819105094792976
160.00000 19.57124497570946558100
160.10000 19.58952258182779195624
160.20000 19.60781085683559933089
160.30000 19.62610936796615836080
160.40000 19.64442204170125235196
160.50000 19.66274827555659880471
160.60000 19.68109101602782080889
160.70000 19.69945115680436920329
160.80000 19.71782835226772634154
160.90000 19.73622214065713742517
161.00000 19.75462762283551625844
161.10000 19.77304231263917060047
161.20000 19.79146124799447444781
161.30000 19.80987864125053139645
161.40000 19.82828916795922158966
161.50000 19.84669282615242171018
161.60000 19.86508542970115192955
161.70000 19.88346696139307592859
161.80000 19.90183884589522044298
161.90000 19.92020007654443715778
162.00000 19.93855467656745675379
162.10000 19.95689797939511941122
162.20000 19.97523209486180163016
162.30000 19.99355552578100101643
162.40000 20.01186627434080671780
162.50000 20.03016757289087184834
162.60000 20.04845636356599899313
162.70000 20.06673768036870013043
162.80000 20.08501080800490881329
162.90000 20.10327810451566627781
163.00000 20.12154002730422222291
163.10000 20.13979595208119282101
163.20000 20.15804662110344460545
163.30000 20.17628967210165725419
163.40000 20.19452472921603569967
163.50000 20.21275305637468079736
163.60000 20.23097902954194651497
163.70000 20.24920498773549380949
163.80000 20.26743667759161891197
163.90000 20.28567904209277387826
164.00000 20.30394028398185079729
164.10000 20.32222378686493551526
164.20000 20.34053615881280057660
164.30000 20.35888001407869685861
164.40000 20.37725855755403129148
164.50000 20.39567490150245064942
164.60000 20.41412816444251189565
164.70000 20.43262385369184541823
164.80000 20.45116304677183879010
164.90000 20.46974939664628625079
165.00000 20.48838722395364627397
165.10000 20.50708006160248061169
165.20000 20.52583313915237887389
165.30000 20.54465177361955190946
165.40000 20.56353870212503089255
165.50000 20.58249528564282217506
165.60000 20.60152199341653009803
165.70000 20.62061705437715556821
165.80000 20.63977959916115480223
165.90000 20.65900484866846145539
166.00000 20.67829158313563388659
166.10000 20.69763810721853837873
166.20000 20.71704451839216857553
166.30000 20.73651097946925593168
166.40000 20.75603860762115657131
166.50000 20.77562987986474984314
166.60000 20.79528554012610811209
166.70000 20.81500543762105290120
166.80000 20.83478705562497463751
166.90000 20.85462847721332579673
167.00000 20.87452828005926461108
167.10000 20.89448266001817045227
167.20000 20.91448868990767366687
167.30000 20.93454435500866113847
167.40000 20.95464578263075770286
167.50000 20.97479130984167861310
167.60000 20.99497577737321420222
167.70000 21.01519883183009524960
167.80000 21.03545475430833180541
167.90000 21.05573625093976617652
168.00000 21.07603625760107198625
168.10000 21.09634738716982257875
168.20000 21.11666251707998955110
168.30000 21.13697412606520649804
168.40000 21.15727410670445986127
168.50000 21.17755783201738774087
168.60000 21.19781906942761411397
168.70000 21.21804914901186197174
168.80000 21.23824309397434597506
168.90000 21.25839100012496242072
169.00000 21.27848367300682447761
169.10000 21.29851068127370261736
169.20000 21.31846326318165926726
169.30000 21.33833548096172378669
169.40000 21.35812392017025918632
169.50000 21.37782592235725919865
169.60000 21.39743959465227699419
169.70000 21.41696026925403809649
169.80000 21.43638590933791245829
169.90000 21.45570532398338565511
170.00000 21.47491302544857805366
170.10000 21.49400263232274287887
170.20000 21.51296658559597633067
170.30000 21.53180128747896930117
170.40000 21.55050401456696789522
170.50000 21.56906941808164796560
170.60000 21.58749830210545725892
170.70000 21.60578515769102985921
170.80000 21.62392723701994424559
170.90000 21.64192401911507497287
171.00000 21.65977467931109388621
171.10000 21.67748106985804750837
171.20000 21.69504417260969763891
171.30000 21.71246591987142302443
171.40000 21.72975350085725201621
171.50000 21.74690975718888203066
171.60000 21.76394376206741166463
171.70000 21.78086432512743512590
171.80000 21.79768274865878948757
171.90000 21.81441199212135536676
172.00000 21.83106161134645783490
172.10000 21.84764363676323332756
172.20000 21.86416084722617475832
172.30000 21.88062029860118019592
172.40000 21.89702354873086398307
172.50000 21.91336962285513040125
172.60000 21.92966359378499449397
172.70000 21.94590416896886479248
172.80000 21.96209743681520505970
172.90000 21.97824480381784263285
173.00000 21.99435238515683143686
173.10000 22.01042183056406122725
173.20000 22.02645535885560956637
173.30000 22.04245459955685153140
173.40000 22.05842142077610230912
173.50000 22.07435578716901083553
173.60000 22.09026402570935773649
173.70000 22.10614849547833377622
173.80000 22.12201759043534889666
173.90000 22.13788187543618636335
174.00000 22.15374999571020707513
174.10000 22.16963583488425278468
174.20000 22.18554608218930003446
174.30000 22.20149566607137394010
174.40000 22.21749014338653870082
174.50000 22.23353960148750134229
174.60000 22.24965136859609312831
174.70000 22.26583409587842051654
174.80000 22.28209044979824149533
174.90000 22.29842830448148423940
175.00000 22.31485013520776482295
175.10000 22.33136262189627334967
175.20000 22.34797293413639786619
175.30000 22.36468758218618621980
175.40000 22.38151491032340732872
175.50000 22.39846682203554306481
175.60000 22.41555135726221658266
175.70000 22.43277867014804298650
175.80000 22.45015260837168563232
175.90000 22.46767396114181642679
176.00000 22.48534344835575332288
176.10000 22.50315433885714165169
176.20000 22.52110001077596120713
176.30000 22.53917708741446043834
176.40000 22.55737898826576881698
176.50000 22.57570550323471064923
176.60000 22.59415957211606487949
176.70000 22.61274415733634483380
176.80000 22.63146535888929132953
176.90000 22.65032786853510427568
177.00000 22.66933192086566542273
177.10000 22.68847524406435294643
177.20000 22.70775349216135030571
177.30000 22.72715951572039281356
177.40000 22.74668567762626819737
177.50000 22.76632042933023026285
177.60000 22.78605658861431863270
177.70000 22.80588928009773970103
177.80000 22.82580813552470917202
177.90000 22.84580780488378791263
178.00000 22.86588122765715758278
178.10000 22.88601908666568424349
178.20000 22.90621114646470729157
178.30000 22.92644559782547278055
178.40000 22.94671066866704536041
178.50000 22.96699601863328141940
178.60000 22.98728984759008079619
178.70000 23.00758091548639974053
178.80000 23.02785997490111976036
178.90000 23.04811698490698827527
179.00000 23.06834501899444887873
179.10000 23.08853692414883182608
179.20000 23.10868427422532855614
179.30000 23.12878254141765240527
179.40000 23.14882555249928872727
179.50000 23.16880840588449425749
179.60000 23.18872377080519711799
179.70000 23.20856708703290453963
179.80000 23.22833285848724012984
179.90000 23.24801806128802025711
180.00000 23.26761671261758171048
180.10000 23.28712706116349166342
180.20000 23.30654615799872222671
180.30000 23.32587303958284859120
180.40000 23.34510749247139363019
180.50000 23.36424660738053843228
180.60000 23.38329129794276843302
180.70000 23.40224082606343062927
180.80000 23.42109396948677971808
180.90000 23.43985006514764377237
181.00000 23.45850537898774573162
181.10000 23.47705748515262719315
181.20000 23.49550181938876997349
181.30000 23.51383029974561588121
181.40000 23.53203787880475939465
181.50000 23.55011359661250126599
181.60000 23.56804839706955880130
181.70000 23.58583540732000444526
181.80000 23.60346669952513564458
181.90000 23.62094034073254247928
182.00000 23.63825173891303239836
182.10000 23.65539973834223753424
182.20000 23.67238502229707736467
182.30000 23.68920841796559482496
182.40000 23.70586913842827235815
182.50000 23.72236901847943600528
182.60000 23.73870498882236836160
182.70000 23.75487525208795955465
182.80000 23.77087808784965772577
182.90000 23.78671286895120781980
183.00000 23.80237315651267156228
183.10000 23.81785874245997370446
183.20000 23.83316465997946316374
183.30000 23.84828492694680130380
183.40000 23.86321419493447031067
183.50000 23.87794619671599812862
183.60000 23.89247186824940053590
183.70000 23.90678565097756925969
183.80000 23.92088738423349126570
183.90000 23.93477374480130739637
184.00000 23.94844612842340550003
184.10000 23.96191238181631445387
184.20000 23.97517423528064790359
184.30000 23.98823793420039845507
184.40000 24.00110929564758679677
184.50000 24.01379202922416416253
184.60000 24.02629124089868764945
184.70000 24.03861161512170194911
184.80000 24.05076158905185272553
184.90000 24.06274707454387885230
185.00000 24.07458140658412361754
185.10000 24.08627568297143359755
185.20000 24.09784352671080815357
185.30000 24.10929793359495568038
185.40000 24.12065311686957617485
185.50000 24.13192535515939722715
185.60000 24.14312958799463512501
185.70000 24.15428045048133906426
185.80000 24.16539389817275459343
185.90000 24.17648443850716273945
186.00000 24.18756785411466292761
186.10000 24.19865734370479489558
186.20000 24.20976746706562235501
186.30000 24.22090901995311157813
186.40000 24.23209473757188412994
186.50000 24.24333057861120285887
186.60000 24.25462368008776177392
186.70000 24.26598033227244252230
186.80000 24.27740345999921796414
186.90000 24.28889652747007772142
187.00000 24.30046354411639613486
187.10000 24.31211089131172089883
187.20000 24.32384606967611115333
187.30000 24.33567629803885273564
187.40000 24.34761270540208424563
187.50000 24.35966318433877689562
187.60000 24.37183791785317942068
187.70000 24.38414353225540296216
187.80000 24.39658643715374374300
187.90000 24.40917237769082985177
188.00000 24.42190772130950870692
188.10000 24.43479676050950909566
188.20000 24.44784723730835978490
188.30000 24.46106244219843775508
188.40000 24.47444669305627019449
188.50000 24.48800420267464344833
188.60000 24.50173387181170490969
188.70000 24.51563836039465646612
188.80000 24.52971328003368652501
188.90000 24.54395456772483923512
189.00000 24.55835681744204155580
189.10000 24.57291263422991132985
189.20000 24.58761241731449613424
189.30000 24.60244569401582888086
189.40000 24.61740200696706337962
189.50000 24.63247040081430809309
189.60000 24.64764173383476052508
189.70000 24.66290877170389648441
189.80000 24.67826805630680801484
189.90000 24.69371447641769830626
190.00000 24.70924703220440102773
190.10000 24.72486394208497965137
190.20000 24.74055994328602498859
190.30000 24.75632697162099206385
190.40000 24.77215710592476845637
190.50000 24.78804101835387071659
190.60000 24.80396523271287364428
190.70000 24.81992340137980764272
190.80000 24.83590739425199660647
190.90000 24.85191564841491248376
191.00000 24.86794732212413626738
191.10000 24.88400586625171972132
191.20000 24.90009189734306984611
191.30000 24.91620559529409967579
191.40000 24.93234569112248611892
191.50000 24.94850512949192713615
191.60000 24.96467713339463559263
191.70000 24.98084994776989168246
191.80000 24.99701427339535284604
191.90000 25.01315823856747602772
192.00000 25.02927229580640444713
192.10000 25.04534676956264464809
192.20000 25.06137476847245904095
192.30000 25.07734976573513439657
192.40000 25.09326688697209070514
192.50000 25.10912617645898883263
192.60000 25.12492417043510203158
192.70000 25.14066087166741525870
192.80000 25.15633518421292223341
192.90000 25.17194571156544505548
193.00000 25.18749070347115780747
193.10000 25.20297060448170661239
193.20000 25.21838467822856016479
193.30000 25.23373005774322695585
193.40000 25.24900904331340287699
193.50000 25.26422108525404350943
193.60000 25.27936789216868452511
193.70000 25.29444805858433828182
193.80000 25.30946286878978789047
193.90000 25.32440886845406703658
194.00000 25.33928321790504002258
194.10000 25.35408265946541793754
194.20000 25.36880047312970609859
194.30000 25.38343219538447286846
194.40000 25.39797164878077424144
194.50000 25.41241346356421928740
194.60000 25.42674942491395222110
194.70000 25.44097769801518457358
194.80000 25.45508669480339837092
194.90000 25.46907475265615140756
195.00000 25.48293552750110459691
195.10000 25.49666390215617993057
195.20000 25.51026114672317500930
195.30000 25.52372525166107095783
195.40000 25.53705603222150977312
195.50000 25.55025839705324780573
195.60000 25.56332806221020979995
195.70000 25.57626834560524781326
195.80000 25.58907411344275269849
195.90000 25.60174336110357544023
196.00000 25.61427004472674798070
196.10000 25.62665001003888529907
196.20000 25.63888168504884301908
196.30000 25.65095954248910743854
196.40000 25.66288751110252597017
196.50000 25.67466740721706018960
196.60000 25.68630199455558063535
