# Supplementary material for: Direct tracking of H2 roaming reaction in real time
Source: Nat Commun. 2024 Aug 6;15:6656. doi: 10.1038/s41467-024-49671-6 (PMC11303762; doi:10.1038/s41467-024-49671-6)
Supplement: Supplementary file 8 — Source Data [file 41467_2024_49671_MOESM8_ESM.zip › SourceData/Data-Fig7-SuppInfo/FigS7.R04.dat]

# Bond Length
# X-Axis:  Time in Trajectory (femtosec)
# Y-Axis:  Bond Length (Angstroms)
#                  X                   Y
0 1.09375621605730771727
.10000 1.08736058849675069506
.20000 1.08144954661324815777
.30000 1.07607231886802106326
.40000 1.07125787030854527113
.50000 1.06701639645743026416
.60000 1.06334329657782674150
.70000 1.06022395409130423966
.80000 1.05763556069990384944
.90000 1.05555847052827916757
1.00000 1.05398133537648568741
1.10000 1.05289961771908721687
1.20000 1.05231987058546034090
1.30000 1.05225152904569352305
1.40000 1.05270566144815617211
1.50000 1.05368778408074941485
1.60000 1.05519906934994972066
1.70000 1.05723494626170960675
1.80000 1.05978033282515674357
1.90000 1.06281596180430034036
2.00000 1.06631629627517181633
2.10000 1.07025731440294300845
2.20000 1.07460864617171213229
2.30000 1.07934855665674561553
2.40000 1.08445789789507273429
2.50000 1.08991502667685062061
2.60000 1.09570988392822303681
2.70000 1.10182820357939649175
2.80000 1.10825816445718097854
2.90000 1.11498301598992977665
3.00000 1.12198188092054320839
3.10000 1.12922550263576672376
3.20000 1.13668471950448951216
3.30000 1.14432045483902803475
3.40000 1.15210102928562649557
3.50000 1.15999224700728064823
3.60000 1.16796682823571663284
3.70000 1.17600645146572218964
3.80000 1.18409679170665773745
3.90000 1.19222726191653577704
4.00000 1.20039022603276806254
4.10000 1.20857583027172937089
4.20000 1.21677293551467522768
4.30000 1.22496650888748791130
4.40000 1.23314166748918187708
4.50000 1.24127971287377447414
4.60000 1.24936605136965363278
4.70000 1.25738569834955574780
4.80000 1.26532812507981501833
4.90000 1.27318716677399792270
5.00000 1.28095548850769986464
5.10000 1.28863061208439402803
5.20000 1.29620630918422858909
5.30000 1.30367734773025798708
5.40000 1.31103396385715347340
5.50000 1.31826380625009954795
5.60000 1.32535747725773969770
5.70000 1.33230084125808462239
5.80000 1.33908277170382563323
5.90000 1.34569716275022293739
6.00000 1.35213795186622877366
6.10000 1.35840131065013331722
6.20000 1.36448782727183022678
6.30000 1.37039515670408000752
6.40000 1.37611922067711851286
6.50000 1.38165169921836668365
6.60000 1.38698272751682095343
6.70000 1.39210298399831037787
6.80000 1.39699927149909423279
6.90000 1.40166415875736795555
7.00000 1.40609133894423800337
7.10000 1.41027939742485070453
7.20000 1.41422774993068213376
7.30000 1.41793850522298744717
7.40000 1.42141330895169262869
7.50000 1.42465766710252186113
7.60000 1.42766730636342583440
7.70000 1.43044374512981110801
7.80000 1.43298902864467179422
7.90000 1.43530101739878941674
8.00000 1.43738483617610214442
8.10000 1.43924140775548839126
8.20000 1.44087848922072537129
8.30000 1.44229980698778435356
8.40000 1.44351540739473924050
8.50000 1.44453124236584097495
8.60000 1.44535189629965200388
8.70000 1.44598634425986195065
8.80000 1.44643781737377151584
8.90000 1.44671208339911227825
9.00000 1.44681395751112381919
9.10000 1.44674673243176879137
9.20000 1.44651590939816489804
9.30000 1.44612170814976704020
9.40000 1.44556655998158728851
9.50000 1.44485202851053228536
9.60000 1.44397793987650656213
9.70000 1.44294539715749466054
9.80000 1.44175402690819629283
9.90000 1.44040513237526337272
10.00000 1.43889978654178693293
10.10000 1.43724169604871956623
10.20000 1.43543135669386852084
10.30000 1.43347218894089466042
10.40000 1.43137007030781525978
10.50000 1.42912744066230846409
10.60000 1.42675042876951678875
10.70000 1.42424046115359326285
10.80000 1.42160604680867899015
10.90000 1.41884722829098129792
11.00000 1.41596951975951798734
11.10000 1.41297480843998064536
11.20000 1.40986521180607899982
11.30000 1.40664624110150736932
11.40000 1.40332021010637483086
11.50000 1.39989572469666468368
11.60000 1.39638245336046814707
11.70000 1.39279261701410522662
11.80000 1.38913797692849791298
11.90000 1.38543166841854744720
12.00000 1.38168589781976134924
12.10000 1.37791007184358733099
12.20000 1.37411540335555514068
12.30000 1.37031055821992410130
12.40000 1.36650213429873573688
12.50000 1.36270283543258249140
12.60000 1.35892359489634294891
12.70000 1.35518023490456796139
12.80000 1.35148799322709485919
12.90000 1.34786243613582465621
13.00000 1.34432159519141847340
13.10000 1.34087737181406711961
13.20000 1.33754426321710938733
13.30000 1.33433192509884885838
13.40000 1.33125037536182501539
13.50000 1.32830285614162555710
13.60000 1.32549551140281120153
13.70000 1.32283188107408418326
13.80000 1.32031051030657178511
13.90000 1.31793383196805445692
14.00000 1.31570048348778834063
14.10000 1.31361108691651959580
14.20000 1.31166987250489213940
14.30000 1.30987844283544112381
14.40000 1.30824430205676798888
14.50000 1.30677627403048606160
14.60000 1.30548163292671413975
14.70000 1.30437048390593383589
14.80000 1.30345364202107318366
14.90000 1.30273510308581153239
15.00000 1.30222274683673069372
15.10000 1.30192131252391747609
15.20000 1.30183407764814637302
15.30000 1.30196427224943465420
15.40000 1.30231395996741123776
15.50000 1.30288486667280006441
15.60000 1.30367544280392119381
15.70000 1.30468382322346589291
15.80000 1.30590383732685309848
15.90000 1.30733104776946225480
16.00000 1.30895650460548153387
16.10000 1.31077183254371162886
16.20000 1.31276692304612855064
16.30000 1.31493191351947953244
16.40000 1.31725698478732691060
16.50000 1.31973205946472331653
16.60000 1.32234878987693712034
16.70000 1.32509456581105938818
16.80000 1.32795886988038902891
16.90000 1.33093369927017777048
17.00000 1.33400132421898292506
17.10000 1.33715246990947146812
17.20000 1.34037374344807276965
17.30000 1.34365293857937883795
17.40000 1.34698234416973706671
17.50000 1.35035010668604014443
17.60000 1.35374770236776394685
17.70000 1.35716772297715657101
17.80000 1.36060214974914691261
17.90000 1.36403996749545429146
18.00000 1.36747199526461966957
18.10000 1.37088729998275204679
18.20000 1.37427359801496586853
18.30000 1.37762167748841699184
18.40000 1.38092061023579483687
18.50000 1.38416382695004712364
18.60000 1.38734217456869666087
18.70000 1.39044875053056162613
18.80000 1.39347715804529784907
18.90000 1.39641930631776929754
19.00000 1.39926497487716743034
19.10000 1.40200343203752536320
19.20000 1.40462320798746593969
19.30000 1.40711388921899282061
19.40000 1.40946416848744331603
19.50000 1.41166600897839854448
19.60000 1.41371312195756321345
19.70000 1.41560409738634198402
19.80000 1.41733513564470700311
19.90000 1.41890710071871865306
20.00000 1.42032315503514903444
20.10000 1.42158204798527193556
20.20000 1.42268612320638033276
20.30000 1.42363596291678442552
20.40000 1.42443317238296581310
20.50000 1.42507512522147406963
20.60000 1.42556515400945459557
20.70000 1.42590180573593495958
20.80000 1.42608767132529408175
20.90000 1.42612029918201500929
21.00000 1.42600263738220344148
21.10000 1.42573236911034603893
21.20000 1.42530985081174542480
21.30000 1.42473269713128995767
21.40000 1.42400083066654143016
21.50000 1.42311108604809905753
21.60000 1.42206178923069302755
21.70000 1.42084933236638430001
21.80000 1.41947258133082655186
21.90000 1.41792838923339143361
22.00000 1.41621710842405798130
22.10000 1.41433679387725751126
22.20000 1.41228690875260895055
22.30000 1.41006761592839937116
22.40000 1.40767828300574417862
22.50000 1.40511757280947845955
22.60000 1.40238529820195990244
22.70000 1.39948298522382900744
22.80000 1.39641571899237800007
22.90000 1.39318637407957733729
23.00000 1.38980357634595256498
23.10000 1.38627677854676625178
23.20000 1.38261632272188946554
23.30000 1.37882671349956082869
23.40000 1.37491623598712368976
23.50000 1.37088950377227704558
23.60000 1.36674257577131180844
23.70000 1.36247826749566908458
23.80000 1.35809182076691707023
23.90000 1.35358485311856234586
24.00000 1.34896120507818904435
24.10000 1.34422438816144085014
24.20000 1.33938460649284752036
24.30000 1.33444947806164621392
24.40000 1.32943117684369054366
24.50000 1.32433683482941755711
24.60000 1.31917378157693840667
24.70000 1.31394626022299709576
24.80000 1.30865265660296582763
24.90000 1.30329652816156922347
25.00000 1.29787879443266966414
25.10000 1.29240171509519438582
25.20000 1.28687090371256743245
25.30000 1.28129221203986095249
25.40000 1.27567448577017483594
25.50000 1.27002820251008599403
25.60000 1.26436228789180516272
25.70000 1.25868676833158137398
25.80000 1.25301306991347859603
25.90000 1.24734868943130733543
26.00000 1.24170615669287876813
26.10000 1.23609598084048473294
26.20000 1.23052908318413994322
26.30000 1.22501580751188676242
26.40000 1.21956867293728072375
26.50000 1.21419790529427285781
26.60000 1.20890831734296542559
26.70000 1.20371323263018089993
26.80000 1.19861646525233416718
26.90000 1.19362275447689082666
27.00000 1.18873780512314825597
27.10000 1.18396431023785510052
27.20000 1.17930673865156897101
27.30000 1.17476693387369394412
27.40000 1.17034630342860484467
27.50000 1.16604973823589532162
27.60000 1.16188034412068439983
27.70000 1.15784631648073225625
27.80000 1.15395413753667004216
27.90000 1.15021263640641681136
28.00000 1.14663449749865802648
28.10000 1.14322726442164595534
28.20000 1.14000265385085836650
28.30000 1.13696896148091923187
28.40000 1.13413150458180994840
28.50000 1.13149795415678945009
28.60000 1.12907058351770019002
28.70000 1.12685155515977347387
28.80000 1.12484349975674393813
28.90000 1.12305096673525908149
29.00000 1.12147950074087399700
29.10000 1.12013313842373219915
29.20000 1.11901919993269105659
29.30000 1.11813962977841009890
29.40000 1.11749569466105774344
29.50000 1.11708185058974080531
29.60000 1.11688534031430459992
29.70000 1.11689544926371689465
29.80000 1.11709250152080064886
29.90000 1.11746287001492805752
30.00000 1.11799778239896343722
30.10000 1.11869348260772485828
30.20000 1.11954902518156836631
30.30000 1.12057325822901913475
30.40000 1.12176651973349605759
30.50000 1.12313250752081786585
30.60000 1.12466713428507370071
30.70000 1.12636351653007653690
30.80000 1.12820770496704196192
30.90000 1.13018786873112383447
31.00000 1.13229020467855324461
31.10000 1.13450057847759601748
31.20000 1.13680827891821759022
31.30000 1.13920657720757564102
31.40000 1.14168603512743379793
31.50000 1.14423891765531205427
31.60000 1.14686248054856167223
31.70000 1.14955047189629738327
31.80000 1.15229862630700033304
31.90000 1.15510044980555695392
32.00000 1.15794924573963948845
32.10000 1.16083243590278782319
32.20000 1.16373305279776255051
32.30000 1.16662874601005782005
32.40000 1.16949999193886273408
32.50000 1.17232366634560440404
32.60000 1.17508680167594427798
32.70000 1.17777824500370187471
32.80000 1.18039768874434856714
32.90000 1.18294480357538237930
33.00000 1.18542454883893812501
33.10000 1.18783558151328334419
33.20000 1.19017882456923253730
33.30000 1.19244768229469925034
33.40000 1.19463329617627852219
33.50000 1.19672686393596095290
33.60000 1.19872231296326506646
33.70000 1.20061304041143914271
33.80000 1.20239316528704536711
33.90000 1.20405988139128695080
34.00000 1.20560650877017083230
34.10000 1.20702402593361827413
34.20000 1.20830711123703976982
34.30000 1.20944333855621363705
34.40000 1.21042262458118321475
34.50000 1.21123598870987977261
34.60000 1.21187743310080660978
34.70000 1.21233817787653622996
34.80000 1.21261561744272451045
34.90000 1.21270377527820041003
35.00000 1.21260008014431534590
35.10000 1.21230474496349307986
35.20000 1.21181208496903512271
35.30000 1.21112590283504381830
35.40000 1.21024373937401551839
35.50000 1.20916850512531957859
35.60000 1.20790338673835996493
35.70000 1.20644971900862905377
35.80000 1.20481163114115062895
35.90000 1.20299332943038383250
36.00000 1.20099854360319688107
36.10000 1.19883680520411117381
36.20000 1.19651397478257645296
36.30000 1.19403825656299639351
36.40000 1.19142088292760757702
36.50000 1.18866781425636321466
36.60000 1.18578794859704996075
36.70000 1.18278615972753079894
36.80000 1.17966932834841476181
36.90000 1.17644148426472959020
37.00000 1.17310703395768623274
37.10000 1.16967319603254993970
37.20000 1.16614265685678439639
37.30000 1.16252112086662752382
37.40000 1.15881624114869912363
37.50000 1.15503327807730284459
37.60000 1.15118085694907209918
37.70000 1.14726612202879938435
37.80000 1.14329899344572152911
37.90000 1.13929125099291445405
38.00000 1.13525491855970392884
38.10000 1.13120044831895288636
38.20000 1.12714205273825179909
38.30000 1.12308941199398723563
38.40000 1.11906235135581252383
38.50000 1.11507506776629168788
38.60000 1.11114950152848468980
38.70000 1.10730694881681294360
38.80000 1.10357299510363155678
38.90000 1.09997082210756845147
39.00000 1.09652024594304687193
39.10000 1.09324026262528403093
39.20000 1.09014099367513007950
39.30000 1.08723426183228791771
39.40000 1.08452348144288697092
39.50000 1.08201628699433170778
39.60000 1.07972128080074442885
39.70000 1.07764878037373568031
39.80000 1.07581089174863813515
39.90000 1.07422554587200168668
40.00000 1.07290738584884389824
40.10000 1.07186917049470174599
40.20000 1.07111911425854034191
40.30000 1.07065993422468181944
40.40000 1.07048796765633942364
40.50000 1.07059798586163984992
40.60000 1.07098438640813060174
40.70000 1.07164156299482897575
40.80000 1.07256716580408147416
40.90000 1.07376021398308477277
41.00000 1.07522128239818616417
41.10000 1.07695391160253464209
41.20000 1.07895512828569474295
41.30000 1.08122527680636471513
41.40000 1.08376201697512909284
41.50000 1.08656059516117185575
41.60000 1.08962019627850143846
41.70000 1.09293361149751451863
41.80000 1.09650271694556233780
41.90000 1.10032509419080322999
42.00000 1.10439810171423239367
42.10000 1.10872097613105525658
42.20000 1.11328923120858399867
42.30000 1.11809747844362836663
42.40000 1.12313493777506538753
42.50000 1.12839487160257866886
42.60000 1.13386298854226651223
42.70000 1.13953037752839217585
42.80000 1.14538274053916143336
42.90000 1.15140814396329505899
43.00000 1.15759319840866376783
43.10000 1.16392312516806710278
43.20000 1.17038263457042116180
43.30000 1.17695927688047049098
43.40000 1.18363829268784642509
43.50000 1.19041106635187157940
43.60000 1.19726738657828644622
43.70000 1.20420049612927829917
43.80000 1.21120468605310473344
43.90000 1.21827351512006531020
44.00000 1.22539843751695717591
44.10000 1.23257138108954971792
44.20000 1.23978284185457253004
44.30000 1.24702262170459441910
44.40000 1.25428481751992836597
44.50000 1.26156424300112437833
44.60000 1.26885772180571924042
44.70000 1.27616915739803083520
44.80000 1.28349315564439220736
44.90000 1.29083627690966293202
45.00000 1.29819468497255834358
45.10000 1.30556623824722121986
45.20000 1.31294541719638901369
45.30000 1.32032541410820385677
45.40000 1.32769902796605225201
45.50000 1.33506315780303068027
45.60000 1.34240747487974008226
45.70000 1.34973121389297358132
45.80000 1.35702656162471631998
45.90000 1.36429503576059383094
46.00000 1.37152965712958609723
46.10000 1.37872872408534377354
46.20000 1.38588878926485295384
46.30000 1.39300868551814851920
46.40000 1.40008316284819310014
46.50000 1.40711194313210205230
46.60000 1.41408735000423506369
46.70000 1.42100608367522480498
46.80000 1.42786508442884757024
46.90000 1.43465818532847746757
47.00000 1.44138179036818693951
47.10000 1.44803353658988160880
47.20000 1.45460995181148131728
47.30000 1.46111100263806103473
47.40000 1.46753638016950026137
47.50000 1.47388593788562892306
47.60000 1.48015641636078448612
47.70000 1.48634861906182696194
47.80000 1.49245672373908383286
47.90000 1.49847782726238562118
48.00000 1.50440852134318888269
48.10000 1.51024588877804928126
48.20000 1.51599015585293297114
48.30000 1.52164088410045029257
48.40000 1.52719695141032808440
48.50000 1.53266173646339850158
48.60000 1.53803626932982305402
48.70000 1.54331666823047045065
48.80000 1.54850114300022394268
48.90000 1.55358722522715151218
49.00000 1.55856917236868251871
49.10000 1.56344337265185271563
49.20000 1.56820848052196172275
49.30000 1.57286266206843374224
49.40000 1.57740634477930257880
49.50000 1.58184106870601889806
49.60000 1.58616721874838908801
49.70000 1.59038425380597880213
49.80000 1.59449147761755064201
49.90000 1.59848517581177461478
50.00000 1.60236253989944485346
50.10000 1.60611831788757082216
50.20000 1.60974831045384234625
50.30000 1.61325204195407730467
50.40000 1.61662724843236512855
50.50000 1.61987262974407960085
50.60000 1.62298671304296265332
50.70000 1.62596957397271121261
50.80000 1.62881889025238161989
50.90000 1.63153113757200478383
51.00000 1.63410580463077726624
51.10000 1.63653726131396103938
51.20000 1.63882551065267470103
51.30000 1.64096894242791810371
51.40000 1.64296845200204620362
51.50000 1.64482757002580668683
51.60000 1.64654601050259145195
51.70000 1.64813066770235180888
51.80000 1.64958340301392460390
51.90000 1.65090505412516076650
52.00000 1.65209909330009620945
52.10000 1.65316562909286255218
52.20000 1.65410094387192706178
52.30000 1.65490828930487867080
52.40000 1.65558436352062711790
52.50000 1.65613068033745452982
52.60000 1.65654722780547370665
52.70000 1.65683612416828961413
52.80000 1.65699915964764448036
52.90000 1.65703939061598653355
53.00000 1.65695662505781967134
53.10000 1.65675333309035476344
53.20000 1.65643094472120992189
53.30000 1.65598868909693945409
53.40000 1.65542989860066258258
53.50000 1.65475496531601318534
53.60000 1.65396766451433384725
53.70000 1.65307305435936496605
53.80000 1.65207731115374863984
53.90000 1.65098958233206305110
54.00000 1.64981926748053224449
54.10000 1.64857283793740821174
54.20000 1.64725791732624554412
54.30000 1.64587693393096678393
54.40000 1.64443225352612200580
54.50000 1.64292373745131578459
54.60000 1.64134994908032942613
54.70000 1.63971189906092954473
54.80000 1.63800932323598207290
54.90000 1.63624754272634432580
55.00000 1.63443055420840686142
55.10000 1.63256914962062173594
55.20000 1.63067232998110322384
55.30000 1.62874782804859021552
55.40000 1.62680334478448869459
55.50000 1.62484771202257597910
55.60000 1.62288779369184978783
55.70000 1.62092869965862471306
55.80000 1.61897629823570919379
55.90000 1.61704016785019907556
56.00000 1.61512645143189949553
56.10000 1.61324718236264091731
56.20000 1.61141073458320985581
56.30000 1.60962825222564977194
56.40000 1.60790828592273881596
56.50000 1.60625701599868506224
56.60000 1.60468065481110602189
56.70000 1.60318377985245347229
56.80000 1.60177134687663831989
56.90000 1.60044631328451627009
57.00000 1.59921686558483993496
57.10000 1.59808781202567213621
57.20000 1.59706370290730732642
57.30000 1.59615123396406269231
57.40000 1.59536023949639662567
57.50000 1.59469155749818905222
57.60000 1.59414920114931525815
57.70000 1.59373596216468680148
57.80000 1.59345108955530856607
57.90000 1.59329135888637769263
58.00000 1.59325229588317242129
58.10000 1.59332756572840350768
58.20000 1.59351347474848796773
58.30000 1.59380419751298183108
58.40000 1.59419465499480332437
58.50000 1.59468553922113434332
58.60000 1.59527430843726684771
58.70000 1.59595902926892205355
58.80000 1.59673591130311840306
58.90000 1.59759970413774175811
59.00000 1.59853729882602364005
59.10000 1.59953655599864300194
59.20000 1.60058273398971788358
59.30000 1.60166476195644636527
59.40000 1.60277224850132715292
59.50000 1.60390395814618526054
59.60000 1.60505994961590141846
59.70000 1.60624830124268147037
59.80000 1.60747797261331080424
59.90000 1.60875464973376223028
60.00000 1.61008200689157445164
60.10000 1.61145966979816159468
60.20000 1.61288337376544371147
60.30000 1.61434409717786003369
60.40000 1.61583027696908811203
60.50000 1.61733190713687461091
60.60000 1.61884130203241355278
60.70000 1.62034776041873184057
60.80000 1.62184588372909218294
60.90000 1.62332946983229501155
61.00000 1.62479315697783513283
61.10000 1.62623158235873650739
61.20000 1.62763916020781461167
61.30000 1.62901223269685731356
61.40000 1.63034391588216748250
61.50000 1.63163400364052231895
61.60000 1.63287819861831703004
61.70000 1.63407572218762249132
61.80000 1.63522296988392381131
61.90000 1.63631630599007354633
62.00000 1.63735287072121383934
62.10000 1.63832710530986454774
62.20000 1.63923324983542229270
62.30000 1.64006897899417633000
62.40000 1.64082859352493001343
62.50000 1.64151238061642410507
62.60000 1.64211812708586832650
62.70000 1.64264786070356540065
62.80000 1.64310132622124068444
62.90000 1.64347809556257852791
63.00000 1.64377990414805838141
63.10000 1.64400868457347268357
63.20000 1.64416307016244590020
63.30000 1.64424205971292438532
63.40000 1.64424773526953656558
63.50000 1.64417497629723096330
63.60000 1.64402159322224232153
63.70000 1.64378307635192545803
63.80000 1.64345407842415846432
63.90000 1.64302556154705030809
64.00000 1.64249463219640386135
64.10000 1.64185215919521816122
64.20000 1.64109568148874244729
64.30000 1.64022064639029586872
64.40000 1.63922561008239497307
64.50000 1.63811194085080766802
64.60000 1.63687646460843220225
64.70000 1.63552103675189699468
64.80000 1.63404520947157395348
64.90000 1.63244778102394442257
65.00000 1.63072525072864435608
65.10000 1.62887660501739664466
65.20000 1.62689845185924250420
65.30000 1.62478790962882290891
65.40000 1.62254617942202187418
65.50000 1.62017186176312789338
65.60000 1.61767288636083654921
65.70000 1.61505283103092327293
65.80000 1.61232230582969979575
65.90000 1.60949017516324093900
66.00000 1.60656192049761966216
66.10000 1.60354904869729507129
66.20000 1.60045435308477323657
66.30000 1.59728118818541151689
66.40000 1.59403181501436789861
66.50000 1.59070265223485435665
66.60000 1.58729447238185769472
66.70000 1.58380033838012548897
66.80000 1.58021999868689169807
66.90000 1.57654930707478984321
67.00000 1.57278881468396767079
67.10000 1.56893654935118392760
67.20000 1.56499405371585996962
67.30000 1.56096441306712690861
67.40000 1.55684819594108146944
67.50000 1.55264955300157800934
67.60000 1.54836891548525992746
67.70000 1.54400636403934553212
67.80000 1.53955903749937436428
67.90000 1.53502633260866244984
68.00000 1.53040556787669849355
68.10000 1.52569140557224087680
68.20000 1.52088411455343960404
68.30000 1.51598416976233627160
68.40000 1.51099371782744351686
68.50000 1.50591793058785245343
68.60000 1.50075529134166306960
68.70000 1.49550756855523803798
68.80000 1.49017270223756279892
68.90000 1.48474494871206751649
69.00000 1.47921696483071745495
69.10000 1.47357771896225412492
69.20000 1.46782010620477603539
69.30000 1.46193532260698865706
69.40000 1.45591863116624755967
69.50000 1.44976376689652442148
69.60000 1.44346250886574813041
69.70000 1.43700536750145787338
69.80000 1.43038169485770475585
69.90000 1.42357846683524965433
70.00000 1.41657966589175633274
70.10000 1.40937859372632731923
70.20000 1.40196263315788841319
70.30000 1.39432609823204557272
70.40000 1.38646388094100742066
70.50000 1.37837383141657183740
70.60000 1.37005628737435455776
70.70000 1.36150864420832819037
70.80000 1.35273907573855498498
70.90000 1.34375521024403845844
71.00000 1.33456913410658497815
71.10000 1.32519820911326317714
71.20000 1.31566079372838347112
71.30000 1.30597652760568403716
71.40000 1.29616859936390991094
71.50000 1.28625275661123463343
71.60000 1.27625123007541113202
71.70000 1.26617836412134289793
71.80000 1.25605524910968784980
71.90000 1.24590014015168968516
72.00000 1.23573495820989057264
72.10000 1.22558205473562642239
72.20000 1.21546460655874303413
72.30000 1.20540487054142932893
72.40000 1.19542562474877540998
72.50000 1.18554562451429932304
72.60000 1.17578224342179959628
72.70000 1.16615070588710788637
72.80000 1.15666496867762014883
72.90000 1.14733917468114022381
73.00000 1.13818635435020042239
73.10000 1.12922204634783853479
73.20000 1.12046509903432512046
73.30000 1.11193653016932580673
73.40000 1.10366330379242019990
73.50000 1.09567353378275958062
73.60000 1.08799935583528724808
73.70000 1.08067780807278540136
73.80000 1.07373959353746474388
73.90000 1.06722307312763810953
74.00000 1.06115678970734574478
74.10000 1.05556886723794577817
74.20000 1.05048067956436019356
74.30000 1.04591136553916460440
74.40000 1.04187638858983650546
74.50000 1.03838609250124300766
74.60000 1.03544888982943045115
74.70000 1.03307492190547341734
74.80000 1.03126966588618323424
74.90000 1.03003767810405848279
75.00000 1.02938317711919112166
75.10000 1.02930757539668384585
75.20000 1.02981047829831290758
75.30000 1.03089374343333755630
75.40000 1.03255182069376062865
75.50000 1.03478071786151871646
75.60000 1.03757311069292847205
75.70000 1.04091614329301282097
75.80000 1.04479419895259755409
75.90000 1.04918483400495262782
76.00000 1.05406402558905310550
76.10000 1.05940593919705773943
76.20000 1.06518426742841071685
76.30000 1.07137276267646453547
76.40000 1.07794825847718683533
76.50000 1.08488944111969308077
76.60000 1.09217326324123133608
76.70000 1.09977610360472917487
76.80000 1.10767329611848998478
76.90000 1.11583754485408851562
77.00000 1.12423798834321552203
77.10000 1.13284444399131869511
77.20000 1.14162800635671162567
77.30000 1.15056123929932560543
77.40000 1.15962627028021402961
77.50000 1.16880340380921204776
77.60000 1.17808052998808192679
77.70000 1.18744700288433925542
77.80000 1.19689030210500076555
77.90000 1.20639747689308435489
78.00000 1.21595347705452941806
78.10000 1.22554226026114660457
78.20000 1.23514691133362755132
78.30000 1.24475231042846431826
78.40000 1.25434615485080512921
78.50000 1.26391774259007852571
78.60000 1.27345841916059434406
78.70000 1.28296050013786472770
78.80000 1.29241733137558937642
78.90000 1.30181889479527834974
79.00000 1.31115597949519339405
79.10000 1.32041660921771201416
79.20000 1.32959053123358245432
79.30000 1.33866655913823439320
79.40000 1.34763598307369338363
79.50000 1.35649294289576014734
79.60000 1.36523095130237946125
79.70000 1.37384391190920957547
79.80000 1.38232741677686477115
79.90000 1.39067859408347836983
80.00000 1.39889067852816861923
80.10000 1.40695934655518742888
80.20000 1.41487654352314428352
80.30000 1.42263642233741506299
80.40000 1.43023291195315457263
80.50000 1.43766097594008581338
80.60000 1.44491777030563230595
80.70000 1.45199629929452643904
80.80000 1.45889701613616305319
80.90000 1.46561507774756465897
81.00000 1.47214911670353557292
81.10000 1.47849670016743696484
81.20000 1.48465639806656947569
81.30000 1.49062830024557094479
81.40000 1.49641256440495045717
81.50000 1.50201112480999953477
81.60000 1.50742340638952531822
81.70000 1.51265181110260797519
81.80000 1.51769858356196669410
81.90000 1.52256584005191709804
82.00000 1.52725529981859941817
82.10000 1.53177049265417043416
82.20000 1.53611648159994689902
82.30000 1.54029691888901731971
82.40000 1.54431874236182214379
82.50000 1.54818499915933819255
82.60000 1.55190221373448655829
82.70000 1.55547193541574384780
82.80000 1.55889506523627176436
82.90000 1.56217176242819086490
83.00000 1.56529924278873910148
83.10000 1.56827633063500642759
83.20000 1.57109988341957431385
83.30000 1.57377157859836825812
83.40000 1.57628907624807195451
83.50000 1.57865604701974267641
83.60000 1.58087266712344672633
83.70000 1.58294465276427147732
83.80000 1.58487254538969158079
83.90000 1.58665890339732439923
84.00000 1.58830473995200303941
84.10000 1.58981345208486646519
84.20000 1.59118761805514311260
84.30000 1.59243260602419215849
84.40000 1.59355024924631730296
84.50000 1.59455211579709742643
84.60000 1.59544573791526987174
84.70000 1.59624126508526272968
84.80000 1.59694857499826837723
84.90000 1.59757963692737395882
85.00000 1.59814244534866165352
85.10000 1.59864566932575775204
85.20000 1.59909602305208676295
85.30000 1.59949821929410099609
85.40000 1.59986054625082870064
85.50000 1.60018562540881487572
85.60000 1.60048467185349825830
85.70000 1.60076596708731910746
85.80000 1.60104367375627826750
85.90000 1.60133386723756017612
86.00000 1.60165253734572530723
86.10000 1.60201949038611886670
86.20000 1.60245302046393859327
86.30000 1.60297137578841375891
86.40000 1.60359234369524226660
86.50000 1.60433236196151076705
86.60000 1.60520816311467840728
86.70000 1.60623450783034791578
86.80000 1.60742223128896658917
86.90000 1.60878528025246426917
87.00000 1.61033386827111103892
87.10000 1.61207704252526343084
87.20000 1.61402525154565038484
87.30000 1.61618562478293315625
87.40000 1.61856700447772627884
87.50000 1.62117953793248945015
87.60000 1.62402636720159195819
87.70000 1.62711551901055875830
87.80000 1.63045106601516869933
87.90000 1.63403305597224684786
88.00000 1.63786333732854524751
88.10000 1.64194162639540873539
88.20000 1.64626890969245969053
88.30000 1.65084651433681138569
88.40000 1.65568056020990957336
88.50000 1.66077307824579092916
88.60000 1.66613267427537114488
88.70000 1.67176541634435062864
88.80000 1.67767527425720857227
88.90000 1.68386599124098946213
89.00000 1.69033512890373310137
89.10000 1.69708255572673894596
89.20000 1.70410027506775551250
89.30000 1.71138229287789465547
89.40000 1.71891898784235902104
89.50000 1.72670202959080348675
89.60000 1.73472471119108694156
89.70000 1.74297883809241929648
89.80000 1.75145721323531052452
89.90000 1.76015486074436075455
90.00000 1.76906155109368650819
90.10000 1.77817237964068039339
90.20000 1.78747487776863594161
90.30000 1.79695938433204438411
90.40000 1.80661723334772825364
90.50000 1.81643923051336897731
90.60000 1.82641766613745827510
90.70000 1.83654549887199908707
90.80000 1.84681617776918989171
90.90000 1.85722213700273344550
91.00000 1.86775524244853881229
91.10000 1.87840550418646292892
91.20000 1.88915881831094338514
91.30000 1.90000964205185022003
91.40000 1.91094514995747588568
91.50000 1.92196208350971377845
91.60000 1.93305550501893245558
91.70000 1.94421967859293102053
91.80000 1.95545374021069595846
91.90000 1.96675098205365083783
92.00000 1.97810541786882531150
92.10000 1.98950787184569842807
92.20000 2.00095206837045449503
92.30000 2.01243042800018306620
92.40000 2.02393533912993376538
92.50000 2.03546400726591085551
92.60000 2.04700766291579866181
92.70000 2.05856360419322482492
92.80000 2.07012162117833067184
92.90000 2.08167002084888564597
93.00000 2.09319850606673231497
93.10000 2.10469254579594118920
93.20000 2.11614176158852835962
93.30000 2.12753649476266328981
93.40000 2.13887360106435462078
93.50000 2.15015039307137769339
93.60000 2.16136928967402514076
93.70000 2.17253191346548463078
93.80000 2.18363815732849841588
93.90000 2.19469106493533617794
94.00000 2.20568838757064684329
94.10000 2.21662503363424098995
94.20000 2.22749833455515741716
94.30000 2.23830419368637202220
94.40000 2.24903569018479562233
94.50000 2.25968946538479043288
94.60000 2.27025698934041385763
94.70000 2.28073374462101559883
94.80000 2.29111086193248186957
94.90000 2.30138533935214769369
95.00000 2.31155045301330163287
95.10000 2.32160141839076244134
95.20000 2.33153757552671666136
95.30000 2.34135466401269502329
95.40000 2.35105159959304168394
95.50000 2.36062221268482517852
95.60000 2.37006369131802025503
95.70000 2.37936931477671200129
95.80000 2.38853482767783815289
95.90000 2.39755747602554879814
96.00000 2.40643152853950947398
96.10000 2.41515840526744746271
96.20000 2.42373748673200992763
96.30000 2.43216734647536126319
96.40000 2.44044791114520614756
96.50000 2.44857669907417848073
96.60000 2.45655083576831358843
96.70000 2.46436501674041786012
96.80000 2.47201551581477740529
96.90000 2.47950183735886753627
97.00000 2.48682340165802686215
97.10000 2.49398617200617213045
97.20000 2.50098984733125216259
97.30000 2.50783775969379645992
97.40000 2.51452926862484541651
97.50000 2.52106213891466784686
97.60000 2.52743351289069521192
97.70000 2.53363787709392282837
97.80000 2.53967362340951204359
97.90000 2.54553938692824000860
98.00000 2.55123539962348437150
98.10000 2.55676453296290075082
98.20000 2.56212749008436346389
98.30000 2.56732499571460566574
98.40000 2.57235848228527432824
98.50000 2.57722416415995913655
98.60000 2.58192351344128705194
98.70000 2.58645764634354683646
98.80000 2.59083206036902361009
98.90000 2.59505257574022958368
99.00000 2.59912917183602092708
99.10000 2.60307132187057064508
99.20000 2.60688937119069170522
99.30000 2.61058886501915502213
99.40000 2.61417608032588348063
99.50000 2.61765672152862702288
99.60000 2.62103297076973070266
99.70000 2.62431124769109656765
99.80000 2.62749452048753091210
99.90000 2.63059267608974384903
100.00000 2.63360800890185629766
100.10000 2.63654867839643726916
100.20000 2.63941931193075118031
100.30000 2.64222538230730801523
100.40000 2.64497483846671025378
100.50000 2.64767235235744379293
100.60000 2.65033122855238605363
100.70000 2.65295971442990441803
100.80000 2.65557148748607406040
100.90000 2.65818428444041478950
101.00000 2.66081285807420135444
101.10000 2.66347293985916064909
101.20000 2.66617952402327926962
101.30000 2.66894189751182106920
101.40000 2.67177010856398346673
101.50000 2.67466819773855313995
101.60000 2.67764048348130559855
101.70000 2.68069267324809167502
101.80000 2.68382993308163995520
101.90000 2.68706373813145712660
102.00000 2.69040667247945993492
102.10000 2.69387479841324474275
102.20000 2.69748294716111226800
102.30000 2.70124799906321078240
102.40000 2.70517590489823785137
102.50000 2.70927332742877753375
102.60000 2.71354504277135595146
102.70000 2.71798608963217469958
102.80000 2.72259797644969978039
102.90000 2.72738010499160164274
103.00000 2.73233160174584226836
103.10000 2.73745280931050937450
103.20000 2.74274166359228954634
103.30000 2.74819452651991139941
103.40000 2.75380878917999678897
103.50000 2.75957453475096410558
103.60000 2.76548293387791492984
103.70000 2.77153081762083244564
103.80000 2.77771035796625131136
103.90000 2.78401723790101558343
104.00000 2.79044936246637523533
104.10000 2.79700342280305406136
104.20000 2.80367627847438906136
104.30000 2.81046045486091122121
104.40000 2.81734502392536225197
104.50000 2.82432331586311130676
104.60000 2.83137977970282185173
104.70000 2.83850476086319080177
104.80000 2.84568661678495441456
104.90000 2.85291407607817729733
105.00000 2.86017840597295608629
105.10000 2.86747147125738637225
105.20000 2.87478487653493822257
105.30000 2.88211149281928370023
105.40000 2.88944631885920317057
105.50000 2.89678155120989404577
105.60000 2.90411396880322174452
105.70000 2.91143694483050757346
105.80000 2.91874988208273851743
105.90000 2.92604551941404356547
106.00000 2.93331966281378886474
106.10000 2.94056055114343802556
106.20000 2.94775809320439318847
106.30000 2.95489829348050488869
106.40000 2.96196990294719233833
106.50000 2.96895822488225657418
106.60000 2.97585605224278279437
106.70000 2.98265892912448170854
106.80000 2.98936588560684555089
106.90000 2.99597855097662539991
107.00000 3.00250172884779535142
107.10000 3.00894310644800992721
107.20000 3.01530305933002362945
107.30000 3.02158410803968850897
107.40000 3.02778194105288896711
107.50000 3.03389407589454249885
107.60000 3.03991444863601383554
107.70000 3.04583712837915875320
107.80000 3.05165505080636530320
107.90000 3.05736618738122372137
108.00000 3.06296972415628032763
108.10000 3.06846381503139124112
108.20000 3.07385164323296513906
108.30000 3.07913389272795345910
108.40000 3.08431043278671934657
108.50000 3.08938161970870798407
108.60000 3.09434469483847258085
108.70000 3.09919764524723398609
108.80000 3.10393581190623205838
108.90000 3.10855669230866690333
109.00000 3.11305945178501208783
109.10000 3.11744404345627349064
109.20000 3.12171083524307228554
109.30000 3.12585985406991655167
109.40000 3.12989633412897558861
109.50000 3.13382224035968574909
109.60000 3.13763841358465013295
109.70000 3.14134835665148732323
109.80000 3.14495450694616566817
109.90000 3.14845822484688527588
110.00000 3.15186122698414499849
110.10000 3.15516928676766882602
110.20000 3.15838002800185525742
110.30000 3.16149905121573617087
110.40000 3.16452628465573026910
110.50000 3.16746208533614495102
110.60000 3.17030767690582359981
110.70000 3.17306420225592031748
110.80000 3.17573138024062104395
110.90000 3.17831079154320589548
111.00000 3.18080611782422224389
111.10000 3.18322176589395040533
111.20000 3.18556390465565766524
111.30000 3.18783857855914655470
111.40000 3.19005302917083182459
111.50000 3.19221307670290079588
111.60000 3.19432409234175861199
111.70000 3.19639404521423171794
111.80000 3.19843020641579734315
111.90000 3.20044343113653549231
112.00000 3.20244934063179210191
112.10000 3.20446681627458891681
112.20000 3.20651825797437180287
112.30000 3.20862584264868751306
112.40000 3.21081313712539179276
112.50000 3.21309851749740160375
112.60000 3.21549716714056521651
112.70000 3.21802004149290530797
112.80000 3.22067538281864103796
112.90000 3.22346846253426217695
113.00000 3.22641053167200035409
113.10000 3.22951119442695228444
113.20000 3.23278570181538633951
113.30000 3.23625066598509949229
113.40000 3.23992014877064524236
113.50000 3.24380641135857551039
113.60000 3.24791801012048332155
113.70000 3.25225610025210038040
113.80000 3.25681930928106602565
113.90000 3.26160272725496107437
114.00000 3.26660420796030935376
114.10000 3.27181891772665193751
114.20000 3.27724270214718763358
114.30000 3.28287218860877981638
114.40000 3.28870216431010973359
114.50000 3.29472301779952361445
114.60000 3.30092513601444769270
114.70000 3.30729723766219718348
114.80000 3.31383200758215865235
114.90000 3.32051939200195004673
115.00000 3.32735412109020941822
115.10000 3.33433299611916386049
115.20000 3.34144663541780957169
115.30000 3.34868534750355426701
115.40000 3.35603935044599856968
115.50000 3.36348824621612138613
115.60000 3.37101480174664910948
115.70000 3.37860290687941011840
115.80000 3.38623413448760214342
115.90000 3.39389559431120391087
116.00000 3.40157364990117478420
116.10000 3.40925654050424899965
116.20000 3.41693290977054449979
116.30000 3.42458809786403363304
116.40000 3.43220690908284257535
116.50000 3.43977322739072437243
116.60000 3.44727078085911319087
116.70000 3.45468844534047671915
116.80000 3.46201486960064918782
116.90000 3.46924601802452170804
117.00000 3.47638203369738982431
117.10000 3.48342097024907398716
117.20000 3.49036258011270227404
117.30000 3.49720577018410513773
117.40000 3.50394362066015554205
117.50000 3.51056556354798763356
117.60000 3.51706035188891804151
117.70000 3.52341573461406906966
117.80000 3.52962172354857312973
117.90000 3.53566772851267798540
118.00000 3.54155332781055267847
118.10000 3.54727483575180568500
118.20000 3.55283320201075580975
118.30000 3.55822943999554362632
118.40000 3.56346194620147445177
118.50000 3.56852559376053796014
118.60000 3.57341148291782932195
118.70000 3.57811363156440295854
118.80000 3.58262417705541645611
118.90000 3.58693508392736318837
119.00000 3.59104393131941508973
119.10000 3.59494969511660899958
119.20000 3.59865305888147544830
119.30000 3.60215558516147383802
119.40000 3.60545713502920458725
119.50000 3.60856087501333417646
119.60000 3.61146694908066409124
119.70000 3.61417399428832147641
119.80000 3.61668616428437152280
119.90000 3.61900608224551067830
120.00000 3.62114175516424653540
120.10000 3.62310074317248319045
120.20000 3.62489223935953715407
120.30000 3.62652587552398418013
120.40000 3.62800819655647966674
120.50000 3.62934380478482638887
120.60000 3.63053864198840335108
120.70000 3.63159541296383950590
120.80000 3.63252072693109350687
120.90000 3.63332393773470190423
121.00000 3.63401608417821948417
121.10000 3.63461023189777530786
121.20000 3.63512489426003078560
121.30000 3.63557476165653895083
121.40000 3.63597563584975085019
121.50000 3.63634011174271211074
121.60000 3.63667406466966736884
121.70000 3.63698181759147649440
121.80000 3.63726692931230990235
121.90000 3.63752986556014409859
122.00000 3.63777602390292852400
122.10000 3.63800558224874086022
122.20000 3.63823270067776176047
122.30000 3.63846447861635719446
122.40000 3.63871378360912030665
122.50000 3.63898896916300091166
122.60000 3.63930111237762242959
122.70000 3.63965488400328967234
122.80000 3.64005382285523355144
122.90000 3.64050706705151171307
123.00000 3.64102575535864618250
123.10000 3.64162268944408901676
123.20000 3.64232097614446934124
123.30000 3.64314431235999763270
123.40000 3.64411500188907320384
123.50000 3.64525824594979827335
123.60000 3.64658991885021258418
123.70000 3.64811860717562196970
123.80000 3.64985086440487318714
123.90000 3.65178571561640237488
124.00000 3.65392188279853623911
124.10000 3.65625710710584465593
124.20000 3.65879114233130284591
124.30000 3.66152510747379690830
124.40000 3.66445661438704988251
124.50000 3.66758719718740974885
124.60000 3.67091279600128883257
124.70000 3.67443364781390493950
124.80000 3.67814525110822669370
124.90000 3.68204635819295463687
125.00000 3.68613473442439431404
125.10000 3.69040981786847082412
125.20000 3.69486615849667821225
125.30000 3.69950034015419439047
125.40000 3.70430066764038472266
125.50000 3.70924959601992812564
125.60000 3.71433179415342484559
125.70000 3.71952780724664027883
125.80000 3.72482123310757022429
125.90000 3.73019729267085818038
126.00000 3.73564568819113250763
126.10000 3.74115997642990401966
126.20000 3.74673195312528328724
126.30000 3.75235382538067697078
126.40000 3.75801289161785606560
126.50000 3.76369519639808239347
126.60000 3.76938333036877532164
126.70000 3.77505816022707125655
126.80000 3.78070332119580628698
126.90000 3.78630378326792473969
127.00000 3.79184271855334210669
127.10000 3.79731126225873140498
127.20000 3.80269660780070646960
127.30000 3.80798524990565056679
127.40000 3.81316453485500675162
127.50000 3.81821989435509070183
127.60000 3.82313935760403586154
127.70000 3.82790936405265478694
127.80000 3.83251820835583245634
127.90000 3.83696035791432174134
128.00000 3.84123448384969073603
128.10000 3.84534226334574800486
128.20000 3.84929203117586286362
128.30000 3.85309100288625417770
128.40000 3.85674756639360569908
128.50000 3.86026690839765638089
128.60000 3.86364957321934153692
128.70000 3.86689860200147994519
128.80000 3.87000774338514728507
128.90000 3.87297420207119376056
129.00000 3.87579501384722357713
129.10000 3.87847080971160591252
129.20000 3.88100147099869056465
129.30000 3.88338913846191829202
129.40000 3.88564026654977416219
129.50000 3.88775690607501847184
129.60000 3.88973867539543072579
129.70000 3.89158538691739359347
129.80000 3.89329535521182877544
129.90000 3.89486594908348546618
130.00000 3.89629743158411868180
130.10000 3.89758577760361805228
130.20000 3.89873752433707699065
130.30000 3.89975237221621547409
130.40000 3.90063626934824570294
130.50000 3.90138627703756091427
130.60000 3.90200320021063027318
130.70000 3.90248583129445839631
130.80000 3.90282839496703979794
130.90000 3.90303055426459606904
131.00000 3.90309082688655863157
131.10000 3.90301599852473061829
131.20000 3.90281404321445989131
131.30000 3.90249528134628242243
131.40000 3.90207300308054205937
131.50000 3.90156030472181731725
131.60000 3.90096731832618664403
131.70000 3.90030305890875613122
131.80000 3.89957279787850607578
131.90000 3.89878077199449623016
132.00000 3.89793355095684000296
132.10000 3.89704209523813073219
132.20000 3.89611677019067281445
132.30000 3.89517256567908682943
132.40000 3.89422402263711582687
132.50000 3.89328648785316080032
132.60000 3.89237386061244122110
132.70000 3.89149674782261638728
132.80000 3.89066342276853858413
132.90000 3.88988370473784215933
133.00000 3.88916545162995090596
133.10000 3.88852406259830157682
133.20000 3.88797452661845509679
133.30000 3.88753605578572094097
133.40000 3.88722593259833560706
133.50000 3.88706008935660782383
133.60000 3.88705329358551501710
133.70000 3.88721498130383830717
133.80000 3.88755140613381471462
133.90000 3.88806788693896135782
134.00000 3.88877186657857315866
134.10000 3.88966236516166014642
134.20000 3.89074609477256945302
134.30000 3.89202489206145751238
134.40000 3.89349740530400251093
134.50000 3.89516084931213078139
134.60000 3.89700968662101223676
134.70000 3.89903851921290975080
134.80000 3.90124146887167188073
134.90000 3.90361563492590801975
135.00000 3.90616048888995343081
135.10000 3.90887289825085000805
135.20000 3.91174835482422105153
135.30000 3.91478143138783675313
135.40000 3.91796212989061444807
135.50000 3.92127232822026784567
135.60000 3.92469552563061890318
135.70000 3.92821279027116859674
135.80000 3.93180611664270648074
135.90000 3.93546089072042488262
136.00000 3.93916936169098979754
136.10000 3.94292232166067405523
136.20000 3.94671662418002845901
136.30000 3.95054738354395643110
136.40000 3.95441147084581980783
136.50000 3.95829987285829571217
136.60000 3.96220535844950873490
136.70000 3.96611559353216532041
136.80000 3.97002106964131866683
136.90000 3.97391059210483496252
137.00000 3.97777732330330426705
137.10000 3.98161296861887368451
137.20000 3.98541246752829838135
137.30000 3.98917371262245234403
137.40000 3.99288869805983948365
137.50000 3.99655591996934280354
137.60000 4.00016834753513842660
137.70000 4.00372480979362516425
137.80000 4.00721789555871293900
137.90000 4.01064406472888092413
138.00000 4.01399995637904809382
138.10000 4.01728225387985403377
138.20000 4.02048956252917040202
138.30000 4.02361439159805670362
138.40000 4.02665446658513275517
138.50000 4.02960464472210970772
138.60000 4.03245775476272038774
138.70000 4.03520848736134078824
138.80000 4.03785159480286001261
138.90000 4.04038340095107805847
139.00000 4.04280058227684537371
139.10000 4.04510136669391759755
139.20000 4.04728297589703999189
139.30000 4.04934280351935627524
139.40000 4.05127877170912542474
139.50000 4.05308771128049978695
139.60000 4.05476611263868091432
139.70000 4.05631291325237875810
139.80000 4.05773147614341281955
139.90000 4.05902136828410894730
140.00000 4.06019343008162604952
140.10000 4.06125356758587532545
140.20000 4.06221228263122654844
140.30000 4.06307950100782546821
140.40000 4.06386039099499578269
140.50000 4.06456168537346717926
140.60000 4.06518304466846855414
140.70000 4.06572797301811622321
140.80000 4.06619295554392007753
140.90000 4.06657993386899994918
141.00000 4.06689138673631164875
141.10000 4.06713198465319047482
141.20000 4.06730782762332853650
141.30000 4.06742601581688268573
141.40000 4.06749668742495720302
141.50000 4.06752771660243269202
141.60000 4.06752298580659529135
141.70000 4.06749254857289197714
141.80000 4.06743815669347331749
141.90000 4.06736449052257916768
142.00000 4.06727862626658514492
142.10000 4.06718337123567616505
142.20000 4.06708781993037371885
142.30000 4.06700187156263797065
142.40000 4.06693588495823228659
142.50000 4.06689994788094092350
142.60000 4.06690438795762691827
142.70000 4.06695856729436081920
142.80000 4.06706956595827113963
142.90000 4.06724024801953394517
143.00000 4.06747608256237937033
143.10000 4.06777679100427043085
143.20000 4.06814157245565877565
143.30000 4.06857214538245591622
143.40000 4.06906426715897422921
143.50000 4.06961896154726013926
143.60000 4.07023711701910555902
143.70000 4.07091758280181840381
143.80000 4.07165950549907844329
143.90000 4.07246832506012255172
144.00000 4.07334643142735896612
144.10000 4.07429493358421464191
144.20000 4.07531778631421576652
144.30000 4.07641728605021495289
144.40000 4.07759299023627418242
144.50000 4.07884275004737097305
144.60000 4.08016717495325183887
144.70000 4.08156111738008891964
144.80000 4.08302460177513503063
144.90000 4.08455556307439647002
145.00000 4.08615523463940366241
145.10000 4.08782631490208986838
145.20000 4.08956569611260799464
145.30000 4.09137311991206688086
145.40000 4.09324341543414688725
145.50000 4.09516688683269659004
145.60000 4.09713458375350418510
145.70000 4.09913567092649423081
145.80000 4.10116149538591079365
145.90000 4.10320693008700208302
146.00000 4.10526876529819908452
146.10000 4.10734550010125152607
146.20000 4.10943600284004909578
146.30000 4.11153844909518023590
146.40000 4.11364809528938680703
146.50000 4.11575970506515358201
146.60000 4.11786482932611570199
146.70000 4.11995556186653547259
146.80000 4.12202891454802873754
146.90000 4.12407552165488356494
147.00000 4.12609706162482319276
147.10000 4.12809181169726408012
147.20000 4.13005832721270414747
147.30000 4.13199748951266910132
147.40000 4.13391043754034419695
147.50000 4.13579597903426566015
147.60000 4.13765357088507350546
147.70000 4.13948326399262061323
147.80000 4.14128620671235423851
147.90000 4.14306359270878196835
148.00000 4.14481588521866674241
148.10000 4.14654291218335276979
148.20000 4.14824503174836575371
148.30000 4.14992110357064499217
148.40000 4.15157177470629790868
148.50000 4.15319878006627561419
148.60000 4.15480243605902397425
148.70000 4.15638604618832296454
148.80000 4.15795389105266534099
148.90000 4.15950907145098074012
149.00000 4.16105779527201472395
149.10000 4.16260395146631743549
149.20000 4.16415206046525154988
149.30000 4.16570582992618431004
149.40000 4.16727039893897453821
149.50000 4.16884834755931125367
149.60000 4.17044488573976961026
149.70000 4.17206303126414905797
149.80000 4.17370688450410949555
149.90000 4.17537790761135775782
150.00000 4.17707933838333982870
150.10000 4.17881291490885004419
150.20000 4.18058373277010204653
150.30000 4.18239273098187181707
150.40000 4.18424316216696469371
150.50000 4.18613788988346632078
150.60000 4.18807762167548656813
150.70000 4.19006673919974692328
150.80000 4.19210511958908301419
150.90000 4.19419344185374931068
151.00000 4.19633322215610041513
151.10000 4.19852884375872782927
151.20000 4.20078518230723147745
151.30000 4.20310309637225053875
151.40000 4.20549418937406213603
151.50000 4.20796147060735336291
151.60000 4.21051221757460288217
151.70000 4.21315055210302210724
151.80000 4.21587948003308083180
151.90000 4.21870371226150462399
152.00000 4.22162406251646239595
152.10000 4.22464279796339704694
152.20000 4.22776178901153322772
152.30000 4.23098594271890721440
152.40000 4.23431721336675483609
152.50000 4.23776121464931055876
152.60000 4.24131892184424160169
152.70000 4.24499249206791884050
152.80000 4.24878101629408526051
152.90000 4.25268099931537305520
153.00000 4.25668908462081594865
153.10000 4.26079809586807339955
153.20000 4.26500429079139379943
153.30000 4.26930445828041174616
153.40000 4.27369499127909220521
153.50000 4.27817625077754364367
153.60000 4.28274750315332038487
153.70000 4.28740945455434662057
153.80000 4.29216077319209933622
153.90000 4.29699719827811849598
154.00000 4.30191302515125240415
154.10000 4.30689957014776465985
154.20000 4.31194796758808303688
154.30000 4.31704790835809465191
154.40000 4.32219127050458052724
154.50000 4.32737367317198527137
154.60000 4.33259233303307686126
154.70000 4.33784749070665231011
154.80000 4.34314017099091564652
154.90000 4.34847034508607405772
155.00000 4.35383749757900357950
155.10000 4.35923490502243982938
155.20000 4.36465517204944839844
155.30000 4.37008924753316679904
155.40000 4.37552366947100401581
155.50000 4.38094703231082217566
155.60000 4.38635288049605055940
155.70000 4.39173212922748738997
155.80000 4.39708458404429604850
155.90000 4.40240818671837834387
156.00000 4.40770710704386527298
156.10000 4.41298196254732045103
156.20000 4.41823698793104578300
156.30000 4.42347234867123364049
156.40000 4.42869087496609995668
156.50000 4.43388994226627145315
156.60000 4.43907143918286135977
156.70000 4.44423722396284782299
156.80000 4.44939101954121357486
156.90000 4.45453673129597170235
157.00000 4.45967970610188551912
157.10000 4.46482665273815529797
157.20000 4.46998397855406188703
157.30000 4.47515533915874254314
157.40000 4.48034659631383875372
157.50000 4.48556089639110796455
157.60000 4.49079855524794164642
157.70000 4.49606056940095058590
157.80000 4.50134505258339421161
157.90000 4.50665202938700382638
158.00000 4.51197750819848391672
158.10000 4.51732399303802427626
158.20000 4.52268785335855341959
158.30000 4.52807331206165433038
158.40000 4.53348316143338068536
158.50000 4.53892685945455613705
158.60000 4.54440823218601257739
158.70000 4.54993551229091597550
158.80000 4.55551727756782852046
158.90000 4.56115514652012248343
159.00000 4.56685060089653031338
159.10000 4.57260336507563271071
159.20000 4.57841061634810120926
159.30000 4.58426859422100179367
159.40000 4.59017412086851014697
159.50000 4.59612454459275940104
159.60000 4.60211999673987205780
159.70000 4.60816596690733351455
159.80000 4.61426681688629705101
159.90000 4.62042808406926727700
160.00000 4.62665685465898799889
160.10000 4.63295741024693642715
160.20000 4.63933250670276919740
160.30000 4.64578584962781081481
160.40000 4.65231509195239268458
160.50000 4.65891889371697476430
160.60000 4.66559836090881273363
160.70000 4.67235118526593632162
160.80000 4.67917893399547181710
160.90000 4.68608210303383395596
161.00000 4.69305975845865401867
161.10000 4.70011277279322309666
161.20000 4.70724048715858578238
161.30000 4.71444059083842947518
161.40000 4.72170811835865178355
161.50000 4.72903819503268550202
161.60000 4.73642854239784768232
161.70000 4.74387100050602134836
161.80000 4.75136194179247935769
161.90000 4.75889902173202242028
162.00000 4.76647861728351824565
162.10000 4.77409904893698241334
162.20000 4.78175976121908491681
162.30000 4.78945697722299203032
162.40000 4.79719186512672223763
162.50000 4.80496115563174974560
162.60000 4.81276303757145309133
162.70000 4.82059351675589838878
162.80000 4.82845380887598426655
162.90000 4.83634006349160687305
163.00000 4.84424900289085057267
163.10000 4.85217596289932585128
163.20000 4.86011610235486041109
163.30000 4.86806497546910316503
163.40000 4.87601098771752154057
163.50000 4.88394991951944568667
163.60000 4.89187146889051041428
163.70000 4.89976856096091542730
163.80000 4.90763191092944540935
163.90000 4.91545242726455445450
164.00000 4.92321944543507018351
164.10000 4.93091924359809405305
164.20000 4.93853641583505993286
164.30000 4.94605711959172586343
164.40000 4.95346263290730800280
164.50000 4.96073870158114657374
164.60000 4.96787680526409591843
164.70000 4.97486631802232450701
164.80000 4.98170860594936845208
164.90000 4.98840092831229835581
165.00000 4.99494803758327399879
165.10000 5.00135129138605899627
165.20000 5.00761029270159959798
165.30000 5.01372088430279493156
165.40000 5.01967932289792790902
165.50000 5.02548006503120057894
165.60000 5.03112048815311120650
165.70000 5.03659731548304345875
165.80000 5.04191243447216167536
165.90000 5.04707278972069115927
166.00000 5.05208205738831997447
166.10000 5.05694693557792832807
166.20000 5.06167441628380519051
166.30000 5.06626900731110013567
166.40000 5.07073489356513293157
166.50000 5.07507871363055806545
166.60000 5.07930339137169478058
166.70000 5.08341636586125020513
166.80000 5.08742739560900269365
166.90000 5.09134369607955263211
167.00000 5.09517350281283355631
167.10000 5.09892472336413297632
167.20000 5.10260424522703896517
167.30000 5.10621850006078372870
167.40000 5.10977554949148426878
167.50000 5.11328220843530207748
167.60000 5.11675096710695897827
167.70000 5.12019421180964580020
167.80000 5.12362537432987971183
167.90000 5.12706228549127341299
168.00000 5.13051278963789349600
168.10000 5.13399100233707071112
168.20000 5.13750757311733799452
168.30000 5.14106534109536483724
168.40000 5.14467088959021750950
168.50000 5.14832877935529676871
168.60000 5.15204367653254663283
168.70000 5.15581977100383135570
168.80000 5.15966610233317326430
168.90000 5.16358754144964603407
169.00000 5.16759232764330975141
169.10000 5.17168749089985134612
169.20000 5.17587593826832367981
169.30000 5.18016065201881552610
169.40000 5.18454339010081002523
169.50000 5.18902581048408353356
169.60000 5.19360642211180650030
169.70000 5.19828937152502121074
169.80000 5.20307652627222080145
169.90000 5.20797091012661091265
170.00000 5.21297638359824147016
170.10000 5.21809780638941262840
170.20000 5.22333596881044978029
170.30000 5.22869460118880915310
170.40000 5.23417373993613246013
170.50000 5.23977338679126465903
170.60000 5.24549397362965235539
170.70000 5.25133760460323099192
170.80000 5.25730764958119984663
170.90000 5.26340688226181123155
171.00000 5.26963969290178320442
171.10000 5.27600678035140512081
171.20000 5.28251075951474044889
171.30000 5.28914988993807964288
171.40000 5.29591953235101562187
171.50000 5.30281950268779184288
171.60000 5.30984450596305126868
171.70000 5.31699341754426098142
171.80000 5.32426182178628401831
171.90000 5.33164951933676900798
172.00000 5.33915845439278941803
172.10000 5.34678268972313854221
172.20000 5.35452042960683828223
172.30000 5.36236630171960557758
172.40000 5.37031108948801959438
172.50000 5.37834820249907211230
172.60000 5.38647169655861089812
172.70000 5.39467813254859534071
172.80000 5.40296584310284160434
172.90000 5.41133516236316672671
173.00000 5.41979172700040199616
173.10000 5.42833487849285142092
173.20000 5.43696384319585115999
173.30000 5.44567236464745462380
173.40000 5.45445122452479173326
173.50000 5.46328094789184349887
173.60000 5.47214544438394838979
173.70000 5.48102477207930524419
173.80000 5.48990308402042740468
173.90000 5.49876784382192298424
174.00000 5.50761220440019723798
174.10000 5.51643120333300268377
174.20000 5.52522064816763675280
174.30000 5.53397815165491957148
174.40000 5.54269621300085325179
174.50000 5.55136404840044695838
174.60000 5.55997115382211313141
174.70000 5.56849983598859415464
174.80000 5.57693730168064557558
174.90000 5.58527057142212224984
175.00000 5.59348804753903089986
175.10000 5.60158512106760723461
175.20000 5.60955172619595335165
175.30000 5.61738310145996718631
175.40000 5.62506837996321605605
175.50000 5.63259861349856883266
175.60000 5.63996249429072001519
175.70000 5.64714851316405525963
175.80000 5.65414927435958308905
175.90000 5.66096173724906923610
176.00000 5.66758458307778588021
176.10000 5.67402137085533015002
176.20000 5.68027642152923751531
176.30000 5.68635871734012222086
176.40000 5.69227647631191575452
176.50000 5.69803880998655536535
176.60000 5.70365623979154269647
176.70000 5.70914083764063399725
176.80000 5.71450327634187291835
176.90000 5.71975275394487659317
177.00000 5.72490004692702036698
177.10000 5.72995329899624923635
177.20000 5.73492039720814259184
177.30000 5.73980763643042309230
177.40000 5.74462384948301031926
177.50000 5.74938288247060477505
177.60000 5.75409868299128147651
177.70000 5.75879067660615704029
177.80000 5.76348020431527117776
177.90000 5.76818944661780331162
178.00000 5.77293198486817441908
178.10000 5.77772634351290473093
178.20000 5.78257636499181911149
178.30000 5.78748697492953326473
178.40000 5.79245483423099294864
178.50000 5.79747916479222890186
178.60000 5.80255829997958745196
178.70000 5.80769414801003445541
178.80000 5.81289696087320990455
178.90000 5.81817385208460404596
179.00000 5.82354395038433619959
179.10000 5.82902001129186380150
179.20000 5.83461608642188213682
179.30000 5.84034388043538066458
179.40000 5.84620944664600602778
179.50000 5.85221320936506892061
179.60000 5.85835655324716472655
179.70000 5.86463994737358109197
179.80000 5.87106346567553296109
179.90000 5.87762975453319958436
180.00000 5.88434273025535112737
180.10000 5.89120753070548347322
180.20000 5.89822960198685381763
180.30000 5.90540934138946882876
180.40000 5.91275058175913589753
180.50000 5.92025099311152516612
180.60000 5.92790584335412669010
180.70000 5.93571225920824096680
180.80000 5.94366527361467420648
180.90000 5.95175838421125761344
181.00000 5.95999370387159050059
181.10000 5.96836786784670302966
181.20000 5.97688420953007922666
181.30000 5.98553972855263905314
181.40000 5.99433882633714658457
181.50000 6.00328218539208766386
181.60000 6.01236522527016816621
181.70000 6.02158960637363595481
181.80000 6.03095175004924077696
181.90000 6.04045169030934308324
182.00000 6.05008591325619110831
182.10000 6.05985627187906165441
182.20000 6.06976028716217095386
182.30000 6.07980009829640698195
182.40000 6.08997244470128945098
182.50000 6.10027559787498453311
182.60000 6.11070898398811003302
182.70000 6.12126751341174436667
182.80000 6.13194913164770146236
182.90000 6.14275298371625879592
183.00000 6.15367981679458197662
183.10000 6.16472864931012190613
183.20000 6.17590396353027821270
183.30000 6.18720842972992142273
183.40000 6.19863892721265060781
183.50000 6.21019599328990582221
183.60000 6.22187076399654897235
183.70000 6.23365626081170760603
183.80000 6.24554239719409798515
183.90000 6.25751846821869156199
184.00000 6.26957690126072223457
184.10000 6.28171299330071271603
184.20000 6.29392446992184678218
184.30000 6.30621316252709618157
184.40000 6.31858274680430215856
184.50000 6.33103722386995605003
184.60000 6.34357755856748392920
184.70000 6.35620430185098754586
184.80000 6.36891331694889689523
184.90000 6.38169678041467275728
185.00000 6.39454850360281495925
185.10000 6.40745683835747737922
185.20000 6.42041354480293582280
185.30000 6.43340582662760363188
185.40000 6.44642289970081004148
185.50000 6.45945319746191829314
185.60000 6.47248092064835676638
185.70000 6.48549289654664566729
185.80000 6.49847373936026612301
185.90000 6.51140588180417455383
186.00000 6.52427694895411379638
186.10000 6.53707554265712918417
186.20000 6.54979246960275833745
186.30000 6.56242082472946868847
186.40000 6.57495691264163342577
186.50000 6.58739311606844972875
186.60000 6.59972339108647795152
186.70000 6.61193922987000841657
186.80000 6.62402978409955520936
186.90000 6.63598661625134684086
187.00000 6.64779859622559564197
187.10000 6.65946113149419920841
187.20000 6.67096937813006304014
187.30000 6.68231513246846208627
187.40000 6.69349612432800322451
187.50000 6.70450514868069886546
187.60000 6.71533537914198295776
187.70000 6.72597908975399655159
187.80000 6.73642738659550905427
187.90000 6.74667803940124298562
188.00000 6.75673156458845862295
188.10000 6.76659386432006867790
188.20000 6.77627315411045099938
188.30000 6.78578307748914119383
188.40000 6.79513500311759810439
188.50000 6.80433916793578125645
188.60000 6.81340307020361154855
188.70000 6.82233374545118541579
188.80000 6.83113352462166413478
188.90000 6.83980721216205040487
189.00000 6.84836363201429309149
189.10000 6.85681493670596304507
189.20000 6.86517799368450460862
189.30000 6.87346805616560641916
189.40000 6.88170303233748964132
189.50000 6.88990457882683597329
189.60000 6.89808557670380021503
189.70000 6.90626239656733575517
189.80000 6.91444741379699842749
189.90000 6.92265118074730094947
190.00000 6.93088503602173450449
190.10000 6.93916054195901998804
190.20000 6.94748843996569741683
190.30000 6.95587463292007585331
190.40000 6.96433118420685102903
190.50000 6.97285886609990120772
190.60000 6.98146375492847488291
190.70000 6.99014486034974814526
190.80000 6.99890541704994038848
190.90000 7.00774871821564389631
191.00000 7.01667872846548390406
191.10000 7.02570168697632649493
191.20000 7.03482499251210939461
191.30000 7.04406066292681781018
191.40000 7.05341433103075265528
191.50000 7.06289219437172210899
191.60000 7.07250155560605020076
191.70000 7.08224284318202407119
191.80000 7.09212070942824548312
191.90000 7.10213550134640841463
192.00000 7.11229116264941729360
192.10000 7.12259196328429303910
192.20000 7.13304252352970345027
192.30000 7.14364772369543709710
192.40000 7.15441352153906463025
192.50000 7.16534051581918889616
192.60000 7.17642963651766044402
192.70000 7.18767749380799639116
192.80000 7.19907701687452431160
192.90000 7.21062346664433726760
193.00000 7.22230940545813226792
193.10000 7.23412943614648078408
193.20000 7.24608166606766860278
193.30000 7.25816602339544173091
193.40000 7.27038565253625318304
193.50000 7.28274410671540758619
193.60000 7.29524624101153970088
193.70000 7.30789195093106176119
193.80000 7.32068144120709571529
193.90000 7.33361125315543297240
194.00000 7.34667730849184637032
194.10000 7.35987585137521188608
194.20000 7.37319991130323279803
194.30000 7.38664672264065976564
194.40000 7.40021429249086002439
194.50000 7.41389865862853563728
194.60000 7.42770176412879409841
194.70000 7.44162224613571741598
194.80000 7.45565538575254965492
194.90000 7.46980040919126566725
195.00000 7.48405185095139489841
195.10000 7.49840134341000715149
195.20000 7.51284209458271523972
195.30000 7.52736507883190158744
195.40000 7.54195993257793699875
195.50000 7.55661606392027833055
195.60000 7.57132374325579872704
195.70000 7.58606906638009722780
195.80000 7.60084231010682131228
195.90000 7.61563312801936382773
196.00000 7.63042849293937096390
196.10000 7.64522367678421819501
196.20000 7.66001265542616450317
196.30000 7.67479075262785258953
196.40000 7.68955830826329061915
196.50000 7.70430906954147316547
196.60000 7.71903833841308239942
196.70000 7.73374022036181404085
196.80000 7.74840068335769533208
196.90000 7.76300812861251614443
197.00000 7.77754627843987823866
197.10000 7.79200316536409012257
197.20000 7.80636585027834831107
197.30000 7.82063179285887362380
197.40000 7.83479810956453427360
197.50000 7.84886588862454701070
197.60000 7.86283660319931867780
197.70000 7.87670601103710103425
197.80000 7.89047189974015432460
197.90000 7.90412372916991981977
198.00000 7.91764895067336260845
198.10000 7.93103472427255231973
198.20000 7.94426990498000388778
198.30000 7.95734305714068104987
198.40000 7.97025509820237811439
198.50000 7.98300528547695501273
198.60000 7.99560156832561285924
198.70000 8.00805222982573959185
198.80000 8.02036523828597222319
198.90000 8.03254957739079255040
199.00000 8.04461287836015139595
199.10000 8.05656081867101652428
199.20000 8.06840068244537543182
199.30000 8.08013708665966879584
199.40000 8.09177760771296778723
199.50000 8.10332876713169030730
199.60000 8.11479906585030606819
199.70000 8.12619326757916827728
199.80000 8.13751848837291428982
199.90000 8.14878214540025606641
200.00000 8.15999230817934043473
200.10000 8.17115503869979204300
200.20000 8.18228037746464662175
200.30000 8.19337635139446038616
200.40000 8.20445093335745411598
200.50000 8.21551208566368064837
200.60000 8.22656508747186659004
200.70000 8.23761449185011327815
200.80000 8.24866418128305184551
200.90000 8.25971832660787531289
201.00000 8.27077807690521944160
201.10000 8.28185150065249600283
201.20000 8.29294198985311846489
201.30000 8.30405682503714566193
201.40000 8.31520134795309692024
201.50000 8.32638352242875009882
201.60000 8.33760602644668021615
201.70000 8.34887157672592302523
201.80000 8.36018325261581810979
201.90000 8.37154017647583173802
202.00000 8.38294214944544395428
202.10000 8.39438890772467129443
202.20000 8.40588371438416937609
202.30000 8.41742851776621860728
202.40000 8.42902785184679526812
202.50000 8.44068413192455626794
202.60000 8.45240287713606325351
202.70000 8.46418432568909737351
202.80000 8.47602908964604722114
202.90000 8.48793764756751732819
203.00000 8.49990655312133416868
203.10000 8.51193504552049551176
203.20000 8.52401979934690203321
203.30000 8.53616068030546154151
203.40000 8.54835814839662646197
203.50000 8.56061402540571268337
203.60000 8.57293192400657057731
203.70000 8.58531241736962068487
203.80000 8.59775788367106787999
203.90000 8.61026919398441340044
204.00000 8.62284476868852139259
204.10000 8.63548364184768750234
204.20000 8.64818237979114314191
204.30000 8.66093974578723183487
204.40000 8.67375324692494350646
204.50000 8.68662468908781623090
204.60000 8.69955511277685969462
204.70000 8.71254670951685630043
204.80000 8.72560092180372411512
204.90000 8.73872093534957780551
205.00000 8.75190683640273903938
205.10000 8.76515823471926831820
205.20000 8.77847265564574165803
205.30000 8.79184776474399606627
205.40000 8.80527971230357905885
205.50000 8.81876951703138684540
205.60000 8.83231339895075281176
205.70000 8.84591373351820563637
205.80000 8.85957081339468723589
205.90000 8.87328400936040139774
206.00000 8.88705711884170349513
206.10000 8.90088831431503807294
206.20000 8.91477995408131203975
206.30000 8.92872913622123492849
206.40000 8.94273814830899541082
206.50000 8.95680380158876763592
206.60000 8.97092609446014776385
206.70000 8.98510417530286623665
206.80000 8.99933704784241315283
206.90000 9.01361960433526393665
207.00000 9.02794878051454166534
207.10000 9.04232097826243945152
207.20000 9.05672876209136562435
207.30000 9.07117126783118344183
207.40000 9.08564238071662162425
207.50000 9.10013916529340775333
207.60000 9.11466293706678985495
207.70000 9.12921180543912016426
207.80000 9.14378560589146796952
207.90000 9.15838200910936014227
208.00000 9.17299717994053457236
208.10000 9.18762897476149719165
208.20000 9.20227127120631018403
208.30000 9.21691689501766094772
208.40000 9.23156122807496738535
208.50000 9.24620037629749834527
208.60000 9.26082772433700982298
208.70000 9.27544658805348304507
208.80000 9.29005113670807519306
208.90000 9.30464428096560819835
209.00000 9.31922402055863232696
209.10000 9.33378949855330731413
209.20000 9.34833646066988754914
209.30000 9.36286266123646609158
209.40000 9.37736259199440362559
209.50000 9.39182963369731276132
209.60000 9.40626154663094619608
209.70000 9.42065442372243054777
209.80000 9.43500394254321443312
209.90000 9.44930845202959812873
210.00000 9.46356835494080425147
210.10000 9.47778365786896403981
210.20000 9.49195485318135086208
210.30000 9.50608275570310822654
210.40000 9.52016903357471904504
210.50000 9.53421615220973475072
210.60000 9.54822604677633299693
210.70000 9.56219996035943603086
210.80000 9.57614241464787322844
210.90000 9.59005315081272112132
211.00000 9.60393262856638327428
211.10000 9.61778264375703179677
211.20000 9.63160262620987702052
211.30000 9.64539243008396211516
211.40000 9.65915340015293472821
211.50000 9.67288604777607209045
211.60000 9.68659402446128119964
211.70000 9.70028064906789178822
211.80000 9.71394738331050463179
211.90000 9.72759865011344924782
212.00000 9.74123566340656805280
212.10000 9.75485774704833919752
212.20000 9.76846704867473051967
212.30000 9.78206033919240348906
212.40000 9.79563544818910663405
212.50000 9.80919341262256893827
212.60000 9.82273044567568289941
212.70000 9.83624772349908845055
212.80000 9.84974589130445537302
212.90000 9.86322790026297628182
213.00000 9.87669338805376705615
213.10000 9.89014535537284204175
213.20000 9.90358549039129565285
213.30000 9.91701667687863677114
213.40000 9.93043804037349603159
213.50000 9.94385253547225528243
213.60000 9.95725799192137031774
213.70000 9.97065365559074065664
213.80000 9.98403866953023174237
213.90000 9.99741048987081454229
214.00000 10.01076933534930670864
214.10000 10.02411264612214939967
214.20000 10.03743739901345536655
214.30000 10.05074548050267761828
214.40000 10.06403563638235533846
214.50000 10.07730759297516927788
214.60000 10.09056305699384646583
214.70000 10.10380187844526175515
214.80000 10.11702608091671373842
214.90000 10.13023545195910044204
215.00000 10.14343104649950287224
215.10000 10.15661396514143388657
215.20000 10.16978226937047064723
215.30000 10.18293573190511695866
215.40000 10.19607478218569167826
215.50000 10.20920086253111194021
215.60000 10.22231103077381421153
215.70000 10.23540935769703350656
215.80000 10.24849248797212125858
215.90000 10.26156575971079571388
216.00000 10.27462785401422702058
216.10000 10.28767905324699561313
216.20000 10.30072007717013927399
216.30000 10.31375127571520409893
216.40000 10.32676909010867735496
216.50000 10.33977560174175153264
216.60000 10.35276696221783019807
216.70000 10.36574331725197602097
216.80000 10.37870177902197939437
216.90000 10.39164220716581446331
217.00000 10.40456704830758443221
217.10000 10.41747515721544689491
217.20000 10.43036940189459445206
217.30000 10.44325172600440576012
217.40000 10.45612747233090115027
217.50000 10.46899860876468929526
217.60000 10.48186721252020059189
217.70000 10.49473427321440092497
217.80000 10.50760035454246803740
217.90000 10.52046564540914225022
218.00000 10.53332732061360561610
218.10000 10.54618331105101737980
218.20000 10.55903494698971057439
218.30000 10.57187916206967435653
218.40000 10.58471628556004329523
218.50000 10.59754824907412252164
218.60000 10.61037811316453509921
218.70000 10.62320634975999136550
218.80000 10.63603770943155315776
218.90000 10.64887300982643890595
219.00000 10.66171438738653325026
219.10000 10.67456365211342022844
219.20000 10.68742223649056545499
219.30000 10.70029157354602183459
219.40000 10.71317210894485723420
219.50000 10.72606754582074221985
219.60000 10.73898029122067064053
219.70000 10.75191378113436138430
219.80000 10.76487031329541842335
219.90000 10.77785692057511960363
220.00000 10.79087455763507613206
220.10000 10.80392847800484099446
220.20000 10.81702058982735781683
220.30000 10.83015684267670243604
220.40000 10.84333888738713173674
220.50000 10.85656965329767503905
220.60000 10.86985250364852006900
220.70000 10.88318815510188631967
220.80000 10.89657626392281072259
220.90000 10.91001817342565199817
221.00000 10.92351220489426651512
221.10000 10.93705931831120681885
221.20000 10.95065812245588278825
221.30000 10.96431157750116110772
221.40000 10.97802130591979676542
221.50000 10.99179029581787463605
221.60000 11.00562157786165206288
221.70000 11.01951615731766146767
221.80000 11.03347276615458909974
221.90000 11.04749078823060164311
222.00000 11.06156523087853964132
222.10000 11.07569052948654754891
222.20000 11.08986072818576924079
222.30000 11.10407086528670349155
222.40000 11.11831976577045565951
222.50000 11.13260819513149847383
222.60000 11.14693962327176149130
222.70000 11.16131714542275695835
222.80000 11.17574413951947989030
222.90000 11.19022401440869279258
223.00000 11.20475602055595854017
223.10000 11.21933610133736924051
223.20000 11.23395683532765760466
223.30000 11.24861279415417516930
223.40000 11.26329349704223946535
223.50000 11.27798921343357199790
223.60000 11.29269321550771607606
223.70000 11.30739867404298255292
223.80000 11.32209915418783991493
223.90000 11.33679350805006062495
224.00000 11.35147681173388117492
224.10000 11.36614780257436208921
224.20000 11.38080358409427080118
224.30000 11.39544489492858721006
224.40000 11.41006849772647070413
224.50000 11.42467421219287985697
224.60000 11.43926064513008637827
224.70000 11.45382268997761288462
224.80000 11.46836065301462343229
224.90000 11.48287185940477174320
225.00000 11.49735056768488728854
225.10000 11.51179846782026496400
225.20000 11.52621070294105806999
225.30000 11.54058751178608757401
225.40000 11.55492799633485383840
225.50000 11.56923305157239020686
225.60000 11.58350037486277288720
225.70000 11.59773080458578328007
225.80000 11.61192134302071476101
225.90000 11.62607177188159285277
226.00000 11.64017542984370145785
226.10000 11.65422944009482765082
226.20000 11.66823084345840322730
226.30000 11.68217609263278482618
226.40000 11.69606344982485976937
226.50000 11.70989130590689983454
226.60000 11.72366403993986003031
226.70000 11.73738192610000230625
226.80000 11.75104725971642920615
226.90000 11.76466488489808195777
227.00000 11.77823601888135029912
227.10000 11.79176011062258677935
227.20000 11.80523812126252707888
227.30000 11.81866723535416238601
227.40000 11.83204650185731817384
227.50000 11.84537344388681567750
227.60000 11.85864725406776740422
227.70000 11.87186979318346466171
227.80000 11.88504349165513150752
227.90000 11.89817159370522778308
228.00000 11.91125913658711397946
228.10000 11.92430834066487899957
228.20000 11.93732074324159223309
228.30000 11.95029816275916188489
228.40000 11.96323784580512300365
228.50000 11.97613899581000187048
228.60000 11.98899947553343585515
228.70000 12.00181940698913366214
228.80000 12.01459769402504796162
228.90000 12.02733466423799982555
229.00000 12.04003740122301281217
229.10000 12.05270635011647498157
229.20000 12.06534701003245078236
229.30000 12.07796329163170623022
229.40000 12.09056202499726643704
229.50000 12.10314731039435047989
229.60000 12.11572499144298009102
229.70000 12.12830215159178824125
229.80000 12.14088619073789028325
229.90000 12.15348422912754678002
230.00000 12.16610460734334636355
230.10000 12.17875208567413116959
230.20000 12.19143073455929535840
230.30000 12.20414535882677038183
230.40000 12.21689770006976853051
230.50000 12.22968845841794123664
230.60000 12.24251907239331197930
230.70000 12.25539127303918436586
230.80000 12.26830934643347669119
230.90000 12.28127330843206990308
231.00000 12.29428572890910161475
231.10000 12.30735127565472553819
231.20000 12.32047044121647978234
231.30000 12.33364786493136425477
231.40000 12.34688733364595823547
231.50000 12.36019442964818413863
231.60000 12.37357995898527339370
231.70000 12.38705324487680564680
231.80000 12.40062701854632026493
231.90000 12.41431121304251015674
232.00000 12.42811866470923265138
232.10000 12.44205292336714825629
232.20000 12.45611429830254086529
232.30000 12.47030216581639211724
232.40000 12.48460942805332617026
232.50000 12.49902932019326851214
232.60000 12.51355596729151165864
232.70000 12.52818455523373107050
232.80000 12.54291482619945083712
232.90000 12.55774752332033469601
233.00000 12.57268420591203746154
233.10000 12.58772317588184809379
233.20000 12.60286554422294866371
233.30000 12.61810560648859841361
233.40000 12.63343804581793166281
233.50000 12.64885611664714921228
233.60000 12.66435015946499325156
233.70000 12.67991625417206767759
233.80000 12.69554513146202005182
233.90000 12.71123430586998502441
234.00000 12.72697913572521733471
234.10000 12.74277831086745383782
234.20000 12.75862822945672322092
234.30000 12.77452632837671989429
234.40000 12.79047004561087270130
234.50000 12.80645374820191977411
234.60000 12.82247588635256510069
234.70000 12.83852929510440459780
234.80000 12.85461342112892946098
234.90000 12.87072120281284004473
235.00000 12.88685172177475626284
235.10000 12.90299783028955639605
235.20000 12.91915607967896639886
235.30000 12.93532117011348118308
235.40000 12.95148758163860496082
