# Supplementary material for: Direct tracking of H2 roaming reaction in real time
Source: Nat Commun. 2024 Aug 6;15:6656. doi: 10.1038/s41467-024-49671-6 (PMC11303762; doi:10.1038/s41467-024-49671-6)
Supplement: Supplementary file 8 — Source Data [file 41467_2024_49671_MOESM8_ESM.zip › SourceData/Data-Fig7-SuppInfo/FigS7.R05.dat]

# Bond Length
# X-Axis:  Time in Trajectory (femtosec)
# Y-Axis:  Bond Length (Angstroms)
#                  X                   Y
0 1.09375621605730771727
.10000 1.10102784357027047892
.20000 1.10866139857532696546
.30000 1.11660353408808446239
.40000 1.12480980641084384173
.50000 1.13324644531231599182
.60000 1.14189360286368186659
.70000 1.15073332285025969000
.80000 1.15976006385501997074
.90000 1.16895812743913115752
1.00000 1.17831469388105315267
1.10000 1.18781536112057416008
1.20000 1.19743977530270807352
1.30000 1.20717328140122451933
1.40000 1.21700245167624867854
1.50000 1.22692006776317747210
1.60000 1.23691860172971770212
1.70000 1.24699199222529091588
1.80000 1.25713111304986800091
1.90000 1.26732161370703372061
2.00000 1.27754507241779927738
2.10000 1.28778085396778593355
2.20000 1.29800697958177405171
2.30000 1.30820513618124890772
2.40000 1.31836008267582191689
2.50000 1.32845898335515048750
2.60000 1.33849300421742959515
2.70000 1.34845439769352230030
2.80000 1.35833050442188038200
2.90000 1.36810808788340989033
3.00000 1.37777093594363500784
3.10000 1.38730562623021175434
3.20000 1.39669344822405464020
3.30000 1.40592314982647611285
3.40000 1.41498436807549220359
3.50000 1.42387226463401554663
3.60000 1.43258042653143910669
3.70000 1.44111076382941502197
3.80000 1.44946137797804050353
3.90000 1.45763322707017076285
4.00000 1.46562448224946078784
4.10000 1.47343546040333914586
4.20000 1.48106671375903928252
4.30000 1.48851611698261433369
4.40000 1.49578541289183589898
4.50000 1.50287450573392853732
4.60000 1.50978161632535451931
4.70000 1.51650955462667626412
4.80000 1.52305691497757233353
4.90000 1.52942676484786286088
5.00000 1.53561888672222314524
5.10000 1.54163240283862741595
5.20000 1.54746461677351446961
5.30000 1.55311092088266509619
5.40000 1.55856629130781601156
5.50000 1.56382111956738837233
5.60000 1.56886700921078712062
5.70000 1.57369863733339999356
5.80000 1.57830991078114947000
5.90000 1.58269803864950815197
6.00000 1.58686112448726904968
6.10000 1.59080350955546989577
6.20000 1.59452513745033195070
6.30000 1.59803057933632796925
6.40000 1.60132063215896896780
6.50000 1.60439465935722934891
6.60000 1.60725242074946024951
6.70000 1.60989235097102067074
6.80000 1.61231304931951723008
6.90000 1.61451338739386115998
7.00000 1.61649236168532513112
7.10000 1.61825372217430725117
7.20000 1.61979961700884470853
7.30000 1.62113475351002206561
7.40000 1.62226461403002931924
7.50000 1.62318925226881661976
7.60000 1.62391115529144635530
7.70000 1.62443363311709352209
7.80000 1.62475339039529318964
7.90000 1.62487060580527457580
8.00000 1.62478502774151633305
8.10000 1.62449587806371487881
8.20000 1.62400674678955690599
8.30000 1.62331820322141401162
8.40000 1.62243499351406988814
8.50000 1.62136041302913276722
8.60000 1.62009619642970583699
8.70000 1.61864455146211763968
8.80000 1.61700763948999325684
8.90000 1.61518552293815461872
9.00000 1.61317967185741588739
9.10000 1.61099252293888688923
9.20000 1.60862388658940409257
9.30000 1.60607678216889742820
9.40000 1.60335362743625587245
9.50000 1.60045566928578187344
9.60000 1.59738719903034154745
9.70000 1.59415082496826504010
9.80000 1.59074428652879341404
9.90000 1.58717166623210609782
10.00000 1.58343262211721531779
10.10000 1.57952598207025388582
10.20000 1.57545000615506679428
10.30000 1.57120627096540064693
10.40000 1.56679343524569313278
10.50000 1.56220954955889320347
10.60000 1.55745355188718228432
10.70000 1.55252715667327378315
10.80000 1.54742909994448534023
10.90000 1.54215977219385410863
11.00000 1.53671904547480636734
11.10000 1.53110603119444343726
11.20000 1.52531890606063098125
11.30000 1.51935662855499465517
11.40000 1.51321760283641955788
11.50000 1.50690475769671654454
11.60000 1.50042112278053457161
11.70000 1.49377144891512771208
11.80000 1.48696593312254467398
11.90000 1.48001142017688498645
12.00000 1.47292045954898732270
12.10000 1.46570135491545480115
12.20000 1.45836728165609914028
12.30000 1.45092846130779307971
12.40000 1.44339525868869335149
12.50000 1.43578288597301507186
12.60000 1.42810103919995800834
12.70000 1.42036597976472246960
12.80000 1.41259044473902625928
12.90000 1.40478724993395352214
13.00000 1.39696640458996006594
13.10000 1.38913904711371496311
13.20000 1.38131263422296981464
13.30000 1.37349690020545732573
13.40000 1.36569718049280602591
13.50000 1.35792347664292187831
13.60000 1.35017996842828326712
13.70000 1.34247728721978756611
13.80000 1.33481681258403394444
13.90000 1.32720221441572346406
14.00000 1.31963517635632917376
14.10000 1.31211569798017430776
14.20000 1.30464507638744415720
14.30000 1.29722431491473362684
14.40000 1.28986062598445108130
14.50000 1.28256198143325611365
14.60000 1.27533863693491227969
14.70000 1.26820208851349870342
14.80000 1.26116032896456111132
14.90000 1.25422669822524508402
15.00000 1.24740858752735865554
15.10000 1.24071466063837578883
15.20000 1.23415595878843448543
15.30000 1.22774362113512933535
15.40000 1.22149342236501625788
15.50000 1.21542100710535688848
15.60000 1.20953993787968820422
15.70000 1.20386455241318572516
15.80000 1.19840684124757899347
15.90000 1.19317953418167544431
16.00000 1.18818971722322189098
16.10000 1.18345164361117856364
16.20000 1.17897651360152208928
16.30000 1.17477925266536776713
16.40000 1.17087455011926875513
16.50000 1.16727801749197693010
16.60000 1.16400517204864686975
16.70000 1.16106235280195008138
16.80000 1.15846198303008631790
16.90000 1.15621026198222267810
17.00000 1.15431306964921782436
17.10000 1.15277541256135403401
17.20000 1.15160337083607045162
17.30000 1.15080030103098252535
17.40000 1.15036993375261681514
17.50000 1.15031005194295333515
17.60000 1.15061734070454543971
17.70000 1.15128536508851705284
17.80000 1.15230759496802762330
17.90000 1.15367838866860984464
18.00000 1.15539016922639600586
18.10000 1.15744195509105336733
18.20000 1.15982946301169638807
18.30000 1.16254881845408969474
18.40000 1.16559479626026127862
18.50000 1.16896060451753462845
18.60000 1.17263429475774756568
18.70000 1.17660387513980252061
18.80000 1.18085482823122673634
18.90000 1.18537454896585323977
19.00000 1.19014770829716762514
19.10000 1.19515959603979250315
19.20000 1.20039663176343509765
19.30000 1.20584480311730000008
19.40000 1.21149417043830631880
19.50000 1.21733410601568212202
19.60000 1.22335461280202806124
19.70000 1.22954816427092436206
19.80000 1.23590672655908787233
19.90000 1.24242321976732228167
20.00000 1.24908673185892099604
20.10000 1.25588936445293619661
20.20000 1.26281989239439841823
20.30000 1.26986710721870420451
20.40000 1.27702625831303876129
20.50000 1.28429114856211634641
20.60000 1.29166019251852768399
20.70000 1.29913723781939219725
20.80000 1.30672197144457626969
20.90000 1.31441844278410822973
21.00000 1.32222795098084354480
21.10000 1.33014389537598525190
21.20000 1.33816075766889831479
21.30000 1.34627296698700743093
21.40000 1.35447014879804567806
21.50000 1.36274548171182721408
21.60000 1.37109838983203535815
21.70000 1.37952421937021460906
21.80000 1.38802525790203111851
21.90000 1.39660363217270776221
22.00000 1.40525966527756001056
22.10000 1.41398832887686877116
22.20000 1.42278645028408954130
22.30000 1.43164516004315818034
22.40000 1.44055743896902632321
22.50000 1.44951543359600003949
22.60000 1.45851532575012731677
22.70000 1.46755550225025561041
22.80000 1.47663561416789619567
22.90000 1.48575676944411059277
23.00000 1.49491851549039287427
23.10000 1.50411824224327523445
23.20000 1.51335455548063818553
23.30000 1.52262025945571865689
23.40000 1.53191079684849796413
23.50000 1.54122237350941671307
23.60000 1.55055527486155745882
23.70000 1.55991221994604555376
23.80000 1.56929929070716144257
23.90000 1.57872160462128344181
24.00000 1.58818612678583740360
24.10000 1.59769716160478923221
24.20000 1.60725374078426085957
24.30000 1.61685351659975678824
24.40000 1.62649435660072303861
24.50000 1.63616702501181095035
24.60000 1.64586967538076963015
24.70000 1.65559697616630116868
24.80000 1.66534259341013673600
24.90000 1.67510374687211538097
25.00000 1.68487432905306026565
25.10000 1.69464255521835636452
25.20000 1.70439937066551394570
25.30000 1.71412902462504262911
25.40000 1.72381768003115689125
25.50000 1.73344904613749751833
25.60000 1.74301074771700705081
25.70000 1.75249203047574513071
25.80000 1.76188730810344394171
25.90000 1.77118940062885426019
26.00000 1.78039771943855286438
26.10000 1.78951135600699667647
26.20000 1.79853145146505569804
26.30000 1.80746159840064098663
26.40000 1.81630585390484275672
26.50000 1.82507065639169159263
26.60000 1.83376121210505486032
26.70000 1.84238560007344825100
26.80000 1.85094633278898715886
26.90000 1.85944785551007049475
27.00000 1.86788840506626626471
27.10000 1.87626191239949226871
27.20000 1.88456191508185795662
27.30000 1.89278409319288183836
27.40000 1.90091694699584389811
27.50000 1.90895859473300258378
27.60000 1.91690288835924080048
27.70000 1.92474622568846722235
27.80000 1.93249032528367396222
27.90000 1.94013305778263569074
28.00000 1.94767549280007114844
28.10000 1.95512112889048385937
28.20000 1.96246976533830961336
28.30000 1.96972903369930555532
28.40000 1.97690144019270722974
28.50000 1.98399099450224319812
28.60000 1.99100107834576523616
28.70000 1.99793168017127152215
28.80000 2.00477955210766253465
28.90000 2.01153797007613057883
29.00000 2.01820011663288732453
29.10000 2.02475713749995211617
29.20000 2.03120336145325438952
29.30000 2.03754094933328885968
29.40000 2.04377485242014855358
29.50000 2.04992106215166246337
29.60000 2.05599587589421005628
29.70000 2.06201977914034568554
29.80000 2.06801142520780092521
29.90000 2.07398715984477589532
30.00000 2.07995815794645253724
30.10000 2.08593022608187927854
30.20000 2.09191129307769644728
30.30000 2.09790277758860884730
30.40000 2.10390970465298248740
30.50000 2.10993693386200526977
30.60000 2.11599297316153675359
30.70000 2.12208062184286485699
30.80000 2.12820706990908194379
30.90000 2.13437209244920553988
31.00000 2.14057661487039514934
31.10000 2.14681540908807527591
31.20000 2.15308649717214101523
31.30000 2.15938699641194468317
31.40000 2.16571452814354089792
31.50000 2.17206635917298806637
31.60000 2.17844694022025700565
31.70000 2.18485372890315016621
31.80000 2.19129094288868907376
31.90000 2.19775466543925234366
32.00000 2.20424446163124111863
32.10000 2.21075748111320433002
32.20000 2.21729113138644921609
32.30000 2.22384118168676784669
32.40000 2.23041027907647520328
32.50000 2.23699748753926856081
32.60000 2.24360891433801358927
32.70000 2.25024990054215978405
32.80000 2.25692649137649141999
32.90000 2.26364460000769555432
33.00000 2.27041141426504460744
33.10000 2.27723578258686247967
33.20000 2.28412753697971077194
33.30000 2.29109866621278447288
33.40000 2.29816057149560374229
33.50000 2.30532899791352991170
33.60000 2.31261301611272611119
33.70000 2.32002576692544516230
33.80000 2.32757240242725854502
33.90000 2.33525635512399366214
34.00000 2.34307292000675898725
34.10000 2.35102033701561161123
34.20000 2.35908863407736335946
34.30000 2.36727238097794737060
34.40000 2.37556426240272439404
34.50000 2.38396081889908584965
34.60000 2.39246109617397958641
34.70000 2.40106110099472479042
34.80000 2.40976033176932348638
34.90000 2.41855432433303015109
35.00000 2.42743714884917257253
35.10000 2.43640055663780375848
35.20000 2.44543064751793768795
35.30000 2.45451556796712943561
35.40000 2.46363507513633195553
35.50000 2.47277726816913293946
35.60000 2.48192096262350788018
35.70000 2.49105190861170133103
35.80000 2.50014960254421575283
35.90000 2.50919603246517987156
36.00000 2.51816894197927077840
36.10000 2.52704642319071772132
36.20000 2.53580834705345979543
36.30000 2.54443493422095586507
36.40000 2.55291022851352922382
36.50000 2.56122308111066342545
36.60000 2.56936890808462925168
36.70000 2.57734445331352634860
36.80000 2.58514810803094993580
36.90000 2.59277848036117424113
37.00000 2.60023348373910453341
37.10000 2.60750711160180730963
37.20000 2.61459832286548367241
37.30000 2.62150623801298630440
37.40000 2.62823250881138748614
37.50000 2.63478547328107910228
37.60000 2.64117802105745988278
37.70000 2.64742283426675157926
37.80000 2.65353472043875845721
37.90000 2.65952682662480394841
38.00000 2.66541120688984873188
38.10000 2.67120041167618121494
38.20000 2.67690447624415615791
38.30000 2.68254016472354053735
38.40000 2.68812281394470516851
38.50000 2.69367119288342243651
38.60000 2.69920145044974366396
38.70000 2.70473296116215509841
38.80000 2.71027771812447294081
38.90000 2.71584609115373104568
39.00000 2.72144053693278405975
39.10000 2.72706562045397066752
39.20000 2.73272170855797169663
39.30000 2.73841256568764670865
39.40000 2.74413937341436796053
39.50000 2.74990920405110830270
39.60000 2.75572691171930169543
39.70000 2.76159927953097496458
39.80000 2.76752867070713469781
39.90000 2.77351690494613715451
40.00000 2.77956091082476550213
40.10000 2.78565480199988167880
40.20000 2.79179124383915926057
40.30000 2.79796303339375804555
40.40000 2.80416509571102107746
40.50000 2.81039317369829946005
40.60000 2.81664806321361348738
40.70000 2.82293065604417566252
40.80000 2.82924099214135521474
40.90000 2.83558000676722221806
41.00000 2.84194603082905147556
41.10000 2.84833766686693942614
41.20000 2.85475469011437128070
41.30000 2.86119645891522101191
41.40000 2.86767148203660176511
41.50000 2.87418945341934618963
41.60000 2.88076480283864895737
41.70000 2.88741346612534866455
41.80000 2.89415010659796289702
41.90000 2.90098909288711390701
42.00000 2.90793504975798935054
42.10000 2.91499171419937315745
42.20000 2.92216152664735492715
42.30000 2.92944194710067603346
42.40000 2.93683329438087105053
42.50000 2.94434271834071653133
42.60000 2.95197358745111403478
42.70000 2.95973417376780646584
42.80000 2.96763113325460312336
42.90000 2.97566622655666809918
43.00000 2.98384102589950324585
43.10000 2.99215006310111391779
43.20000 3.00058879334256662487
43.30000 3.00915247001094977749
43.40000 3.01783935184943202768
43.50000 3.02664822253165060483
43.60000 3.03557990015252275190
43.70000 3.04463594486270230002
43.80000 3.05381477674891081466
43.90000 3.06311105756451475090
44.00000 3.07251216526558280118
44.10000 3.08200811678506129141
44.20000 3.09158093688940966079
44.30000 3.10121700138139317533
44.40000 3.11090684320199469389
44.50000 3.12064097814183039994
44.60000 3.13041869618314795804
44.70000 3.14023840087293372363
44.80000 3.15010309068147799879
44.90000 3.16001106290057155552
45.00000 3.16996072730388885491
45.10000 3.17994906356972957096
45.20000 3.18996799238832488947
45.30000 3.20001173248239825887
45.40000 3.21007171103621920317
45.50000 3.22014433903419925565
45.60000 3.23022492810191160533
45.70000 3.24030859600409047212
45.80000 3.25038873683056562489
45.90000 3.26046008117642808229
46.00000 3.27051627358449326521
46.10000 3.28054537167191150555
46.20000 3.29054323404236705373
46.30000 3.30050279212046721152
46.40000 3.31042235707243253266
46.50000 3.32030141346309100413
46.60000 3.33014549401809169662
46.70000 3.33995925123211645448
46.80000 3.34974692203381239258
46.90000 3.35951444257008664522
47.00000 3.36925999757127677800
47.10000 3.37898388042677705816
47.20000 3.38868763363075411096
47.30000 3.39836956597748503318
47.40000 3.40803123207197149066
47.50000 3.41767995571528025427
47.60000 3.42731993798186281901
47.70000 3.43695346180145418622
47.80000 3.44658305202718131163
47.90000 3.45620438060164491771
48.00000 3.46580515916878974225
48.10000 3.47537487243232510541
48.20000 3.48489639131007738486
48.30000 3.49435951447557839862
48.40000 3.50375365828449760321
48.50000 3.51307831757904309889
48.60000 3.52233369060754946525
48.70000 3.53152283737681639815
48.80000 3.54064728660085541709
48.90000 3.54970420657623245857
49.00000 3.55868589608088339359
49.10000 3.56758253584538671707
49.20000 3.57638442771774745909
49.30000 3.58508228465596030592
49.40000 3.59367203634360602179
49.50000 3.60215773580030778751
49.60000 3.61055004831535329321
49.70000 3.61885977591961968520
49.80000 3.62710379275628118879
49.90000 3.63529593406974227864
50.00000 3.64345155389803419847
50.10000 3.65158234042955684792
50.20000 3.65970068103636038329
50.30000 3.66781814980023239428
50.40000 3.67594717702852743264
50.50000 3.68410121974206892175
50.60000 3.69229302542986151875
50.70000 3.70053008404255511195
50.80000 3.70882315480975717012
50.90000 3.71717532378202467804
51.00000 3.72559322882759169317
51.10000 3.73407742051219393299
51.20000 3.74263276137547323746
51.30000 3.75126301239182641238
51.40000 3.75997090287810605019
51.50000 3.76876349983837537165
51.60000 3.77764439009933808248
51.70000 3.78661871002270309122
51.80000 3.79568655601881858023
51.90000 3.80484625676281432584
52.00000 3.81409921222442770373
52.10000 3.82344362237041491857
52.20000 3.83288085042334703671
52.30000 3.84241472807777479245
52.40000 3.85204871620466399313
52.50000 3.86178946611101522384
52.60000 3.87164045832783909862
52.70000 3.88160330584746900408
52.80000 3.89167681332366035926
52.90000 3.90185185493593541687
53.00000 3.91212019453160462325
53.10000 3.92247225882580334661
53.20000 3.93289511748800644265
53.30000 3.94338170493055363822
53.40000 3.95392901126259473464
53.50000 3.96453512143681229363
53.60000 3.97520152341349859268
53.70000 3.98593397926909973549
53.80000 3.99673295176760590132
53.90000 4.00760393244953785814
54.00000 4.01854178007197033546
54.10000 4.02954411029585330682
54.20000 4.04060394829151747192
54.30000 4.05171783752743572018
54.40000 4.06288001759060071803
54.50000 4.07409106395438834206
54.60000 4.08535131515589488843
54.70000 4.09666291243165380356
54.80000 4.10802936854083359412
54.90000 4.11944931612770300873
55.00000 4.13092752177365125942
55.10000 4.14245884937569416043
55.20000 4.15404086365095835704
55.30000 4.16566986331898365908
55.40000 4.17734447245208639616
55.50000 4.18906266286325681170
55.60000 4.20082535456141047130
55.70000 4.21263319767138045564
55.80000 4.22448913736773620787
55.90000 4.23638995862408775962
56.00000 4.24833189179918004202
56.10000 4.26030822017163448328
56.20000 4.27231022449564165541
56.30000 4.28432859369038126069
56.40000 4.29635427442581834393
56.50000 4.30837837526499058069
56.60000 4.32039783282917130018
56.70000 4.33240807251279135551
56.80000 4.34440894609393327080
56.90000 4.35639856718895728726
57.00000 4.36838141915297959481
57.10000 4.38036143898171946273
57.20000 4.39233981153257312503
57.30000 4.40432651649761316830
57.40000 4.41632427962723317046
57.50000 4.42834359348616940627
57.60000 4.44038889465697587563
57.70000 4.45246031873581103563
57.80000 4.46456264201690869275
57.90000 4.47668943164008195418
58.00000 4.48883584109488236473
58.10000 4.50099475478499085975
58.20000 4.51315990469416006930
58.30000 4.52532711031202693542
58.40000 4.53749535915597383655
58.50000 4.54966458177457297267
58.60000 4.56183892493345275501
58.70000 4.57402060910890518475
58.80000 4.58621042877504695074
58.90000 4.59841269486091254636
59.00000 4.61062489485503472355
59.10000 4.62284632039753188246
59.20000 4.63507787814023681480
59.30000 4.64732004831149971015
59.40000 4.65957918235992637369
59.50000 4.67185749341137330885
59.60000 4.68416404993217546469
59.70000 4.69650068534573941245
59.80000 4.70887088031663913450
59.90000 4.72127485345155477318
60.00000 4.73370806899010197084
60.10000 4.74616679539036006685
60.20000 4.75864418966442583511
60.30000 4.77113878581183173697
60.40000 4.78365261256009266248
60.50000 4.79618671704678319855
60.60000 4.80874894947344906617
60.70000 4.82134637388001817477
60.80000 4.83398336727082667772
60.90000 4.84666940162994818641
61.00000 4.85940455462137871178
61.10000 4.87218737536345168014
61.20000 4.88502008388563332015
61.30000 4.89789703982780756861
61.40000 4.91081386127961482115
61.50000 4.92377009955795966182
61.60000 4.93676202187800419803
61.70000 4.94978831557885917639
61.80000 4.96284964146799434345
61.90000 4.97594596837947990192
62.00000 4.98907849653149875151
62.10000 5.00224939175547304099
62.20000 5.01546182011636890498
62.30000 5.02871787791938075433
62.40000 5.04201875314065050731
62.50000 5.05536713731159193244
62.60000 5.06876285539114563930
62.70000 5.08220318204850995309
62.80000 5.09568851466766951952
62.90000 5.10921457611089182174
63.00000 5.12278025146287140638
63.10000 5.13638402587919821904
63.20000 5.15002247562192683679
63.30000 5.16369874921978770541
63.40000 5.17740605268313874018
63.50000 5.19114595567905410825
63.60000 5.20491529654008874918
63.70000 5.21870808384814718216
63.80000 5.23252323097776604606
63.90000 5.24635785796365591384
64.00000 5.26021121652286886570
64.10000 5.27408215719901352391
64.20000 5.28797290316223159823
64.30000 5.30188502151583819123
64.40000 5.31582124440485677247
64.50000 5.32978243407843056019
64.60000 5.34376556786522962078
64.70000 5.35777058903803756359
64.80000 5.37179025876113297826
64.90000 5.38582099896765971232
65.00000 5.39985835372271593810
65.10000 5.41389805024189571688
65.20000 5.42793684615029396345
65.30000 5.44197295146539661666
65.40000 5.45600677963086845722
65.50000 5.47003996966438993862
65.60000 5.48406891621212214685
65.70000 5.49809462243148376319
65.80000 5.51211353501005093366
65.90000 5.52612147472610305086
66.00000 5.54010988642941991239
66.10000 5.55407449380542608508
66.20000 5.56800701810306629214
66.30000 5.58190267799681365960
66.40000 5.59575583929749386630
66.50000 5.60956588690149890461
66.60000 5.62333408671643836914
66.70000 5.63706045249560899189
66.80000 5.65075318973541791691
66.90000 5.66441401577135779193
67.00000 5.67805247354592523582
67.10000 5.69167276685448598708
67.20000 5.70527862600600778055
67.30000 5.71887379548193911706
67.40000 5.73245673455543840443
67.50000 5.74602853115480100989
67.60000 5.75958423859752224042
67.70000 5.77312277784995665685
67.80000 5.78664099925561305768
67.90000 5.80013886803919549051
68.00000 5.81361910145410197220
68.10000 5.82708528085774629329
68.20000 5.84054339484452422469
68.30000 5.85399880303677547651
68.40000 5.86745476402928904591
68.50000 5.88091187992593543163
68.60000 5.89436848906216585206
68.70000 5.90782197123660793881
68.80000 5.92127056877128356748
68.90000 5.93470973571151161148
69.00000 5.94813873846634481811
69.10000 5.96156150592024002142
69.20000 5.97497928750326296894
69.30000 5.98839573526290929276
69.40000 6.00181328653507847525
69.50000 6.01523349094355604965
69.60000 6.02865197599139902449
69.70000 6.04206200576020239173
69.80000 6.05545791354551485004
69.90000 6.06883270767863562469
70.00000 6.08217939499863815057
70.10000 6.09550012747182214346
70.20000 6.10879457357554298042
70.30000 6.12207054621857489748
70.40000 6.13533921008561677390
70.50000 6.14860753357741967368
70.60000 6.16188858711442461276
70.70000 6.17518699590822107761
70.80000 6.18850891749264590166
70.90000 6.20185538529858014618
71.00000 6.21522418869778180103
71.10000 6.22861426332382538559
71.20000 6.24202133995975697833
71.30000 6.25544079414280764719
71.40000 6.26886803898837864187
71.50000 6.28230000938422233194
71.60000 6.29572741063723310882
71.70000 6.30914889082600427419
71.80000 6.32255966289745659684
71.90000 6.33595754358352688606
72.00000 6.34934391779694038019
72.10000 6.36272342511852388311
72.20000 6.37610002528230417973
72.30000 6.38948104643585275891
72.40000 6.40287449794277944974
72.50000 6.41628222009178770194
72.60000 6.42970820196795555948
72.70000 6.44314616259207641451
72.80000 6.45659280219242260369
72.90000 6.47003897264653267559
73.00000 6.48347632465608684280
73.10000 6.49689479519100724679
73.20000 6.51028978757082671231
73.30000 6.52365401519876742152
73.40000 6.53698320927406084766
73.50000 6.55027381075737932392
73.60000 6.56352453710138879069
73.70000 6.57673206963047872040
73.80000 6.58989773149765959249
73.90000 6.60302464299581423271
74.00000 6.61611843254373734763
74.10000 6.62918679788448863709
74.20000 6.64224079634772048513
74.30000 6.65529493584198716088
74.40000 6.66835521010916154389
74.50000 6.68142708683152509638
74.60000 6.69451499839009995476
74.70000 6.70761112168751178267
74.80000 6.72071080597060060703
74.90000 6.73380700372931686237
75.00000 6.74689046402244476219
75.10000 6.75995716765528034362
75.20000 6.77300751823383110586
75.30000 6.78604225543880621067
75.40000 6.79906860617055400514
75.50000 6.81209166586284274730
75.60000 6.82512021849769324632
75.70000 6.83815742996503408228
75.80000 6.85120702332238680396
75.90000 6.86427457773252249437
76.00000 6.87735959504292606536
76.10000 6.89046419291625083472
76.20000 6.90359444633315638106
76.30000 6.91674869606334620661
76.40000 6.92992925110704142461
76.50000 6.94313029622763164806
76.60000 6.95634282730537943403
76.70000 6.96955625379500039802
76.80000 6.98275427252119477015
76.90000 6.99591996419763224266
77.00000 7.00904151552585683498
77.10000 7.02211095076366619495
77.20000 7.03513020035464588842
77.30000 7.04810641246285384147
77.40000 7.06105715619807173360
77.50000 7.07400003285701151543
77.60000 7.08695323961637269105
77.70000 7.09993635124808706900
77.80000 7.11295877198743504709
77.90000 7.12602989273276905189
78.00000 7.13914975067703703088
78.10000 7.15231782489438873789
78.20000 7.16552857384101148627
78.30000 7.17877920044250977936
78.40000 7.19205945957421850902
78.50000 7.20536342311121736523
78.60000 7.21868060841931141330
78.70000 7.23199740703341237031
78.80000 7.24530452515544718425
78.90000 7.25859001179933016334
79.00000 7.27184327257958716245
79.10000 7.28506443161754060817
79.20000 7.29824940775293044520
79.30000 7.31140567453222362913
79.40000 7.32453768987954624751
79.50000 7.33765314476556598158
79.60000 7.35075266880895673630
79.70000 7.36383495258992072420
79.80000 7.37689321937046883265
79.90000 7.38991913990498274924
80.00000 7.40289995531602466623
80.10000 7.41582284043463379175
80.20000 7.42868066310822112996
80.30000 7.44146628817916502963
80.40000 7.45417326168784461532
80.50000 7.46680008244622818360
80.60000 7.47934177721435591303
80.70000 7.49179907915381831084
80.80000 7.50417076878784788759
80.90000 7.51646076238451470305
81.00000 7.52867865978778509853
81.10000 7.54083490241664155743
81.20000 7.55294779320246592686
81.30000 7.56503876196348381935
81.40000 7.57712438366185196412
81.50000 7.58921949029556003129
81.60000 7.60132873055099492452
81.70000 7.61344845364372319922
81.80000 7.62556592587133823934
81.90000 7.63766026217558331111
82.00000 7.64970925723775465372
82.10000 7.66169197777011915291
82.20000 7.67359359153903849745
82.30000 7.68540882683504352298
82.40000 7.69714071328834419146
82.50000 7.70879986748352418271
82.60000 7.72040615182582217495
82.70000 7.73197500066147394420
82.80000 7.74352401261925447901
82.90000 7.75506423395925199734
83.00000 7.76660577679696576473
83.10000 7.77814988770915882251
83.20000 7.78969798056214757120
83.30000 7.80124972982989437642
83.40000 7.81279925790474921248
83.50000 7.82434113772297124015
83.60000 7.83586865751806740937
83.70000 7.84737627315435920151
83.80000 7.85885312422646056414
83.90000 7.87029103965545863726
84.00000 7.88168230670349970558
84.10000 7.89302791542428285107
84.20000 7.90432627198959949410
84.30000 7.91558902830547412193
84.40000 7.92682648349678460400
84.50000 7.93805839946652193940
84.60000 7.94930135438486191498
84.70000 7.96057246421725627896
84.80000 7.97188480800826674865
84.90000 7.98324813790946873885
85.00000 7.99466659942745830074
85.10000 8.00614123613523320661
85.20000 8.01766950112799299090
85.30000 8.02924676511140738523
85.40000 8.04086471944118706673
85.50000 8.05251528406311067462
85.60000 8.06418640558382678064
85.70000 8.07586243889747047244
85.80000 8.08753343229009471276
85.90000 8.09918544346707744896
86.00000 8.11081173803516413488
86.10000 8.12241278575036470671
86.20000 8.13399728834759324694
86.30000 8.14558092320118074462
86.40000 8.15718563685135217727
86.50000 8.16883212302719561770
86.60000 8.18053797641389841619
86.70000 8.19231360220365343406
86.80000 8.20416021129250010698
86.90000 8.21607012912572454510
87.00000 8.22802856570326936052
87.10000 8.24001620513145592927
87.20000 8.25201698057620334657
87.30000 8.26401916105051150431
87.40000 8.27602010869542293187
87.50000 8.28802145651668785543
87.60000 8.30003296337598890622
87.70000 8.31206686431226923392
87.80000 8.32413899103354712839
87.90000 8.33626069371447860072
88.00000 8.34844441462755383422
88.10000 8.36070211014194668514
88.20000 8.37304156518484028479
88.30000 8.38547366291523212485
88.40000 8.39800538728578096879
88.50000 8.41064168151610177724
88.60000 8.42338131425551694999
88.70000 8.43621801418088056750
88.80000 8.44914432398843569428
88.90000 8.46213826753504424206
89.00000 8.47518310494670079608
89.10000 8.48825667698579906698
89.20000 8.50133947090862852575
89.30000 8.51442072100022550911
89.40000 8.52749419321432314512
89.50000 8.54056101499222356559
89.60000 8.55363180767543910068
89.70000 8.56671561155586628009
89.80000 8.57982551531678877183
89.90000 8.59297327880809833023
90.00000 8.60616381285901389854
90.10000 8.61940590682385719608
90.20000 8.63269866775558198042
90.30000 8.64603821492300599465
90.40000 8.65941929594155868994
90.50000 8.67283294018430865797
90.60000 8.68626849487051027571
90.70000 8.69971493664395879554
90.80000 8.71315641655020445438
90.90000 8.72658085735037465710
91.00000 8.73997853009800018925
91.10000 8.75334319773822189417
91.20000 8.76667427464765568838
91.30000 8.77997703396842604747
91.40000 8.79326206368142993718
91.50000 8.80654513486452302302
91.60000 8.81983862870727357617
91.70000 8.83315601051096572332
91.80000 8.84650172731125396460
91.90000 8.85987642024407697099
92.00000 8.87326998421230277849
92.10000 8.88667344546281840025
92.20000 8.90006757135624223683
92.30000 8.91343289604095241376
92.40000 8.92675205333283579266
92.50000 8.94000687921223022589
92.60000 8.95318494202253145883
92.70000 8.96627577192738367538
92.80000 8.97927084471640158132
92.90000 8.99216492576960022919
93.00000 9.00495151958621040970
93.10000 9.01762671404827002888
93.20000 9.03019096338621180102
93.30000 9.04264211001718236198
93.40000 9.05498876532803877117
93.50000 9.06723689786210449599
93.60000 9.07939748916072073518
93.70000 9.09148058626547362436
93.80000 9.10349278283280675002
93.90000 9.11543866978709917094
94.00000 9.12731836776065349931
94.10000 9.13912661654701006801
94.20000 9.15086123167786869046
94.30000 9.16251511838567172794
94.40000 9.17408803605649949618
94.50000 9.18558140258122147789
94.60000 9.19700277873378703047
94.70000 9.20835989768156270665
94.80000 9.21966209581110407410
94.90000 9.23091596796179268523
95.00000 9.24212813745481457875
95.10000 9.25330571162484612741
95.20000 9.26445355550180304318
95.30000 9.27557865678546224466
95.40000 9.28668881856848910750
95.50000 9.29779205106594110689
95.60000 9.30889356247653096990
95.70000 9.32000005597811141987
95.80000 9.33110826245462656297
95.90000 9.34221388740987882120
96.00000 9.35330683603686766167
96.10000 9.36437466448769338217
96.20000 9.37540652381164749672
96.30000 9.38639495934083310721
96.40000 9.39733820973598885188
96.50000 9.40824104683489707621
96.60000 9.41911409350141591117
96.70000 9.42997326485107273657
96.80000 9.44083559399076708654
96.90000 9.45171609180375243882
97.00000 9.46262995776406761207
97.10000 9.47358651011796060011
97.20000 9.48459076337824920495
97.30000 9.49564559771946206558
97.40000 9.50675168702233433905
97.50000 9.51790435066212461462
97.60000 9.52909879776944069438
97.70000 9.54033169718312257382
97.80000 9.55159305219658109780
97.90000 9.56288120353160091477
98.00000 9.57418994284012520812
98.10000 9.58551608255601436503
98.20000 9.59686500761102713969
98.30000 9.60823608691251924110
98.40000 9.61963881369139555492
98.50000 9.63107888018720361679
98.60000 9.64256586188121403178
98.70000 9.65410476057029329354
98.80000 9.66570077564679218122
98.90000 9.67735056353643726984
99.00000 9.68905389569126093835
99.10000 9.70080328719683914403
99.20000 9.71259551842467081330
99.30000 9.72442424312030927963
99.40000 9.73628801816118215022
99.50000 9.74818429101568637347
99.60000 9.76011062718635377251
99.70000 9.77206892549259498928
99.80000 9.78405610148950443966
99.90000 9.79606691618865984561
100.00000 9.80809891641540287336
100.10000 9.82014063801848002841
100.20000 9.83219049766119004684
100.30000 9.84424433803509369192
100.40000 9.85630366489009915386
100.50000 9.86837304654546386894
100.60000 9.88046401536936928082
100.70000 9.89258306159058742325
100.80000 9.90474020840773995916
100.90000 9.91693807215770607788
101.00000 9.92917613114421492786
101.10000 9.94144964260147525090
101.20000 9.95374550147887797602
101.30000 9.96605332864298895429
101.40000 9.97836193798806839010
101.50000 9.99066151151263857090
101.60000 10.00294839022205492454
101.70000 10.01522215895513722677
101.80000 10.02748668589183418218
101.90000 10.03974648462444991831
102.00000 10.05200647681247766116
102.10000 10.06426999883990592455
102.20000 10.07653734090332243036
102.30000 10.08880806026400722306
102.40000 10.10108107242927735922
102.50000 10.11335139328546222347
102.60000 10.12561852852481303667
102.70000 10.13787946464718034724
102.80000 10.15012999102149430201
102.90000 10.16236935875871419804
103.00000 10.17459186743468349524
103.10000 10.18679082707061380249
103.20000 10.19895969365748596691
103.30000 10.21109033927224639555
103.40000 10.22317770478797849601
103.50000 10.23521900296608211271
103.60000 10.24721491159837049311
103.70000 10.25916838340783838408
103.80000 10.27108672833955774109
103.90000 10.28297798954534376572
104.00000 10.29484967464775563247
104.10000 10.30670834836675680734
104.20000 10.31855750309223212597
104.30000 10.33039885258207249632
104.40000 10.34223090017395618192
104.50000 10.35405228552584623271
104.60000 10.36585741047000896859
104.70000 10.37764151735845999780
104.80000 10.38939777575033460610
104.90000 10.40111916978374976641
105.00000 10.41279937406867548641
105.10000 10.42443068931891359237
105.20000 10.43600833449715102324
105.30000 10.44753009764958753239
105.40000 10.45899510763988262799
105.50000 10.47040566237970552491
105.60000 10.48176805052449154795
105.70000 10.49308832577949855503
105.80000 10.50437134945832919833
105.90000 10.51562366050074083764
106.00000 10.52684226525091426478
106.10000 10.53803079115533805052
106.20000 10.54918111001327913025
106.30000 10.56029064596036580128
106.40000 10.57135511002331242753
106.50000 10.58237135041829837599
106.60000 10.59334182696588904895
106.70000 10.60426755088068305572
106.80000 10.61515617290965719685
106.90000 10.62601477071103077807
107.00000 10.63684582692674924717
107.10000 10.64765734414260722175
107.20000 10.65844648046097757390
107.30000 10.66921346523018068722
107.40000 10.67995526219557719360
107.50000 10.69067288858119538338
107.60000 10.70136242357780348809
107.70000 10.71202784940633917879
107.80000 10.72267102941146842680
107.90000 10.73329851133201270194
108.00000 10.74391395562874004907
108.10000 10.75452443197424699588
108.20000 10.76513147793560392240
108.30000 10.77573637578142498982
108.40000 10.78633551606429494715
108.50000 10.79692720239624473870
108.60000 10.80751047829549874269
108.70000 10.81807679318801101290
108.80000 10.82862872264969660872
108.90000 10.83916604383067839716
109.00000 10.84968913730462601957
109.10000 10.86020190053486068245
109.20000 10.87070750314357414133
109.30000 10.88120993413177374857
109.40000 10.89171532607219770609
109.50000 10.90222624239911836549
109.60000 10.91274625268126538234
109.70000 10.92327959677811231663
109.80000 10.93382628352074194412
109.90000 10.94438885634012914571
110.00000 10.95496709528066086011
110.10000 10.96555953018622757410
110.20000 10.97616474724158830125
110.30000 10.98677996286527984637
110.40000 10.99740355697934729563
110.50000 11.00803656996968737813
110.60000 11.01868012159827607362
110.70000 11.02933577719841658461
110.80000 11.04000706224570311076
110.90000 11.05069456112030996170
111.00000 11.06140081561309304316
111.10000 11.07212536056890027840
111.20000 11.08286738720562333157
111.30000 11.09362678079937030292
111.40000 11.10440480742813158003
111.50000 11.11519943254051559979
111.60000 11.12601530255958258449
111.70000 11.13685308474768378543
111.80000 11.14771632487237271105
111.90000 11.15860566389443659149
112.00000 11.16952285070584382660
112.10000 11.18046751344097417300
112.20000 11.19143962894805593920
112.30000 11.20243827838118463605
112.40000 11.21346420176686522960
112.50000 11.22451960747732847043
112.60000 11.23560688721392565970
112.70000 11.24672876566697504172
112.80000 11.25788790732378006474
112.90000 11.26908542624702086786
113.00000 11.28032166399336327010
113.10000 11.29159619789022565275
113.20000 11.30290209684419941981
113.30000 11.31423887774431780403
113.40000 11.32560248424965690575
113.50000 11.33699174466498409825
113.60000 11.34840354821566961710
113.70000 11.35984203351142554962
113.80000 11.37131027103068716543
113.90000 11.38280957182917999464
114.00000 11.39434425495460445103
114.10000 11.40591455530480466697
114.20000 11.41752070568895443157
114.30000 11.42915906969174176083
114.40000 11.44082679528061905358
114.50000 11.45251838986696410360
114.60000 11.46422977282098092892
114.70000 11.47595526832084684908
114.80000 11.48769077493727631369
114.90000 11.49943297467788191638
115.00000 11.51117922115101985175
115.10000 11.52293134787906301704
115.20000 11.53469092657276188015
115.30000 11.54646276491073260846
115.40000 11.55825640188956008954
115.50000 11.57007830018630427073
115.60000 11.58193391058065052020
115.70000 11.59382546517214049784
115.80000 11.60575092189600629462
115.90000 11.61770408093983085852
116.00000 11.62967195683184350068
116.10000 11.64164341764344713087
116.20000 11.65361126084635620492
116.30000 11.66556894294011705490
