# Supplementary material for: Direct tracking of H2 roaming reaction in real time
Source: Nat Commun. 2024 Aug 6;15:6656. doi: 10.1038/s41467-024-49671-6 (PMC11303762; doi:10.1038/s41467-024-49671-6)
Supplement: Supplementary file 8 — Source Data [file 41467_2024_49671_MOESM8_ESM.zip › SourceData/Data-Fig7-SuppInfo/FigS7.R06.dat]

# Bond Length
# X-Axis:  Time in Trajectory (femtosec)
# Y-Axis:  Bond Length (Angstroms)
#                  X                   Y
0 1.09375621605730771727
.10000 1.08545121579415074143
.20000 1.07781211987525914998
.30000 1.07090300387523425790
.40000 1.06476348225227934889
.50000 1.05940437473327435755
.60000 1.05481293142670563299
.70000 1.05095976711670556699
.80000 1.04781067033839658260
.90000 1.04533545840031658231
1.00000 1.04351756140613177511
1.10000 1.04234575621431874278
1.20000 1.04182704033875027849
1.30000 1.04196929027299072313
1.40000 1.04278012149350066137
1.50000 1.04426262172932341340
1.60000 1.04641187194765713820
1.70000 1.04921191266302347488
1.80000 1.05264164793770154152
1.90000 1.05666581430507157294
2.00000 1.06125188405298013868
2.10000 1.06636241507003612134
2.20000 1.07195860087365314259
2.30000 1.07800388363447002936
2.40000 1.08446425734368949740
2.50000 1.09131096610407063204
2.60000 1.09852016508209807190
2.70000 1.10606664681880720744
2.80000 1.11393315410485920234
2.90000 1.12209589280328443772
3.00000 1.13052804819915901102
3.10000 1.13920248985244058761
3.20000 1.14808331633248638546
3.30000 1.15713506267634980865
3.40000 1.16632175384925406954
3.50000 1.17561595922350424682
3.60000 1.18498911272424777497
3.70000 1.19442002380276595897
3.80000 1.20388833472419691853
3.90000 1.21337814170274222885
4.00000 1.22287018019125807776
4.10000 1.23234743088343394330
4.20000 1.24179354900925459752
4.30000 1.25119179713143899751
4.40000 1.26053059563502860658
4.50000 1.26979865621168460897
4.60000 1.27898809118028929362
4.70000 1.28809198313513309436
4.80000 1.29710417982134341744
4.90000 1.30601855914952449040
5.00000 1.31482802845315097884
5.10000 1.32352745516706225975
5.20000 1.33211082773318827190
5.30000 1.34057227294689337834
5.40000 1.34890742612160008821
5.50000 1.35710725994484312168
5.60000 1.36516573222631104834
5.70000 1.37307065848921263735
5.80000 1.38081536021077054065
5.90000 1.38838758704549069445
6.00000 1.39577477096055866487
6.10000 1.40296864530430615037
6.20000 1.40996006687884604074
6.30000 1.41673768624858709233
6.40000 1.42329783771282390015
6.50000 1.42963481540357011550
6.60000 1.43574258574230499140
6.70000 1.44161955534010428461
6.80000 1.44726066709110836665
6.90000 1.45266208463496423700
7.00000 1.45781315783676475911
7.10000 1.46270703044560498892
7.20000 1.46733188579612076799
7.30000 1.47167639646017289788
7.40000 1.47573357167816711562
7.50000 1.47949496898502497070
7.60000 1.48295888894668958048
7.70000 1.48612147080950283940
7.80000 1.48898766908594646024
7.90000 1.49155469126780597578
8.00000 1.49382536918007922817
8.10000 1.49579653564848183866
8.20000 1.49746771949781942536
8.30000 1.49883090846732941264
8.40000 1.49988621241279499935
8.50000 1.50062787030962476390
8.60000 1.50105550885435279428
8.70000 1.50117245515663522648
8.80000 1.50098017124044646721
8.90000 1.50048473976445358582
9.00000 1.49969213277725772031
9.10000 1.49860811939979826068
9.20000 1.49724143986365806171
9.30000 1.49559285740070315434
9.40000 1.49366872612805279956
9.50000 1.49147299832145804757
9.60000 1.48900594309257207880
9.70000 1.48627310404245692923
9.80000 1.48327502621125526721
9.90000 1.48001485371228622679
10.00000 1.47649573333958537382
10.10000 1.47272044916134711760
10.20000 1.46869500751994115301
10.30000 1.46442250125979695013
10.40000 1.45990485640571796818
10.50000 1.45514852491627121877
10.60000 1.45015741794641039583
10.70000 1.44493461420300953353
10.80000 1.43948626249054561791
10.90000 1.43381772986736358044
11.00000 1.42792972357500843501
11.10000 1.42182889324911385414
11.20000 1.41551768766907324717
11.30000 1.40899876059384807394
11.40000 1.40227145541047080104
11.50000 1.39534022760364792687
11.60000 1.38820244095376809706
11.70000 1.38086325373550294934
11.80000 1.37332288470738009470
11.90000 1.36558809265532188880
12.00000 1.35766614974447970877
12.10000 1.34956471993380147044
12.20000 1.34129770089044736273
12.30000 1.33287270447143601185
12.40000 1.32430629931032193969
12.50000 1.31560522185266504056
12.60000 1.30678648823784522630
12.70000 1.29785689314461785155
12.80000 1.28883045696709076491
12.90000 1.27971850130448610311
13.00000 1.27053401211498466519
13.10000 1.26129402752807800647
13.20000 1.25201220488819516938
13.30000 1.24270859142318638755
13.40000 1.23340356567548482176
13.50000 1.22411929485569338443
13.60000 1.21487622234160135034
13.70000 1.20569673667344725048
13.80000 1.19660216190428136799
13.90000 1.18761124646451542434
14.00000 1.17874778563270268397
14.10000 1.17003064519182573417
14.20000 1.16148361740103764581
14.30000 1.15313524107799255134
14.40000 1.14501177882587740652
14.50000 1.13714357384720773877
14.60000 1.12956368105786758249
14.70000 1.12230021575200634904
14.80000 1.11538095118215103933
14.90000 1.10882925208257380280
15.00000 1.10266238502362997763
15.10000 1.09689755969552598872
15.20000 1.09154319430428404828
15.30000 1.08661443701940570158
15.40000 1.08211738620216245003
15.50000 1.07805964423634743531
15.60000 1.07445217139386897885
15.70000 1.07129574884482762984
15.80000 1.06859743592149798869
15.90000 1.06636048110852270086
16.00000 1.06458877188659095870
16.10000 1.06328833975220475000
16.20000 1.06246842989944882408
16.30000 1.06214381180422079414
16.40000 1.06232705395372474247
16.50000 1.06303190762366112525
16.60000 1.06426976872501644877
16.70000 1.06604502170311737730
16.80000 1.06835137997711221190
16.90000 1.07118455436773359031
17.00000 1.07453080141473841326
17.10000 1.07837714110880521761
17.20000 1.08271481927283141809
17.30000 1.08753542576644371120
17.40000 1.09283319081962366979
17.50000 1.09859946314432540778
17.60000 1.10482648519167931829
17.70000 1.11149626094287874576
17.80000 1.11858748034206068526
17.90000 1.12607200884934530016
18.00000 1.13391855612341047886
18.10000 1.14209158202790375001
18.20000 1.15056057352448854021
18.30000 1.15929446928465935815
18.40000 1.16826818984597881586
18.50000 1.17746053743511930914
18.60000 1.18685378759264192694
18.70000 1.19643084546496041933
18.80000 1.20617372755005735948
18.90000 1.21606591985961024217
19.00000 1.22608553576738682607
19.10000 1.23620752709486444058
19.20000 1.24640719917248552452
19.30000 1.25666186812762007989
19.40000 1.26694881744054680655
19.50000 1.27725246289721438140
19.60000 1.28755979839268047876
19.70000 1.29786418504942187960
19.80000 1.30815716319293990249
19.90000 1.31843270497777018698
20.00000 1.32868363148832385997
20.10000 1.33890125284353961575
20.20000 1.34907513512850721430
20.30000 1.35919937745313877111
20.40000 1.36926709800754359614
20.50000 1.37927586187064116256
20.60000 1.38922675980705180195
20.70000 1.39912272315547788046
20.80000 1.40896562789764321489
20.90000 1.41875687425083512791
21.00000 1.42849767579264895351
21.10000 1.43818632908709016138
21.20000 1.44782164124660051304
21.30000 1.45740101264854348254
21.40000 1.46692897282383784813
21.50000 1.47640474867192160491
21.60000 1.48583452053349467197
21.70000 1.49522091115694339061
21.80000 1.50456972990420088405
21.90000 1.51388242669964301293
22.00000 1.52316489499101836410
22.10000 1.53241607382786219585
22.20000 1.54164152755885503877
22.30000 1.55083993277385013303
22.40000 1.56001380737799881820
22.50000 1.56916410317117565649
22.60000 1.57829052729400869327
22.70000 1.58739282681571923499
22.80000 1.59646545212635277997
22.90000 1.60550687532691681089
23.00000 1.61451069451645317988
23.10000 1.62347332966852276528
23.20000 1.63239152326333770385
23.30000 1.64125983721834855602
23.40000 1.65008035118535970039
23.50000 1.65884825524247394917
23.60000 1.66756400762549441636
23.70000 1.67622568641158819345
23.80000 1.68483277297214277567
23.90000 1.69338348159978222931
24.00000 1.70187742700847877483
24.10000 1.71031177151535737186
24.20000 1.71868509983591816789
24.30000 1.72700116065363430316
24.40000 1.73526245368416820361
24.50000 1.74347633125230581663
24.60000 1.75165334264802520599
24.70000 1.75980740514210815727
24.80000 1.76795199274018750149
24.90000 1.77610427825198371712
25.00000 1.78427811314408046235
25.10000 1.79248900547981046744
25.20000 1.80074843212315473058
25.30000 1.80906570500051213590
25.40000 1.81745225806016703741
25.50000 1.82591836633322684807
25.60000 1.83447033975586533602
25.70000 1.84312119238263873856
25.80000 1.85187933896190979670
25.90000 1.86075046334106820235
26.00000 1.86973767536652049995
26.10000 1.87883903233193449642
26.20000 1.88804734639097438074
26.30000 1.89735415919827682549
26.40000 1.90674616730623061714
26.50000 1.91621314022762092111
26.60000 1.92574353961736036768
26.70000 1.93532995598321683188
26.80000 1.94496374185458788978
26.90000 1.95464223981039558419
27.00000 1.96435605806508510383
27.10000 1.97410272167534382334
27.20000 1.98387668426517881691
27.30000 1.99367194585919776893
27.40000 2.00348498469691556608
27.50000 2.01331299486642165764
27.60000 2.02314451441611061201
27.70000 2.03297652170555083368
27.80000 2.04279498897564363493
27.90000 2.05259017601541686809
28.00000 2.06234739097587533471
28.10000 2.07205941502675062650
28.20000 2.08172019142703229917
28.30000 2.09132911827789554162
28.40000 2.10089395707375006957
28.50000 2.11041850182256504969
28.60000 2.11990927908035724980
28.70000 2.12937282486581010654
28.80000 2.13880459959436219648
28.90000 2.14820005292547183662
29.00000 2.15754840718951193593
29.10000 2.16683861002567517015
29.20000 2.17606529509134904543
29.30000 2.18522306751255946007
29.40000 2.19431457998186759530
29.50000 2.20333913736787238143
29.60000 2.21230499707477042981
29.70000 2.22121127319712655919
29.80000 2.23005926107827905856
29.90000 2.23884513500532233664
30.00000 2.24756307794152909731
30.10000 2.25620530950997453768
30.20000 2.26476435424836197239
30.30000 2.27323526389461062310
30.40000 2.28161543622846310721
30.50000 2.28990110788763102864
30.60000 2.29808845401672909584
30.70000 2.30617971879903583545
30.80000 2.31417289627590271801
30.90000 2.32206606390537476456
31.00000 2.32985957115659655372
31.10000 2.33755411887832021590
31.20000 2.34515241895681484082
31.30000 2.35265522836836421997
31.40000 2.36006549014937295235
31.50000 2.36738222570162928052
31.60000 2.37460569744452520969
31.70000 2.38173254872876102280
31.80000 2.38875983664787867263
31.90000 2.39568278080425330755
32.00000 2.40249602172282483053
32.10000 2.40919987793478853978
32.20000 2.41579152727672260954
32.30000 2.42227405462408402521
32.40000 2.42865182812646078143
32.50000 2.43492943407853197687
32.60000 2.44111477187779927620
32.70000 2.44721457549067405026
32.80000 2.45323251178643888442
32.90000 2.45917269224814709839
33.00000 2.46503586396587747495
33.10000 2.47081852602411899594
33.20000 2.47651589336713120961
33.30000 2.48212158284742369305
33.40000 2.48762862131267495995
33.50000 2.49303491627694617012
33.60000 2.49833701369290848522
33.70000 2.50353617267256595954
33.80000 2.50863764468047477317
33.90000 2.51365027378452152090
34.00000 2.51858257772283495957
34.10000 2.52344449203722331451
34.20000 2.52824500889174109331
34.30000 2.53298824888351979105
34.40000 2.53767953592686718501
34.50000 2.54231828994915583524
34.60000 2.54690667661027580101
34.70000 2.55144364131211018995
34.80000 2.55593036431433319282
34.90000 2.56037171236736639587
35.00000 2.56477168162996528356
35.10000 2.56913556255659658407
35.20000 2.57347072174990947574
35.30000 2.57778418520344716618
35.40000 2.58207953846933228045
35.50000 2.58636241081658933083
35.60000 2.59063042260103168116
35.70000 2.59488527117905542286
35.80000 2.59912428814976064430
35.90000 2.60334298381792175255
36.00000 2.60753888297547731889
36.10000 2.61170748298751864643
36.20000 2.61584666145036108460
36.30000 2.61995865600528131692
36.40000 2.62404983136372621745
36.50000 2.62813122228133806705
36.60000 2.63222061848242500237
36.70000 2.63633332790127280596
36.80000 2.64049449848508489559
36.90000 2.64472479699589915574
37.00000 2.64904430116259097642
37.10000 2.65347039735098608844
37.20000 2.65801543932874851914
37.30000 2.66268974730609574261
37.40000 2.66749804744183458605
37.50000 2.67244437965208173946
37.60000 2.67753094139246129459
37.70000 2.68276027069527775948
37.80000 2.68813926081239325364
37.90000 2.69367185613262849043
38.00000 2.69936279727809096142
38.10000 2.70521476751421716025
38.20000 2.71122687464144173195
38.30000 2.71739820985754680760
38.40000 2.72371913945417654180
38.50000 2.73017993429260995292
38.60000 2.73676977415529054216
38.70000 2.74347645397604970951
38.80000 2.75028760089304114944
38.90000 2.75719418912941277074
39.00000 2.76418828953926364035
39.10000 2.77126091365248393134
39.20000 2.77840505896530500828
39.30000 2.78561267495411141913
39.40000 2.79287609009583523986
39.50000 2.80018489187410623026
39.60000 2.80752773609380393597
39.70000 2.81489538254070820805
39.80000 2.82227496939986341933
39.90000 2.82965541291408837861
40.00000 2.83702279910489968554
40.10000 2.84436981180313471558
40.20000 2.85168537109443404319
40.30000 2.85896312974651703534
40.40000 2.86619813600769756693
40.50000 2.87338978007735664738
40.60000 2.88053870167699708342
40.70000 2.88764698688759391782
40.80000 2.89471734591185949178
40.90000 2.90175233333273982223
41.00000 2.90875122517722371134
41.10000 2.91571134197282979255
41.20000 2.92262988136541161998
41.30000 2.92949718921353464404
41.40000 2.93630777446132168905
41.50000 2.94305464366837742206
41.60000 2.94973302020470998422
41.70000 2.95634312067645490343
41.80000 2.96288122149319377672
41.90000 2.96934809688355669553
42.00000 2.97574514876711174316
42.10000 2.98206694539391586744
42.20000 2.98830971021646282104
42.30000 2.99446327585529089921
42.40000 3.00051687099822853170
42.50000 3.00645685090506496030
42.60000 3.01227466376192195997
42.70000 3.01795967091096165959
42.80000 3.02350714734478509385
42.90000 3.02891143020805413579
43.00000 3.03416934147321447751
43.10000 3.03927603907345013635
43.20000 3.04422673965179538497
43.30000 3.04901148723893790449
43.40000 3.05361976120488845647
43.50000 3.05803949812375706665
43.60000 3.06226033076369912995
43.70000 3.06627724436995422842
43.80000 3.07008706791745565959
43.90000 3.07369118139428574572
44.00000 3.07709712804210975559
44.10000 3.08030817212710066205
44.20000 3.08333412984613135326
44.30000 3.08618023685607189133
44.40000 3.08885186155454855604
44.50000 3.09135845236653201675
44.60000 3.09370505892885658577
44.70000 3.09590515995128636304
44.80000 3.09797017877141612746
44.90000 3.09991255218869037050
45.00000 3.10174806135137287684
45.10000 3.10348599095049887740
45.20000 3.10513655800658789641
45.30000 3.10670375624374587712
45.40000 3.10818763313446056185
45.50000 3.10958545294802921259
45.60000 3.11089671392606668779
45.70000 3.11211744258904856644
45.80000 3.11324690484741347955
45.90000 3.11428736684494162304
46.00000 3.11524392463302943843
46.10000 3.11612123702817442224
46.20000 3.11692120146948854495
46.30000 3.11764910072365263933
46.40000 3.11830132999650949384
46.50000 3.11887361007159121462
46.60000 3.11935974444115695041
46.70000 3.11974835472430372111
46.80000 3.12003328486828806779
46.90000 3.12020507421323190181
47.00000 3.12025948467383077675
47.10000 3.12019625524645484598
47.20000 3.12001934871003644550
47.30000 3.11973484322401989612
47.40000 3.11935448619261610204
47.50000 3.11889264838483980803
47.60000 3.11836396762164374518
47.70000 3.11778833805551976569
47.80000 3.11718827295914226111
47.90000 3.11658714532371130358
48.00000 3.11601470939499898889
48.10000 3.11549936105738914337
48.20000 3.11507387392947713380
48.30000 3.11476784636335296814
48.40000 3.11460545406460752251
48.50000 3.11460735845242618279
48.60000 3.11478568793488583410
48.70000 3.11514768818831445142
48.80000 3.11569284714267044837
48.90000 3.11642557861791398819
49.00000 3.11734535464231168331
49.10000 3.11845533434808073410
49.20000 3.11976857874506454552
49.30000 3.12129598519092706694
49.40000 3.12305086952198074502
49.50000 3.12504836980197796105
49.60000 3.12729114480855459733
49.70000 3.12978376871198563636
49.80000 3.13251611035043202058
49.90000 3.13547593228667599670
50.00000 3.13864057996674732345
50.10000 3.14198436228349169675
50.20000 3.14547654002140031856
50.30000 3.14908641852109228520
50.40000 3.15278138676788054904
50.50000 3.15653228982850736178
50.60000 3.16031512902716712606
50.70000 3.16410752165061546285
50.80000 3.16789647359347903296
50.90000 3.17166864763849503863
51.00000 3.17541714584477861164
51.10000 3.17913116432430324474
51.20000 3.18280384655181036181
51.30000 3.18642774707979217345
51.40000 3.18999174862020607076
51.50000 3.19348536989070923784
51.60000 3.19690217374148000375
51.70000 3.20023375729914454635
51.80000 3.20347610319243680166
51.90000 3.20662655965018789089
52.00000 3.20968105857638135515
52.10000 3.21263524010632118945
52.20000 3.21548400872061560933
52.30000 3.21821949833397784042
52.40000 3.22083449144239636137
52.50000 3.22332583770210857657
52.60000 3.22568845403179009487
52.70000 3.22792552234620184088
52.80000 3.23004281917655079249
52.90000 3.23205037983522156606
53.00000 3.23395786414912957195
53.10000 3.23577652097637917204
53.20000 3.23751548777422839373
53.30000 3.23918102970411334187
53.40000 3.24077668671601005764
53.50000 3.24230012185747542651
53.60000 3.24374876048484988087
53.70000 3.24511693179444613984
53.80000 3.24639733667876828487
53.90000 3.24758057005226584724
54.00000 3.24866075011242132623
54.10000 3.24962749841208723114
54.20000 3.25047585914831860945
54.30000 3.25120236450301567505
54.40000 3.25180264951026817383
54.50000 3.25227475026495877999
54.60000 3.25261731314706003487
54.70000 3.25282987465914054679
54.80000 3.25291054032262006195
54.90000 3.25285676613557640367
55.00000 3.25266545378724739208
55.10000 3.25233291651362161101
55.20000 3.25185320878003347797
55.30000 3.25122265580842678772
55.40000 3.25043960271053182970
55.50000 3.24950114875575940301
55.60000 3.24840604997989744847
55.70000 3.24715350078618858014
55.80000 3.24574802331373222081
55.90000 3.24419121925527071727
56.00000 3.24248969451654541415
56.10000 3.24065214641837176001
56.20000 3.23868677998536931688
56.30000 3.23661005059877424832
56.40000 3.23443239056376010686
56.50000 3.23217157412458536088
56.60000 3.22983838995498349067
56.70000 3.22744879341764305551
56.80000 3.22500932752930189102
56.90000 3.22253032122849078398
57.00000 3.22001119187527048570
57.10000 3.21745888137533157814
57.20000 3.21486838171798255657
57.30000 3.21224289952394478010
57.40000 3.20958032928138441381
57.50000 3.20688020892658227774
57.60000 3.20414216518384215092
57.70000 3.20136889406469369474
57.80000 3.19856120092863003514
57.90000 3.19572545656193689244
58.00000 3.19286713604716098277
58.10000 3.18999491221114645839
58.20000 3.18711925070619219840
58.30000 3.18424937456898937521
58.40000 3.18139172744272408312
58.50000 3.17855299250508013297
58.60000 3.17573382426093764713
58.70000 3.17293137416632444883
58.80000 3.17014315158180199173
58.90000 3.16736695563318018271
59.00000 3.16460054319435393728
59.10000 3.16184793177107111803
59.20000 3.15911524258818389817
59.30000 3.15641075542616918133
59.40000 3.15374356002053534118
59.50000 3.15111893407817915704
59.60000 3.14854201528183517425
59.70000 3.14600934918985897154
59.80000 3.14351923160826232601
59.90000 3.14106503698188331542
60.00000 3.13864090985525134507
60.10000 3.13624507624898472314
60.20000 3.13387818161044670814
60.30000 3.13154182157144438159
60.40000 3.12924449293259921844
60.50000 3.12698829588535556450
60.60000 3.12477901015495814214
60.70000 3.12261573408913060257
60.80000 3.12049574663658210216
60.90000 3.11841346452021977540
61.00000 3.11636048983184870566
61.10000 3.11432745726762008394
61.20000 3.11230633809302261620
61.30000 3.11028897495313126411
61.40000 3.10827127835168209598
61.50000 3.10625134841660873604
61.60000 3.10422822368410921578
61.70000 3.10220497021215540441
61.80000 3.10018809544533926493
61.90000 3.09818004331962605842
62.00000 3.09618831277863330158
62.10000 3.09421446901794446379
62.20000 3.09226605322957293560
62.30000 3.09034264368548621301
62.40000 3.08844818232862699263
62.50000 3.08658503045323538353
62.60000 3.08475770383039970778
62.70000 3.08297290256888245650
62.80000 3.08123458470610445665
62.90000 3.07955077175373096656
63.00000 3.07792440733735369623
63.10000 3.07635804449904692819
63.20000 3.07484813823674875808
63.30000 3.07339136593324215709
63.40000 3.07197644933241635031
63.50000 3.07059402307126885998
63.60000 3.06923456129846811028
63.70000 3.06789154777821310128
63.80000 3.06656377746036777254
63.90000 3.06525440204283859698
64.00000 3.06396602953932894937
64.10000 3.06270665022982571640
64.20000 3.06148113360869823276
64.30000 3.06029666553979697662
64.40000 3.05915236057490278118
64.50000 3.05804985746046985537
64.60000 3.05699082106881701379
64.70000 3.05597580498504601625
64.80000 3.05500201882191888020
64.90000 3.05407219392895164088
65.00000 3.05318363154347465462
65.10000 3.05233797252958211793
65.20000 3.05153309156463187780
65.30000 3.05076707554952480675
65.40000 3.05003843552782134444
65.50000 3.04934592319533337657
65.60000 3.04869067775676448667
65.70000 3.04806925295095616533
65.80000 3.04748464032519776701
65.90000 3.04693430272807162145
66.00000 3.04642015837031251745
66.10000 3.04593947284659614261
66.20000 3.04549513631314144641
66.30000 3.04508773481175743939
66.40000 3.04472125252756101952
66.50000 3.04439852095680798042
66.60000 3.04412479163141404878
66.70000 3.04390385162245228234
66.80000 3.04373770982586474245
66.90000 3.04363032260259885852
67.00000 3.04357955175037276369
67.10000 3.04358720937744775508
67.20000 3.04364883306648896328
67.30000 3.04376178443221801351
67.40000 3.04392281197766248482
67.50000 3.04413113350870612589
67.60000 3.04438590355312872579
67.70000 3.04468765800188443566
67.80000 3.04503947766691524054
67.90000 3.04544313039990947061
68.00000 3.04590281624496351887
68.10000 3.04642079532769077373
68.20000 3.04700088551152213149
68.30000 3.04764494287129845115
68.40000 3.04834894303309705594
68.50000 3.04911727706659390802
68.60000 3.04994452066492514420
68.70000 3.05083166176601753190
68.80000 3.05177756197613459024
68.90000 3.05278216806440351036
69.00000 3.05384999130048953359
69.10000 3.05497865157598114433
69.20000 3.05617543245049988736
69.30000 3.05744071645109743736
69.40000 3.05877570934009478249
69.50000 3.06017843304667448602
69.60000 3.06164322540118968709
69.70000 3.06316292853122652830
69.80000 3.06472764095751255714
69.90000 3.06632364517478813378
70.00000 3.06793925595097139954
70.10000 3.06956114539293711069
70.20000 3.07117963103658265975
70.30000 3.07278234032366828818
70.40000 3.07436102562386124196
70.50000 3.07590452769278910205
70.60000 3.07740345993257764128
70.70000 3.07885157725571435185
70.80000 3.08024197670345373143
70.90000 3.08157598463205187277
71.00000 3.08285577243211298433
71.10000 3.08408641745347336821
71.20000 3.08527908518970127867
71.30000 3.08644073029420087064
71.40000 3.08757638226959496218
71.50000 3.08868718281311226734
71.60000 3.08976557425073917208
71.70000 3.09080379968285919667
71.80000 3.09178978582001916801
71.90000 3.09271188110758225541
72.00000 3.09355700048035319856
72.10000 3.09431533128509706513
72.20000 3.09498203245140019342
72.30000 3.09555142929930983241
72.40000 3.09601853584551395850
72.50000 3.09638042843850180540
72.60000 3.09663977540656155668
72.70000 3.09680034571507370206
72.80000 3.09686877498563054629
72.90000 3.09686069869359800366
73.00000 3.09679105532630341198
73.10000 3.09667787050106327329
73.20000 3.09653789421960731799
73.30000 3.09638852762278526047
73.40000 3.09624228860404269235
73.50000 3.09611424597300672670
73.60000 3.09601421148417857193
73.70000 3.09595274134425378828
73.80000 3.09594072146108766544
73.90000 3.09598515867647530943
74.00000 3.09609578262704915303
74.10000 3.09627924441078149988
74.20000 3.09654401321828461427
74.30000 3.09689393630408337237
74.40000 3.09732938852392642970
74.50000 3.09785450830344839162
74.60000 3.09846883763238774323
74.70000 3.09917288874370479189
74.80000 3.09996716760742483835
74.90000 3.10085312958369571341
75.00000 3.10183180781631033941
75.10000 3.10290692254440658399
75.20000 3.10407510672116308571
75.30000 3.10533579218415604826
75.40000 3.10668618513940026822
75.50000 3.10812194699403646162
75.60000 3.10963557730564306071
75.70000 3.11122090953599757398
75.80000 3.11287297805821174178
75.90000 3.11458871997523936322
76.00000 3.11636437075159746153
76.10000 3.11820248538416760719
76.20000 3.12010351491260622886
76.30000 3.12207038498141486086
76.40000 3.12410408053332947852
76.50000 3.12621097081403001079
76.60000 3.12839190099642087665
76.70000 3.13065142066886775908
76.80000 3.13299339710220263975
76.90000 3.13542049617383856254
77.00000 3.13793565569005891940
77.10000 3.14054469750105610561
77.20000 3.14324579339573760925
77.30000 3.14603883286045914630
77.40000 3.14892388281743005995
77.50000 3.15189594567380983520
77.60000 3.15495353587671715492
77.70000 3.15809109245965227905
77.80000 3.16130712801445471956
77.90000 3.16459828620158359587
78.00000 3.16796459153144576304
78.10000 3.17140439720212912490
78.20000 3.17491427663015808865
78.30000 3.17849565811973384863
78.40000 3.18214204516957413586
78.50000 3.18585163121982188770
78.60000 3.18961874898850567939
78.70000 3.19344478345892180857
78.80000 3.19732597863308269839
78.90000 3.20126718527226339980
79.00000 3.20527126023367950454
79.10000 3.20934480739932336738
79.20000 3.21349585873204448416
79.30000 3.21773019178985856747
79.40000 3.22204975130211172225
79.50000 3.22645764262743731436
79.60000 3.23095304327051463262
79.70000 3.23553594131265987394
79.80000 3.24020320701788701874
79.90000 3.24495417666967987648
80.00000 3.24978759835362163319
80.10000 3.25470433950627841049
80.20000 3.25970661268065657185
80.30000 3.26479076350399521280
80.40000 3.26995754173567213918
80.50000 3.27520493308052404685
80.60000 3.28052678467163258124
80.70000 3.28592113487983761743
80.80000 3.29138018491847884552
80.90000 3.29689566220421964993
81.00000 3.30246160247579562982
81.10000 3.30806852580852683883
81.20000 3.31371035313875916918
81.30000 3.31938182679154884837
81.40000 3.32507697884109143221
81.50000 3.33079356184213253922
81.60000 3.33653426076595233273
81.70000 3.34230172797175808778
81.80000 3.34809906895494954677
81.90000 3.35393170977734727042
82.00000 3.35980327286628494944
82.10000 3.36571341749977281098
82.20000 3.37165890674842730301
82.30000 3.37763597743421722926
82.40000 3.38363668763004164232
82.50000 3.38965558174528994431
82.60000 3.39569034181357590997
82.70000 3.40174028249071360524
82.80000 3.40780655338811742241
82.90000 3.41389425607970464566
83.00000 3.42000609006329110074
83.10000 3.42614274336096510513
83.20000 3.43229997515893123895
83.30000 3.43847278129084511733
83.40000 3.44465072925674135029
83.50000 3.45082639904501715865
83.60000 3.45699266380202201319
83.70000 3.46314607471429076593
83.80000 3.46929018017879271199
83.90000 3.47542912112849742116
84.00000 3.48157751877636640968
84.10000 3.48774279973910920265
84.20000 3.49393870208064755052
84.30000 3.50017533663529490335
84.40000 3.50645825190647321928
84.50000 3.51279078631734059039
84.60000 3.51917273057973100679
84.70000 3.52560204040373791022
84.80000 3.53207743113511032213
84.90000 3.53859700775830080958
85.00000 3.54516145016020391680
85.10000 3.55177219621726303078
85.20000 3.55843195052287040359
85.30000 3.56514317066692287978
85.40000 3.57190783191252010782
85.50000 3.57872732242469124388
85.60000 3.58560315856216860288
85.70000 3.59253312788636647806
85.80000 3.59951413637924194776
85.90000 3.60654133638476407800
86.00000 3.61360755816690753168
86.10000 3.62070283548719308591
86.20000 3.62782216795696864268
86.30000 3.63495891577910409812
86.40000 3.64210718438667040830
86.50000 3.64926470836441241574
86.60000 3.65642787129569944153
86.70000 3.66359867900852371731
86.80000 3.67077535733228981804
86.90000 3.67795582540995182083
87.00000 3.68513659936399101183
87.10000 3.69231280456640076365
87.20000 3.69947715675783028614
87.30000 3.70662110020366122665
87.40000 3.71373976240164141095
87.50000 3.72082724554567300593
87.60000 3.72787817565676359911
87.70000 3.73489151383396944845
87.80000 3.74186587455055636177
87.90000 3.74880012583079707727
88.00000 3.75569495735968950910
88.10000 3.76254834098992009216
88.20000 3.76935679446626543411
88.30000 3.77612136842686771181
88.40000 3.78283841909603640950
88.50000 3.78950803463312371956
88.60000 3.79612985852078037154
88.70000 3.80270601431953979547
88.80000 3.80923620906147010756
88.90000 3.81572132920107256618
89.00000 3.82216095763757704155
89.10000 3.82855773458583225790
89.20000 3.83490930357498806910
89.30000 3.84121372518179467154
89.40000 3.84746989200799334858
89.50000 3.85367234494397564370
89.60000 3.85981609221138928605
89.70000 3.86589854810120437542
89.80000 3.87191692924874099758
89.90000 3.87786571277216870053
90.00000 3.88374659986436293242
90.10000 3.88956160846463518258
90.20000 3.89531095166188240982
90.30000 3.90099976648153620470
90.40000 3.90663109511840137352
90.50000 3.91220732636576917905
90.60000 3.91772901342576270841
90.70000 3.92319315750282680368
90.80000 3.92859443508756704037
90.90000 3.93392380317743317624
91.00000 3.93917250377423811546
91.10000 3.94433202976739776391
91.20000 3.94939605900661727998
91.30000 3.95435894024922831106
91.40000 3.95922332213794174098
91.50000 3.96399424720811117374
91.60000 3.96868154755883632110
91.70000 3.97329740250034643691
91.80000 3.97785082479295595819
91.90000 3.98235529607869116859
92.00000 3.98681482889749972395
92.10000 3.99123626485579026790
92.20000 3.99561808080965115656
92.30000 3.99995741884035560541
92.40000 4.00424884278949377084
92.50000 4.00848810925740429593
92.60000 4.01267328279265716746
92.70000 4.01680000841938855919
92.80000 4.02087379951248905147
92.90000 4.02489916374435398102
93.00000 4.02888582149382833561
93.10000 4.03284626746953993036
93.20000 4.03679365979820672825
93.30000 4.04074101443943076177
93.40000 4.04469380166434848507
93.50000 4.04866084911677925544
93.60000 4.05264697082524078075
93.70000 4.05665448281820028114
93.80000 4.06068623181858265575
93.90000 4.06474748865584515044
94.00000 4.06885061219271111248
94.10000 4.07300496167301519775
94.20000 4.07722794280133423104
94.30000 4.08153865147667075231
94.40000 4.08595634424769643793
94.50000 4.09049590754996355612
94.60000 4.09517060551535508308
94.70000 4.09999083959110815962
94.80000 4.10496624670995315603
94.90000 4.11010447178681821885
95.00000 4.11541834302856749076
95.10000 4.12092329496449132827
95.20000 4.12663634847365730417
95.30000 4.13257704201555085781
95.40000 4.13875968961741000476
95.50000 4.14519089952537650313
95.60000 4.15186650023384061119
95.70000 4.15877206354820557145
95.80000 4.16587726284704648162
95.90000 4.17314820699133569604
96.00000 4.18054428910650341408
96.10000 4.18802895229438450929
96.20000 4.19557133999578179023
96.30000 4.20315043217453733808
96.40000 4.21075497647975237775
96.50000 4.21838509220649508022
96.60000 4.22603980330651878728
96.70000 4.23372692757114414250
96.80000 4.24145402764594396587
96.90000 4.24921837497309615500
97.00000 4.25701904110070900678
97.10000 4.26484821258295193738
97.20000 4.27269595198090359039
97.30000 4.28054879914082979257
97.40000 4.28839107489615503700
97.50000 4.29621115571767491773
97.60000 4.30399677807569925694
97.70000 4.31173607348849681421
97.80000 4.31941795730975772402
97.90000 4.32703489053150575586
98.00000 4.33457845837423964836
98.10000 4.34204238701040319542
98.20000 4.34942162077695107417
98.30000 4.35671234634844810062
98.40000 4.36391033919476856155
98.50000 4.37101496906622363948
98.60000 4.37802337467458024077
98.70000 4.38493120625329765275
98.80000 4.39173811376065546925
98.90000 4.39843770435401301478
99.00000 4.40502418512838587570
99.10000 4.41149254018070396645
99.20000 4.41783527692341648266
99.30000 4.42404803893210454365
99.40000 4.43013156707619689176
99.50000 4.43608070555281940307
99.60000 4.44189896149721082329
99.70000 4.44758734947488130837
99.80000 4.45314762400944889223
99.90000 4.45858188805599935904
100.00000 4.46389358930082472009
100.10000 4.46908399939204543924
100.20000 4.47415909945064425622
100.30000 4.47912098126853456840
100.40000 4.48397780301441724253
100.50000 4.48873265507915942311
100.60000 4.49339323513767265741
100.70000 4.49795921623584755241
100.80000 4.50243434626569541053
100.90000 4.50681518208701342792
101.00000 4.51110301147967579860
101.10000 4.51528895150686895660
101.20000 4.51937004215333090929
101.30000 4.52334042382507399093
101.40000 4.52719681535340365193
101.50000 4.53093754206345245665
101.60000 4.53456254060234568951
101.70000 4.53807111111240741429
101.80000 4.54146869538720920599
101.90000 4.54475656966729077195
102.00000 4.54794062462660125700
102.10000 4.55102224014693208794
102.20000 4.55400702737830653866
102.30000 4.55689593712441495775
102.40000 4.55969029283097252773
102.50000 4.56238860276072932415
102.60000 4.56499109232570135143
102.70000 4.56749260128760361848
102.80000 4.56989191498879981989
102.90000 4.57218592886958174278
103.00000 4.57436993561681672610
103.10000 4.57644317291551212374
103.20000 4.57840420265729705482
103.30000 4.58025279205569613285
103.40000 4.58199186707156868999
103.50000 4.58362420295392453762
103.60000 4.58515658755194531905
103.70000 4.58659606168474356527
103.80000 4.58795443144393054683
103.90000 4.58924166231862320305
104.00000 4.59046783139256951268
104.10000 4.59164305003219953040
104.20000 4.59277274071099668644
104.30000 4.59386240061900417387
104.40000 4.59491191491860918785
104.50000 4.59592244730946259686
104.60000 4.59689029293271257202
104.70000 4.59781915648473499201
104.80000 4.59871028569043475028
104.90000 4.59956714565392555265
105.00000 4.60040266996944518554
105.10000 4.60122919741985902303
105.20000 4.60206464953959550522
105.30000 4.60292746493457139727
105.40000 4.60383737704428478219
105.50000 4.60481370570949373775
105.60000 4.60587269073657744754
105.70000 4.60702587640497196285
105.80000 4.60828485202401523594
105.90000 4.60965572734276979215
106.00000 4.61113961328118973275
106.10000 4.61273929853780052103
106.20000 4.61445498844121351994
106.30000 4.61628886360526619937
106.40000 4.61824173420361355601
106.50000 4.62031497931006863946
106.60000 4.62251186086666520734
106.70000 4.62483129163118770731
106.80000 4.62727384799365424373
106.90000 4.62983694562054744506
107.00000 4.63251445299256459858
107.10000 4.63530601631467261641
107.20000 4.63820425973619665468
107.30000 4.64121248893152919387
107.40000 4.64432738904364923540
107.50000 4.64755014193435034100
107.60000 4.65088142559816289281
107.70000 4.65431514589482863909
107.80000 4.65784372126437921777
107.90000 4.66145719249689130940
108.00000 4.66514148659920066952
108.10000 4.66888118131453415979
108.20000 4.67266547506078162218
108.30000 4.67648205511140607006
108.40000 4.68032518099437189095
108.50000 4.68419049911444143862
108.60000 4.68807670822150690627
108.70000 4.69198498997226119642
108.80000 4.69591667588704133301
108.90000 4.69987148286514319661
109.00000 4.70384980449854499815
109.10000 4.70784723226879994732
109.20000 4.71186251095222429347
109.30000 4.71588972686713699836
109.40000 4.71992505336207642626
109.50000 4.72396395298725792467
109.60000 4.72799976537287911908
109.70000 4.73202861713335372766
109.80000 4.73604521942664732408
109.90000 4.74004790394474810944
110.00000 4.74403167596771006214
110.10000 4.74799600264090365630
110.20000 4.75194195603113401497
110.30000 4.75586950356819609823
110.40000 4.75977728407674553875
110.50000 4.76366863738956973224
110.60000 4.76754511670933220126
110.70000 4.77140502491100623185
110.80000 4.77525293593103819788
110.90000 4.77908713425608091831
111.00000 4.78291047571674709471
111.10000 4.78672747818945715254
111.20000 4.79054063775718324716
111.30000 4.79435120555357312676
111.40000 4.79816271139651953341
111.50000 4.80197739913402757781
111.60000 4.80579553350712164898
111.70000 4.80961818920681062412
111.80000 4.81344398536017036717
111.90000 4.81727234501579742270
112.00000 4.82110728372621884345
112.10000 4.82494849169086985394
112.20000 4.82879939680092736817
112.30000 4.83266280797284676435
112.40000 4.83653958273981254098
112.50000 4.84043330613913117678
112.60000 4.84434352483729213082
112.70000 4.84827057179176005608
112.80000 4.85221467864087810704
112.90000 4.85617683961426594174
113.00000 4.86015615486292785843
113.10000 4.86415340078034545532
113.20000 4.86817086007239478854
113.30000 4.87221043781875250807
113.40000 4.87627048544253746670
113.50000 4.88035407087610806271
113.60000 4.88446215532867037075
113.70000 4.88859577092103208393
113.80000 4.89275722508014901812
113.90000 4.89695000851478981074
114.00000 4.90117440774933044006
114.10000 4.90543508359350322775
114.20000 4.90973247074206681769
114.30000 4.91406830185926495939
114.40000 4.91844103655985694078
114.50000 4.92285101602120394699
114.60000 4.92729772437195030919
114.70000 4.93178457004713457100
114.80000 4.93631471064284960263
114.90000 4.94089188289867358842
115.00000 4.94552287637020237451
115.10000 4.95021259038326554979
115.20000 4.95496385651621075475
115.30000 4.95977956634254059063
115.40000 4.96465749550943342817
115.50000 4.96959780804704557129
115.60000 4.97459620858065222724
115.70000 4.97965125620118100253
115.80000 4.98476460173767884615
115.90000 4.98993215024783678671
116.00000 4.99515596201369872703
116.10000 5.00043805021090127293
116.20000 5.00577627048213172537
116.30000 5.01117243035010720035
116.40000 5.01662323670235375191
116.50000 5.02212467553385217629
116.60000 5.02767649096220191556
116.70000 5.03327152116771860527
116.80000 5.03890524534218642812
116.90000 5.04457256300590843230
117.00000 5.05026771127313606295
117.10000 5.05598466898130536647
117.20000 5.06171672471198253641
117.30000 5.06746215139896234824
117.40000 5.07321570310202757497
117.50000 5.07897250817003340077
117.60000 5.08473064497874852769
117.70000 5.09048518298845458882
117.80000 5.09622991859237057322
117.90000 5.10195456665188268118
118.00000 5.10764639329211982597
118.10000 5.11328614716172519427
118.20000 5.11885554103033855092
118.30000 5.12433460350883019891
118.40000 5.12970425382263143975
118.50000 5.13495490332300776282
118.60000 5.14007667853019484505
118.70000 5.14506810021111382373
118.80000 5.14993181430909820934
118.90000 5.15467582539784940063
119.00000 5.15930313925059069115
119.10000 5.16382236086815829187
119.20000 5.16823806035151596711
119.30000 5.17255759242069725260
119.40000 5.17678586418957453094
119.50000 5.18093239074985420717
119.60000 5.18500599393154028781
119.70000 5.18901911707887235453
119.80000 5.19297965210398258498
119.90000 5.19690014968625311185
120.00000 5.20078743308135984424
120.10000 5.20465141671899098952
120.20000 5.20849660373614912084
120.30000 5.21233222202585624865
120.40000 5.21616767143714428354
120.50000 5.22001146351471147801
120.60000 5.22387492291593826977
120.70000 5.22776891349235137555
120.80000 5.23170219797619979171
120.90000 5.23568489169850633401
121.00000 5.23972213887311013010
121.10000 5.24381922881462419315
121.20000 5.24798003752053157521
121.30000 5.25220842424498611024
121.40000 5.25650560845643919113
121.50000 5.26087680397659568688
121.60000 5.26532204182213340902
121.70000 5.26984795234520974125
121.80000 5.27445498252416597492
121.90000 5.27914544308271544707
122.00000 5.28392545195047202039
122.10000 5.28879989246728827302
122.20000 5.29377376223257202391
122.30000 5.29885316546108871322
122.40000 5.30404368352307219193
122.50000 5.30935155651092669288
122.60000 5.31478061450686786483
122.70000 5.32033239082315231993
122.80000 5.32600863267897830019
122.90000 5.33180849387944540417
123.00000 5.33772750746167258859
123.10000 5.34376526417104141122
123.20000 5.34991436025708733026
123.30000 5.35617384801856482833
123.40000 5.36253683681604186330
123.50000 5.36900157155313188869
123.60000 5.37556572624212269523
123.70000 5.38222962618922456542
123.80000 5.38899610164945285424
123.90000 5.39586669693850016630
124.00000 5.40284422892775986055
124.10000 5.40993237779891293162
124.20000 5.41713432643736461370
124.30000 5.42445061893838240884
124.40000 5.43188585328567080337
124.50000 5.43943989613884786052
124.60000 5.44711636463973477321
124.70000 5.45491678291236629933
124.80000 5.46284513778607859228
124.90000 5.47090166345649097154
125.00000 5.47908852717986297002
125.10000 5.48740608541066513986
125.20000 5.49585230686387714175
125.30000 5.50442766960616896432
125.40000 5.51313155060388523648
125.50000 5.52196183558723991295
125.60000 5.53092068826059012762
125.70000 5.54000918575826911958
125.80000 5.54922956450947341775
125.90000 5.55858079883948435171
126.00000 5.56806393602749500612
126.10000 5.57767949019249402048
126.20000 5.58742702054541379940
126.30000 5.59730521474762889314
126.40000 5.60731057494767271964
126.50000 5.61743945616479252499
126.60000 5.62769009261259872371
126.70000 5.63805760036645954094
126.80000 5.64853746766266922670
126.90000 5.65912659061316634194
127.00000 5.66982498489133260477
127.10000 5.68063173242844532135
127.20000 5.69154755905228292593
127.30000 5.70257535148024151033
127.40000 5.71371908317769854288
127.50000 5.72497863511768924051
127.60000 5.73635763084014837646
127.70000 5.74785210769414282082
127.80000 5.75946296966514057645
127.90000 5.77118718940098147289
128.00000 5.78302290530912561074
128.10000 5.79496863189629353493
128.20000 5.80702392701915771949
128.30000 5.81918655937563149716
128.40000 5.83145500625675752971
128.50000 5.84382489820263180684
128.60000 5.85628892207411501785
128.70000 5.86883891678839657007
128.80000 5.88146368129405352362
128.90000 5.89414901630651004361
129.00000 5.90688227624920589969
129.10000 5.91965420362650912842
129.20000 5.93245273007927135223
129.30000 5.94527160318500503743
129.40000 5.95810495655632102091
129.50000 5.97094797996105472685
129.60000 5.98379837809471986223
129.70000 5.99665177495417020650
129.80000 6.00950554060956000047
129.90000 6.02234886672583922303
130.00000 6.03517615662558767701
130.10000 6.04797447288610833799
130.20000 6.06073155397225954383
130.30000 6.07343601177430698712
130.40000 6.08607838400344627043
130.50000 6.09865144341812667919
130.60000 6.11115164941568112613
130.70000 6.12358061231768222731
130.80000 6.13593905338905725347
130.90000 6.14822893917573632182
131.00000 6.16045299375727726199
131.10000 6.17261189666100747309
131.20000 6.18470219347407220006
131.30000 6.19672269895184191467
131.40000 6.20866847927524634069
131.50000 6.22053879622223721084
131.60000 6.23233591193141642587
131.70000 6.24406172067701457630
131.80000 6.25572413654286708908
131.90000 6.26732817249822972759
132.00000 6.27888184426088718862
132.10000 6.29039087718934998774
132.20000 6.30186325575222236589
132.30000 6.31330381585093685407
132.40000 6.32471750041596719535
132.50000 6.33611387056498535589
132.60000 6.34750175989199706814
132.70000 6.35888666835335256079
132.80000 6.37028155771077358743
132.90000 6.38169530140220655771
133.00000 6.39313414979562273849
133.10000 6.40460765585449426130
133.20000 6.41612060899239954429
133.30000 6.42767912492946399412
133.40000 6.43928550200051310009
133.50000 6.45094423485477046795
133.60000 6.46265642765859865573
133.70000 6.47442178035297604598
133.80000 6.48624149473953829597
133.90000 6.49811162474499202104
134.00000 6.51003345140076833998
134.10000 6.52200224056470253525
134.20000 6.53401952288405700934
134.30000 6.54608132003399420036
134.40000 6.55818857833090981330
134.50000 6.57034147099441095707
134.60000 6.58253665600184865389
134.70000 6.59477340664150491932
134.80000 6.60704848760806355867
134.90000 6.61936176356187681660
135.00000 6.63170935787787672253
135.10000 6.64409364889245070309
135.20000 6.65651489982115190638
135.30000 6.66897815060193460820
135.40000 6.68148686131365523618
135.50000 6.69404473812007025788
135.60000 6.70665221460759809392
135.70000 6.71930957656097283049
135.80000 6.73201344657228087447
135.90000 6.74475802315650164644
136.00000 6.75753787232509707671
136.10000 6.77035085730562415732
136.20000 6.78319223633305265033
136.30000 6.79605827498514023741
136.40000 6.80895161695315617404
136.50000 6.82186965020279466201
136.60000 6.83481561535305793504
136.70000 6.84779022961312681009
136.80000 6.86079343992996191997
136.90000 6.87382392191784324876
137.00000 6.88688209883950314748
137.10000 6.89996391455382902714
137.20000 6.91307109143194042417
137.30000 6.92619865836130923201
137.40000 6.93934541576112926671
137.50000 6.95251377324619185108
137.60000 6.96569814571123947436
137.70000 6.97890164565528176494
137.80000 6.99212439208013518304
137.90000 7.00536556867191621080
138.00000 7.01862581959047023252
138.10000 7.03190557720202895501
138.20000 7.04520690951472340077
138.30000 7.05852861302757630182
138.40000 7.07186796465983236332
138.50000 7.08522474371088669138
138.60000 7.09859546470335214579
138.70000 7.11197425067167970268
138.80000 7.12535932532177636002
138.90000 7.13874323751793162922
139.00000 7.15212577316765312489
139.10000 7.16550507526482741517
139.20000 7.17888111744197920312
139.30000 7.19225457214502384440
139.40000 7.20563166168116034376
139.50000 7.21901374934859089993
139.60000 7.23240052108074280148
139.70000 7.24579514303482085409
139.80000 7.25919535578744429756
139.90000 7.27259633803643745172
140.00000 7.28599389550945204468
140.10000 7.29938516230243874366
140.20000 7.31276775893341221045
140.30000 7.32613920425048980655
140.40000 7.33950187831217875491
140.50000 7.35285697686831115204
140.60000 7.36620615254630244725
140.70000 7.37955584988026227215
140.80000 7.39290853352413660172
140.90000 7.40626333949624019173
141.00000 7.41962440168887524799
141.10000 7.43298879099874601714
141.20000 7.44635495699211212400
141.30000 7.45972152514797297510
141.40000 7.47308609514208661241
141.50000 7.48644875145793006983
141.60000 7.49981155480709395137
141.70000 7.51317526600145273091
141.80000 7.52654842653636288951
141.90000 7.53993665846902191335
142.00000 7.55334839757454852698
142.10000 7.56679421312956019258
142.20000 7.58028719578414126460
142.30000 7.59383729034261044193
142.40000 7.60745538175952761203
142.50000 7.62115198052722210636
142.60000 7.63493416301417755715
142.70000 7.64880532037422168301
142.80000 7.66276780684942847629
142.90000 7.67682315174030826130
143.00000 7.69096957711646392909
143.10000 7.70520771061533421657
143.20000 7.71954142315681858146
143.30000 7.73397734551155767736
143.40000 7.74852369595866951943
143.50000 7.76319135408125824976
143.60000 7.77798911718639524093
143.70000 7.79292592675555976248
143.80000 7.80800736976035390832
143.90000 7.82323265702107315258
144.00000 7.83859779051668143440
144.10000 7.85409577221853082236
144.20000 7.86971806576398262778
144.30000 7.88545222165710671170
144.40000 7.90128952869422447922
144.50000 7.91721701414518509470
144.60000 7.93322605351977853244
144.70000 7.94930603515715703760
144.80000 7.96544628012737275029
144.90000 7.98163557279696903602
145.00000 7.99786446866368197523
145.10000 8.01412106116909117408
145.20000 8.03039532998687431369
145.30000 8.04667307781483067255
145.40000 8.06294337265852314258
145.50000 8.07919246586253817040
145.60000 8.09540848456771821717
145.70000 8.11158070757728453238
145.80000 8.12770167422113248419
145.90000 8.14376384296284711463
146.00000 8.15976265754899270526
146.10000 8.17569571911901574531
146.20000 8.19155909985657126004
146.30000 8.20735063915152829386
146.40000 8.22306610964456493344
146.50000 8.23869852946015982573
146.60000 8.25424214823608140069
146.70000 8.26968874068577021192
146.80000 8.28503118753025576080
146.90000 8.30026210156558851301
147.00000 8.31537960197476492811
147.10000 8.33038306063496698311
147.20000 8.34527284348007401923
147.30000 8.36005454065851175652
147.40000 8.37473116421757146782
147.50000 8.38930848338353809040
147.60000 8.40378625926700970137
147.70000 8.41816860909289461827
147.80000 8.43245033712277489627
147.90000 8.44662855994325110941
148.00000 8.46069663022431031781
148.10000 8.47465049802326656397
148.20000 8.48848144484188644091
148.30000 8.50218291160576008458
148.40000 8.51575099050571111754
148.50000 8.52918250303749802462
148.60000 8.54247679338808622554
148.70000 8.55563407240223195369
148.80000 8.56865597134457254316
148.90000 8.58154280899792517022
149.00000 8.59429569558890613808
149.10000 8.60691374167616484077
149.20000 8.61939491212660472563
149.30000 8.63173673226390750305
149.40000 8.64394022580078928208
149.50000 8.65600425965699256713
149.60000 8.66792961453748769421
149.70000 8.67972111202347330350
149.80000 8.69138495863841023549
149.90000 8.70292522666430818508
150.00000 8.71434760328723632674
150.10000 8.72565854112943156716
150.20000 8.73685804470680409372
150.30000 8.74795273025117574566
150.40000 8.75894151927337621952
150.50000 8.76982833507691871057
150.60000 8.78061048168463056552
150.70000 8.79128865603353965994
150.80000 8.80186095568556456618
150.90000 8.81232300320687292043
151.00000 8.82266765753000581651
151.10000 8.83289191359421085042
151.20000 8.84298502391370105389
151.30000 8.85294170059127860288
151.40000 8.86275691191206033520
151.50000 8.87242844935962275917
151.60000 8.88195407884740192209
151.70000 8.89133917505490283048
151.80000 8.90058868962014219869
151.90000 8.90971012045908259020
152.00000 8.91871143403272129882
152.10000 8.92759797833510197987
152.20000 8.93638111337167624941
152.30000 8.94506140377867948372
152.40000 8.95364571085873377154
152.50000 8.96213407828185752812
152.60000 8.97052932269200043107
152.70000 8.97883278597730652715
152.80000 8.98704936105399389944
152.90000 8.99518179954835598763
153.00000 9.00323613063763867423
153.10000 9.01121883500744864692
153.20000 9.01913908707555080467
153.30000 9.02700676214336287898
153.40000 9.03482422642682075106
153.50000 9.04259904537550531329
153.60000 9.05033505656066857198
153.70000 9.05803424626452822730
153.80000 9.06569811083217131853
153.90000 9.07332541127678281398
154.00000 9.08091954170270137626
154.10000 9.08848425218402411244
154.20000 9.09602361671659249655
154.30000 9.10354641937360585236
154.40000 9.11106223239562775405
154.50000 9.11858314145509121266
154.60000 9.12612324293974237363
154.70000 9.13369550931116818561
154.80000 9.14131592706476806405
154.90000 9.14899290088116747796
155.00000 9.15673972160855951453
155.10000 9.16456439077024544204
155.20000 9.17247596887318097267
155.30000 9.18048178844498334861
155.40000 9.18859394007995110076
155.50000 9.19682287497617298761
155.60000 9.20518322450748396834
155.70000 9.21369068333146291323
155.80000 9.22236571736157077888
155.90000 9.23122464219504301842
156.00000 9.24028154266443333894
156.10000 9.24954632076152154451
156.20000 9.25902188014009393398
156.30000 9.26870614032325441703
156.40000 9.27858920788052778206
156.50000 9.28866384011354993766
156.60000 9.29891630157525398940
156.70000 9.30933932863422913267
156.80000 9.31992340302660427396
156.90000 9.33066687081705859354
157.00000 9.34156419537996859126
157.10000 9.35261156844386433219
157.20000 9.36380675417476778248
157.30000 9.37513712158579577113
157.40000 9.38659551260445013536
157.50000 9.39816758913321357888
157.60000 9.40983964247781429747
157.70000 9.42159766500533602572
157.80000 9.43342555446673358650
157.90000 9.44530781221983257394
158.00000 9.45723305265007202571
158.10000 9.46918779538773325304
158.20000 9.48116357273989867957
158.30000 9.49315066244552973280
158.40000 9.50513973188169391048
158.50000 9.51712623248283914449
158.60000 9.52910667807607241502
158.70000 9.54107406070427691447
158.80000 9.55302649961120959937
158.90000 9.56496078889547774606
159.00000 9.57687812298235316745
159.10000 9.58877472661100741536
159.20000 9.60065015977110791838
159.30000 9.61250720750892337139
159.40000 9.62434059586016521396
159.50000 9.63615399984770895110
159.60000 9.64794465180050667562
159.70000 9.65971281389141506396
159.80000 9.67145569811938910067
159.90000 9.68316992640080648089
160.00000 9.69485030611437548254
160.10000 9.70649422174504773964
160.20000 9.71809705271685378428
160.30000 9.72965190634423467707
160.40000 9.74115348408734395504
160.50000 9.75259944036065699422
160.60000 9.76398538735474552430
160.70000 9.77530935260567597756
160.80000 9.78657027672519194279
160.90000 9.79776915327285101881
161.00000 9.80890544012251144710
161.10000 9.81998380582295054122
161.20000 9.83100273596111863069
161.30000 9.84196581082565029248
161.40000 9.85287344352199623846
161.50000 9.86372586807287543242
161.60000 9.87452333326176307131
161.70000 9.88526547227321558693
161.80000 9.89595220666076175851
161.90000 9.90658326484131460156
162.00000 9.91716008003284174071
162.10000 9.92768237677309053825
162.20000 9.93815223466872638547
162.30000 9.94857383011439484386
162.40000 9.95894863856471548175
162.50000 9.96927862975561537193
162.60000 9.97956797016589290788
162.70000 9.98981694535960954111
162.80000 10.00002758189626194992
162.90000 10.01019773309004121392
163.00000 10.02032819466238840218
163.10000 10.03041669263072041392
163.20000 10.04046004964603203116
163.30000 10.05045489119616913670
163.40000 10.06039400309192661790
163.50000 10.07027640639585423688
163.60000 10.08009733031268899959
163.70000 10.08985341194355508957
163.80000 10.09954852256287741431
163.90000 10.10918060058450038965
164.00000 10.11875616891601949228
164.10000 10.12827872137561190644
164.20000 10.13775268558668282529
164.30000 10.14718114670458615440
164.40000 10.15656776924069955274
164.50000 10.16591345780702581326
164.60000 10.17522086680131970883
164.70000 10.18448842595611181246
164.80000 10.19371975789731037277
164.90000 10.20291414332954190619
165.00000 10.21207845066213736830
165.10000 10.22121503638769944062
165.20000 10.23032983723447696737
165.30000 10.23942684528660520084
165.40000 10.24851105323866058033
165.50000 10.25758455738650004329
165.60000 10.26664773555126902504
165.70000 10.27569894192302619155
165.80000 10.28473681819252971398
165.90000 10.29375713835900637914
166.00000 10.30275828289041244941
166.10000 10.31173902406019971127
166.20000 10.32070106080260421763
166.30000 10.32964339364336429850
166.40000 10.33857081640634698419
166.50000 10.34748683042863311862
166.60000 10.35639482795808630327
166.70000 10.36529984305374544720
166.80000 10.37420255576061132847
166.90000 10.38310727374835514368
167.00000 10.39201477058943560853
167.10000 10.40093160414561134037
167.20000 10.40985777223944592352
167.30000 10.41880123933329481576
167.40000 10.42776282250545819346
167.50000 10.43674556589677527623
167.60000 10.44575490035468906128
167.70000 10.45478622645322193677
167.80000 10.46383866253493990672
167.90000 10.47290967855834226949
168.00000 10.48199225494628955080
168.10000 10.49108146191587819375
168.20000 10.50017500103979219388
168.30000 10.50927154398824162383
168.40000 10.51836976710478647165
168.50000 10.52747293499280386537
168.60000 10.53658080617607184115
168.70000 10.54569604747510253216
168.80000 10.55482171874323986205
168.90000 10.56395025662545421662
169.00000 10.57307954789265737131
169.10000 10.58219837628930484982
169.20000 10.59130097094299364901
169.30000 10.60037230836238128778
169.40000 10.60940516190139662817
169.50000 10.61839152641684238625
169.60000 10.62732747354959416186
169.70000 10.63621049503694243242
169.80000 10.64504368960921644182
169.90000 10.65383123845243758514
170.00000 10.66257516393647749839
170.10000 10.67127919798680930379
170.20000 10.67994749000672755648
170.30000 10.68857873884357929137
170.40000 10.69717808659970846986
170.50000 10.70574674531753529841
170.60000 10.71429025842052684866
170.70000 10.72281709708624098379
170.80000 10.73133447541003634707
170.90000 10.73985287983531923390
171.00000 10.74838358245052584892
171.10000 10.75693507425312110217
171.20000 10.76551506205267449580
171.30000 10.77412822763609956099
171.40000 10.78277564207722908698
171.50000 10.79145518945299610235
171.60000 10.80016774376685317971
171.70000 10.80890808618840092688
171.80000 10.81767888557878205240
171.90000 10.82647571711893694579
172.00000 10.83530496169392548399
172.10000 10.84416823534755937991
172.20000 10.85307162187433461332
172.30000 10.86202049081652211555
172.40000 10.87102040706271510400
172.50000 10.88007478297525306122
172.60000 10.88918320437391667636
172.70000 10.89834734899131392150
172.80000 10.90756605268751054194
172.90000 10.91683900647572983159
173.00000 10.92616660340331804882
173.10000 10.93555150247599538047
173.20000 10.94499483862217268976
173.30000 10.95450280486170673014
173.40000 10.96407925320608032314
173.50000 10.97373108259465231916
173.60000 10.98346199603790680863
173.70000 10.99327546927493307413
173.80000 11.00317497699077763784
173.90000 11.01316384255650670468
174.00000 11.02324351182055671092
174.10000 11.03341657015205784530
174.20000 11.04368545068094557598
174.30000 11.05405111611200213016
174.40000 11.06451779585007491165
174.50000 11.07508324053869131911
174.60000 11.08574783953568014766
174.70000 11.09650871231929416899
174.80000 11.10736485684710007761
174.90000 11.11830980411011033273
175.00000 11.12934135537831367132
175.10000 11.14045206829152871608
175.20000 11.15163789539025518299
175.30000 11.16290087175537898048
175.40000 11.17423793209174510997
175.50000 11.18564913766067489912
175.60000 11.19714098332025111239
175.70000 11.20871976185728358314
175.80000 11.22039010071263074888
175.90000 11.23215638543222919277
176.00000 11.24402518932090439845
176.10000 11.25599610157230820280
176.20000 11.26807263374482335431
176.30000 11.28025396376739383205
176.40000 11.29253823811533524620
176.50000 11.30492623117488546843
176.60000 11.31741731443539197726
176.70000 11.33001489816769834948
176.80000 11.34272015339164576358
176.90000 11.35553534936556833049
177.00000 11.36845957942856038195
177.10000 11.38149529013310271729
177.20000 11.39463961841799540815
177.30000 11.40788935975757086058
177.40000 11.42123823787657447532
177.50000 11.43468129722162392021
177.60000 11.44821163726518466042
177.70000 11.46182387645618117748
177.80000 11.47551480215754852215
177.90000 11.48928412898366788405
178.00000 11.50313233861864252872
178.10000 11.51706086431607775585
178.20000 11.53107442449679101020
178.30000 11.54517659119214165690
178.40000 11.55936839441351138046
178.50000 11.57365001549195801497
178.60000 11.58802063425419518268
178.70000 11.60247728641987042782
178.80000 11.61701505529406637344
178.90000 11.63163040508449099165
179.00000 11.64632264186794715127
179.10000 11.66108849662320331367
179.20000 11.67593061484569631561
179.30000 11.69084859901628355699
179.40000 11.70584449666550115153
179.50000 11.72091677330493632065
179.60000 11.73606330458327069431
179.70000 11.75128316188840715486
179.80000 11.76656888975766801038
179.90000 11.78191363633484626299
180.00000 11.79731005027383350410
180.10000 11.81274808991988959361
180.20000 11.82821696222494897468
180.30000 11.84370345420666972552
180.40000 11.85919492281250936687
180.50000 11.87467727398883880926
180.60000 11.89013647201330486057
180.70000 11.90556167810901729738
180.80000 11.92094004085021811749
180.90000 11.93626376824607541732
181.00000 11.95152516984865827379
181.10000 11.96671692778808902999
181.20000 11.98183101458537513119
181.30000 11.99685712749293351356
181.40000 12.01178203063875114705
181.50000 12.02659309160653360466
181.60000 12.04127526986660163363
181.70000 12.05581712638392669808
181.80000 12.07020827955499697474
181.90000 12.08444296580760895768
182.00000 12.09852059119366048450
182.10000 12.11243769443054761672
182.20000 12.12619341411264972076
182.30000 12.13978743504848193517
182.40000 12.15321343478427519383
182.50000 12.16646992907741501725
182.60000 12.17955367593907358941
182.70000 12.19246723677509005919
182.80000 12.20521314705994800637
182.90000 12.21780300536385305816
183.00000 12.23024755738922072944
183.10000 12.24256058780698867242
183.20000 12.25475513111318760796
183.30000 12.26684172976687589903
183.40000 12.27882721227239193696
183.50000 12.29071757607622354888
183.60000 12.30251134510807919214
183.70000 12.31421271652853169114
183.80000 12.32582557869118964111
183.90000 12.33735602470253753680
184.00000 12.34881628142754417907
184.10000 12.36021962668568442294
184.20000 12.37158192698940986971
184.30000 12.38292536264779397785
184.40000 12.39426684091564167095
184.50000 12.40562394548674041016
184.60000 12.41701180680706286973
184.70000 12.42843798937682273054
184.80000 12.43991121802249841121
184.90000 12.45143447534355376451
185.00000 12.46300952141969600284
185.10000 12.47463648887581814012
185.20000 12.48631588258870695786
185.30000 12.49804959482478609995
185.40000 12.50984041580075473026
185.50000 12.52169369098881127873
185.60000 12.53361601317584645270
185.70000 12.54561382439623796664
185.80000 12.55769228925860406233
185.90000 12.56985485631834970871
186.00000 12.58210469339378847945
186.10000 12.59443915759578394732
186.20000 12.60685654161678798628
186.30000 12.61935704310809964967
186.40000 12.63193352488596656167
186.50000 12.64458733237067725223
186.60000 12.65731594717240990148
