# Supplementary material for: Direct tracking of H2 roaming reaction in real time
Source: Nat Commun. 2024 Aug 6;15:6656. doi: 10.1038/s41467-024-49671-6 (PMC11303762; doi:10.1038/s41467-024-49671-6)
Supplement: Supplementary file 8 — Source Data [file 41467_2024_49671_MOESM8_ESM.zip › SourceData/Data-Fig7-SuppInfo/FigS7.R07.dat]

# Bond Length
# X-Axis:  Time in Trajectory (femtosec)
# Y-Axis:  Bond Length (Angstroms)
#                  X                   Y
0 1.09375621605730771727
.10000 1.09570148105813930217
.20000 1.09815766624424199755
.30000 1.10109987524383999450
.40000 1.10450219645503648043
.50000 1.10833694269703019766
.60000 1.11257704438344403583
.70000 1.11719872814598209244
.80000 1.12217535983508388562
.90000 1.12748419163108446662
1.00000 1.13310697871339579884
1.10000 1.13902232594888147784
1.20000 1.14522100542559033171
1.30000 1.15169589542769492324
1.40000 1.15844269876502739344
1.50000 1.16546475855986310470
1.60000 1.17275968438124611378
1.70000 1.18032428953105934123
1.80000 1.18814592686041725957
1.90000 1.19620684726262957468
2.00000 1.20447768877302164828
2.10000 1.21292637090014660131
2.20000 1.22152378720105160300
2.30000 1.23024288724056437846
2.40000 1.23906592993795128399
2.50000 1.24798357820806280030
2.60000 1.25698852341857123258
2.70000 1.26607686056455514070
2.80000 1.27524390468686420614
2.90000 1.28447731610215678421
3.00000 1.29375795977068291813
3.10000 1.30306155002517053012
3.20000 1.31236345017910339546
3.30000 1.32163755123483079701
3.40000 1.33086169196727576406
3.50000 1.34002205562072746056
3.60000 1.34910726834599775645
3.70000 1.35811381756390358875
3.80000 1.36703673832819869830
3.90000 1.37587766938271078257
4.00000 1.38463394085982162161
4.10000 1.39330654111469669795
4.20000 1.40188763688428324765
4.30000 1.41037750466639250066
4.40000 1.41876799489169475696
4.50000 1.42705456878600125940
4.60000 1.43523189664040005963
4.70000 1.44329441910304634836
4.80000 1.45123549100826499873
4.90000 1.45904783785762144557
5.00000 1.46672595494932181281
5.10000 1.47426013597804373379
5.20000 1.48164437704126559412
5.30000 1.48887058119031957720
5.40000 1.49593372450854252408
5.50000 1.50282383308423745532
5.60000 1.50953700001324909558
5.70000 1.51606776085833313916
5.80000 1.52240902038742531880
5.90000 1.52856016853083019225
6.00000 1.53451826876580390876
6.10000 1.54028170624499724985
6.20000 1.54584755766731410261
6.30000 1.55121761780254417016
6.40000 1.55638806408009952972
6.50000 1.56135906402114949261
6.60000 1.56613021566088175642
6.70000 1.57069860398422714075
6.80000 1.57506400238529989711
6.90000 1.57923103182719912002
7.00000 1.58319955639521324368
7.10000 1.58697605913951959655
7.20000 1.59056205621692107558
7.30000 1.59396237812377491508
7.40000 1.59717934498571574784
7.50000 1.60021125338906425277
7.60000 1.60305688113023612696
7.70000 1.60571046133354938667
7.80000 1.60817052048904316432
7.90000 1.61042985962785724795
8.00000 1.61248968015953516055
8.10000 1.61434840420616763466
8.20000 1.61601042055984280091
8.30000 1.61747804287384377463
8.40000 1.61875522074710233195
8.50000 1.61984813451940611234
8.60000 1.62075737190641832354
8.70000 1.62148448951385285830
8.80000 1.62203347499242443963
8.90000 1.62240183982205838720
9.00000 1.62259433007206086440
9.10000 1.62261181524047827327
9.20000 1.62246123736069577632
9.30000 1.62214545068591182730
9.40000 1.62167112886121272279
9.50000 1.62104201081403192608
9.60000 1.62026293523304420493
9.70000 1.61933482353001968658
9.80000 1.61826098082385957279
9.90000 1.61704050970963618589
10.00000 1.61567589721298992954
10.10000 1.61416607746198160525
10.20000 1.61251783370417333192
10.30000 1.61073500705919966666
10.40000 1.60882394183919329190
10.50000 1.60679215952935244586
10.60000 1.60464961779635868269
10.70000 1.60240135737617246939
10.80000 1.60005900643038786652
10.90000 1.59762479295171180064
11.00000 1.59510488847254179556
11.10000 1.59250120293015791492
11.20000 1.58981706417373694007
11.30000 1.58705456379640583547
11.40000 1.58421679111193616965
11.50000 1.58131133623363365806
11.60000 1.57834189566582816473
11.70000 1.57532002831742096784
11.80000 1.57225507278240320518
11.90000 1.56915307263791189378
12.00000 1.56602362593001769821
12.10000 1.56287048083358462286
12.20000 1.55969619902915708811
12.30000 1.55650423086382903670
12.40000 1.55329320262499056620
12.50000 1.55006403531112223531
12.60000 1.54681819174523545554
12.70000 1.54355966931570222339
12.80000 1.54028997851605851444
12.90000 1.53701056891519129202
13.00000 1.53372613103545966805
13.10000 1.53043756573014111309
13.20000 1.52714267361566450334
13.30000 1.52383955326372861543
13.40000 1.52052305723195134979
13.50000 1.51718529659465128893
13.60000 1.51381962848319548402
13.70000 1.51041533613572660916
13.80000 1.50696546312581430706
13.90000 1.50346339290220165972
14.00000 1.49990346568704214058
14.10000 1.49628409656187952146
14.20000 1.49260637301131740812
14.30000 1.48887477111072037937
14.40000 1.48508906422678905941
14.50000 1.48125551802719033786
14.60000 1.47737946533245141081
14.70000 1.47346189443025638090
14.80000 1.46950706291123350966
14.90000 1.46551103641664875726
15.00000 1.46147332135520010661
15.10000 1.45739056995885629340
15.20000 1.45325706396150024012
15.30000 1.44906847218825377354
15.40000 1.44482532363915881082
15.50000 1.44052472018011547902
15.60000 1.43617131027325566750
15.70000 1.43176825530041697457
15.80000 1.42732216784929112933
15.90000 1.42283594066392629903
16.00000 1.41831063736157602013
16.10000 1.41374629502113992277
16.20000 1.40913998304036494328
16.30000 1.40448350313309127169
16.40000 1.39977248518786080616
16.50000 1.39500580759615477666
16.60000 1.39018237682578899824
16.70000 1.38530399868801360505
16.80000 1.38037930255745286583
16.90000 1.37541468109475987227
17.00000 1.37042283761290259665
17.10000 1.36540986394781841710
17.20000 1.36038396993495920861
17.30000 1.35534714182935435885
17.40000 1.35030230419450888234
17.50000 1.34524760582503918463
17.60000 1.34018108822502043244
17.70000 1.33509885974747203362
17.80000 1.32999998821353378236
17.90000 1.32488450870594754644
18.00000 1.31975081364854630651
18.10000 1.31459921004464322627
18.20000 1.30943262335219065672
18.30000 1.30425042520598780903
18.40000 1.29905147999530796115
18.50000 1.29383666202577518397
18.60000 1.28860222792722192313
18.70000 1.28334958661504231615
18.80000 1.27807838501517581998
18.90000 1.27279097473308632822
19.00000 1.26748764046991795508
19.10000 1.26217009352503674349
19.20000 1.25684023042668394686
19.30000 1.25150002505553310915
19.40000 1.24614891161610376780
19.50000 1.24079201214305050828
19.60000 1.23543115612688026461
19.70000 1.23007184215272564705
19.80000 1.22472549551807730789
19.90000 1.21940088676530000299
20.00000 1.21411374346681373854
20.10000 1.20887517427565696535
20.20000 1.20370259254933899141
20.30000 1.19860821419845108618
20.40000 1.19360315058439754438
20.50000 1.18869574106623264203
20.60000 1.18388957935231442765
20.70000 1.17919022961903818515
20.80000 1.17459795951593581848
20.90000 1.17011752848592093894
21.00000 1.16575100781341810513
21.10000 1.16150372290793799246
21.20000 1.15738228185375293483
21.30000 1.15339401011709784238
21.40000 1.14954761924593624030
21.50000 1.14584913731302341981
21.60000 1.14230730851421939066
21.70000 1.13892727815036548978
21.80000 1.13571744494922679689
21.90000 1.13268480665408415285
22.00000 1.12983638750307559741
22.10000 1.12717844260880007303
22.20000 1.12472047985488376631
22.30000 1.12246678197263370061
22.40000 1.12042245406498347274
22.50000 1.11858915314292226512
22.60000 1.11696840680925259552
22.70000 1.11555891383377865956
22.80000 1.11436559707889403238
22.90000 1.11338924286208190399
23.00000 1.11263472190741917363
23.10000 1.11210749378151390999
23.20000 1.11180892448387910932
23.30000 1.11174195528548800018
23.40000 1.11190184454699057756
23.50000 1.11228074414960542370
23.60000 1.11287040987619039128
23.70000 1.11365641141466967266
23.80000 1.11463069602536965122
23.90000 1.11578172680995273592
24.00000 1.11710840400965563589
24.10000 1.11860721267029205580
24.20000 1.12028351263552923895
24.30000 1.12213817365821754669
24.40000 1.12417670901953844028
24.50000 1.12639931145309210900
24.60000 1.12880515826293068902
24.70000 1.13139405613473151213
24.80000 1.13416105382657184592
24.90000 1.13710669148105886959
25.00000 1.14022844740604503127
25.10000 1.14352595746751634461
25.20000 1.14700386740150096147
25.30000 1.15065593420883203647
25.40000 1.15447867815304410670
25.50000 1.15846575261161691365
25.60000 1.16260529803067730558
25.70000 1.16688505501356045090
25.80000 1.17128921262811944331
25.90000 1.17580994929792969497
26.00000 1.18043040794703352982
26.10000 1.18514353470159891852
26.20000 1.18993760281537451714
26.30000 1.19479871437744692611
26.40000 1.19971479954320810237
26.50000 1.20467112920331912468
26.60000 1.20965415279326842808
26.70000 1.21465282801712522913
26.80000 1.21966479858402078915
26.90000 1.22468888229337658178
27.00000 1.22972862647089744000
27.10000 1.23479184690578516955
27.20000 1.23988257128810388000
27.30000 1.24500383624549526927
27.40000 1.25015726938453627503
27.50000 1.25534106731079263294
27.60000 1.26055235004739093144
27.70000 1.26578648292790676332
27.80000 1.27104761794198725448
27.90000 1.27633789734889561493
28.00000 1.28166647328000274878
28.10000 1.28703807812201112047
28.20000 1.29245718459258835132
28.30000 1.29792951668185742049
28.40000 1.30345162349241024680
28.50000 1.30902205805937433790
28.60000 1.31463179808530418796
28.70000 1.32027809948283244254
28.80000 1.32595147973521263384
28.90000 1.33164763671701081121
29.00000 1.33735995372711829979
29.10000 1.34307798244405749025
29.20000 1.34879151014306136164
29.30000 1.35448863670796441274
29.40000 1.36015219507928597100
29.50000 1.36576819396008779656
29.60000 1.37132188999410346319
29.70000 1.37680677363310498785
29.80000 1.38221710809662604175
29.90000 1.38755669360570633225
30.00000 1.39282815474020340468
30.10000 1.39804262435377842094
30.20000 1.40320250811242494728
30.30000 1.40831321877663279994
30.40000 1.41336986611502369330
30.50000 1.41836666282699975195
30.60000 1.42329107063137299793
30.70000 1.42813001533123727005
30.80000 1.43287050735438057588
30.90000 1.43750180953555672385
31.00000 1.44201553944227660670
31.10000 1.44640548467295297379
31.20000 1.45066794630542519614
31.30000 1.45479755840323020525
31.40000 1.45878576043571250647
31.50000 1.46262544529042020902
31.60000 1.46630961931680718276
31.70000 1.46982656855154172981
31.80000 1.47316739812996133246
31.90000 1.47632765453370817766
32.00000 1.47929945557010193878
32.10000 1.48207990933080258120
32.20000 1.48466626945889762138
32.30000 1.48705761434216125666
32.40000 1.48925577808682682982
32.50000 1.49126193681358339697
32.60000 1.49308435312074716015
32.70000 1.49473088331277881575
32.80000 1.49621608428562216148
32.90000 1.49755609046072127414
33.00000 1.49876631612002809915
33.10000 1.49986473168016054927
33.20000 1.50086480234496804592
33.30000 1.50178089511453034731
33.40000 1.50262132621429275387
33.50000 1.50339317581629324089
33.60000 1.50410010098829526007
33.70000 1.50474466209885589346
33.80000 1.50532833383684105821
33.90000 1.50585368493788266852
34.00000 1.50632204689103584798
34.10000 1.50673048915922584778
34.20000 1.50708174901330418838
34.30000 1.50736873584501546142
34.40000 1.50758916167535510708
34.50000 1.50773486171839908146
34.60000 1.50779995777821933191
34.70000 1.50777576190460098535
34.80000 1.50765676216770241367
34.90000 1.50743763213673287943
35.00000 1.50711466309733712974
35.10000 1.50668567544826681411
35.20000 1.50614690662531322678
35.30000 1.50549535416353909119
35.40000 1.50472789377647944231
35.50000 1.50383513566680573151
35.60000 1.50281335225037177602
35.70000 1.50165325184910780720
35.80000 1.50034879517730809553
35.90000 1.49889258066947546019
36.00000 1.49728054874362139360
36.10000 1.49551388915014761222
36.20000 1.49359268770371261482
36.30000 1.49152299244262406375
36.40000 1.48930957835132451014
36.50000 1.48696257715552478526
36.60000 1.48448445413786667919
36.70000 1.48187954312454155019
36.80000 1.47914490833149948006
36.90000 1.47627714034255776658
37.00000 1.47326651975160285320
37.10000 1.47010476091671779879
37.20000 1.46677910800024691379
37.30000 1.46328648122710407277
37.40000 1.45961695373032715401
37.50000 1.45577240529246191643
37.60000 1.45174986413121458228
37.70000 1.44754781093164587742
37.80000 1.44316659493282340871
37.90000 1.43859933514582162134
38.00000 1.43383777015707045434
38.10000 1.42887366731807329503
38.20000 1.42369815476315062898
38.30000 1.41830321773660233066
38.40000 1.41268291988860685028
38.50000 1.40683420044189997648
38.60000 1.40075667990732780228
38.70000 1.39445033839896930192
38.80000 1.38791984393227838883
38.90000 1.38116887783572650265
39.00000 1.37420564483304317417
39.10000 1.36703407478599449869
39.20000 1.35966375117306116994
39.30000 1.35210801400184001719
39.40000 1.34437440208931380857
39.50000 1.33647842583447638681
39.60000 1.32842808750304583433
39.70000 1.32023623546469894639
39.80000 1.31191069813802494199
39.90000 1.30345968945917157580
40.00000 1.29489184801086766282
40.10000 1.28621574789107600943
40.20000 1.27743872336993135320
40.30000 1.26857565797354002357
40.40000 1.25963526643905933473
40.50000 1.25063347921443395205
40.60000 1.24158010709015469470
40.70000 1.23249113582613647939
40.80000 1.22337421942960691115
40.90000 1.21424414278719088248
41.00000 1.20511126753258763147
41.10000 1.19598996506617897291
41.20000 1.18689315107173821790
41.30000 1.17783387045414855483
41.40000 1.16882629132690200621
41.50000 1.15988696156220326744
41.60000 1.15102803141409201737
41.70000 1.14226845787187873307
41.80000 1.13362670103257536141
41.90000 1.12512597043797722481
42.00000 1.11679372932381743383
42.10000 1.10865656920662315624
42.20000 1.10074751917958007269
42.30000 1.09309192460927091051
42.40000 1.08571976774764490791
42.50000 1.07865162276334614523
42.60000 1.07190802676488993628
42.70000 1.06550632187988448368
42.80000 1.05946507405341116322
42.90000 1.05380136960102685188
43.00000 1.04853499800721959497
43.10000 1.04369109385200753470
43.20000 1.03929055203297215387
43.30000 1.03535845302967416300
43.40000 1.03191610154169025835
43.50000 1.02898740097388947573
43.60000 1.02658839094790079356
43.70000 1.02473565448314522867
43.80000 1.02344438876423568967
43.90000 1.02272449789227206132
44.00000 1.02258473122035222377
44.10000 1.02302631459264037838
44.20000 1.02405102794782643585
44.30000 1.02565394214813019456
44.40000 1.02782926818124808641
44.50000 1.03056532551944517671
44.60000 1.03385079186553801275
44.70000 1.03766889512069311135
44.80000 1.04199828329513096180
44.90000 1.04681712531272624380
45.00000 1.05209503445316193546
45.10000 1.05780431991602303155
45.20000 1.06391152903096223567
45.30000 1.07038771589830943836
45.40000 1.07720479182419161758
45.50000 1.08433527483246619684
45.60000 1.09176048311522981226
45.70000 1.09945864165097178975
45.80000 1.10741328680353117749
45.90000 1.11560611193825932713
46.00000 1.12402183296455589799
46.10000 1.13263865214727684570
46.20000 1.14143746410786780342
46.30000 1.15039984287985714241
46.40000 1.15950606707209600525
46.50000 1.16873833486242762156
46.60000 1.17808759277440826462
46.70000 1.18754141204970195346
46.80000 1.19709939291647792565
46.90000 1.20675676036432462158
47.00000 1.21651598265785230085
47.10000 1.22637237608199574123
47.20000 1.23632715910514559883
47.30000 1.24637429314632448415
47.40000 1.25650697380038444416
47.50000 1.26671831874375291202
47.60000 1.27699921813523441170
47.70000 1.28733911165706450775
47.80000 1.29772764693289939942
47.90000 1.30815275134251810356
48.00000 1.31860137887422216967
48.10000 1.32905995422065140183
48.20000 1.33951283853085932264
48.30000 1.34994499268488714224
48.40000 1.36034280750551991147
48.50000 1.37069286913808667409
48.60000 1.38098786537898297348
48.70000 1.39121546806991762975
48.80000 1.40136774619440988474
48.90000 1.41143834401365191195
49.00000 1.42141655263754403768
49.10000 1.43129875236443911322
49.20000 1.44107855521237980845
49.30000 1.45074805048257776385
49.40000 1.46030672146128259885
49.50000 1.46975155706296157677
49.60000 1.47908322778706405017
49.70000 1.48830358136705429349
49.80000 1.49741730741266644410
49.90000 1.50643021936928761280
50.00000 1.51535334834684679229
50.10000 1.52419956936813231734
50.20000 1.53297800250525447649
50.30000 1.54170749554317209332
50.40000 1.55039406056686117582
50.50000 1.55904861048140509864
50.60000 1.56767321452303955603
50.70000 1.57627005565258391734
50.80000 1.58483459802119413473
50.90000 1.59336872299038178402
51.00000 1.60187267948797978118
51.10000 1.61035036753744990723
51.20000 1.61880684522551979478
51.30000 1.62725314759443621117
51.40000 1.63569710134975784886
51.50000 1.64414433946962211350
51.60000 1.65260155770530483909
51.70000 1.66106977226695688250
51.80000 1.66955195399723934437
51.90000 1.67804911162248168570
52.00000 1.68656411380534241462
52.10000 1.69510127626080206429
52.20000 1.70366359012423576534
52.30000 1.71225781191560051822
52.40000 1.72088706602408979811
52.50000 1.72955407500719676110
52.60000 1.73825871016974915660
52.70000 1.74700041955604578498
52.80000 1.75578030553939179329
52.90000 1.76459834976603103475
53.00000 1.77345760378081776122
53.10000 1.78236049366254749245
53.20000 1.79131386958092857836
53.30000 1.80031712756947352217
53.40000 1.80937271807248160464
53.50000 1.81847777718618271818
53.60000 1.82762801471114465952
53.70000 1.83682046145751544978
53.80000 1.84605157783253715892
53.90000 1.85531709661340640598
54.00000 1.86461864728421076680
54.10000 1.87395671561351704556
54.20000 1.88333333776418878534
54.30000 1.89275012883106152491
54.40000 1.90220674011291422508
54.50000 1.91169954182031439853
54.60000 1.92122450760810356679
54.70000 1.93077346390144900395
54.80000 1.94034150286309136608
54.90000 1.94992601539391745200
55.00000 1.95952296123469806102
55.10000 1.96913358403258157421
55.20000 1.97876180844031856910
55.30000 1.98840600445482461332
55.40000 1.99806735466925638872
55.50000 2.00774406762888979529
55.60000 2.01742983145412024017
55.70000 2.02711913793467008449
55.80000 2.03680384566874774938
55.90000 2.04647651891855333840
56.00000 2.05613509355732752154
56.10000 2.06577855262949227860
56.20000 2.07540984497954042060
56.30000 2.08503472126245418071
56.40000 2.09465830236174797446
56.50000 2.10428790237861701204
56.60000 2.11392582237409645584
56.70000 2.12357421945031156003
56.80000 2.13322679147811192119
56.90000 2.14287757955651773625
57.00000 2.15251150638016334855
57.10000 2.16211464475822835586
57.20000 2.17167269332259183333
57.30000 2.18117087408506351529
57.40000 2.19059737163541762522
57.50000 2.19994534669886742620
57.60000 2.20920967019384558912
57.70000 2.21839497685421204615
57.80000 2.22750242265569713566
57.90000 2.23653452476683220996
58.00000 2.24549550863233747862
58.10000 2.25438585570150346434
58.20000 2.26320446977532279704
58.30000 2.27195026180372179379
58.40000 2.28061648391613621608
58.50000 2.28919868502561393551
58.60000 2.29769100923622887383
58.70000 2.30609280602537763521
58.80000 2.31440337590382027164
58.90000 2.32262406798560494035
59.00000 2.33075755509448043492
59.10000 2.33880959549767539429
59.20000 2.34678511892716756250
59.30000 2.35468307639499545454
59.40000 2.36250702162617920969
59.50000 2.37025020925428883295
59.60000 2.37790845654327071700
59.70000 2.38546845744541338297
59.80000 2.39292259297579452646
59.90000 2.40026112187111842158
60.00000 2.40747713936664412099
60.10000 2.41456892970256701263
60.20000 2.42153306418599207199
60.30000 2.42837068507713624145
60.40000 2.43508388758067224003
60.50000 2.44166751227291386918
60.60000 2.44811481933446087294
60.70000 2.45441637291923230032
60.80000 2.46055793532198708926
60.90000 2.46652701941738315107
61.00000 2.47231476633012892742
61.10000 2.47791809011960683897
61.20000 2.48333832531695125047
61.30000 2.48858585432329418760
61.40000 2.49367143785122582054
61.50000 2.49861177245785824781
61.60000 2.50341512978451098918
61.70000 2.50809292905705549337
61.80000 2.51265180470454361759
61.90000 2.51709425491696675160
62.00000 2.52141999718293659764
62.10000 2.52563376153649799122
62.20000 2.52973602914810066156
62.30000 2.53372951776684324122
62.40000 2.53761519639109191712
62.50000 2.54139169521799610369
62.60000 2.54505910373374236890
62.70000 2.54861173004304443423
62.80000 2.55204848885870505123
62.90000 2.55536560445154305516
63.00000 2.55856523563207197736
63.10000 2.56165586734908637298
63.20000 2.56464561162297821283
63.30000 2.56755380163220727786
63.40000 2.57039317553190683069
63.50000 2.57318269461478385716
63.60000 2.57593154005187024496
63.70000 2.57864883591019426733
63.80000 2.58133431190808758443
63.90000 2.58398977474350699103
64.00000 2.58661435595355033589
64.10000 2.58921107749580740897
64.20000 2.59178705920008019473
64.30000 2.59435468573381461611
64.40000 2.59692741583433555926
64.50000 2.59952270045656650734
64.60000 2.60215362755545238388
64.70000 2.60482698762931278103
64.80000 2.60754694355940598855
64.90000 2.61031534867839291874
65.00000 2.61313035665291677006
65.10000 2.61599476128431878020
65.20000 2.61891657067746241712
65.30000 2.62190923627897539011
65.40000 2.62499087927253568200
65.50000 2.62818002759552223182
65.60000 2.63149359881892929524
65.70000 2.63494162215180774960
65.80000 2.63852891538144792793
65.90000 2.64225449017728040646
66.00000 2.64611254091034457649
66.10000 2.65010027380738934936
66.20000 2.65421481190407797030
66.30000 2.65845968070422313109
66.40000 2.66284353046325273565
66.50000 2.66737445294544275388
66.60000 2.67206088998997176669
66.70000 2.67690370662412883140
66.80000 2.68190483979018166803
66.90000 2.68705999903630733944
67.00000 2.69236109568033240068
67.10000 2.69780269740190600173
67.20000 2.70337956622742859704
67.30000 2.70908278792970813854
67.40000 2.71490551257497725830
67.50000 2.72083293439453941052
67.60000 2.72684744937977782725
67.70000 2.73292741653341390017
67.80000 2.73904813241041823061
67.90000 2.74518812749071898648
68.00000 2.75133000491725819436
68.10000 2.75746278307922045470
68.20000 2.76358456134455925571
68.30000 2.76969548705286372317
68.40000 2.77579788899660344128
68.50000 2.78189128634639495324
68.60000 2.78796872951634807248
68.70000 2.79401698531666052575
68.80000 2.80002085347323797391
68.90000 2.80596003583746716198
69.00000 2.81182048761385192379
69.10000 2.81759042420647078689
69.20000 2.82326719170060133364
69.30000 2.82885480472469636435
69.40000 2.83435888998658742541
69.50000 2.83978452500977615986
69.60000 2.84513333119469112868
69.70000 2.85040163560313022775
69.80000 2.85558355614855017325
69.90000 2.86066755380155979424
70.00000 2.86564233729821907794
70.10000 2.87049971103673863442
70.20000 2.87523514260816588259
70.30000 2.87984903653646400646
70.40000 2.88434794607377422765
70.50000 2.88873238915930043961
70.60000 2.89301007382017251073
70.70000 2.89718215441590762260
70.80000 2.90124532655237550836
70.90000 2.90519518767138949011
71.00000 2.90902229576742845561
71.10000 2.91272263056628857579
71.20000 2.91629001193536991477
71.30000 2.91972234371078511291
71.40000 2.92301616726045495884
71.50000 2.92617040800172811808
71.60000 2.92918426625519754105
71.70000 2.93205202075457726691
71.80000 2.93476742612493912081
71.90000 2.93732007874201547664
72.00000 2.93970389022602070645
72.10000 2.94190987575299457880
72.20000 2.94393802861558211843
72.30000 2.94578506932702067424
72.40000 2.94745573357192253524
72.50000 2.94894945759960423232
72.60000 2.95027404269044132469
72.70000 2.95142856058451802737
72.80000 2.95241314462017662925
72.90000 2.95322895116548659368
73.00000 2.95387712020625529608
73.10000 2.95436206059937751834
73.20000 2.95469549038898422995
73.30000 2.95489376386326281745
73.40000 2.95497820099353694030
73.50000 2.95497093279697084738
73.60000 2.95489574060727225516
73.70000 2.95476952582921431483
73.80000 2.95460332580635940771
73.90000 2.95439900883597644088
74.00000 2.95415633914219238634
74.10000 2.95386940061015561480
74.20000 2.95353428893402217769
74.30000 2.95315043775050511733
74.40000 2.95272611669216621910
74.50000 2.95227189440962567992
74.60000 2.95180573571805365173
74.70000 2.95134405634415995311
74.80000 2.95090276725665767911
74.90000 2.95049226566279953026
75.00000 2.95011666829991657535
75.10000 2.94978082539991435208
75.20000 2.94948758694200983070
75.30000 2.94924093663759522962
75.40000 2.94904938750540425736
75.50000 2.94892673215120758449
75.60000 2.94888471866110764720
75.70000 2.94894045169786363388
75.80000 2.94910109524071758295
75.90000 2.94937199382834718067
76.00000 2.94975211954428469057
76.10000 2.95024068211425760618
76.20000 2.95084006272925608725
76.30000 2.95155301905200408683
76.40000 2.95238988116424081474
76.50000 2.95336802466082780605
76.60000 2.95449789660747600945
76.70000 2.95579431166057290658
76.80000 2.95726334678956179024
76.90000 2.95890643904449942646
77.00000 2.96072385082938797201
77.10000 2.96271433182715069539
77.20000 2.96487986410073620709
77.30000 2.96722796845085699593
77.40000 2.96976699633136202041
77.50000 2.97250576957034685584
77.60000 2.97544559084736079803
77.70000 2.97858395258787359229
77.80000 2.98190597475205445150
77.90000 2.98539646228603948883
78.00000 2.98903767934915802058
78.10000 2.99281772766969555719
78.20000 2.99673174919911708803
78.30000 3.00078301869128818222
78.40000 3.00497871239531412424
78.50000 3.00932421029938214930
78.60000 3.01382088811180018339
78.70000 3.01845972275761864272
78.80000 3.02322066258634187709
78.90000 3.02807821473901165808
79.00000 3.03300562454737297508
79.10000 3.03797781724965858908
79.20000 3.04297500440112061069
79.30000 3.04798702660067108101
79.40000 3.05300707552308171849
79.50000 3.05802969479156627760
79.60000 3.06304428028358741191
79.70000 3.06803822876443311113
79.80000 3.07298931180454970354
79.90000 3.07787402773229171027
80.00000 3.08266596198631291144
80.10000 3.08734361537001579023
80.20000 3.09189044760272837193
80.30000 3.09629765571900402845
80.40000 3.10056559963000944083
80.50000 3.10469861128000635436
80.60000 3.10869795316640564741
80.70000 3.11256740081961919914
80.80000 3.11630610076802307697
80.90000 3.11990730765707204527
81.00000 3.12336450942665351916
81.10000 3.12666794676633354839
81.20000 3.12980802310477183682
81.30000 3.13277790553559669349
81.40000 3.13557430595385508239
81.50000 3.13819736631875975449
81.60000 3.14064467925122023027
81.70000 3.14291892800275712107
81.80000 3.14501927119342147919
81.90000 3.14694698964774428880
82.00000 3.14870426729234131801
82.10000 3.15029227367255560807
82.20000 3.15171766236904539132
82.30000 3.15298415725927807903
82.40000 3.15410159627571286640
82.50000 3.15507269863596011561
82.60000 3.15590087071710793303
82.70000 3.15658199818427020060
82.80000 3.15710937835292618168
82.90000 3.15747109430949502081
83.00000 3.15765509309819966600
83.10000 3.15765768156904557138
83.20000 3.15747426318473734602
83.30000 3.15711064036945021348
83.40000 3.15657806401679221958
83.50000 3.15589535506708460315
83.60000 3.15507730065809956535
83.70000 3.15413886297829316099
83.80000 3.15308601853501611698
83.90000 3.15191770793559900644
84.00000 3.15063109852375449442
84.10000 3.14921662614403202950
84.20000 3.14767122674827651702
84.30000 3.14600018980562046627
84.40000 3.14421351556362978496
84.50000 3.14233667493363925191
84.60000 3.14039600109683619498
84.70000 3.13841978040287019855
84.80000 3.13643748456923655610
84.90000 3.13446962162181434659
85.00000 3.13253003865070701735
85.10000 3.13062745499556366488
85.20000 3.12876617222332548025
85.30000 3.12695499277028290265
85.40000 3.12519886843717515128
85.50000 3.12351234486515196164
85.60000 3.12191002766079086759
85.70000 3.12040986865523805342
85.80000 3.11902952851764454083
85.90000 3.11778199878904297967
86.00000 3.11667741814083159054
86.10000 3.11572442761695470197
86.20000 3.11493211474231007839
86.30000 3.11430507771300401866
86.40000 3.11385216116725747163
86.50000 3.11357975532440793778
86.60000 3.11349405722911248983
86.70000 3.11359844992654760924
86.80000 3.11389661617498149077
86.90000 3.11439005069788906169
87.00000 3.11508448767188335469
87.10000 3.11598502810539832670
87.20000 3.11710507750733356634
87.30000 3.11845632362632265230
87.40000 3.12005019617393335295
87.50000 3.12189270625529345721
87.60000 3.12398514577806531541
87.70000 3.12631819792835546869
87.80000 3.12887522918396348123
87.90000 3.13163594128500192112
88.00000 3.13458056559422316597
88.10000 3.13769504928633878864
88.20000 3.14096932540847969357
88.30000 3.14440293555946802102
88.40000 3.14799788846323720020
88.50000 3.15175385755201384825
88.60000 3.15566954540870771448
88.70000 3.15973335597768439293
88.80000 3.16392742339311569740
88.90000 3.16822802394603535897
89.00000 3.17260917774960110197
89.10000 3.17705086640189001554
89.20000 3.18153453709275329626
89.30000 3.18605507189392443496
89.40000 3.19060568113720376732
89.50000 3.19518467319480612208
89.60000 3.19979020658761314360
89.70000 3.20441363531286328846
89.80000 3.20903892932042817248
89.90000 3.21365183281667897608
90.00000 3.21822793486477585761
90.10000 3.22275289028510530633
90.20000 3.22720971934781455721
90.30000 3.23159027117253835812
90.40000 3.23589008452558536529
90.50000 3.24010769308259258668
90.60000 3.24424205965291683566
90.70000 3.24829179706395835364
90.80000 3.25225054119036161318
90.90000 3.25610928560651968790
91.00000 3.25985924483634722470
91.10000 3.26348672640000176851
91.20000 3.26698326105981142965
91.30000 3.27034190537166923910
91.40000 3.27355434057997577026
91.50000 3.27661846275470406652
91.60000 3.27952992754479982653
91.70000 3.28228225015719816599
91.80000 3.28487252356708661364
91.90000 3.28729276952251394690
92.00000 3.28953771498504026499
92.10000 3.29160348292105195967
92.20000 3.29348623753629794942
92.30000 3.29518953406082546085
92.40000 3.29671640155382489036
92.50000 3.29807194578938802142
92.60000 3.29926257542257463773
92.70000 3.30029218979289771611
92.80000 3.30116561194542313437
92.90000 3.30188108741350647689
93.00000 3.30244125085458560379
93.10000 3.30284826903462218369
93.20000 3.30310258374728652628
93.30000 3.30321095404622924303
93.40000 3.30317676678572562280
93.50000 3.30300566411579137031
93.60000 3.30270171456067161439
93.70000 3.30226942528755518258
93.80000 3.30170465754237321668
93.90000 3.30100443961864431782
94.00000 3.30016512975714595529
94.10000 3.29918203295134959426
94.20000 3.29805467220981647571
94.30000 3.29678679641268279573
94.40000 3.29539052015599510797
94.50000 3.29388137068504639247
94.60000 3.29227937242710312492
94.70000 3.29060438810927254862
94.80000 3.28887408065328642797
94.90000 3.28710281882511244333
95.00000 3.28529705922189021156
95.10000 3.28346205769108895911
95.20000 3.28160014224158638580
95.30000 3.27971936548998045519
95.40000 3.27782586616494928165
95.50000 3.27593940034030544030
95.60000 3.27408073877202973291
95.70000 3.27227432461644327830
95.80000 3.27054718137592382906
95.90000 3.26891974990301650873
96.00000 3.26741232353968451515
96.10000 3.26604164737576486403
96.20000 3.26481771377224060784
96.30000 3.26375679610429919055
96.40000 3.26286387366344169402
96.50000 3.26214878665581407904
96.60000 3.26161754363735908575
96.70000 3.26127130448188870087
96.80000 3.26110579651044133370
96.90000 3.26111720028382297942
97.00000 3.26130083450913801160
97.10000 3.26165659620046451020
97.20000 3.26218856384406448676
97.30000 3.26291277090975878266
97.40000 3.26383999795884602122
97.50000 3.26498903016074465952
97.60000 3.26636674081539717112
97.70000 3.26797529790327515566
97.80000 3.26980558531237450083
97.90000 3.27184681184724783868
98.00000 3.27408216365930560316
98.10000 3.27649745142751484484
98.20000 3.27908167069379350034
98.30000 3.28182931347381318986
98.40000 3.28473490627980510094
98.50000 3.28779394267417555871
98.60000 3.29099801851945817910
98.70000 3.29433360745674936266
98.80000 3.29778054195984969881
98.90000 3.30131569620174313919
99.00000 3.30491242972109625608
99.10000 3.30855077388801757527
99.20000 3.31221547036949273409
99.30000 3.31589617235175202944
99.40000 3.31958783212765738080
99.50000 3.32329559112577285048
99.60000 3.32702026992848361876
99.70000 3.33076542630338950142
99.80000 3.33452891857950453732
99.90000 3.33830644109824045973
100.00000 3.34208545383716961594
100.10000 3.34585657152753635486
100.20000 3.34960589789739294338
100.30000 3.35332114989990184805
100.40000 3.35699357685697694871
100.50000 3.36061442843552047974
100.60000 3.36417909584537428205
100.70000 3.36768330857430832740
100.80000 3.37112323498652300454
100.90000 3.37449790913166813892
101.00000 3.37780896718834589572
101.10000 3.38105879209885967342
101.20000 3.38425256490942176843
101.30000 3.38739585043023868908
101.40000 3.39049542812388997918
101.50000 3.39355166256136433671
101.60000 3.39656260991417615881
101.70000 3.39951804932405087532
101.80000 3.40240457186281713942
101.90000 3.40520320780184864432
102.00000 3.40789487066678745573
102.10000 3.41046377081548837261
102.20000 3.41290043555492547275
102.30000 3.41520243062413505304
102.40000 3.41737355097653905863
102.50000 3.41942062064847471142
102.60000 3.42135647816388755792
102.70000 3.42318738046458683774
102.80000 3.42491784986282554192
102.90000 3.42654480630459580745
103.00000 3.42806439662398990937
103.10000 3.42946735410704850173
103.20000 3.43074717420403918635
103.30000 3.43189939272846400263
103.40000 3.43292505445181543945
103.50000 3.43382895842585613197
103.60000 3.43462414233828502622
103.70000 3.43532317646447930227
103.80000 3.43593697634560811802
103.90000 3.43647687686909949328
104.00000 3.43695192237220565982
104.10000 3.43736554445130260719
104.20000 3.43772140770147341501
104.30000 3.43802341447800497669
104.40000 3.43827736334621497621
104.50000 3.43849200428370925127
104.60000 3.43868048057754269737
104.70000 3.43885589184382659556
104.80000 3.43903445671790267394
104.90000 3.43923439134845823901
105.00000 3.43946488496815446118
105.10000 3.43973845189107365073
105.20000 3.44005816114626178277
105.30000 3.44043000486886813222
105.40000 3.44085143025080349080
105.50000 3.44132527639832384386
105.60000 3.44185131646807195430
105.70000 3.44243681419122056193
105.80000 3.44308580217426472428
105.90000 3.44381186035198502392
106.00000 3.44462813587243405364
106.10000 3.44554906978394373874
106.20000 3.44659793905541004285
106.30000 3.44779175631316225235
106.40000 3.44915592783306913226
106.50000 3.45070875429294959790
106.60000 3.45246789502972786152
106.70000 3.45444433939743773663
106.80000 3.45664385074496791149
106.90000 3.45906634523609564143
107.00000 3.46170310363627227112
107.10000 3.46455281221126718733
107.20000 3.46761011618852559835
107.30000 3.47088201733651557434
107.40000 3.47437867695592444614
107.50000 3.47811497137946835870
107.60000 3.48210393955881219326
107.70000 3.48635016529909112341
107.80000 3.49085217047843491174
107.90000 3.49559562778834588700
108.00000 3.50056580024015546286
108.10000 3.50574663998327180882
108.20000 3.51112616967391247291
108.30000 3.51670014567548821034
108.40000 3.52246878658562423889
108.50000 3.52843422015630043401
108.60000 3.53459410878816466122
108.70000 3.54094164092265152372
108.80000 3.54745810561125584098
108.90000 3.55411823575792143341
109.00000 3.56089944774743674592
109.10000 3.56777809040248465955
109.20000 3.57473339953862853098
109.30000 3.58175499991568379188
109.40000 3.58883990846192524893
109.50000 3.59599052431496265198
109.60000 3.60320809331823076709
109.70000 3.61049124030041097674
109.80000 3.61783534568808147687
109.90000 3.62522934957279633905
110.00000 3.63265599410582779724
110.10000 3.64009316662664556036
110.20000 3.64751654040129062716
110.30000 3.65490439284682247076
110.40000 3.66223761682990744739
110.50000 3.66949891600338260680
110.60000 3.67667601123270038940
110.70000 3.68375900842251080066
110.80000 3.69074198130917843223
110.90000 3.69762222003722278583
111.00000 3.70439490835170002127
111.10000 3.71106437271007197493
111.20000 3.71763044995558965523
111.30000 3.72409680489685982061
111.40000 3.73046846679019657947
111.50000 3.73674702206906160799
111.60000 3.74293674222207501095
111.70000 3.74903384839454336981
111.80000 3.75503562340625471728
111.90000 3.76093614087596547162
112.00000 3.76673053758508188830
112.10000 3.77241157596052872678
112.20000 3.77797982254246561771
112.30000 3.78343240249710289441
112.40000 3.78877531552782897403
112.50000 3.79400978026704617507
112.60000 3.79913997322170271205
112.70000 3.80416875337793078824
112.80000 3.80909416814929898367
112.90000 3.81391510319894247118
113.00000 3.81862804318632217316
113.10000 3.82323004639650215228
113.20000 3.82771820158550856715
113.30000 3.83209499995094067344
113.40000 3.83636292653145630410
113.50000 3.84052744306065335528
113.60000 3.84458893314642937523
113.70000 3.84855285528690641107
113.80000 3.85241799334223336559
113.90000 3.85618254451069782340
114.00000 3.85983994549877676660
114.10000 3.86338464581382318253
114.20000 3.86680844345281733015
114.30000 3.87011058574002507792
114.40000 3.87328605472226902499
114.50000 3.87633965698621410164
114.60000 3.87927510134844651751
114.70000 3.88210193861740317902
114.80000 3.88482379032987801229
114.90000 3.88744936464939694782
115.00000 3.88997744269115267577
115.10000 3.89240843398646951395
115.20000 3.89473951239027024098
115.30000 3.89696861097610074142
115.40000 3.89909277739886563987
115.50000 3.90111441444697953375
115.60000 3.90303570234208849210
115.70000 3.90486300300048938861
115.80000 3.90660141805175717109
115.90000 3.90825796175764222033
116.00000 3.90983710910429106075
116.10000 3.91134797889742865562
116.20000 3.91279994764107509437
116.30000 3.91420667913703810848
116.40000 3.91558490630774088951
116.50000 3.91695567532911967722
116.60000 3.91833835163593293281
116.70000 3.91975552027176817394
116.80000 3.92122127672655066144
116.90000 3.92274561658871782621
117.00000 3.92433359726794888086
117.10000 3.92598481667275427582
117.20000 3.92770143776229508867
117.30000 3.92948175261725830551
117.40000 3.93133231781771407145
117.50000 3.93326452248574301250
117.60000 3.93529181640167569416
117.70000 3.93743069952856440111
117.80000 3.93969500583852302854
117.90000 3.94209408147915718919
118.00000 3.94463561759029904949
118.10000 3.94731871887462363296
118.20000 3.95014105948192690614
118.30000 3.95310156785997594484
118.40000 3.95619819611758076035
118.50000 3.95943007866132168170
118.60000 3.96279357875640552522
118.70000 3.96628770627724382684
118.80000 3.96990469556688476430
118.90000 3.97363471438128041729
119.00000 3.97746651553787439298
119.10000 3.98138852016403945425
119.20000 3.98538367950916364466
119.30000 3.98944256491668269260
119.40000 3.99355068144089039054
119.50000 3.99769539675010757315
119.60000 4.00186187207204841576
119.70000 4.00603782372520791455
119.80000 4.01021075302894772934
119.90000 4.01436871000970711780
120.00000 4.01850332477777104053
120.10000 4.02261322070827485615
120.20000 4.02669643641397432818
120.30000 4.03075649060905191268
120.40000 4.03479711205978732543
120.50000 4.03882252902365097223
120.60000 4.04283502065604947683
120.70000 4.04682750118892515168
120.80000 4.05079570751241415897
120.90000 4.05473376239550406316
121.00000 4.05863131430202711385
121.10000 4.06248325478468895559
121.20000 4.06628690905708226317
121.30000 4.07004239921563962077
121.40000 4.07375585053424624105
121.50000 4.07743502908200856104
121.60000 4.08108410224060440153
121.70000 4.08471198617062840767
121.80000 4.08832250614001830363
121.90000 4.09191837048920124227
122.00000 4.09549904703761346144
122.10000 4.09906260950634907474
122.20000 4.10260621698756265120
122.30000 4.10612747066819638937
122.40000 4.10962441223659756476
122.50000 4.11309589633672411900
122.60000 4.11654104074209370683
122.70000 4.11996001726242484174
122.80000 4.12335409592918662787
122.90000 4.12672164613376849454
123.00000 4.13006498301975873402
123.10000 4.13338581047184609410
123.20000 4.13668728380548485472
123.30000 4.13997423734375429265
123.40000 4.14325335724065998131
123.50000 4.14652799798988454870
123.60000 4.14980481475755676293
123.70000 4.15308660379674721754
123.80000 4.15637643821851150672
123.90000 4.15967377120814607758
124.00000 4.16297962130443295303
124.10000 4.16629188445000814251
124.20000 4.16961493143731439223
124.30000 4.17294689540245647253
124.40000 4.17629507810259978042
124.50000 4.17965974570586307672
124.60000 4.18304628491079452937
124.70000 4.18645772703917314975
124.80000 4.18989591107881819656
124.90000 4.19336268953354427109
125.00000 4.19685799338326433205
125.10000 4.20038531191199172348
125.20000 4.20394955771391243747
125.30000 4.20755811447352441675
125.40000 4.21121971643240196301
125.50000 4.21494849092999000079
125.60000 4.21875574540515440825
125.70000 4.22265724325110242542
125.80000 4.22666065817862884652
125.90000 4.23077296314822358017
126.00000 4.23499223854613457306
126.10000 4.23931799526987595382
126.20000 4.24374870087603090155
126.30000 4.24827904404607113373
126.40000 4.25290944653598285380
126.50000 4.25764576273484734349
126.60000 4.26249556401810229496
126.70000 4.26746681730860093632
126.80000 4.27256862582088902367
126.90000 4.27780544600078791381
127.00000 4.28317649945995104330
127.10000 4.28867834151898129969
127.20000 4.29430287027428935164
127.30000 4.30004414745546536929
127.40000 4.30589255847123988593
127.50000 4.31185032305633262226
127.60000 4.31791281210320410517
127.70000 4.32408796125286979574
127.80000 4.33037778055171532859
127.90000 4.33678943457173165992
128.00000 4.34332519810686061412
128.10000 4.34998412230998838619
128.20000 4.35676339783709163496
128.30000 4.36366072131587700501
128.40000 4.37067093887151380912
128.50000 4.37778932190243709539
128.60000 4.38501504934669522965
128.70000 4.39234758726651777717
128.80000 4.39978715414109549400
128.90000 4.40733469800978468869
129.00000 4.41499009936500310607
129.10000 4.42275396335789856923
129.20000 4.43062228820625150793
129.30000 4.43858821270311129996
129.40000 4.44664076522952323819
129.50000 4.45476697126089862545
129.60000 4.46295107867216039462
129.70000 4.47117940960491989068
129.80000 4.47943523253155207398
129.90000 4.48770745204107528174
130.00000 4.49598793574782626996
130.10000 4.50427467051943891553
130.20000 4.51256948664305888492
130.30000 4.52087572880421034030
130.40000 4.52919664458069208262
130.50000 4.53753526577094494762
130.60000 4.54588959577836645902
130.70000 4.55425192761116367296
130.80000 4.56261193867492964986
130.90000 4.57095525564460103477
131.00000 4.57926826866563911729
131.10000 4.58753749535815783287
131.20000 4.59575571184739974969
131.30000 4.60391896096184560110
131.40000 4.61202928495515951878
131.50000 4.62008840564658459436
131.60000 4.62810320514754726877
131.70000 4.63607328438302407299
131.80000 4.64400295379718723968
131.90000 4.65188792688076267674
132.00000 4.65972689627428701734
132.10000 4.66751104184189370408
132.20000 4.67524068512670265070
132.30000 4.68291092133952511723
132.40000 4.69052279897379882674
132.50000 4.69807672838801133175
132.60000 4.70557729622646832151
132.70000 4.71302862426932433753
132.80000 4.72043423134376484027
132.90000 4.72779522776833049250
133.00000 4.73511222539835902462
133.10000 4.74238217259163962457
133.20000 4.74959733469354220792
133.30000 4.75675336518396757627
133.40000 4.76383873640890577113
133.50000 4.77084840241345333821
133.60000 4.77777563824537495411
133.70000 4.78461793573457649805
133.80000 4.79137550380910972073
133.90000 4.79804983811652377463
134.00000 4.80464651694263560419
134.10000 4.81117222814544438960
134.20000 4.81763054121120832135
134.30000 4.82402684064195480301
134.40000 4.83036945345270665456
134.50000 4.83665753090633862794
134.60000 4.84289768667592233286
134.70000 4.84909073234570441771
134.80000 4.85523743606324571270
134.90000 4.86134017044682854396
135.00000 4.86739829021254433854
135.10000 4.87341230152108102957
135.20000 4.87938227542974951935
135.30000 4.88531055077924396222
135.40000 4.89119850668575911970
135.50000 4.89705278936106630163
135.60000 4.90287739752260172708
135.70000 4.90868019785899272837
135.80000 4.91446891050854039279
135.90000 4.92024923558024649788
136.00000 4.92602691625837546031
136.10000 4.93180452650802047174
136.20000 4.93758454480578995584
136.30000 4.94336924973949321102
136.40000 4.94916194197199411059
136.50000 4.95496363366170428243
136.60000 4.96077865381554793675
136.70000 4.96660861734896521733
136.80000 4.97245588190966255454
136.90000 4.97832230361293502300
137.00000 4.98420878859603954292
137.10000 4.99011702397228355821
137.20000 4.99604608877880549121
137.30000 5.00199871006470772360
137.40000 5.00797343075869363182
137.50000 5.01396801116849966685
137.60000 5.01998379584058020094
137.70000 5.02601594080669425805
137.80000 5.03205966381331770472
137.90000 5.03811268003098557136
138.00000 5.04416682411020184926
138.10000 5.05021849778413052772
138.20000 5.05626213137887066963
138.30000 5.06229141352115366345
138.40000 5.06830254904460098767
138.50000 5.07429294470589271673
138.60000 5.08026339045417998492
138.70000 5.08621714426311138397
138.80000 5.09216284617401056658
138.90000 5.09810595352175865309
139.00000 5.10405788492518959990
139.10000 5.11002296520729933989
139.20000 5.11600622066285216513
139.30000 5.12200625895332150559
139.40000 5.12801954612206992121
139.50000 5.13403845704363613116
139.60000 5.14005499862219373120
139.70000 5.14606587186541948563
139.80000 5.15206849829755272053
139.90000 5.15806110190146933276
140.00000 5.16405031943735033159
140.10000 5.17003852085668700194
140.20000 5.17603059956816715880
140.30000 5.18202948567431445486
140.40000 5.18803331848611010826
140.50000 5.19404176946729992313
140.60000 5.20004544340047089938
140.70000 5.20604148890968789597
140.80000 5.21202648878466464763
140.90000 5.21799608711026152682
141.00000 5.22395023508637570558
141.10000 5.22989611850761334029
141.20000 5.23583614760068671116
141.30000 5.24177916791188371405
141.40000 5.24773419659018171960
141.50000 5.25370792274913204467
141.60000 5.25970495808709787367
141.70000 5.26573022969749182345
141.80000 5.27178493888872519131
141.90000 5.27786700312048408857
142.00000 5.28397440855649867709
142.10000 5.29010449628086269242
142.20000 5.29625196156272383966
142.30000 5.30241710409036003441
142.40000 5.30860069158474190092
142.50000 5.31480570315698370591
142.60000 5.32103662971286075321
142.70000 5.32729632259376013021
142.80000 5.33359034912562440225
142.90000 5.33991920434579234655
143.00000 5.34628359429295520045
143.10000 5.35268229977242344459
143.20000 5.35911220852316172139
143.30000 5.36557236025663901399
143.40000 5.37205931409641083087
143.50000 5.37857203404602549160
143.60000 5.38511312980823087183
143.70000 5.39168561093263300446
143.80000 5.39829394454016370025
143.90000 5.40494255616912176633
144.00000 5.41163528219021796265
144.10000 5.41837778381408174767
144.20000 5.42516981349008097571
144.30000 5.43201300644135055995
144.40000 5.43890662652568434401
144.50000 5.44584863699543158722
144.60000 5.45284010209945547418
144.70000 5.45987630067367002431
144.80000 5.46695826464451802659
144.90000 5.47408817404926352178
145.00000 5.48126717827967221961
145.10000 5.48849718999436128890
145.20000 5.49578071456003419022
145.30000 5.50312160463068451717
145.40000 5.51052043636787540768
145.50000 5.51797540100569857551
145.60000 5.52548384748792836429
145.70000 5.53304305687765274596
145.80000 5.54064916878970058471
145.90000 5.54829854373735011617
146.00000 5.55598904596094393703
146.10000 5.56372228160087084697
146.20000 5.57150163752116292959
146.30000 5.57932985043669917631
146.40000 5.58721182599344446941
146.50000 5.59515027234461326581
146.60000 5.60314553424172626139
146.70000 5.61119595525641930864
146.80000 5.61930168952530969197
146.90000 5.62745703367924436079
147.00000 5.63566108753844423369
147.10000 5.64391583962340813358
147.20000 5.65222053513218820512
147.30000 5.66058192674021811122
147.40000 5.66900642608455683870
147.50000 5.67749689617563771680
147.60000 5.68605434277628057211
147.70000 5.69467708785414802996
147.80000 5.70335712174952270891
147.90000 5.71208553388086092654
148.00000 5.72085219665811677400
148.10000 5.72964442831734541834
148.20000 5.73845686758269535396
148.30000 5.74728178933328446555
148.40000 5.75611941178655535368
148.50000 5.76497054492995653501
148.60000 5.77384069349977822887
148.70000 5.78273431876633945016
148.80000 5.79165795863921853545
148.90000 5.80061727458104237922
149.00000 5.80961843291140765087
149.10000 5.81866332499320671943
149.20000 5.82774973344858040842
149.30000 5.83687399171697041356
149.40000 5.84602754820005958548
149.50000 5.85520485203839815235
149.60000 5.86439542284829221081
149.70000 5.87359488141929992948
149.80000 5.88280528775013936377
149.90000 5.89202989515659195624
150.00000 5.90127646793301830304
150.10000 5.91055306279217833400
150.20000 5.91986660409311925907
150.30000 5.92921856052060202683
150.40000 5.93860697641441835128
150.50000 5.94802412637036972535
150.60000 5.95746079012333911642
150.70000 5.96690680196917437994
150.80000 5.97635710754979901912
150.90000 5.98580428380188521512
151.00000 5.99525161440260153490
151.10000 6.00470333013521992767
151.20000 6.01416395413468920172
151.30000 6.02364195472747201364
151.40000 6.03313832546743453166
151.50000 6.04265558883203271383
151.60000 6.05219046932819192152
151.70000 6.06174100226222136469
151.80000 6.07129909542842404017
151.90000 6.08086284492636784878
152.00000 6.09042764170899579040
152.10000 6.09999604735847349384
152.20000 6.10957029652429811536
152.30000 6.11915458462760197002
152.40000 6.12875763681849308613
152.50000 6.13838597413489468819
152.60000 6.14804587368604464286
152.70000 6.15773952881948393314
152.80000 6.16746618254555166393
152.90000 6.17722479221454268099
153.00000 6.18700503514462965238
153.10000 6.19680365957063383865
153.20000 6.20661216220097000512
153.30000 6.21642406109581620134
153.40000 6.22623683069002764704
153.50000 6.23604828608197997811
153.60000 6.24585510942336862019
153.70000 6.25566132696607865205
153.80000 6.26546634924304736705
153.90000 6.27527214589112461705
154.00000 6.28508134430144030415
154.10000 6.29489680064963416076
154.20000 6.30472223797353343800
154.30000 6.31456246376136499454
154.40000 6.32442114321334549755
154.50000 6.33430152342845138103
154.60000 6.34420351828864329978
154.70000 6.35412656686117639691
154.80000 6.36406645305766743609
154.90000 6.37401935782446459303
155.00000 6.38398479425773695192
155.10000 6.39395787522110595895
155.20000 6.40394298132666075036
155.30000 6.41394181258210355461
155.40000 6.42395824866522618653
155.50000 6.43399573244208796623
155.60000 6.44405576726970915806
155.70000 6.45413984201961648199
155.80000 6.46424590727402634444
155.90000 6.47437279226837539693
156.00000 6.48452035046116575914
156.10000 6.49468669855829150295
156.20000 6.50487499986694594438
156.30000 6.51508547985350687984
156.40000 6.52531819907305363278
156.50000 6.53557371060100583730
156.60000 6.54584973875263959224
156.70000 6.55613864154389279339
156.80000 6.56643252195002762292
156.90000 6.57672478808167857791
157.00000 6.58701069539537031409
157.10000 6.59728443472691269714
157.20000 6.60754978358468366977
157.30000 6.61781266264450855526
157.40000 6.62808078808700098059
157.50000 6.63836137488778174756
157.60000 6.64866152705256909741
157.70000 6.65898154300047598502
157.80000 6.66932521423786920731
157.90000 6.67968745288744778707
158.00000 6.69006198895122346234
158.10000 6.70044000851742571588
158.20000 6.71081633906457016815
158.30000 6.72118314670750509820
158.40000 6.73153526670855375977
158.50000 6.74187273145993167523
158.60000 6.75218868083690327202
158.70000 6.76248240197998592913
158.80000 6.77275054852214382071
158.90000 6.78299324861089626604
159.00000 6.79320653895537022777
159.10000 6.80338944136038709538
159.20000 6.81354599467068982667
159.30000 6.82367889830192698524
159.40000 6.83379123945888472880
159.50000 6.84388283999930846273
159.60000 6.85396115551416004667
159.70000 6.86402451001283939908
159.80000 6.87407382502813974542
159.90000 6.88410598366534447124
160.00000 6.89411970560839623719
160.10000 6.90411511039423501876
160.20000 6.91409007177603956906
160.30000 6.92404611154049146689
160.40000 6.93398351010586121944
160.50000 6.94390397653157355352
160.60000 6.95381078210048795687
160.70000 6.96370633449616397592
160.80000 6.97359825471492155988
160.90000 6.98348730486488390809
161.00000 6.99338546925199883908
161.10000 7.00329931986788638358
161.20000 7.01323833112051026638
161.30000 7.02321188565203406393
161.40000 7.03322805475451648957
161.50000 7.04328813654489077796
161.60000 7.05339575083335303419
161.70000 7.06354146359409431335
161.80000 7.07372481160852058205
161.90000 7.08393369895949830804
162.00000 7.09416548563655935244
162.10000 7.10441278653943361925
162.20000 7.11467719966668621310
162.30000 7.12496098868035908349
162.40000 7.13526859385482418715
162.50000 7.14560873513754599838
162.60000 7.15598658154506323833
162.70000 7.16641231750476383375
162.80000 7.17689058525612469156
162.90000 7.18742618460335911086
163.00000 7.19802417508270112367
163.10000 7.20868698053986805234
163.20000 7.21941758313265876983
163.30000 7.23021879439433008366
163.40000 7.24109080109543993004
163.50000 7.25203523310539356621
163.60000 7.26305045554022018870
163.70000 7.27413493424207797050
163.80000 7.28528297292850526651
163.90000 7.29649204098284479174
164.00000 7.30775380920491874776
164.10000 7.31906800263401023142
164.20000 7.33042925691954277112
164.30000 7.34183923938995003107
164.40000 7.35329941492368444682
164.50000 7.36481350085621652193
164.60000 7.37638597497778718290
164.70000 7.38801824439044005261
164.80000 7.39971128957914141132
164.90000 7.41146255652398206191
165.00000 7.42326894139839177092
165.10000 7.43512200475049366892
165.20000 7.44701669075106880816
165.30000 7.45894800831665537357
165.40000 7.47091116680321664765
165.50000 7.48290764024580220530
165.60000 7.49493936753033379734
165.70000 7.50700882779299787337
165.80000 7.51912101475578061466
165.90000 7.53127956571789997178
166.00000 7.54348580128165946824
166.10000 7.55573719417377565527
166.20000 7.56803013332564631907
166.30000 7.58036116193067676977
166.40000 7.59272216040656922970
166.50000 7.60510594101785014706
166.60000 7.61750794493894833902
166.70000 7.62992108771630743659
166.80000 7.64234020327733120211
166.90000 7.65476087174994644195
167.00000 7.66717617003046304725
167.10000 7.67958148022703122618
167.20000 7.69197138010926299104
167.30000 7.70433895181500954710
167.40000 7.71667979523609622737
167.50000 7.72899180038638674709
167.60000 7.74126998687747616526
167.70000 7.75351314979887036755
167.80000 7.76571719150562422797
167.90000 7.77787838616662866628
168.00000 7.78999168040852274696
168.10000 7.80205467109465979291
168.20000 7.81406647540024450744
168.30000 7.82602820999835139234
168.40000 7.83794294001857352128
168.50000 7.84981767745735607922
168.60000 7.86165243891619772489
168.70000 7.87344562194589618542
168.80000 7.88518966958842404737
168.90000 7.89686970549134741135
169.00000 7.90846483566817157280
169.10000 7.91995424828710737167
169.20000 7.93132166304696029631
169.30000 7.94255325969332106184
169.40000 7.95364893305292926039
169.50000 7.96461352273297690360
169.60000 7.97545765291954891713
169.70000 7.98619416437147488415
169.80000 7.99683174387763394312
169.90000 8.00737633511620334158
170.00000 8.01782197727443933549
170.10000 8.02816254353983542960
170.20000 8.03838700321756093539
170.30000 8.04849062354538622717
170.40000 8.05847050052483594744
170.50000 8.06833166945069258039
170.60000 8.07808738604312202695
170.70000 8.08775236417201389080
170.80000 8.09734620583460047478
170.90000 8.10688522057207863118
171.00000 8.11638216820979912635
171.10000 8.12584357401316211185
171.20000 8.13527625267525872233
171.30000 8.14467805655502874401
171.40000 8.15404848542176624209
171.50000 8.16338650297993669607
171.60000 8.17268834372074902749
171.70000 8.18195532635781384098
171.80000 8.19118966625141698653
171.90000 8.20039461824289282781
172.00000 8.20957658399372019647
172.10000 8.21874616183806956733
172.20000 8.22790501410188862177
172.30000 8.23706184958495986647
172.40000 8.24622227681918600852
172.50000 8.25539184409032155542
172.60000 8.26457224808797953798
172.70000 8.27376829470302485821
172.80000 8.28298479485795023875
172.90000 8.29222286086680137774
173.00000 8.30149181135330639434
173.10000 8.31079897461086469275
173.20000 8.32015465216290315561
173.30000 8.32957286962722957124
173.40000 8.33906603810360767909
173.50000 8.34864589083313558166
173.60000 8.35832485760304724469
173.70000 8.36811018810298649380
173.80000 8.37800309073075002288
173.90000 8.38800049448669262535
174.00000 8.39809062671920682101
174.10000 8.40826634106948351013
174.20000 8.41851491377760760452
174.30000 8.42882725829720631842
174.40000 8.43919901775405460191
174.50000 8.44963046819149363917
174.60000 8.46012136369555871160
174.70000 8.47067967627633762596
174.80000 8.48131193801589872875
174.90000 8.49201987275665765089
175.00000 8.50280663387295900935
175.10000 8.51367201896960557325
175.20000 8.52461630209113869416
175.30000 8.53563730086658497071
175.40000 8.54673619959882697677
175.50000 8.55791971032475859135
175.60000 8.56919702901374534616
175.70000 8.58057697457956494964
175.80000 8.59207529657887716535
175.90000 8.60370313160530893965
176.00000 8.61546661782250770273
176.10000 8.62736803791956008843
176.20000 8.63940348066612756460
176.30000 8.65156536344336937357
176.40000 8.66383839462417489060
176.50000 8.67621137394277641281
176.60000 8.68866939595074016647
176.70000 8.70120508255097961634
176.80000 8.71380902229467041927
176.90000 8.72648027920054375000
177.00000 8.73922134058372502553
177.10000 8.75203106230433805125
177.20000 8.76490929803777262111
177.30000 8.77785735687229084742
177.40000 8.79086950789220849756
177.50000 8.80394057181265848190
177.60000 8.81706261831121396737
177.70000 8.83022624496416852708
177.80000 8.84342392134143934593
177.90000 8.85664738639977695256
178.00000 8.86989169781672136962
178.10000 8.88315145837022188954
178.20000 8.89642457632784070578
178.30000 8.90971464858673237632
178.40000 8.92302304140945273172
178.50000 8.93635793674346954310
178.60000 8.94972616294364617695
178.70000 8.96313186610294158735
178.80000 8.97658022905972806634
178.90000 8.99006745066959995386
179.00000 9.00358506050550954642
179.10000 9.01711734242679133163
179.20000 9.03064282804972859812
179.30000 9.04413911164893571043
179.40000 9.05758319224537953677
179.50000 9.07095492653970803534
179.60000 9.08424295460144548857
179.70000 9.09743953901788786161
179.80000 9.11054187779250592694
179.90000 9.12354835143766857430
180.00000 9.13645866960191529547
180.10000 9.14926472184235141447
180.20000 9.16196160562682122397
180.30000 9.17453562890160670174
180.40000 9.18697800581932382803
180.50000 9.19928577757762670539
180.60000 9.21145839905777352254
180.70000 9.22350730542503554860
180.80000 9.23544951148091112772
180.90000 9.24730250850214156656
181.00000 9.25908532538722207016
181.10000 9.27081211620330487215
181.20000 9.28249092284463265555
181.30000 9.29412109784701481861
181.40000 9.30569659341421898262
181.50000 9.31721160477473539278
181.60000 9.32865894591355504980
181.70000 9.34003472967954225690
181.80000 9.35133782018695975203
181.90000 9.36257241295094069618
182.00000 9.37374395381413221157
182.10000 9.38486054429680910215
182.20000 9.39593084559938638121
182.30000 9.40696147395943149772
182.40000 9.41795915081170863325
182.50000 9.42892977599690260838
182.60000 9.43988163278433274656
182.70000 9.45081696952776670373
182.80000 9.46174191862819729065
182.90000 9.47265457813542359720
183.00000 9.48356078468114211728
183.10000 9.49445916245901812873
183.20000 9.50535437488539929501
183.30000 9.51625133486994446984
183.40000 9.52715877640437983689
183.50000 9.53809040504717589877
183.60000 9.54906190176862347058
183.70000 9.56009025545282182196
183.80000 9.57119433742466645982
183.90000 9.58238537424377438088
184.00000 9.59367491821069576103
184.10000 9.60506481126041127141
184.20000 9.61655517989170589878
184.30000 9.62814169822676633419
184.40000 9.63981881768770589791
184.50000 9.65158128344925663766
184.60000 9.66342629632104142950
184.70000 9.67535321499344539562
184.80000 9.68736104530831451141
184.90000 9.69944998422209505441
185.00000 9.71161687851827276766
185.10000 9.72385942564602277889
185.20000 9.73617131601170008911
185.30000 9.74854985312589966856
185.40000 9.76098891561326382392
185.50000 9.77348995505873531257
185.60000 9.78605609699453950560
185.70000 9.79869259313394319324
185.80000 9.81140848863041681888
185.90000 9.82421195232640529984
186.00000 9.83711167311691140384
186.10000 9.85011475508184117723
186.20000 9.86322636060559040032
186.30000 9.87644681633784731838
186.40000 9.88977870710361243722
186.50000 9.90321787294867102077
186.60000 9.91676262066224916854
186.70000 9.93041123496549864810
186.80000 9.94416014905994964789
186.90000 9.95801025286773843659
187.00000 9.97196041284009510482
187.10000 9.98600889858911551731
187.20000 10.00015497774089499135
187.30000 10.01439769442056859639
187.40000 10.02873449051743517141
187.50000 10.04315929497073146966
187.60000 10.05766683943214535826
187.70000 10.07224959692287411098
187.80000 10.08690013049886402016
187.90000 10.10161233034969522038
188.00000 10.11637638833144641908
188.10000 10.13118829797798201006
188.20000 10.14604051643723725180
188.30000 10.16092626955072437996
188.40000 10.17584014942102950092
188.50000 10.19077312067666434318
188.60000 10.20571968298145057375
188.70000 10.22067629028284996686
188.80000 10.23564383579782439862
188.90000 10.25062353599457870559
189.00000 10.26562433851434094060
189.10000 10.28065640583051486702
189.20000 10.29573036920106023033
189.30000 10.31085415353058904860
189.40000 10.32603298599975420396
189.50000 10.34126566046816147646
189.60000 10.35654262712832172698
189.70000 10.37185151837582950654
189.80000 10.38717936899344200402
189.90000 10.40250912956105028190
190.00000 10.41782936823429643563
190.10000 10.43312624379111977397
190.20000 10.44839312862480304175
190.30000 10.46361798052953575048
190.40000 10.47879448955718379108
190.50000 10.49390981784587283576
190.60000 10.50895091050296038064
190.70000 10.52390411589909916355
190.80000 10.53875932053356079488
190.90000 10.55350757094952767912
191.00000 10.56814253429892002419
191.10000 10.58266253909804118157
191.20000 10.59706780115499685670
191.30000 10.61136114050652787413
191.40000 10.62553876946298662367
191.50000 10.63959862017087560019
191.60000 10.65354108945851862761
191.70000 10.66736073403562180294
191.80000 10.68105898497831534187
191.90000 10.69463824959731866105
192.00000 10.70810625016739362760
192.10000 10.72146828083658511739
192.20000 10.73473295922008485618
192.30000 10.74790484531990076550
192.40000 10.76098790843545181984
192.50000 10.77398386240772127879
192.60000 10.78689810764234483412
192.70000 10.79973035850979012765
192.80000 10.81248552570892461955
192.90000 10.82516706139383328824
193.00000 10.83777799951715194755
193.10000 10.85031668643957138210
193.20000 10.86277868543560082780
193.30000 10.87515428055202350654
193.40000 10.88743357881360394937
193.50000 10.89960113923638033232
193.60000 10.91165291016159476153
193.70000 10.92358503779565035524
193.80000 10.93540923090224365106
193.90000 10.94713797781963648891
194.00000 10.95879413211982917756
194.10000 10.97039930031523510725
194.20000 10.98197826242052802944
194.30000 10.99354999338516675488
194.40000 11.00512980252686524395
194.50000 11.01672952710712599711
194.60000 11.02835368255380173813
194.70000 11.04000899926811653864
194.80000 11.05169725336832595955
194.90000 11.06342111011191691409
195.00000 11.07518531655073480919
195.10000 11.08699082390542073095
195.20000 11.09884297869084189883
195.30000 11.11074359208698506630
195.40000 11.12269415023707284533
195.50000 11.13469545463503011564
195.60000 11.14674649148611435307
195.70000 11.15884528473605103957
195.80000 11.17099024347407618842
195.90000 11.18317978154683874703
196.00000 11.19541174895581944535
196.10000 11.20768406902648197590
196.20000 11.21999658405518410521
196.30000 11.23234580686550088018
196.40000 11.24473551907295861410
196.50000 11.25716743693452398317
196.60000 11.26964664167683653287
196.70000 11.28217932335419848603
196.80000 11.29477851037323352079
196.90000 11.30744973280774748543
197.00000 11.32020613348931027317
197.10000 11.33305390114778374073
197.20000 11.34599920365623857908
197.30000 11.35904285217742278766
197.40000 11.37218287757016331037
197.50000 11.38541749595903048718
197.60000 11.39874198220110603798
197.70000 11.41215232311284916280
197.80000 11.42564843149599978098
197.90000 11.43923232130495721929
198.00000 11.45290878056858531967
198.10000 11.46668556606895016153
198.20000 11.48056768839036983620
198.30000 11.49456066623605236431
198.40000 11.50866169267938816667
198.50000 11.52286663807617796036
198.60000 11.53716051903526217034
198.70000 11.55153152429741672823
198.80000 11.56596181053370070308
198.90000 11.58043784729942756407
199.00000 11.59494854366357246405
199.10000 11.60949223499085682557
199.20000 11.62407416851053991931
199.30000 11.63870440112906209726
199.40000 11.65339557970765875262
199.50000 11.66816113367526305691
199.60000 11.68301113631674152398
199.70000 11.69795122638049812107
199.80000 11.71298036593872208818
199.90000 11.72809093506671272348
200.00000 11.74327511803312900652
200.10000 11.75851988614336613097
200.20000 11.77381819831829236148
200.30000 11.78916061748146681852
200.40000 11.80454324743998724785
200.50000 11.81996387149728135750
200.60000 11.83541731296830952601
200.70000 11.85090061212205930800
200.80000 11.86640785469848916738
200.90000 11.88193010512862762817
201.00000 11.89745585615832406985
201.10000 11.91297448685562324620
201.20000 11.92847105985285106606
201.30000 11.94393114116499752353
201.40000 11.95934060377832871428
201.50000 11.97468346309934824742
201.60000 11.98994831914399871238
201.70000 12.00512314640424669392
201.80000 12.02020005048643106816
201.90000 12.03517317104702070933
202.00000 12.05004253541343313709
202.10000 12.06480768477943870453
202.20000 12.07947211952753339356
202.30000 12.09403754668113307160
202.40000 12.10849845868648570643
202.50000 12.12285007365924657049
202.60000 12.13708138654750885245
202.70000 12.15117980526109242381
202.80000 12.16513344435440214871
202.90000 12.17893790898639896666
203.00000 12.19258961984684367651
203.10000 12.20609684592027968725
203.20000 12.21946580628228608653
203.30000 12.23270787089281389416
203.40000 12.24582560280383872166
203.50000 12.25881596541419655877
203.60000 12.27166793473674466016
203.70000 12.28436412494004510082
203.80000 12.29688572074486670920
