# Supplementary material for: Direct tracking of H2 roaming reaction in real time
Source: Nat Commun. 2024 Aug 6;15:6656. doi: 10.1038/s41467-024-49671-6 (PMC11303762; doi:10.1038/s41467-024-49671-6)
Supplement: Supplementary file 8 — Source Data [file 41467_2024_49671_MOESM8_ESM.zip › SourceData/Data-Fig7-SuppInfo/FigS7.R08.dat]

# Bond Length
# X-Axis:  Time in Trajectory (femtosec)
# Y-Axis:  Bond Length (Angstroms)
#                  X                   Y
0 1.09375621605730771727
.10000 1.09811746395410723383
.20000 1.10282580252776095445
.30000 1.10785378517835105151
.40000 1.11317521101082735168
.50000 1.11876678121760479807
.60000 1.12461226511407032582
.70000 1.13069214888801629106
.80000 1.13699670675908292183
.90000 1.14351182675606814206
1.00000 1.15022745826119105041
1.10000 1.15713155717187144735
1.20000 1.16421178098746277890
1.30000 1.17145841934359753014
1.40000 1.17886127102768118717
1.50000 1.18641265096803481447
1.60000 1.19410466582540410070
1.70000 1.20193230437325379344
1.80000 1.20988330601632817140
1.90000 1.21794746482350378920
2.00000 1.22610712794926691919
2.10000 1.23434421614272572407
2.20000 1.24263747077254997767
2.30000 1.25096602829573273748
2.40000 1.25930775920979697583
2.50000 1.26764784525908456261
2.60000 1.27596911425512177245
2.70000 1.28425856733175037051
2.80000 1.29250285396164599726
2.90000 1.30068904791076026035
3.00000 1.30880471159451439376
3.10000 1.31683160897246083686
3.20000 1.32475398373169650189
3.30000 1.33255719295083166047
3.40000 1.34022616237745485968
3.50000 1.34774907277949926252
3.60000 1.35511635955699391002
3.70000 1.36232058790506429019
3.80000 1.36935377260078412506
3.90000 1.37620957550839617750
4.00000 1.38288566108590481689
4.10000 1.38937132109778342005
4.20000 1.39566316565459303519
4.30000 1.40175225451218732826
4.40000 1.40763634975621455780
4.50000 1.41331119862116708552
4.60000 1.41877521392291034060
4.70000 1.42402674767856800955
4.80000 1.42906815953508669585
4.90000 1.43389383699630984919
5.00000 1.43850721429577821912
5.10000 1.44290371822446975077
5.20000 1.44708192011198868409
5.30000 1.45103894889592815505
5.40000 1.45477269117927835812
5.50000 1.45827956822654550967
5.60000 1.46155806903899647965
5.70000 1.46460533802181671551
5.80000 1.46741951785609012322
5.90000 1.46999783641949623108
6.00000 1.47234134699430349183
6.10000 1.47444945074085194967
6.20000 1.47632193289471927427
6.30000 1.47795817869823366663
6.40000 1.47936002469074444028
6.50000 1.48052613490779013671
6.60000 1.48145405367463219210
6.70000 1.48213911101320040700
6.80000 1.48257782089811393481
6.90000 1.48276523512557442209
7.00000 1.48269946553912266526
7.10000 1.48237847773266055334
7.20000 1.48179906964810853197
7.30000 1.48096122283130695075
7.40000 1.47986465481441916894
7.50000 1.47850900783525833749
7.60000 1.47689089316882172993
7.70000 1.47500844333380003875
7.80000 1.47285692783243546109
7.90000 1.47042920956093632681
8.00000 1.46772234783456233916
8.10000 1.46473253238193627553
8.20000 1.46145672492687924953
8.30000 1.45789463058686103386
8.40000 1.45404880283469165270
8.50000 1.44992045635096824093
8.60000 1.44551183778272808719
8.70000 1.44082726490651890356
8.80000 1.43587194625182366921
8.90000 1.43064514592333482673
9.00000 1.42515336250980371463
9.10000 1.41940061927949009895
9.20000 1.41338979767260241816
9.30000 1.40712832098462150169
9.40000 1.40061945948962168487
9.50000 1.39387410949698036207
9.60000 1.38689788988879783355
9.70000 1.37969983555482096027
9.80000 1.37229031062126209271
9.90000 1.36467994314014888726
10.00000 1.35687597733138455029
10.10000 1.34888866952613995185
10.20000 1.34072399655596528000
10.30000 1.33238736003085829334
10.40000 1.32388090613317631608
10.50000 1.31520590632303655268
10.60000 1.30636475445183379304
10.70000 1.29735815208214574196
10.80000 1.28818983113320685768
10.90000 1.27886760512650409382
11.00000 1.26940245530131223234
11.10000 1.25981102551215989903
11.20000 1.25010808433911025563
11.30000 1.24031438758727619623
11.40000 1.23044745014608405258
11.50000 1.22052842604217948628
11.60000 1.21057078912593954924
11.70000 1.20059151001870740365
11.80000 1.19061108154972251627
11.90000 1.18064725634882157210
12.00000 1.17072933262987820296
12.10000 1.16088940906660010755
12.20000 1.15116510288533329913
12.30000 1.14159999563813944506
12.40000 1.13223896571086088019
12.50000 1.12312423075410495748
12.60000 1.11429658246491988422
12.70000 1.10579226771125506907
12.80000 1.09764033178860551561
12.90000 1.08987096390903083825
13.00000 1.08250830013122763122
13.10000 1.07558194839909804057
13.20000 1.06911504113495662670
13.30000 1.06313888952196645716
13.40000 1.05768106479269070821
13.50000 1.05276811872558146915
13.60000 1.04842424399810594994
13.70000 1.04466841987110915058
13.80000 1.04151967580694316905
13.90000 1.03899259517813696495
14.00000 1.03710072314168212617
14.10000 1.03585728033064477757
14.20000 1.03527569995629666570
14.30000 1.03536308757073235733
14.40000 1.03612936762404336359
14.50000 1.03757235580175323019
14.60000 1.03968957752686931511
14.70000 1.04247370551827349195
14.80000 1.04591328006627777017
14.90000 1.05000032703375859472
15.00000 1.05472329475365243778
15.10000 1.06007552111913234198
15.20000 1.06604283368164902269
15.30000 1.07260989062985989230
15.40000 1.07975406708287049637
15.50000 1.08744583309192922761
15.60000 1.09565202898730580500
15.70000 1.10433661452203965218
15.80000 1.11346980629606656613
15.90000 1.12302161992946511572
16.00000 1.13296742362611644510
16.10000 1.14328802687205641880
16.20000 1.15396130944932464837
16.30000 1.16496604004494482946
16.40000 1.17627564749934358232
16.50000 1.18786077117564582026
16.60000 1.19969244713176384988
16.70000 1.21174201406404985640
16.80000 1.22398105486196149701
16.90000 1.23638611742489247346
17.00000 1.24893695672519835960
17.10000 1.26161606384985444192
17.20000 1.27440701287265364765
17.30000 1.28729409020705132731
17.40000 1.30026515521835006989
17.50000 1.31330714947570433151
17.60000 1.32640838262316481788
17.70000 1.33956023541795237928
17.80000 1.35275386022069809505
17.90000 1.36598349775390771372
18.00000 1.37924224691422499944
18.10000 1.39252809658692344820
18.20000 1.40583327868598984876
18.30000 1.41915679728104744754
18.40000 1.43249407350990461261
18.50000 1.44584119731698058984
18.60000 1.45919506010951119858
18.70000 1.47255076844942768852
18.80000 1.48590398963089132692
18.90000 1.49924807707096959944
19.00000 1.51257751527285371055
19.10000 1.52588795848286318403
19.20000 1.53917200805465533907
19.30000 1.55242646880327314264
19.40000 1.56564745150720313750
19.50000 1.57883132596582336750
19.60000 1.59197655925299352379
19.70000 1.60508365167956277455
19.80000 1.61814966841204154417
19.90000 1.63117421270292278980
20.00000 1.64415598632155337233
20.10000 1.65709218407848390889
20.20000 1.66998289633007918420
20.30000 1.68282367282166553196
20.40000 1.69561315213287962984
20.50000 1.70834948203814549580
20.60000 1.72102947008207851896
20.70000 1.73365224724164332621
20.80000 1.74621697285990208073
20.90000 1.75872245790261062441
21.00000 1.77116878698897581944
21.10000 1.78355870832753918630
21.20000 1.79589043980583626247
21.30000 1.80816609150542362447
21.40000 1.82038975387497718139
21.50000 1.83256113850916308248
21.60000 1.84468343910818476236
21.70000 1.85676108890724010669
21.80000 1.86879592241501854150
21.90000 1.88079362111423591461
22.00000 1.89275954856685375010
22.10000 1.90469842825603234653
22.20000 1.91661457752178228599
22.30000 1.92851049116695240237
22.40000 1.94038950216135729329
22.50000 1.95225139952235659807
22.60000 1.96409618322346932867
22.70000 1.97591977769695903208
22.80000 1.98772133172711108780
22.90000 1.99949656013957673425
23.00000 2.01124185010231924618
23.10000 2.02295473075251983009
23.20000 2.03463367911204104298
23.30000 2.04627461688625752253
23.40000 2.05787684215504014209
23.50000 2.06943534687411773705
23.60000 2.08094784130068959304
23.70000 2.09240712863653759824
23.80000 2.10381122466513140333
23.90000 2.11515341064755867981
24.00000 2.12643253000959332107
24.10000 2.13764140327745336267
24.20000 2.14877841438548521175
24.30000 2.15984098530169576926
24.40000 2.17082704181102369093
24.50000 2.18173695997409366892
24.60000 2.19256726259127567044
24.70000 2.20332163406026583679
24.80000 2.21400042945863043479
24.90000 2.22460552915927096955
25.00000 2.23513686167916795868
25.10000 2.24559390175294161533
25.20000 2.25597821787600600051
25.30000 2.26628750202815176712
25.40000 2.27652152348577631452
25.50000 2.28667893385560361225
25.60000 2.29676019753282036015
25.70000 2.30676440604540280824
25.80000 2.31669284849653731562
25.90000 2.32654516488354465815
26.00000 2.33631934682504394998
26.10000 2.34601534318277637303
26.20000 2.35562655690879830936
26.30000 2.36514985764813642600
26.40000 2.37457716805392534288
26.50000 2.38390420490442526506
26.60000 2.39312399771219543884
26.70000 2.40223121067019691654
26.80000 2.41122407884688311479
26.90000 2.42009893997786792964
27.00000 2.42885582580399366116
27.10000 2.43749590894548990215
27.20000 2.44601861453689677353
27.30000 2.45442381043066806376
27.40000 2.46271212060423335221
27.50000 2.47088561882354238611
27.60000 2.47894144437923341602
27.70000 2.48687911122213578337
27.80000 2.49469931638965259888
27.90000 2.50239881622214647338
28.00000 2.50997838978067697625
28.10000 2.51743574344093239658
28.20000 2.52477271942584962651
28.30000 2.53198776469042203782
28.40000 2.53908074813011805483
28.50000 2.54605439092510354799
28.60000 2.55290620008334814651
28.70000 2.55963583454775847533
28.80000 2.56624089355987778827
28.90000 2.57271858559987085113
29.00000 2.57906499149381654352
29.10000 2.58527657269024120169
29.20000 2.59134798713333752055
29.30000 2.59727845034470649457
29.40000 2.60306148627380678704
29.50000 2.60870053422062993221
29.60000 2.61419200890561977098
29.70000 2.61953816411252157194
29.80000 2.62473994069393472930
29.90000 2.62979805923591783306
30.00000 2.63471815281976603304
30.10000 2.63949979622541361544
30.20000 2.64414720188211155499
30.30000 2.64866248525590742169
30.40000 2.65304568701652780263
30.50000 2.65729804567233293255
30.60000 2.66141745695879134849
30.70000 2.66540405190301307157
30.80000 2.66925835713855169714
30.90000 2.67297921453703040200
31.00000 2.67657018784226915703
31.10000 2.68003567904981444110
31.20000 2.68337493554832922084
31.30000 2.68659529462589508198
31.40000 2.68969669336469981094
31.50000 2.69267724327926090192
31.60000 2.69553720990287945236
31.70000 2.69827359199859494159
31.80000 2.70087763489185122320
31.90000 2.70334699045701493536
32.00000 2.70567531761333107667
32.10000 2.70786159622847046277
32.20000 2.70990441837807261065
32.30000 2.71180380268005376952
32.40000 2.71356134555716281857
32.50000 2.71517898950989969537
32.60000 2.71666062339538465950
32.70000 2.71800803065130769675
32.80000 2.71922175105120840161
32.90000 2.72030326286280074373
33.00000 2.72125551503896818469
33.10000 2.72207351550927073781
33.20000 2.72275919712247046887
33.30000 2.72331158640541901543
33.40000 2.72372454372941317812
33.50000 2.72399733781257576323
33.60000 2.72412683764210949781
33.70000 2.72410835183129233766
33.80000 2.72394375222580541449
33.90000 2.72363227202553905999
34.00000 2.72317638541263059330
34.10000 2.72258330522226628891
34.20000 2.72185560617954162627
34.30000 2.72100199616685323739
34.40000 2.72002680455432276977
34.50000 2.71893397074772670912
34.60000 2.71772457108184529877
34.70000 2.71639851029612368987
34.80000 2.71495216782727131713
34.90000 2.71338051971152767027
35.00000 2.71167900956842603944
35.10000 2.70984239870900979302
35.20000 2.70786854323949780617
35.30000 2.70575677439085422314
35.40000 2.70350822220110882354
35.50000 2.70112427366735572046
35.60000 2.69860884112277376196
35.70000 2.69596114454567019080
35.80000 2.69318189039619082316
35.90000 2.69027122743153910421
36.00000 2.68722177572227930917
36.10000 2.68403163636440768387
36.20000 2.68069505181286892306
36.30000 2.67720971458737240254
36.40000 2.67357290573288836955
36.50000 2.66978637446987507094
36.60000 2.66585072875676968200
36.70000 2.66176774392207255179
36.80000 2.65753822326547167952
36.90000 2.65316334333206857684
37.00000 2.64864167933376748786
37.10000 2.64397193813606879589
37.20000 2.63915087492265208691
37.30000 2.63417567149402547206
37.40000 2.62904854606642819215
37.50000 2.62376876764893289252
37.60000 2.61834413298290490392
37.70000 2.61277834187460303205
37.80000 2.60707771688474987049
37.90000 2.60124640462240716193
38.00000 2.59528901727688124550
38.10000 2.58920236890765261017
38.20000 2.58298696027719040438
38.30000 2.57663930405887428316
38.40000 2.57015139010662171538
38.50000 2.56352315707484881693
38.60000 2.55674915906390785694
38.70000 2.54982667875857789645
38.80000 2.54275743978657940726
38.90000 2.53554079479723615035
39.00000 2.52817666667205043248
39.10000 2.52066766855886815454
39.20000 2.51301323184817313846
39.30000 2.50521892413118259200
39.40000 2.49729084498001553859
39.50000 2.48923427189688194683
39.60000 2.48105818321658873587
39.70000 2.47277016289080130108
39.80000 2.46437569855186650272
39.90000 2.45587794571310078369
40.00000 2.44727473371769194179
40.10000 2.43856164986780680734
40.20000 2.42973363729957033329
40.30000 2.42078392887882498847
40.40000 2.41171100035680062824
40.50000 2.40251415191960940090
40.60000 2.39319752727454571887
40.70000 2.38376702502111141188
40.80000 2.37423249992034267915
40.90000 2.36460158554734120773
41.00000 2.35488254364777183041
41.10000 2.34507976126932620798
41.20000 2.33519792237510351892
41.30000 2.32524183142248668775
41.40000 2.31521422356226033963
41.50000 2.30512235461677825445
41.60000 2.29497174349685621570
41.70000 2.28477271112576972672
41.80000 2.27453369217187020326
41.90000 2.26426068959693773154
42.00000 2.25396174463365726397
42.10000 2.24363750350296114852
42.20000 2.23328783575561526855
42.30000 2.22291203487452467388
42.40000 2.21250568435925153896
42.50000 2.20206616087846007297
42.60000 2.19159106228830929680
42.70000 2.18108084006301793013
42.80000 2.17053772379196395297
42.90000 2.15996499696893236483
43.00000 2.14936557465615885861
43.10000 2.13874430834029339796
43.20000 2.12810488178825434505
43.30000 2.11745024418851457459
43.40000 2.10678482050493234514
43.50000 2.09610967227027507936
43.60000 2.08542888508551161287
43.70000 2.07474790657226595019
43.80000 2.06406966502150794047
43.90000 2.05339594529111700980
44.00000 2.04272870244827176364
44.10000 2.03207358400255771840
44.20000 2.02142730310689135106
44.30000 2.01079314847126928437
44.40000 2.00016914849469668546
44.50000 1.98955573070723505179
44.60000 1.97895296625614627061
44.70000 1.96835918661406917518
44.80000 1.95777498962087060368
44.90000 1.94720181141888834264
45.00000 1.93664468665860336230
45.10000 1.92610934896853662512
45.20000 1.91560169301057990059
45.30000 1.90513214766955208187
45.40000 1.89470752260553396473
45.50000 1.88433350449064615680
45.60000 1.87401931633294537928
45.70000 1.86376295701626176514
45.80000 1.85356623514375660413
45.90000 1.84342584304983638254
46.00000 1.83334096529641752288
46.10000 1.82330850468728961062
46.20000 1.81332997453331697800
46.30000 1.80340812080626940931
46.40000 1.79354640978648779430
46.50000 1.78374664224519284727
46.60000 1.77401193468815197821
46.70000 1.76434586328049637309
46.80000 1.75474904213594030387
46.90000 1.74522491836783031878
47.00000 1.73577517710272605453
47.10000 1.72640503585022017277
47.20000 1.71712426274716647252
47.30000 1.70793925022671693385
47.40000 1.69885991665381286669
47.50000 1.68989216796930566755
47.60000 1.68103912491470584451
47.70000 1.67230094924627726230
47.80000 1.66367407597912638749
47.90000 1.65515557697577178540
48.00000 1.64673825762839432490
48.10000 1.63841800428492606332
48.20000 1.63019360419859333957
48.30000 1.62206602990291366251
48.40000 1.61403869992543859078
48.50000 1.60611499687195499394
48.60000 1.59830302420567295878
48.70000 1.59060787416572284489
48.80000 1.58303565794204395741
48.90000 1.57559191918815069810
49.00000 1.56827769849252144493
49.10000 1.56109735246364440178
49.20000 1.55405375959810347868
49.30000 1.54715008704585606535
49.40000 1.54039119236413449443
49.50000 1.53378584398050825145
49.60000 1.52734057437625875440
49.70000 1.52106322569576311481
49.80000 1.51495889559915123130
49.90000 1.50903038925463658138
50.00000 1.50327377088606185791
50.10000 1.49768120053968761833
50.20000 1.49224680569703348251
50.30000 1.48696332753837611245
50.40000 1.48182968274157607387
50.50000 1.47685008886277959962
50.60000 1.47203628859889184458
50.70000 1.46740027629478113029
50.80000 1.46295857580759955022
50.90000 1.45872069904042974062
51.00000 1.45469355411062435902
51.10000 1.45087563589647476029
51.20000 1.44726200395436347543
51.30000 1.44384170093365844715
51.40000 1.44060635315099176470
51.50000 1.43754590035309829059
51.60000 1.43465411722965476596
51.70000 1.43192930684653563312
51.80000 1.42936361750885488249
51.90000 1.42695915480787325862
52.00000 1.42471168600457545345
52.10000 1.42262114038488827737
52.20000 1.42068912283933531916
52.30000 1.41891855952094727683
52.40000 1.41731793985047688028
52.50000 1.41589658032781476168
52.60000 1.41466289604626303000
52.70000 1.41362497938668302240
52.80000 1.41278437852985902839
52.90000 1.41213767739268255812
53.00000 1.41167408246698359507
53.10000 1.41138050826168064945
53.20000 1.41124577215735176139
53.30000 1.41125906009527534937
53.40000 1.41142196842935670667
53.50000 1.41173702076059477402
53.60000 1.41221821827471125426
53.70000 1.41287924641421497525
53.80000 1.41373398835636684992
53.90000 1.41478959425138549468
54.00000 1.41604904240283994480
54.10000 1.41750558864859506415
54.20000 1.41914923586668643211
54.30000 1.42096576758696055506
54.40000 1.42294016009950327074
54.50000 1.42506041569682230788
54.60000 1.42731793493741260421
54.70000 1.42970885702264571233
54.80000 1.43222719302595284859
54.90000 1.43487342725482236174
55.00000 1.43764490256634652737
55.10000 1.44054055307235276735
55.20000 1.44355717998699310269
55.30000 1.44669257489419637927
55.40000 1.44994861338255708543
55.50000 1.45332360575922663295
55.60000 1.45682014549566138267
55.70000 1.46043977351412885984
55.80000 1.46418559064928650867
55.90000 1.46805616553795379644
56.00000 1.47205321444402953350
56.10000 1.47617415419793880091
56.20000 1.48041629354381262835
56.30000 1.48477542467842590568
56.40000 1.48924528611810620026
56.50000 1.49381952973644041858
56.60000 1.49849158474981099908
56.70000 1.50325249500707631454
56.80000 1.50809336182810644980
56.90000 1.51300838475733504442
57.00000 1.51799046877014349717
57.10000 1.52303300140147980970
57.20000 1.52813291180512174714
57.30000 1.53328399652445339151
57.40000 1.53848247645626435324
57.50000 1.54371991142208177452
57.60000 1.54898701114405733418
57.70000 1.55426999710024641522
57.80000 1.55955831666436891852
57.90000 1.56483847366749006577
58.00000 1.57010147331852408525
58.10000 1.57534013917439429916
58.20000 1.58055438078004769421
58.30000 1.58574422926460621567
58.40000 1.59091139112899685089
58.50000 1.59606134670506947904
58.60000 1.60119457690375656605
58.70000 1.60631173705541976283
58.80000 1.61140944054420880136
58.90000 1.61648374976242801696
59.00000 1.62153094711294363257
59.10000 1.62654819295156453104
59.20000 1.63153563886940575773
59.30000 1.63649318082844451551
59.40000 1.64142359069863498778
59.50000 1.64632649179711616520
59.60000 1.65119949292415905828
59.70000 1.65604172208945267261
59.80000 1.66084463646904673381
59.90000 1.66559744904013346654
60.00000 1.67028585652426572895
60.10000 1.67489822173318937463
60.20000 1.67942450638931668532
60.30000 1.68385426484033944142
60.40000 1.68818600932065539967
60.50000 1.69241871337119172141
60.60000 1.69655706478296803560
60.70000 1.70060627528361190626
60.80000 1.70457401321767193014
60.90000 1.70846549521668713155
61.00000 1.71228235009913011717
61.10000 1.71602347047439884367
61.20000 1.71968767295808688657
61.30000 1.72326796494509233942
61.40000 1.72676276896422572827
61.50000 1.73016502302497145354
61.60000 1.73347602411051535143
61.70000 1.73669246182218456705
61.80000 1.73981342318393439851
61.90000 1.74284017356526413070
62.00000 1.74576870543752158302
62.10000 1.74859857952389976199
62.20000 1.75132115733151582342
62.30000 1.75393242195701485356
62.40000 1.75642240069210003229
62.50000 1.75878444796683371173
62.60000 1.76100966363759628290
62.70000 1.76309336296465026424
62.80000 1.76502879711663628142
62.90000 1.76681379259869940602
63.00000 1.76845062038045043063
63.10000 1.76994227481971852018
63.20000 1.77129345089203104635
63.30000 1.77251076130188840103
63.40000 1.77360036377448908099
63.50000 1.77456616940620165762
63.60000 1.77541077700767604639
63.70000 1.77613199415274314234
63.80000 1.77672884800438809107
63.90000 1.77719845998836044456
64.00000 1.77753757422452254614
64.10000 1.77774616972558824298
64.20000 1.77782444485640932476
64.30000 1.77777772717654441875
64.40000 1.77760903976127439134
64.50000 1.77732216324475062795
64.60000 1.77692365524380365822
64.70000 1.77641636565108237577
64.80000 1.77579994994058945096
64.90000 1.77507321497593445039
65.00000 1.77423601821431863298
65.10000 1.77328636927626554177
65.20000 1.77222344442962383467
65.30000 1.77105042229152809628
65.40000 1.76977004788588282854
65.50000 1.76839088010230362644
65.60000 1.76691988444467962527
65.70000 1.76536975509523216709
65.80000 1.76375203232228764454
65.90000 1.76207588235041682611
66.00000 1.76035504921620854252
66.10000 1.75859991218269995681
66.20000 1.75681902133401322073
66.30000 1.75502088087122199914
66.40000 1.75321547923493990579
66.50000 1.75141104623928873974
66.60000 1.74961567770867896964
66.70000 1.74783816429553911946
66.80000 1.74608968730618187566
66.90000 1.74437802705061611309
67.00000 1.74270872310922917466
67.10000 1.74109080686821156967
67.20000 1.73952979172936270812
67.30000 1.73803051129201986745
67.40000 1.73659981030115283149
67.50000 1.73524429661474467558
67.60000 1.73396897001561132319
67.70000 1.73278213829581011179
67.80000 1.73168704673592797536
67.90000 1.73068797981785266688
68.00000 1.72978149967994512598
68.10000 1.72896712642346095012
68.20000 1.72823555184615965589
68.30000 1.72757721988048916273
68.40000 1.72698472942988120678
68.50000 1.72644970874248173102
68.60000 1.72596144114925116712
68.70000 1.72551566350641975272
68.80000 1.72510644036215921838
68.90000 1.72472844549395659348
69.00000 1.72437676264846482649
69.10000 1.72404709666847558541
69.20000 1.72373222695637967236
69.30000 1.72342646488470751926
69.40000 1.72312562155113925982
69.50000 1.72282438044160496492
69.60000 1.72252024133651329351
69.70000 1.72221235872612411119
69.80000 1.72189705609423701110
69.90000 1.72157463808166040257
70.00000 1.72124244351689166682
70.10000 1.72089740007270625198
70.20000 1.72053595154910959506
70.30000 1.72015317924480202380
70.40000 1.71974297768271174877
70.50000 1.71930010678124486644
70.60000 1.71881565263904901407
70.70000 1.71828303976353092559
70.80000 1.71769203586323936824
70.90000 1.71703767655721521153
71.00000 1.71630548506348367959
71.10000 1.71549172145452220483
71.20000 1.71458517650713404270
71.30000 1.71358158220669493749
71.40000 1.71247726078771626998
71.50000 1.71126990266322395809
71.60000 1.70996391471048300598
71.70000 1.70855718513428750849
71.80000 1.70705235905668693112
71.90000 1.70544981666538637556
72.00000 1.70375025749491817941
72.10000 1.70195099783454400135
72.20000 1.70005205351600925619
72.30000 1.69804909200087616312
72.40000 1.69594220108882248428
72.50000 1.69372835731294290684
72.60000 1.69140801651730384602
72.70000 1.68897777425222502541
72.80000 1.68643895632038813502
72.90000 1.68378943773204611464
73.00000 1.68102319981284017970
73.10000 1.67814031764599470277
73.20000 1.67513687111590974018
73.30000 1.67200726546417853776
73.40000 1.66875221900916134781
73.50000 1.66536943291751335062
73.60000 1.66185783829544216522
73.70000 1.65821921344374731014
73.80000 1.65445209228009984102
73.90000 1.65055428159300474427
74.00000 1.64652535332985383095
74.10000 1.64236069976695436025
74.20000 1.63806169805688332625
74.30000 1.63362622059392766101
74.40000 1.62905670137843882232
74.50000 1.62435466303329212316
74.60000 1.61952645113687476320
74.70000 1.61457722810957543865
74.80000 1.60951121565337344498
74.90000 1.60433530375947284394
75.00000 1.59905686113471274520
75.10000 1.59367981504347353015
75.20000 1.58821040872203075988
75.30000 1.58265796121271888669
75.40000 1.57702971411479752117
75.50000 1.57133145354314091003
75.60000 1.56556943860884049897
75.70000 1.55974841947635901427
75.80000 1.55387106210682744666
75.90000 1.54793976488427998520
76.00000 1.54195448912767850211
76.10000 1.53591167293858405651
76.20000 1.52981019639071565445
76.30000 1.52364574002161014147
76.40000 1.51741721826595865209
76.50000 1.51112283059783065405
76.60000 1.50476103915837746546
76.70000 1.49833766373571481412
76.80000 1.49185620564919057483
76.90000 1.48532516624677170383
77.00000 1.47875338369486073003
77.10000 1.47214818959030072231
77.20000 1.46551667194917983983
77.30000 1.45886462053817728464
77.40000 1.45219904040802891586
77.50000 1.44552322451975845105
77.60000 1.43884600564271644364
77.70000 1.43217478451130398331
77.80000 1.42552368315857874420
77.90000 1.41890293105730104415
78.00000 1.41232813203801898920
78.10000 1.40581189252403182250
78.20000 1.39936548552656535784
78.30000 1.39299822522823050436
78.40000 1.38671625758804746191
78.50000 1.38052236893865649524
78.60000 1.37442179691316013412
78.70000 1.36841314432301475171
78.80000 1.36249542036698237116
78.90000 1.35666582439265418388
79.00000 1.35091493994625731209
79.10000 1.34523532490713311627
79.20000 1.33961507106257952848
79.30000 1.33404637286415197539
79.40000 1.32851421896116715970
79.50000 1.32301401637699968851
79.60000 1.31753799546920088053
79.70000 1.31208180255043549628
79.80000 1.30664126108278089994
79.90000 1.30121352542002113942
80.00000 1.29579975990428397671
80.10000 1.29040095419175818276
80.20000 1.28502730665032951275
80.30000 1.27969028774035790132
80.40000 1.27441301147234054752
80.50000 1.26921876381221216170
80.60000 1.26413627515825998465
80.70000 1.25919261642371458117
80.80000 1.25441244435552376259
80.90000 1.24981752033046808300
81.00000 1.24541954120529199282
81.10000 1.24122756466129126969
81.20000 1.23724626049626838223
81.30000 1.23348180956875079487
81.40000 1.22993644105904919724
81.50000 1.22661597719661225681
81.60000 1.22352996645934258866
81.70000 1.22068675317175454306
81.80000 1.21809751931854782839
81.90000 1.21577407924745623768
82.00000 1.21372151768888072226
82.10000 1.21194999760097363515
82.20000 1.21046128706621592640
82.30000 1.20925620144657517485
82.40000 1.20832987538420153058
82.50000 1.20767913212657607798
82.60000 1.20729511786679564953
82.70000 1.20717336440504683627
82.80000 1.20731074066745550509
82.90000 1.20771114520774378750
83.00000 1.20838632099838005407
83.10000 1.20935158885205918432
83.20000 1.21062809719830970062
83.30000 1.21223694361869701269
83.40000 1.21419479879095183019
83.50000 1.21651453775119350194
83.60000 1.21919951104197872377
83.70000 1.22225114582642138752
83.80000 1.22566555468447427524
83.90000 1.22943414135162197389
84.00000 1.23354816440623833470
84.10000 1.23799867474040536631
84.20000 1.24277700409727569113
84.30000 1.24787554518309236718
84.40000 1.25328437696278652685
84.50000 1.25899503379203208038
84.60000 1.26499827921977822744
84.70000 1.27128436537424623516
84.80000 1.27784359950151959118
84.90000 1.28466009666720792094
85.00000 1.29172365462934834342
85.10000 1.29901734485610314348
85.20000 1.30653071723438634200
85.30000 1.31425445298313522586
85.40000 1.32217895733747025928
85.50000 1.33030085886990240640
85.60000 1.33861563952838979222
85.70000 1.34711831576925714368
85.80000 1.35580467957408968370
85.90000 1.36466589111144710254
86.00000 1.37369175938927434478
86.10000 1.38287070171762623832
86.20000 1.39219332082114228192
86.30000 1.40165226446504911998
86.40000 1.41124285917909961979
86.50000 1.42096359998066101059
86.60000 1.43081648620254582248
86.70000 1.44079783450906116358
86.80000 1.45091003885216811880
86.90000 1.46114747518414444269
87.00000 1.47150359395857406108
87.10000 1.48197178250093547454
87.20000 1.49254171909297061363
87.30000 1.50320479906698009450
87.40000 1.51395150358391599306
87.50000 1.52476827331466993637
87.60000 1.53564696411447380557
87.70000 1.54657254009179925048
87.80000 1.55753783723991758440
87.90000 1.56853018130924085830
88.00000 1.57954455817650171156
88.10000 1.59057666296032395924
88.20000 1.60162702233884652949
88.30000 1.61269755507751669685
88.40000 1.62378967725041287133
88.50000 1.63490617134134031012
88.60000 1.64604355701937608234
88.70000 1.65719973341567974076
88.80000 1.66837030450346963732
88.90000 1.67954550542728671850
89.00000 1.69072132201909608495
89.10000 1.70189356518614289048
89.20000 1.71306015585121820321
89.30000 1.72422423255503516890
89.40000 1.73538885006992020837
89.50000 1.74655440466794506320
89.60000 1.75772674504343820091
89.70000 1.76890394932370480023
89.80000 1.78008640153111669120
89.90000 1.79127000906005234216
90.00000 1.80245283501150176420
90.10000 1.81363019359736068549
90.20000 1.82479991085707805061
90.30000 1.83596158198667109255
90.40000 1.84711503045100036346
90.50000 1.85826234957849802527
90.60000 1.86940459832910435686
90.70000 1.88054458470438823042
90.80000 1.89168470523842846869
90.90000 1.90282957706175042521
91.00000 1.91398358077048299427
91.10000 1.92514650536446186594
91.20000 1.93632470549389004070
91.30000 1.94751775385258041554
91.40000 1.95872959794352420971
91.50000 1.96996072329805601126
91.60000 1.98121462138557820608
91.70000 1.99249065746718119963
91.80000 2.00378954695546807565
91.90000 2.01511073730973901532
92.00000 2.02645511905124609892
92.10000 2.03782366966060142482
92.20000 2.04921062829519796534
92.30000 2.06061390894024589469
92.40000 2.07203410602456059089
92.50000 2.08346903669625001701
92.60000 2.09491970388222755863
92.70000 2.10638916786357406486
92.80000 2.11788319336525261543
92.90000 2.12940748084766528557
93.00000 2.14096922171361445286
93.10000 2.15257287298525621831
93.20000 2.16422076233340853697
93.30000 2.17591398171549970855
93.40000 2.18764780131651904805
93.50000 2.19942161353615873754
93.60000 2.21123504209344511735
93.70000 2.22308854208688683079
93.80000 2.23498081188474636085
93.90000 2.24691982127556122549
94.00000 2.25890431350511170783
94.10000 2.27093220550372220925
94.20000 2.28299608022637656039
94.30000 2.29508833211578155153
94.40000 2.30719008686735649297
94.50000 2.31929120090168927454
94.60000 2.33137837753312793308
94.70000 2.34344388710760471667
94.80000 2.35548465509181358368
94.90000 2.36749786725711750956
95.00000 2.37948732870465187522
95.10000 2.39144624480794048225
95.20000 2.40337269105979482917
95.30000 2.41525479849145522818
95.40000 2.42708493581415481538
95.50000 2.43885090469015756108
95.60000 2.45054339725906506950
95.70000 2.46216186086089799134
95.80000 2.47370382098847880645
95.90000 2.48517360529480917791
96.00000 2.49657697088713850052
96.10000 2.50791710419642857859
96.20000 2.51919539852568800296
96.30000 2.53040679369385190559
96.40000 2.54154488830042110668
96.50000 2.55260175026775377317
96.60000 2.56356693050249811495
96.70000 2.57442999443760365771
96.80000 2.58518402859544991426
96.90000 2.59582226715486050820
97.00000 2.60633730256868326164
97.10000 2.61671858760433006559
97.20000 2.62696039317877801916
97.30000 2.63705118204804663590
97.40000 2.64698159184192287801
97.50000 2.65674189539970178865
97.60000 2.66632586934924366532
97.70000 2.67573055717854371555
97.80000 2.68495207908781865469
97.90000 2.69399338015407899776
98.00000 2.70285639407590428498
98.10000 2.71154555487788181839
98.20000 2.72006332527718920384
98.30000 2.72841204438387568117
98.40000 2.73658985283893062965
98.50000 2.74459873742301353555
98.60000 2.75243375153081568224
98.70000 2.76009647718716528200
98.80000 2.76758343713807479492
98.90000 2.77489574421130279695
99.00000 2.78203367928517357120
99.10000 2.78899822370649780950
99.20000 2.79578995370557120828
99.30000 2.80241102592856638938
99.40000 2.80885907733228937794
99.50000 2.81513020449641014468
99.60000 2.82122276117041137131
99.70000 2.82712985627986320836
99.80000 2.83284721596523803774
99.90000 2.83837175979627446687
100.00000 2.84370235614084618636
100.10000 2.84883661016703448288
100.20000 2.85377550278731630996
100.30000 2.85851901773733175910
100.40000 2.86306825436261648337
100.50000 2.86741981369122160148
100.60000 2.87156931004459650322
100.70000 2.87551592959524395676
100.80000 2.87925625344289215108
100.90000 2.88279296349789920184
101.00000 2.88612632051007081348
101.10000 2.88926833355245839824
101.20000 2.89223035283931006600
101.30000 2.89502391734109858286
101.40000 2.89766326754887100701
101.50000 2.90016096368615374824
101.60000 2.90252056350700123683
101.70000 2.90474782038389694012
101.80000 2.90684605911441412883
101.90000 2.90881447453528737421
102.00000 2.91065758189914878211
102.10000 2.91238058887879555926
102.20000 2.91399319037107566127
102.30000 2.91550664929785402813
102.40000 2.91693083843515220222
102.50000 2.91827598584832274255
102.60000 2.91954728398017215603
102.70000 2.92075202492012320439
102.80000 2.92189021339765604821
102.90000 2.92296562211788594275
103.00000 2.92398737964222410561
103.10000 2.92496253455886166159
103.20000 2.92590811115762827197
103.30000 2.92683946897177809668
103.40000 2.92777093192517368431
103.50000 2.92871313130852745866
103.60000 2.92967451998442994275
103.70000 2.93065527993604188070
103.80000 2.93165269066050864633
103.90000 2.93265738706808368286
104.00000 2.93366325723335192743
104.10000 2.93466093818894178567
104.20000 2.93564650234679992882
104.30000 2.93661535843800966796
104.40000 2.93756574048071305457
104.50000 2.93849614767298954851
104.60000 2.93940800477545137952
104.70000 2.94030197887172806630
104.80000 2.94117804403422677256
104.90000 2.94203902612643804473
105.00000 2.94288854412310355168
105.10000 2.94373194420178142686
105.20000 2.94457437537074277922
105.30000 2.94542220488099125079
105.40000 2.94628121621290590612
105.50000 2.94715317283272536730
105.60000 2.94804025939707953643
105.70000 2.94894081374075732737
105.80000 2.94985471672131676865
105.90000 2.95077796898817854787
106.00000 2.95170895894073540347
106.10000 2.95264820624757124146
106.20000 2.95359386847599614257
106.30000 2.95454724042551061052
106.40000 2.95550424848501951870
106.50000 2.95646258533487955926
106.60000 2.95741588946059461723
106.70000 2.95835776846580880203
106.80000 2.95928035742019549532
106.90000 2.96017851395722416827
107.00000 2.96104845624417298221
107.10000 2.96188845908653352853
107.20000 2.96269978973570658334
107.30000 2.96348410821738674630
107.40000 2.96423886061869177432
107.50000 2.96496186660317774819
107.60000 2.96564878938757682423
107.70000 2.96629421940390127578
107.80000 2.96688939959109362145
107.90000 2.96743012084884654323
108.00000 2.96791063120758405359
108.10000 2.96833219803124461543
108.20000 2.96869523996873077480
108.30000 2.96899978848668832302
108.40000 2.96924753592757907672
108.50000 2.96943987732518335963
108.60000 2.96957244357247496330
108.70000 2.96964236341701591102
108.80000 2.96964255477405899865
108.90000 2.96957410889221621392
109.00000 2.96943396215103594952
109.10000 2.96922488716651437136
109.20000 2.96895086706045036227
109.30000 2.96861479683993355925
109.40000 2.96822193072485737268
109.50000 2.96777634394153765382
109.60000 2.96727611306851590743
109.70000 2.96672116170664074089
109.80000 2.96610900549929216521
109.90000 2.96543159737145176322
110.00000 2.96468673255792744305
110.10000 2.96387076569222228293
110.20000 2.96298576526364702682
110.30000 2.96202973318905088940
110.40000 2.96100621159665924804
110.50000 2.95991771167696484663
110.60000 2.95876332326970688370
110.70000 2.95754702385913046026
110.80000 2.95626565313775548049
110.90000 2.95491903670895863007
111.00000 2.95350679316994292231
111.10000 2.95202858662445882487
111.20000 2.95048370224866688721
111.30000 2.94887622496485938893
111.40000 2.94720393053721343600
111.50000 2.94546997275833725311
111.60000 2.94367461918076128932
111.70000 2.94182092343959645037
111.80000 2.93991148441088273524
111.90000 2.93794530227334218830
112.00000 2.93592916954803253986
112.10000 2.93386391476973587320
112.20000 2.93175103671133712451
112.30000 2.92959484519310280684
112.40000 2.92739451084577939228
112.50000 2.92515295208028395501
112.60000 2.92286690417627466761
112.70000 2.92053893262681913524
112.80000 2.91817108810724118585
112.90000 2.91576172692180044672
113.00000 2.91331940447198477104
113.10000 2.91084375585275961063
113.20000 2.90834365698364470292
113.30000 2.90582716669384863812
113.40000 2.90329955603103414933
113.50000 2.90076681269091328522
113.60000 2.89823414617608147453
113.70000 2.89570484415763617377
113.80000 2.89317811524109244565
113.90000 2.89065511765360898440
114.00000 2.88813300863325891249
114.10000 2.88561046378716890041
114.20000 2.88308437984287931246
114.30000 2.88055815361554539125
114.40000 2.87802779861904739038
114.50000 2.87549722826592201185
114.60000 2.87297016691820174563
114.70000 2.87044804462874750008
114.80000 2.86793586594452979932
114.90000 2.86544196392197062414
115.00000 2.86297045849760734131
115.10000 2.86052617928625152444
115.20000 2.85811531334916576350
115.30000 2.85573997667662312675
115.40000 2.85340116646468061963
115.50000 2.85109436062803785975
115.60000 2.84881811380544265171
115.70000 2.84656624661801960319
115.80000 2.84433261769347222032
115.90000 2.84211517996825737372
116.00000 2.83991288033612045167
116.10000 2.83772238102126544157
116.20000 2.83554135115025257852
116.30000 2.83336913888060127575
116.40000 2.83120205474406223983
116.50000 2.82903502528247253229
116.60000 2.82686320133288374163
116.70000 2.82468461493473639091
116.80000 2.82249770216894950796
116.90000 2.82030512146079683709
117.00000 2.81810978231260536533
117.10000 2.81591825717402528438
117.20000 2.81373841203548984069
117.30000 2.81157905414644174468
117.40000 2.80944686929402528610
117.50000 2.80734889701013115809
117.60000 2.80529134129808342799
117.70000 2.80328344979632767780
117.80000 2.80133223607357933105
117.90000 2.79944792062113561298
118.00000 2.79763572582386072159
118.10000 2.79590462818405163138
118.20000 2.79425394185997347051
118.30000 2.79268489000889608064
118.40000 2.79119100249875411495
118.50000 2.78976603157845478846
118.60000 2.78840189220151692250
118.70000 2.78709230476871719986
118.80000 2.78583024673381705316
118.90000 2.78461536045411485480
119.00000 2.78344440644788161718
119.10000 2.78232063990205844858
119.20000 2.78124237529399799701
119.30000 2.78021305976304628968
119.40000 2.77923369717949411595
119.50000 2.77830705205760149796
119.60000 2.77743901560664334237
119.70000 2.77663723221273542008
119.80000 2.77591422164032294868
119.90000 2.77528303026430080897
120.00000 2.77475864881722640969
120.10000 2.77434906911170786796
120.20000 2.77406748811361833457
120.30000 2.77391740694725804592
120.40000 2.77389759535946099424
120.50000 2.77400414571481850191
120.60000 2.77423367183173667138
120.70000 2.77457972293625039387
120.80000 2.77503635443736124038
120.90000 2.77560276833357406132
121.00000 2.77627577680136092059
121.10000 2.77705617362162841792
121.20000 2.77794325277299356138
121.30000 2.77893142056366695074
121.40000 2.78002121349765962536
121.50000 2.78120464721170779220
121.60000 2.78248027842373035569
121.70000 2.78384318189459084336
121.80000 2.78529303905028994706
121.90000 2.78683520492708718041
122.00000 2.78847339536797445845
122.10000 2.79021604725691447665
122.20000 2.79207280442720547623
122.30000 2.79404942418239981999
122.40000 2.79614707627388584761
122.50000 2.79836958158085330485
122.60000 2.80071504973337121531
122.70000 2.80317754751228699263
122.80000 2.80575527320577266343
122.90000 2.80844751096134962107
123.00000 2.81125133147038278107
123.10000 2.81417046068712760198
123.20000 2.81720529044334999452
123.30000 2.82035523105902388382
123.40000 2.82362171957470252067
123.50000 2.82699745267607200933
123.60000 2.83047927808366051637
123.70000 2.83405547873661075936
123.80000 2.83771966841494052467
123.90000 2.84146360657830703105
124.00000 2.84528077296301287187
124.10000 2.84916697161117603743
124.20000 2.85312063124677572753
124.30000 2.85713656579677689021
124.40000 2.86121523886791851400
124.50000 2.86535231600199559124
124.60000 2.86954558109415644807
124.70000 2.87379425001164618865
124.80000 2.87809876258720489377
124.90000 2.88246162441653332065
125.00000 2.88688585499548284443
125.10000 2.89137636990101999415
125.20000 2.89593666219463439424
125.30000 2.90056785952699269028
125.40000 2.90527199727082352229
125.50000 2.91004783914457323823
125.60000 2.91489193354985289066
125.70000 2.91980284451347844767
125.80000 2.92478204604479887387
125.90000 2.92982578252717955018
126.00000 2.93494000007938833502
126.10000 2.94012317754103628983
126.20000 2.94537716028932362603
126.30000 2.95069738487327771583
126.40000 2.95608254248456330211
126.50000 2.96152882218728372787
126.60000 2.96703214954826534316
126.70000 2.97259098678593856763
126.80000 2.97820602157036812341
126.90000 2.98387797780706843702
127.00000 2.98961334200260753385
127.10000 2.99541439287421465778
127.20000 3.00128679181130572608
127.30000 3.00723149871871354073
127.40000 3.01324677605154005746
127.50000 3.01933093698537789151
127.60000 3.02547962593701827096
127.70000 3.03168909361942983521
127.80000 3.03795838558216593619
127.90000 3.04428943828818615832
128.00000 3.05068760096293701116
128.10000 3.05716147763247860796
128.20000 3.06371646939954285320
128.30000 3.07036036924169538109
128.40000 3.07709345944204301153
128.50000 3.08391640165569338994
128.60000 3.09082333631202545312
128.70000 3.09780249194392636959
128.80000 3.10484626857788242410
128.90000 3.11194387760865636084
129.00000 3.11908649474810172344
129.10000 3.12627190666470980268
129.20000 3.13349566012353047267
129.30000 3.14075654136929244412
129.40000 3.14805599402948993987
129.50000 3.15539339293312205540
129.60000 3.16276790012308680633
129.70000 3.17017694515385055659
129.80000 3.17761927544553392489
129.90000 3.18508905464007395310
130.00000 3.19258592327739865326
130.10000 3.20010831567761155992
130.20000 3.20765598887801557840
130.30000 3.21523057449975117643
130.40000 3.22283409657974792874
130.50000 3.23047186880817768869
130.60000 3.23814560382975984547
130.70000 3.24585940708789788457
130.80000 3.25361050061097509975
130.90000 3.26140271880965353438
131.00000 3.26923061325291030622
131.10000 3.27709072207926523249
131.20000 3.28497763234074396033
131.30000 3.29288455081483231766
131.40000 3.30080495960061233061
131.50000 3.30873504281334077328
131.60000 3.31666802793918463038
131.70000 3.32460195031660895523
131.80000 3.33253553801471110433
131.90000 3.34046637619614426197
132.00000 3.34839503447323252059
132.10000 3.35631997402318600806
132.20000 3.36423956953321027904
132.30000 3.37215213624133512343
132.40000 3.38005116056088713161
132.50000 3.38793502152653453159
132.60000 3.39580073008900214530
132.70000 3.40364621695895415222
132.80000 3.41147049288030630036
132.90000 3.41927199772393070729
133.00000 3.42705355993716561581
133.10000 3.43481373971064113652
133.20000 3.44255231757180416565
133.30000 3.45026906391458114061
133.40000 3.45796447625969691655
133.50000 3.46563570958128834894
133.60000 3.47328431712709059069
133.70000 3.48091178923238444077
133.80000 3.48851970080003991368
133.90000 3.49611112042337693199
134.00000 3.50368921729810391012
134.10000 3.51125458347098494748
134.20000 3.51880735809293771574
134.30000 3.52634497602560149747
134.40000 3.53386398424316834939
134.50000 3.54136324514741074308
134.60000 3.54884196709771792002
134.70000 3.55629924080342260503
134.80000 3.56373809906213506530
134.90000 3.57116277710845882970
135.00000 3.57857837485404251136
135.10000 3.58598696178220926894
135.20000 3.59339352663203310335
135.30000 3.60080082059560745151
135.40000 3.60821059904961755822
135.50000 3.61562767782995045486
135.60000 3.62305290007984840629
135.70000 3.63049424209624659748
135.80000 3.63795257626841529447
135.90000 3.64543101308692988959
136.00000 3.65293068453194167641
136.10000 3.66044797274363674297
136.20000 3.66798103030277407131
136.30000 3.67552318431390118200
136.40000 3.68307530152099931240
136.50000 3.69063556483500548840
136.60000 3.69820752498693615429
136.70000 3.70579672184781338958
136.80000 3.71340956337514701564
136.90000 3.72104848099725784800
137.00000 3.72871663328041059655
137.10000 3.73641153498058883187
137.20000 3.74413049773655725873
137.30000 3.75186593182978754476
137.40000 3.75961381629603015799
137.50000 3.76737177150251525319
137.60000 3.77514062724264617559
137.70000 3.78292568213994920400
137.80000 3.79073081667638331399
137.90000 3.79856050286078765782
138.00000 3.80641883025410118885
138.10000 3.81430390379607796662
138.20000 3.82221253338181078179
138.30000 3.83013592316630455114
138.40000 3.83806648470307246708
138.50000 3.84599494463071284989
138.60000 3.85391650633508146321
138.70000 3.86182694789745854556
138.80000 3.86972271194242030021
138.90000 3.87760448183849715335
139.00000 3.88546973187245405415
139.10000 3.89331503882873572936
139.20000 3.90113632081871755757
139.30000 3.90892639751159806869
139.40000 3.91668117694177400350
139.50000 3.92439436469705475495
139.60000 3.93206395241277834433
139.70000 3.93968960413241185078
139.80000 3.94727159460924350517
139.90000 3.95480996656299529964
140.00000 3.96230577941607126541
140.10000 3.96975695680403084295
140.20000 3.97715821613448010940
140.30000 3.98450160184620831832
140.40000 3.99177743246589338197
140.50000 3.99897615653069379487
140.60000 4.00608578117081761522
140.70000 4.01309898690700127614
140.80000 4.02000906149787179804
140.90000 4.02681141040824011420
141.00000 4.03350118899734551695
141.10000 4.04007524119093603793
141.20000 4.04652812689359667077
141.30000 4.05285414142305397622
141.40000 4.05904684587539590519
141.50000 4.06510308339395004818
141.60000 4.07102054843106877678
141.70000 4.07680188939246838158
141.80000 4.08245310720907117684
141.90000 4.08798320593981892644
142.00000 4.09340356312067036828
142.10000 4.09872208511799443276
142.20000 4.10395024523080688871
142.30000 4.10909177072123810214
142.40000 4.11414693738507594397
142.50000 4.11911514854464829635
142.60000 4.12399415961286249734
142.70000 4.12878121697820166781
142.80000 4.13347305313364780377
142.90000 4.13807115598584167217
143.00000 4.14257811290372652642
143.10000 4.14699101685282168637
143.20000 4.15131085470866659838
143.30000 4.15553404379316810813
143.40000 4.15965710417685750858
143.50000 4.16367325050477514052
143.60000 4.16757697893380248957
143.70000 4.17136636944215198480
143.80000 4.17504340015442234684
143.90000 4.17861152120139064740
144.00000 4.18207919185541009525
144.10000 4.18545611251031994380
144.20000 4.18874994256401034928
144.30000 4.19196998679451425291
144.40000 4.19512000365484181461
144.50000 4.19820545744643136087
144.60000 4.20123020972095743593
144.70000 4.20419882447702513507
144.80000 4.20711491572526456939
144.90000 4.20998625947235129452
145.00000 4.21281806930432256946
145.10000 4.21561970766410569972
145.20000 4.21839201716009319493
145.30000 4.22113830092061778681
145.40000 4.22385727863347674452
145.50000 4.22654786374045455456
145.60000 4.22920950581382288654
145.70000 4.23184025757057611551
145.80000 4.23444273344261912926
145.90000 4.23702273026248939900
146.00000 4.23958320311089071094
146.10000 4.24213281917704693641
146.20000 4.24467090822657298735
146.30000 4.24720034366275215387
146.40000 4.24971800199083797984
146.50000 4.25222381792880229852
146.60000 4.25471773693978435225
146.70000 4.25720120782821351486
146.80000 4.25968424394930944275
146.90000 4.26217822179622141619
147.00000 4.26469422660300465298
147.10000 4.26724793030133181175
147.20000 4.26984342552206473762
147.30000 4.27248427679318674868
147.40000 4.27516369637198804654
147.50000 4.27787253921642691104
147.60000 4.28059312309287344628
147.70000 4.28330726950168729078
147.80000 4.28600127276754317111
147.90000 4.28865998289267506719
148.00000 4.29127545167308037721
148.10000 4.29384010906763970062
148.20000 4.29635111658474673135
148.30000 4.29880315467282125702
148.40000 4.30119516564094078076
148.50000 4.30352352692755706747
148.60000 4.30578253761775572557
148.70000 4.30797010967033057013
148.80000 4.31008409100170573458
148.90000 4.31212537078886425087
149.00000 4.31409527617100732941
149.10000 4.31599996509661709705
149.20000 4.31784403185941861088
149.30000 4.31963503218339037490
149.40000 4.32137710870134544891
149.50000 4.32307445181158081798
149.60000 4.32473224601350320405
149.70000 4.32635280198610247366
149.80000 4.32793939075803139879
149.90000 4.32949892329239412180
150.00000 4.33103715539315132299
150.10000 4.33255996211627750854
150.20000 4.33407514398100855078
150.30000 4.33558422317246652285
150.40000 4.33708999112457891365
150.50000 4.33858914816118535868
150.60000 4.34008010976583242146
150.70000 4.34155821384004938692
150.80000 4.34302380544408252728
150.90000 4.34447732886937735484
151.00000 4.34592244763364363466
151.10000 4.34736538450922020035
151.20000 4.34881080268318869986
151.30000 4.35026289140357585355
151.40000 4.35172051653975131519
151.50000 4.35318383317739063754
151.60000 4.35464885733591612630
151.70000 4.35611270051315361970
151.80000 4.35757307458819329436
151.90000 4.35902845754486902271
152.00000 4.36048074337922056600
152.10000 4.36192771813174364068
152.20000 4.36337301972533629498
152.30000 4.36481470506297666821
152.40000 4.36625110957913184473
152.50000 4.36767943869899866075
152.60000 4.36909771128879652571
152.70000 4.37049998631952863663
152.80000 4.37188474175303482462
152.90000 4.37324814290991267551
153.00000 4.37458657500374542536
153.10000 4.37589897189423238631
153.20000 4.37718475188550843055
153.30000 4.37844223975673795801
153.40000 4.37967523374245182170
153.50000 4.38088351980408171180
153.60000 4.38207159904148531017
153.70000 4.38324362088294152347
153.80000 4.38440138788751867624
153.90000 4.38554933820040382862
154.00000 4.38669148736254302819
154.10000 4.38783092742689893174
154.20000 4.38897183641032264940
154.30000 4.39011857231681158154
154.40000 4.39127277776921983824
154.50000 4.39243604134482531909
154.60000 4.39360877998644754164
154.70000 4.39478832136952871465
154.80000 4.39597377086590451826
154.90000 4.39716098861651868903
155.00000 4.39834739177887130202
155.10000 4.39953187323571960958
155.20000 4.40071483217499563534
155.30000 4.40189634750535669629
155.40000 4.40308027034574966991
155.50000 4.40427223007161536197
155.60000 4.40547428979230339577
155.70000 4.40669663550204009275
155.80000 4.40793959859127380035
155.90000 4.40921004292583004181
156.00000 4.41050850737927950320
156.10000 4.41183658355213787036
156.20000 4.41319087405949392842
156.30000 4.41457456408542271662
156.40000 4.41598484733043439821
156.50000 4.41742143297942538517
156.60000 4.41888480542783554467
156.70000 4.42037954454196161393
156.80000 4.42190458679673458193
156.90000 4.42346183184268020422
157.00000 4.42504831276687870695
157.10000 4.42665836354704472691
157.20000 4.42828600185590993858
157.30000 4.42991668846819285191
157.40000 4.43154402902498532763
157.50000 4.43315549000686417385
157.60000 4.43474866643026344120
157.70000 4.43632220507674577538
157.80000 4.43788159218393297591
157.90000 4.43943515339812121013
158.00000 4.44099385884139677674
158.10000 4.44256559006628511026
158.20000 4.44416029151706003134
158.30000 4.44578165062005716133
158.40000 4.44742967099020015520
158.50000 4.44910519200659044161
158.60000 4.45080385005585255121
158.70000 4.45252480050656202967
158.80000 4.45426663887502361092
158.90000 4.45603083868188686035
159.00000 4.45781973760996755717
159.10000 4.45963582865024977815
159.20000 4.46148300289735498169
159.30000 4.46336049117231847193
159.40000 4.46527428993964490588
159.50000 4.46722452576194114895
159.60000 4.46921850251036618523
159.70000 4.47126209064711392254
159.80000 4.47336611741192048833
159.90000 4.47554083377618173642
160.00000 4.47779441880620508685
160.10000 4.48013782152870828398
160.20000 4.48257477082201050483
160.30000 4.48510891370755900844
160.40000 4.48774354568139287742
160.50000 4.49047681098277134839
160.60000 4.49331454586355438691
160.70000 4.49625978052669906004
160.80000 4.49931926361644178889
160.90000 4.50250209428013481296
161.00000 4.50582088794994158054
161.10000 4.50928386693630100632
161.20000 4.51290181690151552980
161.30000 4.51668429715881293628
161.40000 4.52063700746498778206
161.50000 4.52476857875516104278
161.60000 4.52908395052454288242
161.70000 4.53359188748921245464
161.80000 4.53830091264781604058
161.90000 4.54321837856744456095
162.00000 4.54835082795115970592
162.10000 4.55370048451904662596
162.20000 4.55927240613993144633
162.30000 4.56506653082526279187
162.40000 4.57107767551635464439
162.50000 4.57730861293511648227
162.60000 4.58376132247317170452
162.70000 4.59043883881759174016
162.80000 4.59735157469721908585
162.90000 4.60450921234011649360
163.00000 4.61192532930987511234
163.10000 4.61961110277564381905
163.20000 4.62757356927029308142
163.30000 4.63581895261711013252
163.40000 4.64434663377810334601
163.50000 4.65315516196601808525
163.60000 4.66224232824474708256
163.70000 4.67160235028121801718
163.80000 4.68123185341785864422
163.90000 4.69112757043879590123
164.00000 4.70128650946621205816
164.10000 4.71170470334899065181
164.20000 4.72237704249893625539
164.30000 4.73329519442227477898
164.40000 4.74445344380372226664
164.50000 4.75584132347852833617
164.60000 4.76745452931373011957
164.70000 4.77928611372148340436
164.80000 4.79133628214321855065
164.90000 4.80360628319213938468
165.00000 4.81609980679221389410
165.10000 4.82882187249457359811
165.20000 4.84177621246934542787
165.30000 4.85496493004439734439
165.40000 4.86838353769729198397
165.50000 4.88203034350729942285
165.60000 4.89589419485603262970
165.70000 4.90996318528907098362
165.80000 4.92422778847150814865
165.90000 4.93867730510042536834
166.00000 4.95330109388203858256
166.10000 4.96809550320220796779
166.20000 4.98305443471421451820
166.30000 4.99817597120559571840
166.40000 5.01345848295884464881
166.50000 5.02889673598354970238
166.60000 5.04448788668126350571
166.70000 5.06022048775011383890
166.80000 5.07608923291799510895
166.90000 5.09208104270523172905
167.00000 5.10818894955237535798
167.10000 5.12440440727856684642
167.20000 5.14071842399347914333
167.30000 5.15712530768266285298
167.40000 5.17361771546352272616
167.50000 5.19018704980013220332
167.60000 5.20682063765682253215
167.70000 5.22350902552584855778
167.80000 5.24023663353440557201
167.90000 5.25699154917819893578
168.00000 5.27376472305742892438
168.10000 5.29055000680902741242
168.20000 5.30734085076067071322
168.30000 5.32413481523261204505
168.40000 5.34092948523962446818
168.50000 5.35772037536544081258
168.60000 5.37450303385168813321
168.70000 5.39126965685458920173
168.80000 5.40801331986210995500
168.90000 5.42472783158464089224
169.00000 5.44140708695140727751
169.10000 5.45804904402424731455
169.20000 5.47464966522826919783
169.30000 5.49120863529942741147
169.40000 5.50772404166603103786
169.50000 5.52419354374093232674
169.60000 5.54061563726703568924
169.70000 5.55698591550248577737
169.80000 5.57330654358810592061
169.90000 5.58957711333460359838
170.00000 5.60580412903144520847
170.10000 5.62199413956275838450
170.20000 5.63815399583312197419
170.30000 5.65428815368627989771
170.40000 5.67040109135897017279
170.50000 5.68649076462742529617
170.60000 5.70255435437637893629
170.70000 5.71858704680570548364
170.80000 5.73458609538648395031
170.90000 5.75054662070867833426
171.00000 5.76647033540284502520
171.10000 5.78235926475595253635
171.20000 5.79821694180771404499
171.30000 5.81404942166911752852
171.40000 5.82985982696230870535
171.50000 5.84565323567683066856
171.60000 5.86143205436299500230
171.70000 5.87719815047901885865
171.80000 5.89295434152395244909
171.90000 5.90870429745134563541
172.00000 5.92444878023019117062
172.10000 5.94019101367801134786
172.20000 5.95593384482819788816
172.30000 5.97167614596823225952
172.40000 5.98742186787785983213
172.50000 6.00316873220893233956
172.60000 6.01891726469910865479
172.70000 6.03466726285559177556
172.80000 6.05041980074655646203
172.90000 6.06617468548029862947
173.00000 6.08193332866655156989
173.10000 6.09769806580106096351
173.20000 6.11347113591133265604
173.30000 6.12925558163542401974
173.40000 6.14505152944985482487
173.50000 6.16086109443233592533
173.60000 6.17668244775251498439
173.70000 6.19251696794485981810
173.80000 6.20836404599069882861
173.90000 6.22422496762617024223
174.00000 6.24009965988244453775
174.10000 6.25599145055002452886
174.20000 6.27190331126397387800
174.30000 6.28783826318624388327
174.40000 6.30379972113375442063
174.50000 6.31979178603013787612
174.60000 6.33581609447015120667
174.70000 6.35187353529531474093
174.80000 6.36796703456935304508
174.90000 6.38409620133257390437
175.00000 6.40025589380752806787
175.10000 6.41644565768977739575
175.20000 6.43265917554762106797
175.30000 6.44889409869824114481
175.40000 6.46514160118013192461
175.50000 6.48140128817171757750
175.60000 6.49766735706545691740
175.70000 6.51394056084072661535
175.80000 6.53022162466734355473
175.90000 6.54650947910793145290
176.00000 6.56280711020109138176
176.10000 6.57911564553861600533
176.20000 6.59543579690341614654
176.30000 6.61176565340401338093
176.40000 6.62810644773739281864
176.50000 6.64445482874449226246
176.60000 6.66081086048560607227
176.70000 6.67716929353472361096
176.80000 6.69353098063114965963
176.90000 6.70989087475951429872
177.00000 6.72624832523495225140
177.10000 6.74259747587419013354
177.20000 6.75893364818400921103
177.30000 6.77525140112461066749
177.40000 6.79154115075554850311
177.50000 6.80779626882635200381
177.60000 6.82400579538001271765
177.70000 6.84016548802132418115
177.80000 6.85626400431962654744
177.90000 6.87230000338765769746
178.00000 6.88827005305054804658
178.10000 6.90417175240151452592
178.20000 6.92000824009588878755
178.30000 6.93577788037744184505
178.40000 6.95148343470161770046
178.50000 6.96712322532801195179
178.60000 6.98269776531291664926
178.70000 6.99820511503021037309
178.80000 7.01364517106133620521
178.90000 7.02901849192716237230
179.00000 7.04432621169668717663
179.10000 7.05957531326254780681
179.20000 7.07476852955699180308
179.30000 7.08991261083837337307
179.40000 7.10501296041689145629
179.50000 7.12006925227360411521
179.60000 7.13508679008861110854
179.70000 7.15006121040582421110
179.80000 7.16499209577575179616
179.90000 7.17987965047555654360
180.00000 7.19472326799252230975
180.10000 7.20952618293386878244
180.20000 7.22428906081594993648
180.30000 7.23901322883077759609
180.40000 7.25369916382903213657
180.50000 7.26834481346860703544
180.60000 7.28294287359539845512
180.70000 7.29749045328714356105
180.80000 7.31198370794854821249
180.90000 7.32642322078420473772
181.00000 7.34081448699597638864
181.10000 7.35516832950334318859
181.20000 7.36949808240866563833
181.30000 7.38382275897498774733
181.40000 7.39816120002571990456
181.50000 7.41252556157919768424
181.60000 7.42692824912163804054
181.70000 7.44137981683880990165
181.80000 7.45588346063543297386
181.90000 7.47044096085652764460
182.00000 7.48505315533149704298
182.10000 7.49971837919698155381
182.20000 7.51443156579245187552
182.30000 7.52918258108189324841
182.40000 7.54396008995222614572
182.50000 7.55874875989412681577
182.60000 7.57352939445711796994
182.70000 7.58828578373146144122
182.80000 7.60300258357111174275
182.90000 7.61766881351828001614
183.00000 7.63227903898520995368
183.10000 7.64683148696929243374
183.20000 7.66132547078460829959
183.30000 7.67576317628351532766
183.40000 7.69014501393523787950
183.50000 7.70447031404456772341
183.60000 7.71873761095517483843
183.70000 7.73294327628988883429
183.80000 7.74708789664180846513
183.90000 7.76117168720200390852
184.00000 7.77519708414481285295
184.10000 7.78916892850508153619
184.20000 7.80308784420411353349
184.30000 7.81695332499740591869
184.40000 7.83075917584827786663
184.50000 7.84449777434259968443
184.60000 7.85815709551247136430
184.70000 7.87172369948875936789
184.80000 7.88518999816732380555
184.90000 7.89855124268400249010
185.00000 7.91180371030076807225
185.10000 7.92495221293560861052
185.20000 7.93799986046598516819
185.30000 7.95094958949721929376
185.40000 7.96380061650497375132
185.50000 7.97654941804700411397
185.60000 7.98918515991737420190
185.70000 8.00169540711129543555
185.80000 8.01406797731776168392
185.90000 8.02629095734144190512
186.00000 8.03835737864608754171
186.10000 8.05026340325296436818
186.20000 8.06201218904219965580
186.30000 8.07361039142346774167
186.40000 8.08506642071238645430
186.50000 8.09639066396131851080
186.60000 8.10759121601558054280
186.70000 8.11867820827781053888
186.80000 8.12965707834820053672
186.90000 8.14053658075178727342
187.00000 8.15132048940851055284
187.10000 8.16201721879315812069
187.20000 8.17263088252075654698
187.30000 8.18316932089603043916
187.40000 8.19363865698475868539
187.50000 8.20403982440017169374
187.60000 8.21437546160662174050
187.70000 8.22464381264629599157
187.80000 8.23483969823511500757
187.90000 8.24495467368826715977
188.00000 8.25498366472314710661
188.10000 8.26492116933404271655
188.20000 8.27476074950387916047
188.30000 8.28450094988696346881
188.40000 8.29414063822190080423
188.50000 8.30367974659752879369
188.60000 8.31311652169160924964
188.70000 8.32244971549537209938
188.80000 8.33167974700018099537
188.90000 8.34080094139507683767
189.00000 8.34981406119765040603
189.10000 8.35871550110242716113
189.20000 8.36750577659734872560
189.30000 8.37618609521403840210
189.40000 8.38475830923205561660
189.50000 8.39322240486012618802
189.60000 8.40158095311650258456
189.70000 8.40983035989609007998
189.80000 8.41797061263425889372
189.90000 8.42599907024781245910
190.00000 8.43391030372993710794
190.10000 8.44170555445746401804
190.20000 8.44938598368360729014
190.30000 8.45695409887141340868
190.40000 8.46441507081009112773
190.50000 8.47177587294240215135
190.60000 8.47904286541199177112
190.70000 8.48622176585092548687
190.80000 8.49331542351307002252
190.90000 8.50032192457373934251
191.00000 8.50723821191683805550
191.10000 8.51406134531070900011
191.20000 8.52078644499091996812
191.30000 8.52740896607480647691
191.40000 8.53392954120685249989
191.50000 8.54034884101235059146
191.60000 8.54667246510909648068
191.70000 8.55290021718902084842
191.80000 8.55903967792538043214
191.90000 8.56509562846072373027
192.00000 8.57107113753899489824
192.10000 8.57697488137076218171
192.20000 8.58280865494262315143
192.30000 8.58858190556985955789
192.40000 8.59430185617389168509
192.50000 8.59997503684999076404
192.60000 8.60560728937615419002
192.70000 8.61120489600990739310
192.80000 8.61676908239236732535
192.90000 8.62230118785455093197
193.00000 8.62779854207601442184
193.10000 8.63326158754899537881
193.20000 8.63868768633737563017
193.30000 8.64408073174620460173
193.40000 8.64944372546830320147
193.50000 8.65477916535205420373
193.60000 8.66009293038417688780
193.70000 8.66539113826917797948
193.80000 8.67067188749435956881
193.90000 8.67593800508400359558
194.00000 8.68118598960453098758
194.10000 8.68641168839613541834
194.20000 8.69161065891086725223
194.30000 8.69677990575437064739
194.40000 8.70191542605385242662
194.50000 8.70701390995495079552
194.60000 8.71207341046997835729
194.70000 8.71709365722039262752
194.80000 8.72207365733344400538
194.90000 8.72701484052089830064
195.00000 8.73191847650915714846
195.10000 8.73678719446307676861
195.20000 8.74162326598550001822
195.30000 8.74643109965321798509
195.40000 8.75121364764876483700
195.50000 8.75597288120389281051
195.60000 8.76070671537884550817
195.70000 8.76541601554735107599
195.80000 8.77009562229717082575
195.90000 8.77474349788271588767
196.00000 8.77935698065120256674
196.10000 8.78393728700888437758
196.20000 8.78848682112620568273
196.30000 8.79301223260140813503
196.40000 8.79751982713542965050
196.50000 8.80202006313442800709
196.60000 8.80651962280315367037
196.70000 8.81102268762134104175
196.80000 8.81553656504832381833
196.90000 8.82006572709081346560
197.00000 8.82461073993351845001
197.10000 8.82917727589292432822
197.20000 8.83376833109522971261
197.30000 8.83838589283818270192
197.40000 8.84303645719330957005
197.50000 8.84772352424650529665
197.60000 8.85244861053409335181
197.70000 8.85721839829102328543
197.80000 8.86203399571791306497
197.90000 8.86689931572502970416
198.00000 8.87181706221115675231
198.10000 8.87679319799864437508
198.20000 8.88183041328520300407
198.30000 8.88693387861105895828
198.40000 8.89210975608702211884
198.50000 8.89736169612616119590
198.60000 8.90269671449668108932
198.70000 8.90811749647802972892
198.80000 8.91363015264875122135
198.90000 8.91923863780541528347
199.00000 8.92494897500428290263
199.10000 8.93076729814515993472
199.20000 8.93669888125637810448
199.30000 8.94275390341414907930
199.40000 8.94893937345364967469
199.50000 8.95526462144078688307
199.60000 8.96173629796352577322
199.70000 8.96835775606448474154
199.80000 8.97513345097960089379
199.90000 8.98206165417878881306
200.00000 8.98913971551432723641
200.10000 8.99636409968177088341
200.20000 9.00373123141828351188
200.30000 9.01123541584937176032
200.40000 9.01887583556448569427
200.50000 9.02665039332592076211
200.60000 9.03456026483768605560
200.70000 9.04260246142834701139
200.80000 9.05077867472412563579
200.90000 9.05908790003877818648
201.00000 9.06752841278266963225
201.10000 9.07610002335265143920
201.20000 9.08480211296316569361
201.30000 9.09363576336346341568
201.40000 9.10260637306936391728
201.50000 9.11171740491242408241
201.60000 9.12097233774250627729
201.70000 9.13037530558070761718
201.80000 9.13993000872123746702
201.90000 9.14963525517094041936
202.00000 9.15949081867769547031
202.10000 9.16949486261642441190
202.20000 9.17964329703649214731
202.30000 9.18993520019211016852
202.40000 9.20036590463026095399
202.50000 9.21093312722125890041
202.60000 9.22163257736448747088
202.70000 9.23245592624730594765
202.80000 9.24339139435629437741
202.90000 9.25442990156762708838
203.00000 9.26555621034857248466
203.10000 9.27676144576160802766
203.20000 9.28803891226786366331
203.30000 9.29938653842768275752
203.40000 9.31080442190560675510
203.50000 9.32230085855417991722
203.60000 9.33387910525420293757
203.70000 9.34554795673849185347
203.80000 9.35730625719987856805
203.90000 9.36914880647895356075
204.00000 9.38106665671388351424
204.10000 9.39304462109049069963
204.20000 9.40506719560838650789
204.30000 9.41712057366990496578
204.40000 9.42919194233588607989
204.50000 9.44127599460353663905
204.60000 9.45336989241328692440
204.70000 9.46547212467302129553
204.80000 9.47758465506803057012
204.90000 9.48970634206522746813
205.00000 9.50183557229959647126
205.10000 9.51396496775229880286
205.20000 9.52609085430314379594
205.30000 9.53820319078179420181
205.40000 9.55030097509146567105
205.50000 9.56237758999470800545
205.60000 9.57443578157026441497
205.70000 9.58647173991291751306
205.80000 9.59848647070682701600
205.90000 9.61047798558776159688
206.00000 9.62244368038696290918
206.10000 9.63437589163314719378
206.20000 9.64627200021562734287
206.30000 9.65813413170696237250
206.40000 9.66996208913876766290
206.50000 9.68176402200229211928
206.60000 9.69355003003930443942
206.70000 9.70532615831127027250
206.80000 9.71709909545070966597
206.90000 9.72887400284863387026
207.00000 9.74064937878142701398
207.10000 9.75242190060443396114
207.20000 9.76419358191745397556
207.30000 9.77596124773625521965
207.40000 9.78773181631382869184
207.50000 9.79951272313710504526
207.60000 9.81131322875964448739
207.70000 9.82314838575504772976
207.80000 9.83502181002345312033
207.90000 9.84694252475076651394
208.00000 9.85891186455128018454
208.10000 9.87092868354330680806
208.20000 9.88299453169336727828
208.30000 9.89510910958312778522
208.40000 9.90727736586298465987
208.50000 9.91950815263181282295
208.60000 9.93181101975676941545
208.70000 9.94419565060523132907
208.80000 9.95667289691094552229
208.90000 9.96924907492760961160
209.00000 9.98192987247681479121
209.10000 9.99471363902353132345
209.20000 10.00760383880302288217
209.30000 10.02059704980940743944
209.40000 10.03369566317441182932
209.50000 10.04689998262036049417
209.60000 10.06021612998035942295
209.70000 10.07364656653805777146
209.80000 10.08719760095206026295
209.90000 10.10086970817196512955
210.00000 10.11466469078757943973
210.10000 10.12858166314222891846
210.20000 10.14261718856444862521
210.30000 10.15676718886664252165
210.40000 10.17102745326001959071
210.50000 10.18539713563914011412
210.60000 10.19987438811679680383
210.70000 10.21445925299445305883
210.80000 10.22915504430473475263
210.90000 10.24396354664570250685
211.00000 10.25888686546035558726
211.10000 10.27392768480750014277
211.20000 10.28908598819569589857
211.30000 10.30436492405941531734
211.40000 10.31976399966593228294
211.50000 10.33528277149933619560
211.60000 10.35092579154777826388
211.70000 10.36669436424678240354
211.80000 10.38258873135857192419
211.90000 10.39861130456764404585
212.00000 10.41476089135137081856
212.10000 10.43103415268922413089
212.20000 10.44742589598839892149
212.30000 10.46393065733116371744
212.40000 10.48054191920956919369
212.50000 10.49725275107234902478
212.60000 10.51406224317119020544
212.70000 10.53096655390268533730
212.80000 10.54796459149982167781
212.90000 10.56505827031266306967
213.00000 10.58224669332580811763
213.10000 10.59952778984365887963
213.20000 10.61689729776124376728
213.30000 10.63434782620114415072
213.40000 10.65187494945547133463
213.50000 10.66947080247005502812
213.60000 10.68713176620827483657
213.70000 10.70485434309920911966
213.80000 10.72263814496138818573
213.90000 10.74048546354702721172
214.00000 10.75839919036786810751
214.10000 10.77637786500185784943
214.20000 10.79442614478907813329
214.30000 10.81254202610288123360
214.40000 10.83072499950903563703
214.50000 10.84897229699057716236
214.60000 10.86728211729639417848
214.70000 10.88564940433509460543
214.80000 10.90407166433360341568
214.90000 10.92254592693800486910
215.00000 10.94106916506691314865
215.10000 10.95963531949685814909
215.20000 10.97824366124313165401
215.30000 10.99688835545928419243
215.40000 11.01556598655520741372
215.50000 11.03427538044777999730
215.60000 11.05300780087234897270
215.70000 11.07176467829523551601
215.80000 11.09054106869024672834
215.90000 11.10933604160190124186
216.00000 11.12814320134877667633
216.10000 11.14696267900718325536
216.20000 11.16579155971581801585
216.30000 11.18462587571895495451
216.40000 11.20346125598870449362
216.50000 11.22229846044053490624
216.60000 11.24112979909879877017
216.70000 11.25995656029635844349
216.80000 11.27877641348200500801
216.90000 11.29758763322391759530
217.00000 11.31639373236725976369
217.10000 11.33519371455424223532
217.20000 11.35399100681984863091
217.30000 11.37278449242370019156
217.40000 11.39157510796597434258
217.50000 11.41035979468434641174
217.60000 11.42914080123737910370
217.70000 11.44791340419392760179
217.80000 11.46668121226665130663
217.90000 11.48544079870067503192
218.00000 11.50419079441126967264
218.10000 11.52293126812123270160
218.20000 11.54166328564418829450
218.30000 11.56038543997288180384
218.40000 11.57909805668684196241
218.50000 11.59780256916567794701
218.60000 11.61650264545254601561
218.70000 11.63520150448719130390
218.80000 11.65390485289089701515
218.90000 11.67261596629945673121
219.00000 11.69133693015259910484
219.10000 11.71006971119134713069
219.20000 11.72881205703719169284
219.30000 11.74756033311368016146
219.40000 11.76630918581268626693
219.50000 11.78505153980405806523
219.60000 11.80378548284282401207
219.70000 11.82250542134897902200
219.80000 11.84120807677134774197
219.90000 11.85989400814176753745
220.00000 11.87855897110802746213
220.10000 11.89720181220109420398
220.20000 11.91581924939036661283
220.30000 11.93440744940816070845
220.40000 11.95296294591650610292
220.50000 11.97148056487830581149
220.60000 11.98995954732767228113
220.70000 12.00839577862830102349
220.80000 12.02678977677962906863
220.90000 12.04513571389367949615
221.00000 12.06343379826051020385
221.10000 12.08168011567286116747
221.20000 12.09986907115750571087
221.30000 12.11799852581002751130
221.40000 12.13606772653490097521
221.50000 12.15406948837947857155
221.60000 12.17200434286913159249
221.70000 12.18987087426376309439
221.80000 12.20766528498410297071
221.90000 12.22538393953535514074
222.00000 12.24302173870045858459
222.10000 12.26057095288547318800
222.20000 12.27802655894578198399
222.30000 12.29538184144176955458
222.40000 12.31263645169360143404
222.50000 12.32979021648073297015
222.60000 12.34684722114459469268
222.70000 12.36381126009823881766
222.80000 12.38068909952725531245
222.90000 12.39748380728706578132
223.00000 12.41419520542499766600
223.10000 12.43081779404601360839
223.20000 12.44734586119747859237
223.30000 12.46377327991948833010
223.40000 12.48008946437720854209
223.50000 12.49629094972692287145
223.60000 12.51237524823568420779
223.70000 12.52834367393000597997
223.80000 12.54420021676029372199
223.90000 12.55995242887718902366
224.00000 12.57560885301308184736
224.10000 12.59117149836892659262
224.20000 12.60664619475957213634
224.30000 12.62203301708365838166
224.40000 12.63733029530137745857
224.50000 12.65253291176549360569
224.60000 12.66763919695481380582
224.70000 12.68264205604944130956
224.80000 12.69753838666396786884
224.90000 12.71232800409169744453
225.00000 12.72700926108046799672
225.10000 12.74158143489296229675
225.20000 12.75604346968345824004
225.30000 12.77039535873071550693
225.40000 12.78463531894617633875
225.50000 12.79876108101678722793
225.60000 12.81277382671628992959
225.70000 12.82667325646283857968
225.80000 12.84046321525239991994
225.90000 12.85414379622092916004
226.00000 12.86771779563917076192
226.10000 12.88118417702972679609
226.20000 12.89454186183646464181
226.30000 12.90778296268983599305
226.40000 12.92090266467915932655
226.50000 12.93389044341701542928
226.60000 12.94673826225235002143
226.70000 12.95944337961681130474
226.80000 12.97200148935259720277
226.90000 12.98441690378543721842
227.00000 12.99669638637484675776
227.10000 13.00884550703028373849
227.20000 13.02087343958127103951
227.30000 13.03278365967374600001
227.40000 13.04457946176748160177
227.50000 13.05625996395882123598
227.60000 13.06782262681392534671
227.70000 13.07926301631506300216
227.80000 13.09058277653034819233
227.90000 13.10177992530179084140
228.00000 13.11285891869145368637
228.10000 13.12382671756721268238
228.20000 13.13468716589367422608
228.30000 13.14544852709259974149
228.40000 13.15611051187204036706
228.50000 13.16667317092719515339
228.60000 13.17713483331812917668
228.70000 13.18748730473466654931
228.80000 13.19772902994352282515
228.90000 13.20785840239491665031
229.00000 13.21787738788781472028
229.10000 13.22779451829589768971
229.20000 13.23761783044460760428
229.30000 13.24736316629271698626
229.40000 13.25704001729020956793
229.50000 13.26665575308001274136
229.60000 13.27621887752574678830
229.70000 13.28573115386180016464
229.80000 13.29519357382509117110
229.90000 13.30461208834613110833
230.00000 13.31398812705122551777
230.10000 13.32333093137996028513
230.20000 13.33264842686647160357
230.30000 13.34195111177900396671
230.40000 13.35125109130818496569
230.50000 13.36055278023274754055
230.60000 13.36986364405415317996
230.70000 13.37918687995402805824
230.80000 13.38852356640454959766
230.90000 13.39787225553703359387
231.00000 13.40723681462742717373
231.10000 13.41661569863775296173
231.20000 13.42600867098621383874
231.30000 13.43541477658464402050
231.40000 13.44482561834406984288
231.50000 13.45423289349095517581
231.60000 13.46362544860532727082
231.70000 13.47299209152480724486
231.80000 13.48232209612502174180
231.90000 13.49160639659440257567
232.00000 13.50084379242027227744
232.10000 13.51003435862203867844
232.20000 13.51918238874304114253
232.30000 13.52829303829869734981
232.40000 13.53737020109803305810
232.50000 13.54641720147526683283
232.60000 13.55543576697119685776
232.70000 13.56442173156150435089
232.80000 13.57337552700123301204
232.90000 13.58229299907280015234
233.00000 13.59117484985510735666
233.10000 13.60001937390572249180
233.20000 13.60882686022303687387
233.30000 13.61759662101749142569
233.40000 13.62632612430716777756
233.50000 13.63500871497286575900
233.60000 13.64363994448043179523
