# Supplementary material for: Direct tracking of H2 roaming reaction in real time
Source: Nat Commun. 2024 Aug 6;15:6656. doi: 10.1038/s41467-024-49671-6 (PMC11303762; doi:10.1038/s41467-024-49671-6)
Supplement: Supplementary file 8 — Source Data [file 41467_2024_49671_MOESM8_ESM.zip › SourceData/Data-Fig7-SuppInfo/FigS7.R09.dat]

# Bond Length
# X-Axis:  Time in Trajectory (femtosec)
# Y-Axis:  Bond Length (Angstroms)
#                  X                   Y
0 1.09375621605730771727
.10000 1.09702398185864651588
.20000 1.10077310691259168316
.30000 1.10497895092440561838
.40000 1.10961300059119711090
.50000 1.11464676044251795062
.60000 1.12005046423007209072
.70000 1.12579506019657059072
.80000 1.13186048235151314518
.90000 1.13822137238324601756
1.00000 1.14486041268269906057
1.10000 1.15175832080606216039
1.20000 1.15890150599651910194
1.30000 1.16627751941465458395
1.40000 1.17387383931792261404
1.50000 1.18167982204064058394
1.60000 1.18968515260046849085
1.70000 1.19787479408575919829
1.80000 1.20623186300354377597
1.90000 1.21473550382418641151
2.00000 1.22335993951453224786
2.10000 1.23207663248273644060
2.20000 1.24086051048052939478
2.30000 1.24968672931859206808
2.40000 1.25853285855872670576
2.50000 1.26738463592155006051
2.60000 1.27623050293706739941
2.70000 1.28506054234460097673
2.80000 1.29386145973709256319
2.90000 1.30262065206298644802
3.00000 1.31132115211415696892
3.10000 1.31994569261352567209
3.20000 1.32847366341565085616
3.30000 1.33688870020656543807
3.40000 1.34517820944512775734
3.50000 1.35333052082039441456
3.60000 1.36134088021847048329
3.70000 1.36920698469004312920
3.80000 1.37692435849976886085
3.90000 1.38449088324625669959
4.00000 1.39190447331776328334
4.10000 1.39915803971031092381
4.20000 1.40624761077343701206
4.30000 1.41316568286878520562
4.40000 1.41990608670961052402
4.50000 1.42646635280822519651
4.60000 1.43284275442806354025
4.70000 1.43903725717474042055
4.80000 1.44504782334461166441
4.90000 1.45087618381617940182
5.00000 1.45652322485293724889
5.10000 1.46198464596793902170
5.20000 1.46726192835873718106
5.30000 1.47234482899183640933
5.40000 1.47722974808727704554
5.50000 1.48190770626277532695
5.60000 1.48636981748083138342
5.70000 1.49061270597865225630
5.80000 1.49463067456479026994
5.90000 1.49842085542180038091
6.00000 1.50198334081606910477
6.10000 1.50531743297020246791
6.20000 1.50842486911645685715
6.30000 1.51130620612270364619
6.40000 1.51396052350152115847
6.50000 1.51638688178380124101
6.60000 1.51858195177310071967
6.70000 1.52054077829369640355
6.80000 1.52225735676823056699
6.90000 1.52372900288863701867
7.00000 1.52494765549837808195
7.10000 1.52590887771288623563
7.20000 1.52660672393056097137
7.30000 1.52704020413543794816
7.40000 1.52720313725810555643
7.50000 1.52709587553990859437
7.60000 1.52671850195738441506
7.70000 1.52607209647185411080
7.80000 1.52515933504994815017
7.90000 1.52398152586867010223
8.00000 1.52254130234092500299
8.10000 1.52083894749279747658
8.20000 1.51887335678159816748
8.30000 1.51664368615505731778
8.40000 1.51414883583120718258
8.50000 1.51138811549681043533
8.60000 1.50835904064284376204
8.70000 1.50506278284927370002
8.80000 1.50150092849155441339
8.90000 1.49767825365697288006
9.00000 1.49359844532223586537
9.10000 1.48926843164890861793
9.20000 1.48468998189958835594
9.30000 1.47987007971105355407
9.40000 1.47481135499222408177
9.50000 1.46951998983001248590
9.60000 1.46399569846396748215
9.70000 1.45824448322117783350
9.80000 1.45226805663348527704
9.90000 1.44606849418345326178
10.00000 1.43965039521267106829
10.10000 1.43301579625766861258
10.20000 1.42616482688748147376
10.30000 1.41910168420095957548
10.40000 1.41182784740279152775
10.50000 1.40434811703117258104
10.60000 1.39666693891600369620
10.70000 1.38878657195013230009
10.80000 1.38071340749664627858
10.90000 1.37245100309373521911
11.00000 1.36399930683596756731
11.10000 1.35535796112945748985
11.20000 1.34652267483470177172
11.30000 1.33749175673310226200
11.40000 1.32826164015189417048
11.50000 1.31883264058067655940
11.60000 1.30921286297568891553
11.70000 1.29941170249386318200
11.80000 1.28944554905470901780
11.90000 1.27933390897841834699
12.00000 1.26909738514820051614
12.10000 1.25875882584194816838
12.20000 1.24833414203529657366
12.30000 1.23784219932954297387
12.40000 1.22729808211371372614
12.50000 1.21672063635413038884
12.60000 1.20612878558510492088
12.70000 1.19554783749459394018
12.80000 1.18500554815283459920
12.90000 1.17453465329295414535
13.00000 1.16416702159011530728
13.10000 1.15393729002272909474
13.20000 1.14387865981798961087
13.30000 1.13402129591864367245
13.40000 1.12439378965467432005
13.50000 1.11502881120489438230
13.60000 1.10595524964168419105
13.70000 1.09720774561064779242
13.80000 1.08882014745503308949
13.90000 1.08082761129099584083
14.00000 1.07326572023241290141
14.10000 1.06616547792451055332
14.20000 1.05955810360074166156
14.30000 1.05347085750579735721
14.40000 1.04792643347946901572
14.50000 1.04295120825712647524
14.60000 1.03856662676017083733
14.70000 1.03479524242673245873
14.80000 1.03165984027779233895
14.90000 1.02918143049027074835
15.00000 1.02737287215547987721
15.10000 1.02624596679012580663
15.20000 1.02580502839233538239
15.30000 1.02604959456548687824
15.40000 1.02697841724156988244
15.50000 1.02858530457565842087
15.60000 1.03086517659924859836
15.70000 1.03381103964312549799
15.80000 1.03740985077547822560
15.90000 1.04165326959550220575
16.00000 1.04652659666680234830
16.10000 1.05201350053599597329
16.20000 1.05809778888012047485
16.30000 1.06475925200253601740
16.40000 1.07197929635511151507
16.50000 1.07974150166092995279
16.60000 1.08802088716347720674
16.70000 1.09680295466642503023
16.80000 1.10606424521634366046
16.90000 1.11578217035091576157
17.00000 1.12593570166373177315
17.10000 1.13649972079231062167
17.20000 1.14745001947710123344
17.30000 1.15876391789311424002
17.40000 1.17041287542046460520
17.50000 1.18237428478718193070
17.60000 1.19461922610554029204
17.70000 1.20712550431220696663
17.80000 1.21986356681966692795
17.90000 1.23280875750174649706
18.00000 1.24593504476397163422
18.10000 1.25922072578996252796
18.20000 1.27264391227397147361
18.30000 1.28619113558833082170
18.40000 1.29984638068119418832
18.50000 1.31360177607218543224
18.60000 1.32745047919800006376
18.70000 1.34138416425422288492
18.80000 1.35539667019621971624
18.90000 1.36947724668466105917
19.00000 1.38361551257601907532
19.10000 1.39780018181247923316
19.20000 1.41201796542607771453
19.30000 1.42625488519724271617
19.40000 1.44050265788369859571
19.50000 1.45475186115467815888
19.60000 1.46899622359589474882
19.70000 1.48323055777380746356
19.80000 1.49745291493021576073
19.90000 1.51166010225116413237
20.00000 1.52584968331123626445
20.10000 1.54001848538061386479
20.20000 1.55416365627497543795
20.30000 1.56828299108164786599
20.40000 1.58237307231986224797
20.50000 1.59643150977077622952
20.60000 1.61045755351763307503
20.70000 1.62445523548634605026
20.80000 1.63842331946600418251
20.90000 1.65236588332487668800
21.00000 1.66628789991795835521
21.10000 1.68018944701006856430
21.20000 1.69407117037419652795
21.30000 1.70793418180356118780
21.40000 1.72177721125411576867
21.50000 1.73559719146235080556
21.60000 1.74939469001452042248
21.70000 1.76316528480372480364
21.80000 1.77690957154437096582
21.90000 1.79063154409945543101
22.00000 1.80433285383046772255
22.10000 1.81801620626687483882
22.20000 1.83168616505502928909
22.30000 1.84534329386052176912
22.40000 1.85899194301266405461
22.50000 1.87263076956617371501
22.60000 1.88626219923026607844
22.70000 1.89988475680210666824
22.80000 1.91350320980159319930
22.90000 1.92711677823789391655
23.00000 1.94072894169304333585
23.10000 1.95434366817046791382
23.20000 1.96796027632317822656
23.30000 1.98157948735472128170
23.40000 1.99520117730017390845
23.50000 2.00882470369840882241
23.60000 2.02244799114587863856
23.70000 2.03606947454280154776
23.80000 2.04968943357109591164
23.90000 2.06330550391210850373
24.00000 2.07691628123066144931
24.10000 2.09052035886785852655
24.20000 2.10411555285991838514
24.30000 2.11769969736740530139
24.40000 2.13127301998430036898
24.50000 2.14483773346376951509
24.60000 2.15839913244608213264
24.70000 2.17196587130207918467
24.80000 2.18554723037160649689
24.90000 2.19915270695056554092
25.00000 2.21278951986062153800
25.10000 2.22646101576605198820
25.20000 2.24017056089151390312
25.30000 2.25391621625050650417
25.40000 2.26769286819996856469
25.50000 2.28149868115368412105
25.60000 2.29533204526948562357
25.70000 2.30919332056716290857
25.80000 2.32308207009115371029
25.90000 2.33700193717634731446
26.00000 2.35095435560412359104
26.10000 2.36494151172941272805
26.20000 2.37895894060616355144
26.30000 2.39300592082217799096
26.40000 2.40707671501595478335
26.50000 2.42116562922696389412
26.60000 2.43527110360735812677
26.70000 2.44938723076405377099
26.80000 2.46351175196019716491
26.90000 2.47764575369886160810
27.00000 2.49179128231980938520
27.10000 2.50595303373487029923
27.20000 2.52013443426933079950
27.30000 2.53434421692673783487
27.40000 2.54858681267423182121
27.50000 2.56286802164294055167
27.60000 2.57719392455224447745
27.70000 2.59156256396367942286
27.80000 2.60597306704156096502
27.90000 2.62041923685218736031
28.00000 2.63489212132527353686
28.10000 2.64938155422694826310
28.20000 2.66387789284606662130
28.30000 2.67837224153421213730
28.40000 2.69285659950859618736
28.50000 2.70732774675583007810
28.60000 2.72178309847055961175
28.70000 2.73622099899057861170
28.80000 2.75064023120636407229
28.90000 2.76503993069684257679
29.00000 2.77941660934394648011
29.10000 2.79376518209780830534
29.20000 2.80807788873207717510
29.30000 2.82234402940605382180
29.40000 2.83655522139478187173
29.50000 2.85070109054351750707
29.60000 2.86477158899483642585
29.70000 2.87876219554116696059
29.80000 2.89266966742505875089
29.90000 2.90649630310344623359
30.00000 2.92024417145792793379
30.10000 2.93391598892180278461
30.20000 2.94751354742688163272
30.30000 2.96103430093421916779
30.40000 2.97447480987770343565
30.50000 2.98782741719296765676
30.60000 3.00108162948627573648
30.70000 3.01423107091211572229
30.80000 3.02726710120811771094
30.90000 3.04018579434662183607
31.00000 3.05298607300524710402
31.10000 3.06566717061082806644
31.20000 3.07823124115879247568
31.30000 3.09067932029837090958
31.40000 3.10301603710277333784
31.50000 3.11523922889093703708
31.60000 3.12734953317118040367
31.70000 3.13934298186419892173
31.80000 3.15122296875149727955
31.90000 3.16298554028721414893
32.00000 3.17462951893382355980
32.10000 3.18615674530397201549
32.20000 3.19756882307621331986
32.30000 3.20886624172292354526
32.40000 3.22005401587939204557
32.50000 3.23113691853332021563
32.60000 3.24212533265480037641
32.70000 3.25302361837921490366
32.80000 3.26384296646238787760
32.90000 3.27459207082790695503
33.00000 3.28527742335498966610
33.10000 3.29590488307793858276
33.20000 3.30647659009314626661
33.30000 3.31699170790959319214
33.40000 3.32745102480231855928
33.50000 3.33785425432058072657
33.60000 3.34819993457663755447
33.70000 3.35849103959694970629
33.80000 3.36873150971355982298
33.90000 3.37892823187989596577
34.00000 3.38908358471519554229
34.10000 3.39920505543207851943
34.20000 3.40929169197738197873
34.30000 3.41934508676105986271
34.40000 3.42936089724747401074
34.50000 3.43933631163034127612
34.60000 3.44926691741578619165
34.70000 3.45915145347583762022
34.80000 3.46899128271865220609
34.90000 3.47878820085687309150
35.00000 3.48854864393790559051
35.10000 3.49827823932359616991
35.20000 3.50798024493895917378
35.30000 3.51766150887631597315
35.40000 3.52732518835264180693
35.50000 3.53697554513188569769
35.60000 3.54661635090617039804
35.70000 3.55624935577273602407
35.80000 3.56588188733334239694
35.90000 3.57551567535006060697
36.00000 3.58515763976327824736
36.10000 3.59480672586399281650
36.20000 3.60446828462090924249
36.30000 3.61414290905741578701
36.40000 3.62383110316816503809
36.50000 3.63353549413075088512
36.60000 3.64325328222098772049
36.70000 3.65299232329250864523
36.80000 3.66275387883734279173
36.90000 3.67254623937262361053
37.00000 3.68237587479252313222
37.10000 3.69224945679757667155
37.20000 3.70217475937454902852
37.30000 3.71215833426592944943
37.40000 3.72219989709674243873
37.50000 3.73230067755868243633
37.60000 3.74245830521824250824
37.70000 3.75266668129118549883
37.80000 3.76292241891405462444
37.90000 3.77321881352009586844
38.00000 3.78354946129279509911
38.10000 3.79391150738232164159
38.20000 3.80429935684562026554
38.30000 3.81470743179617904495
38.40000 3.82513260710017738333
38.50000 3.83556716222646790977
38.60000 3.84600853906930373055
38.70000 3.85645288904272756448
38.80000 3.86689465398852054116
38.90000 3.87733314803229153730
39.00000 3.88776274926930179824
39.10000 3.89818190348000563902
39.20000 3.90858467817968605412
39.30000 3.91896381613826590329
39.40000 3.92931504425873187071
39.50000 3.93963033696475131608
39.60000 3.94990413484086978037
39.70000 3.96012924930247699611
39.80000 3.97030314173854991800
39.90000 3.98042459211752936330
40.00000 3.99049484055123168630
40.10000 4.00051611145124623656
40.20000 4.01049066976448656093
40.30000 4.02042205731114752573
40.40000 4.03031438720678464145
40.50000 4.04017106547284702965
40.60000 4.04999600631667290042
40.70000 4.05978927883221544920
40.80000 4.06955285904102737211
40.90000 4.07928799569863662255
41.00000 4.08899471900013585723
41.10000 4.09867184026655151781
41.20000 4.10831986772804729233
41.30000 4.11793308681260628373
41.40000 4.12751093952893115769
41.50000 4.13705205546521978979
41.60000 4.14655628814477809688
41.70000 4.15602176716063410947
41.80000 4.16544875154970547862
41.90000 4.17483803312763260545
42.00000 4.18419147228398236933
42.10000 4.19350829063887746595
42.20000 4.20278631892664750070
42.30000 4.21202526626740452652
42.40000 4.22122384465417801420
42.50000 4.23037708900341412578
42.60000 4.23948322188141228171
42.70000 4.24853769540320778827
42.80000 4.25754084811854741176
42.90000 4.26649130149001944499
43.00000 4.27539269024752859601
43.10000 4.28424601555711317206
43.20000 4.29305570732141792923
43.30000 4.30182904090039356831
43.40000 4.31056589426133236555
43.50000 4.31927531714117524601
43.60000 4.32795824455146517070
43.70000 4.33661670819245910445
43.80000 4.34525318315342817263
43.90000 4.35387222009672672479
44.00000 4.36247672926102839056
44.10000 4.37107336610059657781
44.20000 4.37966870339812346861
44.30000 4.38826971552239482444
44.40000 4.39688292501926869305
44.50000 4.40551612057111873644
44.60000 4.41417109494342097142
44.70000 4.42285265733621291296
44.80000 4.43155943137683757725
44.90000 4.44028998539836359638
45.00000 4.44904368503502109633
45.10000 4.45781971000869437359
45.20000 4.46661639928984723195
45.30000 4.47543438806089525716
45.40000 4.48427399156307129412
45.50000 4.49313571710948878166
45.60000 4.50202022951574485703
45.70000 4.51092918331223639261
45.80000 4.51986325861015401581
45.90000 4.52882137359346510139
46.00000 4.53780476718489950506
46.10000 4.54681103581334244126
46.20000 4.55584062044909556118
46.30000 4.56489199525563802796
46.40000 4.57396248333816135597
46.50000 4.58305313256130601451
46.60000 4.59216477520112511913
46.70000 4.60129560175501004509
46.80000 4.61045169849918284554
46.90000 4.61963493883813291084
47.00000 4.62885168031780858442
47.10000 4.63810611564181442025
47.20000 4.64740132674917585495
47.30000 4.65673900131218434169
47.40000 4.66611968648415618413
47.50000 4.67553964858154100970
47.60000 4.68499615074174847501
47.70000 4.69448356871115270495
47.80000 4.70399796402857725556
47.90000 4.71353599207877058086
48.00000 4.72309557090622505646
48.10000 4.73267661875782508022
48.20000 4.74228308197159398549
48.30000 4.75191449706336782694
48.40000 4.76157313254527258447
48.50000 4.77126226557019185620
48.60000 4.78098144521917173273
48.70000 4.79072951178022573192
48.80000 4.80050509131257978712
48.90000 4.81030240064738549488
49.00000 4.82011678301822890594
49.10000 4.82994751250963388768
49.20000 4.83978651952118648404
49.30000 4.84963552069555016781
49.40000 4.85949240257128090100
49.50000 4.86935975793502035221
49.60000 4.87924245972609973556
49.70000 4.88914385280500823187
49.80000 4.89907157160629773136
49.90000 4.90902717178312224505
50.00000 4.91901690391332158105
50.10000 4.92904317890308199722
50.20000 4.93910238801707774437
50.30000 4.94919562672107355041
50.40000 4.95932270058855919979
50.50000 4.96948031461479883383
50.60000 4.97967021726589842253
50.70000 4.98989219232269586315
50.80000 5.00014800406947954174
50.90000 5.01043983132369328325
51.00000 5.02076859304817990931
51.10000 5.03113635825317300652
51.20000 5.04154565167399828038
51.30000 5.05199575834679417835
51.40000 5.06248780852527090804
51.50000 5.07301954909677043322
51.60000 5.08358994056926271276
51.70000 5.09420011919683029642
51.80000 5.10484686334526591350
51.90000 5.11552989962789680887
52.00000 5.12625090343830127278
52.10000 5.13701143263794965831
52.20000 5.14781526463693139393
52.30000 5.15866632424980555652
52.40000 5.16957086001478463146
52.50000 5.18053197554749197592
52.60000 5.19156064001731564094
52.70000 5.20265777057236391119
52.80000 5.21382846270540435009
52.90000 5.22507606461781568579
53.00000 5.23640155143291126116
53.10000 5.24780427865493093410
53.20000 5.25928362743320775166
53.30000 5.27083804525058424793
53.40000 5.28246863926043577983
53.50000 5.29417133236855114154
53.60000 5.30594785615105720103
53.70000 5.31779674553935917916
53.80000 5.32971747947731278241
53.90000 5.34171322861991534671
54.00000 5.35378317848649899917
54.10000 5.36592669611736310010
54.20000 5.37814512894668918119
54.30000 5.39044104433338552769
54.40000 5.40281094009442458854
54.50000 5.41525446161941682767
54.60000 5.42777268170489984457
54.70000 5.44036347384602603447
54.80000 5.45302643666166357235
54.90000 5.46576204939201501642
55.00000 5.47857126372031415232
55.10000 5.49145449808791550547
55.20000 5.50441028324279257663
55.30000 5.51744204807055495003
55.40000 5.53054806671219520646
55.50000 5.54372893009398503364
55.60000 5.55698125530282853409
55.70000 5.57030318315044679399
55.80000 5.58369417183803146014
55.90000 5.59714714809017684092
56.00000 5.61066029578489094966
56.10000 5.62422719512903390320
56.20000 5.63784400142944714308
56.30000 5.65150457872034285765
56.40000 5.66520232597521621825
56.50000 5.67893167405252376311
56.60000 5.69268830202866455870
56.70000 5.70647023575458597169
56.80000 5.72027556257266333454
56.90000 5.73410477199893863257
57.00000 5.74795632037387702346
57.10000 5.76183175653611045283
57.20000 5.77572759206777341239
57.30000 5.78964306836449115483
57.40000 5.80357334560492997651
57.50000 5.81751564800559861803
57.60000 5.83146472109889386407
57.70000 5.84542246284090231452
57.80000 5.85938402341662531860
57.90000 5.87335076229080668721
58.00000 5.88732165531474931998
58.10000 5.90129778082109664353
58.20000 5.91527246407982461583
58.30000 5.92924341634175110208
58.40000 5.94320377303168025911
58.50000 5.95714419942786008098
58.60000 5.97106164210695450093
58.70000 5.98494939054132687492
58.80000 5.99880265260135057895
58.90000 6.01262326312434113743
59.00000 6.02640739183943653837
59.10000 6.04015823131861339485
59.20000 6.05387702112175384087
59.30000 6.06756360806485488960
59.40000 6.08122040901832467037
59.50000 6.09484829322715792238
59.60000 6.10844608238576498937
59.70000 6.12201834357338396892
59.80000 6.13556533131943759274
59.90000 6.14909126333224948664
60.00000 6.16259735965939932832
60.10000 6.17609153538368470965
60.20000 6.18957793161593531284
60.30000 6.20306314547522561329
60.40000 6.21655483112221893639
60.50000 6.23006109843507072487
60.60000 6.24358860747719348005
60.70000 6.25714981720982928232
60.80000 6.27074742327411876440
60.90000 6.28439243001493343247
61.00000 6.29808843208905729000
61.10000 6.31184060020926067112
61.20000 6.32565184113218485312
61.30000 6.33952207092821785058
61.40000 6.35344978693827405619
61.50000 6.36743408842321665064
61.60000 6.38146824984924609630
61.70000 6.39555370383901944137
61.80000 6.40968635626026556360
61.90000 6.42386881703105764784
62.00000 6.43810416467153783810
62.10000 6.45239629279153931912
62.20000 6.46675033058243249818
62.30000 6.48117174415521872768
62.40000 6.49566407018666567989
62.50000 6.51022911392840305773
62.60000 6.52486781378979355028
62.70000 6.53958398152260141154
62.80000 6.55437751676381545913
62.90000 6.56925336330058136082
63.00000 6.58421507766704109509
63.10000 6.59927105692393877745
63.20000 6.61442312913371153647
63.30000 6.62968014211281538505
63.40000 6.64503878615535245695
63.50000 6.66050071700589189269
63.60000 6.67606391182244449908
63.70000 6.69172411423087585137
63.80000 6.70748380827490332004
63.90000 6.72334152523133395524
64.00000 6.73929923240591832974
64.10000 6.75535711794047199060
64.20000 6.77151553571813050743
64.30000 6.78777154077013702787
64.40000 6.80412378427450421703
64.50000 6.82056741428218712390
64.60000 6.83709836136222337440
64.70000 6.85371385085786901500
64.80000 6.87041357828085921408
64.90000 6.88719616266220487561
65.00000 6.90406108113883940310
65.10000 6.92100930840213507077
65.20000 6.93804070593247528547
65.30000 6.95515083581046429055
65.40000 6.97234172741310779766
65.50000 6.98961047469921602640
65.60000 7.00695967010036386437
65.70000 7.02439015096442375848
65.80000 7.04190308118004418761
65.90000 7.05950118054420329452
66.00000 7.07718575317406798952
66.10000 7.09495461028708766467
66.20000 7.11280797801156726826
66.30000 7.13074206863906976922
66.40000 7.14875270036088183606
66.50000 7.16683755409804164482
66.60000 7.18499115813686996912
66.70000 7.20320880334327112583
66.80000 7.22148679649862684701
66.90000 7.23982045403655020779
67.00000 7.25820560355285058247
67.10000 7.27663677408656972741
67.20000 7.29511093632749357383
67.30000 7.31362224945532718070
67.40000 7.33216763079056997087
67.50000 7.35074259834501346824
67.60000 7.36934227591316320181
67.70000 7.38796374989665200373
67.80000 7.40660306518609109673
67.90000 7.42526021336861971660
68.00000 7.44393235785555751579
68.10000 7.46262278363022982563
68.20000 7.48133108038148516212
68.30000 7.50005845277995150106
68.40000 7.51880165023748980663
68.50000 7.53755868083260762086
68.60000 7.55632304944197048984
68.70000 7.57508710934474997077
68.80000 7.59384062919508470770
68.90000 7.61257862783905832019
69.00000 7.63129189590504394041
69.10000 7.64997903411662952513
69.20000 7.66864120994964791813
69.30000 7.68727948970472908484
69.40000 7.70589747539798247996
69.50000 7.72450020101501453770
69.60000 7.74308757464753203600
69.70000 7.76166283262001789976
69.80000 7.78022215152947930269
69.90000 7.79876185373659169282
70.00000 7.81727927767257142145
70.10000 7.83576846590690171855
70.20000 7.85422652817379593052
70.30000 7.87264993051075528387
70.40000 7.89103983280441944570
70.50000 7.90939491326978817456
70.60000 7.92772172363649505010
70.70000 7.94602233792914780527
70.80000 7.96430194317329985545
70.90000 7.98256665241769215257
71.00000 8.00082179480464369128
71.10000 8.01907029954588937821
71.20000 8.03731443809591164859
71.30000 8.05555391172034798641
71.40000 8.07378955400312623233
71.50000 8.09201894677966012978
71.60000 8.11024012319949747614
71.70000 8.12845269124358009263
71.80000 8.14665756361515418765
71.90000 8.16485515595647293660
72.00000 8.18304832125907710626
72.10000 8.20124089848902072841
72.20000 8.21943642063426390003
72.30000 8.23763602225140801953
72.40000 8.25584026461498345285
72.50000 8.27404837979794507800
72.60000 8.29225934580473670799
72.70000 8.31047138850703221648
72.80000 8.32868477185329664581
72.90000 8.34689684288532464908
73.00000 8.36510847629395658394
73.10000 8.38331945057725925615
73.20000 8.40153193354979755980
73.30000 8.41974003810004813381
73.40000 8.43794845889052583753
73.50000 8.45615376729054046593
73.60000 8.47435221016291014531
73.70000 8.49254276390186921971
73.80000 8.51072314031428236542
73.90000 8.52889446342308775551
74.00000 8.54705545482197044110
74.10000 8.56520801228855153599
74.20000 8.58335330083423747682
74.30000 8.60149351839196586393
74.40000 8.61962963083159391497
74.50000 8.63775997228436534656
74.60000 8.65588298809618844537
74.70000 8.67399269179136442740
74.80000 8.69208881593768575776
74.90000 8.71016690171256132859
75.00000 8.72822645488681165439
75.10000 8.74626909115303860944
75.20000 8.76429328491173896316
75.30000 8.78230385904461859505
75.40000 8.80030001755264023339
75.50000 8.81828138821284155555
75.60000 8.83624879495281074331
75.70000 8.85420017044080611178
75.80000 8.87213053124186175033
75.90000 8.89003620833334963982
76.00000 8.90791358896717183461
76.10000 8.92575803059006299880
76.20000 8.94356683028706394202
76.30000 8.96133358413177251587
76.40000 8.97905905899515731657
76.50000 8.99673951101958936782
76.60000 9.01437624513560006308
76.70000 9.03197015935820062538
76.80000 9.04952453443196097289
76.90000 9.06704166629209882556
77.00000 9.08452186216803597384
77.10000 9.10196804372422524931
77.20000 9.11938052485814411308
77.30000 9.13675763315471775790
77.40000 9.15409647742484741614
77.50000 9.17139887765574178115
77.60000 9.18866516463724452325
77.70000 9.20589447536881122162
77.80000 9.22309334877084500605
77.90000 9.24026485584812660785
78.00000 9.25741291341058201153
78.10000 9.27454228278177618013
78.20000 9.29165824161936123887
78.30000 9.30875975482845942375
78.40000 9.32585025934059269355
78.50000 9.34292776044987944976
78.60000 9.35999397379619043096
78.70000 9.37704368415962963620
78.80000 9.39407708814314552833
78.90000 9.41109153181361848346
79.00000 9.42808828691347162227
79.10000 9.44506864306030334950
79.20000 9.46203670102637046413
79.30000 9.47899493953731362577
79.40000 9.49594779699762250119
79.50000 9.51289841860229263322
79.60000 9.52984942699442654735
79.70000 9.54679989044800289093
79.80000 9.56375041933769829595
79.90000 9.58069857678186220475
80.00000 9.59764416600287385336
80.10000 9.61458607561219974956
80.20000 9.63153062362099329477
80.30000 9.64848015575245923405
80.40000 9.66544443117014666332
80.50000 9.68243384222226431423
80.60000 9.69945944812286949127
80.70000 9.71653297198856831008
80.80000 9.73366632134151185892
80.90000 9.75087104903490147677
81.00000 9.76814869110242404074
81.10000 9.78550579796016471605
81.20000 9.80294020942951584622
81.30000 9.82044672923314624503
81.40000 9.83801699534306557806
81.50000 9.85564985910218910715
81.60000 9.87333541220301094253
81.70000 9.89107391409021874770
81.80000 9.90886497192347454585
81.90000 9.92671069213745142880
82.00000 9.94461746490034678397
82.10000 9.96258738063867623510
82.20000 9.98062544227089006933
82.30000 9.99872976636382547654
82.40000 10.01690145557377438653
82.50000 10.03513318209599049863
82.60000 10.05342148305391600823
82.70000 10.07175824564951519170
82.80000 10.09013785328277861383
82.90000 10.10855467568361129849
83.00000 10.12700398262729034659
83.10000 10.14548177456319715407
83.20000 10.16398762230680798461
83.30000 10.18251948197389897829
83.40000 10.20107516635246639824
83.50000 10.21965512061194753897
83.60000 10.23825553696087427364
83.70000 10.25687333538583774588
83.80000 10.27550329034670690567
83.90000 10.29414250007070768643
84.00000 10.31278297775091357517
84.10000 10.33141651352896525936
84.20000 10.35003757288126949725
84.30000 10.36863581395551764896
84.40000 10.38720347684601776907
84.50000 10.40573232109826088620
84.60000 10.42421535001891641177
84.70000 10.44265022396848260920
84.80000 10.46103147616682204962
84.90000 10.47935747665537937106
85.00000 10.49762395586987103236
85.10000 10.51583072012577615931
85.20000 10.53397047548615450361
85.30000 10.55203754489292935059
85.40000 10.57002792233289230491
85.50000 10.58793636573369286699
85.60000 10.60575572338831496245
85.70000 10.62348577448932248533
85.80000 10.64112608827604297737
85.90000 10.65867626886458166623
86.00000 10.67614037111061967513
86.10000 10.69352017370182923058
86.20000 10.71081652321259772591
86.30000 10.72803235718554309021
86.40000 10.74516776021021460533
86.50000 10.76221873638196409613
86.60000 10.77918329534227746077
86.70000 10.79605776543692822788
86.80000 10.81283808752341394274
86.90000 10.82951772225808770341
87.00000 10.84609291970763082859
87.10000 10.86255835749378149226
87.20000 10.87891248318557804915
87.30000 10.89515134438223395898
87.40000 10.91127539005399679954
87.50000 10.92728281375310611576
87.60000 10.94317299162715420517
87.70000 10.95894838392963688658
87.80000 10.97460620332205815225
87.90000 10.99014893934258745357
88.00000 11.00557821377800213214
88.10000 11.02089798231850071053
88.20000 11.03611387459843130808
88.30000 11.05123123132133182676
88.40000 11.06625328293356929163
88.50000 11.08118828067531753911
88.60000 11.09603581193702708932
88.70000 11.11079790964294337074
88.80000 11.12547550621118396069
88.90000 11.14006802961225187867
89.00000 11.15457759225086030778
89.10000 11.16900697093291279856
89.20000 11.18335862113824015055
89.30000 11.19763536855071915499
89.40000 11.21184053296812637109
89.50000 11.22597889152099733271
89.60000 11.24005167845530859683
89.70000 11.25406164027241322271
89.80000 11.26800757651950640540
89.90000 11.28189259553263075647
90.00000 11.29571820893231206494
90.10000 11.30948541823521694751
90.20000 11.32319724479711604745
90.30000 11.33685683132092834669
90.40000 11.35046649342545744515
90.50000 11.36402892686612268639
90.60000 11.37754454392374593967
90.70000 11.39101590445461541231
90.80000 11.40444517114243484493
90.90000 11.41783347604040860404
91.00000 11.43118703972015322740
91.10000 11.44451414164467708881
91.20000 11.45782426922607327173
91.30000 11.47113168891822983242
91.40000 11.48444807836676146117
91.50000 11.49778901237820592492
91.60000 11.51116545244151201449
91.70000 11.52458957975775378544
91.80000 11.53806691194062195364
91.90000 11.55160221475120740317
92.00000 11.56519820674609104210
92.10000 11.57885510762203984839
92.20000 11.59257312578165279524
92.30000 11.60635125382120252846
92.40000 11.62018945728515219891
92.50000 11.63408984692438242130
92.60000 11.64805189959127886440
92.70000 11.66207861727440937079
92.80000 11.67616916441561324469
92.90000 11.69032715414367691509
93.00000 11.70455335086811418136
93.10000 11.71885015172124299656
93.20000 11.73321874212327978790
93.30000 11.74766322206918732199
93.40000 11.76218681813590308186
93.50000 11.77679158159224621335
93.60000 11.79148157007549242601
93.70000 11.80625980982686150542
93.80000 11.82112772331176531730
93.90000 11.83608746163908675600
94.00000 11.85113884949602638820
94.10000 11.86628079917486193312
94.20000 11.88150975699170143134
94.30000 11.89682681648623478859
94.40000 11.91222345601848588828
94.50000 11.92769882463796953830
94.60000 11.94324876055882878553
94.70000 11.95887190312890674872
94.80000 11.97456649609504652985
94.90000 11.99032827268636544563
95.00000 12.00615459684777672236
95.10000 12.02204160043051922228
95.20000 12.03798380519715602096
95.30000 12.05397312254930324556
95.40000 12.07000027156822395404
95.50000 12.08605814542297326606
95.60000 12.10213644477986374351
95.70000 12.11822748615658724876
95.80000 12.13432006915237092881
95.90000 12.15040756335062202591
96.00000 12.16648493086844701739
96.10000 12.18254406208362539653
96.20000 12.19858329281207965962
96.30000 12.21460104817083250118
96.40000 12.23059793718496005077
96.50000 12.24657449934764411058
96.60000 12.26253550002367984989
96.70000 12.27848062355965930527
96.80000 12.29441258447629127718
96.90000 12.31032630922145783881
97.00000 12.32622085918766101029
97.10000 12.34208712382962397956
97.20000 12.35791885863364131192
97.30000 12.37371131002307650007
97.40000 12.38945424800794040205
97.50000 12.40514539802351530664
97.60000 12.42077903505653706466
97.70000 12.43635577013592032756
97.80000 12.45187489992029272635
97.90000 12.46733897714825110144
98.00000 12.48274447463044883103
98.10000 12.49809463119306838287
98.20000 12.51338765795182260004
98.30000 12.52862288691881730389
98.40000 12.54380046426863408435
98.50000 12.55892122204486956706
98.60000 12.57398136727655565520
98.70000 12.58898506134890923439
98.80000 12.60393216102375727159
98.90000 12.61882272296813749005
99.00000 12.63365725993771765500
99.10000 12.64843924750338515061
99.20000 12.66316705807405827576
99.30000 12.67784337047220346356
99.40000 12.69246983415540759582
99.50000 12.70704463370334589303
99.60000 12.72157093432135841109
99.70000 12.73604700698909952009
99.80000 12.75047283324073437084
99.90000 12.76484852640660989054
100.00000 12.77917287735704747712
100.10000 12.79344845227013059543
100.20000 12.80767308809882920334
100.30000 12.82185150421338330046
100.40000 12.83598713110997941997
100.50000 12.85008122796245206676
100.60000 12.86414284851272164230
100.70000 12.87817363686679758070
100.80000 12.89218014086050536675
