# Supplementary material for: Direct tracking of H2 roaming reaction in real time
Source: Nat Commun. 2024 Aug 6;15:6656. doi: 10.1038/s41467-024-49671-6 (PMC11303762; doi:10.1038/s41467-024-49671-6)
Supplement: Supplementary file 8 — Source Data [file 41467_2024_49671_MOESM8_ESM.zip › SourceData/Data-Fig7-SuppInfo/FigS7.R10.dat]

# Bond Length
# X-Axis:  Time in Trajectory (femtosec)
# Y-Axis:  Bond Length (Angstroms)
#                  X                   Y
0 1.09375621605730771727
.10000 1.09069970091496770337
.20000 1.08827076610786527182
.30000 1.08648083913615338087
.40000 1.08532920244596754331
.50000 1.08480272369541919398
.60000 1.08487875672860329079
.70000 1.08553264625896903515
.80000 1.08673640156387510234
.90000 1.08846677517781864539
1.00000 1.09070582081558545242
1.10000 1.09343816242209143045
1.20000 1.09665752362485527243
1.30000 1.10035554900404805474
1.40000 1.10453065243477964784
1.50000 1.10917439438530134146
1.60000 1.11428077729897144627
1.70000 1.11983981227718458000
1.80000 1.12583003194265518758
1.90000 1.13222996357321333699
2.00000 1.13900902277067147032
2.10000 1.14613359735329284168
2.20000 1.15357209540323053013
2.30000 1.16129185442979836652
2.40000 1.16927008957939225992
2.50000 1.17748424479735608902
2.60000 1.18592219765252728825
2.70000 1.19456943733254786464
2.80000 1.20341293223938722969
2.90000 1.21243431169197780997
3.00000 1.22161313608114086945
3.10000 1.23092189872022343511
3.20000 1.24033615044108103267
3.30000 1.24982933338476257736
3.40000 1.25937972204216469192
3.50000 1.26896975674678709026
3.60000 1.27858313880130610769
3.70000 1.28820968269494077731
3.80000 1.29783564960860895593
3.90000 1.30745122121668462649
4.00000 1.31704453994122765202
4.10000 1.32660493337165002418
4.20000 1.33612114923647548705
4.30000 1.34559092190977566805
4.40000 1.35500605467909256866
4.50000 1.36436384651748963001
4.60000 1.37365920142988886834
4.70000 1.38288614454589138457
4.80000 1.39203539641921462168
4.90000 1.40109349902138936446
5.00000 1.41004962562634652826
5.10000 1.41888910460895427935
5.20000 1.42760269697174500679
5.30000 1.43618121889579101959
5.40000 1.44462324992435311420
5.50000 1.45292551072448308085
5.60000 1.46109380810542072463
5.70000 1.46912681506124582750
5.80000 1.47702973377958779669
5.90000 1.48479991727740879477
6.00000 1.49243951621162859103
6.10000 1.49994423897890284206
6.20000 1.50731238377351627197
6.30000 1.51454064408255482115
6.40000 1.52162773687719034034
6.50000 1.52857200664574516471
6.60000 1.53537330352328322616
6.70000 1.54203111519871738287
6.80000 1.54854755890027478354
6.90000 1.55492354669449906044
7.00000 1.56115688210570304618
7.10000 1.56724725979533937738
7.20000 1.57319493369957176454
7.30000 1.57899773274884723629
7.40000 1.58465963624401060214
7.50000 1.59018113677310359421
7.60000 1.59556441145696152055
7.70000 1.60081398841152059692
7.80000 1.60593155466134359159
7.90000 1.61091748790836583927
8.00000 1.61577233230210994351
8.10000 1.62049575932212793927
8.20000 1.62508483965022576909
8.30000 1.62954126442842802899
8.40000 1.63387089265370046863
8.50000 1.63807833946914761101
8.60000 1.64217459709313491742
8.70000 1.64617177394887924861
8.80000 1.65008281634134957741
8.90000 1.65392172690517612656
9.00000 1.65770115914328780443
9.10000 1.66143364506861964535
9.20000 1.66512643763799510457
9.30000 1.66879081343438608947
9.40000 1.67243263457784750320
9.50000 1.67606255521564588171
9.60000 1.67968896396267365604
9.70000 1.68332297562737496189
9.80000 1.68697651792015172673
9.90000 1.69065875222825496127
10.00000 1.69438348759482426679
10.10000 1.69816385915258483927
10.20000 1.70201264187608195332
10.30000 1.70594111199361157784
10.40000 1.70996437908337728039
10.50000 1.71409483155775252457
10.60000 1.71834270168817023436
10.70000 1.72272050389551003335
10.80000 1.72724189861177232849
10.90000 1.73191541212006078735
11.00000 1.73675478686255533233
11.10000 1.74176987538164753964
11.20000 1.74697161687790451634
11.30000 1.75236685855045775001
11.40000 1.75796014815438862382
11.50000 1.76375230561947104715
11.60000 1.76973976384241307468
11.70000 1.77591581057717935955
11.80000 1.78227018182597668684
11.90000 1.78879287911541061120
12.00000 1.79547385624547593967
12.10000 1.80230302555036510153
12.20000 1.80927344610730414599
12.30000 1.81637930368879726453
12.40000 1.82361610286595133476
12.50000 1.83098085533983669776
12.60000 1.83846660908948792362
12.70000 1.84606603679418792345
12.80000 1.85376879082694668176
12.90000 1.86156115026125316912
13.00000 1.86943017895667876692
13.10000 1.87735653864762726375
13.20000 1.88532478856535485801
13.30000 1.89332452691766500550
13.40000 1.90134313736605681630
13.50000 1.90937254833649475510
13.60000 1.91740620797367817430
13.70000 1.92543590716206391204
13.80000 1.93345578232164388952
13.90000 1.94145325344289451423
14.00000 1.94941670981886271508
14.10000 1.95733256083093861150
14.20000 1.96518934909438179562
14.30000 1.97297543503942288693
14.40000 1.98068422626803387182
14.50000 1.98830395585408419716
14.60000 1.99583449509847885082
14.70000 2.00326878249050743799
14.80000 2.01060189456615204891
14.90000 2.01782793110339316662
15.00000 2.02493894031647285125
15.10000 2.03192481969683120458
15.20000 2.03877631373355914805
15.30000 2.04548512521748737355
15.40000 2.05204158029290429873
15.50000 2.05844253396421052480
15.60000 2.06468220256992577196
15.70000 2.07076350701015590405
15.80000 2.07668574137951840467
15.90000 2.08245192405250978941
16.00000 2.08806639232903703185
16.10000 2.09353226254911104009
16.20000 2.09885089685284695308
16.30000 2.10402339301776775658
16.40000 2.10905149498560134137
16.50000 2.11393544476835905103
16.60000 2.11867574229493645750
16.70000 2.12327304147982814254
16.80000 2.12773189175069705256
16.90000 2.13205611704523387294
17.00000 2.13625414166035029831
17.10000 2.14032928046994675505
17.20000 2.14428862096010759947
17.30000 2.14813477783634423425
17.40000 2.15187209180889745559
17.50000 2.15550246515864602014
17.60000 2.15902678419096968830
17.70000 2.16244911575486557158
17.80000 2.16576922521029465292
17.90000 2.16899620106559891595
18.00000 2.17213161184192519913
18.10000 2.17518453769375622600
18.20000 2.17816268349841123615
18.30000 2.18106929051256874552
18.40000 2.18391111983340567448
18.50000 2.18669019179649680889
18.60000 2.18940995736613932117
18.70000 2.19207373940225833818
18.80000 2.19468848046641917940
18.90000 2.19725786588875362250
19.00000 2.19978950024973980463
19.10000 2.20228935879665912715
19.20000 2.20476214920158677872
19.30000 2.20721127338073370941
19.40000 2.20963270995905561607
19.50000 2.21202450784999215387
19.60000 2.21437505149014899210
19.70000 2.21667931420559794062
19.80000 2.21892572508635358332
19.90000 2.22110876707670486831
20.00000 2.22322562391427109963
20.10000 2.22527823643920986422
20.20000 2.22727159605132126329
20.30000 2.22921251917554957912
20.40000 2.23111235750488370603
20.50000 2.23297913380443391907
20.60000 2.23482056008396343015
20.70000 2.23663830800020055455
20.80000 2.23843922280681992163
20.90000 2.24022110023653692038
21.00000 2.24198308243059675412
21.10000 2.24372355040321310970
21.20000 2.24544345391194387119
21.30000 2.24714478681859749897
21.40000 2.24883214988646940590
21.50000 2.25051238312567389436
21.60000 2.25219550709146917967
21.70000 2.25389248026009439454
21.80000 2.25561131333614302742
21.90000 2.25736510688147210937
22.00000 2.25916234648021699007
22.10000 2.26101023839809270333
22.20000 2.26291633675374750916
22.30000 2.26488464530911595828
22.40000 2.26692073163178778142
22.50000 2.26902736669349142515
22.60000 2.27120990294380321064
22.70000 2.27347175015415575319
22.80000 2.27581701422302403877
22.90000 2.27824664794398413704
23.00000 2.28076887083829693345
23.10000 2.28338503022639613695
23.20000 2.28609669353157501127
23.30000 2.28890432885365481804
23.40000 2.29180843620600192606
23.50000 2.29480677213180630791
23.60000 2.29789411382596130275
23.70000 2.30106458861914608361
23.80000 2.30430969351734490332
23.90000 2.30762260820719989755
24.00000 2.31099220705869105706
24.10000 2.31441545934043570542
24.20000 2.31788640644014304551
24.30000 2.32140459385562515949
24.40000 2.32497092526637846555
24.50000 2.32859053223038764462
24.60000 2.33226757132238152637
24.70000 2.33600591825791400326
24.80000 2.33980930225627575608
24.90000 2.34367723056183655880
25.00000 2.34761130634566505105
25.10000 2.35160446126405364922
25.20000 2.35565551596259507071
25.30000 2.35975735440913500715
25.40000 2.36390594101330520768
25.50000 2.36809705078655929649
25.60000 2.37232823014080410365
25.70000 2.37659403133917678363
25.80000 2.38089109818067907362
25.90000 2.38521107227138286232
26.00000 2.38954416388565624685
26.10000 2.39388106247678896667
26.20000 2.39820958777605590657
26.30000 2.40252163102062413043
26.40000 2.40680546471458718931
26.50000 2.41105459104392740002
26.60000 2.41526438067098567477
26.70000 2.41943147142071374685
26.80000 2.42355172684120773646
26.90000 2.42762352637842097511
27.00000 2.43164782462448702349
27.10000 2.43562227377337802174
27.20000 2.43954888605373104132
27.30000 2.44342710122913222958
27.40000 2.44726107414595225077
27.50000 2.45105010102221288723
27.60000 2.45479193528005546118
27.70000 2.45848615051803779731
27.80000 2.46212729609011077224
27.90000 2.46571002057967067831
28.00000 2.46923079596399817783
28.10000 2.47268478152695395279
28.20000 2.47607057382640044975
28.30000 2.47938838006271215968
28.40000 2.48264070032576401407
28.50000 2.48582855471913026297
28.60000 2.48895767125477648208
28.70000 2.49202483629316985184
28.80000 2.49503403355425194087
28.90000 2.49798151037272491657
29.00000 2.50086647440722032643
29.10000 2.50368693736038012664
29.20000 2.50643741986709095653
29.30000 2.50911691809329602630
29.40000 2.51172227055819210849
29.50000 2.51425609916591432338
29.60000 2.51671764541535330333
29.70000 2.51911048102400621963
29.80000 2.52143570954030077169
29.90000 2.52369831443657306255
30.00000 2.52589970407555968738
30.10000 2.52804315182494462103
30.20000 2.53012578578714145320
30.30000 2.53214951996342427677
30.40000 2.53411251902436250128
30.50000 2.53601609569399223874
30.60000 2.53785879420546169992
30.70000 2.53964597998599009457
30.80000 2.54137896064420113078
30.90000 2.54306444766427419771
31.00000 2.54470480345068708718
31.10000 2.54630610314255029867
31.20000 2.54787022744762257642
31.30000 2.54940332181336109594
31.40000 2.55090311250133528077
31.50000 2.55237466090403741886
31.60000 2.55381783633935018376
31.70000 2.55523454870232998734
31.80000 2.55662765997416995793
31.90000 2.55800101814835093313
32.00000 2.55935873414064406728
32.10000 2.56070359991565599392
32.20000 2.56204220768784369377
32.30000 2.56337826299709423123
32.40000 2.56471353513545446021
32.50000 2.56605306740916798211
32.60000 2.56739858407396493601
32.70000 2.56875069975387062667
32.80000 2.57011105558378546888
32.90000 2.57148092817757448753
33.00000 2.57286244070179546783
33.10000 2.57425934615939580548
33.20000 2.57567637321248105593
33.30000 2.57711945142207174331
33.40000 2.57859529467751104092
33.50000 2.58010740737222023115
33.60000 2.58166039265062901882
33.70000 2.58325781252626815703
33.80000 2.58489790570943052864
33.90000 2.58658042200489099735
34.00000 2.58830084294890264597
34.10000 2.59005745402278673081
34.20000 2.59184170640010343977
34.30000 2.59365082298562309769
34.40000 2.59547477190224293653
34.50000 2.59730582082742039197
34.60000 2.59913251043131696656
34.70000 2.60094238196254551324
34.80000 2.60271907520481357077
34.90000 2.60444369592087745712
35.00000 2.60609755611584886041
35.10000 2.60766072241885025482
35.20000 2.60911153278544227127
35.30000 2.61043282446053378613
35.40000 2.61161230292744638846
35.50000 2.61263795728646643269
35.60000 2.61350941389561480186
35.70000 2.61422445895489241939
35.80000 2.61478856377585528096
35.90000 2.61520975941548520369
36.00000 2.61550373149227221667
36.10000 2.61568677349372243217
36.20000 2.61577785312380837123
36.30000 2.61580014305737815096
36.40000 2.61577665482108774018
36.50000 2.61573226151779532621
36.60000 2.61568705454704577126
36.70000 2.61566114019553381443
36.80000 2.61566610398517799808
36.90000 2.61571473123408470817
37.00000 2.61581338013456151064
37.10000 2.61596135231887552440
37.20000 2.61615938401199096362
37.30000 2.61640573082348984523
37.40000 2.61669656930011661602
37.50000 2.61703308948434964185
37.60000 2.61741321111321664391
37.70000 2.61783579195391856419
37.80000 2.61829620378558392012
37.90000 2.61879080492409702519
38.00000 2.61931326760450705735
38.10000 2.61985636429595124473
38.20000 2.62041401684485728519
38.30000 2.62097930656577294541
38.40000 2.62155356484814172106
38.50000 2.62213791414734705597
38.60000 2.62273522538303511458
38.70000 2.62335221097530096788
38.80000 2.62399568544176535580
38.90000 2.62467384737723174502
39.00000 2.62539150722896945993
39.10000 2.62615653863378829620
39.20000 2.62697168074286632573
39.30000 2.62784550989322810304
39.40000 2.62878351941634783218
39.50000 2.62979161454001902443
39.60000 2.63087624731647155444
39.70000 2.63204340407866374531
39.80000 2.63329355035286561573
39.90000 2.63463025706094098975
40.00000 2.63604929899461478186
40.10000 2.63754944738899634529
40.20000 2.63912190864272126370
40.30000 2.64076411404085843995
40.40000 2.64247020973066033163
40.50000 2.64423290004303516532
40.60000 2.64604749885352587183
40.70000 2.64790819076001953440
40.80000 2.64980692562250655764
40.90000 2.65173596926711389359
41.00000 2.65368642538375283448
41.10000 2.65564883229861549403
41.20000 2.65761354972351087311
41.30000 2.65957541051010621649
41.40000 2.66152821539975412675
41.50000 2.66347265007189439320
41.60000 2.66541293110354666486
41.70000 2.66735596685744214524
41.80000 2.66931046584000790336
41.90000 2.67128340105743928159
42.00000 2.67328328838714734520
42.10000 2.67531402225327559770
42.20000 2.67737996566456737950
42.30000 2.67948101981353844409
42.40000 2.68162214379636267203
42.50000 2.68380278027596506177
42.60000 2.68602799877011706476
42.70000 2.68830324517026910499
42.80000 2.69063242365730811840
42.90000 2.69302171500732611526
43.00000 2.69547463313031384201
43.10000 2.69799366666269252011
43.20000 2.70058100963477857304
43.30000 2.70323799061588360180
43.40000 2.70596245797276352383
43.50000 2.70875711194950072437
43.60000 2.71161999945475398464
43.70000 2.71455133389534558641
43.80000 2.71755127615395695223
43.90000 2.72061710235839692296
44.00000 2.72374897192013640234
44.10000 2.72694629117956776820
44.20000 2.73020893962018958150
44.30000 2.73353561916174781715
44.40000 2.73692834606534776193
44.50000 2.74038518027484596160
44.60000 2.74390455752746618743
44.70000 2.74748694280900996605
44.80000 2.75112724199536070821
44.90000 2.75482698898896371328
45.00000 2.75858532780300272516
45.10000 2.76240709996879352069
45.20000 2.76629534793629727493
45.30000 2.77025829327988836904
45.40000 2.77430144391809016698
45.50000 2.77843177881084566319
45.60000 2.78264832365680014976
45.70000 2.78695159962529668614
45.80000 2.79133688413097139012
45.90000 2.79579456850284334334
46.00000 2.80031435017303012784
46.10000 2.80488466948892570683
46.20000 2.80949205592648010249
46.30000 2.81412240509985634846
46.40000 2.81876133944042875224
46.50000 2.82339724180835028313
46.60000 2.82801762730202938881
46.70000 2.83261097930319404458
46.80000 2.83716974666286049484
46.90000 2.84168217639130080109
47.00000 2.84613885511898382501
47.10000 2.85052265118328782593
47.20000 2.85481491357898717279
47.30000 2.85898307063280806689
47.40000 2.86299424281887091607
47.50000 2.86679967126515486490
47.60000 2.87034821906994413366
47.70000 2.87357993124012473501
47.80000 2.87643078390720189427
47.90000 2.87883859897997755048
48.00000 2.88074140495029508297
48.10000 2.88208607111775896733
48.20000 2.88282492880230241705
48.30000 2.88292604863530968790
48.40000 2.88236638443709997413
48.50000 2.88114011855827657523
48.60000 2.87925077178820948909
48.70000 2.87671320973381008319
48.80000 2.87354798435331509255
48.90000 2.86977933967683306269
49.00000 2.86543382693580973227
49.10000 2.86054010478615733740
49.20000 2.85512837245227907107
49.30000 2.84923668104108192214
49.40000 2.84290538284357961852
49.50000 2.83618600348443296523
49.60000 2.82912964546660533557
49.70000 2.82179449696341281953
49.80000 2.81423389606923041907
49.90000 2.80649961759092352811
50.00000 2.79864132030008447097
50.10000 2.79069794880259300340
50.20000 2.78270771496594661667
50.30000 2.77470790582161999216
50.40000 2.76672800922461476424
50.50000 2.75879752159559546027
50.60000 2.75094277370667963518
50.70000 2.74318570773343743010
50.80000 2.73554544899330817168
50.90000 2.72803355741677048748
51.00000 2.72065996113204121229
51.10000 2.71343230328490045416
51.20000 2.70635540783282933546
51.30000 2.69943621011758675712
51.40000 2.69267610308889546545
51.50000 2.68608294398088161494
51.60000 2.67966002508545848553
51.70000 2.67341389925578115671
51.80000 2.66734745694107126010
51.90000 2.66146558566121609732
52.00000 2.65577196568455402467
52.10000 2.65026873304897139444
52.20000 2.64495837664338302153
52.30000 2.63984214595967840040
52.40000 2.63491852169663872511
52.50000 2.63018598297553855700
52.60000 2.62564369542822774832
52.70000 2.62128817499049501205
52.80000 2.61711854469873030243
52.90000 2.61313442579845095882
53.00000 2.60933460742216807781
53.10000 2.60572181836300399812
53.20000 2.60229802060640241343
53.30000 2.59906608784405480342
53.40000 2.59602579033144429969
53.50000 2.59317884915984921350
53.60000 2.59052452809966653672
53.70000 2.58805767142388077039
53.80000 2.58577704639166444898
53.90000 2.58367494129215101616
54.00000 2.58174796304403036900
54.10000 2.57998851045096710523
54.20000 2.57839456107671775394
54.30000 2.57696219993347981588
54.40000 2.57569116409304786045
54.50000 2.57458053947181850440
54.60000 2.57363218105171353563
54.70000 2.57284971928132638844
54.80000 2.57223661789715605471
54.90000 2.57179673247206689112
55.00000 2.57153579436608270595
55.10000 2.57146002293910841969
55.20000 2.57157515234068164302
55.30000 2.57188745747301314529
55.40000 2.57239762695291724606
55.50000 2.57311100534236571439
55.60000 2.57402760294348824995
55.70000 2.57514602788016664350
55.80000 2.57646601333240955290
55.90000 2.57798586600101436630
56.00000 2.57970220375220829480
56.10000 2.58161549731190605122
56.20000 2.58372194301050901610
56.30000 2.58602081446109014105
56.40000 2.58850718724692746409
56.50000 2.59117862414539071467
56.60000 2.59402397543141455059
56.70000 2.59703632905471693942
56.80000 2.60020676105670489043
56.90000 2.60352306684212037537
57.00000 2.60697896873545951511
57.10000 2.61056470204915626029
57.20000 2.61427736571198580998
57.30000 2.61811496195373361225
57.40000 2.62207655798624613690
57.50000 2.62616715547144866046
57.60000 2.63039474980733642734
57.70000 2.63477314296392508222
57.80000 2.63931269920845112429
57.90000 2.64403076149843612215
58.00000 2.64894807711646171481
58.10000 2.65408325362807713112
58.20000 2.65944804176712578240
58.30000 2.66506236594286851221
58.40000 2.67093761203458288489
58.50000 2.67708065585816820006
58.60000 2.68349951484568001216
58.70000 2.69019613975970161044
58.80000 2.69717194497699756865
58.90000 2.70442488745777518959
59.00000 2.71195559288366667016
59.10000 2.71976221635219427136
59.20000 2.72784103403130879729
59.30000 2.73619248293006608793
59.40000 2.74481511534219732407
59.50000 2.75370590415407287734
59.60000 2.76286084019191961907
59.70000 2.77227588849648944891
59.80000 2.78193896906905561970
59.90000 2.79184002258349323205
60.00000 2.80196569132903552759
60.10000 2.81230325344814121452
60.20000 2.82283796475763022142
60.30000 2.83356196782265554179
60.40000 2.84446602077279172408
60.50000 2.85554864284623945188
60.60000 2.86681281989616475902
60.70000 2.87826193159309251911
60.80000 2.88990289049043999187
60.90000 2.90174490551478353069
61.00000 2.91379576878613783191
61.10000 2.92606366240876584246
61.20000 2.93855397856581834816
61.30000 2.95126017891374666919
61.40000 2.96418127732583183860
61.50000 2.97730158570491477847
61.60000 2.99059868362674165074
61.70000 3.00404590606252220767
61.80000 3.01760930767486863542
61.90000 3.03125297025602929140
62.00000 3.04493721896445674484
62.10000 3.05862090713396517186
62.20000 3.07226052194487568980
62.30000 3.08580518496858450009
62.40000 3.09919575220443279440
62.50000 3.11236099957845506993
62.60000 3.12521545391977735241
62.70000 3.13766206081757631976
62.80000 3.14959313539860256027
62.90000 3.16090413031335070891
63.00000 3.17149299524261916664
63.10000 3.18127880894869068374
63.20000 3.19019679661255380679
63.30000 3.19821134849168465644
63.40000 3.20530657462605283316
63.50000 3.21148999096073783793
63.60000 3.21678346999934081668
63.70000 3.22122262603797690386
63.80000 3.22485311676733580808
63.90000 3.22773012770863481308
64.00000 3.22991323320395094479
64.10000 3.23146850964279087155
64.20000 3.23245948401275402590
64.30000 3.23295108720221747805
64.40000 3.23300829757224718447
64.50000 3.23269125139379804645
64.60000 3.23206472189821718613
64.70000 3.23118726164532283983
64.80000 3.23011512637521946266
64.90000 3.22890278621097541398
65.00000 3.22759506115776549717
65.10000 3.22623397408588455277
65.20000 3.22485146990384659483
65.30000 3.22347696826299660161
65.40000 3.22213481516307756119
65.50000 3.22084418931729760257
65.60000 3.21962699141779465856
65.70000 3.21849977771538769450
65.80000 3.21748282159174860760
65.90000 3.21659311394291833269
66.00000 3.21584770972896040837
66.10000 3.21525986479771180563
66.20000 3.21484362371453457916
66.30000 3.21460912711856773885
66.40000 3.21456335350946225522
66.50000 3.21470953325319891178
66.60000 3.21505024282498577565
66.70000 3.21558443514487736114
66.80000 3.21631252936790954509
66.90000 3.21722871729288155687
67.00000 3.21833314217810583699
67.10000 3.21962081047908497332
67.20000 3.22109016646538474387
67.30000 3.22273809530607063260
67.40000 3.22456226838512144741
67.50000 3.22656147960410015181
67.60000 3.22872913121819495872
67.70000 3.23106132121165413204
67.80000 3.23355192888903517605
67.90000 3.23619387590345087470
68.00000 3.23898078814648111830
68.10000 3.24190715825515274733
68.20000 3.24496813751275530147
68.30000 3.24816080221176857917
68.40000 3.25148266725996864877
68.50000 3.25493302383044434894
68.60000 3.25851083096082404290
68.70000 3.26221608095478555778
68.80000 3.26604526158563822190
68.90000 3.26999663348098876907
69.00000 3.27406659307916337928
69.10000 3.27825506805770072312
69.20000 3.28255482664874921354
69.30000 3.28696646114087997093
69.40000 3.29148934095934753947
69.50000 3.29611926227571444044
69.60000 3.30085619464692826839
69.70000 3.30569804938003979214
69.80000 3.31064124397872503759
69.90000 3.31568470669166612181
70.00000 3.32082676126442946370
70.10000 3.32606582651170630736
70.20000 3.33140340079567668078
70.30000 3.33684335905747904197
70.40000 3.34238510819205272499
70.50000 3.34803440877614040091
70.60000 3.35379254032714432597
70.70000 3.35965977644448396905
70.80000 3.36563862632249928841
70.90000 3.37172678836616297984
71.00000 3.37792596614875501329
71.10000 3.38423643010266054313
71.20000 3.39065867276168038647
71.30000 3.39719755371718116395
71.40000 3.40385282257473641198
71.50000 3.41062694443162458283
71.60000 3.41752256862101789983
71.70000 3.42454078974422496219
71.80000 3.43168202458488277695
71.90000 3.43894589745666106488
72.00000 3.44633085893200335368
72.10000 3.45383061793365888853
72.20000 3.46144291178823285818
72.30000 3.46916134047438041607
72.40000 3.47697961641451099261
72.50000 3.48489595653485758409
72.60000 3.49290626129846204322
72.70000 3.50101111746035448090
72.80000 3.50920961797040559746
72.90000 3.51750590076406268421
73.00000 3.52590347826624431548
73.10000 3.53440723840151164887
73.20000 3.54302042074752936358
73.30000 3.55174742678713008735
73.40000 3.56058946871975118467
73.50000 3.56955032833717025881
73.60000 3.57863165726468697151
73.70000 3.58783213604385343183
73.80000 3.59715323635427018765
73.90000 3.60659185623713180368
74.00000 3.61614794750021255266
74.10000 3.62581784504048134621
74.20000 3.63560058548749273907
74.30000 3.64549296271519361165
74.40000 3.65549316675971916663
74.50000 3.66559887887654723404
74.60000 3.67580593307114079477
74.70000 3.68610822985584621588
74.80000 3.69649610466641774330
74.90000 3.70695894695827458390
75.00000 3.71747988743678342983
75.10000 3.72804178774970278631
75.20000 3.73862501246139955795
75.30000 3.74920937543237240849
75.40000 3.75977500570566057376
75.50000 3.77030715798593788787
75.60000 3.78078845036825619003
75.70000 3.79121189872512929155
75.80000 3.80156355926268842910
75.90000 3.81183606767250682091
76.00000 3.82202248923079990816
76.10000 3.83211222737695927203
76.20000 3.84209994805926411365
76.30000 3.85197995340642965812
76.40000 3.86175179382543952745
76.50000 3.87142311388835410512
76.60000 3.88101096193594897710
76.70000 3.89053788329531627502
76.80000 3.90002738410757828873
76.90000 3.90950777320393621953
77.00000 3.91900131323899915837
77.10000 3.92852458415357253317
77.20000 3.93809459419857003515
77.30000 3.94772134161581875956
77.40000 3.95741453606846701287
77.50000 3.96718757155910136328
77.60000 3.97704777522951061669
77.70000 3.98699812264314967786
77.80000 3.99704256565100892596
77.90000 4.00716726452403032205
78.00000 4.01736210634528189029
78.10000 4.02760527612786305427
78.20000 4.03787786007315976615
78.30000 4.04815987767158227883
78.40000 4.05843953697353978455
78.50000 4.06870952994607370017
78.60000 4.07896858975047759560
78.70000 4.08922159995273428077
78.80000 4.09946941008870073505
78.90000 4.10971779637008652842
79.00000 4.11996393020242350762
79.10000 4.13020483142688699266
79.20000 4.14043235377562955300
79.30000 4.15063703304757786670
79.40000 4.16081096360180727689
79.50000 4.17094703048672148921
79.60000 4.18103725352357988290
79.70000 4.19108100993180517166
79.80000 4.20107501430836152595
79.90000 4.21101531157522627215
80.00000 4.22089993529081425912
80.10000 4.23072253298050733796
80.20000 4.24047760136626591284
80.30000 4.25015524669640744171
80.40000 4.25974473785965254756
80.50000 4.26923266410112626459
80.60000 4.27860629023295388320
80.70000 4.28785508821986660197
80.80000 4.29696443244821378402
80.90000 4.30592698023015713099
81.00000 4.31473761475133039172
81.10000 4.32339469636372663208
81.20000 4.33189988236408806318
81.30000 4.34026037932541554103
81.40000 4.34848595590672225411
81.50000 4.35658632978780761357
81.60000 4.36456932044915515281
81.70000 4.37244203639579423527
81.80000 4.38020912654647118276
81.90000 4.38787348673204113837
82.00000 4.39543165665864949300
82.10000 4.40288175464422391975
82.20000 4.41021983840363676716
82.30000 4.41744314341022390481
82.40000 4.42454988312178485263
82.50000 4.43154085095049078686
82.60000 4.43842016324637746660
82.70000 4.44519363508531538075
82.80000 4.45186788562160725762
82.90000 4.45844770668603894975
83.00000 4.46493966242747786586
83.10000 4.47134235903391768004
83.20000 4.47765462262935147877
83.30000 4.48387339730583829516
83.40000 4.48998886621960344477
83.50000 4.49599477326853661901
83.60000 4.50188478746080306661
83.70000 4.50765400889132128607
83.80000 4.51329446399146440625
83.90000 4.51880800802567844612
84.00000 4.52419199349906015900
84.10000 4.52944933932923020611
84.20000 4.53458267376271352506
84.30000 4.53959812090013095687
84.40000 4.54450061845589366402
84.50000 4.54929559885220032730
84.60000 4.55398557747705213348
84.70000 4.55857318849593551197
84.80000 4.56305455300788618568
84.90000 4.56742816828792612375
85.00000 4.57168461040325921562
85.10000 4.57581525521802508009
85.20000 4.57981448753658579890
85.30000 4.58367795470864204997
85.40000 4.58740032172449497464
85.50000 4.59098625180799250887
85.60000 4.59443600846164795073
85.70000 4.59775585435470899145
85.80000 4.60095190190182275067
85.90000 4.60403152547514600530
86.00000 4.60699897255621275876
86.10000 4.60985873218930647091
86.20000 4.61261317926931739802
86.30000 4.61526540823266197564
86.40000 4.61781357206394810084
86.50000 4.62026062380424595891
86.60000 4.62260717706674703769
86.70000 4.62485804584854258205
86.80000 4.62701869306252100860
86.90000 4.62909704190288065298
87.00000 4.63110371768177958176
87.10000 4.63305010747898128104
87.20000 4.63494750083817022731
87.30000 4.63680955003351415414
87.40000 4.63864478871889909233
87.50000 4.64046064131170064167
87.60000 4.64226193921109970793
87.70000 4.64405125923734825435
87.80000 4.64583297651680543064
87.90000 4.64761561308527321286
88.00000 4.64941449345215940169
88.10000 4.65125672404577126669
88.20000 4.65318412271715291513
88.30000 4.65524736438290677434
88.40000 4.65751336176161710429
88.50000 4.66005076934296929339
88.60000 4.66292933049858691507
88.70000 4.66620792283637956621
88.80000 4.66993663403016636692
88.90000 4.67415149751802546342
89.00000 4.67887959657010195221
89.10000 4.68414606157472420891
89.20000 4.68997384337620799912
89.30000 4.69639322104708348919
89.40000 4.70343793699651149122
89.50000 4.71114314279262798966
89.60000 4.71954552943003188907
89.70000 4.72867050570464255941
89.80000 4.73853224222079130510
89.90000 4.74912631518493093870
90.00000 4.76042842419650292550
90.10000 4.77239482127642075497
90.20000 4.78496699650258820883
90.30000 4.79807804463693566544
90.40000 4.81166013415629761891
90.50000 4.82564951952024796029
90.60000 4.83999467727579221146
90.70000 4.85465535936733618095
90.80000 4.86960011182940975585
90.90000 4.88480042678644139507
91.00000 4.90022770673139229373
91.10000 4.91584805040890172549
91.20000 4.93162361581518100346
91.30000 4.94750821767978471338
91.40000 4.96345736144081326387
91.50000 4.97942583594434108326
91.60000 4.99537535903569512732
91.70000 5.01127480405994099380
91.80000 5.02710359927592898617
91.90000 5.04284586153334652961
92.00000 5.05849112699093305427
92.10000 5.07402509713600056804
92.20000 5.08943704265275296469
92.30000 5.10470814738531354561
92.40000 5.11981954562668155764
92.50000 5.13474844235206911075
92.60000 5.14947319261786234225
92.70000 5.16397635695488055939
92.80000 5.17823989565045161205
92.90000 5.19225809434219092151
93.00000 5.20602409229048804639
93.10000 5.21953896386443311317
93.20000 5.23280397336170046598
93.30000 5.24582702525912495417
93.40000 5.25861208360352437206
93.50000 5.27116522413536189469
93.60000 5.28349011664486791817
93.70000 5.29558967503771009457
93.80000 5.30746422518786272412
93.90000 5.31911148640231078208
94.00000 5.33052916334973257971
94.10000 5.34171516893825030536
94.20000 5.35266187920458880165
94.30000 5.36336799845050721837
94.40000 5.37383051089388192289
94.50000 5.38405166297148378319
94.60000 5.39403189095587383513
94.70000 5.40377812462734261733
94.80000 5.41329839964979207500
94.90000 5.42260235497422399738
95.00000 5.43169516966581989724
95.10000 5.44058483910204271340
95.20000 5.44927317027151796281
95.30000 5.45775719066990007479
95.40000 5.46603159768675321915
95.50000 5.47408728636811197860
95.60000 5.48191118729900621508
95.70000 5.48949301871229270625
95.80000 5.49682350695053697391
95.90000 5.50389152469250614681
96.00000 5.51069906538834689794
96.10000 5.51724144951170321717
96.20000 5.52352464104307223647
96.30000 5.52955449788841488003
96.40000 5.53533748011311411494
96.50000 5.54088223404657825434
96.60000 5.54619391248106290011
96.70000 5.55127965563886900097
96.80000 5.55613869921926985006
96.90000 5.56077027187403238081
97.00000 5.56517258235232090452
97.10000 5.56933897637843552367
97.20000 5.57326532574262069825
97.30000 5.57695032186167137997
97.40000 5.58039389907146250008
97.50000 5.58360222812737619532
97.60000 5.58658418065216305391
97.70000 5.58934910678783777827
97.80000 5.59190948455543225095
97.90000 5.59427540368518146125
98.00000 5.59645511078405774073
98.10000 5.59845315406988111380
98.20000 5.60027216731981696639
98.30000 5.60190693367428231144
98.40000 5.60334977952536887673
98.50000 5.60459193643310663463
98.60000 5.60561854474437102684
98.70000 5.60641983137625896436
98.80000 5.60698403408329672764
98.90000 5.60730837652032474695
99.00000 5.60739349793636294614
99.10000 5.60724721646780970605
99.20000 5.60688059878476456218
99.30000 5.60631096461790995434
99.40000 5.60555528359938664158
99.50000 5.60463365383420934973
99.60000 5.60356472792293173846
99.70000 5.60237106914724098231
99.80000 5.60107375630369645286
99.90000 5.59969840257232068010
100.00000 5.59827155984469906636
100.10000 5.59682160999660592183
100.20000 5.59537791421625068414
100.30000 5.59397145753417301077
100.40000 5.59263424755642320915
100.50000 5.59140258978281763287
100.60000 5.59031225331206342624
100.70000 5.58940341430111841591
100.80000 5.58871598708272166926
100.90000 5.58829009558174243499
101.00000 5.58816010863808375187
101.10000 5.58836333280013209987
101.20000 5.58893145176383425644
101.30000 5.58990483423626810494
101.40000 5.59132813462078971911
101.50000 5.59325795958884771334
101.60000 5.59576276552124750634
101.70000 5.59891415839232169951
101.80000 5.60278596508861830357
101.90000 5.60743280305497731427
102.00000 5.61288720807117234913
102.10000 5.61914639373294847423
102.20000 5.62618187448192968563
102.30000 5.63393996099585711586
102.40000 5.64236665693164608967
102.50000 5.65141057506928972551
102.60000 5.66103711593432321315
102.70000 5.67123126742517880895
102.80000 5.68198693592778335243
102.90000 5.69330486772480856929
103.00000 5.70517743349266920939
103.10000 5.71758561095625397195
103.20000 5.73049447359841714383
103.30000 5.74385635726677969994
103.40000 5.75760875334482935201
103.50000 5.77168646523648233419
103.60000 5.78602029116110169211
103.70000 5.80054757947540673390
103.80000 5.81521341947834275699
103.90000 5.82996775841968100330
104.00000 5.84476921759182892033
104.10000 5.85958461969540977461
104.20000 5.87438495736243012519
104.30000 5.88914729279528209016
104.40000 5.90385242283282348646
104.50000 5.91848298560577092075
104.60000 5.93302222384856738200
104.70000 5.94745675486505744462
104.80000 5.96176996958076201150
104.90000 5.97594959065703632379
105.00000 5.98998302466183955712
105.10000 6.00385864154595165465
105.20000 6.01756528827581562451
105.30000 6.03109733608478582312
105.40000 6.04445183774889548916
105.50000 6.05762651296702180564
105.60000 6.07062458374968201261
105.70000 6.08344793862238949299
105.80000 6.09610207194581019344
105.90000 6.10858349741394629322
106.00000 6.12089571711575559987
106.10000 6.13303329738466363725
106.20000 6.14499115210111592232
106.30000 6.15676576958730824835
106.40000 6.16835462197221601991
106.50000 6.17975404757333364214
106.60000 6.19096856021761751605
106.70000 6.20200107258600851009
106.80000 6.21285484833904678275
106.90000 6.22353580152440353903
107.00000 6.23404330405668580963
107.10000 6.24437895078293594748
107.20000 6.25453915593707031674
107.30000 6.26451516763125093481
107.40000 6.27430186834909944309
107.50000 6.28388691388156666276
107.60000 6.29325981057424642537
107.70000 6.30240863432084987492
107.80000 6.31132510762121966605
107.90000 6.32000443243871467460
108.00000 6.32844630151398219162
108.10000 6.33665176432767212548
108.20000 6.34462582066405236798
108.30000 6.35237827860534451657
108.40000 6.35991478837429078962
108.50000 6.36724419939882626141
108.60000 6.37437003340988983097
108.70000 6.38129711588239714992
108.80000 6.38802657116929969959
108.90000 6.39455997222052801352
109.00000 6.40090127427677172106
109.10000 6.40705121482847208869
109.20000 6.41301200960671833357
109.30000 6.41878485702901558155
109.40000 6.42436902936724206980
109.50000 6.42976316620122486452
109.60000 6.43496738638557514795
109.70000 6.43998121620288578928
109.80000 6.44480626571613865451
109.90000 6.44944678901229481257
110.00000 6.45390300453345827938
110.10000 6.45818160463438810535
110.20000 6.46228245619030490238
110.30000 6.46620418884603426810
110.40000 6.46994524191704423114
110.50000 6.47349636301442591611
110.60000 6.47685021473926012545
110.70000 6.47999592464131106879
110.80000 6.48292188901779071867
110.90000 6.48562263139885436859
111.00000 6.48809451471215853773
111.10000 6.49033759372145448648
111.20000 6.49236206811234457973
111.30000 6.49418003259079660079
111.40000 6.49581391467412650050
111.50000 6.49728430287000755005
111.60000 6.49861458457770058884
111.70000 6.49982564992000381579
111.80000 6.50093369649898829053
111.90000 6.50195171364929470436
112.00000 6.50288727848530371556
112.10000 6.50374473016461494022
112.20000 6.50452785155556083118
112.30000 6.50524128713232281133
112.40000 6.50589053691660262627
112.50000 6.50648120962728977894
112.60000 6.50702499727632827540
112.70000 6.50753165329512630869
112.80000 6.50801095753487495616
112.90000 6.50847398963743266798
113.00000 6.50893393695979987091
113.10000 6.50940100358251089364
113.20000 6.50989531257185425408
113.30000 6.51043641946321444912
113.40000 6.51105612459368990808
113.50000 6.51179205074977805068
113.60000 6.51268810487190458086
113.70000 6.51379582916236329895
113.80000 6.51516585566392162280
113.90000 6.51684529513859182573
114.00000 6.51887465946224494518
114.10000 6.52128136543264018671
114.20000 6.52408140544812638069
114.30000 6.52727743347906118400
114.40000 6.53086318590567321953
114.50000 6.53482750915745288732
114.60000 6.53915612405346994403
114.70000 6.54383932775507561972
114.80000 6.54886763905379293931
114.90000 6.55423607767228659198
115.00000 6.55994363406233849630
115.10000 6.56598303379440663019
115.20000 6.57234164502987473842
115.30000 6.57900291191165228534
115.40000 6.58593631407387661811
115.50000 6.59310582462878416067
115.60000 6.60046979449273746920
115.70000 6.60798650517099648836
115.80000 6.61561893845141295257
115.90000 6.62333295893729020674
116.00000 6.63110305602220300766
116.10000 6.63890769682505828405
116.20000 6.64673254180435637002
116.30000 6.65456798948045912892
116.40000 6.66240803674122019021
116.50000 6.67024591228269484406
116.60000 6.67807942241742135451
116.70000 6.68590725059224853139
116.80000 6.69372866551946516827
116.90000 6.70154371176969940981
117.00000 6.70935467776842156711
117.10000 6.71716162143721237408
117.20000 6.72496422942129856500
117.30000 6.73276396014853620384
117.40000 6.74055926391512412759
117.50000 6.74834815523006340986
117.60000 6.75612714299723640125
117.70000 6.76388912796033344324
117.80000 6.77163213486268759230
117.90000 6.77934852919954248903
118.00000 6.78703228591628257033
118.10000 6.79468196062663406835
118.20000 6.80229404048178440693
118.30000 6.80987052622742600700
118.40000 6.81741055153831849672
118.50000 6.82491610501506457895
118.60000 6.83238792558707105500
118.70000 6.83982633867476199682
118.80000 6.84722814304613337965
118.90000 6.85459503506582072101
119.00000 6.86192143929358899797
119.10000 6.86921312086195211826
119.20000 6.87646923995992292114
119.30000 6.88369499708485050481
119.40000 6.89089486413049259490
119.50000 6.89807329276719123495
119.60000 6.90523311427753320855
119.70000 6.91237603934631148912
119.80000 6.91950374427725850045
119.90000 6.92661481071136219999
120.00000 6.93371161308977430130
120.10000 6.94079418599168664327
120.20000 6.94786305510154683273
120.30000 6.95492138989916980930
120.40000 6.96197143468335411411
120.50000 6.96901373871123890181
120.60000 6.97605092477040336578
120.70000 6.98308385092897191110
120.80000 6.99011314607324507219
120.90000 6.99713908158427275376
121.00000 7.00416387472516236814
121.10000 7.01118638752622236975
121.20000 7.01820685390392294327
121.30000 7.02522509490236903398
121.40000 7.03223758027428990815
121.50000 7.03924100398927952488
121.60000 7.04623381193066854080
121.70000 7.05321364081267568121
121.80000 7.06018006684064680591
121.90000 7.06713319115198224378
122.00000 7.07407244064223588863
122.10000 7.08100133923917571235
122.20000 7.08792247875045540836
122.30000 7.09483835215560073298
122.40000 7.10175021997352424484
122.50000 7.10866204801234027548
122.60000 7.11557891563385023779
122.70000 7.12250012833281737667
122.80000 7.12943015832976654036
122.90000 7.13637145998924302071
123.00000 7.14332308893262926028
123.10000 7.15028924998457667289
123.20000 7.15726609310643137555
123.30000 7.16425751344645623214
123.40000 7.17126111353512214307
123.50000 7.17827805322341912414
123.60000 7.18530764021569225391
123.70000 7.19235102282584647766
123.80000 7.19940777629778378703
123.90000 7.20647766308929871784
124.00000 7.21356211219706626295
124.10000 7.22066102611090586569
124.20000 7.22777393562506214609
124.30000 7.23490326843628227924
124.40000 7.24204733705434985400
124.50000 7.24920673712544909374
124.60000 7.25638155640660891508
124.70000 7.26357594905436367737
124.80000 7.27078845534416576729
124.90000 7.27802119718010988976
125.00000 7.28527873032480480674
125.10000 7.29256186765611197306
125.20000 7.29987924508467468662
125.30000 7.30723051154265968938
125.40000 7.31462097126529174746
125.50000 7.32205131374555446033
125.60000 7.32951808566163509401
125.70000 7.33701515952168385595
125.80000 7.34453549774871739641
125.90000 7.35206334873884230733
126.00000 7.35958436244982519597
126.10000 7.36708324857891096167
126.20000 7.37454686554563839121
126.30000 7.38196074092926885432
126.40000 7.38931773775563125229
126.50000 7.39661414995138163993
126.60000 7.40384845148278274778
126.70000 7.41102095271177869849
126.80000 7.41812698581879225031
126.90000 7.42515490658652858249
127.00000 7.43208223542265441744
127.10000 7.43887360184846802589
127.20000 7.44548682160844335477
127.30000 7.45187182156543806449
127.40000 7.45798173708336456663
127.50000 7.46377920180185930451
127.60000 7.46923781606255994031
127.70000 7.47434676370644446701
127.80000 7.47910872700978990119
127.90000 7.48353501164456368978
128.00000 7.48763528889341671573
128.10000 7.49141601530518394424
128.20000 7.49488216545797336259
128.30000 7.49802616630763699284
128.40000 7.50084565511902797745
128.50000 7.50333299822798748215
128.60000 7.50548933457386241325
128.70000 7.50732539478854612941
128.80000 7.50885953124847049165
128.90000 7.51012363007174469776
129.00000 7.51115006390159935007
129.10000 7.51198316859735781982
129.20000 7.51265830114387672860
129.30000 7.51321280975702165023
129.40000 7.51367859125541781382
129.50000 7.51408094731172030378
129.60000 7.51444210613096679275
129.70000 7.51478223648523297646
129.80000 7.51511874803079874793
129.90000 7.51547575549638773498
130.00000 7.51587158406049404475
130.10000 7.51633046467596447177
130.20000 7.51687246877276746578
130.30000 7.51751962208739432565
130.40000 7.51828554450407928904
130.50000 7.51917961622968546572
130.60000 7.52020614691292887565
130.70000 7.52136216159047881809
130.80000 7.52264599636603928902
130.90000 7.52404737623029590662
131.00000 7.52556372774491891087
131.10000 7.52718873663773625455
131.20000 7.52892592623111148642
131.30000 7.53077852419668493865
131.40000 7.53275720111713145345
131.50000 7.53487563126983536544
131.60000 7.53715294996618733204
131.70000 7.53960376206853459336
131.80000 7.54224532148232367478
131.90000 7.54508761138146095682
132.00000 7.54813739991370321372
132.10000 7.55139883123047606919
132.20000 7.55486932020044937057
132.30000 7.55854561959752942523
132.40000 7.56242438886591447287
132.50000 7.56650576984178344847
132.60000 7.57078293947165018045
132.70000 7.57525703551826682173
132.80000 7.57992911731481826790
132.90000 7.58479691084085652197
133.00000 7.58986294189987333265
133.10000 7.59512869523755996243
133.20000 7.60059723621808551361
133.30000 7.60626943879994301112
133.40000 7.61214593245485540067
133.50000 7.61822470089436256712
133.60000 7.62450140517063581188
133.70000 7.63096886170615952409
133.80000 7.63762190188817870104
133.90000 7.64445082458341149868
134.00000 7.65145027356677003451
134.10000 7.65861635815419337681
134.20000 7.66595035375451671728
134.30000 7.67345805627690910883
134.40000 7.68114737790611592168
134.50000 7.68902774047154807115
134.60000 7.69711159044235242143
134.70000 7.70540796116681936193
134.80000 7.71392560612182725501
134.90000 7.72267158785339000123
135.00000 7.73164899444251801712
135.10000 7.74085975486709098923
135.20000 7.75030394294694741941
135.30000 7.75997847544766067310
135.40000 7.76988093390169010510
135.50000 7.78000783832079439120
135.60000 7.79035743242593458860
135.70000 7.80092517420222407301
135.80000 7.81171025657218036580
135.90000 7.82271366471015606480
136.00000 7.83393210134291373282
136.10000 7.84537164001929229193
136.20000 7.85703229795741644054
136.30000 7.86891352818233732050
136.40000 7.88101866724987525581
136.50000 7.89334680608941697347
136.60000 7.90589615587720706813
136.70000 7.91866407598617609145
136.80000 7.93164822511241984795
136.90000 7.94484136570548524882
137.00000 7.95824342459150969140
137.10000 7.97184966906213052679
137.20000 7.98565805960729826189
137.30000 7.99967142365597413416
137.40000 8.01389681967917528041
137.50000 8.02833684652967211309
137.60000 8.04300505776423094746
137.70000 8.05790689160721191315
137.80000 8.07305276085824921570
137.90000 8.08844645363119159222
138.00000 8.10408927010388996492
138.10000 8.11997149405907705246
138.20000 8.13608405018562968876
138.30000 8.15240939529842306360
138.40000 8.16892970662215944618
138.50000 8.18562031983581559521
138.60000 8.20246210991754597083
138.70000 8.21943378483621583338
138.80000 8.23651756047584712487
138.90000 8.25369599033705626586
139.00000 8.27095166875045885127
139.10000 8.28826455989841096481
139.20000 8.30561189688068677939
139.30000 8.32296128770637740733
139.40000 8.34027618989647128820
139.50000 8.35751059368410253407
139.60000 8.37461287911178614379
139.70000 8.39152875365204239374
139.80000 8.40820572422208280497
139.90000 8.42459204980377670037
140.00000 8.44064636727975945831
140.10000 8.45633294160559882103
140.20000 8.47162337521929736547
140.30000 8.48648323583355698600
140.40000 8.50087963488279252791
140.50000 8.51476657208552018447
140.60000 8.52808697900191447150
140.70000 8.54076906348351044091
140.80000 8.55274159257918887347
140.90000 8.56393666621659457493
141.00000 8.57430950180292943686
141.10000 8.58384435224369617646
141.20000 8.59255800460805734327
141.30000 8.60049673439052007410
141.40000 8.60772285477227711143
141.50000 8.61430226602961732873
141.60000 8.62029165407679231382
141.70000 8.62573327636190012049
141.80000 8.63065192792728723192
141.90000 8.63506212079247290923
142.00000 8.63898259141399126827
142.10000 8.64243635723312688601
142.20000 8.64546554624150937053
142.30000 8.64812652234887229624
142.40000 8.65049439608754385094
142.50000 8.65264571692456387724
142.60000 8.65466096503722091354
142.70000 8.65660659992049078446
142.80000 8.65854219504842512492
142.90000 8.66050704767873276511
143.00000 8.66253429840540371640
143.10000 8.66464141525002752955
143.20000 8.66684643499358421625
143.30000 8.66915537665319504221
143.40000 8.67158194698948803055
143.50000 8.67413362184863970291
143.60000 8.67682209321442754680
143.70000 8.67965966845895404200
143.80000 8.68266035091307714801
143.90000 8.68583513168670500064
144.00000 8.68919601685938490257
144.10000 8.69275651304084324862
144.20000 8.69652335966511389902
144.30000 8.70050731146414243388
144.40000 8.70470901727518976806
144.50000 8.70913402571518588063
144.60000 8.71378387818983034019
144.70000 8.71865808917513406580
144.80000 8.72375995521896510189
144.90000 8.72909195609360046109
145.00000 8.73465996451916839013
145.10000 8.74046910437334593293
145.20000 8.74653009461958005329
145.30000 8.75284886844900344415
145.40000 8.75943394246369095820
145.50000 8.76629059614144892624
145.60000 8.77342296920335421257
145.70000 8.78082934725661320889
145.80000 8.78850927644597755874
145.90000 8.79645311177624592014
146.00000 8.80465390994893109319
146.10000 8.81310113364478531104
146.20000 8.82178503582268207152
146.30000 8.83069659046855714129
146.40000 8.83982955062969525807
146.50000 8.84917817625823375532
146.60000 8.85874309167423592691
146.70000 8.86852365812140121169
146.80000 8.87852064450210083533
146.90000 8.88873370859139867842
147.00000 8.89916668571715202255
147.10000 8.90981600018614301350
147.20000 8.92068152254400347617
147.30000 8.93175784473689143242
147.40000 8.94304440382300684906
147.50000 8.95453255934808693127
147.60000 8.96621976453053486051
147.70000 8.97810169290223622381
147.80000 8.99017686806305274037
147.90000 9.00244313901165387416
148.00000 9.01490741067022828687
148.10000 9.02757129232253695637
148.20000 9.04044404146732164263
148.30000 9.05353036468614269815
148.40000 9.06683855350220736464
148.50000 9.08037223906211897757
148.60000 9.09413427136228289370
148.70000 9.10812561605103248369
148.80000 9.12233958829931961002
148.90000 9.13677526180074104158
149.00000 9.15142198696191694744
149.10000 9.16627798357441263128
149.20000 9.18133257675578376605
149.30000 9.19658136389968552318
149.40000 9.21202079559604554847
149.50000 9.22764557386769163073
149.60000 9.24345992766940056906
149.70000 9.25946051344229233546
149.80000 9.27565229423483726135
149.90000 9.29203897026707481081
150.00000 9.30862141962009324039
150.10000 9.32539923741192970057
150.20000 9.34237089805901465527
150.30000 9.35953096535007997726
150.40000 9.37687060800979592998
150.50000 9.39438201691314019985
150.60000 9.41205440890611299062
150.70000 9.42988366603438008712
150.80000 9.44786708184302304963
150.90000 9.46600700094247764654
151.00000 9.48431066025791881852
151.10000 9.50278780872355373040
151.20000 9.52145363548849089284
151.30000 9.54032325686477984133
151.40000 9.55941221507447078036
151.50000 9.57873619845755017230
151.60000 9.59830268859348902748
151.70000 9.61811417370380356413
151.80000 9.63816769456783211867
151.90000 9.65845235491696153969
152.00000 9.67894837892655567602
152.10000 9.69963535461137837922
152.20000 9.72048624281676559382
152.30000 9.74147721744197274802
152.40000 9.76258668872732724990
152.50000 9.78379427595316928432
152.60000 9.80508562388177209945
152.70000 9.82644470082816880856
152.80000 9.84785733379104147143
152.90000 9.86930220527267064393
153.00000 9.89075477374775478767
153.10000 9.91218627767562689482
153.20000 9.93356512941219910739
153.30000 9.95486068984955710615
153.40000 9.97604380376610014411
153.50000 9.99709508374457744909
153.60000 10.01800483655772647780
153.70000 10.03876665751694818224
153.80000 10.05937598917204207710
153.90000 10.07982454931220516628
154.00000 10.10008953293019081244
154.10000 10.12013355303624439278
154.20000 10.13990099415546561873
154.30000 10.15932019669849760169
154.40000 10.17831208639517007023
154.50000 10.19680356501796105871
154.60000 10.21472926534056506023
154.70000 10.23205025247691988679
154.80000 10.24875144217704208441
154.90000 10.26484018568603921350
155.00000 10.28034115082106601585
155.10000 10.29528831623330498362
155.20000 10.30971379794822432392
155.30000 10.32364830480940008276
155.40000 10.33710914632814545092
155.50000 10.35011436610852141167
155.60000 10.36266961262670961933
155.70000 10.37478569827459134876
155.80000 10.38648212039649158900
155.90000 10.39778317203917269683
156.00000 10.40872596724272494669
156.10000 10.41935400994850544002
156.20000 10.42972058086222173745
156.30000 10.43987862614834234357
156.40000 10.44988240253190600468
156.50000 10.45977836677646817528
156.60000 10.46961100447977484454
156.70000 10.47941556528177767826
156.80000 10.48922248344633025593
156.90000 10.49905496882447987119
157.00000 10.50893508656652612782
157.10000 10.51887765975638676645
157.20000 10.52889533005495311064
157.30000 10.53899876818523971118
157.40000 10.54919013303267749951
157.50000 10.55947322822975862105
157.60000 10.56984610810294626401
157.70000 10.58030715890091727728
157.80000 10.59085458027056473850
157.90000 10.60148817346965680234
158.00000 10.61220977281876010692
158.10000 10.62302425602149324208
158.20000 10.63393687617079096229
158.30000 10.64495512211606273054
158.40000 10.65608556789823267605
158.50000 10.66733281241027934583
158.60000 10.67870075776402679135
158.70000 10.69018942719290638856
158.80000 10.70179571403070653848
158.90000 10.71351661388649735266
159.00000 10.72534826099045606184
159.10000 10.73728535773255865087
159.20000 10.74932558991953690091
159.30000 10.76146537547229206342
159.40000 10.77370626532749870849
159.50000 10.78604643730593253373
159.60000 10.79848918002226828179
159.70000 10.81103570045021172207
159.80000 10.82368779980584990634
159.90000 10.83644387514169705534
160.00000 10.84930489080636907510
160.10000 10.86227052054785643470
160.20000 10.87533549891997584804
160.30000 10.88850123112184802034
160.40000 10.90176513313353306897
160.50000 10.91512707589668879893
160.60000 10.92858371646660352378
160.70000 10.94213552740903497533
160.80000 10.95578120536011799739
160.90000 10.96951933776015547801
161.00000 10.98334611464780344969
161.10000 10.99725931199137451711
161.20000 11.01125739015812853049
161.30000 11.02533701213477646319
161.40000 11.03949436983189008592
161.50000 11.05372978158965128951
161.60000 11.06804114846547722212
161.70000 11.08242835810477955557
161.80000 11.09689157118312118907
161.90000 11.11143281724053803856
162.00000 11.12605034066811150162
162.10000 11.14074624283876236965
162.20000 11.15551869613260071829
162.30000 11.17036619518903686330
162.40000 11.18528726582348442815
162.50000 11.20027817931313704208
162.60000 11.21533521727879518489
162.70000 11.23045817029603650177
162.80000 11.24564301338638438997
162.90000 11.26089033796551097556
163.00000 11.27620160046023653921
163.10000 11.29157781876005139193
163.20000 11.30702413350214796471
163.30000 11.32254386108576750520
163.40000 11.33813793711498290307
163.50000 11.35381074335401276861
163.60000 11.36955933483413419491
163.70000 11.38538418831011604612
163.80000 11.40128594902390824164
163.90000 11.41726103723962334806
164.00000 11.43331040182457392203
164.10000 11.44943471412174130311
164.20000 11.46563549893144823934
164.30000 11.48191384981380183844
164.40000 11.49826971469833803706
164.50000 11.51470462865226951540
164.60000 11.53121912603177444275
164.70000 11.54780967523166273629
164.80000 11.56447742858941291988
164.90000 11.58121903878020087937
165.00000 11.59803585188022256787
165.10000 11.61492750411663137729
165.20000 11.63189577089573133697
165.30000 11.64894282038541899203
165.40000 11.66606810783779026365
165.50000 11.68327193780911700644
165.60000 11.70055416600111295771
165.70000 11.71791014386678082108
165.80000 11.73533977127143089519
165.90000 11.75283620606762306289
166.00000 11.77039868344963920916
166.10000 11.78802195413954936192
166.20000 11.80570735637424649779
