# Supplementary material for: Direct tracking of H2 roaming reaction in real time
Source: Nat Commun. 2024 Aug 6;15:6656. doi: 10.1038/s41467-024-49671-6 (PMC11303762; doi:10.1038/s41467-024-49671-6)
Supplement: Supplementary file 8 — Source Data [file 41467_2024_49671_MOESM8_ESM.zip › SourceData/Data-Fig7-SuppInfo/FigS7.R11.dat]

# Bond Length
# X-Axis:  Time in Trajectory (femtosec)
# Y-Axis:  Bond Length (Angstroms)
#                  X                   Y
0 1.09375621605730771727
.10000 1.09497575520191313503
.20000 1.09657996921154820080
.30000 1.09856182597476051202
.40000 1.10090828944830822361
.50000 1.10360124598108351356
.60000 1.10662142922365279849
.70000 1.10994549593437244597
.80000 1.11355451653253151357
.90000 1.11742646781611540633
1.00000 1.12154688086856182028
1.10000 1.12590286209113084392
1.20000 1.13048683418472415219
1.30000 1.13529889994749840768
1.40000 1.14033881904546247013
1.50000 1.14561364796077739464
1.60000 1.15112809085044918818
1.70000 1.15688738520436810924
1.80000 1.16288802119980580699
1.90000 1.16912794796035904189
2.00000 1.17559402000180317351
2.10000 1.18226964530474180655
2.20000 1.18913434687422934600
2.30000 1.19616554034715445818
2.40000 1.20334374227192456032
2.50000 1.21065091220921318066
2.60000 1.21807065046736923666
2.70000 1.22559168298173433712
2.80000 1.23319948136138948021
2.90000 1.24088284399535478467
3.00000 1.24862876051210673688
3.10000 1.25642254641780445884
3.20000 1.26425235992423601249
3.30000 1.27210766831821275677
3.40000 1.27997489875895613205
3.50000 1.28784569684182273933
3.60000 1.29571438641893607709
3.70000 1.30357223723543606312
3.80000 1.31141160719470528865
3.90000 1.31922515604653324849
4.00000 1.32700428396369542390
4.10000 1.33474107917378492588
4.20000 1.34242640388104702981
4.30000 1.35005357153373732334
4.40000 1.35761438800014196078
4.50000 1.36510118867796756453
4.60000 1.37250783149605379583
4.70000 1.37982573670337081446
4.80000 1.38704502206597461260
4.90000 1.39415847713737336081
5.00000 1.40115502444733073868
5.10000 1.40802571285648047287
5.20000 1.41476333260690637677
5.30000 1.42135968126509062027
5.40000 1.42780728093675163188
5.50000 1.43409674722349189212
5.60000 1.44022072185689648894
5.70000 1.44616746532135758734
5.80000 1.45192842671565598078
5.90000 1.45749192565482159517
6.00000 1.46285198524662774577
6.10000 1.46800080075829658928
6.20000 1.47293629682379678941
6.30000 1.47765545803241968060
6.40000 1.48215972967625861076
6.50000 1.48644759097016266111
6.60000 1.49052078639178997529
6.70000 1.49437398216008833188
6.80000 1.49800878707202515528
6.90000 1.50141995761645582303
7.00000 1.50460655981655217559
7.10000 1.50756737291372819096
7.20000 1.51029961760605633810
7.30000 1.51280479026872465809
7.40000 1.51508056263619196363
7.50000 1.51712529814251004730
7.60000 1.51893942273350717059
7.70000 1.52052027795652893094
7.80000 1.52186809898262865190
7.90000 1.52297891933801893973
8.00000 1.52385088162523304030
8.10000 1.52448034422422121303
8.20000 1.52486562393346647310
8.30000 1.52500314317741653630
8.40000 1.52489135685333333848
8.50000 1.52453052518504856600
8.60000 1.52391864408996584728
8.70000 1.52305685106006466497
8.80000 1.52194871324102114107
8.90000 1.52059691773987231109
9.00000 1.51900468621331119315
9.10000 1.51717210166579322056
9.20000 1.51510193485652971097
9.30000 1.51279326305513404741
9.40000 1.51024818018695192202
9.50000 1.50746167230347850061
9.60000 1.50443496772575716410
9.70000 1.50116876634008076473
9.80000 1.49766185059578786080
9.90000 1.49391451855218275738
10.00000 1.48992948437770033949
10.10000 1.48570850018635889878
10.20000 1.48125478739378256903
10.30000 1.47656963872720882923
10.40000 1.47165789285995405216
10.50000 1.46652269512987762694
10.60000 1.46116707500716700210
10.70000 1.45559249007440265784
10.80000 1.44980488778662903223
10.90000 1.44380896159291101693
11.00000 1.43761050444339756152
11.10000 1.43121426910752954524
11.20000 1.42462793128802581398
11.30000 1.41785934777184439875
11.40000 1.41091706506583865898
11.50000 1.40380817415984581522
11.60000 1.39654381098410228141
11.70000 1.38913590461120829817
11.80000 1.38159713955877890707
11.90000 1.37394817263024881538
12.00000 1.36620408156834314150
12.10000 1.35838715217496075962
12.20000 1.35051934567187892615
12.30000 1.34261717016690949214
12.40000 1.33470083050472400610
12.50000 1.32678773197938486214
12.60000 1.31889812363578711704
12.70000 1.31104794140908516206
12.80000 1.30325878423473516981
12.90000 1.29554921248750716841
13.00000 1.28793851439500014666
13.10000 1.28044290381141165508
13.20000 1.27307832460261454252
13.30000 1.26585795301408127622
13.40000 1.25879606752086733709
13.50000 1.25190347888685092510
13.60000 1.24519340613657282569
13.70000 1.23867362520802871900
13.80000 1.23235505191766873366
13.90000 1.22624314470866665881
14.00000 1.22034246618152234160
14.10000 1.21466003245187910480
14.20000 1.20919941492005362283
14.30000 1.20397389331995068804
14.40000 1.19899584797821547752
14.50000 1.19428361233418923606
14.60000 1.18985361569942712007
14.70000 1.18572184434714704297
14.80000 1.18189915899792398490
14.90000 1.17838631475675242585
15.00000 1.17518178335226078333
15.10000 1.17228156169966266342
15.20000 1.16968164833727300810
15.30000 1.16738194199413586783
15.40000 1.16538996169007736995
15.50000 1.16371469769913965798
15.60000 1.16236557816635296299
15.70000 1.16135333517538924748
15.80000 1.16068142709961547829
15.90000 1.16034871395369762783
16.00000 1.16034975909938465415
16.10000 1.16067997141330908725
16.20000 1.16133081442842977720
16.30000 1.16230149284469216842
16.40000 1.16359216125625390876
16.50000 1.16520666611764627339
16.60000 1.16714980902281777308
16.70000 1.16942640203220997741
16.80000 1.17203694223731702304
16.90000 1.17498471752657276848
17.00000 1.17826109661483774205
17.10000 1.18185742934755036382
17.20000 1.18576195564033846261
17.30000 1.18996255563357958965
17.40000 1.19444135304250078530
17.50000 1.19918752488632902722
17.60000 1.20418194281636693208
17.70000 1.20941362575588671097
17.80000 1.21486764242447415675
17.90000 1.22053169773914515898
18.00000 1.22639536946492096578
18.10000 1.23244067599134360930
18.20000 1.23865637067186636256
18.30000 1.24502543487753694967
18.40000 1.25153392410753293171
18.50000 1.25816611447137615239
18.60000 1.26490755635975232322
18.70000 1.27173997033552421093
18.80000 1.27864925956299681423
18.90000 1.28561969436727282892
19.00000 1.29263370722335722325
19.10000 1.29967522943349197309
19.20000 1.30672678633102183760
19.30000 1.31377017944425881233
19.40000 1.32078855549175622011
19.50000 1.32776700344638780302
19.60000 1.33469134663973902607
19.70000 1.34154910940822438458
19.80000 1.34833181636198142485
19.90000 1.35503222440833487360
20.00000 1.36164577054460092792
20.10000 1.36816846780504337129
20.20000 1.37459335823289936337
20.30000 1.38091694277425678922
20.40000 1.38713521876167501480
20.50000 1.39324099760594182710
20.60000 1.39923183911530543759
20.70000 1.40510158551686219353
20.80000 1.41084786248447071884
20.90000 1.41646798688463128993
21.00000 1.42195485994774109777
21.10000 1.42730226603512404008
21.20000 1.43250358031454846343
21.30000 1.43754497349543815933
21.40000 1.44241660734130484428
21.50000 1.44710250665873701263
21.60000 1.45159047637617132445
21.70000 1.45586782257490669495
21.80000 1.45992419432962340368
21.90000 1.46374836265151804951
22.00000 1.46733542453421330872
22.10000 1.47067901233171883460
22.20000 1.47377782760971132748
22.30000 1.47662924488749036830
22.40000 1.47923648334267364364
22.50000 1.48160216407273109787
22.60000 1.48372611308320647214
22.70000 1.48561519647787663575
22.80000 1.48727120471015641861
22.90000 1.48870045600483376757
23.00000 1.48990307944006881296
23.10000 1.49088555273334109802
23.20000 1.49164850854817670749
23.30000 1.49219605211446662639
23.40000 1.49252219740143228464
23.50000 1.49262754321431439944
23.60000 1.49250490320769130798
23.70000 1.49215112666612961948
23.80000 1.49155817601627594041
23.90000 1.49072016814457836729
24.00000 1.48963050905518177762
24.10000 1.48828423954599478920
24.20000 1.48667429885264378306
24.30000 1.48479345418209599540
24.40000 1.48264147947034046279
24.50000 1.48021099954871298747
24.60000 1.47750238016085781194
24.70000 1.47451650015081214756
24.80000 1.47125407888814364367
24.90000 1.46772204385264991495
25.00000 1.46392611460107507708
25.10000 1.45987342589486161247
25.20000 1.45557327803480921143
25.30000 1.45102842271610930701
25.40000 1.44624582553451126633
25.50000 1.44122806700188849742
25.60000 1.43597666543784756586
25.70000 1.43049248328958373453
25.80000 1.42477375900982960235
25.90000 1.41882084233246305945
26.00000 1.41263411709508134758
26.10000 1.40621197900352136062
26.20000 1.39955606283849879937
26.30000 1.39266992940682107627
26.40000 1.38555447627078163902
26.50000 1.37821215790494316767
26.60000 1.37064482351373581510
26.70000 1.36285385189388520875
26.80000 1.35483899599694132807
26.90000 1.34660012995320923517
27.00000 1.33813579393610123995
27.10000 1.32945203017070157092
27.20000 1.32055267367984984894
27.30000 1.31145056357416690844
27.40000 1.30215996379899501193
27.50000 1.29269847409633774967
27.60000 1.28308457122241166788
27.70000 1.27333896746035381825
27.80000 1.26347480277684999823
27.90000 1.25350929112950734442
28.00000 1.24345400211306570067
28.10000 1.23332018358007909478
28.20000 1.22312086588529753525
28.30000 1.21286917687852880813
28.40000 1.20258497869007161484
28.50000 1.19228547730650481155
28.60000 1.18199277056376279682
28.70000 1.17172962935055969335
28.80000 1.16151615411969195737
28.90000 1.15137722169626058657
29.00000 1.14133489849386450801
29.10000 1.13141487221045490374
29.20000 1.12164256307167659123
29.30000 1.11205138837060942720
29.40000 1.10267084395525757457
29.50000 1.09353308402581035033
29.60000 1.08466786746266250772
29.70000 1.07610010635349348988
29.80000 1.06785401348030714792
29.90000 1.05995490947351151933
30.00000 1.05243065490653587289
30.10000 1.04531192425849615388
30.20000 1.03863680024395438325
30.30000 1.03244720999138740468
30.40000 1.02678717970424620996
30.50000 1.02169727266348323163
30.60000 1.01721248703945824103
30.70000 1.01336165826076131446
30.80000 1.01016725300862925963
30.90000 1.00765042539811394653
31.00000 1.00582793141620401115
31.10000 1.00472046421181249870
31.20000 1.00434524726360904903
31.30000 1.00472119662023653356
31.40000 1.00585986381006375256
31.50000 1.00776436557808492497
31.60000 1.01042865655621624397
31.70000 1.01383592747446073134
31.80000 1.01796671996141406273
31.90000 1.02279406895963177559
32.00000 1.02829465438170979533
32.10000 1.03444575596548318962
32.20000 1.04122547145034826025
32.30000 1.04861270984191298805
32.40000 1.05658501255081221221
32.50000 1.06511295162250280468
32.60000 1.07416565350089275697
32.70000 1.08370564748274704190
32.80000 1.09369551829016836288
32.90000 1.10410242228970768615
33.00000 1.11489354184200026695
33.10000 1.12604183072122147517
33.20000 1.13753000134721721545
33.30000 1.14933846150557408377
33.40000 1.16144901002067240988
33.50000 1.17384364917735104642
33.60000 1.18650402643480312801
33.70000 1.19940454532655494685
33.80000 1.21252457605196604938
33.90000 1.22584553291636218288
34.00000 1.23934529891794078648
34.10000 1.25301054956492684750
34.20000 1.26682635353784774349
34.30000 1.28077856395943791576
34.40000 1.29485613691830645777
34.50000 1.30904595517384339076
34.60000 1.32333633250885997126
34.70000 1.33771919169084211804
34.80000 1.35218380011927372594
34.90000 1.36672661819765550361
35.00000 1.38133739209253290958
35.10000 1.39601252038010031595
35.20000 1.41073875442372391076
35.30000 1.42550566104032010610
35.40000 1.44030025144828743100
35.50000 1.45510512527033592329
35.60000 1.46990996495363619941
35.70000 1.48469757588372184962
35.80000 1.49945816253805494431
35.90000 1.51418170302147027363
36.00000 1.52886222199974579658
36.10000 1.54349331542543455227
36.20000 1.55807006735480288540
36.30000 1.57259220038381215417
36.40000 1.58705880213809343277
36.50000 1.60146936425552643164
36.60000 1.61583086414079861763
36.70000 1.63014632483406225050
36.80000 1.64442064369005049291
36.90000 1.65866247654337439044
37.00000 1.67287754307390951956
37.10000 1.68707584874006183492
37.20000 1.70126306512573181178
37.30000 1.71544496058836000184
37.40000 1.72962864525365675385
37.50000 1.74381534453106588094
37.60000 1.75800474556156986501
37.70000 1.77219886191702538289
37.80000 1.78639786490635954297
37.90000 1.80060183314912794742
38.00000 1.81481443150229549853
38.10000 1.82904200500781282631
38.20000 1.84328467845040148589
38.30000 1.85754375171461304668
38.40000 1.87181381155979293089
38.50000 1.88608543750409143547
38.60000 1.90035051079057518167
38.70000 1.91459429951987478490
38.80000 1.92880848446832584955
38.90000 1.94298389761263847690
39.00000 1.95711631743900188657
39.10000 1.97120203113861467023
39.20000 1.98524033177119389289
39.30000 1.99922812491971510879
39.40000 2.01316043473390366548
39.50000 2.02702938486766885843
39.60000 2.04082865821949883750
39.70000 2.05454701399919296176
39.80000 2.06817582924324884394
39.90000 2.08171031082737350215
40.00000 2.09514609738342590837
40.10000 2.10848180561346082486
40.20000 2.12171715245223014151
40.30000 2.13485166733827200578
40.40000 2.14788387974513184575
40.50000 2.16081221566289744075
40.60000 2.17363165979726197030
40.70000 2.18633767888745859211
40.80000 2.19892738073111454900
40.90000 2.21139437724911474009
41.00000 2.22373492528426148294
41.10000 2.23594288333535031737
41.20000 2.24801112464462684206
41.30000 2.25993115363875631493
41.40000 2.27169879772957576832
41.50000 2.28330724489324913979
41.60000 2.29475242375860668792
41.70000 2.30603325716261082720
41.80000 2.31715375068940990633
41.90000 2.32811737560974360767
42.00000 2.33892835190520532541
42.10000 2.34959400288752014000
42.20000 2.36011530369619865316
42.30000 2.37049488730728968007
42.40000 2.38072938105783035257
42.50000 2.39081697399236313854
42.60000 2.40075039278409782789
42.70000 2.41052619214581445709
42.80000 2.42014021763450722586
42.90000 2.42958802977500693809
43.00000 2.43886726018719600179
43.10000 2.44797484525413373374
43.20000 2.45690803560776364684
43.30000 2.46566431636486153694
43.40000 2.47424298987811623546
43.50000 2.48264008686317638779
43.60000 2.49085549461966982248
43.70000 2.49888894560722726007
43.80000 2.50674111539524559656
43.90000 2.51441265905081698067
44.00000 2.52190829498021200350
44.10000 2.52922637515130305901
44.20000 2.53636896355833844996
44.30000 2.54333904855133303951
44.40000 2.55013463674587189431
44.50000 2.55675663745965466497
44.60000 2.56320465589503796843
44.70000 2.56947797137589798018
44.80000 2.57557335355159317970
44.90000 2.58148955774568261180
45.00000 2.58721848298399414476
45.10000 2.59275532311978871771
45.20000 2.59809290388488609951
45.30000 2.60322790716813728613
45.40000 2.60816016127806077644
45.50000 2.61289459084690211312
45.60000 2.61743753073306412387
45.70000 2.62179925291506634070
45.80000 2.62599240836754895596
45.90000 2.63002677997734464133
46.00000 2.63390638134634542291
46.10000 2.63763382245621804962
46.20000 2.64120649764856515279
46.30000 2.64462061813296766863
46.40000 2.64787114187435488202
46.50000 2.65095295522364938101
46.60000 2.65386692216565373129
46.70000 2.65661316033478987958
46.80000 2.65919563315413106519
46.90000 2.66161640355198442333
47.00000 2.66388227511371080108
47.10000 2.66599824037488816944
47.20000 2.66797104798496642156
47.30000 2.66981043147917151889
47.40000 2.67152758655380536199
47.50000 2.67313666096441840707
47.60000 2.67465642725453618214
47.70000 2.67610951760984550331
47.80000 2.67751169200696488760
47.90000 2.67888251683365166569
48.00000 2.68023874717066949576
48.10000 2.68159192966211769959
48.20000 2.68295076001964672657
48.30000 2.68432760868285225778
48.40000 2.68573135849976626064
48.50000 2.68717798599311244059
48.60000 2.68868357863509108017
48.70000 2.69027501262807702568
48.80000 2.69197575438078565172
48.90000 2.69381279821519891746
49.00000 2.69580878058774784457
49.10000 2.69797833097024706255
49.20000 2.70032863968239984298
49.30000 2.70286098259029963007
49.40000 2.70556575093158658205
49.50000 2.70843655674726854030
49.60000 2.71146429877676980635
49.70000 2.71464428929924445082
49.80000 2.71797471983423716317
49.90000 2.72145248118463387584
50.00000 2.72507799089475602479
50.10000 2.72884233825518032620
50.20000 2.73273836846632648877
50.30000 2.73675400018251549097
50.40000 2.74087752026299051844
50.50000 2.74509643669598609604
50.60000 2.74939973455934559199
50.70000 2.75377887858048617142
50.80000 2.75822121121511934471
50.90000 2.76271127396367642940
51.00000 2.76723264918600582776
51.10000 2.77176178174496085247
51.20000 2.77627362147051348595
51.30000 2.78074323163933997913
51.40000 2.78514493137807821334
51.50000 2.78946027753524391355
51.60000 2.79366880807102830780
51.70000 2.79776322340168736445
51.80000 2.80173433460222991214
51.90000 2.80557990320343576558
52.00000 2.80929788445796541521
52.10000 2.81288942059619542378
52.20000 2.81635501063857359722
52.30000 2.81969150049096683090
52.40000 2.82289744918833351515
52.50000 2.82596890602320675994
52.60000 2.82889915255492980254
52.70000 2.83167863422988026047
52.80000 2.83430001627738766803
52.90000 2.83675522925842158391
53.00000 2.83903364337444934055
53.10000 2.84113022654119112449
53.20000 2.84304202441926630062
53.30000 2.84476551408283913061
53.40000 2.84629866357169201408
53.50000 2.84764214866229285484
53.60000 2.84879932144754625922
53.70000 2.84976964654548877100
53.80000 2.85055855318690129866
53.90000 2.85116651132935412078
54.00000 2.85159800504120846882
54.10000 2.85185154629233812788
54.20000 2.85192827602851891917
54.30000 2.85182756596134332267
54.40000 2.85154553900880215278
54.50000 2.85108160707844348437
54.60000 2.85043179287717740681
54.70000 2.84959601419236267151
54.80000 2.84857156887956739994
54.90000 2.84736047986797765767
55.00000 2.84596459732618599557
55.10000 2.84438389634978773200
55.20000 2.84262229570936842041
55.30000 2.84068069901511458134
55.40000 2.83856156076717842952
55.50000 2.83626692894586351554
55.60000 2.83380036935031822647
55.70000 2.83116716439386531678
55.80000 2.82837313851302158770
55.90000 2.82542306484781142412
56.00000 2.82232614528052019744
56.10000 2.81909050669626426593
56.20000 2.81572046634977599297
56.30000 2.81222071531041105088
56.40000 2.80859363090729093820
56.50000 2.80483867506457490375
56.60000 2.80095728739247289507
56.70000 2.79694459383860516258
56.80000 2.79280482501498840417
56.90000 2.78853782566885758929
57.00000 2.78414849059187214896
57.10000 2.77964420596179898931
57.20000 2.77503369538371551644
57.30000 2.77032415470482442963
57.40000 2.76552437546082750125
57.50000 2.76063995942698040197
57.60000 2.75567607962637727723
57.70000 2.75063596403922560215
57.80000 2.74552250749579541668
57.90000 2.74033851250972276664
58.00000 2.73508795469579003445
58.10000 2.72977200164610817264
58.20000 2.72439712194276111924
58.30000 2.71897050467893086337
58.40000 2.71349673816461404641
58.50000 2.70798578497967747363
58.60000 2.70244790111391416625
58.70000 2.69689099079458530494
58.80000 2.69132872325641410117
58.90000 2.68577128167943593416
59.00000 2.68023103160996179075
59.10000 2.67471432800981570544
59.20000 2.66923068603389916895
59.30000 2.66378382828655974254
59.40000 2.65837488088794579627
59.50000 2.65300497381572958105
59.60000 2.64767477115184976036
59.70000 2.64238282025409785247
59.80000 2.63713064632774688021
59.90000 2.63192082322417138476
60.00000 2.62675066284449617153
60.10000 2.62162386006269022894
60.20000 2.61653340980523311948
60.30000 2.61147540418859775253
60.40000 2.60643804128834031257
60.50000 2.60141003546038470340
60.60000 2.59638223492574374839
60.70000 2.59133780887671995546
60.80000 2.58626944284349460354
60.90000 2.58116410589272684469
61.00000 2.57600454361303485648
61.10000 2.57077896178376253647
61.20000 2.56546746286227532034
61.30000 2.56005566889979953029
61.40000 2.55453463308525140065
61.50000 2.54889643695560922646
61.60000 2.54314520423942761546
61.70000 2.53729139117800184917
61.80000 2.53134529150924015145
61.90000 2.52532228264750398372
62.00000 2.51923000212148156291
62.10000 2.51307678622938220797
62.20000 2.50686474472856233512
62.30000 2.50059493103221338190
62.40000 2.49427340892974281012
62.50000 2.48790527317440283607
62.60000 2.48150420208570269509
62.70000 2.47508429487199485967
62.80000 2.46865937030526753067
62.90000 2.46224247250143908324
63.00000 2.45584451208499761567
63.10000 2.44947288712755504139
63.20000 2.44313277657703245835
63.30000 2.43683334129870276608
63.40000 2.43058228240004251043
63.50000 2.42439307136384136301
63.60000 2.41827926870037075955
63.70000 2.41225784939898164278
63.80000 2.40633927556568797321
63.90000 2.40053852143409687880
64.00000 2.39485786532833718398
64.10000 2.38930040963646930020
64.20000 2.38386867565853971057
64.30000 2.37855818327763426607
64.40000 2.37337646660322306314
64.50000 2.36832498596497520463
64.60000 2.36341268865723067988
64.70000 2.35865336109314715045
64.80000 2.35406056520515206560
64.90000 2.34964541161533563002
65.00000 2.34541780466061099610
65.10000 2.34138421822540693403
65.20000 2.33754458824917391135
65.30000 2.33389975459658506730
65.40000 2.33044562144324663493
65.50000 2.32717803037133366626
65.60000 2.32409913513193322215
65.70000 2.32120560905426902253
65.80000 2.31850197957840872747
65.90000 2.31598958032846080419
66.00000 2.31367032081517612226
66.10000 2.31154196341143675115
66.20000 2.30960143590468872915
66.30000 2.30784542321079207932
66.40000 2.30626582020785279642
66.50000 2.30485801327305192420
66.60000 2.30361582450199364834
66.70000 2.30253427219705027347
66.80000 2.30160878963280812371
66.90000 2.30083719261381030032
67.00000 2.30021379667608289041
67.10000 2.29973592474570871108
67.20000 2.29939786931992263251
67.30000 2.29919653977079567107
67.40000 2.29912990173173990669
67.50000 2.29919810010881837454
67.60000 2.29940029631249721642
67.70000 2.29974233698864621306
67.80000 2.30022974677856907328
67.90000 2.30087143694144719155
68.00000 2.30167258565027011098
68.10000 2.30264568567506711840
68.20000 2.30379330295862263147
68.30000 2.30512347543228148002
68.40000 2.30663957739673755039
68.50000 2.30834631061935765167
68.60000 2.31024132330304402768
68.70000 2.31232732703309113489
68.80000 2.31460001902466941114
68.90000 2.31706137209699303208
69.00000 2.31970544976468941346
69.10000 2.32253365389739831860
69.20000 2.32554662751663614111
69.30000 2.32874741473372332759
69.40000 2.33213629671423792623
69.50000 2.33571601155641350798
69.60000 2.33948667637026734147
69.70000 2.34344407378435212359
69.80000 2.34758643123442848033
69.90000 2.35190376503652887026
70.00000 2.35639286688319441619
70.10000 2.36104561801355290967
70.20000 2.36585557885133808520
70.30000 2.37082025705703805469
70.40000 2.37593796267684565148
70.50000 2.38120794142993736152
70.60000 2.38662942847271536781
70.70000 2.39220011778885254698
70.80000 2.39792101590982349853
70.90000 2.40378972695824623785
71.00000 2.40980398663522008872
71.10000 2.41596084129316963563
71.20000 2.42225793050120903097
71.30000 2.42869752677767595243
71.40000 2.43527787807326004133
71.50000 2.44200119375687447676
71.60000 2.44886850906168500225
71.70000 2.45588106494858581944
71.80000 2.46304134692233699010
71.90000 2.47035155483384591084
72.00000 2.47781440339788161463
72.10000 2.48543068507552630159
72.20000 2.49320359333248194322
72.30000 2.50113522432234759009
72.40000 2.50922600519682164400
72.50000 2.51747826493735591893
72.60000 2.52589054074815363919
72.70000 2.53445676997280819668
72.80000 2.54317411949103477030
72.90000 2.55203287703215140221
73.00000 2.56102034683073144849
73.10000 2.57012564728847449397
73.20000 2.57933349197908101757
73.30000 2.58863500266627005987
73.40000 2.59801928030124518550
73.50000 2.60748269508006514785
73.60000 2.61702297247444887613
73.70000 2.62663565162243238748
73.80000 2.63632005573128392873
73.90000 2.64606993587471153218
74.00000 2.65587283376313030881
74.10000 2.66571312256570474346
74.20000 2.67556929620109073339
74.30000 2.68541869457427438979
74.40000 2.69524137745935475240
74.50000 2.70501616470308731499
74.60000 2.71472962638970734020
74.70000 2.72437129611292153622
74.80000 2.73393105016073878307
74.90000 2.74340090824910240642
75.00000 2.75276912572249691017
75.10000 2.76202001375008142789
75.20000 2.77113894500744945955
75.30000 2.78010942813282081786
75.40000 2.78892111779788422182
75.50000 2.79756317563750470525
75.60000 2.80603374746081769215
75.70000 2.81433731502408928991
75.80000 2.82247832107564645507
75.90000 2.83046766893282142644
76.00000 2.83831610240614320480
76.10000 2.84603616117961508939
76.20000 2.85364366215843424461
76.30000 2.86115428470591218482
76.40000 2.86858558963420158919
76.50000 2.87595611735871241196
76.60000 2.88328453604721433153
76.70000 2.89058370950695700484
76.80000 2.89787125950688154444
76.90000 2.90515342290523444912
77.00000 2.91244211306628376050
77.10000 2.91973928033411914776
77.20000 2.92705130352373564268
77.30000 2.93437850741072597571
77.40000 2.94172608120963567052
77.50000 2.94909528551062588415
77.60000 2.95649145251275840721
77.70000 2.96391970903902860767
77.80000 2.97138623093952564004
77.90000 2.97889497164837954949
78.00000 2.98644934334754789257
78.10000 2.99404958162502713087
78.20000 3.00169367256504040490
78.30000 3.00937486393254105680
78.40000 3.01708983619795451393
78.50000 3.02482769097778526667
78.60000 3.03258687541758644998
78.70000 3.04035945149187910952
78.80000 3.04814769060441032954
78.90000 3.05594915265863021525
79.00000 3.06376490358202908897
79.10000 3.07159502140581677301
79.20000 3.07943593072643743873
79.30000 3.08728747311503209163
79.40000 3.09514503798529609390
79.50000 3.10300131485598955103
79.60000 3.11084969880786750941
79.70000 3.11868468372886328253
79.80000 3.12649971518837660040
79.90000 3.13428908916088976644
80.00000 3.14204695962504672429
80.10000 3.14976932965336367979
80.20000 3.15745498854409641131
80.30000 3.16509924813583057411
80.40000 3.17269653540958751430
80.50000 3.18024858057621024072
80.60000 3.18774812140561067886
80.70000 3.19519451946528601327
80.80000 3.20258271005590111675
80.90000 3.20990843763276213485
81.00000 3.21716739100423557678
81.10000 3.22435711253049636514
81.20000 3.23147181183265158928
81.30000 3.23851040860593807664
81.40000 3.24546920215259476123
81.50000 3.25234817722995334286
81.60000 3.25914473548874475265
81.70000 3.26585930165967192726
81.80000 3.27248761568749103188
81.90000 3.27902643981700763595
82.00000 3.28547613432984778392
82.10000 3.29183061326338600535
82.20000 3.29808913394483624589
82.30000 3.30424761232250873817
82.40000 3.31030705352282992714
82.50000 3.31626157123348760732
82.60000 3.32211400296874219114
82.70000 3.32786299545924816907
82.80000 3.33350782824294564457
82.90000 3.33905019175648211758
83.00000 3.34448936371309155341
83.10000 3.34982783724940109048
83.20000 3.35506596354378701804
83.30000 3.36020703989471458282
83.40000 3.36525060477745104289
83.50000 3.37020026255458593927
83.60000 3.37505438511722355919
83.70000 3.37981485923134552988
83.80000 3.38448030705217725011
83.90000 3.38904721781358484512
84.00000 3.39351540398934980287
84.10000 3.39788193826978043813
84.20000 3.40214462641684296754
84.30000 3.40629917541853625127
84.40000 3.41034548038787413406
84.50000 3.41428130295718311072
84.60000 3.41810388370014289710
84.70000 3.42181131631012056888
84.80000 3.42540269446148477218
84.90000 3.42887678695939729154
85.00000 3.43223297092417664456
85.10000 3.43547274317436551540
85.20000 3.43859686608942281807
85.30000 3.44160916283560588732
85.40000 3.44451591431945629790
85.50000 3.44732649211472280589
85.60000 3.45005399692946834898
85.70000 3.45271387833121787624
85.80000 3.45532418580688315709
85.90000 3.45790542709831785243
86.00000 3.46047548315011184388
86.10000 3.46305199738352181733
86.20000 3.46565003247255189438
86.30000 3.46828330886246949916
86.40000 3.47096493787952286194
86.50000 3.47371069388989272518
86.60000 3.47653741439970698900
86.70000 3.47946752558333270040
86.80000 3.48251610349356460804
86.90000 3.48570691001796649908
87.00000 3.48905518441568934723
87.10000 3.49257668717252363211
87.20000 3.49628180628321206267
87.30000 3.50018283448136463201
87.40000 3.50429406833673135445
87.50000 3.50863213014602030962
87.60000 3.51322012564954432289
87.70000 3.51807950786235074252
87.80000 3.52323232839689412384
87.90000 3.52869165728120824144
88.00000 3.53446240797691891366
88.10000 3.54053964590555037044
88.20000 3.54690745293939125636
88.30000 3.55355220344868438799
88.40000 3.56045563276836803220
88.50000 3.56760846491175373766
88.60000 3.57499392984449695275
88.70000 3.58260619325736107341
88.80000 3.59042547309048040070
88.90000 3.59843196816807973399
89.00000 3.60659366343520877649
89.10000 3.61487858363680037999
89.20000 3.62324939835667398403
89.30000 3.63167344765329912777
89.40000 3.64012228705108202440
89.50000 3.64857180616169318115
89.60000 3.65700509907068628358
89.70000 3.66540687866135810797
89.80000 3.67376508121096387558
89.90000 3.68206382646186620934
90.00000 3.69029020775114650060
90.10000 3.69842510307090036656
90.20000 3.70645215433694759572
90.30000 3.71435642322610176295
90.40000 3.72212571898451597693
90.50000 3.72975278369424908456
90.60000 3.73723214889495458541
90.70000 3.74456207645086316574
90.80000 3.75173915079993267913
90.90000 3.75875871501763198771
91.00000 3.76561157313509965795
91.10000 3.77228872179914139721
91.20000 3.77877715327445579706
91.30000 3.78506531084947066597
91.40000 3.79113782382294827590
91.50000 3.79698647171780163033
91.60000 3.80260076253582003617
91.70000 3.80796861797257987854
91.80000 3.81307834959065586730
91.90000 3.81792071530316092812
92.00000 3.82248188419840650524
92.10000 3.82674835117505473003
92.20000 3.83071145595358043276
92.30000 3.83436556448195220853
92.40000 3.83770617480820175413
92.50000 3.84073541843394882919
92.60000 3.84346143373326955515
92.70000 3.84588972533391809939
92.80000 3.84802824339583037837
92.90000 3.84988497171564854534
93.00000 3.85146291308017141083
93.10000 3.85276464030142905380
93.20000 3.85378599294953066287
93.30000 3.85452915070284557317
93.40000 3.85499093848960947204
93.50000 3.85517283807237363659
93.60000 3.85507668387997179668
93.70000 3.85470591739460716022
93.80000 3.85406752459385433637
93.90000 3.85316448167074746796
94.00000 3.85200239800509470035
94.10000 3.85058424469767964067
94.20000 3.84891024120659379140
94.30000 3.84697758301058988637
94.40000 3.84478361520567240361
94.50000 3.84232243050553996580
94.60000 3.83959216774399101023
94.70000 3.83658739482420757223
94.80000 3.83330660381204049598
94.90000 3.82975112786536039163
95.00000 3.82592486465664926549
95.10000 3.82183285800530528643
95.20000 3.81747972966930107313
95.30000 3.81287242784019722570
95.40000 3.80801523205816496902
95.50000 3.80291064127938720095
95.60000 3.79756180281677575228
95.70000 3.79197307515203752138
95.80000 3.78614439337883678659
95.90000 3.78008373892285619032
96.00000 3.77379537490375860998
96.10000 3.76728894093617406462
96.20000 3.76057434108674415924
96.30000 3.75366047869143327505
96.40000 3.74655602079309632201
96.50000 3.73926962690429693490
96.60000 3.73180448663940592567
96.70000 3.72416596563821253124
96.80000 3.71635770407666759087
96.90000 3.70838672027190281815
97.00000 3.70025934260546121521
97.10000 3.69198694341854356455
97.20000 3.68358268946931609396
97.30000 3.67506376832035392098
97.40000 3.66644655794612667091
97.50000 3.65774778633984002579
97.60000 3.64898704520925916646
97.70000 3.64017937703157699761
97.80000 3.63134022517981644434
97.90000 3.62248983400505901267
98.00000 3.61364418909084074754
98.10000 3.60482434379790550148
98.20000 3.59604884134837634716
98.30000 3.58733852171550712714
98.40000 3.57871203777713861479
98.50000 3.57018802770288276591
98.60000 3.56178143437030678225
98.70000 3.55350512053394964571
98.80000 3.54537095648114091672
98.90000 3.53739199322071174950
99.00000 3.52957606210490950513
99.10000 3.52193360540570100054
99.20000 3.51447045022831284581
99.30000 3.50718940488519952417
99.40000 3.50008646941529145987
99.50000 3.49315289715108233479
99.60000 3.48637905235933862303
99.70000 3.47974493274622069676
99.80000 3.47323886445864819964
99.90000 3.46684711097172556003
100.00000 3.46056012902449074032
100.10000 3.45436935798779340665
100.20000 3.44826778178624056812
100.30000 3.44225201182859358642
100.40000 3.43631477551926258337
100.50000 3.43045064663915548365
100.60000 3.42465344614210563190
100.70000 3.41891930740431485837
100.80000 3.41324405805166531165
100.90000 3.40762199758614658465
101.00000 3.40204926379351538043
101.10000 3.39652254260589296622
101.20000 3.39103419819455669257
101.30000 3.38557730478776691601
101.40000 3.38014726284462346056
101.50000 3.37474169366501293415
101.60000 3.36935925162663531609
101.70000 3.36400303541480176233
101.80000 3.35867837575808976118
101.90000 3.35339359827309863014
102.00000 3.34815491055596171619
102.10000 3.34297124905210634089
102.20000 3.33784617185423930075
102.30000 3.33278504108095756437
102.40000 3.32778938944293768838
102.50000 3.32286607548498710179
102.60000 3.31801656979678146995
102.70000 3.31324554961898349185
102.80000 3.30855667122372259358
102.90000 3.30395591274747490387
103.00000 3.29944896159949714716
103.10000 3.29504167705356953046
103.20000 3.29073900479649099746
103.30000 3.28654841620247548118
103.40000 3.28247187124962275738
103.50000 3.27851643376009326356
103.60000 3.27468174199967102696
103.70000 3.27097003342601718797
103.80000 3.26738107866743942800
103.90000 3.26391164920268636857
104.00000 3.26056056300047891013
104.10000 3.25732261072233985743
104.20000 3.25419712009721377910
104.30000 3.25117779802704730515
104.40000 3.24826491148751597630
104.50000 3.24545731900975705929
104.60000 3.24275613745067175996
104.70000 3.24016308704886026142
104.80000 3.23768130146019776527
104.90000 3.23531143820436551183
105.00000 3.23305752977842941445
105.10000 3.23092182980600754738
105.20000 3.22890760358267297385
105.30000 3.22701460721035472662
105.40000 3.22524929822378226651
105.50000 3.22361531800337491819
105.60000 3.22211577931302772731
105.70000 3.22075736734545093860
105.80000 3.21954485091868226329
105.90000 3.21848787155101766743
106.00000 3.21759148942636905402
106.10000 3.21686062618836503424
106.20000 3.21630085922212818103
106.30000 3.21591397137687748812
106.40000 3.21570040543176223296
106.50000 3.21566186419576770773
106.60000 3.21579547480075293422
106.70000 3.21610074815793045298
106.80000 3.21657860962560652292
106.90000 3.21722691927830915941
107.00000 3.21804923982791164500
107.10000 3.21904307696650744897
107.20000 3.22021257732172085248
107.30000 3.22155562936867504901
107.40000 3.22307159767263004560
107.50000 3.22475984338368986704
107.60000 3.22661421176114576413
107.70000 3.22863334155506112651
107.80000 3.23081352479062152387
107.90000 3.23315531990051477019
108.00000 3.23566157495634886120
108.10000 3.23833685840957564826
108.20000 3.24118706264942381834
108.30000 3.24422057535396319728
108.40000 3.24744133751019434792
108.50000 3.25085247770196425442
108.60000 3.25445462512753432919
108.70000 3.25824075109083981882
108.80000 3.26220522428218792158
108.90000 3.26633590236521755071
109.00000 3.27062187259410958645
109.10000 3.27505127523005355464
109.20000 3.27960596588126726745
109.30000 3.28427194024200742645
109.40000 3.28902158538493024588
109.50000 3.29382986608066932197
109.60000 3.29866491564299389054
109.70000 3.30348570698194485165
109.80000 3.30825833293789195890
109.90000 3.31294724019218271643
110.00000 3.31751975021611589500
110.10000 3.32194801017249515894
110.20000 3.32620681875586323258
110.30000 3.33026890504790919053
110.40000 3.33410667363853251983
110.50000 3.33769033256726799058
110.60000 3.34098748995936828545
110.70000 3.34397054537162453158
110.80000 3.34661200621733262794
110.90000 3.34889639045253234899
111.00000 3.35081849513294288788
111.10000 3.35237538924640717211
111.20000 3.35357492440589434939
111.30000 3.35442153732443114362
111.40000 3.35492267400666032101
111.50000 3.35508914628106416876
111.60000 3.35493300011043439615
111.70000 3.35447529854357401258
111.80000 3.35374457459613343166
111.90000 3.35276899287827463646
112.00000 3.35158244798557805074
112.10000 3.35021171001595061883
112.20000 3.34867766786548149548
112.30000 3.34699572867280486465
112.40000 3.34517837454596731703
112.50000 3.34323784362554738056
112.60000 3.34119431936440955035
112.70000 3.33907220990142709432
112.80000 3.33691009048835476711
112.90000 3.33474694374880565689
113.00000 3.33262270736622689777
113.10000 3.33057908300208358826
113.20000 3.32864596513762634786
113.30000 3.32685093578552148510
113.40000 3.32521301065570835408
113.50000 3.32374845069930043886
113.60000 3.32247287067900676334
113.70000 3.32140221643525131191
113.80000 3.32054861877883064975
113.90000 3.31992801695187361181
114.00000 3.31955154412550129933
114.10000 3.31942486177048448038
114.20000 3.31955094912037763710
114.30000 3.31992665767513605173
114.40000 3.32054885992466612883
114.50000 3.32141185589697683309
114.60000 3.32251050104420286992
114.70000 3.32384178768454621521
114.80000 3.32540635058484243582
114.90000 3.32720879160746387926
115.00000 3.32925022582352617011
115.10000 3.33153766067637302343
115.20000 3.33407456259649358190
115.30000 3.33686202685906688358
115.40000 3.33990110596915728498
115.50000 3.34319313511155080560
115.60000 3.34673863131571719095
115.70000 3.35053813703261703375
115.80000 3.35459279476809226631
115.90000 3.35890804731984290144
116.00000 3.36348923471727496474
116.10000 3.36834133354044153349
116.20000 3.37347143371779569008
116.30000 3.37888321600510484408
116.40000 3.38457861075392958585
116.50000 3.39055695278548594977
116.60000 3.39681474895658682872
116.70000 3.40334501803740139108
116.80000 3.41014081727734522009
116.90000 3.41719462501669635293
117.00000 3.42450117036116663085
117.10000 3.43205319376696141556
117.20000 3.43984815443836125154
117.30000 3.44788229747913523522
117.40000 3.45615222625233913466
117.50000 3.46465335203595801234
117.60000 3.47338329395662868009
117.70000 3.48233831083856641420
117.80000 3.49150964741728874977
117.90000 3.50089765479326744628
118.00000 3.51049595165711592649
118.10000 3.52030529631465344588
118.20000 3.53032101902843957219
118.30000 3.54054640522250463554
118.40000 3.55098179023125940895
118.50000 3.56162556635365587948
118.60000 3.57247788052116566215
118.70000 3.58353922540845086254
118.80000 3.59480399264076705514
118.90000 3.60626817013113987304
119.00000 3.61792963939875425543
119.10000 3.62978089307591677944
119.20000 3.64181861427350607142
119.30000 3.65403830611913536354
119.40000 3.66643781268494993138
119.50000 3.67901270159712821831
119.60000 3.69175862510565552277
119.70000 3.70467117968666687442
119.80000 3.71774126649528961004
119.90000 3.73096109371861448254
120.00000 3.74431918541221589590
120.10000 3.75780274811345040615
120.20000 3.77140016220580867705
120.30000 3.78510399359674132586
120.40000 3.79890135228318346497
120.50000 3.81278628691958028553
120.60000 3.82675097068871206159
120.70000 3.84078554609548592015
120.80000 3.85488122453351343202
120.90000 3.86902549201914667353
121.00000 3.88320648565306143185
121.10000 3.89741250621242298081
121.20000 3.91163315359070961026
121.30000 3.92585925683652087797
121.40000 3.94008812390509864849
121.50000 3.95431771467923401608
121.60000 3.96855022364326391045
121.70000 3.98278597002512802614
121.80000 3.99702797936091510667
121.90000 4.01127943912088976768
122.00000 4.02554086662115504600
122.10000 4.03981478006083838328
122.20000 4.05410073208757357339
122.30000 4.06840612623678463558
122.40000 4.08273470937875168720
122.50000 4.09709263687483639498
122.60000 4.11148707083665775693
122.70000 4.12592549988266268986
122.80000 4.14041229872943933607
122.90000 4.15495110607718222761
123.00000 4.16954680855317896022
123.10000 4.18419748216429192000
123.20000 4.19890790879735775135
123.30000 4.21367995360456867245
123.40000 4.22851360823504977401
123.50000 4.24341408528745872145
123.60000 4.25838293806428357477
123.70000 4.27342048088577401108
123.80000 4.28852917238649549564
123.90000 4.30370674492640123240
124.00000 4.31895086169164466913
124.10000 4.33425549899876114813
124.20000 4.34961374054398076272
124.30000 4.36501795655665086749
124.40000 4.38046161977810279273
124.50000 4.39593703065216802020
124.60000 4.41144308218127189292
124.70000 4.42697711658565047975
124.80000 4.44253883422958948927
124.90000 4.45812851814402048648
125.00000 4.47374623754834802543
125.10000 4.48938987629221171432
125.20000 4.50505281861567079229
125.30000 4.52072691183674575209
125.40000 4.53640079230329911994
125.50000 4.55206386705788652426
125.60000 4.56770346806236974225
125.70000 4.58331436469570566156
125.80000 4.59889139589184036647
125.90000 4.61443236010216103806
126.00000 4.62993758587618543719
126.10000 4.64540612821419522439
126.20000 4.66083385624857904567
126.30000 4.67621329809515853312
126.40000 4.69153351732256091744
126.50000 4.70678355976148535709
126.60000 4.72194660601504472369
126.70000 4.73700969695165390844
126.80000 4.75195974843074612506
126.90000 4.76678871289424784380
127.00000 4.78149152996280021644
127.10000 4.79606426192904550410
127.20000 4.81050325497873455081
127.30000 4.82480897368268871445
127.40000 4.83897902305992642954
127.50000 4.85301170389161538440
127.60000 4.86690240281064193850
127.70000 4.88065258924623726388
127.80000 4.89425910126691188032
127.90000 4.90772482840378898112
128.00000 4.92105189443273398203
128.10000 4.93424195046422505687
128.20000 4.94729823244030842406
128.30000 4.96022457857474433123
128.40000 4.97302200776127673874
128.50000 4.98569040452563600615
128.60000 4.99822658099910472636
128.70000 5.01062625292397956158
128.80000 5.02288416575128676339
128.90000 5.03499170928999643769
129.00000 5.04693888300205196768
129.10000 5.05872068452222414260
129.20000 5.07032781764946634106
129.30000 5.08175359145856264332
129.40000 5.09299362638527165082
129.50000 5.10404215255840143223
129.60000 5.11489342422547451459
129.70000 5.12554649161404056422
129.80000 5.13599753470082966316
129.90000 5.14624289987423737810
130.00000 5.15628316637071436156
130.10000 5.16611932075257046128
130.20000 5.17575179536982820336
130.30000 5.18518581047902274689
130.40000 5.19442305827018675650
130.50000 5.20346754135903109699
130.60000 5.21232016261299896754
130.70000 5.22098186080099305299
130.80000 5.22944727528082072736
130.90000 5.23771494182052637601
131.00000 5.24577775426046809568
131.10000 5.25363454691026258102
131.20000 5.26128181351132340197
131.30000 5.26872568917950026160
131.40000 5.27596868466085571780
131.50000 5.28302154054798455352
131.60000 5.28989442693746015746
131.70000 5.29659815155633644753
131.80000 5.30314513079559232234
131.90000 5.30954237139002404251
132.00000 5.31580138369324329292
132.10000 5.32193399956613516813
132.20000 5.32794919462545175647
132.30000 5.33386591416507207271
132.40000 5.33969826032080205969
132.50000 5.34546747429764088355
132.60000 5.35119197244968964307
132.70000 5.35688751329855721472
132.80000 5.36257011089458857435
132.90000 5.36824615097305313571
133.00000 5.37392531777731351084
133.10000 5.37961926206864569033
133.20000 5.38533816747583642399
133.30000 5.39110449370302968161
133.40000 5.39694331939673051815
133.50000 5.40288870971547960127
133.60000 5.40897131041023363274
133.70000 5.41522420452246833838
133.80000 5.42167458863781310952
133.90000 5.42834212628128294542
134.00000 5.43524359816981892004
134.10000 5.44239147298372868527
134.20000 5.44979473888081403215
134.30000 5.45746840841960348584
134.40000 5.46542691196781077218
134.50000 5.47368299141464713304
134.60000 5.48225006050271296816
134.70000 5.49113098669163054231
134.80000 5.50033193881214772635
134.90000 5.50984603718769985740
135.00000 5.51966790474970513873
135.10000 5.52979294461230257011
135.20000 5.54021852498121232727
135.30000 5.55094366333058725270
135.40000 5.56196566054142409067
135.50000 5.57328051362408996051
135.60000 5.58487661739182918540
135.70000 5.59673667150134909757
135.80000 5.60883282283836660975
135.90000 5.62113564433709427274
136.00000 5.63360936774684440846
136.10000 5.64622308640014683577
136.20000 5.65894482538555945585
136.30000 5.67174994212006846651
136.40000 5.68461580965829211419
136.50000 5.69752130460044879330
136.60000 5.71044774207101907526
136.70000 5.72337848964350775444
136.80000 5.73629778671383133416
136.90000 5.74919034062527799345
137.00000 5.76204406505365073297
137.10000 5.77485050199111215052
137.20000 5.78759638849272211410
137.30000 5.80027512533026315927
137.40000 5.81287097196264971422
137.50000 5.82537301156020394456
137.60000 5.83775893190640409815
137.70000 5.85001736603644622035
137.80000 5.86212951747349232857
137.90000 5.87408059927568579834
138.00000 5.88586101646267213318
138.10000 5.89746556940199524553
138.20000 5.90889215583437433918
138.30000 5.92013923466509358414
138.40000 5.93121080286487541395
138.50000 5.94210916170394836680
138.60000 5.95283570682704126651
138.70000 5.96339099671881317099
138.80000 5.97377473869227847703
138.90000 5.98398502733629840756
139.00000 5.99401700648254751012
139.10000 6.00387090134656376423
139.20000 6.01354224624812958501
139.30000 6.02302846323342556391
139.40000 6.03232912044137392820
139.50000 6.04144171899638538588
139.60000 6.05036640009140272893
139.70000 6.05909997730595298682
139.80000 6.06764262893069535465
139.90000 6.07599113002331496984
140.00000 6.08414198042427343221
140.10000 6.09209391362723494907
140.20000 6.09984140444085644425
140.30000 6.10738473366734937022
140.40000 6.11472277696102916302
140.50000 6.12185924397890742618
140.60000 6.12879659122784070881
140.70000 6.13553978278969355750
140.80000 6.14209677646404396020
140.90000 6.14847283315336768675
141.00000 6.15467003576682411248
141.10000 6.16068907370677164253
141.20000 6.16652870772073840671
141.30000 6.17218391777156945082
141.40000 6.17764582092523332772
141.50000 6.18291023714900781026
141.60000 6.18796949538263318675
141.70000 6.19282217855106832713
141.80000 6.19746992133233350152
141.90000 6.20191420340430056162
142.00000 6.20616284912199190029
142.10000 6.21022222064436273905
142.20000 6.21410042940858817916
142.30000 6.21780432154510632763
142.40000 6.22133790170836163689
142.50000 6.22470665005275569893
142.60000 6.22791064850010512737
142.70000 6.23095373365025075275
142.80000 6.23383733264174932304
142.90000 6.23656297257439708761
143.00000 6.23913409515238741033
143.10000 6.24155369218386200369
143.20000 6.24382761463903646104
143.30000 6.24595783121740263962
143.40000 6.24795057647649770523
143.50000 6.24980817703407597952
143.60000 6.25153788142157865305
143.70000 6.25314198133778184244
143.80000 6.25462535396477604244
143.90000 6.25599541890768970534
144.00000 6.25725895294193494192
144.10000 6.25842272690467913553
144.20000 6.25949270331502183787
144.30000 6.26047990604330587847
144.40000 6.26139002015127628161
144.50000 6.26223129478071897254
144.60000 6.26301286998909175960
144.70000 6.26373911404282545890
144.80000 6.26441774435429872697
144.90000 6.26505595693773512524
145.00000 6.26566024353866477664
145.10000 6.26623712804247458284
145.20000 6.26679521686691147298
145.30000 6.26734525523446809257
145.40000 6.26789390283801788603
145.50000 6.26845382718011252322
145.60000 6.26903657878768482146
145.70000 6.26965555665261407030
145.80000 6.27031890284545256477
145.90000 6.27103748726835470509
146.00000 6.27181412351896793679
146.10000 6.27265449561937852473
146.20000 6.27355141801428132680
146.30000 6.27449989351988115881
146.40000 6.27548835798824504519
146.50000 6.27650693008284664635
146.60000 6.27754286327907123116
146.70000 6.27858906208226053224
146.80000 6.27964277337349819411
146.90000 6.28069974198870614980
147.00000 6.28175600730830678130
147.10000 6.28281011519041533415
147.20000 6.28385470682406850952
147.30000 6.28488228181992283845
147.40000 6.28588131420272681559
147.50000 6.28684400823139558833
147.60000 6.28775982802627409642
147.70000 6.28862658514392950118
147.80000 6.28944044510169441830
147.90000 6.29020303619000839005
148.00000 6.29092200874712799836
148.10000 6.29160108590404831937
148.20000 6.29225405039140167106
148.30000 6.29288956158464614763
148.40000 6.29352035714980427837
148.50000 6.29415668479177597919
148.60000 6.29480922488569148217
148.70000 6.29548419576516767225
148.80000 6.29618694080639571983
148.90000 6.29691972693601994594
149.00000 6.29768333477676535358
149.10000 6.29848010493404670562
149.20000 6.29931344243434198712
149.30000 6.30018906447846214157
149.40000 6.30111387098352635381
149.50000 6.30209634410042957096
149.60000 6.30314930472006192029
149.70000 6.30428048742209756068
149.80000 6.30550320114461602356
149.90000 6.30682485400070389492
150.00000 6.30825681939186746677
150.10000 6.30980898355362260010
150.20000 6.31148930567001753198
150.30000 6.31330822845495165199
150.40000 6.31527687830715780090
150.50000 6.31740684187182929606
150.60000 6.31970424146992815583
150.70000 6.32218082713054008704
150.80000 6.32484146142051532134
150.90000 6.32768789080885372961
151.00000 6.33072298961532512891
151.10000 6.33394650280068279643
151.20000 6.33735920322700344881
151.30000 6.34096248056105438426
151.40000 6.34475582025392053621
151.50000 6.34874742836262151456
151.60000 6.35293914874871125583
151.70000 6.35733764979027993738
151.80000 6.36194727939252888618
151.90000 6.36677192957765685976
152.00000 6.37181208723946911720
152.10000 6.37706725143157009187
152.20000 6.38253177667185610072
152.30000 6.38820210904476628237
152.40000 6.39407294334565751675
152.50000 6.40013814569295058743
152.60000 6.40639518656194046688
152.70000 6.41284249065240959158
152.80000 6.41948490131022895608
152.90000 6.42632384950859755533
153.00000 6.43336775315736167033
153.10000 6.44062552603433077441
153.20000 6.44810467443030890504
153.30000 6.45581434007166906847
153.40000 6.46376286217138383657
153.50000 6.47195430157985587116
153.60000 6.48039416809579569882
153.70000 6.48908976995826433912
153.80000 6.49804200925355668017
153.90000 6.50725598035961698865
154.00000 6.51673578929927156825
154.10000 6.52648118922440471320
154.20000 6.53649563786200349973
154.30000 6.54677543130402480433
154.40000 6.55731877770381085504
154.50000 6.56811853435814600631
154.60000 6.57916806220246968392
154.70000 6.59046014946923110518
154.80000 6.60198574996599034616
154.90000 6.61374098053824602605
155.00000 6.62572180103300141570
155.10000 6.63792619455406418727
155.20000 6.65035279446271181051
155.30000 6.66300245853549119039
155.40000 6.67587432695231314298
155.50000 6.68897015239909707881
155.60000 6.70228915933123553860
155.70000 6.71583598424641397972
155.80000 6.72960981127056132385
155.90000 6.74361346516554135157
156.00000 6.75784842615554673554
156.10000 6.77231746145475669992
156.20000 6.78701988546357509491
156.30000 6.80195785427379724807
156.40000 6.81712599819586729046
156.50000 6.83252474685675763487
156.60000 6.84814545879984941197
156.70000 6.86398248002054562353
156.80000 6.88002910999495699081
156.90000 6.89627765380027314340
157.00000 6.91272027557740831807
157.10000 6.92935068244954680183
157.20000 6.94616495024743851641
157.30000 6.96315352121515413597
157.40000 6.98030822686871041582
157.50000 6.99761101501883998513
157.60000 7.01503937419313420634
157.70000 7.03256045108849384286
157.80000 7.05013746393316787787
157.90000 7.06772589741912670901
158.00000 7.08528418858305217098
158.10000 7.10277277988399400832
158.20000 7.12016153378678621674
158.30000 7.13743136083521296373
158.40000 7.15457229453179821595
158.50000 7.17158044630010407861
158.60000 7.18845838570948395526
158.70000 7.20520300869482788509
158.80000 7.22181327417879172625
158.90000 7.23827809571447731343
159.00000 7.25458226055125795759
159.10000 7.27070249922811791566
159.20000 7.28661667819640420530
159.30000 7.30229814392113135390
159.40000 7.31772342736202349840
159.50000 7.33286803025971550860
159.60000 7.34771262263120903012
159.70000 7.36223899296307821238
159.80000 7.37643713123137788462
159.90000 7.39030169924110743675
160.00000 7.40383777567863786862
160.10000 7.41705715987722451366
160.20000 7.42997843888560688735
160.30000 7.44262699914291015788
160.40000 7.45502897765300440149
160.50000 7.46721182027957473957
160.60000 7.47919919823753591139
160.70000 7.49101241896787940440
160.80000 7.50267643435954127112
160.90000 7.51421117332731074211
161.00000 7.52564183257587671385
161.10000 7.53699793366656032016
161.20000 7.54830581338448422564
161.30000 7.55959208107725876121
161.40000 7.57088324933742456664
161.50000 7.58219894397951022267
161.60000 7.59355272845681897948
161.70000 7.60495494636713807797
161.80000 7.61641131804231014116
161.90000 7.62792747969735223544
162.00000 7.63951008827051683997
162.10000 7.65116331565716874418
162.20000 7.66289982530562642614
162.30000 7.67472433451821121499
162.40000 7.68664854668957789731
162.50000 7.69867835481045408767
162.60000 7.71081718876858083692
162.70000 7.72306377467349417458
162.80000 7.73541644314363982646
162.90000 7.74786787243729395801
163.00000 7.76041530960708313559
163.10000 7.77305232860746924227
163.20000 7.78577766388900935971
163.30000 7.79859308449729283604
163.40000 7.81150103486096966413
163.50000 7.82450906359843128528
163.60000 7.83762401853776091174
163.70000 7.85085572328405484881
163.80000 7.86421317514765745302
163.90000 7.87770203339660467511
164.00000 7.89132956362443400392
164.10000 7.90509865887415727704
164.20000 7.91901478360029329223
164.30000 7.93307225743652230349
164.40000 7.94727171801832883575
164.50000 7.96160701015598985838
164.60000 7.97607354651434993900
164.70000 7.99066300009786421977
164.80000 8.00537076485318073990
164.90000 8.02018892039850891690
165.00000 8.03511516077560645685
165.10000 8.05014561160864965381
165.20000 8.06527519555272211791
165.30000 8.08050387597487635782
165.40000 8.09583314468313384594
165.50000 8.11126146655611145575
165.60000 8.12679150373540713983
165.70000 8.14242428444802917959
165.80000 8.15816424595362017157
165.90000 8.17401115910444546048
166.00000 8.18996762142348154961
166.10000 8.20603233268002667574
166.20000 8.22220594231481166200
166.30000 8.23848699835285289624
166.40000 8.25487792991804331260
166.50000 8.27137778060209265400
166.60000 8.28798883885523822681
166.70000 8.30471312241344071823
166.80000 8.32155276911142347410
166.90000 8.33851104967037865230
167.00000 8.35558747300415735405
167.10000 8.37278174149601250669
167.20000 8.39009324275690037458
167.30000 8.40751650889571551366
167.40000 8.42504883877013498704
167.50000 8.44268663001801814477
167.60000 8.46042382303800428231
167.70000 8.47825815038979572117
167.80000 8.49618698967701628350
167.90000 8.51420919497260179927
168.00000 8.53232198277573207523
168.10000 8.55052592088013028321
168.20000 8.56882154232628420422
168.30000 8.58720659286825356857
168.40000 8.60567962498581514559
168.50000 8.62423533588277030848
168.60000 8.64287407991033964016
168.70000 8.66159053196934494755
168.80000 8.68038379875884289807
168.90000 8.69925250561541063260
169.00000 8.71819685602865932441
169.10000 8.73721842653078005330
169.20000 8.75632007261600733681
169.30000 8.77550356552260766044
169.40000 8.79476896731153478456
169.50000 8.81411485669463011678
169.60000 8.83353670621127831853
169.70000 8.85303099167313431584
169.80000 8.87259109731959866790
169.90000 8.89220976145080599166
170.00000 8.91188205109173333924
170.10000 8.93160362032451594621
170.20000 8.95137123329772308466
170.30000 8.97118096494430325121
170.40000 8.99103372780004646335
170.50000 9.01092731942223580156
170.60000 9.03086105249178329976
170.70000 9.05083250650662521694
170.80000 9.07083853335043110335
170.90000 9.09087625286836692402
171.00000 9.11094090853913946072
171.10000 9.13102836326237681236
171.20000 9.15113431274200018229
171.30000 9.17125822057251858729
171.40000 9.19139907497960834787
171.50000 9.21156328711245407356
171.60000 9.23175789023504450353
171.70000 9.25199472704108278773
171.80000 9.27228590226018645493
171.90000 9.29264573879931140033
172.00000 9.31308228443596432932
172.10000 9.33360516810390903306
172.20000 9.35421573437051963740
172.30000 9.37491477248113440149
172.40000 9.39569966519566865193
172.50000 9.41657634565562262345
172.60000 9.43754588723938337810
172.70000 9.45862240206907720492
172.80000 9.47981772473231681387
172.90000 9.50114757998048359964
173.00000 9.52262404364868328807
173.10000 9.54425415725822967776
173.20000 9.56603829323200022909
173.30000 9.58797188090729644480
173.40000 9.61004581171333438716
173.50000 9.63225238461934198087
173.60000 9.65458009314801841838
173.70000 9.67702468701713088690
173.80000 9.69958096244023317034
173.90000 9.72224178725570474073
174.00000 9.74500271119285015050
174.10000 9.76785441506547025173
174.20000 9.79078270241199868495
174.30000 9.81377286931815026301
174.40000 9.83680653701113509908
174.50000 9.85986481004607892286
174.60000 9.88292618637577399972
174.70000 9.90597248464283793257
174.80000 9.92898468189864819070
174.90000 9.95194642446044320544
175.00000 9.97484411835463221240
175.10000 9.99766529926567405689
175.20000 10.02040014090759750833
175.30000 10.04304033446565423082
175.40000 10.06558397347997887140
175.50000 10.08802261299021870902
175.60000 10.11035427541829515290
175.70000 10.13257186455531634291
175.80000 10.15466831730185070154
175.90000 10.17663480381879479380
176.00000 10.19846054867993299725
176.10000 10.22013067697536830276
176.20000 10.24163478999349009690
176.30000 10.26296055973742890423
176.40000 10.28409820039448086949
176.50000 10.30504519730321221651
176.60000 10.32579620351985254113
176.70000 10.34634982153106980475
176.80000 10.36670954350752512680
176.90000 10.38687347684566724837
177.00000 10.40684426240101855786
177.10000 10.42661960306114744948
177.20000 10.44619421188740871094
177.30000 10.46556492251392992140
177.40000 10.48472860826473657752
177.50000 10.50368009904338242360
177.60000 10.52241691074545857827
177.70000 10.54093926140175612766
177.80000 10.55924746969896524737
177.90000 10.57734511644363431659
178.00000 10.59523194478285123681
178.10000 10.61291373929563228502
178.20000 10.63038831656910828579
178.30000 10.64765697546840583793
178.40000 10.66471631139333213534
178.50000 10.68156520849758235468
178.60000 10.69820035320572036631
178.70000 10.71462084327732989519
178.80000 10.73082627645355183158
178.90000 10.74681601208851067394
179.00000 10.76259522987355499106
179.10000 10.77816617692685233725
179.20000 10.79353079035961244058
179.30000 10.80869142429841041671
179.40000 10.82364610089206492067
179.50000 10.83839393665376051042
179.60000 10.85292882386897440211
179.70000 10.86724781272981738016
179.80000 10.88134373824529081538
179.90000 10.89521409403674820692
180.00000 10.90885495695849830928
180.10000 10.92226864791660396009
180.20000 10.93546081479152848233
180.30000 10.94843491248877087646
180.40000 10.96120022095773962602
180.50000 10.97376345146855259112
180.60000 10.98613277786360089830
180.70000 10.99830972454449475075
180.80000 11.01029651288946895453
180.90000 11.02209123305636587852
181.00000 11.03369114885739404164
181.10000 11.04509616815539546798
181.20000 11.05630695278482217302
181.30000 11.06732417779026657169
181.40000 11.07815370343474698262
181.50000 11.08880164383077058926
181.60000 11.09927495641458555177
181.70000 11.10957718473002913949
181.80000 11.11970996653999964389
181.90000 11.12966731152414097172
182.00000 11.13944138653200149778
182.10000 11.14902127476874088326
182.20000 11.15839460524774594243
182.30000 11.16754963386785221231
182.40000 11.17648325087569752762
182.50000 11.18519618645614101148
182.60000 11.19369527018173744245
182.70000 11.20199412460147650831
182.80000 11.21010903948382653732
182.90000 11.21805794551628263249
183.00000 11.22585818914001781538
183.10000 11.23352351260720867504
183.20000 11.24106685939306207452
183.30000 11.24849572270096922758
183.40000 11.25582022227154265950
183.50000 11.26304808128141660203
183.60000 11.27018874096476700172
183.70000 11.27725600554004449173
183.80000 11.28426015053804934210
183.90000 11.29121863707288240020
184.00000 11.29814551004225648798
184.10000 11.30505936290446906559
184.20000 11.31197883474637694656
184.30000 11.31892679938610611032
184.40000 11.32592422512052656016
184.50000 11.33299563584893471214
184.60000 11.34016057008554883716
184.70000 11.34743528352292476734
184.80000 11.35483201215279978833
184.90000 11.36236238222795814381
185.00000 11.37002976443553554869
185.10000 11.37784607433507161523
185.20000 11.38582284525418039845
185.30000 11.39397553244722392755
185.40000 11.40232656725415841569
185.50000 11.41089950756683335712
185.60000 11.41971382165656548813
185.70000 11.42877909505486067079
185.80000 11.43810195392657793562
185.90000 11.44767507716536301238
186.00000 11.45749001239459950854
186.10000 11.46753396451368702027
186.20000 11.47780344267477861569
186.30000 11.48829927716461432540
186.40000 11.49902561775309725742
186.50000 11.50998814714932710386
186.60000 11.52118863439545459818
186.70000 11.53261776017136536050
186.80000 11.54425446682023724005
186.90000 11.55606569810443748153
187.00000 11.56801329589493513044
187.10000 11.58005220319299769606
187.20000 11.59214239430304789766
187.30000 11.60425102270116354276
187.40000 11.61635405288724832262
187.50000 11.62843592132450115433
187.60000 11.64049005283252668954
187.70000 11.65251094190041942995
187.80000 11.66449616379468830763
187.90000 11.67644020881835372745
188.00000 11.68833798729199137800
188.10000 11.70017829792935249523
188.20000 11.71195600969270205190
188.30000 11.72366143108696226221
188.40000 11.73528778076145007836
188.50000 11.74683224537364371056
188.60000 11.75828992841199676462
188.70000 11.76965939715954567011
188.80000 11.78093650675641320850
188.90000 11.79211847544816690051
189.00000 11.80319957511356324859
189.10000 11.81417527657182678892
189.20000 11.82503893245565597871
189.30000 11.83578698541457360576
189.40000 11.84641946645166705748
189.50000 11.85693373476043341592
189.60000 11.86733237991120732391
189.70000 11.87761832838237819085
189.80000 11.88779216732362797072
189.90000 11.89785866801740925773
190.00000 11.90781773169769339831
190.10000 11.91766958424964054012
190.20000 11.92741328070940115858
190.30000 11.93705127260007206508
190.40000 11.94657865619232425434
190.50000 11.95599410798403664051
190.60000 11.96529802514613507192
190.70000 11.97448516931617398710
190.80000 11.98356015844085459147
190.90000 11.99251859158225361973
191.00000 12.00136567538361444123
191.10000 12.01010274465177087978
191.20000 12.01873499307343909121
191.30000 12.02726355073355827890
191.40000 12.03569646880611558404
191.50000 12.04403634114228335177
191.60000 12.05228580513397881643
191.70000 12.06044752223287110638
191.80000 12.06852337099734003742
191.90000 12.07651539767428110904
192.00000 12.08442525685954995885
192.10000 12.09225340312569698507
192.20000 12.10000507652930697728
192.30000 12.10768191631135476618
192.40000 12.11528684923811451065
192.50000 12.12282512699172774799
192.60000 12.13030055821594224359
192.70000 12.13771467456102298041
192.80000 12.14506911533190905290
192.90000 12.15236473382547056277
193.00000 12.15959946229504715917
193.10000 12.16677181381326802764
193.20000 12.17387948135133297697
193.30000 12.18092215020956449097
193.40000 12.18789858830623024149
193.50000 12.19480839284094697005
193.60000 12.20165555640799098196
193.70000 12.20844279718777238289
193.80000 12.21517633454855206659
193.90000 12.22186053182055420234
194.00000 12.22850328272376921636
194.10000 12.23510864386029879932
194.20000 12.24167942269217406089
194.30000 12.24821857788274449603
194.40000 12.25472652899769934315
194.50000 12.26120351141534556007
194.60000 12.26764946092494118262
194.70000 12.27406230883911555190
194.80000 12.28044751856340127895
194.90000 12.28680488226426585830
195.00000 12.29313917055114934079
195.10000 12.29945767746143350255
195.20000 12.30576614385520492205
195.30000 12.31207017190305815550
195.40000 12.31837302083493492062
195.50000 12.32467536012194521608
195.60000 12.33097962254876974622
195.70000 12.33727953233102358403
