# Supplementary material for: Direct tracking of H2 roaming reaction in real time
Source: Nat Commun. 2024 Aug 6;15:6656. doi: 10.1038/s41467-024-49671-6 (PMC11303762; doi:10.1038/s41467-024-49671-6)
Supplement: Supplementary file 8 — Source Data [file 41467_2024_49671_MOESM8_ESM.zip › SourceData/Data-Fig7-SuppInfo/FigS7.R12.dat]

# Bond Length
# X-Axis:  Time in Trajectory (femtosec)
# Y-Axis:  Bond Length (Angstroms)
#                  X                   Y
0 1.09375621605730771727
.10000 1.10264434537433691951
.20000 1.11198932929142804791
.30000 1.12172044576623457389
.40000 1.13178046194569024288
.50000 1.14212457320250316029
.60000 1.15272166716775129766
.70000 1.16355158254973810163
.80000 1.17460092280144237931
.90000 1.18585402097770870610
1.00000 1.19729844106346350825
1.10000 1.20891812893595073260
1.20000 1.22069692321599631367
1.30000 1.23262338075869711291
1.40000 1.24468968370995989387
1.50000 1.25689041580759935397
1.60000 1.26921971492960981345
1.70000 1.28167420301104601736
1.80000 1.29424828454589809434
1.90000 1.30693011500768471656
2.00000 1.31971025771492736397
2.10000 1.33257043293328401838
2.20000 1.34549582366873216541
2.30000 1.35847121320254703437
2.40000 1.37148796957064118463
2.50000 1.38453129182008739458
2.60000 1.39759246599357425127
2.70000 1.41065750410721595537
2.80000 1.42371412107698081930
2.90000 1.43674795078503592066
3.00000 1.44974156740227325248
3.10000 1.46267476560614800263
3.20000 1.47553254148934309431
3.30000 1.48829674214989800870
3.40000 1.50095719841906218162
3.50000 1.51350085679988962469
3.60000 1.52592646978024468634
3.70000 1.53822484127061216823
3.80000 1.55039641792349352680
3.90000 1.56243789356025284541
4.00000 1.57434641424846520339
4.10000 1.58611781785874910459
4.20000 1.59774808384050331177
4.30000 1.60923233875192801508
4.40000 1.62056434068937849129
4.50000 1.63174064247998676856
4.60000 1.64275762788397972484
4.70000 1.65361506052557467628
4.80000 1.66431093511879564289
4.90000 1.67484563680776265143
5.00000 1.68521888515171820691
5.10000 1.69542800348614036923
5.20000 1.70547188179342317763
5.30000 1.71534395790494449743
5.40000 1.72504304086970537246
5.50000 1.73456550039080392174
5.60000 1.74391069752840268538
5.70000 1.75308131368798749169
5.80000 1.76207631425542974409
5.90000 1.77090204867180612790
6.00000 1.77956081660981735608
6.10000 1.78805576575843964923
6.20000 1.79638647742210529032
6.30000 1.80455498229618927840
6.40000 1.81255698490640563915
6.50000 1.82039214443069930536
6.60000 1.82805742558049855153
6.70000 1.83555085878681116973
6.80000 1.84287267272484129155
6.90000 1.85002388188477177831
7.00000 1.85700732221873589466
7.10000 1.86382923301197312237
7.20000 1.87049226925801540453
7.30000 1.87700305362058481654
7.40000 1.88336661505454110032
7.50000 1.88958818765915236126
7.60000 1.89567085045347468939
7.70000 1.90161943649774467696
7.80000 1.90743480543398913831
7.90000 1.91311828442493330324
8.00000 1.91866940677282911639
8.10000 1.92408633028198607385
8.20000 1.92937042226784434552
8.30000 1.93451975116797398905
8.40000 1.93953606032886122258
8.50000 1.94442251862011719502
8.60000 1.94918318616132126741
8.70000 1.95382269441472093880
8.80000 1.95834764984208051618
8.90000 1.96276502248155013325
9.00000 1.96707992731205510616
9.10000 1.97130000290797950376
9.20000 1.97543078115078484265
9.30000 1.97947837854168035870
9.40000 1.98344944679817841834
9.50000 1.98735115581821623877
9.60000 1.99118876290973478364
9.70000 1.99496481692159172774
9.80000 1.99868493765525735999
9.90000 2.00234963365567103449
10.00000 2.00596077988055389597
10.10000 2.00952308664269891238
10.20000 2.01304571947236210803
10.30000 2.01653749978546146549
10.40000 2.02001529151637859575
10.50000 2.02349680256381922457
10.60000 2.02700129081236650306
10.70000 2.03054440215450595302
10.80000 2.03414475021371082366
10.90000 2.03781084151081108139
11.00000 2.04155607949108270387
11.10000 2.04538547095504714304
11.20000 2.04931266093805217577
11.30000 2.05335101753158609819
11.40000 2.05751491800788652264
11.50000 2.06182656589103051550
11.60000 2.06630532121126765490
11.70000 2.07096745659534688884
11.80000 2.07582977676759420744
11.90000 2.08089981195275232789
12.00000 2.08618832216868666854
12.10000 2.09169471572717800371
12.20000 2.09742151223281773605
12.30000 2.10336723562981269521
12.40000 2.10952852723683260457
12.50000 2.11589734174864920359
12.60000 2.12246625264148781942
12.70000 2.12922176569703513821
12.80000 2.13615308897372802502
12.90000 2.14325123162171541069
13.00000 2.15050506800007332603
13.10000 2.15791101185521549763
13.20000 2.16546615852222451673
13.30000 2.17316127807141824197
13.40000 2.18099258219990285229
13.50000 2.18894767500755942578
13.60000 2.19701113933885187299
13.70000 2.20516978727852155379
13.80000 2.21340696412702198762
13.90000 2.22170882628417354001
14.00000 2.23006666469547497247
14.10000 2.23847560346343734727
14.20000 2.24693304769746087777
14.30000 2.25543403097341776364
14.40000 2.26397457368231059380
14.50000 2.27254572145996657833
14.60000 2.28113653919531962767
14.70000 2.28973156313223756023
14.80000 2.29831289215741902212
14.90000 2.30686379553670224919
15.00000 2.31537274595430962112
15.10000 2.32382452339327893581
15.20000 2.33220941303434413524
15.30000 2.34052349181224839933
15.40000 2.34875914399710214305
15.50000 2.35691475955050186027
15.60000 2.36498578397926104743
15.70000 2.37296973828112692179
15.80000 2.38086609596276959542
15.90000 2.38867492088752001448
16.00000 2.39639247764572153774
16.10000 2.40402361725628644041
16.20000 2.41156925746265889820
16.30000 2.41902835035391844412
16.40000 2.42639940378186707136
16.50000 2.43368249967389953288
16.60000 2.44087317916027747072
16.70000 2.44796670260259054856
16.80000 2.45496059010689619664
16.90000 2.46184966999652519400
17.00000 2.46863305090084216833
17.10000 2.47531077389203798536
17.20000 2.48188511046422130712
17.30000 2.48835796907780131392
17.40000 2.49473233980761952201
17.50000 2.50101147158044838904
17.60000 2.50719816228015770297
17.70000 2.51329254632364674110
17.80000 2.51929384216768171736
17.90000 2.52520151604223459843
18.00000 2.53101155022117589703
18.10000 2.53672332102773872850
18.20000 2.54233253022042732151
18.30000 2.54783666120357880370
18.40000 2.55323372575289315208
18.50000 2.55851927544703090517
18.60000 2.56369190101891923888
18.70000 2.56874998336739653982
18.80000 2.57369227255746330804
18.90000 2.57851841756811967899
19.00000 2.58322934488384131935
19.10000 2.58782700335802972701
19.20000 2.59231276754387798929
19.30000 2.59668778052156281948
19.40000 2.60095368585467126921
19.50000 2.60511035965714895853
19.60000 2.60916023914419637163
19.70000 2.61309948221226357503
19.80000 2.61693061227175070087
19.90000 2.62065457684163328194
20.00000 2.62427439975433971385
20.10000 2.62779069822141656807
20.20000 2.63121070959301927207
20.30000 2.63453569657672317522
20.40000 2.63777137519782028587
20.50000 2.64091681682346822076
20.60000 2.64397492055976204185
20.70000 2.64694348785254574803
20.80000 2.64982350744101445711
20.90000 2.65261273388427357899
21.00000 2.65531190879809824273
21.10000 2.65792042128032870118
21.20000 2.66044189002898539159
21.30000 2.66287885237086968758
21.40000 2.66523112992231876340
21.50000 2.66750295294963075697
21.60000 2.66969477893897076857
21.70000 2.67180894531570127386
21.80000 2.67384750685767418541
21.90000 2.67581293367342852448
22.00000 2.67771053815699056041
22.10000 2.67954580263614825935
22.20000 2.68132711915163383706
22.30000 2.68306177670716333433
22.40000 2.68475816672675380838
22.50000 2.68642424425741065787
22.60000 2.68806352708729709440
22.70000 2.68968245971713173902
22.80000 2.69128298467348096894
22.90000 2.69286858253981640529
23.00000 2.69444142330186870217
23.10000 2.69600758540197731395
23.20000 2.69757075585293962461
23.30000 2.69913885386765532366
23.40000 2.70072022809786797064
23.50000 2.70232272249670431549
23.60000 2.70395669433332456246
23.70000 2.70562592629542933273
23.80000 2.70733632631300538976
23.90000 2.70908904158611959049
24.00000 2.71088434068368176849
24.10000 2.71272172425130993199
24.20000 2.71460046395302894488
24.30000 2.71652042464436478972
24.40000 2.71848428717438056116
24.50000 2.72049453077101406621
24.60000 2.72255820218429857536
24.70000 2.72467361588227664182
24.80000 2.72684389617887734340
24.90000 2.72906102665257377714
25.00000 2.73131926258172902008
25.10000 2.73360515572348158387
25.20000 2.73590358651506577537
25.30000 2.73820137358339662344
25.40000 2.74048820348291227597
25.50000 2.74275574729431567004
25.60000 2.74500146836463459112
25.70000 2.74722168008954093577
25.80000 2.74942586087150202319
25.90000 2.75161826604309341287
26.00000 2.75380700051655762363
26.10000 2.75599367600743960778
26.20000 2.75818239555835030712
26.30000 2.76036884768557696458
26.40000 2.76254949770117241242
26.50000 2.76471704774973310468
26.60000 2.76686665681922590188
26.70000 2.76899559282675637847
26.80000 2.77110477941343820273
26.90000 2.77319625369103655869
27.00000 2.77527983084174774896
27.10000 2.77736117475653497333
27.20000 2.77945280691919646056
27.30000 2.78155993814154578249
27.40000 2.78368930209120141310
27.50000 2.78584400044851757668
27.60000 2.78802776745874609662
27.70000 2.79023447384695610996
27.80000 2.79246510863609538493
27.90000 2.79471670973445893554
28.00000 2.79698734074807710774
28.10000 2.79927484806369094057
28.20000 2.80158086431982184182
28.30000 2.80390912723950452923
28.40000 2.80626174820828144359
28.50000 2.80864517664691849554
28.60000 2.81106205115628851000
28.70000 2.81351525749639395837
28.80000 2.81600628897770752119
28.90000 2.81853492860759133789
29.00000 2.82109528896916206239
29.10000 2.82368347507471169816
29.20000 2.82629223433458840900
29.30000 2.82891560439844157610
29.40000 2.83154646355909194358
29.50000 2.83418024846286020404
29.60000 2.83681722968347046099
29.70000 2.83945318368871861208
29.80000 2.84208990845926617740
29.90000 2.84472955535477923926
30.00000 2.84737364240188892003
30.10000 2.85002286537160961072
30.20000 2.85267972597573595894
30.30000 2.85534338033834382467
30.40000 2.85801398054943041246
30.50000 2.86069033889549114896
30.60000 2.86337374795432529473
30.70000 2.86606160203091238441
30.80000 2.86875307284227584145
30.90000 2.87144913821610289723
31.00000 2.87415207719755149354
31.10000 2.87686211545322415022
31.20000 2.87957980211557950148
31.30000 2.88230701845969212496
31.40000 2.88504598289282037571
31.50000 2.88779892673070297337
31.60000 2.89056581601664970634
31.70000 2.89334974914561616674
31.80000 2.89614783435290126075
31.90000 2.89896074473905217107
32.00000 2.90178962031381592713
32.10000 2.90463105807760032633
32.20000 2.90748704382134779617
32.30000 2.91035569107111029766
32.40000 2.91323810933572678334
32.50000 2.91613790085551338283
32.60000 2.91905743752362639254
32.70000 2.92199773826161610874
32.80000 2.92496125843625491257
32.90000 2.92795015448111752857
33.00000 2.93096465209425546903
33.10000 2.93400327563706036159
33.20000 2.93706507129872762715
33.30000 2.94014956787235570731
33.40000 2.94325468027369320277
33.50000 2.94638276551452153650
33.60000 2.94953837136016930306
33.70000 2.95272469524437716414
33.80000 2.95594525882280167776
33.90000 2.95921072209685669082
34.00000 2.96252463694346346274
34.10000 2.96589430911689771224
34.20000 2.96932476394179557248
34.30000 2.97282118453902302650
34.40000 2.97638707107325004251
34.50000 2.98002680174021253717
34.60000 2.98374234634393322979
34.70000 2.98753932533531682045
34.80000 2.99141804413141160018
34.90000 2.99538361308914821939
35.00000 2.99943481253418808151
35.10000 3.00357681583824321541
35.20000 3.00780878057249510383
35.30000 3.01213306265128333888
35.40000 3.01655086068592584570
35.50000 3.02106647701105710044
35.60000 3.02568106273447135775
35.70000 3.03039970828998067998
35.80000 3.03522747535304180535
35.90000 3.04016910839002506959
36.00000 3.04523167694183819712
36.10000 3.05041876601574164915
36.20000 3.05573423501733867654
36.30000 3.06118282870951698405
36.40000 3.06676203017677913860
36.50000 3.07247302749332528619
36.60000 3.07831344727092403350
36.70000 3.08427971021760605816
36.80000 3.09036957789986665536
36.90000 3.09657805613115459214
37.00000 3.10289982597956262156
37.10000 3.10933022332945524018
37.20000 3.11585791796529130504
37.30000 3.12247901867554588056
37.40000 3.12918092569796928960
37.50000 3.13595350286974121136
37.60000 3.14279007962590463564
37.70000 3.14968381882086697810
37.80000 3.15662561369637245107
37.90000 3.16360769913527679162
38.00000 3.17061671002756181462
38.10000 3.17763692597329312946
38.20000 3.18464762319192859237
38.30000 3.19162588725715157243
38.40000 3.19854827599115658556
38.50000 3.20539489893538702499
38.60000 3.21214978299658373823
38.70000 3.21880207125352769802
38.80000 3.22534362450344195880
38.90000 3.23177001484093852281
39.00000 3.23807743513631866326
39.10000 3.24426310971567162749
39.20000 3.25033192458754895083
39.30000 3.25628528200263804834
39.40000 3.26213360763825858353
39.50000 3.26788891784298567825
39.60000 3.27356631910902333562
39.70000 3.27918074084747576299
39.80000 3.28474671305718791490
39.90000 3.29027844053873349389
40.00000 3.29578848636650225190
40.10000 3.30128818471290082554
40.20000 3.30679033161946933862
40.30000 3.31230373162576985314
40.40000 3.31783905459879111357
40.50000 3.32340305256900791696
40.60000 3.32899836829443339395
40.70000 3.33462885978649803923
40.80000 3.34029674735913246226
40.90000 3.34600105197024706494
41.00000 3.35174593063301861003
41.10000 3.35753379239673476141
41.20000 3.36336843841126034908
41.30000 3.36925511191257228609
41.40000 3.37519788594105990086
41.50000 3.38119784784416305235
41.60000 3.38725526320323251778
41.70000 3.39336624926075434672
41.80000 3.39952756877084319373
41.90000 3.40573433400258041912
42.00000 3.41198104127997756962
42.10000 3.41826680886454502635
42.20000 3.42458723541874459285
42.30000 3.43094293608739578523
42.40000 3.43733372869466953072
42.50000 3.44375996971957962853
42.60000 3.45021985930607036728
42.70000 3.45671513542365825074
42.80000 3.46324085315301164948
42.90000 3.46979783876481772184
43.00000 3.47638069953464676636
43.10000 3.48298668205808676761
43.20000 3.48961104602690642044
43.30000 3.49624866351236521999
43.40000 3.50289639153129963082
43.50000 3.50954948267637337782
43.60000 3.51620441907378303095
43.70000 3.52286011665493184396
43.80000 3.52951502827130628439
43.90000 3.53617116721744678613
44.00000 3.54282617666588322276
44.10000 3.54948461440657606916
44.20000 3.55614520506980985679
44.30000 3.56281180086417138273
44.40000 3.56948407293533108433
44.50000 3.57616424427779882694
44.60000 3.58285472890389459061
44.70000 3.58955773044549319726
44.80000 3.59627263521899852080
44.90000 3.60300312930505237994
45.00000 3.60975107624694808400
45.10000 3.61651541087688440116
45.20000 3.62329822345966990098
45.30000 3.63009764903989876127
45.40000 3.63691367802385433520
45.50000 3.64374281396862585977
45.60000 3.65058355241158670292
45.70000 3.65743463044727567691
45.80000 3.66429290674612964952
45.90000 3.67115528326479265531
46.00000 3.67802085230535363804
46.10000 3.68488678936192013915
46.20000 3.69174991061610239188
46.30000 3.69861284846089291254
46.40000 3.70547126828707174095
46.50000 3.71232508803283552089
46.60000 3.71917586185031051429
46.70000 3.72602470286201940526
46.80000 3.73287115598623360789
46.90000 3.73971634241930172625
47.00000 3.74656127210259301265
47.10000 3.75340693443849757056
47.20000 3.76025292021706965391
47.30000 3.76710138849036023659
47.40000 3.77395244366274440737
47.50000 3.78080825642745337041
47.60000 3.78767164514745126817
47.70000 3.79454703482102063665
47.80000 3.80143672402316858556
47.90000 3.80835000616618745151
48.00000 3.81529127944984038016
48.10000 3.82226331649874692407
48.20000 3.82927162881637321959
48.30000 3.83631675708784505994
48.40000 3.84340042076011122455
48.50000 3.85052022869975324065
48.60000 3.85767482346374031443
48.70000 3.86485976798512056958
48.80000 3.87207205229357786546
48.90000 3.87930830205656637238
49.00000 3.88656634087468009091
49.10000 3.89384200624126504889
49.20000 3.90113550864591218700
49.30000 3.90844556009598271083
49.40000 3.91576978468665851673
49.50000 3.92310871422511053512
49.60000 3.93045949765342321864
49.70000 3.93782062380576192745
49.80000 3.94519174919115940300
49.90000 3.95257412730501488314
50.00000 3.95996805471660339251
50.10000 3.96738101927178151387
50.20000 3.97481945352351821761
50.30000 3.98229128519411548080
50.40000 3.98980510809462972696
50.50000 3.99736801289148257476
50.60000 4.00498671895588188104
50.70000 4.01266489542436124918
50.80000 4.02040583342739169297
50.90000 4.02821471262071629904
51.00000 4.03609363551602950172
51.10000 4.04405260014518109877
51.20000 4.05209653805150599844
51.30000 4.06023454696572917084
51.40000 4.06847415732298833044
51.50000 4.07682350382169475639
51.60000 4.08528770285215041181
51.70000 4.09387371145727943057
51.80000 4.10258738090049704184
51.90000 4.11144300899927348123
52.00000 4.12045407325430579176
52.10000 4.12963868355828437602
52.20000 4.13901662885690760062
52.30000 4.14860568769182979338
52.40000 4.15842160024714184823
52.50000 4.16847084787515336654
52.60000 4.17875831115775347374
52.70000 4.18928757184965758946
52.80000 4.20005782592585265467
52.90000 4.21107042871002099320
53.00000 4.22232920550423211549
53.10000 4.23383494168466610051
53.20000 4.24558453165591793048
53.30000 4.25757154128794411265
53.40000 4.26978048169715629000
53.50000 4.28219125480226536786
53.60000 4.29478323876502526335
53.70000 4.30753149639384529016
53.80000 4.32041487725021611725
53.90000 4.33341422993013673885
54.00000 4.34650925881643555944
54.10000 4.35968147399474586890
54.20000 4.37290986084243451559
54.30000 4.38617139878846959771
54.40000 4.39944590208289752985
54.50000 4.41271005044088524463
54.60000 4.42594740714358240553
54.70000 4.43914667510829157554
54.80000 4.45229999711811872422
54.90000 4.46540472462788080478
55.00000 4.47845530210875276521
55.10000 4.49145263705518773891
55.20000 4.50438999379993739014
55.30000 4.51725777001290905964
55.40000 4.53004629448728702503
55.50000 4.54274588869573465161
55.60000 4.55534440126989739770
55.70000 4.56783383170721305519
55.80000 4.58020608379950519448
55.90000 4.59246006483387942372
56.00000 4.60459184079132034419
56.10000 4.61660042051767785436
56.20000 4.62848076427881463006
56.30000 4.64023357593796133679
56.40000 4.65184916546914706603
56.50000 4.66332464997709547200
56.60000 4.67465126610627501255
56.70000 4.68582435307481409226
56.80000 4.69683629181995228714
56.90000 4.70768304717235610116
57.00000 4.71836068493592380220
57.10000 4.72886540926478473188
57.20000 4.73919998523653778929
57.30000 4.74936263612855740839
57.40000 4.75935932149128660428
57.50000 4.76919013904635594997
57.60000 4.77885998309743324917
57.70000 4.78837142921912439229
57.80000 4.79772876233088024702
57.90000 4.80693284581145360522
58.00000 4.81598691588172818200
58.10000 4.82489711892398799985
58.20000 4.83366095182047289608
58.30000 4.84228633942386765170
58.40000 4.85077442582831303522
58.50000 4.85912625451664921029
58.60000 4.86734466143368565129
58.70000 4.87543135519525082360
58.80000 4.88338678185846753639
58.90000 4.89121440694537536033
59.00000 4.89891984218592823466
59.10000 4.90650476327986458421
59.20000 4.91397538472670821334
59.30000 4.92133564945960579824
59.40000 4.92858596842471644027
59.50000 4.93573036518831729424
59.60000 4.94276696365649024920
59.70000 4.94969508846858161697
59.80000 4.95650938984473225218
59.90000 4.96320974752236317373
60.00000 4.96979247826808156756
60.10000 4.97625631882643279904
60.20000 4.98260049925518311165
60.30000 4.98882481560978446831
60.40000 4.99493271093895718358
60.50000 5.00092830941106373305
60.60000 5.00681558649707009557
60.70000 5.01259947239962510851
60.80000 5.01828233661857650565
60.90000 5.02386625312617174971
61.00000 5.02934681541539745900
61.10000 5.03472302656591030869
61.20000 5.03998865813912323331
61.30000 5.04513798178771320708
61.40000 5.05016990587316774882
61.50000 5.05508217028457411800
61.60000 5.05987540692713104674
61.70000 5.06455558853666843627
61.80000 5.06912710697749223444
61.90000 5.07359675674851006383
62.00000 5.07797075398618261872
62.10000 5.08225545675716698324
62.20000 5.08645358906045657040
62.30000 5.09056702745028198690
62.40000 5.09459537494009429796
62.50000 5.09853463782585280182
62.60000 5.10238232835888141856
62.70000 5.10613275340800359023
62.80000 5.10978385470393453901
62.90000 5.11333424945768629341
63.00000 5.11678751712175361072
63.10000 5.12014615573559579613
63.20000 5.12341213147312598662
63.30000 5.12659379097330082193
63.40000 5.12969122422948572546
63.50000 5.13270781641912673563
63.60000 5.13564400556843503648
63.70000 5.13850157151732318121
63.80000 5.14128572383688864361
63.90000 5.14400137980337248664
64.00000 5.14665922066703382777
64.10000 5.14927291142322344864
64.20000 5.15185587017668808541
64.30000 5.15442244695494472816
64.40000 5.15698962039812525353
64.50000 5.15956923086007248896
64.60000 5.16217182866882105493
64.70000 5.16481255575253185780
64.80000 5.16750023511358923285
64.90000 5.17024877913481064631
65.00000 5.17306954721807311601
65.10000 5.17597320891192403397
65.20000 5.17897000609522742580
65.30000 5.18206595158533272791
65.40000 5.18526852156346865499
65.50000 5.18858146331095007892
65.60000 5.19200858291403443631
65.70000 5.19555334399051281649
65.80000 5.19921884825364895891
65.90000 5.20300525363928495812
66.00000 5.20691193234704133880
66.10000 5.21093312093035790096
66.20000 5.21506273031744077409
66.30000 5.21928541641180991277
66.40000 5.22359091528624588176
66.50000 5.22796488471814431715
66.60000 5.23239315520364925874
66.70000 5.23687118285995268570
66.80000 5.24138944961524491371
66.90000 5.24594470193987081070
67.00000 5.25053237586723199895
67.10000 5.25515070584165074142
67.20000 5.25979515998341897405
67.30000 5.26446508726252262910
67.40000 5.26915471184838147375
67.50000 5.27386373674073987256
67.60000 5.27858891352101788199
67.70000 5.28332919154154164087
67.80000 5.28808362820804867800
67.90000 5.29285094636803464934
68.00000 5.29762923020684791298
68.10000 5.30241886980677904270
68.20000 5.30721753157386606099
68.30000 5.31202559525347166789
68.40000 5.31684426445048322519
68.50000 5.32167430074765097888
68.60000 5.32651882765892417717
68.70000 5.33138229096338579193
68.80000 5.33626769969207972830
68.90000 5.34118252012286133221
69.00000 5.34612593314429883716
69.10000 5.35110499927444892218
69.20000 5.35612074936786689318
69.30000 5.36117470015900526427
69.40000 5.36626902994967258471
69.50000 5.37140487641845892532
69.60000 5.37658336421765155913
69.70000 5.38180579914251458118
69.80000 5.38707316620203330982
69.90000 5.39238544525574506895
70.00000 5.39774623408918696825
70.10000 5.40315520647602718852
70.20000 5.40861339108953136866
70.30000 5.41412477977170378403
70.40000 5.41969155654313966052
70.50000 5.42531528819634592119
70.60000 5.43099850073133421040
70.70000 5.43674536813754042857
70.80000 5.44255341548045810265
70.90000 5.44842657913906370371
71.00000 5.45436479826771395974
71.10000 5.46036890847440819686
71.20000 5.46643950382815450398
71.30000 5.47257990057870237761
71.40000 5.47879426809859324179
71.50000 5.48508657931796004572
71.60000 5.49146157783954635218
71.70000 5.49792462007237782026
71.80000 5.50447827752476465343
71.90000 5.51112766950911780453
72.00000 5.51787748118739947072
72.10000 5.52472937263174909987
72.20000 5.53168463021654914010
72.30000 5.53874651749509114507
72.40000 5.54591544578791788849
72.50000 5.55319038062778827327
72.60000 5.56057251393451391972
72.70000 5.56806248514849193767
72.80000 5.57566083993906501673
72.90000 5.58337053799530664822
73.00000 5.59119301607742745971
73.10000 5.59913241295408194242
73.20000 5.60719159563983509864
73.30000 5.61537501743748188642
73.40000 5.62368135046954807457
73.50000 5.63211175525255358013
73.60000 5.64065947508781990646
73.70000 5.64932547021420956473
73.80000 5.65810309344377358173
73.90000 5.66698947589035143074
74.00000 5.67597851307869205538
74.10000 5.68507117798211916107
74.20000 5.69426454646778770469
74.30000 5.70355761561246964142
74.40000 5.71295034165167586572
74.50000 5.72244130558374534735
74.60000 5.73202689588569533606
74.70000 5.74170802430287289160
74.80000 5.75147853921415584377
74.90000 5.76133863364921468664
75.00000 5.77128578574549537962
75.10000 5.78131992425337070620
75.20000 5.79144127368749203308
75.30000 5.80165182522434725949
75.40000 5.81195190223852420345
75.50000 5.82234533378182575832
75.60000 5.83283316893085842354
75.70000 5.84341680595360234824
75.80000 5.85409584659305010255
75.90000 5.86487089034200308712
76.00000 5.87573932485172456361
76.10000 5.88670065246110505839
76.20000 5.89775308940303129065
76.30000 5.90889680886390162724
76.40000 5.92013246350164026462
76.50000 5.93146167141911151370
76.60000 5.94288402704494983147
76.70000 5.95439943183978882792
76.80000 5.96600747595114902400
76.90000 5.97770241007454301325
77.00000 5.98947690590138263703
77.10000 6.00132510316555005410
77.20000 6.01324188519113207309
77.30000 6.02521789452381547645
77.40000 6.03724954820827329365
77.50000 6.04933584051323769782
77.60000 6.06147199505177949972
77.70000 6.07365452279482225078
77.80000 6.08587503288179587313
77.90000 6.09812185765297740331
78.00000 6.11038304028135375289
78.10000 6.12263834892221933203
78.20000 6.13487105810920854108
78.30000 6.14706668905576458770
78.40000 6.15920818792651300975
78.50000 6.17128530428192081653
78.60000 6.18328975321866992321
78.70000 6.19520927983575063342
78.80000 6.20703208900501818567
78.90000 6.21874126299317907230
79.00000 6.23031804932476942325
79.10000 6.24173719711772228985
79.20000 6.25298053324748485099
79.30000 6.26402864155920027830
79.40000 6.27487053463200944151
79.50000 6.28550106663669256910
79.60000 6.29591981494411982318
79.70000 6.30613426554636560887
79.80000 6.31615246311328365166
79.90000 6.32598579400957870978
80.00000 6.33565112236848155193
80.10000 6.34516281356420357063
80.20000 6.35454036489477341017
80.30000 6.36380082695687452012
80.40000 6.37296393955347906768
80.50000 6.38204509568962541344
80.60000 6.39105895854176892133
80.70000 6.40001815470823488819
80.80000 6.40893714698115915295
80.90000 6.41782381916908030667
81.00000 6.42669416403254714580
81.10000 6.43556400338292028395
81.20000 6.44445143316496722281
81.30000 6.45337038170977755015
81.40000 6.46233684990669609709
81.50000 6.47136076869463367117
81.60000 6.48045022705930517510
81.70000 6.48960729573623738233
81.80000 6.49883536632095335617
81.90000 6.50813402407763879940
82.00000 6.51750551011980349672
82.10000 6.52695254737048015563
82.20000 6.53648192653708788635
82.30000 6.54609981030964727223
82.40000 6.55581244702813321720
82.50000 6.56562802734178659318
82.60000 6.57554813096680176676
82.70000 6.58557612457239765221
82.80000 6.59571064317212144936
82.90000 6.60595116090862421689
83.00000 6.61629397031971365836
83.10000 6.62673873537006135076
83.20000 6.63728593171644218264
83.30000 6.64793548302064977252
83.40000 6.65869156076860193231
83.50000 6.66956052348623642055
83.60000 6.68054429945607051806
83.70000 6.69164709835216878048
83.80000 6.70287369273485564461
83.90000 6.71422080179777823189
84.00000 6.72569106748815812719
84.10000 6.73727955063117445524
84.20000 6.74898280047852840873
84.30000 6.76079867872738834447
84.40000 6.77272277304822214734
84.50000 6.78475112229954975818
84.60000 6.79688293817401271859
84.70000 6.80911718290043823211
84.80000 6.82144947467076091074
84.90000 6.83387913130229425774
85.00000 6.84640521982061765838
85.10000 6.85902338203807262688
85.20000 6.87173153957181304552
85.30000 6.88452596071523286110
85.40000 6.89740749284983161781
85.50000 6.91037212174959504184
85.60000 6.92341970478751201354
85.70000 6.93655117070089810203
85.80000 6.94976329020866724368
85.90000 6.96305606844365428882
86.00000 6.97642449930292014193
86.10000 6.98986778612664461318
86.20000 7.00338165022362607497
86.30000 7.01696464115574690986
86.40000 7.03061213967496574202
86.50000 7.04432465561511439343
86.60000 7.05810020095783281732
86.70000 7.07193653361892098930
86.80000 7.08583532165072264177
86.90000 7.09979010090643454369
87.00000 7.11380289159075590422
87.10000 7.12787138059140346045
87.20000 7.14199276163214827995
87.30000 7.15616922872607869408
87.40000 7.17039823815595335724
87.50000 7.18468168340421328091
87.60000 7.19901556042692548367
87.70000 7.21340183314017242888
87.80000 7.22783779116880845901
87.90000 7.24232100872669134134
88.00000 7.25684879780383738980
88.10000 7.27141820709550441959
88.20000 7.28602841576575241948
88.30000 7.30067807304095555680
88.40000 7.31536244759957194562
88.50000 7.33008106880101292648
88.60000 7.34483047995384301912
88.70000 7.35961014138901246187
88.80000 7.37441484037520091559
88.90000 7.38924531679771746905
89.00000 7.40409780416939117029
89.10000 7.41897210611092673893
89.20000 7.43386322924345978984
89.30000 7.44877179226031867026
89.40000 7.46369339587807559076
89.50000 7.47862342497929227028
89.60000 7.49355823231180342043
89.70000 7.50849711780819690819
89.80000 7.52343976851506401424
89.90000 7.53838418113444255362
90.00000 7.55333524083149641848
90.10000 7.56829499239894850440
90.20000 7.58326585751574451550
90.30000 7.59825028532911647993
90.40000 7.61324666804051476347
90.50000 7.62825356211295587790
90.60000 7.64326691257736988366
90.70000 7.65828258082221721827
90.80000 7.67329673076214354214
90.90000 7.68830123434670059624
91.00000 7.70329914439917100120
91.10000 7.71828752079196645419
91.20000 7.73326940003650719836
91.30000 7.74824325200996771080
91.40000 7.76321532896395963416
91.50000 7.77818559043090717123
91.60000 7.79315652520094068205
91.70000 7.80812771311708246190
91.80000 7.82309912188807690809
91.90000 7.83806813994800634636
92.00000 7.85303271734538235776
92.10000 7.86799290677578076831
92.20000 7.88294670899226617371
92.30000 7.89789682561129687995
92.40000 7.91284490337596595559
92.50000 7.92780268631718659022
92.60000 7.94277545626130614461
92.70000 7.95777533390136618023
92.80000 7.97281540993054723814
92.90000 7.98790661747481872751
93.00000 8.00306279269280755529
93.10000 8.01829425794850709281
93.20000 8.03360986129610354256
93.30000 8.04901918219567917560
93.40000 8.06453098965097907695
93.50000 8.08014993726663465805
93.60000 8.09588771113637667404
93.70000 8.11175276996661184608
93.80000 8.12775413186680985984
93.90000 8.14390130150230885028
94.00000 8.16020113484061126790
94.10000 8.17666009412498447657
94.20000 8.19327668162951763013
94.30000 8.21004197789524094464
94.40000 8.22694772733101787270
94.50000 8.24397981685860266880
94.60000 8.26112137576315967300
94.70000 8.27835715107490394388
94.80000 8.29567192647412979888
94.90000 8.31305161707865254368
95.00000 8.33048346757359575518
95.10000 8.34795984638965546096
95.20000 8.36546516416469216295
95.30000 8.38299085298308076353
95.40000 8.40052607923688312621
95.50000 8.41806077760412703947
95.60000 8.43558835009325238707
95.70000 8.45310358975506699663
95.80000 8.47060238917900100486
95.90000 8.48808074433349155331
96.00000 8.50553927845724547624
96.10000 8.52297328551632854406
96.20000 8.54038093030878804722
96.30000 8.55775679552877922284
96.40000 8.57509184427391424776
96.50000 8.59237761670505261087
96.60000 8.60960555481689881116
96.70000 8.62676364726361330720
96.80000 8.64384569217318918237
96.90000 8.66084198380884905519
97.00000 8.67774815181525073971
97.10000 8.69455926758728811875
97.20000 8.71127092365700677729
97.30000 8.72787944578263523576
97.40000 8.74438273477310689929
97.50000 8.76077529681625837326
97.60000 8.77705623527022868761
97.70000 8.79322401928462186497
97.80000 8.80927657398500572244
97.90000 8.82521247357642942318
98.00000 8.84103555200865595976
98.10000 8.85674688273459692643
98.20000 8.87235043797910408033
98.30000 8.88785213081822148290
98.40000 8.90325544458390792722
98.50000 8.91856581491519857248
98.60000 8.93378380812822221721
98.70000 8.94891453088764279991
98.80000 8.96395509960781764736
98.90000 8.97890631745810119965
99.00000 8.99376337370813864798
99.10000 9.00852247767668058228
99.20000 9.02318098657324949038
99.30000 9.03773406231124948561
99.40000 9.05217677768016194192
99.50000 9.06650898424029578262
99.60000 9.08072304492643361005
99.70000 9.09481825343052141191
99.80000 9.10879400050006619974
99.90000 9.12264669854911130110
100.00000 9.13637626107583202789
100.10000 9.14998268197153474809
100.20000 9.16346411914331664340
100.30000 9.17682288473173050810
100.40000 9.19006018530324968839
100.50000 9.20317890380307667307
100.60000 9.21618201369585582253
100.70000 9.22907257613515573766
100.80000 9.24185410721079279686
100.90000 9.25452676501775535277
101.00000 9.26709471324643363278
101.10000 9.27955624488401923711
101.20000 9.29191141655892025217
101.30000 9.30416034977396549813
101.40000 9.31630366140869197462
101.50000 9.32834026971288178041
101.60000 9.34026913670425237816
101.70000 9.35209096410941674497
101.80000 9.36380351274779793475
101.90000 9.37540506093438077005
102.00000 9.38689158600193911923
102.10000 9.39826135530795929993
102.20000 9.40950777194790354566
102.30000 9.42062730300572924644
102.40000 9.43161344213443684113
102.50000 9.44246500157294731818
102.60000 9.45317842691726622209
102.70000 9.46375395382588124479
102.80000 9.47419109082289937743
102.90000 9.48449025745490446597
103.00000 9.49465513657815799238
103.10000 9.50468965358117308370
103.20000 9.51459706216185489179
103.30000 9.52438179233513297111
103.40000 9.53404822219344556635
103.50000 9.54359898227026301532
103.60000 9.55303836995675423524
103.70000 9.56236777006992133811
103.80000 9.57159033488766693152
103.90000 9.58070573275298963244
104.00000 9.58972176995151408339
104.10000 9.59863584101918099223
104.20000 9.60745291798424583879
104.30000 9.61617325927595795000
104.40000 9.62479885323433655392
104.50000 9.63332873692977426567
104.60000 9.64175899989794393325
104.70000 9.65008743451555468858
104.80000 9.65830941375461422942
104.90000 9.66641931497682341255
105.00000 9.67441495796128232212
105.10000 9.68229661678576133054
105.20000 9.69006688695908847801
105.30000 9.69773027933825348664
105.40000 9.70529882541552658605
105.50000 9.71278168240705387677
105.60000 9.72019212141683956746
105.70000 9.72754213654991062254
105.80000 9.73484602525925933301
105.90000 9.74211522504271143154
106.00000 9.74936563365586366292
106.10000 9.75660802888437247687
106.20000 9.76385883604561337474
106.30000 9.77113053085639625056
106.40000 9.77843781365622839128
106.50000 9.78579480400616207402
106.60000 9.79321616130477332373
106.70000 9.80071308499794825005
106.80000 9.80830142878480259443
106.90000 9.81599401763076666963
107.00000 9.82380785171473109060
107.10000 9.83175759608708009566
107.20000 9.83985559079471450349
107.30000 9.84811828912071912670
107.40000 9.85655113140133819292
107.50000 9.86515607159876614589
107.60000 9.87393157805997762424
107.70000 9.88286857350531602221
107.80000 9.89196138916711502142
107.90000 9.90119988929170139698
108.00000 9.91058033061278404973
108.10000 9.92010324046529265756
108.20000 9.92977224110533161628
108.30000 9.93959171982717809258
108.40000 9.94956316152171577338
108.50000 9.95968501796241546180
108.60000 9.96994935237742318592
108.70000 9.98034534017270366317
108.80000 9.99085761596270573134
108.90000 10.00147096487881626445
109.00000 10.01216780900944548286
109.10000 10.02293583914503565251
109.20000 10.03376151047183301548
109.30000 10.04463346099707114643
109.40000 10.05554198125023989996
109.50000 10.06647926590096344991
109.60000 10.07743278356784675011
109.70000 10.08839762856946474749
109.80000 10.09936648865590974796
109.90000 10.11033353951970271001
110.00000 10.12129459676745107239
110.10000 10.13224684809144392767
110.20000 10.14318742231577814987
110.30000 10.15411160743183874130
110.40000 10.16502135955360400737
110.50000 10.17591161522470182269
110.60000 10.18678142796339770371
110.70000 10.19763214454483056001
110.80000 10.20846129387705520138
110.90000 10.21926928111203066364
111.00000 10.23005664652332216009
111.10000 10.24082198409737029640
111.20000 10.25156907443192327242
111.30000 10.26229584855952201465
111.40000 10.27300429444692678504
111.50000 10.28369566073505502784
111.60000 10.29437215709714858373
111.70000 10.30503345163682620056
111.80000 10.31567782359438559836
111.90000 10.32630819147932462094
112.00000 10.33691991079151198044
112.10000 10.34751102088062528099
112.20000 10.35808311497899692345
112.30000 10.36863377191083936299
112.40000 10.37916664385036261375
112.50000 10.38968331023896031052
112.60000 10.40018515547838696265
112.70000 10.41067829334525157480
112.80000 10.42116329669336867550
112.90000 10.43164302536441284257
113.00000 10.44211812844247610985
113.10000 10.45258801062655487268
113.20000 10.46305436057535734716
113.30000 10.47351686608590896768
113.40000 10.48397444727489785577
113.50000 10.49442893297586726766
113.60000 10.50488144168695508843
113.70000 10.51533080487542246299
113.80000 10.52577934147115778306
113.90000 10.53622755056372157127
114.00000 10.54667552734538240283
114.10000 10.55712311752406343035
114.20000 10.56757325601455199110
114.30000 10.57802511741251255382
114.40000 10.58848049629072131672
114.50000 10.59894088691214467611
114.60000 10.60940816170520418535
114.70000 10.61988337777915525448
114.80000 10.63036818562555715583
114.90000 10.64086545789589428732
115.00000 10.65137645718965281939
115.10000 10.66190134583874303445
115.20000 10.67244081628869938236
115.30000 10.68299804785477811144
115.40000 10.69356900903804893942
115.50000 10.70415525405129762498
115.60000 10.71475657531555870297
115.70000 10.72537502140531214721
115.80000 10.73601184183749864403
115.90000 10.74666920691122789711
116.00000 10.75735125050293223900
116.10000 10.76806091454598895277
116.20000 10.77879822144908694644
116.30000 10.78956673390428592700
116.40000 10.80036601402739498843
116.50000 10.81119385639153174832
116.60000 10.82205044340904927386
116.70000 10.83293753809021092151
116.80000 10.84385267772801310294
116.90000 10.85480171000714319359
117.00000 10.86578401613261407275
117.10000 10.87680212712215336088
117.20000 10.88786109357269491427
117.30000 10.89896137711057309901
117.40000 10.91010599068194204131
117.50000 10.92129661936278516715
117.60000 10.93253661870990487468
117.70000 10.94382866560642934849
117.80000 10.95517534813313702443
117.90000 10.96657898208215158432
118.00000 10.97804409848753522486
118.10000 10.98957042842503466705
118.20000 11.00116118104220850979
118.30000 11.01281401932103818455
118.40000 11.02453176037549451442
118.50000 11.03631611908040626146
118.60000 11.04816628841791102772
118.70000 11.06008498552899908954
118.80000 11.07207333594724705750
118.90000 11.08413331356967214639
119.00000 11.09626708439108363552
119.10000 11.10847375455791406444
119.20000 11.12075364264589758473
119.30000 11.13310596409735067244
119.40000 11.14552844416571394001
119.50000 11.15801921251567840299
119.60000 11.17057903501716422997
119.70000 11.18320077084347082232
119.80000 11.19588515395906515191
119.90000 11.20862690581611784964
120.00000 11.22142277674863295674
120.10000 11.23427036409370023311
120.20000 11.24716553620306594978
120.30000 11.26010751895251664519
120.40000 11.27309042502675927151
120.50000 11.28610886266449230372
120.60000 11.29915755495541357751
120.70000 11.31223017873473966025
120.80000 11.32531493935139977659
120.90000 11.33839984154721895914
121.00000 11.35147455743688833996
121.10000 11.36452808474993386515
121.20000 11.37754918678280203900
121.30000 11.39052646342011708861
121.40000 11.40345200347179959138
121.50000 11.41631365748405670529
121.60000 11.42910257639478883682
121.70000 11.44180666960414953855
121.80000 11.45441631784989732219
121.90000 11.46691857284043854913
122.00000 11.47930057492415345283
122.10000 11.49154945675438495608
122.20000 11.50365268270882733190
122.30000 11.51559525826281374520
122.40000 11.52736259359173623804
122.50000 11.53894155590169370713
122.60000 11.55032393969333658359
122.70000 11.56150645244416234763
122.80000 11.57248689256933226447
122.90000 11.58327609855268881995
123.00000 11.59388120603885608054
123.10000 11.60431663439484918986
123.20000 11.61459749849481439187
123.30000 11.62473626940185684314
123.40000 11.63474791099287204491
123.50000 11.64464276476891325334
123.60000 11.65443545622991555807
123.70000 11.66414086353315607968
123.80000 11.67377377980972355282
123.90000 11.68335403578972265665
124.00000 11.69289737579313572930
124.10000 11.70242099302024768854
124.20000 11.71194067552811676211
124.30000 11.72146977930131422475
124.40000 11.73101740181038176606
124.50000 11.74059325883006646286
124.60000 11.75020708712276270578
124.70000 11.75986548822408937675
124.80000 11.76957709798844046809
124.90000 11.77935061091306510058
125.00000 11.78919546237905922353
125.10000 11.79911625933281496454
125.20000 11.80912004306341192847
125.30000 11.81920868994523676948
125.40000 11.82938126301312515101
125.50000 11.83964034598264306583
125.60000 11.84998389431951928507
125.70000 11.86041109512865915652
125.80000 11.87092337646646592994
125.90000 11.88152375138050212196
126.00000 11.89221484554820006805
126.10000 11.90299784236479646351
126.20000 11.91387801431905714474
126.30000 11.92485483791048082878
126.40000 11.93592950507894043669
126.50000 11.94710278880005284103
126.60000 11.95837350119756043740
126.70000 11.96974215176730530059
126.80000 11.98120882388843099993
126.90000 11.99277552844148751017
127.00000 12.00444446604981383550
127.10000 12.01621921627123112631
127.20000 12.02810230806165033760
127.30000 12.04009943410589113727
127.40000 12.05221146764704755443
127.50000 12.06444045444134968067
127.60000 12.07678726497030749117
127.70000 12.08925075787015015955
127.80000 12.10182836738193044185
127.90000 12.11451974631982677177
128.00000 12.12732007775176188781
128.10000 12.14022517545350144729
128.20000 12.15323248899341183009
128.30000 12.16633938684676838075
128.40000 12.17954676828604324564
128.50000 12.19285301272876823160
128.60000 12.20626056344226988990
128.70000 12.21977427350877868907
128.80000 12.23339473536409680092
128.90000 12.24712351146268141529
129.00000 12.26096368462581329409
129.10000 12.27491458223648902960
