# Supplementary material for: Direct tracking of H2 roaming reaction in real time
Source: Nat Commun. 2024 Aug 6;15:6656. doi: 10.1038/s41467-024-49671-6 (PMC11303762; doi:10.1038/s41467-024-49671-6)
Supplement: Supplementary file 8 — Source Data [file 41467_2024_49671_MOESM8_ESM.zip › SourceData/Data-Fig7-SuppInfo/FigS7.R13.dat]

# Bond Length
# X-Axis:  Time in Trajectory (femtosec)
# Y-Axis:  Bond Length (Angstroms)
#                  X                   Y
0 1.09375621605730771727
.10000 1.09962445769453491180
.20000 1.10586003362676960430
.30000 1.11242518737081820894
.40000 1.11927958008399313422
.50000 1.12639304227298918450
.60000 1.13373803761671505452
.70000 1.14128977408982334226
.80000 1.14903225780523672815
.90000 1.15694579787732493410
1.00000 1.16501079407102490588
1.10000 1.17320920094244061464
1.20000 1.18152628522644387253
1.30000 1.18995090219428801439
1.40000 1.19847671126392773139
1.50000 1.20710331731587913816
1.60000 1.21583662114652559103
1.70000 1.22467707982186063283
1.80000 1.23362985813614287697
1.90000 1.24268607253843478488
2.00000 1.25183257629165410691
2.10000 1.26105239767782845288
2.20000 1.27032080336071014058
2.30000 1.27961774907782519394
2.40000 1.28892518527104590051
2.50000 1.29822895018521290099
2.60000 1.30751849491814072771
2.70000 1.31678573462275934545
2.80000 1.32602318020538389078
2.90000 1.33522034081495328304
3.00000 1.34436599617589257143
3.10000 1.35345001563412012101
3.20000 1.36245758173456541560
3.30000 1.37138226371241946290
3.40000 1.38021534927742344681
3.50000 1.38895520621904866381
3.60000 1.39760074254201797057
3.70000 1.40615234919335820878
3.80000 1.41461075722228268371
3.90000 1.42297467829930129083
4.00000 1.43124294387291216437
4.10000 1.43941049096183816858
4.20000 1.44747501381232829901
4.30000 1.45543011233861724027
4.40000 1.46327280671069671867
4.50000 1.47100025295273148025
4.60000 1.47861265076760384114
4.70000 1.48610719832318960475
4.80000 1.49348407888433815737
4.90000 1.50073969319465925826
5.00000 1.50787069063398138589
5.10000 1.51486988060790224426
5.20000 1.52173003380593103150
5.30000 1.52843965570185334680
5.40000 1.53498846902541909616
5.50000 1.54136550168641052273
5.60000 1.54755967038528113744
5.70000 1.55356292733735121142
5.80000 1.55936623949956028282
5.90000 1.56496392243431605569
6.00000 1.57035127045161459314
6.10000 1.57552713080321152557
6.20000 1.58048618947398588143
6.30000 1.58522988916686780972
6.40000 1.58975500607043222482
6.50000 1.59406266535572559340
6.60000 1.59814982117228295862
6.70000 1.60201447555944387602
6.80000 1.60565443335420090633
6.90000 1.60906847848840790098
7.00000 1.61225810358453463100
7.10000 1.61522120945367727671
7.20000 1.61795898068554259624
7.30000 1.62047710331556366609
7.40000 1.62277787688672906679
7.50000 1.62486380916309413627
7.60000 1.62673813616758859090
7.70000 1.62840469447155549521
7.80000 1.62986609601187790337
7.90000 1.63112288839498540095
8.00000 1.63217700302203743554
8.10000 1.63302872088674545761
8.20000 1.63367667085320160055
8.30000 1.63412008104239389767
8.40000 1.63435344257874648991
8.50000 1.63437399018859817389
8.60000 1.63417365539559473097
8.70000 1.63374727150590828461
8.80000 1.63308775975603956517
8.90000 1.63219241707404093674
9.00000 1.63105564916252934082
9.10000 1.62967356871675377859
9.20000 1.62804120655375304907
9.30000 1.62615472786140495235
9.40000 1.62400563494188652399
9.50000 1.62158723234089383354
9.60000 1.61889425871148236647
9.70000 1.61591604879956557723
9.80000 1.61264813010340231504
9.90000 1.60908633663455112939
10.00000 1.60522870806249911149
10.10000 1.60107662469914287359
10.20000 1.59662990508821423615
10.30000 1.59189128842047502424
10.40000 1.58686180019496341772
10.50000 1.58154149677427054225
10.60000 1.57592826408469494141
10.70000 1.57001967918144261711
10.80000 1.56380800203957263162
10.90000 1.55729072776312387571
11.00000 1.55046113714920310478
11.10000 1.54331472095519130378
11.20000 1.53584875556058578980
11.30000 1.52805857752279902576
11.40000 1.51994036557655774365
11.50000 1.51149320166350731754
11.60000 1.50271448073145285705
11.70000 1.49360171111109805128
11.80000 1.48415559999920493511
11.90000 1.47437420414154018119
12.00000 1.46426091215636839453
12.10000 1.45381516279615133198
12.20000 1.44303992719848192009
12.30000 1.43193699311317465522
12.40000 1.42051117400920152001
12.50000 1.40876501245204127194
12.60000 1.39670085929485988843
12.70000 1.38432283490629453677
12.80000 1.37163744782832464048
12.90000 1.35865308990963546845
13.00000 1.34537905236070923448
13.10000 1.33183145287795332199
13.20000 1.31802536197904780682
13.30000 1.30397993863517700975
13.40000 1.28971310636009278325
13.50000 1.27524398946280080085
13.60000 1.26058933752352514494
13.70000 1.24576782998317949019
13.80000 1.23079643608884405966
13.90000 1.21569864657734977672
14.00000 1.20049923584482135229
14.10000 1.18522826913763746930
14.20000 1.16992048021649744944
14.30000 1.15461371643030466815
14.40000 1.13934941393981504079
14.50000 1.12416590235649826882
14.60000 1.10910335375293135933
14.70000 1.09419997285368271937
14.80000 1.07949386033548148198
14.90000 1.06502432596819120730
15.00000 1.05083889764178409956
15.10000 1.03698809487187460188
15.20000 1.02353231832023750709
15.30000 1.01054164912387455738
15.40000 .99808810208568261441
15.50000 .98625066516580864610
15.60000 .97511001629611004627
15.70000 .96474338401307526147
15.80000 .95522844293917462893
15.90000 .94663590938332779897
16.00000 .93903623432645025915
16.10000 .93249437607580240033
16.20000 .92706933752605581470
16.30000 .92281323304989509670
16.40000 .91977310930141896598
16.50000 .91798213457888166027
16.60000 .91745956318739192702
16.70000 .91821049572578944682
16.80000 .92022883412659918673
16.90000 .92348916218762415966
17.00000 .92795835616960743008
17.10000 .93359475126309488051
17.20000 .94034847898584916039
17.30000 .94816685919778908923
17.40000 .95699008434309286734
17.50000 .96675645810359084458
17.60000 .97739888468628814984
17.70000 .98884456185894049745
17.80000 1.00102128029428025741
17.90000 1.01385638832627572490
18.00000 1.02727898994041535882
18.10000 1.04122212102413575258
18.20000 1.05562124533991830795
18.30000 1.07041827301153636462
18.40000 1.08555406078416932980
18.50000 1.10097631546278051621
18.60000 1.11663091453174445952
18.70000 1.13247208078830799933
18.80000 1.14845906400402448127
18.90000 1.16455917751095843570
19.00000 1.18074879843936322339
19.10000 1.19700643118322467933
19.20000 1.21332162005834215663
19.30000 1.22968205371754531432
19.40000 1.24607476226147843444
19.50000 1.26248544561353260774
19.60000 1.27890212377101008550
19.70000 1.29530382319863473797
19.80000 1.31167713599498257016
19.90000 1.32800486210028613735
20.00000 1.34427234173622719819
20.10000 1.36046701262948672790
20.20000 1.37657581921556358566
20.30000 1.39258845144895553955
20.40000 1.40849280368342670492
20.50000 1.42427852693144257766
20.60000 1.43993632176877877379
20.70000 1.45545477940882794024
20.80000 1.47083052839713658154
20.90000 1.48605143864571525133
21.00000 1.50111085712681460173
21.10000 1.51600160091472198946
21.20000 1.53071491663928067961
21.30000 1.54524323202562514896
21.40000 1.55957967307893571430
21.50000 1.57371985595308544419
21.60000 1.58765907427602352994
21.70000 1.60139567383079938180
21.80000 1.61492834553549155294
21.90000 1.62825711536876140868
22.00000 1.64138844920420955178
22.10000 1.65432540387464279548
22.20000 1.66707735484140027352
22.30000 1.67965487559944885244
22.40000 1.69207208790021709287
22.50000 1.70434319698762549436
22.60000 1.71648317155776391841
22.70000 1.72850575825306407915
22.80000 1.74042338112311051542
22.90000 1.75224965608728255786
23.00000 1.76399394607634637426
23.10000 1.77566953798306738874
23.20000 1.78728661403424604734
23.30000 1.79885993223430267163
23.40000 1.81040183588809918108
23.50000 1.82192088918564189121
23.60000 1.83342695587743554916
23.70000 1.84492372560439473578
23.80000 1.85641691628793342020
23.90000 1.86790547849456236879
24.00000 1.87939242321900404111
24.10000 1.89087928356809705674
24.20000 1.90237042531915954930
24.30000 1.91387293659479912715
24.40000 1.92539000676849883768
24.50000 1.93692665512713722889
24.60000 1.94848225789843926923
24.70000 1.96005487551905035942
24.80000 1.97163661671490570843
24.90000 1.98322109853994847016
25.00000 1.99480190965443984858
25.10000 2.00637340333373637950
25.20000 2.01793538498857787386
25.30000 2.02948511045856160526
25.40000 2.04102469073159426098
25.50000 2.05255224035759927841
25.60000 2.06406575047090009118
25.70000 2.07555995281273433997
25.80000 2.08701828420644173330
25.90000 2.09843202730848539629
26.00000 2.10978070424534881326
26.10000 2.12104534083291109639
26.20000 2.13220678379748149604
26.30000 2.14324349705837204016
26.40000 2.15413197778594800748
26.50000 2.16484946393092191836
26.60000 2.17536516243710219071
26.70000 2.18564911385382260310
26.80000 2.19566177853990071227
26.90000 2.20537049279457804212
27.00000 2.21473917613135655662
27.10000 2.22373826635083113595
27.20000 2.23234583627313444992
27.30000 2.24054803319835122877
27.40000 2.24834012573364886784
27.50000 2.25571796875340778937
27.60000 2.26268726327347323935
27.70000 2.26925631802866200591
27.80000 2.27544234170809083149
27.90000 2.28127130256048239274
28.00000 2.28677675450687577606
28.10000 2.29200123488033923877
28.20000 2.29699043329766613113
28.30000 2.30178376445942462903
28.40000 2.30641576116492925773
28.50000 2.31091279941974444030
28.60000 2.31529199599013860539
28.70000 2.31956589802962916382
28.80000 2.32374709951621026224
28.90000 2.32784583776804257686
29.00000 2.33187989493670106560
29.10000 2.33586652452596272057
29.20000 2.33982408501173438109
29.30000 2.34377153293511097717
29.40000 2.34771898768762357173
29.50000 2.35167669186285043641
29.60000 2.35564791283481071922
29.70000 2.35963337646953112426
29.80000 2.36363440429965818349
29.90000 2.36765045103706134047
30.00000 2.37168359146957037760
30.10000 2.37573325268031722265
30.20000 2.37979965901775017461
30.30000 2.38388471969640344016
30.40000 2.38798602503322870681
30.50000 2.39210185192290673081
30.60000 2.39622652159097846840
30.70000 2.40035855526648351602
30.80000 2.40449561812888317852
30.90000 2.40863611447578357528
31.00000 2.41277977092087706354
31.10000 2.41692769325232400507
31.20000 2.42107925335190132432
31.30000 2.42523477143925181683
31.40000 2.42939201113447312661
31.50000 2.43354737446818569223
31.60000 2.43770222040859617378
31.70000 2.44185694528344555109
31.80000 2.44601366643238524649
31.90000 2.45017418977773904718
32.00000 2.45434279307475711054
32.10000 2.45852008056655904955
32.20000 2.46270345008955554514
32.30000 2.46688935912172599407
32.40000 2.47107113969569884578
32.50000 2.47524149223848459630
32.60000 2.47939450080821144020
32.70000 2.48352835520655974651
32.80000 2.48763967908638247786
32.90000 2.49172959806918053954
33.00000 2.49579643538991376611
33.10000 2.49984023494342533953
33.20000 2.50385541657760262936
33.30000 2.50783883871571779276
33.40000 2.51178451568979141200
33.50000 2.51568857556951989271
33.60000 2.51954693460074285634
33.70000 2.52335814408696253939
33.80000 2.52712577374474972925
33.90000 2.53085118250797196098
34.00000 2.53453347042192362522
34.10000 2.53817606941874700198
34.20000 2.54177716519033194339
34.30000 2.54533411921833947666
34.40000 2.54884704381785138142
34.50000 2.55231537799250036176
34.60000 2.55574132194476990265
34.70000 2.55912898663998567901
34.80000 2.56248242097092248520
34.90000 2.56580616454692461634
35.00000 2.56910469396363837635
35.10000 2.57238261000069738848
35.20000 2.57563880084553004856
35.30000 2.57887767904993896397
35.40000 2.58210155277595540196
35.50000 2.58531093625099570923
35.60000 2.58851155274454975726
35.70000 2.59170631911140734479
35.80000 2.59490257607275113668
35.90000 2.59810459017088070730
36.00000 2.60131876858450394720
36.10000 2.60454431054820029145
36.20000 2.60778241336005638766
36.30000 2.61103616953978636377
36.40000 2.61430039332074461591
36.50000 2.61757472906199948284
36.60000 2.62085820728058464723
36.70000 2.62414531016310146711
36.80000 2.62743806559831206233
36.90000 2.63073012598879096806
37.00000 2.63402118522763593963
37.10000 2.63730929691248007779
37.20000 2.64059541550651034224
37.30000 2.64388097436514717244
37.40000 2.64717110851168818055
37.50000 2.65047310651023207094
37.60000 2.65379635481360928031
37.70000 2.65714991236061048855
37.80000 2.66054506466438188764
37.90000 2.66398827540738249398
38.00000 2.66748770064156059643
38.10000 2.67104775349019172117
38.20000 2.67467547446246270768
38.30000 2.67837361692763095362
38.40000 2.68214793538406453051
38.50000 2.68600199552960124006
38.60000 2.68994456076440356068
38.70000 2.69397127217589311842
38.80000 2.69808607146806938183
38.90000 2.70228278217602533722
39.00000 2.70655238080181998904
39.10000 2.71088365331122242908
39.20000 2.71526141391837261161
39.30000 2.71967637625379979693
39.40000 2.72411714450351785894
39.50000 2.72857505973649183759
39.60000 2.73304127857776784073
39.70000 2.73750746849538293638
39.80000 2.74195872358903316879
39.90000 2.74637367983983563372
40.00000 2.75072510425633044572
40.10000 2.75498088964769408979
40.20000 2.75910584346704611882
40.30000 2.76306332424322117634
40.40000 2.76682218124493862457
40.50000 2.77034706345215887645
40.60000 2.77360310123799075622
40.70000 2.77655074980649327226
40.80000 2.77914397615578743516
40.90000 2.78133159932899766420
41.00000 2.78306263982361704944
41.10000 2.78429060897062252042
41.20000 2.78497950321182794876
41.30000 2.78510717560348115232
41.40000 2.78466310064503135039
41.50000 2.78364555061074541254
41.60000 2.78206277830138117823
41.70000 2.77993127090095520584
41.80000 2.77727107433196012826
41.90000 2.77411612232455042195
42.00000 2.77050298959791775930
42.10000 2.76647544492608862194
42.20000 2.76207809336285783445
42.30000 2.75735323988168044802
42.40000 2.75233920904182884112
42.50000 2.74707955316441463990
42.60000 2.74161194302403052542
42.70000 2.73597803221060238102
42.80000 2.73022431342664590226
42.90000 2.72439357056244720539
43.00000 2.71853076716909716861
43.10000 2.71267417683989464411
43.20000 2.70685404040095963206
43.30000 2.70109446525163203148
43.40000 2.69541180086123389369
43.50000 2.68981477814179614191
43.60000 2.68431149951509912313
43.70000 2.67890122548630000808
43.80000 2.67359053493780157794
43.90000 2.66838207658592250558
44.00000 2.66327812158287366501
44.10000 2.65828801015202263579
44.20000 2.65341513475351233061
44.30000 2.64866493484434531258
44.40000 2.64404117552771859249
44.50000 2.63954699732776116372
44.60000 2.63517643137570581908
44.70000 2.63092999962180673751
44.80000 2.62680086491553447562
44.90000 2.62278441363467767577
45.00000 2.61888057744258357772
45.10000 2.61508976879360682492
45.20000 2.61141836686253702239
45.30000 2.60787577411750960879
45.40000 2.60446994757186630126
45.50000 2.60120931668810535959
45.60000 2.59809774211306376709
45.70000 2.59513594334959647408
45.80000 2.59232092899471071642
45.90000 2.58964801392274158614
46.00000 2.58711208576377687641
46.10000 2.58471044203214376227
46.20000 2.58244029203755260801
46.30000 2.58030592818564829960
46.40000 2.57831255916422980139
46.50000 2.57646230118742470995
46.60000 2.57475887043214203973
46.70000 2.57320120787726197585
46.80000 2.57178957514354194879
46.90000 2.57051843140114441778
47.00000 2.56938510258836053678
47.10000 2.56838345796222570204
47.20000 2.56750783727528278795
47.30000 2.56675720047884544743
47.40000 2.56612623061317854570
47.50000 2.56561279671309715737
47.60000 2.56521334242124976516
47.70000 2.56492519107224645777
47.80000 2.56474692565387433393
47.90000 2.56467469333208027426
48.00000 2.56471009811440482034
48.10000 2.56485610351497107140
48.20000 2.56511259344575360103
48.30000 2.56548655534150090778
48.40000 2.56597722685490722185
48.50000 2.56659133331292147882
48.60000 2.56732847765259675584
48.70000 2.56819384270833419502
48.80000 2.56918797221184265764
48.90000 2.57031725102914095505
49.00000 2.57158523101860265758
49.10000 2.57299939512332571399
49.20000 2.57456539782270825112
49.30000 2.57628534053004307351
49.40000 2.57816262443954454282
49.50000 2.58019725788010246850
49.60000 2.58238549854528884201
49.70000 2.58472707870560291385
49.80000 2.58721864809026142733
49.90000 2.58986130967258553700
50.00000 2.59265826944778821539
50.10000 2.59560957194355407162
50.20000 2.59872267490107531866
50.30000 2.60199618184078048811
50.40000 2.60543273566235058157
50.50000 2.60902617131028411613
50.60000 2.61277597834410594919
50.70000 2.61668064129346896500
50.80000 2.62073792368886057603
50.90000 2.62495198858607697773
51.00000 2.62932947616022439022
51.10000 2.63387929498771830107
51.20000 2.63861387641333380447
51.30000 2.64354310179141962860
51.40000 2.64867466872396391708
51.50000 2.65401441997457881182
51.60000 2.65956422858802189898
51.70000 2.66532501595077518606
51.80000 2.67129351631470853611
51.90000 2.67746721074694022106
52.00000 2.68384395139844149620
52.10000 2.69042233492717644737
52.20000 2.69720176455173631120
52.30000 2.70418511645227424138
52.40000 2.71137479900695396280
52.50000 2.71877123836872307015
52.60000 2.72637784869118975902
52.70000 2.73419027219504239095
52.80000 2.74220578057099865052
52.90000 2.75041732628250435110
53.00000 2.75881487320225965175
53.10000 2.76739095190560309094
53.20000 2.77613702187085859265
53.30000 2.78504225940325724171
53.40000 2.79410292233017071442
53.50000 2.80331184817476202240
53.60000 2.81265636807644882981
53.70000 2.82212264323753300627
53.80000 2.83169032177690645155
53.90000 2.84132641270463679192
54.00000 2.85098909496143110028
54.10000 2.86063303850546339172
54.20000 2.87020097506516083337
54.30000 2.87963265101887605333
54.40000 2.88886703220293612737
54.50000 2.89784060540672250412
54.60000 2.90648969718370066683
54.70000 2.91474726332747416133
54.80000 2.92255157331962236152
54.90000 2.92984235721582808848
55.00000 2.93656678769307067159
55.10000 2.94268110607996394224
55.20000 2.94815639112937833306
55.30000 2.95296651449910620214
55.40000 2.95710025540241026167
55.50000 2.96054175544983658316
55.60000 2.96328536417824599628
55.70000 2.96532662691599624734
55.80000 2.96667593891631514003
55.90000 2.96735942828384037336
56.00000 2.96742752536822708498
56.10000 2.96694600335580761981
56.20000 2.96599253461383479592
56.30000 2.96464698209365224246
56.40000 2.96298349566193162756
56.50000 2.96106392413436424278
56.60000 2.95893309674517649442
56.70000 2.95663294616663568017
56.80000 2.95419501201410195597
56.90000 2.95164919494000844924
57.00000 2.94902344990574803669
57.10000 2.94635104134741554729
57.20000 2.94366016101077809181
57.30000 2.94097553703409780674
57.40000 2.93832077345037330422
57.50000 2.93571408198499466883
57.60000 2.93317316267434166635
57.70000 2.93071126247298541342
57.80000 2.92834305663031905637
57.90000 2.92608350939784355294
58.00000 2.92394663066103174727
58.10000 2.92194332847747065951
58.20000 2.92008092800627702055
58.30000 2.91836814772314152599
58.40000 2.91680735116702556626
58.50000 2.91540238669913282349
58.60000 2.91415581741968629414
58.70000 2.91307384150573841920
58.80000 2.91216135248392443877
58.90000 2.91142636965783491544
59.00000 2.91087908965676552712
59.10000 2.91052327218079464027
59.20000 2.91036561882197199653
59.30000 2.91040934376094250471
59.40000 2.91065484610748720083
59.50000 2.91109842152511222854
59.60000 2.91173436693425040873
59.70000 2.91255622213305952862
59.80000 2.91355573871669735042
59.90000 2.91472602653233945421
60.00000 2.91605901526855248245
60.10000 2.91755048827642398350
60.20000 2.91919848154968729594
60.30000 2.92099893714342183086
60.40000 2.92295355510380971910
60.50000 2.92505910141265350809
60.60000 2.92731360372202007775
60.70000 2.92971189482140035222
60.80000 2.93224873016239875734
60.90000 2.93491765873831629034
61.00000 2.93771390380836778991
61.10000 2.94063690281561283408
61.20000 2.94368336266283911611
61.30000 2.94685448983233646191
61.40000 2.95015375969151818037
61.50000 2.95358601032219815056
61.60000 2.95715020279474474989
61.70000 2.96085039133979209571
61.80000 2.96468301157358136874
61.90000 2.96864425618564138524
62.00000 2.97272825532455959801
62.10000 2.97692907429266779298
62.20000 2.98123719140778867346
62.30000 2.98564687145114333261
62.40000 2.99015359434494602016
62.50000 2.99475222094817052996
62.60000 2.99944103167940276145
62.70000 3.00421938267364222796
62.80000 3.00908685917788022897
62.90000 3.01404250866672416279
63.00000 3.01908862313877762060
63.10000 3.02422386684402052716
63.20000 3.02944952495647301220
63.30000 3.03476824944821775100
63.40000 3.04018094185083003588
63.50000 3.04568788390110650221
63.60000 3.05129384501034249374
63.70000 3.05700094272703815272
63.80000 3.06281111085518951563
63.90000 3.06872839330511620956
64.00000 3.07475646398491209026
64.10000 3.08089710350232242221
64.20000 3.08715440317924493667
64.30000 3.09352989371833935733
64.40000 3.10002899428408572425
64.50000 3.10664982926415445081
64.60000 3.11339341663176258473
64.70000 3.12025830893677775332
64.80000 3.12724369868387455673
64.90000 3.13434535416025909249
65.00000 3.14156064653573097307
65.10000 3.14888538984288851808
65.20000 3.15631684015039909617
65.30000 3.16384977311549986937
65.40000 3.17147994367203905229
65.50000 3.17920202397865870508
65.60000 3.18701150197893073120
65.70000 3.19490194313534449044
65.80000 3.20287241024943108800
65.90000 3.21091909558462715247
66.00000 3.21904341459089364671
66.10000 3.22724499635385599585
66.20000 3.23552767466915665076
66.30000 3.24389160921662115883
66.40000 3.25233446006080377108
66.50000 3.26085442518444849388
66.60000 3.26944381589208533687
66.70000 3.27809121114727373596
66.80000 3.28679230905437649924
66.90000 3.29553331577546034068
67.00000 3.30430842564582642199
67.10000 3.31311347843761608756
67.20000 3.32194143106798317314
67.30000 3.33079306480889022521
67.40000 3.33966010783522699489
67.50000 3.34853405179400855977
67.60000 3.35740097885447695298
67.70000 3.36624058937800819810
67.80000 3.37503259623399785617
67.90000 3.38375599886117675132
68.00000 3.39238918704944583485
68.10000 3.40091992202021716464
68.20000 3.40934040519599626558
68.30000 3.41764851690310599733
68.40000 3.42584153263997311822
68.50000 3.43392603340636910696
68.60000 3.44190589993131567019
68.70000 3.44979113453510399619
68.80000 3.45759299709566741828
68.90000 3.46532972410461974497
69.00000 3.47302491887130000764
69.10000 3.48070124340110523080
69.20000 3.48838477140051166116
69.30000 3.49610062673802339742
69.40000 3.50386774291096780832
69.50000 3.51170260941840005348
69.60000 3.51961918314552888504
69.70000 3.52762593701784089827
69.80000 3.53572981225050622504
69.90000 3.54393503783195777698
70.00000 3.55224614623494243013
70.10000 3.56066622560919068237
70.20000 3.56919634997305801066
70.30000 3.57784108725848806388
70.40000 3.58659725903062609252
70.50000 3.59546360199001319274
70.60000 3.60442949117235472660
70.70000 3.61347946463391431295
70.80000 3.62259741267477857729
70.90000 3.63176528078150997679
71.00000 3.64096051656619863433
71.10000 3.65016952334038863883
71.20000 3.65937759501708158993
71.30000 3.66857886810001673705
71.40000 3.67776833835969064833
71.50000 3.68694623754686718648
71.60000 3.69611116564910693433
71.70000 3.70526402376740219254
71.80000 3.71440415830439754799
71.90000 3.72352803079995625806
72.00000 3.73263006161942065019
72.10000 3.74170645570881201375
72.20000 3.75075166429357196919
72.30000 3.75976133752316783940
72.40000 3.76873206762844843124
72.50000 3.77766194396944417745
72.60000 3.78655067261934314656
72.70000 3.79539757644189365628
72.80000 3.80420447689658238223
72.90000 3.81296827672575844104
73.00000 3.82168988640496574763
73.10000 3.83036602583956720223
73.20000 3.83899373478532783082
73.30000 3.84757054650372850054
73.40000 3.85609428312872038883
73.50000 3.86455951495691161907
73.60000 3.87296656615842734801
73.70000 3.88131149277728030175
73.80000 3.88959297489146028511
73.90000 3.89780876425960641304
74.00000 3.90595631802725105693
74.10000 3.91403541129113955797
74.20000 3.92204054955707973236
74.30000 3.92997010517802794138
74.40000 3.93782091473406139203
74.50000 3.94558783277549151558
74.60000 3.95326971919093827973
74.70000 3.96086144646414007835
74.80000 3.96836067496567151434
74.90000 3.97576117496021131412
75.00000 3.98306142581871313023
75.10000 3.99025569428000440764
75.20000 3.99734371979043103152
75.30000 4.00432342464054718867
75.40000 4.01119474591311759212
75.50000 4.01795942069964166033
75.60000 4.02461730233894412700
75.70000 4.03117295332103060586
75.80000 4.03762763480016814687
75.90000 4.04398287367107923562
76.00000 4.05023996355104866273
76.10000 4.05639905524025089106
76.20000 4.06246337809179518023
76.30000 4.06843201390634030587
76.40000 4.07430664796747963188
76.50000 4.08008763171209350925
76.60000 4.08577522830037726978
76.70000 4.09136769793341845023
76.80000 4.09686339172506458618
76.90000 4.10225907092921180367
77.00000 4.10755279860076783407
77.10000 4.11274178576396891695
77.20000 4.11782249993913652178
77.30000 4.12279442890328937632
77.40000 4.12765405729804347904
77.50000 4.13239747966782595171
77.60000 4.13702068701172921751
77.70000 4.14151514367326683085
77.80000 4.14587308882821448094
77.90000 4.15008310862204300507
78.00000 4.15413879716241546767
78.10000 4.15803295669911688111
78.20000 4.16176061019107633151
78.30000 4.16531867422001698638
78.40000 4.16871047806800802298
78.50000 4.17193676498973315874
78.60000 4.17500277258866020983
78.70000 4.17790790000593478855
78.80000 4.18065578027048287624
78.90000 4.18324832047345714344
79.00000 4.18568195230466596902
79.10000 4.18795919017043431361
79.20000 4.19008263309758606006
79.30000 4.19205577083296924975
79.40000 4.19388648495235264158
79.50000 4.19558627313764101079
79.60000 4.19716704017495591502
79.70000 4.19864221825318190566
79.80000 4.20002674547365233798
79.90000 4.20132795500053768416
80.00000 4.20255509218439633770
80.10000 4.20371089223819006437
80.20000 4.20479598069383147568
80.30000 4.20581011503919420587
80.40000 4.20675635251116011195
80.50000 4.20763648841009077966
80.60000 4.20846186356357517129
80.70000 4.20924780571077805960
80.80000 4.21001187083385787452
80.90000 4.21077797857604931214
81.00000 4.21156611242160129526
81.10000 4.21239851700773914323
81.20000 4.21329531983529490640
81.30000 4.21427557548542380558
81.40000 4.21536912802330989410
81.50000 4.21660874678573895309
81.60000 4.21803861947671123975
81.70000 4.21971533099722261347
81.80000 4.22170665054146082126
81.90000 4.22407792689019883806
82.00000 4.22690052717815918086
82.10000 4.23023385648370508618
82.20000 4.23413334949396698851
82.30000 4.23864685732357278672
82.40000 4.24382388741509866156
82.50000 4.24971161769701733251
82.60000 4.25635677096892337094
82.70000 4.26379870361394992532
82.80000 4.27205794950220683450
82.90000 4.28113664495224912693
83.00000 4.29100974080623592331
83.10000 4.30163400691888244701
83.20000 4.31295845263862934884
83.30000 4.32492011759535276621
83.40000 4.33745786106447378820
83.50000 4.35050674581444592431
83.60000 4.36400291806937269375
83.70000 4.37787767982774959577
83.80000 4.39206537463742677382
83.90000 4.40650657927592342316
84.00000 4.42114752544008646542
84.10000 4.43594468989379983680
84.20000 4.45086672407229016997
84.30000 4.46588806651375891826
84.40000 4.48099047500103485770
84.50000 4.49615478460105952789
84.60000 4.51135918347730321795
84.70000 4.52658363073897045170
84.80000 4.54180194080862579394
84.90000 4.55698793854833458237
85.00000 4.57212223883165660927
85.10000 4.58718425948871166554
85.20000 4.60215915253644829879
85.30000 4.61703776225731123270
85.40000 4.63180656118063721540
85.50000 4.64645427703620042842
85.60000 4.66096246163064480005
85.70000 4.67531059912397691815
85.80000 4.68947390694372027017
85.90000 4.70342432502426895376
86.00000 4.71713730768291289093
86.10000 4.73059397065379095508
86.20000 4.74377565382733925089
86.30000 4.75667649814815554479
86.40000 4.76929693753544768738
86.50000 4.78163797552941057030
86.60000 4.79370756015727350710
86.70000 4.80551383607039466819
86.80000 4.81706612751766155365
86.90000 4.82836990993026548166
87.00000 4.83943184871509477898
87.10000 4.85025645200993470107
87.20000 4.86084953863920786963
87.30000 4.87121320131125034706
87.40000 4.88135291450802602179
87.50000 4.89127530680516898667
87.60000 4.90098562806248188247
87.70000 4.91049114786484469027
87.80000 4.91979909482490961604
87.90000 4.92891712884828283760
88.00000 4.93784795667647101764
88.10000 4.94659541772096012602
88.20000 4.95515686081914060731
88.30000 4.96352893251333833705
88.40000 4.97170283045768937277
88.50000 4.97967038251378642391
88.60000 4.98742558732117826872
88.70000 4.99495816716957100083
88.80000 5.00226593749412727082
88.90000 5.00934606133275643550
89.00000 5.01619561928938333544
89.10000 5.02281308513884478193
89.20000 5.02920049230839473797
89.30000 5.03535206362305911802
89.40000 5.04126591425844149548
89.50000 5.04693997149223085545
89.60000 5.05237265635879238436
89.70000 5.05756422960707440188
89.80000 5.06251611068043910871
89.90000 5.06723309442115559760
90.00000 5.07171801483846300009
90.10000 5.07597881885080367599
90.20000 5.08001891385908129278
90.30000 5.08384336823205047885
90.40000 5.08745412190930720337
90.50000 5.09085282521445516596
90.60000 5.09404129060346349289
90.70000 5.09702020682928036594
90.80000 5.09978928369104285681
90.90000 5.10234742363110746257
91.00000 5.10469509869678700284
91.10000 5.10683158728472266819
91.20000 5.10875624978976658946
91.30000 5.11046981883720745646
91.40000 5.11196947277759083450
91.50000 5.11325583314476843711
91.60000 5.11432528317176947238
91.70000 5.11517514546178565160
91.80000 5.11580048267072276369
91.90000 5.11619563060327082328
92.00000 5.11635316105895879936
92.10000 5.11626633671918999326
92.20000 5.11593031823860947317
92.30000 5.11534399306449380060
92.40000 5.11450829765345086980
92.50000 5.11342744628395016010
92.60000 5.11210789869990909212
92.70000 5.11055605003477092282
92.80000 5.10877862601179852689
92.90000 5.10678147886024196973
93.00000 5.10456486910549506829
93.10000 5.10212735288497086334
93.20000 5.09946850940105325796
93.30000 5.09658773589173092339
93.40000 5.09348929299277117858
93.50000 5.09017812437649376215
93.60000 5.08666815427338448270
93.70000 5.08297407870549739241
93.80000 5.07911186850909988893
93.90000 5.07510129354281952542
94.00000 5.07095645208721941357
94.10000 5.06669224638264367516
94.20000 5.06231744177762917973
94.30000 5.05784172316147117292
94.40000 5.05327579139710125518
94.50000 5.04863322058960825041
94.60000 5.04393431708978541888
94.70000 5.03920464779324079397
94.80000 5.03447480659552014804
94.90000 5.02977784069207175952
95.00000 5.02515224278926697673
95.10000 5.02063478133781406005
95.20000 5.01626596603848349017
95.30000 5.01209443562539032892
95.40000 5.00817230943634765830
95.50000 5.00456399254720290763
95.60000 5.00134306105879923370
95.70000 4.99858481151025384900
95.80000 4.99636519708167449323
95.90000 4.99475058496477879936
96.00000 4.99379522959492202685
96.10000 4.99353545648992062906
96.20000 4.99399339742795414921
96.30000 4.99518331871984453999
96.40000 4.99711925807829805489
96.50000 4.99980581605405951389
96.60000 5.00324761825326810398
96.70000 5.00743884561299460309
96.80000 5.01235743054752630636
96.90000 5.01796492654831137770
97.00000 5.02420747079238358954
97.10000 5.03102622546305158892
97.20000 5.03836179170104853636
97.30000 5.04615436791632445596
97.40000 5.05435464182421611759
97.50000 5.06291312921385211475
97.60000 5.07177628358783191311
97.70000 5.08089687833526099797
97.80000 5.09021845832072319320
97.90000 5.09969076149083769128
98.00000 5.10926981759595467931
98.10000 5.11891492456301719302
98.20000 5.12860020017060795653
98.30000 5.13831134277653517899
98.40000 5.14803657034155109934
98.50000 5.15777426973360283368
98.60000 5.16751864435078743915
98.70000 5.17726426624506004653
98.80000 5.18700571649819950340
98.90000 5.19672873171247991013
99.00000 5.20642246643796665307
99.10000 5.21607132884386465039
99.20000 5.22566569273590252312
99.30000 5.23519153937016902342
99.40000 5.24463874495574766465
99.50000 5.25399412802736200393
99.60000 5.26325208290501700533
99.70000 5.27239881496866661299
99.80000 5.28142403677133275494
99.90000 5.29032140509789820841
100.00000 5.29908134557170201589
100.10000 5.30769784146535606083
100.20000 5.31616919922889587481
100.30000 5.32449525731002975789
100.40000 5.33267745111196463783
100.50000 5.34071818707006857549
100.60000 5.34862221568517587145
100.70000 5.35639322181036294388
100.80000 5.36403474499643784699
100.90000 5.37155173359477196052
101.00000 5.37894533002344243011
101.10000 5.38621794728174734301
101.20000 5.39337306426071364529
101.30000 5.40041158639950330962
101.40000 5.40733456302391187635
101.50000 5.41414534298443081610
101.60000 5.42084732712792788537
101.70000 5.42744394597880669811
101.80000 5.43393719586332723746
101.90000 5.44033326262647259159
102.00000 5.44663385847488375119
102.10000 5.45283836236991349165
102.20000 5.45894746598472039188
102.30000 5.46495982824219852471
102.40000 5.47087131562505315705
102.50000 5.47667918116498768498
102.60000 5.48238090389139233146
102.70000 5.48797691486516732413
102.80000 5.49346699043927995822
102.90000 5.49885410928095090883
103.00000 5.50414085734640333977
103.10000 5.50933145768286480939
103.20000 5.51442756858016950052
103.30000 5.51943224093900803093
103.40000 5.52434417582204955797
103.50000 5.52916650662240411426
103.60000 5.53389599427600373834
103.70000 5.53853341806980523702
103.80000 5.54307783387172004447
103.90000 5.54752841532659479175
104.00000 5.55188601165351736907
104.10000 5.55615251851971752548
104.20000 5.56032802123112157675
104.30000 5.56441365649867910680
104.40000 5.56841215368052654709
104.50000 5.57232028651808563644
104.60000 5.57614148926262451237
104.70000 5.57987429481148795530
104.80000 5.58351870269949037626
104.90000 5.58707372853177945244
105.00000 5.59053997993136616473
105.10000 5.59392058523697670843
105.20000 5.59721527323918460701
105.30000 5.60042919927339140359
105.40000 5.60356742834348340279
105.50000 5.60663506004769317017
105.60000 5.60963968536857097844
105.70000 5.61258610552256917444
105.80000 5.61547872908267723944
105.90000 5.61832122363344404743
106.00000 5.62111787435426406394
106.10000 5.62386894592868335627
106.20000 5.62657515972789614347
106.30000 5.62923925390243117529
106.40000 5.63186277544002309473
106.50000 5.63444628997260031562
106.60000 5.63699089117642623142
106.70000 5.63949853935170374204
106.80000 5.64197067135491231631
106.90000 5.64440917313008058292
107.00000 5.64681711228582291509
107.10000 5.64919767194979644748
107.20000 5.65155375709848485910
107.30000 5.65389049338718621772
107.40000 5.65620999105231240706
107.50000 5.65851969882804242942
107.60000 5.66082233176744383857
107.70000 5.66312200027943950350
107.80000 5.66542371479636110720
107.90000 5.66773301391755749664
108.00000 5.67005502794531968552
108.10000 5.67240032305063955629
108.20000 5.67477622504931907028
108.30000 5.67719399355887785044
108.40000 5.67966283633993541653
108.50000 5.68219150907578967706
108.60000 5.68478437982541251634
108.70000 5.68744550695230837391
108.80000 5.69016876867347406448
108.90000 5.69294987797582844659
109.00000 5.69577647615265885444
109.10000 5.69863693820697793012
109.20000 5.70151614034723223636
109.30000 5.70440240847812208410
109.40000 5.70728182614473665173
109.50000 5.71014444983697413293
109.60000 5.71297796315511792995
109.70000 5.71577362809838717286
109.80000 5.71851963476501495171
109.90000 5.72120527909652967382
110.00000 5.72381078873865291574
110.10000 5.72631905151319698975
110.20000 5.72870365077903117744
110.30000 5.73093978199256600773
110.40000 5.73300041170633442332
110.50000 5.73487014323436969660
110.60000 5.73653780005649400584
110.70000 5.73800682925038004001
110.80000 5.73928801230570759374
110.90000 5.74040307783573678900
111.00000 5.74136943465607340985
111.10000 5.74220672646335504603
111.20000 5.74292811278062229585
111.30000 5.74354114981663555243
111.40000 5.74405319428824579544
111.50000 5.74447022240032157345
111.60000 5.74480002542525408661
111.70000 5.74505894658583986229
111.80000 5.74526450879626603114
111.90000 5.74543533673872270829
112.00000 5.74559245591844949470
112.10000 5.74574991554357506566
112.20000 5.74592334685958023527
112.30000 5.74612292275669995521
112.40000 5.74635911222349555656
112.50000 5.74664149332155572567
112.60000 5.74698124165939835199
112.70000 5.74738824066288391190
112.80000 5.74787752289747384801
112.90000 5.74845934433027020255
113.00000 5.74914459665740186712
113.10000 5.74994243103502732799
113.20000 5.75085938264856203047
113.30000 5.75189939975057282816
113.40000 5.75306692969523864898
113.50000 5.75436765969207080521
113.60000 5.75580379204668511605
113.70000 5.75738013388051353879
113.80000 5.75910292639105383092
113.90000 5.76097295130310432184
114.00000 5.76299540565329619801
114.10000 5.76517286830100177873
114.20000 5.76750693122392354875
114.30000 5.76999449130074993349
114.40000 5.77263663889985370695
114.50000 5.77542785729559606971
114.60000 5.77836658554880887889
114.70000 5.78144520054467004199
114.80000 5.78466153827948692716
114.90000 5.78801496327056846353
115.00000 5.79150476878064911776
115.10000 5.79513443493703604004
115.20000 5.79890813548240303558
115.30000 5.80283141792780328570
115.40000 5.80691378185090673040
115.50000 5.81115973732102807354
115.60000 5.81557417784013825401
115.70000 5.82016155329892883206
115.80000 5.82492723495306849313
115.90000 5.82987479398828941951
116.00000 5.83501024377626949852
116.10000 5.84033408686232606345
116.20000 5.84585647669808944651
116.30000 5.85157863996468905013
116.40000 5.85750560879808291797
116.50000 5.86363818890678144815
116.60000 5.86997483226342291614
116.70000 5.87651438801378244358
116.80000 5.88325113802513108390
116.90000 5.89018065793469529979
117.00000 5.89729866750506371197
117.10000 5.90459763324623162251
117.20000 5.91207548207607038160
117.30000 5.91972718278283496776
117.40000 5.92755222230314897122
117.50000 5.93554897890582653390
117.60000 5.94371823197684901830
117.70000 5.95206136744775171005
117.80000 5.96058099587926076191
117.90000 5.96928365946811075147
118.00000 5.97817351489482948078
118.10000 5.98725827347259172836
118.20000 5.99654465430192556654
118.30000 6.00603774313390408284
118.40000 6.01574602824894860936
118.50000 6.02567400552344849468
118.60000 6.03582679261002319892
118.70000 6.04621124722598490850
118.80000 6.05683094792804993968
118.90000 6.06768902267716749208
119.00000 6.07879240589995802169
119.10000 6.09014046226390413948
119.20000 6.10173413908578943748
119.30000 6.11356988011758969212
119.40000 6.12564266193874550921
119.50000 6.13794438586975142690
119.60000 6.15046602719013480122
119.70000 6.16319857230683424943
119.80000 6.17613111709677031529
119.90000 6.18925486142055714263
120.00000 6.20256419863406169968
120.10000 6.21605063366362870877
120.20000 6.22971337006992641942
120.30000 6.24354796334239751630
120.40000 6.25755294815153761476
120.50000 6.27172847405194989919
120.60000 6.28607484627967184372
120.70000 6.30059235742806963577
120.80000 6.31528344337005985503
120.90000 6.33015212438232008718
121.00000 6.34520170851668040178
121.10000 6.36043232650116323836
121.20000 6.37584400670421045080
121.30000 6.39143140540161003455
121.40000 6.40718320049778192699
121.50000 6.42308083920839345993
121.60000 6.43910171409405521591
121.70000 6.45522191519129727896
121.80000 6.47141140600572542520
121.90000 6.48764742112431692525
122.00000 6.50390498884085790578
122.10000 6.52015917505991566724
122.20000 6.53638563839994067405
122.30000 6.55255619593239352784
122.40000 6.56863248973346049536
122.50000 6.58456556892745962121
122.60000 6.60029794746729596453
122.70000 6.61576735318957539293
122.80000 6.63090538499457101098
122.90000 6.64565515623952609556
123.00000 6.65996224597752505908
123.10000 6.67378501636769836997
123.20000 6.68708929269319687016
123.30000 6.69984740752959238618
123.40000 6.71203214209385323321
123.50000 6.72362109827316191248
123.60000 6.73458974759235055811
123.70000 6.74492545580119810414
123.80000 6.75462798113486039824
123.90000 6.76371112183976999867
124.00000 6.77220501337496427095
124.10000 6.78014250380255650862
124.20000 6.78756000081944027009
124.30000 6.79448857540918969201
124.40000 6.80094749440671685590
124.50000 6.80694979890236887003
124.60000 6.81250692805262400637
124.70000 6.81762523931361307852
124.80000 6.82232417472037164115
124.90000 6.82662441910656162912
125.00000 6.83055363980417036882
125.10000 6.83414130036729632732
125.20000 6.83742343230028426765
125.30000 6.84043405749167353231
125.40000 6.84321077505143049060
125.50000 6.84579428070176528876
125.60000 6.84822813243352750969
125.70000 6.85056031029703438228
125.80000 6.85283838860526463531
125.90000 6.85510594024891784531
126.00000 6.85740730189989516857
126.10000 6.85977077126422643554
126.20000 6.86222538573238644976
126.30000 6.86479122315850185390
126.40000 6.86748496945963471833
126.50000 6.87032244431198440093
126.60000 6.87332101095576649773
126.70000 6.87650018920446187753
126.80000 6.87988062451260850363
126.90000 6.88348235232182461356
127.00000 6.88732418811609302918
127.10000 6.89141738211262313613
127.20000 6.89576689254487488145
127.30000 6.90036994249475004189
127.40000 6.90521743832256161343
127.50000 6.91029501582284111963
127.60000 6.91558437738626684164
127.70000 6.92106986879745348521
127.80000 6.92673871109499842089
127.90000 6.93257968536431609908
128.00000 6.93858730427981283608
128.10000 6.94475924933362970786
128.20000 6.95109581161646771326
128.30000 6.95759996901718976659
128.40000 6.96427446662988721125
128.50000 6.97112190064569162099
128.60000 6.97814671901859627272
128.70000 6.98535448056875636178
128.80000 6.99275096362354377245
128.90000 7.00034284286998332154
129.00000 7.00813933791965925692
129.10000 7.01614856682460794084
129.20000 7.02437879205314496542
129.30000 7.03283942151141397720
129.40000 7.04153648270446724950
129.50000 7.05047439924867750739
129.60000 7.05965878868022912607
129.70000 7.06909014861361065667
129.80000 7.07876864343778366431
129.90000 7.08868878415507814004
130.00000 7.09884547138201903260
130.10000 7.10923478355891689846
130.20000 7.11984483031877598517
130.30000 7.13066928758177649928
130.40000 7.14170104847052527476
130.50000 7.15293200096142393070
130.60000 7.16435534713075214030
130.70000 7.17596638770556115263
130.80000 7.18775636588115025962
130.90000 7.19971778678088187187
131.00000 7.21184634902748049388
131.10000 7.22413327331729117512
131.20000 7.23657749863193270562
131.30000 7.24917964970016452136
131.40000 7.26194250388537570938
131.50000 7.27487425027498327547
131.60000 7.28798291909174276709
131.70000 7.30127461289828489902
131.80000 7.31475511706236137070
131.90000 7.32842873519528741279
132.00000 7.34229781345676552501
132.10000 7.35635867221079698219
132.20000 7.37061462591017574902
132.30000 7.38506498165121090087
132.40000 7.39971121022868026899
132.50000 7.41455763147917004576
132.60000 7.42961179299625317913
132.70000 7.44487782229963798080
132.80000 7.46036534507070906894
132.90000 7.47607480512635052646
133.00000 7.49201239840031231111
133.10000 7.50817434943595326203
133.20000 7.52455261043432402154
133.30000 7.54114061300291628503
133.40000 7.55792372970077014126
133.50000 7.57488540191401179457
133.60000 7.59201449873338953701
133.70000 7.60929902924612366688
133.80000 7.62672963805922518555
133.90000 7.64430182167750359686
134.00000 7.66201749635681789990
134.10000 7.67987761808064230562
134.20000 7.69788146500119862686
134.30000 7.71602927503064881936
134.40000 7.73431854366898958796
134.50000 7.75274336522607976363
134.60000 7.77129530376558268129
134.70000 7.78996496498013782947
134.80000 7.80874467038236562675
134.90000 7.82762628321159696382
135.00000 7.84660641675176670766
135.10000 7.86568070412783791127
135.20000 7.88484559852816648672
135.30000 7.90409341592538365920
135.40000 7.92341841485763012207
135.50000 7.94280635080611794717
135.60000 7.96224248278197063851
135.70000 7.98170764396830059690
135.80000 8.00118228853248912154
135.90000 8.02064335347115406197
136.00000 8.04006909719120510992
136.10000 8.05943262415035020063
136.20000 8.07870614042576746081
136.30000 8.09785508088623428410
136.40000 8.11684227222052159546
136.50000 8.13562774479302242367
136.60000 8.15417265797413686331
136.70000 8.17244151686611948923
136.80000 8.19040971804323107758
136.90000 8.20806029985562423316
137.00000 8.22538739716598393845
137.10000 8.24239168934363371049
137.20000 8.25907680708068000710
137.30000 8.27545083548304333710
137.40000 8.29151990267122255793
137.50000 8.30729312991247468475
137.60000 8.32278645405785958160
137.70000 8.33801706032087703595
137.80000 8.35301058138639017491
137.90000 8.36779594883515309062
138.00000 8.38240325756271403686
138.10000 8.39685729741276477291
138.20000 8.41118704186097623603
138.30000 8.42541246289212834522
138.40000 8.43955447159967088271
138.50000 8.45363140505504888552
138.60000 8.46765745616974045530
138.70000 8.48164480093961491992
138.80000 8.49560576605529642440
138.90000 8.50954395370045667878
139.00000 8.52346379657202509549
139.10000 8.53736767595357813988
139.20000 8.55125844743760507515
139.30000 8.56513787516032925651
139.40000 8.57901291342016806035
139.50000 8.59289044390425124428
139.60000 8.60678036513939398202
139.70000 8.62069427463664320846
139.80000 8.63464670534388453736
139.90000 8.64864236803678916001
140.00000 8.66269088186655775003
140.10000 8.67679573836482565379
140.20000 8.69095642959467378780
140.30000 8.70517103256828607613
140.40000 8.71943529633995277117
140.50000 8.73374349647051404632
140.60000 8.74809298754071314998
140.70000 8.76248034778937464294
140.80000 8.77690314837306382361
140.90000 8.79136207819033011530
141.00000 8.80585892933216367682
141.10000 8.82039183193859024379
141.20000 8.83496360341614536976
141.30000 8.84957438140874659771
141.40000 8.86422273029903056711
141.50000 8.87890759875757463668
141.60000 8.89362659450704620148
141.70000 8.90837423119549911962
141.80000 8.92314913450105909413
141.90000 8.93794396069957467038
142.00000 8.95275358729329710573
142.10000 8.96757455514901197411
142.20000 8.98240176627977379407
142.30000 8.99723200342116330824
142.40000 9.01206470066271772325
142.50000 9.02690000016594844298
142.60000 9.04173967791569411759
142.70000 9.05658758604205185434
142.80000 9.07144494956834316124
142.90000 9.08631494884857048118
143.00000 9.10119660512770155815
143.10000 9.11608998434339721058
143.20000 9.13099076336828850260
143.30000 9.14589579540949066896
143.40000 9.16080159308594566397
143.50000 9.17570553254527670601
143.60000 9.19060451644705469207
143.70000 9.20549956275051919031
143.80000 9.22039098917334416093
143.90000 9.23527890475999647272
144.00000 9.25016086905552145814
144.10000 9.26503702181156964209
144.20000 9.27990737922114177390
144.30000 9.29476467103073029706
144.40000 9.30960803294703702424
144.50000 9.32443485122615889683
144.60000 9.33924008852481530420
144.70000 9.35401849167671893800
144.80000 9.36876931482662775035
144.90000 9.38348615346982861417
145.00000 9.39816806519972806130
145.10000 9.41281183839335014251
145.20000 9.42741810294727513948
145.30000 9.44198751264690033957
145.40000 9.45652286445213434297
145.50000 9.47102624546073148511
145.60000 9.48549976062637408150
145.70000 9.49994443263948781293
145.80000 9.51436085528344883366
145.90000 9.52874691735487326769
146.00000 9.54310029137329144102
146.10000 9.55741608475015594264
146.20000 9.57169116578726645660
146.30000 9.58592372418026284808
146.40000 9.60011077061843073398
146.50000 9.61425108615871338166
146.60000 9.62834565853236284819
146.70000 9.64239387198085784562
146.80000 9.65639696392904096107
146.90000 9.67035619488656684506
147.00000 9.68427189109124506926
147.10000 9.69813876194839769420
147.20000 9.71195698767992897045
147.30000 9.72571969349692907341
147.40000 9.73942262891070971518
147.50000 9.75305899673538322639
147.60000 9.76662053406740073700
147.70000 9.78010862704530496054
147.80000 9.79351864620734767710
147.90000 9.80684891640255667296
148.00000 9.82010169354706835461
148.10000 9.83327637662005308085
148.20000 9.84637525030272244092
148.30000 9.85940168899289750405
148.40000 9.87235611496353994848
148.50000 9.88524213313285513271
148.60000 9.89806150996774721497
148.70000 9.91081650999926443497
148.80000 9.92350923063862524868
148.90000 9.93614276828614213325
149.00000 9.94872046198655638958
149.10000 9.96124557861088976375
149.20000 9.97372324769190695634
149.30000 9.98615696599542741235
149.40000 9.99855452157790656311
149.50000 10.01092191175922618384
149.60000 10.02326347522028376216
149.70000 10.03558582225088641586
149.80000 10.04789634744113988066
149.90000 10.06019755812310079507
150.00000 10.07249559921129972989
150.10000 10.08479542352039980140
150.20000 10.09709964578883414715
150.30000 10.10941620189148212121
150.40000 10.12175071081766960941
150.50000 10.13411188173833020664
150.60000 10.14651706066130852193
150.70000 10.15898712488656518624
150.80000 10.17154939109814282181
150.90000 10.18423402765264423594
151.00000 10.19708341252512261707
151.10000 10.21013607812814608424
151.20000 10.22343644096861395457
151.30000 10.23702390221782182197
151.40000 10.25094282897924467787
151.50000 10.26523634696196364201
151.60000 10.27994358147796451222
151.70000 10.29510336927614340697
151.80000 10.31074876653567774244
151.90000 10.32690347515938584024
152.00000 10.34358304212278270622
152.10000 10.36079329733925345238
152.20000 10.37853240921321206816
152.30000 10.39679604001251916450
152.40000 10.41557980745791222992
152.50000 10.43487462251415841131
152.60000 10.45467075635005351362
152.70000 10.47494566899451751041
152.80000 10.49566682207952902584
152.90000 10.51678758049914213441
153.00000 10.53825152233680556499
153.10000 10.55999906014096196330
153.20000 10.58197096582002534460
153.30000 10.60411894912340183147
153.40000 10.62640130595367643251
153.50000 10.64879228145727331240
153.60000 10.67127228688247838207
153.70000 10.69382634408849001298
153.80000 10.71643959522382601667
153.90000 10.73910220947663762386
154.00000 10.76179722149446560552
154.10000 10.78450953409055130591
154.20000 10.80722458281574714865
154.30000 10.82992739939922219606
154.40000 10.85260705628481694914
154.50000 10.87525177157825620148
154.60000 10.89784899250182306360
154.70000 10.92038423143471632673
154.80000 10.94284060888309749851
154.90000 10.96519844883702959788
155.00000 10.98743546142469953575
155.10000 11.00952840120375001705
155.20000 11.03145708985245520725
155.30000 11.05320257602519469901
155.40000 11.07475058983695578195
155.50000 11.09609246579943564954
155.60000 11.11722159891053894251
155.70000 11.13813141563561369708
155.80000 11.15882576919009879385
155.90000 11.17930003012863055344
156.00000 11.19955732754937952953
156.10000 11.21959645010608213542
156.20000 11.23942053327665998850
156.30000 11.25903077859573132804
156.40000 11.27843001785962229144
156.50000 11.29762185311656640774
156.60000 11.31661442569013217150
156.70000 11.33541351277107137895
156.80000 11.35402492922813693784
156.90000 11.37245576520436504089
157.00000 11.39071240793331591521
157.10000 11.40879485024978438015
157.20000 11.42670383440880994990
157.30000 11.44443589970680905294
157.40000 11.46198907997167828395
157.50000 11.47935754081185503345
157.60000 11.49653373967879937696
157.70000 11.51351546134381147555
157.80000 11.53029901752959744117
157.90000 11.54688076384306481680
158.00000 11.56325820223768072544
158.10000 11.57942864991636795913
158.20000 11.59539065108450755381
158.30000 11.61113736301366818000
158.40000 11.62666616799080543722
158.50000 11.64196666455118312369
158.60000 11.65703488596967354893
158.70000 11.67186518447664387689
158.80000 11.68645255338663495829
158.90000 11.70079355358750870735
159.00000 11.71489078016496063311
159.10000 11.72874669949696713970
159.20000 11.74236796253826309125
159.30000 11.75576136150360105633
159.40000 11.76893481222616849957
159.50000 11.78189676913377984465
159.60000 11.79464983719186128852
159.70000 11.80720089051528757802
159.80000 11.81954793782740237336
159.90000 11.83169514981086723232
160.00000 11.84363922692197678882
160.10000 11.85538073960018375587
160.20000 11.86691841110311165014
160.30000 11.87825285704530706510
160.40000 11.88938284689609109905
160.50000 11.90031124845921834597
160.60000 11.91103845623457803803
160.70000 11.92156212516887402559
160.80000 11.93188166193304148124
160.90000 11.94199067390751230945
161.00000 11.95188690755346797763
161.10000 11.96156127000739816049
161.20000 11.97100744909938647223
161.30000 11.98021703337235038757
161.40000 11.98918640593551702410
161.50000 11.99790930284280820458
161.60000 12.00638693228125144617
161.70000 12.01461617346546780645
161.80000 12.02260186142571220427
161.90000 12.03034227856971657160
162.00000 12.03783974165485391306
162.10000 12.04509405127867816434
162.20000 12.05210331806286831584
162.30000 12.05886786460076441947
162.40000 12.06538858569163531936
162.50000 12.07166938321295311973
162.60000 12.07771550316188727868
162.70000 12.08353520564784881696
162.80000 12.08913956790684917601
162.90000 12.09454120349660059811
163.00000 12.09975245910894658084
163.10000 12.10478464496758405671
163.20000 12.10964209535830996931
163.30000 12.11433186388564311564
163.40000 12.11885695095069599361
163.50000 12.12321703526621682826
163.60000 12.12741625534858104962
163.70000 12.13146251661690623549
163.80000 12.13536739201261265218
163.90000 12.13914865487090078908
164.00000 12.14282505014557969358
164.10000 12.14641882410881631295
164.20000 12.14994999672858736000
164.30000 12.15343719112144833895
164.40000 12.15689403950984513145
164.50000 12.16033289609412789944
164.60000 12.16376890536091202666
164.70000 12.16722022784949840985
164.80000 12.17071431510250346489
164.90000 12.17428842711909795337
165.00000 12.17798829039960934712
165.10000 12.18186737727943744830
165.20000 12.18598002324269363070
165.30000 12.19038013423330453937
165.40000 12.19511850183346926873
165.50000 12.20024040657060167260
165.60000 12.20579380547869160176
165.70000 12.21182927468030892631
165.80000 12.21840396181305670289
165.90000 12.22557581092870242890
166.00000 12.23340608203267320935
166.10000 12.24194601230408955604
166.20000 12.25123625691946241148
166.30000 12.26129470947232391006
166.40000 12.27212455608669252232
166.50000 12.28370670611070068787
166.60000 12.29601326364480626734
166.70000 12.30899972479457812421
166.80000 12.32261190362798044409
166.90000 12.33679064764945259464
167.00000 12.35146833853388461172
167.10000 12.36657447128354942491
167.20000 12.38204569917237060429
167.30000 12.39782277644704034023
167.40000 12.41385885750990001161
167.50000 12.43011858280788888468
167.60000 12.44656969771133366949
167.70000 12.46319039348809755636
167.80000 12.47995385179244162416
167.90000 12.49683184996653461813
168.00000 12.51379262975893331948
168.10000 12.53079967537343563928
168.20000 12.54781928270271192464
168.30000 12.56482344643525024966
168.40000 12.58178910101222448558
168.50000 12.59870503349495042855
168.60000 12.61556537223476956605
168.70000 12.63237066867205254745
168.80000 12.64912119665117288894
168.90000 12.66581628065475296786
169.00000 12.68244789855574372191
169.10000 12.69900407265097304961
169.20000 12.71547018351696658957
169.30000 12.73182624175809273363
169.40000 12.74805579404283121997
169.50000 12.76414358060774871037
169.60000 12.78007864122071824741
169.70000 12.79585469322205924837
169.80000 12.81146746899191092037
169.90000 12.82691647813662970059
170.00000 12.84220073034536397952
170.10000 12.85731703350469615384
170.20000 12.87226455084174379011
170.30000 12.88703848071735991275
170.40000 12.90163607083357471031
170.50000 12.91605471292677669725
170.60000 12.93029372005585958181
170.70000 12.94435286614147428156
170.80000 12.95823870143022176300
170.90000 12.97195659965955174410
171.00000 12.98551373700667262129
171.10000 12.99891982652654874047
171.20000 13.01218161308310359843
171.30000 13.02530566945513183107
171.40000 13.03829374077474908919
171.50000 13.05115427039972583589
171.60000 13.06388562251847794399
171.70000 13.07649009101834634965
171.80000 13.08896891051220275607
171.90000 13.10132341648316076711
172.00000 13.11355711010879763118
172.10000 13.12567146819498907116
172.20000 13.13767020690601747455
172.30000 13.14955496345826906936
172.40000 13.16132716275205279497
172.50000 13.17298466369603726488
172.60000 13.18452684706967404338
172.70000 13.19594975679435511846
172.80000 13.20724780006905905104
172.90000 13.21841808052559669075
173.00000 13.22945601655279702075
173.10000 13.24035724728834497621
173.20000 13.25112169671586707973
173.30000 13.26174807520056912349
