# Supplementary material for: Direct tracking of H2 roaming reaction in real time
Source: Nat Commun. 2024 Aug 6;15:6656. doi: 10.1038/s41467-024-49671-6 (PMC11303762; doi:10.1038/s41467-024-49671-6)
Supplement: Supplementary file 8 — Source Data [file 41467_2024_49671_MOESM8_ESM.zip › SourceData/Data-Fig7-SuppInfo/FigS7.R14.dat]

# Bond Length
# X-Axis:  Time in Trajectory (femtosec)
# Y-Axis:  Bond Length (Angstroms)
#                  X                   Y
0 1.09375621605730771727
.10000 1.10002360164225567401
.20000 1.10679889097703743588
.30000 1.11403010366237410756
.40000 1.12166637909362336382
.50000 1.12966525483348384693
.60000 1.13798773297826018349
.70000 1.14660730089119875619
.80000 1.15549989940025524867
.90000 1.16464396644854516672
1.00000 1.17402343495051239117
1.10000 1.18361961489069620774
1.20000 1.19341670313851397845
1.30000 1.20340248996169191074
1.40000 1.21356985443978460749
1.50000 1.22391397834733467023
1.60000 1.23442587959625992280
1.70000 1.24510034354263993994
1.80000 1.25592288389932604173
1.90000 1.26687509542574874945
2.00000 1.27793190240364529370
2.10000 1.28906464685600620966
2.20000 1.30024973786922948950
2.30000 1.31146422577400105000
2.40000 1.32268980932530057804
2.50000 1.33391711376756839328
2.60000 1.34513851341265223621
2.70000 1.35634734848784218058
2.80000 1.36753694548630019818
2.90000 1.37869225575361813591
3.00000 1.38980131541058774463
3.10000 1.40084472393659676445
3.20000 1.41180659074888866308
3.30000 1.42267091953163926334
3.40000 1.43342522870605287808
3.50000 1.44406166430592568376
3.60000 1.45457809741003593870
3.70000 1.46497251245236680037
3.80000 1.47524545069286690547
3.90000 1.48539784397446867978
4.00000 1.49542681484484555834
4.10000 1.50533390823763748765
4.20000 1.51511368318387250977
4.30000 1.52476470089814185729
4.40000 1.53428556980667715592
4.50000 1.54367677757068043547
4.60000 1.55293869004059526007
4.70000 1.56207321465864717003
4.80000 1.57108401803531818627
4.90000 1.57997008921498257583
5.00000 1.58872935043260279034
5.10000 1.59735787986474715358
5.20000 1.60584832788249339074
5.30000 1.61419037327757595569
5.40000 1.62237418960022906301
5.50000 1.63039295335235057559
5.60000 1.63823650173044307003
5.70000 1.64590096362083706023
5.80000 1.65338201149099236230
5.90000 1.66067854106958340018
6.00000 1.66779245412431339492
6.10000 1.67472510525578495610
6.20000 1.68147945912074703524
6.30000 1.68805973398484924586
6.40000 1.69446658930915483542
6.50000 1.70070387029547269152
6.60000 1.70677078772663554162
6.70000 1.71266677034325623655
6.80000 1.71839165446355680326
6.90000 1.72394159761866643113
7.00000 1.72931497152427382782
7.10000 1.73450757175804799079
7.20000 1.73951838290631467531
7.30000 1.74434838405778333784
7.40000 1.74899888043932149339
7.50000 1.75347069166638767632
7.60000 1.75776872494108279944
7.70000 1.76189442152303779862
7.80000 1.76585386713340467175
7.90000 1.76964610529704497750
8.00000 1.77327366861999053369
8.10000 1.77673791388178577360
8.20000 1.78003722570540642050
8.30000 1.78317345620105056564
8.40000 1.78614429157613131510
8.50000 1.78894959622846836651
8.60000 1.79159139193232338995
8.70000 1.79406773931783300432
8.80000 1.79638031389820123468
8.90000 1.79853228076618074361
9.00000 1.80052697574154661705
9.10000 1.80236879978183155410
9.20000 1.80406365464996827533
9.30000 1.80561468815054780501
9.40000 1.80702597614450468087
9.50000 1.80830119500651771260
9.60000 1.80943986545947417401
9.70000 1.81044029121260997194
9.80000 1.81130181723643174839
9.90000 1.81201868359379782637
10.00000 1.81258844948901734967
10.10000 1.81300979230560142057
10.20000 1.81328020775995897925
10.30000 1.81339983917171449604
10.40000 1.81337115146734370893
10.50000 1.81319907855425516703
10.60000 1.81288591057821396484
10.70000 1.81243648744693947689
10.80000 1.81185125068422766480
10.90000 1.81113403210944054083
11.00000 1.81028386528604955138
11.10000 1.80929670750377479373
11.20000 1.80816756141818891994
11.30000 1.80689326481145531995
11.40000 1.80546504901258058111
11.50000 1.80388092194440595231
11.60000 1.80213843933172903174
11.70000 1.80023563771274120391
11.80000 1.79817734001766355258
11.90000 1.79596531752620434616
12.00000 1.79360497373641334358
12.10000 1.79110401558480126143
12.20000 1.78846521755750117243
12.30000 1.78569179789934634733
12.40000 1.78278737170140399219
12.50000 1.77975553051648079434
12.60000 1.77659528615467175003
12.70000 1.77331083712557286113
12.80000 1.76990546175805672606
12.90000 1.76638493991909928760
13.00000 1.76275317142531330633
13.10000 1.75902036484459155905
13.20000 1.75519178389172047764
13.30000 1.75127382500538732856
13.40000 1.74727236702867821665
13.50000 1.74318740814463204979
13.60000 1.73902159331073287279
13.70000 1.73477177591318910643
13.80000 1.73043424278705257017
13.90000 1.72600800152403696786
14.00000 1.72149381792006444602
14.10000 1.71689455502252671102
14.20000 1.71221788155508993913
14.30000 1.70747306714688767883
14.40000 1.70267232797887450720
14.50000 1.69782730693259848982
14.60000 1.69294734891135938126
14.70000 1.68803990896957172622
14.80000 1.68310787130355967567
14.90000 1.67815445925933766533
15.00000 1.67317975594763875926
15.10000 1.66818798894309270829
15.20000 1.66318062134694198101
15.30000 1.65816560121056666431
15.40000 1.65315327912477613667
15.50000 1.64815201600004118066
15.60000 1.64317409694073500508
15.70000 1.63822633671449684700
15.80000 1.63332123638738010501
15.90000 1.62846575158030265527
16.00000 1.62366575956906845156
16.10000 1.61893133498922677440
16.20000 1.61426769011493257973
16.30000 1.60968416869676642788
16.40000 1.60519096417871727315
16.50000 1.60079478015796890591
16.60000 1.59650392721095427939
16.70000 1.59232297434471503011
16.80000 1.58825870603563826332
16.90000 1.58431205248871347466
17.00000 1.58048510615380365247
17.10000 1.57677707645500732019
17.20000 1.57318672394887695988
17.30000 1.56970947130543873774
17.40000 1.56634209089266320462
17.50000 1.56307738096039250439
17.60000 1.55991061073575623011
17.70000 1.55683229214003651460
17.80000 1.55383460924932419269
17.90000 1.55091031734978151185
18.00000 1.54805014231354922220
18.10000 1.54524694396915084143
18.20000 1.54249205336883340457
18.30000 1.53978174072236614504
18.40000 1.53710559392450328822
18.50000 1.53445692621526525533
18.60000 1.53182454271401461966
18.70000 1.52919754850182780431
18.80000 1.52656626429840902599
18.90000 1.52392049554364875993
19.00000 1.52125467799215000474
19.10000 1.51856420141691737431
19.20000 1.51585141533759831760
19.30000 1.51311373004278829060
19.40000 1.51035163966806087617
19.50000 1.50756331234147509682
19.60000 1.50474278161485127624
19.70000 1.50188177637722204302
19.80000 1.49897267179425255858
19.90000 1.49600975273993451329
20.00000 1.49298738542594525164
20.10000 1.48990550365618825711
20.20000 1.48676543927715780085
20.30000 1.48357065461709642162
20.40000 1.48032024967775131762
20.50000 1.47701614661925751068
20.60000 1.47365086422429108552
20.70000 1.47021910792439369655
20.80000 1.46671136065178141102
20.90000 1.46311944482396925049
21.00000 1.45944188013945933906
21.10000 1.45567764129013124029
21.20000 1.45183017382543747708
21.30000 1.44790474721785479751
21.40000 1.44390596796328811350
21.50000 1.43983949387527219613
21.60000 1.43570455785756980371
21.70000 1.43149867043563823213
21.80000 1.42721677054643664945
21.90000 1.42285826043952810865
22.00000 1.41842025457196570589
22.10000 1.41390468575042214547
22.20000 1.40931936219758224110
22.30000 1.40467188075329535301
22.40000 1.39997189883940170465
22.50000 1.39522728650854588997
22.60000 1.39044278946024960139
22.70000 1.38562013997199102489
22.80000 1.38076139754665795045
22.90000 1.37586607861012403113
23.00000 1.37093615456774645527
23.10000 1.36597287477826586598
23.20000 1.36098363909343157099
23.30000 1.35597512350964610164
23.40000 1.35095393303620830755
23.50000 1.34592217005070542080
23.60000 1.34088315435909627210
23.70000 1.33583245171466020946
23.80000 1.33076447679895633739
23.90000 1.32566764219128468550
24.00000 1.32053659683062172981
24.10000 1.31536270363728954256
24.20000 1.31014593430884637463
24.30000 1.30488217298306286578
24.40000 1.29957812089500798889
24.50000 1.29423904028081304050
24.60000 1.28886939634937410519
24.70000 1.28347860950854962037
24.80000 1.27807504766699830912
24.90000 1.27266517958848862346
25.00000 1.26726054267857641682
25.10000 1.26187495134581382180
25.20000 1.25652060005477029186
25.30000 1.25120997458100532839
25.40000 1.24595881759390426491
25.50000 1.24077821868575691080
25.60000 1.23567615539064279542
25.70000 1.23066133553020995200
25.80000 1.22573779413747375891
25.90000 1.22090875393904846880
26.00000 1.21617433479785290196
26.10000 1.21153837873218032035
26.20000 1.20700230433624276490
26.30000 1.20256688045987695910
26.40000 1.19823450258870446198
26.50000 1.19400486604410452879
26.60000 1.18987764060217553110
26.70000 1.18585201535689097972
26.80000 1.18192539708815801383
26.90000 1.17809682024611203005
27.00000 1.17436938249300420017
27.10000 1.17074720078845373253
27.20000 1.16723660234846987940
27.30000 1.16385113958615858718
27.40000 1.16060151993869110217
27.50000 1.15750589458239909215
27.60000 1.15457925369071135064
27.70000 1.15183732925660991532
27.80000 1.14929569014331555527
27.90000 1.14696221003004279452
28.00000 1.14484468593167693490
28.10000 1.14295075026835692610
28.20000 1.14128163789355692936
28.30000 1.13984028851984346763
28.40000 1.13862744248722549397
28.50000 1.13764227421584505743
28.60000 1.13688836947213071575
28.70000 1.13636352037805226264
28.80000 1.13606697328282543467
28.90000 1.13599720357754402352
29.00000 1.13614476783946859841
29.10000 1.13650223434888151565
29.20000 1.13705661559088604600
29.30000 1.13779591710332657530
29.40000 1.13870735342536538833
29.50000 1.13977820059386992997
29.60000 1.14099906356228005451
29.70000 1.14236357566363258061
29.80000 1.14386870508988049681
29.90000 1.14551385895326469419
30.00000 1.14730309414862121690
30.10000 1.14923942894855465361
30.20000 1.15133343669025785833
30.30000 1.15358671539897684451
30.40000 1.15600997569268406378
30.50000 1.15860706008896735015
30.60000 1.16138011170632674994
30.70000 1.16432534414226335692
30.80000 1.16743752160747343353
30.90000 1.17070994580980646933
31.00000 1.17413205738920185570
31.10000 1.17769332300985726527
31.20000 1.18138838202557248611
31.30000 1.18521106015173516857
31.40000 1.18915754678469749011
31.50000 1.19322818895507157725
31.60000 1.19742100042758561935
31.70000 1.20173378101017032199
31.80000 1.20616461320832986871
31.90000 1.21070834862075680658
32.00000 1.21535872341955072668
32.10000 1.22011117423085671861
32.20000 1.22495650597602852194
32.30000 1.22988871005510087981
32.40000 1.23490334662636654464
32.50000 1.23999480792703321705
32.60000 1.24515959004257763456
32.70000 1.25039412926484903582
32.80000 1.25569359722585190858
32.90000 1.26105040093764690099
33.00000 1.26645881542077790536
33.10000 1.27190479237087553321
33.20000 1.27737857890720869877
33.30000 1.28286751885999514536
33.40000 1.28836148672761869391
33.50000 1.29385038017307086155
33.60000 1.29932734653781531190
33.70000 1.30478509611659804550
33.80000 1.31022125297447377347
33.90000 1.31563246659961991073
34.00000 1.32101756674580221117
34.10000 1.32637427526848544500
34.20000 1.33170265937746028066
34.30000 1.33700296924950768786
34.40000 1.34227500340056992361
34.50000 1.34751939873569167108
34.60000 1.35273702177067660825
34.70000 1.35792603676930799175
34.80000 1.36308603903091898698
34.90000 1.36821549967320571938
35.00000 1.37330619410275726026
35.10000 1.37835328411296644612
35.20000 1.38334933585266162153
35.30000 1.38828769856971649246
35.40000 1.39315873585245123710
35.50000 1.39795502527584913717
35.60000 1.40266964017939733833
35.70000 1.40729563219992976712
35.80000 1.41182642318700070432
35.90000 1.41625538864605913279
36.00000 1.42057799983175862218
36.10000 1.42478643418197942919
36.20000 1.42887529932146283147
36.30000 1.43283846235017016310
36.40000 1.43666500427761516487
36.50000 1.44034853487793016187
36.60000 1.44388208225117884797
36.70000 1.44725749383791411066
36.80000 1.45046580076642965294
36.90000 1.45350579622132914286
37.00000 1.45637086235100158295
37.10000 1.45906075513701621869
37.20000 1.46157606086751434586
37.30000 1.46391281526530807264
37.40000 1.46607309700880876644
37.50000 1.46805520969308235345
37.60000 1.46985748127156872324
37.70000 1.47147953555358696330
37.80000 1.47291707629316321943
37.90000 1.47417076504182513244
38.00000 1.47523823724610663306
38.10000 1.47611742082735410009
38.20000 1.47680515289898687433
38.30000 1.47730234408261872222
38.40000 1.47760870750750518172
38.50000 1.47772766739511242054
38.60000 1.47766297115783475939
38.70000 1.47742173520393289224
38.80000 1.47701352488763622695
38.90000 1.47644828228014813861
39.00000 1.47573117598599237561
39.10000 1.47486800596324551228
39.20000 1.47386237411401475806
39.30000 1.47270796037265989920
39.40000 1.47140158628329608036
39.50000 1.46993358511226622017
39.60000 1.46829593434668339682
39.70000 1.46648176818533956160
39.80000 1.46448213694978198597
39.90000 1.46229238646653699931
40.00000 1.45991266582251419276
40.10000 1.45733999527941316978
40.20000 1.45457576964866288810
40.30000 1.45162081520037456371
40.40000 1.44847697333302471798
40.50000 1.44514827157561932988
40.60000 1.44163368419408125315
40.70000 1.43793722692125889616
40.80000 1.43406238380483294789
40.90000 1.43001096427160305881
41.00000 1.42578434743126563754
41.10000 1.42138702269051267710
41.20000 1.41682092131998107363
41.30000 1.41208976708918898673
41.40000 1.40719870366057401367
41.50000 1.40215236345591201945
41.60000 1.39695233352716799132
41.70000 1.39160632175518662380
41.80000 1.38611617540558266150
41.90000 1.38048552565066758833
42.00000 1.37471565335999575210
42.10000 1.36880697368694027266
42.20000 1.36275726201147062535
42.30000 1.35656553739692208060
42.40000 1.35022604078946722112
42.50000 1.34373644574410498497
42.60000 1.33709064004651532075
42.70000 1.33028702653637872722
42.80000 1.32332438022617870908
42.90000 1.31620250319280277533
43.00000 1.30892715334429516906
43.10000 1.30150610409402229587
43.20000 1.29394777558601645443
43.30000 1.28625982717178880257
43.40000 1.27845295411720176446
43.50000 1.27053246806644024464
43.60000 1.26250703614554164590
43.70000 1.25438447612524287010
43.80000 1.24617510973779282910
43.90000 1.23789243720648039186
44.00000 1.22955258229406358316
44.10000 1.22117548743413614263
44.20000 1.21278104344889889938
44.30000 1.20439006536296205036
44.40000 1.19601996869032249448
44.50000 1.18768640408190242110
44.60000 1.17940220554313022702
44.70000 1.17117808020386037277
44.80000 1.16302627619155707534
44.90000 1.15496253182733161770
45.00000 1.14700582848867860493
45.10000 1.13918201074762412173
45.20000 1.13152118740569767556
45.30000 1.12405236682905481082
45.40000 1.11681011389089774843
45.50000 1.10982569056090965946
45.60000 1.10312744708034529078
45.70000 1.09673749274336381647
45.80000 1.09067897056237405021
45.90000 1.08496709626467474730
46.00000 1.07961636526823730804
46.10000 1.07463594603986702860
46.20000 1.07003684423901965002
46.30000 1.06582773803556079153
46.40000 1.06201995672915676147
46.50000 1.05862492077316978302
46.60000 1.05565877117466323830
46.70000 1.05313967335202029222
46.80000 1.05109348977005846546
46.90000 1.04953890714922998513
47.00000 1.04850029414397400063
47.10000 1.04799571145305742610
47.20000 1.04803727135631965557
47.30000 1.04863070876643699404
47.40000 1.04977351053167654217
47.50000 1.05146284390367308879
47.60000 1.05368335986718514752
47.70000 1.05642110453833702270
47.80000 1.05966017112327100995
47.90000 1.06338017440612461326
48.00000 1.06756251753094066748
48.10000 1.07218633770254692608
48.20000 1.07723027980928943065
48.30000 1.08267375236356404429
48.40000 1.08849481140334334622
48.50000 1.09467297060309294913
48.60000 1.10118592254033106123
48.70000 1.10801708348247049940
48.80000 1.11514791558295081628
48.90000 1.12256038961696844650
49.00000 1.13023968065937235523
49.10000 1.13816966235355263048
49.20000 1.14632979039367200770
49.30000 1.15470707101368353922
49.40000 1.16328335841960706697
49.50000 1.17204573780463021655
49.60000 1.18097639678742098050
49.70000 1.19006674965986676792
49.80000 1.19930224220502481306
49.90000 1.20867407615535462844
50.00000 1.21817057691605735154
50.10000 1.22778195602232239353
50.20000 1.23749571554248219142
50.30000 1.24730144821971564966
50.40000 1.25719022282548793293
50.50000 1.26715376047502617195
50.60000 1.27718402721808261737
50.70000 1.28727748921046545270
50.80000 1.29743121193572339617
50.90000 1.30764188807983663490
51.00000 1.31790562241535338250
51.10000 1.32821462403671794536
51.20000 1.33856171880828864528
51.30000 1.34894020184550805016
51.40000 1.35933937720202897092
51.50000 1.36975668154092243508
51.60000 1.38018815508683452836
51.70000 1.39063209315656166471
51.80000 1.40108778077927722679
51.90000 1.41155877049345699568
52.00000 1.42204328394778476236
52.10000 1.43254039467967534168
52.20000 1.44304928685232369647
52.30000 1.45356678555785664319
52.40000 1.46408803855437600525
52.50000 1.47461005869111038015
52.60000 1.48512830726136251907
52.70000 1.49563686227807316637
52.80000 1.50613242003915445894
52.90000 1.51661107432953950456
53.00000 1.52706515753618057592
53.10000 1.53749165446482993259
53.20000 1.54788649148508302368
53.30000 1.55824658166061766592
53.40000 1.56857127772792014744
53.50000 1.57885814038215605610
53.60000 1.58911112408226505372
53.70000 1.59933304265403083055
53.80000 1.60952559485768973589
53.90000 1.61969249056665074111
54.00000 1.62983517495359020736
54.10000 1.63995505224167653100
54.20000 1.65005011877639644015
54.30000 1.66012102393711043562
54.40000 1.67016802210675797623
54.50000 1.68019109617031359865
54.60000 1.69019447529152691879
54.70000 1.70018480067197401116
54.80000 1.71016991539261969324
54.90000 1.72016018416338191907
55.00000 1.73016138211959869185
55.10000 1.74018114233834863723
55.20000 1.75022500875887383715
55.30000 1.76029758194090580873
55.40000 1.77039901877684060130
55.50000 1.78053318446891070573
55.60000 1.79070524859229694502
55.70000 1.80092225622123955137
55.80000 1.81118796244453877498
55.90000 1.82150403969164998390
56.00000 1.83187000657224583535
56.10000 1.84228307236293087533
56.20000 1.85273610401130792019
56.30000 1.86322380379008683380
56.40000 1.87373867846746441655
56.50000 1.88427649500677049654
56.60000 1.89483551960823238099
56.70000 1.90541183055369948545
56.80000 1.91600310355333193024
56.90000 1.92660599125560699061
57.00000 1.93721634604862861197
57.10000 1.94782849041028250383
57.20000 1.95843484044657457171
57.30000 1.96903200534399643363
57.40000 1.97961443035758859867
57.50000 1.99018349846741519001
57.60000 2.00073258310899710303
57.70000 2.01125827499975745904
57.80000 2.02175705037326381521
57.90000 2.03221758821121317447
58.00000 2.04263244422925976396
58.10000 2.05298883917204966377
58.20000 2.06327706494256364571
58.30000 2.07349137605006691284
58.40000 2.08362553929106944991
58.50000 2.09367951999583737629
58.60000 2.10365024928052144111
58.70000 2.11353960093725237017
58.80000 2.12334504952044946716
58.90000 2.13306233064507517217
59.00000 2.14268905926781639503
59.10000 2.15221814739166252575
59.20000 2.16164608982807359089
59.30000 2.17096767614559383609
59.40000 2.18018035820594439186
59.50000 2.18928407508710481644
59.60000 2.19827513972819153109
59.70000 2.20715182056717611742
59.80000 2.21591200508729587955
59.90000 2.22454645067685651147
60.00000 2.23304860768994457641
60.10000 2.24141083236719457057
60.20000 2.24962634947850839756
60.30000 2.25768826278430211446
60.40000 2.26559569525478221411
60.50000 2.27334680500930169891
60.60000 2.28094455439232454833
60.70000 2.28838704963496068111
60.80000 2.29567800225750301107
60.90000 2.30281222062155992893
61.00000 2.30978924607354599225
61.10000 2.31660459379368407571
61.20000 2.32325428041701883786
61.30000 2.32973885978965462248
61.40000 2.33606051322777167479
61.50000 2.34222142431069057113
61.60000 2.34822877230200890833
61.70000 2.35408717512032676211
61.80000 2.35979978386917393157
61.90000 2.36537056458602274541
62.00000 2.37079684309495401352
62.10000 2.37607635827344572314
62.20000 2.38120658872639607854
62.30000 2.38618534662439832861
62.40000 2.39101192965217135070
62.50000 2.39569055874689292060
62.60000 2.40022494214729799353
62.70000 2.40461983448402920304
62.80000 2.40887854767856654595
62.90000 2.41300413396351229707
63.00000 2.41699362209936333956
63.10000 2.42084689378366099098
63.20000 2.42455415752443030471
63.30000 2.42811402351104590790
63.40000 2.43152129435133674709
63.50000 2.43477672619236279736
63.60000 2.43788375326183262211
63.70000 2.44085099900424073386
63.80000 2.44368725877453475746
63.90000 2.44640306285227659743
64.00000 2.44901035094545894816
64.10000 2.45151617288770909711
64.20000 2.45392625356631286031
64.30000 2.45624513390683381929
64.40000 2.45847492254303867243
64.50000 2.46061269464863161345
64.60000 2.46266136091789932480
64.70000 2.46462215484706701928
64.80000 2.46649738076062022807
64.90000 2.46828942767152004831
65.00000 2.47000537130306662011
65.10000 2.47165012164464734136
65.20000 2.47322587248071622626
65.30000 2.47474192990259087338
65.40000 2.47620078975393269702
65.50000 2.47760917926576951080
65.60000 2.47897468788065684033
65.70000 2.48030639501514005994
65.80000 2.48161490615465960534
65.90000 2.48290911463267217190
66.00000 2.48420117441200804211
66.10000 2.48550028446447778715
66.20000 2.48681196477417648763
66.30000 2.48813914446700508478
66.40000 2.48948534362064481707
66.50000 2.49085118380303884424
66.60000 2.49223962955812096202
66.70000 2.49365741701040401753
66.80000 2.49511224349707362017
66.90000 2.49661411923048292288
67.00000 2.49817310079065577949
67.10000 2.49979523979225146455
67.20000 2.50148491141281921584
67.30000 2.50324182301151240572
67.40000 2.50505987454212359391
67.50000 2.50693567469410750335
67.60000 2.50886561208586858019
67.70000 2.51084842296662743010
67.80000 2.51288328288482193086
67.90000 2.51497493329555871341
68.00000 2.51712603061706069990
68.10000 2.51933385380441390995
68.20000 2.52159727430729905601
68.30000 2.52390592100636746376
68.40000 2.52625192695977967857
68.50000 2.52862328546760796454
68.60000 2.53101003752454525898
68.70000 2.53340640901889249167
68.80000 2.53580910677913608600
68.90000 2.53821463338662516662
69.00000 2.54062544761363830593
69.10000 2.54304103608042471556
69.20000 2.54545828552148935034
69.30000 2.54787261277913970986
69.40000 2.55027578626096828649
69.50000 2.55265828687096307163
69.60000 2.55500853365502480076
69.70000 2.55731682355511046679
69.80000 2.55957387985519964752
69.90000 2.56177371610101425835
70.00000 2.56391165421490293595
70.10000 2.56598202992557997376
70.20000 2.56797974281359937677
70.30000 2.56989956901840815885
70.40000 2.57173362891435550788
70.50000 2.57347543602595904008
70.60000 2.57511697535587691601
70.70000 2.57665049353729773561
70.80000 2.57807696139603249044
70.90000 2.57939034004956295215
71.00000 2.58059487984263039380
71.10000 2.58168782489943969600
71.20000 2.58267436968174522518
71.30000 2.58355040149132759279
71.40000 2.58431290684158446006
71.50000 2.58495859154784141002
71.60000 2.58548103331082280055
71.70000 2.58587559471912724110
71.80000 2.58613985798235591093
71.90000 2.58627485529767311311
72.00000 2.58628300985217006470
72.10000 2.58616848420844383315
72.20000 2.58593379907471722577
72.30000 2.58558042536100586097
72.40000 2.58510643607976033370
72.50000 2.58450706298783404969
72.60000 2.58377449794327059032
72.70000 2.58290014708486166054
72.80000 2.58187499663965141393
72.90000 2.58069610295943214531
73.00000 2.57935894464903817891
73.10000 2.57786411658275735423
73.20000 2.57621559440936542126
73.30000 2.57441249793384898413
73.40000 2.57245750337590611090
73.50000 2.57034656833159368411
73.60000 2.56807598500725830840
73.70000 2.56563875438222986006
73.80000 2.56302753274677094327
73.90000 2.56023653064594795457
74.00000 2.55726151219639638950
74.10000 2.55410434264029236821
74.20000 2.55076841743934096405
74.30000 2.54725745765185659609
74.40000 2.54357935307098292226
74.50000 2.53973884855136237686
74.60000 2.53574209384176134514
74.70000 2.53158812683224598820
74.80000 2.52727888792610302215
74.90000 2.52281384870881823055
75.00000 2.51818870004016974581
75.10000 2.51340312438036887230
75.20000 2.50845529699773601526
75.30000 2.50334563145283635841
75.40000 2.49807640184062424924
75.50000 2.49264973882553342585
75.60000 2.48706585066077412054
75.70000 2.48132850684184902426
75.80000 2.47543576523528479135
75.90000 2.46938515434206820291
76.00000 2.46317830269268164483
76.10000 2.45680961922306873729
76.20000 2.45028051102338076772
76.30000 2.44358904163281923979
76.40000 2.43674200494964177075
76.50000 2.42974175977304221827
76.60000 2.42259616585203898898
76.70000 2.41531146730706348460
76.80000 2.40789359376945890823
76.90000 2.40034493509349609892
77.00000 2.39266785361654407796
77.10000 2.38486120721814752739
77.20000 2.37692499278479547060
77.30000 2.36886180268119482377
77.40000 2.36067691808366695014
77.50000 2.35238000678483067233
77.60000 2.34398506665336927440
77.70000 2.33550583739005028417
77.80000 2.32695751374923044597
77.90000 2.31835111262142516737
78.00000 2.30969516097557774659
78.10000 2.30099237728637423663
78.20000 2.29224792698891975680
78.30000 2.28346769917706521518
78.40000 2.27465720223817461263
78.50000 2.26583403044221224354
78.60000 2.25701569009256114209
78.70000 2.24822419745918578617
78.80000 2.23948507140078966859
78.90000 2.23081439854350052561
79.00000 2.22222920503759017625
79.10000 2.21373852991291634156
79.20000 2.20535025706054229938
79.30000 2.19707266125861208395
79.40000 2.18891674683369353584
79.50000 2.18089661706945659611
79.60000 2.17302913970084625738
79.70000 2.16533914894041483036
79.80000 2.15784575924160992846
79.90000 2.15056958103219715377
80.00000 2.14352446962146900516
80.10000 2.13671749017061214301
80.20000 2.13015681982946973828
80.30000 2.12384295358884763280
80.40000 2.11777535383831492921
80.50000 2.11195222134924255014
80.60000 2.10636809414546535473
80.70000 2.10101649058354608622
80.80000 2.09588994826493692977
80.90000 2.09097268318694206703
81.00000 2.08625409481419592491
81.10000 2.08172149086327107553
81.20000 2.07736319272702047169
81.30000 2.07317207564519351935
81.40000 2.06913782799044104663
81.50000 2.06524955861779571038
81.60000 2.06149615624647721534
81.70000 2.05785848570133704420
81.80000 2.05431830789753708995
81.90000 2.05085397546704918978
82.00000 2.04744771935744430133
82.10000 2.04408111800143587158
82.20000 2.04074459483150414149
82.30000 2.03742775924276637897
82.40000 2.03412951159457887650
82.50000 2.03084715767016794965
82.60000 2.02757295740128670714
82.70000 2.02430324791741615186
82.80000 2.02102557732874820734
82.90000 2.01772739152567386659
83.00000 2.01439726722238183242
83.10000 2.01101868806955645356
83.20000 2.00758129027967383077
83.30000 2.00407539995006175915
83.40000 2.00049553465485146031
83.50000 1.99683969812326197152
83.60000 1.99310085197387841566
83.70000 1.98927587417255930485
83.80000 1.98536236504498090075
83.90000 1.98135384959880399451
84.00000 1.97724670307071191231
84.10000 1.97303480867875212456
84.20000 1.96871893589232284805
84.30000 1.96429830085071345815
84.40000 1.95977193382138218639
84.50000 1.95514095117615497200
84.60000 1.95040831174321034782
84.70000 1.94557210029697948482
84.80000 1.94063383581911196151
84.90000 1.93559218605108033743
85.00000 1.93044430001852164291
85.10000 1.92518980819320773797
85.20000 1.91982349491144627985
85.30000 1.91434615373735373982
85.40000 1.90875591226405897411
85.50000 1.90304877977234204158
85.60000 1.89722508761506735458
85.70000 1.89128255174894478271
85.80000 1.88521653753249257878
85.90000 1.87902502166256423696
86.00000 1.87270338864273965407
86.10000 1.86624710665736867204
86.20000 1.85965391544502172190
86.30000 1.85292201280733885073
86.40000 1.84605058443099007080
86.50000 1.83904514277382544082
86.60000 1.83190814599122299988
86.70000 1.82464555127454822619
86.80000 1.81726544083136077229
86.90000 1.80977128070427728290
87.00000 1.80216924561540556769
87.10000 1.79446058270835249907
87.20000 1.78664681458955395860
87.30000 1.77872729131674369775
87.40000 1.77070353772900109378
87.50000 1.76257587556677967825
87.60000 1.75434571786122019194
87.70000 1.74601465480333239956
87.80000 1.73758491250672408685
87.90000 1.72905750502810056192
88.00000 1.72043579348780115991
88.10000 1.71171561922096159857
88.20000 1.70290046641223279688
88.30000 1.69398624027233467962
88.40000 1.68497300855800061091
88.50000 1.67585708637311910851
88.60000 1.66663879303135146962
88.70000 1.65732098469367122172
88.80000 1.64790406716107112106
88.90000 1.63839121847774806730
89.00000 1.62878885631041815523
89.10000 1.61910489372029260135
89.20000 1.60934692500374200702
89.30000 1.59952199138805215740
89.40000 1.58963511000009055537
89.50000 1.57969379978209701144
89.60000 1.56969759048741614611
89.70000 1.55964793063755257239
89.80000 1.54954028440340975860
89.90000 1.53937531634686152648
90.00000 1.52914764146108533962
90.10000 1.51885831606144224975
90.20000 1.50851013338194052716
90.30000 1.49810410745214900101
90.40000 1.48764469617277901953
90.50000 1.47713645146919314659
90.60000 1.46657904870177386562
90.70000 1.45597380617441054292
90.80000 1.44531723995841134504
90.90000 1.43460626508181679556
91.00000 1.42383666424312869637
91.10000 1.41300599045474679827
91.20000 1.40211623053261886131
91.30000 1.39117273132454691598
91.40000 1.38018465086125341969
91.50000 1.36916591490184271238
91.60000 1.35813077189716896569
91.70000 1.34709174952599275430
91.80000 1.33605625190296534909
91.90000 1.32502660479780555989
92.00000 1.31400070452073959304
92.10000 1.30297369846862219769
92.20000 1.29193749473455564695
92.30000 1.28088680859824612372
92.40000 1.26982286673575066786
92.50000 1.25874681223270631169
92.60000 1.24766552295436936947
92.70000 1.23658785823288755110
92.80000 1.22552496168172763987
92.90000 1.21448731758260859988
93.00000 1.20348918773290190286
93.10000 1.19254850969929101664
93.20000 1.18168601976201783276
93.30000 1.17092742462588175559
93.40000 1.16030253712814055882
93.50000 1.14983515348809891915
93.60000 1.13955283477335968584
93.70000 1.12947596553136091953
93.80000 1.11962574262340002701
93.90000 1.11002344661407940910
94.00000 1.10069720956719064447
94.10000 1.09168253353573446279
94.20000 1.08301858871997206361
94.30000 1.07474973295088564073
94.40000 1.06691770149435612407
94.50000 1.05955045378216888383
94.60000 1.05266653239523103972
94.70000 1.04626940324038913376
94.80000 1.04035702979554091154
94.90000 1.03492214482201510190
95.00000 1.02996495396202680698
95.10000 1.02549602673486746181
95.20000 1.02153464589557607426
95.30000 1.01810831119287107016
95.40000 1.01524811504774536074
95.50000 1.01298127310923176809
95.60000 1.01132538418700833082
95.70000 1.01028961915779378159
95.80000 1.00987655122297002465
95.90000 1.01008616645759484433
96.00000 1.01091658859076993583
96.10000 1.01236745414597361995
96.20000 1.01443750981418268926
96.30000 1.01712871108970274706
96.40000 1.02043238407549571456
96.50000 1.02433938086602918617
96.60000 1.02883358425986464295
96.70000 1.03389494806822612697
96.80000 1.03950018258247554768
96.90000 1.04562871411510118303
97.00000 1.05225980611681638060
97.10000 1.05937529073600730268
97.20000 1.06695715571526113646
97.30000 1.07498289978771290220
97.40000 1.08342713098943576344
97.50000 1.09225839762805211402
97.60000 1.10144341607002218259
97.70000 1.11094644320507187985
97.80000 1.12073029307947235481
97.90000 1.13076779469173068592
98.00000 1.14103254286326119665
98.10000 1.15150790028162637873
98.20000 1.16217860450491859844
98.30000 1.17303319341014387170
98.40000 1.18405856873256062763
98.50000 1.19524087166185879221
98.60000 1.20656412566013249588
98.70000 1.21800863616478516330
98.80000 1.22955413540071508313
98.90000 1.24118127135120758717
99.00000 1.25287872497939719784
99.10000 1.26463509765426010811
99.20000 1.27644815594954736884
99.30000 1.28831801204089357403
99.40000 1.30024814639398736579
99.50000 1.31224312788636847179
99.60000 1.32430392991223883930
99.70000 1.33642515902425303001
99.80000 1.34859549838563527662
99.90000 1.36080135482038670698
100.00000 1.37302508792993291029
100.10000 1.38524574277959793338
100.20000 1.39744575696303861939
100.30000 1.40960833459404602088
100.40000 1.42172094413671771018
100.50000 1.43377332483415941113
100.60000 1.44575675748481286495
100.70000 1.45766578583226683347
100.80000 1.46949095938049241201
100.90000 1.48122892897046808927
101.00000 1.49287442949164347993
101.10000 1.50442345865916355698
101.20000 1.51587484256253820844
101.30000 1.52722693177733085705
101.40000 1.53848311319234180276
101.50000 1.54964206652181457873
101.60000 1.56070837820971538475
101.70000 1.57168096589797765483
101.80000 1.58256472426785755143
101.90000 1.59335683441029617971
102.00000 1.60405766721866954205
102.10000 1.61466802655096877347
102.20000 1.62518497451336289420
102.30000 1.63560630680032534533
102.40000 1.64593066243903482363
102.50000 1.65615615813666556556
102.60000 1.66627901512741856890
102.70000 1.67629780844633928668
102.80000 1.68620866785964541844
102.90000 1.69601222795031757990
103.00000 1.70570478439177745070
103.10000 1.71528132413461553435
103.20000 1.72473930394422217445
103.30000 1.73407459754302381049
103.40000 1.74327777465927672510
103.50000 1.75234735572773927132
103.60000 1.76127732932749690803
103.70000 1.77006673155251409577
103.80000 1.77871507108052581429
103.90000 1.78722440301295125304
104.00000 1.79559856398110321055
104.10000 1.80383874651865708281
104.20000 1.81194867514093787037
104.30000 1.81992679000942232956
104.40000 1.82777160768352017860
104.50000 1.83548007810763230849
104.60000 1.84304913066879473244
104.70000 1.85047403257678814691
104.80000 1.85775446107094572628
104.90000 1.86488439629860166836
105.00000 1.87186782130603441814
105.10000 1.87870409088419243799
105.20000 1.88539693533510338099
105.30000 1.89195287660924578325
105.40000 1.89837952898886896946
105.50000 1.90469025357773068014
105.60000 1.91089718523865119015
105.70000 1.91701572524301427546
105.80000 1.92305894635343926578
105.90000 1.92903499938233365377
106.00000 1.93495511076691388964
106.10000 1.94082219348038165409
106.20000 1.94664088611664580952
106.30000 1.95241002594562600243
106.40000 1.95813182070309045881
106.50000 1.96380885401660209542
106.60000 1.96944140198534467592
106.70000 1.97503438680064504845
106.80000 1.98058442669985669056
106.90000 1.98609287062891396906
107.00000 1.99155637719899860232
107.10000 1.99696945787235313940
107.20000 2.00232936728226607708
107.30000 2.00763219234550032157
107.40000 2.01287716471944705699
107.50000 2.01806739391156112103
107.60000 2.02320980206749690410
107.70000 2.02831390508126231698
107.80000 2.03338892507901694826
107.90000 2.03844951216776521860
108.00000 2.04350527525817755105
108.10000 2.04856821745969689834
108.20000 2.05365232248620895912
108.30000 2.05876640990327020635
108.40000 2.06392116138528896086
108.50000 2.06912715840520540976
108.60000 2.07438718079966932676
108.70000 2.07970410577298231192
108.80000 2.08507514900662513267
108.90000 2.09049725152223053574
109.00000 2.09596701506989369892
109.10000 2.10148302703067292700
109.20000 2.10705107871973526108
109.30000 2.11268245951870391345
109.40000 2.11839238177963621565
109.50000 2.12419980056420304711
109.60000 2.13012447428031773224
109.70000 2.13617914100409659439
109.80000 2.14237260816343523375
109.90000 2.14870544423031608792
110.00000 2.15516981635693849562
110.10000 2.16175617533893030856
110.20000 2.16844920362963540645
110.30000 2.17523653126297968580
110.40000 2.18210601728101194473
110.50000 2.18905026894952780113
110.60000 2.19606159808553639759
110.70000 2.20313624377726580942
110.80000 2.21026825758368072347
110.90000 2.21745148526816703386
111.00000 2.22467637949073392862
111.10000 2.23193103564200656956
111.20000 2.23920375507746056476
111.30000 2.24647874958322274355
111.40000 2.25374343159397804599
111.50000 2.26098539928545314788
111.60000 2.26819434486796126479
111.70000 2.27536118441314718670
111.80000 2.28248060308844683947
111.90000 2.28954584988246086008
112.00000 2.29655425656743411501
112.10000 2.30350188428705219498
112.20000 2.31038643206823736748
112.30000 2.31720292511488945772
112.40000 2.32394899940080440655
112.50000 2.33061752641912482465
112.60000 2.33720433965603443982
112.70000 2.34369732004220203656
112.80000 2.35009079448135365015
112.90000 2.35637109859079709431
113.00000 2.36253262162959349897
113.10000 2.36856650149768858036
113.20000 2.37446854376847873204
113.30000 2.38023588289921383581
113.40000 2.38587237465481376070
113.50000 2.39137584321912894914
113.60000 2.39674846120676585279
113.70000 2.40198952023567330134
113.80000 2.40709627407733735621
113.90000 2.41206256470867687151
114.00000 2.41688225946672875982
114.10000 2.42154907496461859336
114.20000 2.42605803233331580583
114.30000 2.43040837879768674895
114.40000 2.43459881731302909133
114.50000 2.43863431987557330858
114.60000 2.44251708396829847025
114.70000 2.44625369402480412483
114.80000 2.44984757673635687762
114.90000 2.45329883622806946457
115.00000 2.45661311139869967111
115.10000 2.45979107934921985317
115.20000 2.46283708351100641778
115.30000 2.46575525753287201624
115.40000 2.46855079441420447349
115.50000 2.47122820856775588887
115.60000 2.47379430670741095066
115.70000 2.47625112944890950937
115.80000 2.47860073662116868176
115.90000 2.48084084540604901739
116.00000 2.48297161838471282998
116.10000 2.48498839975461454869
116.20000 2.48689092519334269253
116.30000 2.48867824094256909625
116.40000 2.49035370302894925946
116.50000 2.49191724049054245472
116.60000 2.49337461457880412102
116.70000 2.49473090673643597283
116.80000 2.49599148274568437077
116.90000 2.49716251986029135179
117.00000 2.49825270467841183121
117.10000 2.49927117114009859496
117.20000 2.50022684475509141750
117.30000 2.50113263126948147855
117.40000 2.50199915503762710603
117.50000 2.50284377993134042109
117.60000 2.50367897218692955974
117.70000 2.50452161188459302142
117.80000 2.50538671790085132956
117.90000 2.50628656519281529663
118.00000 2.50723663920500332177
118.10000 2.50824841043485961978
118.20000 2.50933305067800834559
118.30000 2.51049827470504348880
118.40000 2.51175488855939125850
118.50000 2.51311192626293507071
118.60000 2.51457701372696079928
118.70000 2.51615878795079226613
118.80000 2.51786897277360324518
118.90000 2.51971568741673710285
119.00000 2.52170695173031555014
119.10000 2.52385067531559798499
119.20000 2.52615476881959866984
119.30000 2.52862330137903300940
119.40000 2.53126057375391520555
119.50000 2.53407023615625145126
119.60000 2.53705455407427137965
119.70000 2.54021820213717073506
119.80000 2.54356261013189923010
119.90000 2.54709239299127113544
120.00000 2.55080809919601752859
120.10000 2.55470804254204358975
120.20000 2.55879122344692279898
120.30000 2.56305926025248195001
120.40000 2.56750974358910661564
120.50000 2.57214343375675688619
120.60000 2.57696301698375174799
120.70000 2.58196640800727692193
120.80000 2.58715555989700781656
120.90000 2.59252420918166162454
121.00000 2.59806707022066695528
121.10000 2.60377353956253269241
121.20000 2.60963025953582167609
121.30000 2.61562688414479330913
121.40000 2.62175056760573621125
121.50000 2.62799144496819091148
121.60000 2.63433913960617454893
121.70000 2.64078657185278795487
121.80000 2.64732109975442910947
121.90000 2.65393194041765132828
122.00000 2.66060697132721953634
122.10000 2.66732743505123494989
122.20000 2.67408010044014949286
122.30000 2.68084864247517711292
122.40000 2.68761809802527561413
122.50000 2.69437495931505420454
122.60000 2.70110331569194146587
122.70000 2.70779396289100991857
122.80000 2.71442821218797385236
122.90000 2.72099388985973285297
123.00000 2.72747547624648680359
123.10000 2.73385814452249881179
123.20000 2.74013228520558839095
123.30000 2.74628712379914857292
123.40000 2.75231933642991361374
123.50000 2.75822277301363023895
123.60000 2.76399738824207285103
123.70000 2.76963816011063076918
123.80000 2.77514207572873645117
123.90000 2.78050170877505486204
124.00000 2.78570872516959317506
124.10000 2.79075255731585776862
124.20000 2.79562439210456167460
124.30000 2.80031462451953780457
124.40000 2.80481929159669750015
124.50000 2.80913441728746757384
124.60000 2.81325846433366303308
124.70000 2.81719306037161748507
124.80000 2.82093705385515470562
124.90000 2.82448672440091316496
125.00000 2.82784338399335687113
125.10000 2.83100334174317074400
125.20000 2.83396349207501259934
125.30000 2.83672353159820634643
125.40000 2.83928058602350887838
125.50000 2.84164384880741168506
125.60000 2.84381733873837262670
125.70000 2.84581080884745393504
125.80000 2.84763660865269113431
125.90000 2.84930279814922443423
126.00000 2.85081983515093426185
126.10000 2.85219111729719121920
126.20000 2.85342638760648598583
126.30000 2.85452629739927251558
126.40000 2.85549490586728240445
126.50000 2.85633277583880271518
126.60000 2.85704364398620974233
126.70000 2.85762832806087642899
126.80000 2.85808778495150494913
126.90000 2.85842280212077793311
127.00000 2.85863154390627964329
127.10000 2.85871604054075297379
127.20000 2.85867585358973499690
127.30000 2.85851297396478506869
127.40000 2.85823078671562139480
127.50000 2.85783735596079715041
127.60000 2.85733730961134513374
127.70000 2.85673751031819512530
127.80000 2.85604614131687305273
127.90000 2.85527060826482784708
128.00000 2.85441741205696823713
128.10000 2.85349581264122411538
128.20000 2.85251802699474626825
128.30000 2.85149677225891314877
128.40000 2.85044754377869581590
128.50000 2.84938921112174494735
128.60000 2.84833616614507073530
128.70000 2.84730706489517916203
128.80000 2.84631356348997500960
128.90000 2.84536671151505531209
129.00000 2.84447321874701432387
129.10000 2.84363485811135744700
129.20000 2.84285439017231411911
129.30000 2.84213504916427220784
129.40000 2.84148017847124881188
129.50000 2.84089808083025041139
129.60000 2.84040017349404483520
129.70000 2.83999600857131487624
129.80000 2.83969989754428099849
129.90000 2.83951961641207895353
130.00000 2.83945764158861859222
130.10000 2.83951438251789807693
130.20000 2.83968702712710930185
130.30000 2.83996851572196130922
130.40000 2.84035178767225944476
130.50000 2.84083199958709279532
130.60000 2.84140636692501271659
130.70000 2.84207191963838240938
130.80000 2.84282524201154510573
130.90000 2.84366610557938042881
131.00000 2.84458686565272602856
131.10000 2.84558491903527630429
131.20000 2.84665043729257351188
131.30000 2.84777584050957212976
131.40000 2.84895063551020483454
131.50000 2.85015935430740433538
131.60000 2.85139328181925826743
131.70000 2.85263800639075129041
131.80000 2.85388159665130466323
131.90000 2.85511700038282143951
132.00000 2.85634084254628127529
132.10000 2.85755159481784335463
132.20000 2.85875122335942341787
132.30000 2.85994234519701463159
132.40000 2.86112682176148913191
132.50000 2.86230265820877160432
132.60000 2.86346491785982948158
132.70000 2.86460390400453095521
132.80000 2.86570893253554276595
132.90000 2.86676963624250771434
133.00000 2.86777631365802308455
133.10000 2.86872736134300500382
133.20000 2.86961928898695549592
133.30000 2.87045824657840999573
133.40000 2.87124556469853340895
133.50000 2.87199026704235193861
133.60000 2.87269674077320594574
133.70000 2.87336860012790562268
133.80000 2.87401267630155034429
133.90000 2.87462704193291829542
134.00000 2.87521376869790326899
134.10000 2.87577396537662535394
134.20000 2.87630942470068751815
134.30000 2.87681844865573677376
134.40000 2.87730522915678864200
134.50000 2.87777179414664497819
134.60000 2.87822009794126064156
134.70000 2.87865130670631937168
134.80000 2.87906690155439076417
134.90000 2.87946785182071445886
135.00000 2.87985159344730818023
135.10000 2.88021810118904016306
135.20000 2.88056337674577123684
135.30000 2.88088372507569281106
135.40000 2.88117836406044115635
135.50000 2.88144641490519479693
135.60000 2.88168682028529949689
135.70000 2.88190416440536759220
135.80000 2.88210073645197211035
135.90000 2.88228354554544130124
136.00000 2.88245991708020113450
136.10000 2.88263764864854285417
136.20000 2.88282523742213690229
136.30000 2.88303007199370017254
136.40000 2.88326213819988972573
136.50000 2.88352517499362228127
136.60000 2.88382665157980672962
136.70000 2.88416912452824097560
136.80000 2.88455357556849687298
136.90000 2.88498109189384463112
137.00000 2.88544775620595841000
137.10000 2.88595388250349558492
137.20000 2.88649664158491616977
137.30000 2.88707596663579325359
137.40000 2.88769104983168169946
137.50000 2.88834319851710142994
137.60000 2.88903260445170469522
137.70000 2.88975741761553403924
137.80000 2.89052096367644426049
137.90000 2.89131766334140462256
138.00000 2.89214761423029720154
138.10000 2.89300939700478677860
138.20000 2.89390150980592288712
138.30000 2.89482622447030488414
138.40000 2.89578234660376365793
138.50000 2.89677082635993142867
138.60000 2.89779254374722277150
138.70000 2.89884251680321537262
138.80000 2.89991622104742881139
138.90000 2.90100780106172758288
139.00000 2.90210790073784127727
139.10000 2.90321194149187117179
139.20000 2.90431102291421260927
139.30000 2.90540302341086579932
139.40000 2.90648476866144956579
139.50000 2.90755125711878035672
139.60000 2.90859893274029790220
139.70000 2.90961908425656295563
139.80000 2.91060467020737806002
139.90000 2.91154543707512831938
140.00000 2.91243297460902952193
140.10000 2.91326305936882397424
140.20000 2.91403076141725037898
140.30000 2.91473712219901573750
140.40000 2.91538074257805990605
140.50000 2.91596700940699944675
140.60000 2.91649492486460534900
140.70000 2.91696505305257299717
140.80000 2.91737718351981357234
140.90000 2.91772727547144131638
141.00000 2.91801032389726133401
141.10000 2.91822273113294078459
141.20000 2.91836116473852495651
141.30000 2.91841797029760629179
141.40000 2.91839499604388713391
141.50000 2.91829346536310497903
141.60000 2.91811515124043725595
141.70000 2.91787227585684428635
141.80000 2.91757871858926884379
141.90000 2.91724947395333332331
142.00000 2.91690201143079196170
142.10000 2.91655247913182594253
142.20000 2.91621506806768282976
142.30000 2.91590024757089384215
142.40000 2.91561325751976234218
142.50000 2.91535755404444344805
142.60000 2.91513133275689656362
142.70000 2.91493656376000745379
142.80000 2.91477464566182200074
142.90000 2.91465006391110354851
143.00000 2.91457288425800050363
143.10000 2.91455241203739549426
143.20000 2.91460118763957138410
143.30000 2.91473107104463412792
143.40000 2.91495298155647786771
143.50000 2.91527426616296258212
143.60000 2.91570243994736198114
143.70000 2.91624178714642932468
143.80000 2.91689659227148469031
143.90000 2.91767337740210393139
144.00000 2.91857864468048898934
144.10000 2.91962129530389608713
144.20000 2.92081475068361704547
144.30000 2.92216656722388089127
144.40000 2.92368987446086695920
144.50000 2.92539598231521470721
144.60000 2.92729046395433741555
144.70000 2.92938321467949972958
144.80000 2.93167523439773253476
144.90000 2.93417203003999068520
145.00000 2.93687454647725802377
145.10000 2.93978312536571309573
145.20000 2.94289895411735127416
145.30000 2.94621940870312644133
145.40000 2.94974390338483452555
145.50000 2.95346801409089243584
145.60000 2.95738847616981154693
145.70000 2.96150000834273171203
145.80000 2.96579342972601515607
145.90000 2.97026304807520372586
146.00000 2.97490115054164446770
146.10000 2.97970152701810051611
146.20000 2.98465782076773417185
146.30000 2.98977037959004470434
146.40000 2.99503956307391705880
146.50000 3.00046679158210314627
146.60000 3.00605879205979602543
146.70000 3.01181987768010456100
146.80000 3.01775848417778456255
146.90000 3.02387956732572271270
147.00000 3.03018858553110519105
147.10000 3.03669383476750912311
147.20000 3.04339969545999659186
147.30000 3.05031223437158970458
147.40000 3.05743879243068413057
147.50000 3.06478415476326815337
147.60000 3.07235131073742932403
147.70000 3.08014100104443270598
147.80000 3.08815220398234257756
147.90000 3.09637807099084720281
148.00000 3.10481525832810220038
148.10000 3.11345414255758711664
148.20000 3.12228665478828192745
148.30000 3.13130618564857052210
148.40000 3.14050400549481866124
148.50000 3.14987447288475291075
148.60000 3.15940708927118159050
148.70000 3.16908973318680264850
148.80000 3.17890760164148212381
148.90000 3.18884336363045590091
149.00000 3.19887930167316566104
149.10000 3.20899759347557005923
149.20000 3.21918574700078466907
149.30000 3.22943202904117491196
149.40000 3.23973066721556346105
149.50000 3.25007782697553259683
149.60000 3.26047166280371159431
149.70000 3.27090679496343949247
149.80000 3.28137958281345439348
149.90000 3.29187769973916254542
150.00000 3.30238824173385161960
150.10000 3.31289253550956584601
150.20000 3.32337135514600594867
150.30000 3.33380279899501554185
150.40000 3.34417049494743912944
150.50000 3.35445507725487359819
150.60000 3.36464498816665649124
150.70000 3.37472600608375316440
150.80000 3.38468617558245715714
150.90000 3.39451404085209227758
151.00000 3.40419860689134881151
151.10000 3.41372520406974175651
151.20000 3.42308462035208822852
151.30000 3.43226217376513940452
151.40000 3.44125114348662440077
151.50000 3.45004042495287292539
151.60000 3.45862346496463821120
151.70000 3.46699502606738678891
151.80000 3.47515105463963968968
151.90000 3.48309129978687179402
152.00000 3.49081555025827739594
152.10000 3.49832698859326184628
152.20000 3.50563461947448254030
152.30000 3.51274903520191718235
152.40000 3.51967911864362999064
152.50000 3.52643403025067236263
152.60000 3.53302239448280316161
152.70000 3.53944634272833693991
152.80000 3.54570710374968789524
152.90000 3.55180460837839445472
153.00000 3.55774196882278127924
153.10000 3.56352401974407912086
153.20000 3.56916017983754828285
153.30000 3.57466766684387039677
153.40000 3.58006576060803665232
153.50000 3.58537302039857492984
153.60000 3.59061113570573108364
153.70000 3.59580006034081377704
153.80000 3.60095562195217840482
153.90000 3.60609255737689018070
154.00000 3.61122327428269103971
154.10000 3.61636153572800295594
154.20000 3.62151737381667133705
154.30000 3.62670363721355097989
154.40000 3.63193118198404194377
154.50000 3.63721556309740872086
154.60000 3.64256748996432460061
154.70000 3.64800066203680944452
154.80000 3.65352782145544910588
154.90000 3.65916074182345807479
155.00000 3.66490920814813637587
155.10000 3.67078136927058078910
155.20000 3.67678498553097336268
155.30000 3.68292432176063047596
155.40000 3.68919838997701504743
155.50000 3.69560902271547118269
155.60000 3.70215450601889385812
155.70000 3.70883567869297762988
155.80000 3.71564855225477427014
155.90000 3.72259401667627462488
156.00000 3.72967049303541022611
156.10000 3.73687537589441160105
156.20000 3.74420936077324607716
156.30000 3.75167217596154048615
156.40000 3.75926230159202910601
156.50000 3.76698385923818367507
156.60000 3.77483790487234034291
156.70000 3.78282781265787988548
156.80000 3.79095608189978903638
156.90000 3.79922648459314675798
157.00000 3.80763929781629919557
157.10000 3.81619836772841251630
157.20000 3.82490500855132348736
157.30000 3.83376562502626130477
157.40000 3.84278314994666333175
157.50000 3.85196372117936749396
157.60000 3.86131748800406206639
157.70000 3.87084688071396076502
157.80000 3.88055784524068137231
157.90000 3.89045243988947897278
158.00000 3.90053128071048803376
158.10000 3.91078950753757648464
158.20000 3.92122348459725003723
158.30000 3.93182689394001678498
158.40000 3.94259068250877395085
158.50000 3.95350843342897145260
158.60000 3.96457012353079712807
158.70000 3.97577043876089505792
158.80000 3.98710068810984506343
158.90000 3.99855608126095938091
159.00000 4.01013152850302405140
159.10000 4.02182444126766925688
159.20000 4.03363003035094927879
159.30000 4.04554619621479541942
159.40000 4.05757027728405463289
159.50000 4.06969790126466266677
159.60000 4.08192414520370527671
159.70000 4.09424370942986245678
159.80000 4.10665217552363448271
159.90000 4.11914364583489610548
160.00000 4.13171415895666722488
160.10000 4.14435604772309590712
160.20000 4.15706573780605495009
160.30000 4.16983640167489065004
160.40000 4.18266520668257645332
160.50000 4.19554596781408176242
160.60000 4.20847317554015068953
160.70000 4.22144328653945083412
160.80000 4.23444846851912935166
160.90000 4.24748283625725790877
161.00000 4.26054177915884308019
161.10000 4.27361642400227585048
161.20000 4.28670298181061291966
161.30000 4.29979201487432412762
161.40000 4.31287729899622810959
161.50000 4.32595095229904334614
161.60000 4.33900522747910503136
161.70000 4.35203482418936992586
161.80000 4.36503442317938656597
161.90000 4.37800372565179528537
162.00000 4.39093972850960458272
162.10000 4.40384339500464071622
162.20000 4.41671957497111197341
162.30000 4.42957245773731530682
162.40000 4.44240317222660464820
162.50000 4.45521377929387357024
162.60000 4.46800310843725801452
162.70000 4.48076850388557788523
162.80000 4.49350598260077984732
162.90000 4.50621101838995107661
163.00000 4.51888092311304436744
163.10000 4.53151342261986464481
163.20000 4.54411441855913218817
163.30000 4.55668862328577373685
163.40000 4.56924657294865189243
163.50000 4.58179727374247757648
163.60000 4.59435194954620340957
163.70000 4.60691906188051018162
163.80000 4.61950447249778079484
163.90000 4.63210544523956190130
164.00000 4.64472170243460334707
164.10000 4.65734667528508124477
164.20000 4.66997434632932432343
164.30000 4.68259762881939280554
164.40000 4.69521481160617399924
164.50000 4.70782078414036487417
164.60000 4.72041737195960247220
164.70000 4.73300523955393482723
164.80000 4.74558484763142760943
164.90000 4.75815797751756031373
165.00000 4.77072504148813841488
165.10000 4.78328206385500540450
165.20000 4.79582156298647124717
165.30000 4.80834060938916847028
165.40000 4.82082871311105597136
165.50000 4.83327668582391421941
165.60000 4.84568223206743097717
165.70000 4.85803416943119081639
165.80000 4.87033101545028456600
165.90000 4.88256989462864730017
166.00000 4.89474959614166575396
166.10000 4.90686769854547841160
166.20000 4.91892266965907891573
166.30000 4.93091259474947497268
166.40000 4.94283232341711142532
166.50000 4.95467961205222632909
166.60000 4.96644859438291176198
166.70000 4.97813622370019119186
166.80000 4.98974171401366225065
166.90000 5.00125810156854432263
167.00000 5.01268462752096543662
167.10000 5.02402137022345875291
167.20000 5.03526579748993985518
167.30000 5.04641643261384048057
167.40000 5.05747423150370584268
167.50000 5.06843999626729328807
167.60000 5.07931339764815063335
167.70000 5.09009724082025764986
167.80000 5.10079122011801224046
167.90000 5.11139993337255894283
168.00000 5.12192362981917175715
168.10000 5.13236756012534628365
168.20000 5.14273476986039014607
168.30000 5.15302896625014131115
168.40000 5.16325326864109969354
168.50000 5.17340929420309832883
168.60000 5.18349735638815581329
168.70000 5.19351572896511020088
168.80000 5.20346250434400651307
168.90000 5.21333685676889672438
169.00000 5.22313667165679286133
169.10000 5.23286347410870256119
169.20000 5.24251795845603184138
169.30000 5.25210618960251031213
169.40000 5.26162917016241272852
169.50000 5.27108860816824061098
169.60000 5.28048598995338685672
169.70000 5.28982316892332422700
169.80000 5.29909726862623271851
169.90000 5.30831074782788126102
170.00000 5.31746390168330150743
170.10000 5.32656031512513711439
170.20000 5.33560239484587157144
170.30000 5.34459585225992555591
170.40000 5.35354381743999551249
170.50000 5.36244956613346621039
170.60000 5.37131215669188230432
170.70000 5.38013374507929867689
170.80000 5.38891022830284304969
170.90000 5.39764308961615208424
171.00000 5.40632925957603880750
171.10000 5.41497310445111998619
171.20000 5.42357332864975653405
171.30000 5.43213614232237371674
171.40000 5.44066747357399154622
171.50000 5.44917287525969394253
171.60000 5.45765949892396639977
171.70000 5.46613664143835687191
171.80000 5.47461073610654075332
171.90000 5.48309055113163346342
172.00000 5.49158432643385710215
172.10000 5.50009893277157333716
172.20000 5.50864391099270456374
172.30000 5.51723215043231618410
172.40000 5.52587399792367686954
172.50000 5.53457955084196075014
172.60000 5.54336315382043141855
172.70000 5.55223032569480136115
172.80000 5.56119129212707445777
172.90000 5.57025201249656208048
173.00000 5.57941737543643529848
173.10000 5.58869293177402975482
173.20000 5.59808652209922528989
173.30000 5.60761066161667468523
173.40000 5.61728019736607050446
173.50000 5.62711067098888681524
173.60000 5.63711622502170873947
173.70000 5.64731123117081267173
173.80000 5.65770459007308015882
173.90000 5.66829927677403074503
174.00000 5.67909755560846128347
174.10000 5.69009516844173705600
174.20000 5.70129000284689956061
174.30000 5.71267838855348131175
174.40000 5.72425569101669321998
174.50000 5.73601926209152474111
174.60000 5.74796293337665844067
174.70000 5.76008083890156874940
174.80000 5.77236358914621732094
174.90000 5.78480823265845174723
175.00000 5.79740518444295042185
175.10000 5.81015286192919368357
175.20000 5.82304667493581061025
175.30000 5.83608169539469349604
175.40000 5.84925398588606340234
175.50000 5.86255325334789602881
175.60000 5.87596550721921784155
175.70000 5.88947327213503873288
175.80000 5.90305735505695387445
175.90000 5.91669512078584289124
176.00000 5.93036803362472605994
176.10000 5.94405934352450757898
176.20000 5.95775445598448610652
176.30000 5.97143950206514275123
176.40000 5.98510576967324780459
176.50000 5.99873958419883401425
176.60000 6.01232368958433574455
176.70000 6.02584244602794107936
176.80000 6.03927502354719725840
176.90000 6.05260013349841243252
177.00000 6.06579952782508301055
177.10000 6.07885871014074483234
177.20000 6.09176745475908658310
177.30000 6.10452100370708856487
177.40000 6.11711764818439633057
177.50000 6.12956149954187179619
177.60000 6.14185234623220163260
177.70000 6.15399168494075883895
177.80000 6.16597955653333317147
177.90000 6.17781130210853882794
178.00000 6.18948209692806204177
178.10000 6.20098761149294669351
178.20000 6.21232302757140921679
178.30000 6.22348294111207474433
178.40000 6.23446691172878068070
178.50000 6.24526801614982733640
178.60000 6.25588859634192974493
178.70000 6.26632207131208665263
178.80000 6.27656522602378441976
178.90000 6.28661527251747766757
179.00000 6.29647154840780647198
179.10000 6.30612885756586803984
179.20000 6.31558790074930395628
179.30000 6.32484877629252097203
179.40000 6.33391185815345870605
179.50000 6.34277881797923015041
179.60000 6.35144207920413929047
179.70000 6.35990066018000001276
179.80000 6.36814687229377585749
179.90000 6.37617268515572749304
180.00000 6.38397236443462370976
180.10000 6.39154612675673334219
180.20000 6.39889299876470820800
180.30000 6.40602094751882621409
180.40000 6.41294366636617197097
180.50000 6.41967541364055259039
180.60000 6.42623368874716537879
180.70000 6.43263416841351238364
180.80000 6.43888998115467104150
180.90000 6.44500519787470768801
181.00000 6.45098470478244119670
181.10000 6.45682529008807857181
181.20000 6.46252665309884814868
181.30000 6.46808581186574858509
181.40000 6.47350256519830229069
181.50000 6.47878031599135177838
181.60000 6.48392288137559513956
181.70000 6.48893979415004281329
181.80000 6.49383612365734095447
181.90000 6.49862100367285613259
182.00000 6.50329937667658046437
182.10000 6.50787601886045459718
182.20000 6.51235431461595154507
182.30000 6.51673494364877479478
182.40000 6.52102193172757240650
182.50000 6.52521998479943969467
182.60000 6.52933576540378263307
182.70000 6.53338280620950604344
182.80000 6.53737294624973954453
182.90000 6.54132350645853625480
183.00000 6.54525181677198726859
183.10000 6.54917255773498458520
183.20000 6.55309777385695657682
183.30000 6.55703416779850248173
183.40000 6.56098863362085089354
183.50000 6.56496357337167560920
183.60000 6.56896403589272210288
183.70000 6.57299521616393693233
183.80000 6.57706342560553387278
183.90000 6.58117497785471435644
184.00000 6.58534095009878740598
184.10000 6.58956672188430003455
184.20000 6.59386146991829060218
184.30000 6.59823162128679747668
184.40000 6.60268641540895837204
184.50000 6.60722995908784757956
184.60000 6.61187039642747383457
184.70000 6.61661253177371721484
184.80000 6.62145736541156021056
184.90000 6.62640291594232896296
185.00000 6.63145080998328751080
185.10000 6.63659581582259686130
185.20000 6.64183938891245698270
185.30000 6.64718416182634434463
185.40000 6.65263500566564977395
185.50000 6.65819773622892638705
185.60000 6.66387983472098632349
185.70000 6.66968607803358313350
185.80000 6.67561257036490996509
185.90000 6.68165371811095879392
186.00000 6.68780167711550788626
186.10000 6.69404489843032050752
186.20000 6.70037378405428960886
186.30000 6.70678037289592479167
186.40000 6.71326135017146490952
186.50000 6.71981699859817611089
186.60000 6.72644507833476627428
186.70000 6.73314673907067021675
186.80000 6.73991457538699076351
186.90000 6.74674463474333671923
187.00000 6.75362060236914700200
187.10000 6.76053069980611803152
187.20000 6.76745853267369492789
187.30000 6.77439176053090392868
187.40000 6.78131690843268288559
187.50000 6.78823043318323129536
187.60000 6.79512797377518122633
187.70000 6.80200689702458328814
187.80000 6.80886991518893684319
187.90000 6.81571626614767466583
188.00000 6.82254443563968295536
188.10000 6.82935486265203530461
188.20000 6.83614152649036370138
188.30000 6.84290321538884546570
188.40000 6.84963536812077318624
188.50000 6.85633679773514334905
188.60000 6.86300606788446603366
188.70000 6.86964275367715173299
188.80000 6.87624705439602424411
188.90000 6.88281871581905024970
189.00000 6.88935830281442104644
189.10000 6.89586604831539633061
189.20000 6.90234241279139961503
189.30000 6.90878557510225526321
189.40000 6.91519815279858773766
189.50000 6.92157841618210665201
189.60000 6.92792830312172038430
189.70000 6.93424957076113608205
189.80000 6.94054248897202559298
189.90000 6.94681015058228001953
190.00000 6.95305112759815681768
190.10000 6.95926517927690408827
190.20000 6.96545112876825803661
190.30000 6.97160666306856414003
190.40000 6.97772885850389001771
190.50000 6.98381639768787163381
190.60000 6.98986842488140115634
190.70000 6.99588725092979182155
190.80000 7.00187453766068276299
190.90000 7.00783427795870469669
191.00000 7.01377235129348919475
191.10000 7.01969246809694648178
191.20000 7.02559856024033015629
191.30000 7.03149758555238359117
191.40000 7.03739201980712454327
191.50000 7.04328383368958090720
191.60000 7.04917550862283467943
191.70000 7.05506946063927849688
191.80000 7.06096305041217447666
191.90000 7.06685739093983698595
192.00000 7.07275125203940704798
192.10000 7.07864483680626541999
192.20000 7.08453887536443687203
192.30000 7.09043221238635071121
192.40000 7.09632866810056931145
192.50000 7.10223222159371525009
192.60000 7.10814595528440172729
192.70000 7.11407556554370597444
192.80000 7.12002287438425298771
192.90000 7.12599184769594021460
193.00000 7.13198375316047673902
193.10000 7.13799719279301762321
193.20000 7.14403282528027022502
193.30000 7.15008976151775314200
193.40000 7.15617044360152170907
193.50000 7.16227368469685051032
193.60000 7.16840523026565511977
193.70000 7.17456786560765623370
193.80000 7.18076557504950164210
193.90000 7.18700205668058787150
194.00000 7.19327938157889151787
194.10000 7.19959902887244131002
194.20000 7.20595971656482409453
194.30000 7.21236069783569546066
194.40000 7.21879795609421388936
194.50000 7.22526899440353016397
194.60000 7.23177144227574437797
194.70000 7.23830183809635006851
194.80000 7.24485650889870972053
194.90000 7.25143285233684005599
195.00000 7.25802711227079944696
195.10000 7.26463947494251086871
195.20000 7.27126856972688088317
195.30000 7.27791459883303384726
195.40000 7.28457908577626741658
195.50000 7.29126136369455624522
195.60000 7.29796119608435572284
195.70000 7.30467610280736540749
195.80000 7.31139891356975542777
195.90000 7.31812555041630862016
196.00000 7.32484840106633196660
196.10000 7.33156000730615312066
196.20000 7.33825419503235796705
196.30000 7.34492825587786119390
196.40000 7.35157956853498253694
196.50000 7.35820715304237680307
196.60000 7.36481056591797206831
196.70000 7.37139080822676230463
196.80000 7.37794973783787713870
196.90000 7.38448606336392241687
197.00000 7.39100171138378238164
197.10000 7.39749944543424754692
197.20000 7.40398074866567977626
197.30000 7.41045042491986447807
197.40000 7.41690965678576942446
197.50000 7.42336312761951582545
197.60000 7.42981358048275663464
197.70000 7.43626613032979071849
197.80000 7.44272320849606767102
197.90000 7.44919206653204774245
198.00000 7.45567714941164817602
198.10000 7.46218508554786518168
198.20000 7.46872374338166292843
198.30000 7.47530026678112776930
198.40000 7.48191804930674177188
198.50000 7.48857895082064284702
198.60000 7.49528434913185932027
198.70000 7.50203220453531510964
198.80000 7.50882363790580714688
198.90000 7.51565440067636425642
199.00000 7.52252631484470115974
199.10000 7.52944353891959269534
199.20000 7.53641163057943644326
199.30000 7.54343801606621541410
199.40000 7.55053299992139627758
199.50000 7.55770365915844837446
199.60000 7.56495654943575997800
199.70000 7.57229652298462226563
199.80000 7.57972504746148427201
199.90000 7.58724218703719777338
200.00000 7.59484704125494551095
200.10000 7.60254131788535562970
200.20000 7.61032566612369092510
200.30000 7.61820635757590908801
200.40000 7.62618956155306960384
200.50000 7.63428474553379492951
200.60000 7.64249424054954718550
200.70000 7.65082750956365503656
200.80000 7.65928425087129143295
200.90000 7.66786683234868131470
201.00000 7.67657175315374747132
201.10000 7.68539519727209603954
201.20000 7.69433506176420679533
201.30000 7.70339033150430460517
201.40000 7.71255879343639104293
201.50000 7.72184364105205124296
201.60000 7.73124573553719090424
201.70000 7.74076624805735882389
201.80000 7.75040381260937912944
201.90000 7.76015871931354249411
202.00000 7.77002503057042924993
202.10000 7.77999854198784538563
202.20000 7.79007587151299830008
202.30000 7.80025289543499352304
202.40000 7.81052993510978101289
202.50000 7.82090966270305413505
202.60000 7.83139582834918388343
202.70000 7.84199466420667746172
202.80000 7.85271134738486360466
202.90000 7.86355002600918156071
203.00000 7.87451446270676424617
203.10000 7.88560435224409416983
203.20000 7.89681704809792335865
203.30000 7.90815252533156444304
203.40000 7.91961148271946481853
203.50000 7.93119023207904148931
203.60000 7.94289312629006736278
203.70000 7.95472084735655572960
203.80000 7.96666947009740074606
203.90000 7.97873682865890745880
204.00000 7.99091514150920013384
204.10000 8.00319116557751605478
204.20000 8.01555284239633716856
204.30000 8.02798289695263364292
204.40000 8.04046831399477626223
204.50000 8.05299609659218697426
204.60000 8.06555885488364656071
204.70000 8.07815196799831192678
204.80000 8.09077176263741850956
204.90000 8.10341799319848735149
205.00000 8.11608944614412193825
205.10000 8.12878174398525722897
205.20000 8.14149286346681016360
205.30000 8.15421402296683650150
205.40000 8.16693784449900169558
205.50000 8.17966098998045272900
205.60000 8.19237509912156060818
205.70000 8.20507969053756357238
205.80000 8.21776726692621783693
205.90000 8.23043391909527452953
206.00000 8.24307312964254854911
206.10000 8.25567483445811351560
206.20000 8.26822547177065074018
206.30000 8.28070851436771683205
206.40000 8.29311290341974061322
206.50000 8.30542526686460529011
206.60000 8.31763737016113248154
206.70000 8.32974648960855230660
206.80000 8.34174977332280088814
206.90000 8.35365093675914854478
207.00000 8.36544744935362079762
207.10000 8.37713877389953472650
207.20000 8.38872248899729666101
207.30000 8.40019104068681285607
207.40000 8.41153900864580191123
207.50000 8.42275992399082926633
207.60000 8.43384993717092407693
207.70000 8.44480817140016508498
207.80000 8.45563671001598790896
207.90000 8.46634034811417205170
208.00000 8.47692705291139095573
208.10000 8.48740897035496929163
208.20000 8.49779796879997612478
208.30000 8.50811077841432433708
208.40000 8.51836459555623857543
208.50000 8.52857655531677806607
208.60000 8.53876779668015096914
208.70000 8.54895050080441160580
208.80000 8.55914067208794039458
208.90000 8.56934359711956000875
209.00000 8.57956390579124948101
209.10000 8.58980301046851714122
209.20000 8.60005838201747325789
209.30000 8.61033316198490660935
209.40000 8.62062841293191339930
209.50000 8.63095037458459727413
209.60000 8.64130872859823241716
209.70000 8.65171399237185833592
209.80000 8.66217666027552222653
209.90000 8.67270628195761049088
210.00000 8.68331087663069909508
210.10000 8.69399714720979190177
210.20000 8.70476809586332403173
210.30000 8.71562891251859116232
210.40000 8.72658211447958587304
210.50000 8.73763588356867844138
210.60000 8.74879403146639405441
210.70000 8.76006350944934645226
210.80000 8.77144877935486778271
210.90000 8.78295583727448785582
211.00000 8.79458764192597036853
211.10000 8.80634422234436620707
211.20000 8.81823049248079021882
211.30000 8.83024562612433788464
211.40000 8.84239462363646152148
211.50000 8.85468162469193468177
211.60000 8.86711009549949142842
211.70000 8.87968639781129883118
211.80000 8.89241401024412493025
211.90000 8.90529437550303555376
212.00000 8.91832443638209430217
212.10000 8.93150358547210123662
212.20000 8.94482217212717985736
212.30000 8.95827668331275644352
212.40000 8.97185522913410590661
212.50000 8.98555199423685934747
212.60000 8.99936517275246476593
212.70000 9.01328875928986311537
212.80000 9.02732034752334464866
212.90000 9.04146190415875169383
213.00000 9.05570961614582692334
213.10000 9.07006701534084587052
213.20000 9.08452830755692015087
213.30000 9.09909352414958970455
213.40000 9.11375968184678435566
213.50000 9.12852831170380935681
213.60000 9.14339849136572413011
213.70000 9.15837460162211316391
213.80000 9.17346147463873093906
213.90000 9.18866537694359615425
214.00000 9.20399071624238438964
214.10000 9.21944016394428366160
214.20000 9.23501291715880601019
214.30000 9.25070244027911644728
214.40000 9.26649854158009350948
214.50000 9.28238898730569252370
214.60000 9.29835849462710272846
214.70000 9.31439535248160915210
214.80000 9.33049026475141873077
214.90000 9.34663299536715520864
215.00000 9.36282133917533428013
215.10000 9.37905451462299583535
215.20000 9.39533172686638031514
215.30000 9.41165068583338360609
215.40000 9.42800779144931551323
215.50000 9.44439626550495815227
215.60000 9.46081036227394212322
215.70000 9.47723980468601416933
215.80000 9.49367801486246951808
215.90000 9.51011488801691606567
216.00000 9.52654473068982130835
216.10000 9.54296319368486299727
216.20000 9.55936662826538942449
216.30000 9.57575203855028819218
216.40000 9.59212001642525321462
216.50000 9.60846615070032913107
216.60000 9.62479159039617854727
216.70000 9.64109258029783676239
216.80000 9.65736834717388213177
216.90000 9.67361668347066561603
217.00000 9.68983192101178811773
217.10000 9.70601169619586848352
217.20000 9.72214949135004815165
217.30000 9.73823627365505031470
217.40000 9.75426669141360928373
217.50000 9.77023079798809051654
217.60000 9.78612237234472763365
217.70000 9.80193576851455398272
217.80000 9.81766997370689783363
217.90000 9.83332391798754893431
218.00000 9.84890046838955520978
218.10000 9.86440179329491829677
218.20000 9.87983068737076080871
218.30000 9.89518951846587928705
218.40000 9.91047945406906133504
218.50000 9.92570362352805696547
218.60000 9.94086636450812570724
218.70000 9.95597493365376046033
218.80000 9.97103830604220475030
218.90000 9.98607063312597443996
219.00000 10.00108382747540017838
219.10000 10.01608995042841056453
219.20000 10.03110241217928150407
219.30000 10.04612876556925284565
219.40000 10.06117910692007311310
219.50000 10.07625717903771052810
219.60000 10.09137074691372143325
219.70000 10.10652320441891628866
219.80000 10.12172048677565488125
219.90000 10.13697124086055597802
220.00000 10.15227927203778215686
220.10000 10.16765205619743854539
220.20000 10.18309221842118053594
220.30000 10.19860081545473570066
220.40000 10.21417888675717290523
220.50000 10.22982328469123654196
220.60000 10.24553058642337956687
220.70000 10.26129803379231354834
220.80000 10.27712239881130344417
220.90000 10.29299949261229683074
221.00000 10.30892882166794281916
221.10000 10.32490986484327619963
221.20000 10.34093940574037016245
221.30000 10.35702014012809574395
221.40000 10.37314998727546597890
221.50000 10.38932870720543714956
221.60000 10.40555886743162872968
221.70000 10.42183250508767292000
221.80000 10.43814932049719242758
221.90000 10.45450271812227327042
222.00000 10.47088556155184994675
222.10000 10.48729552685009444422
222.20000 10.50372258227977001629
222.30000 10.52016447327184139019
222.40000 10.53661859738905990168
222.50000 10.55308471073671425591
222.60000 10.56955951963283094316
222.70000 10.58604688565689283854
222.80000 10.60254270721589689744
222.90000 10.61904701979918723440
223.00000 10.63555664395000060779
223.10000 10.65206646984752907291
223.20000 10.66857165836819038610
223.30000 10.68506852154402423980
223.40000 10.70155002349967992710
223.50000 10.71801404880857580600
223.60000 10.73445621128364378032
223.70000 10.75087572262678515983
223.80000 10.76727034630945820387
223.90000 10.78363863040230961911
224.00000 10.79998045107763146454
224.10000 10.81629373246658829844
224.20000 10.83257950573532601201
224.30000 10.84883281525911431537
224.40000 10.86505465215973959667
224.50000 10.88123768616236045502
224.60000 10.89737778090188080086
224.70000 10.91347205853343448234
224.80000 10.92951462503701488139
224.90000 10.94550179392767721088
225.00000 10.96143396370333474080
225.10000 10.97731113069616880302
225.20000 10.99313360559790522188
225.30000 11.00890370510015860952
225.40000 11.02462439481536259743
225.50000 11.04029718470589902987
225.60000 11.05592352471678414693
225.70000 11.07150367564058572308
225.80000 11.08703697602519949312
225.90000 11.10252073593100748323
226.00000 11.11795622391732571441
226.10000 11.13333989468578112717
226.20000 11.14867186291941233937
226.30000 11.16395223486315351585
226.40000 11.17917928441421857135
226.50000 11.19435226426402038119
226.60000 11.20947238971794782662
226.70000 11.22453956002721743714
226.80000 11.23955682274910695244
226.90000 11.25452291564422556531
227.00000 11.26944316597825520086
227.10000 11.28431707253553736298
227.20000 11.29914933443354398433
227.30000 11.31393786906835545929
227.40000 11.32868627638434517523
227.50000 11.34339386779675388698
227.60000 11.35806118081717325277
227.70000 11.37268899067551218155
227.80000 11.38728369564998586893
227.90000 11.40184971476847698588
228.00000 11.41639364633665739471
228.10000 11.43092230417458484441
228.20000 11.44544640890039727593
228.30000 11.45997113475675382776
228.40000 11.47450659994380760563
228.50000 11.48905843972263899459
228.60000 11.50363711350462410786
228.70000 11.51825250191451567832
228.80000 11.53291452685508287080
228.90000 11.54763786491146422112
229.00000 11.56243538546875512873
229.10000 11.57731780230351973212
229.20000 11.59229661749603437915
229.30000 11.60737747155032431703
229.40000 11.62256392388916912856
229.50000 11.63785871336944011106
229.60000 11.65326316696310604692
229.70000 11.66877949739410407031
229.80000 11.68441310844511351317
229.90000 11.70016993202829511792
230.00000 11.71605643757424889949
230.10000 11.73208141610588210462
230.20000 11.74824726634798915356
230.30000 11.76455542159026934132
230.40000 11.78100123740949277725
230.50000 11.79757882031940484208
230.60000 11.81427984156080501295
230.70000 11.83109613927593777458
230.80000 11.84802416549362883683
230.90000 11.86505922722470020456
231.00000 11.88220200200653043922
231.10000 11.89945087547038869660
231.20000 11.91680615780088117146
231.30000 11.93426565794536015028
231.40000 11.95182563826342807980
231.50000 11.96947840815371536714
231.60000 11.98721828957886292482
231.70000 12.00503470539564912589
231.80000 12.02291891166612667843
231.90000 12.04085884383526854739
232.00000 12.05884266015810490722
232.10000 12.07685688755062626621
232.20000 12.09488862879497539030
232.30000 12.11292259250425491630
232.40000 12.13094655965089972335
232.50000 12.14895243726556861854
232.60000 12.16693062346938016763
232.70000 12.18487773186128445855
232.80000 12.20279026316850206970
232.90000 12.22066467674999255398
233.00000 12.23849625238448156955
233.10000 12.25627839633973066353
233.20000 12.27400249357160591904
233.30000 12.29165812588618981071
233.40000 12.30923482075327865097
233.50000 12.32672330823804124540
233.60000 12.34411557491272843275
233.70000 12.36140403240089066542
233.80000 12.37858508781694322445
233.90000 12.39565605547931456479
234.00000 12.41261372902327126951
234.10000 12.42945422993089427467
234.20000 12.44617112629092851329
234.30000 12.46275792065997725804
234.40000 12.47920141659926089999
234.50000 12.49549181381561307611
234.60000 12.51161605896560430415
234.70000 12.52756209115903763597
234.80000 12.54332185348733686873
234.90000 12.55889327875852283691
235.00000 12.57427329091753119114
235.10000 12.58946383267599684953
235.20000 12.60446780597614125224
235.30000 12.61928481600173726739
235.40000 12.63391311597740884194
235.50000 12.64835171561745431841
235.60000 12.66259589050997078371
235.70000 12.67663950262099233764
235.80000 12.69047990854943988079
235.90000 12.70411759592825872390
236.00000 12.71754894813953527171
236.10000 12.73077659623202248265
236.20000 12.74380021828312404276
236.30000 12.75662000013988815219
236.40000 12.76923194893588734986
236.50000 12.78163350144311562359
236.60000 12.79381970489114716756
236.70000 12.80578347406225668766
236.80000 12.81752117820048698358
236.90000 12.82902565955688623978
237.00000 12.84029739713321437522
237.10000 12.85133979927116392951
237.20000 12.86215581076181801048
237.30000 12.87275177766494493823
237.40000 12.88313884963582933439
237.50000 12.89332502333176273209
237.60000 12.90331739064032323627
237.70000 12.91311556058885426715
237.80000 12.92272361837906057443
237.90000 12.93213889190361270920
238.00000 12.94136032675193693835
238.10000 12.95038514650101053124
238.20000 12.95922008373733114292
238.30000 12.96787160702144675579
238.40000 12.97634867919338856727
238.50000 12.98466459094307911187
238.60000 12.99283102593537926135
238.70000 13.00085755842871312857
238.80000 13.00874948538717152584
238.90000 13.01651170266492711687
239.00000 13.02414772524225479118
239.10000 13.03165806669995466237
239.20000 13.03905036324233238061
239.30000 13.04633032952492737088
239.40000 13.05350879348211876784
239.50000 13.06060023723894552002
239.60000 13.06761923898064149590
239.70000 13.07458118888769606924
239.80000 13.08149808581085257347
239.90000 13.08838387652444277130
240.00000 13.09525047298313420083
240.10000 13.10210999868650927210
240.20000 13.10897410528714867062
240.30000 13.11585769966409783478
240.40000 13.12278059893009108141
240.50000 13.12976184174933920952
240.60000 13.13682252967562167789
240.70000 13.14398516441353109305
240.80000 13.15127099643026898264
240.90000 13.15870087855385517350
241.00000 13.16629297509378681530
241.10000 13.17406857058448743521
241.20000 13.18204604820495990062
241.30000 13.19024401576168718909
241.40000 13.19868247997170359991
241.50000 13.20737452788717580554
241.60000 13.21633366267037009690
241.70000 13.22556485319402151998
241.80000 13.23507249906433266607
241.90000 13.24485558776965299079
242.00000 13.25491255104480121594
242.10000 13.26524034223300456217
242.20000 13.27583968565849321735
242.30000 13.28671191143651612816
242.40000 13.29785935602787160114
242.50000 13.30928148262275652138
242.60000 13.32097632613844862545
242.70000 13.33293477126686463562
242.80000 13.34514592220920602699
242.90000 13.35759066438412762308
243.00000 13.37025766927316924698
243.10000 13.38312948725106671938
243.20000 13.39619562464433407469
243.30000 13.40944479155688235238
243.40000 13.42287007255937048988
243.50000 13.43646147768652667601
243.60000 13.45020470552723595238
243.70000 13.46408332481587845583
243.80000 13.47807846402516681831
243.90000 13.49216503973980448729
244.00000 13.50632216912439120720
244.10000 13.52052886615083559542
244.20000 13.53477163624429239302
244.30000 13.54903915918184214618
244.40000 13.56332284105476861151
244.50000 13.57762144037909167100
244.60000 13.59193135673782749258
244.70000 13.60624819402413370514
244.80000 13.62056833246241601189
244.90000 13.63488507457605966014
245.00000 13.64919031410907538599
245.10000 13.66347467869417907093
245.20000 13.67772863707063022970
245.30000 13.69194313392021797291
245.40000 13.70611193135752120251
245.50000 13.72022819233226164347
245.60000 13.73428795621007066702
245.70000 13.74828533261257274521
245.80000 13.76221710778830141908
245.90000 13.77607863135700165853
246.00000 13.78986950965153259451
246.10000 13.80358433475617230779
246.20000 13.81722049359396305353
246.30000 13.83077821289499964050
246.40000 13.84425135655250951713
246.50000 13.85764121235955509683
246.60000 13.87094234224250533489
246.70000 13.88415386477642000062
246.80000 13.89726991502449735736
246.90000 13.91028805077813620471
247.00000 13.92320314233588994358
247.10000 13.93601486002655638672
247.20000 13.94872147297970101668
247.30000 13.96132146278123631114
247.40000 13.97381691933657044075
247.50000 13.98621190462388925977
247.60000 13.99850650289797879479
247.70000 14.01070469618191617390
247.80000 14.02280729741951492100
247.90000 14.03481395923316113551
248.00000 14.04672599006533621789
248.10000 14.05853935919592608372
248.20000 14.07025249861288025918
248.30000 14.08186364031124965501
248.40000 14.09336980771947955060
248.50000 14.10476988638301039617
248.60000 14.11606391334524951470
248.70000 14.12725157137240194619
248.80000 14.13833423748257551427
248.90000 14.14931001785292002512
249.00000 14.16018101390985043928
249.10000 14.17094726006677367310
249.20000 14.18160620836843008410
249.30000 14.19216018024930551481
249.40000 14.20260846020969487459
249.50000 14.21295570550882987588
249.60000 14.22320281147906573715
249.70000 14.23335584122683275789
249.80000 14.24341729632653850514
249.90000 14.25339541110043715888
250.00000 14.26329097945397032065
250.10000 14.27310836502497797805
250.20000 14.28284813572170555828
250.30000 14.29250986904906775828
250.40000 14.30209448204758574618
250.50000 14.31160186879641366443
250.60000 14.32103019151893974527
250.70000 14.33038340757465567678
250.80000 14.33966250474375704370
250.90000 14.34886956149072392842
251.00000 14.35801067775915815083
251.10000 14.36708559419947215900
251.20000 14.37609979335497656867
251.30000 14.38505271100700555232
251.40000 14.39394575815384264712
251.50000 14.40278329462045332484
251.60000 14.41156602012515501767
251.70000 14.42029976818152001900
251.80000 14.42899169454075193522
251.90000 14.43764730283452380748
252.00000 14.44628059500510325041
252.10000 14.45489867588597107977
252.20000 14.46350963789359805742
252.30000 14.47212288951064704853
252.40000 14.48074241215435749524
252.50000 14.48936888150432865498
252.60000 14.49800552459365011949
252.70000 14.50665131810515393281
252.80000 14.51530788156592977473
252.90000 14.52397633625571561575
253.00000 14.53265814038364421334
253.10000 14.54136070350481334211
253.20000 14.55008859069751506232
253.30000 14.55884767940543431798
253.40000 14.56764502172173331819
253.50000 14.57648667220743559652
253.60000 14.58537586199539802589
253.70000 14.59431420426646837512
253.80000 14.60329930637686409533
253.90000 14.61232420504506873638
254.00000 14.62138097224424283963
254.10000 14.63045802693917713561
254.20000 14.63954648824754407050
254.30000 14.64863749046859306570
254.40000 14.65772642171459004475
254.50000 14.66681129360291455986
254.60000 14.67589493829299665172
254.70000 14.68497922774598275325
254.80000 14.69406640829804471045
254.90000 14.70315586550438497391
255.00000 14.71224650868873934121
255.10000 14.72133416114385333668
255.20000 14.73041351565861507400
255.30000 14.73947785496087374884
255.40000 14.74852692139065798979
255.50000 14.75755655820613821170
255.60000 14.76657067698502569287
255.70000 14.77556724651997920715
255.80000 14.78455083315729277688
255.90000 14.79352393481177965948
256.00000 14.80248881718196063437
256.10000 14.81145060533623087435
256.20000 14.82041590577845423240
256.30000 14.82939238764538862183
256.40000 14.83838767299099110580
256.50000 14.84740813105199853150
256.60000 14.85645717404004769475
256.70000 14.86553641101719544673
256.80000 14.87464671805680230623
256.90000 14.88378662368219386587
257.00000 14.89295254324235735426
257.10000 14.90214661583199563173
257.20000 14.91137217499627027534
257.30000 14.92063408289919158688
257.40000 14.92993800012444793809
257.50000 14.93929355853840232047
257.60000 14.94870619988151349178
257.70000 14.95818043365856714988
257.80000 14.96772011356829854855
257.90000 14.97732559377704788501
258.00000 14.98699525185572346453
258.10000 14.99672989651644022700
258.20000 15.00652727500766581004
258.30000 15.01638670669538930943
258.40000 15.02630939440822907482
258.50000 15.03629658775175264399
258.60000 15.04635075044105171148
258.70000 15.05647378296375874242
258.80000 15.06667032410127436780
258.90000 15.07694231765446531185
259.00000 15.08729257920141217276
259.10000 15.09772101367305700685
259.20000 15.10823125047025483210
259.30000 15.11882210136351859045
259.40000 15.12949199234432325756
259.50000 15.14024258559914884694
259.60000 15.15107299520548808579
259.70000 15.16198457108125407157
259.80000 15.17297872502324442641
259.90000 15.18405815897166537193
260.00000 15.19522168410322995640
260.10000 15.20647179811602452044
260.20000 15.21780524916546564752
260.30000 15.22922212799406245498
260.40000 15.24071899378375783850
260.50000 15.25229273019295941941
260.60000 15.26394314318698581020
260.70000 15.27567075775806972141
260.80000 15.28747660685363076706
260.90000 15.29936302519833666816
261.00000 15.31133487809430024027
261.10000 15.32339561122876576631
261.20000 15.33554763037088284599
261.30000 15.34779611098508827203
261.40000 15.36014032169022862146
261.50000 15.37258443553370111070
261.60000 15.38512547492996561423
261.70000 15.39776335888897858730
261.80000 15.41050152074513115519
261.90000 15.42333740181527637451
262.00000 15.43627444728740238525
262.10000 15.44931298739804805045
262.20000 15.46245537849568056110
262.30000 15.47570200781890217125
262.40000 15.48905099945758458667
262.50000 15.50250294586696732358
262.60000 15.51605576179368465986
262.70000 15.52970289626559468777
262.80000 15.54344029057856290383
262.90000 15.55726821625011387718
263.00000 15.57118257693387268697
263.10000 15.58518639654473301609
263.20000 15.59928141713825867986
263.30000 15.61346873200615853463
263.40000 15.62775130720891654924
263.50000 15.64212762217010553949
263.60000 15.65659228847481357316
263.70000 15.67114225101871762088
263.80000 15.68576498315632038718
263.90000 15.70045213103323340086
264.00000 15.71519403264067242614
264.10000 15.72998428789262967838
264.20000 15.74481456001578317731
264.30000 15.75967957268541675345
264.40000 15.77457673682527052037
264.50000 15.78950146710819999346
264.60000 15.80445505783483190831
264.70000 15.81942994731004837796
264.80000 15.83442267674249625340
264.90000 15.84942842983717820100
265.00000 15.86443801741495663750
265.10000 15.87943705493122951974
265.20000 15.89441280888064137610
265.30000 15.90933917787615086836
265.40000 15.92419427792166193025
265.50000 15.93894802936172447321
265.60000 15.95356820569003616280
265.70000 15.96802754798190470606
265.80000 15.98230018404663177786
265.90000 15.99636439761269629473
266.00000 16.01020193383987271437
266.10000 16.02380489207435401117
266.20000 16.03716097419147314583
266.30000 16.05026190253208921137
266.40000 16.06309794151118908005
266.50000 16.07565638640677713835
266.60000 16.08791983829286116075
266.70000 16.09987634065861389093
266.80000 16.11151360122139486629
266.90000 16.12282699576746063150
267.00000 16.13381727088580236843
267.10000 16.14449364369601404192
267.20000 16.15486740564917171551
267.30000 16.16495284578835386093
267.40000 16.17476038934895628767
267.50000 16.18430482961245388566
267.60000 16.19359726754651633046
267.70000 16.20264806939214488843
267.80000 16.21147407954443234688
267.90000 16.22009650171178852101
268.00000 16.22853937280419577563
268.10000 16.23683063116010334643
268.20000 16.24500118870989802920
268.30000 16.25307623942107766793
268.40000 16.26108236883400083590
268.50000 16.26903636414034818663
268.60000 16.27695387771591002366
268.70000 16.28484777826833111475
268.80000 16.29272587998229963468
268.90000 16.30059948880571079225
269.00000 16.30847998915389416678
269.10000 16.31638026079798129194
269.20000 16.32431104668543125098
269.30000 16.33228678611843994214
269.40000 16.34032120131565834820
269.50000 16.34842655415214568409
269.60000 16.35661495690807658378
269.70000 16.36490358602790546852
269.80000 16.37330520867872907922
269.90000 16.38183624827891508490
270.00000 16.39051091978251909184
270.10000 16.39934352503919590967
270.20000 16.40834322661544644225
270.30000 16.41751933788311394172
270.40000 16.42687611895849782541
270.50000 16.43641212678965409008
270.60000 16.44613010354971015301
270.70000 16.45602576353722776341
270.80000 16.46609543518468740203
270.90000 16.47634048712580472084
271.00000 16.48675812051559759280
271.10000 16.49735185035722634781
271.20000 16.50812458827970561424
271.30000 16.51907998800238874852
271.40000 16.53022103476641355222
271.50000 16.54155335442914200317
271.60000 16.55307645340397139555
271.70000 16.56479168770636849749
271.80000 16.57669760359707472696
271.90000 16.58879350886742456349
272.00000 16.60107927811595627764
272.10000 16.61355207464424207503
272.20000 16.62621257327909903203
272.30000 16.63906143866813781048
272.40000 16.65209804001417714449
272.50000 16.66532230652542765276
272.60000 16.67873499439813630855
272.70000 16.69233462112175607700
272.80000 16.70612050266287885307
272.90000 16.72009399123422990095
273.00000 16.73425299959170570684
273.10000 16.74860177214507061789
273.20000 16.76314245865673003408
273.30000 16.77788219171826823087
273.40000 16.79282678782318650043
273.50000 16.80797917161602149038
273.60000 16.82334649640139225531
273.70000 16.83893027289839453951
273.80000 16.85472914712900392385
273.90000 16.87074392969394221905
274.00000 16.88696670942235854326
274.10000 16.90339329849279108940
274.20000 16.92001801655568568916
274.30000 16.93683162490617664816
274.40000 16.95383265489514615670
274.50000 16.97101478501760070869
274.60000 16.98837730284028628184
274.70000 17.00591733060569126321
274.80000 17.02363567191059807544
274.90000 17.04153147763008417112
275.00000 17.05960265762734580578
275.10000 17.07784837970134925158
275.20000 17.09626509817650201261
275.30000 17.11484983226440698763
275.40000 17.13360055223145442406
275.50000 17.15251579008481775896
275.60000 17.17159412210144803945
