# Supplementary material for: Direct tracking of H2 roaming reaction in real time
Source: Nat Commun. 2024 Aug 6;15:6656. doi: 10.1038/s41467-024-49671-6 (PMC11303762; doi:10.1038/s41467-024-49671-6)
Supplement: Supplementary file 8 — Source Data [file 41467_2024_49671_MOESM8_ESM.zip › SourceData/Data-Fig7-SuppInfo/FigS7.R15.dat]

# Bond Length
# X-Axis:  Time in Trajectory (femtosec)
# Y-Axis:  Bond Length (Angstroms)
#                  X                   Y
0 1.09375621605730771727
.10000 1.09372503184209878446
.20000 1.09421022937139460833
.30000 1.09519638818752502312
.40000 1.09666528841301437445
.50000 1.09859848992341146399
.60000 1.10097936984986235481
.70000 1.10379231222907147044
.80000 1.10702293739063961637
.90000 1.11065609983513798734
1.00000 1.11467729854967442052
1.10000 1.11907676996844144124
1.20000 1.12384283328630965648
1.30000 1.12896848877946987630
1.40000 1.13444533136066102812
1.50000 1.14026480701765061534
1.60000 1.14641472287519057315
1.70000 1.15288341639950741378
1.80000 1.15964776728970594780
1.90000 1.16668266802674325149
2.00000 1.17396102995457221437
2.10000 1.18145352329323560234
2.20000 1.18913449759940948405
2.30000 1.19698706498148926321
2.40000 1.20499557416075184520
2.50000 1.21315323876499624996
2.60000 1.22145493542496278211
2.70000 1.22989214764791469498
2.80000 1.23845090280479023921
2.90000 1.24711593938775395639
3.00000 1.25586290558961888624
3.10000 1.26466600072904624599
3.20000 1.27349703945984892108
3.30000 1.28233453089355743200
3.40000 1.29115756686471074563
3.50000 1.29995544322180519880
3.60000 1.30871560101268755372
3.70000 1.31743398377717583454
3.80000 1.32610422578317727039
3.90000 1.33472135874646135820
4.00000 1.34327779183681883723
4.10000 1.35176954306605088564
4.20000 1.36018894925374246697
4.30000 1.36853373092408650356
4.40000 1.37679885898412917009
4.50000 1.38498393227683331127
4.60000 1.39308461787251100205
4.70000 1.40109797510488180706
4.80000 1.40901674576351291851
4.90000 1.41683209263271560043
5.00000 1.42453424045264703493
5.10000 1.43211200583648484403
5.20000 1.43955654956830369040
5.30000 1.44686142117930561677
5.40000 1.45402677586143509092
5.50000 1.46105165179092830044
5.60000 1.46794550837931310453
5.70000 1.47471671575797905851
5.80000 1.48137358572576148118
5.90000 1.48792365706745855207
6.00000 1.49437174934920393790
6.10000 1.50071750064027706733
6.20000 1.50696274888465640532
6.30000 1.51310349715146716397
6.40000 1.51914340684643725968
6.50000 1.52508137505380348146
6.60000 1.53092192790259556070
6.70000 1.53667159310309370994
6.80000 1.54233593259153500148
6.90000 1.54792524541626363385
7.00000 1.55344230108427265010
7.10000 1.55889437466462107956
7.20000 1.56428111119485170365
7.30000 1.56960807058768654892
7.40000 1.57487551868234970033
7.50000 1.58008839215437564709
7.60000 1.58525101964515386335
7.70000 1.59037100965183592597
7.80000 1.59545364252866964959
7.90000 1.60051033570858267044
8.00000 1.60554470819002732621
8.10000 1.61056226260551628510
8.20000 1.61556893051147774293
8.30000 1.62056719019113798668
8.40000 1.62556111804478148326
8.50000 1.63055698544577092005
8.60000 1.63556031218937322317
8.70000 1.64057795432646235470
8.80000 1.64562055830650098256
8.90000 1.65069445032143971281
9.00000 1.65581129878105373435
9.10000 1.66097992306469496350
9.20000 1.66621285224727515903
9.30000 1.67151925533539696642
9.40000 1.67690901217388655311
9.50000 1.68239311702408007682
9.60000 1.68797122151949024275
9.70000 1.69364148104402544478
9.80000 1.69939141544642386721
9.90000 1.70520707443377679648
10.00000 1.71106543157706274783
10.10000 1.71694675349324680214
10.20000 1.72283221066765523833
10.30000 1.72870996765854277294
10.40000 1.73457147050676467650
10.50000 1.74041369073045388980
10.60000 1.74623058263134310506
10.70000 1.75201585522877046821
10.80000 1.75775635056995313931
10.90000 1.76343887514509558063
11.00000 1.76904651739461051403
11.10000 1.77456335766548498852
11.20000 1.77997232866440932208
11.30000 1.78526604632082777983
11.40000 1.79043664909624769443
11.50000 1.79548488079654962044
11.60000 1.80041346527457408927
11.70000 1.80522913470229590132
11.80000 1.80993677679332213739
11.90000 1.81454611167062932812
12.00000 1.81906322492127799048
12.10000 1.82349284676578865925
12.20000 1.82783856459207031361
12.30000 1.83210768294279034716
12.40000 1.83630450500345938676
12.50000 1.84043780243560526578
12.60000 1.84451259129044711436
12.70000 1.84854100351304082183
12.80000 1.85252866261253836504
12.90000 1.85648383057542410689
13.00000 1.86041361913554051470
13.10000 1.86432462089867814951
13.20000 1.86822157950415506916
13.30000 1.87211074367436928076
13.40000 1.87599663769554768357
13.50000 1.87988235539408156869
13.60000 1.88376911535065782859
13.70000 1.88766027963243428522
13.80000 1.89155357552753445662
13.90000 1.89544770881894813616
14.00000 1.89934508244157675498
14.10000 1.90324219180376515737
14.20000 1.90713948429919514369
14.30000 1.91103495523263519398
14.40000 1.91492473278324962993
14.50000 1.91880521576761407343
14.60000 1.92266473598831057356
14.70000 1.92649603552927146946
14.80000 1.93028729840119913689
14.90000 1.93403284598607580111
15.00000 1.93772489520287683173
15.10000 1.94136384565541963736
15.20000 1.94494854462168227305
15.30000 1.94848041277247639669
15.40000 1.95196191906143496875
15.50000 1.95539589289892904796
15.60000 1.95878041213046645066
15.70000 1.96211286471650248950
15.80000 1.96539208658959446823
15.90000 1.96861380035953217433
16.00000 1.97177307961818973607
16.10000 1.97487086222137572961
16.20000 1.97790750079421054810
16.30000 1.98088474022972876249
16.40000 1.98380609754355780889
16.50000 1.98668028930223194078
16.60000 1.98951223084202224263
16.70000 1.99231107086820154526
16.80000 1.99508759931738335688
16.90000 1.99785459057334800819
17.00000 2.00062425999161571698
17.10000 2.00341067910426193774
17.20000 2.00622415787618308701
17.30000 2.00907632167969168965
17.40000 2.01197386034833961507
17.50000 2.01491951787509368996
17.60000 2.01791471938384948190
17.70000 2.02096025048638697860
17.80000 2.02405507244862287615
17.90000 2.02720093561491826773
18.00000 2.03040109458894845228
18.10000 2.03366060041099286671
18.20000 2.03698178156457746950
18.30000 2.04037315674976473162
18.40000 2.04384020095627828415
18.50000 2.04739103023628585984
18.60000 2.05103103177938290305
18.70000 2.05476958976961696711
18.80000 2.05861367689374880437
18.90000 2.06257250884665870453
19.00000 2.06665283385526559028
19.10000 2.07086009632736899670
19.20000 2.07519946945058753790
19.30000 2.07966880554813342615
19.40000 2.08427243187257073119
19.50000 2.08900541908392377439
19.60000 2.09386980186471957246
19.70000 2.09886535598880186957
19.80000 2.10399499481676524258
19.90000 2.10926098619706139009
20.00000 2.11466835873666015374
20.10000 2.12021972625504076550
20.20000 2.12591971442573531631
20.30000 2.13176501158781569866
20.40000 2.13775815902384056366
20.50000 2.14389615888503331214
20.60000 2.15017933797578847444
20.70000 2.15661032602623879767
20.80000 2.16319004385560169857
20.90000 2.16992638882820170195
21.00000 2.17682923102617307719
21.10000 2.18390540346485703730
21.20000 2.19116231769670591877
21.30000 2.19861005091876171928
21.40000 2.20625109584697997040
21.50000 2.21408218995253200153
21.60000 2.22210125298061069249
21.70000 2.23029931157838095226
21.80000 2.23866208476335257738
21.90000 2.24717322545481571070
22.00000 2.25581082599073453422
22.10000 2.26454974336489239328
22.20000 2.27336306466081215779
22.30000 2.28222034901211938168
22.40000 2.29109306639320088532
22.50000 2.29994884898621169313
22.60000 2.30875945786021632487
22.70000 2.31749258392707699296
22.80000 2.32611726969686547658
22.90000 2.33459957399914728931
23.00000 2.34290214267625782970
23.10000 2.35098415083683624564
23.20000 2.35880223125784752594
23.30000 2.36631512465647736264
23.40000 2.37348610232649139899
23.50000 2.38028598906286889062
23.60000 2.38669351461074699925
23.70000 2.39270060344582184418
23.80000 2.39830062235679703790
23.90000 2.40349683898294320182
24.00000 2.40829026787511641931
24.10000 2.41268150305712751365
24.20000 2.41667477731241280069
24.30000 2.42027803180832924734
24.40000 2.42350772025694195022
24.50000 2.42639385722021642279
24.60000 2.42897883780200934051
24.70000 2.43131172805422052897
24.80000 2.43344660909110557785
24.90000 2.43543543493745692851
25.00000 2.43732077257241624650
25.10000 2.43913822458035370767
25.20000 2.44091533588549523046
25.30000 2.44267287065583139251
25.40000 2.44442981766873396974
25.50000 2.44620638940400938525
25.60000 2.44802506468949373786
25.70000 2.44990835509290020462
25.80000 2.45188102914904906688
25.90000 2.45396524009041334260
26.00000 2.45617879608264674881
26.10000 2.45853151940116480581
26.20000 2.46103167093274116605
26.30000 2.46368103607041631991
26.40000 2.46647725991321476849
26.50000 2.46942164425012683980
26.60000 2.47251132004567372415
26.70000 2.47574636097601888406
26.80000 2.47912745572409003563
26.90000 2.48265180185119798043
27.00000 2.48632087705830922180
27.10000 2.49012902298194179334
27.20000 2.49407294335871419797
27.30000 2.49814776981406766421
27.40000 2.50234374999239463003
27.50000 2.50665357885149339197
27.60000 2.51106906883661804226
27.70000 2.51558640148773264114
27.80000 2.52019472710284829688
27.90000 2.52489045892767395518
28.00000 2.52966774790623442458
28.10000 2.53451632066731817287
28.20000 2.53943402804719461371
28.30000 2.54441537089308592315
28.40000 2.54945643459228383026
28.50000 2.55455470686086501747
28.60000 2.55970941523622950477
28.70000 2.56492216379581390212
28.80000 2.57019446061285409502
28.90000 2.57552929830607828789
29.00000 2.58092956617475324701
29.10000 2.58639691067129137954
29.20000 2.59193139864638392786
29.30000 2.59753439312148473427
29.40000 2.60320285875918628916
29.50000 2.60893529308260154097
29.60000 2.61472940273845545785
29.70000 2.62058175651075614367
29.80000 2.62649021950016025564
29.90000 2.63245182075475029955
30.00000 2.63846253541735930406
30.10000 2.64452140251010258296
30.20000 2.65062507956406388484
30.30000 2.65676798721096456981
30.40000 2.66294635046990760812
30.50000 2.66915699978607477940
30.60000 2.67539703826460120419
30.70000 2.68166145400738457942
30.80000 2.68795131339873788272
30.90000 2.69426507435589937723
31.00000 2.70060587805236771464
31.10000 2.70697570985352581903
31.20000 2.71337902652393920946
31.30000 2.71982126426388541095
31.40000 2.72630919229752809048
31.50000 2.73284750827520561090
31.60000 2.73944219231032506195
31.70000 2.74609848492037881609
31.80000 2.75281877554662141257
31.90000 2.75960743901084597724
32.00000 2.76646478553857612626
32.10000 2.77339382466068096637
32.20000 2.78039426002950164341
32.30000 2.78746718265471243915
32.40000 2.79461569931072991530
32.50000 2.80183762669894916235
32.60000 2.80913122974595118860
32.70000 2.81649615926757478686
32.80000 2.82392852780111982776
32.90000 2.83142487013641243109
33.00000 2.83898182928880332064
33.10000 2.84659768657146210363
33.20000 2.85427111600895404499
33.30000 2.86200077517861619463
33.40000 2.86979126318918881748
33.50000 2.87764456623781110080
33.60000 2.88556050968646297767
33.70000 2.89354361184845458344
33.80000 2.90159500323752970168
33.90000 2.90971583907982327221
34.00000 2.91790550514902726861
34.10000 2.92616542607915453444
34.20000 2.93449531724502842151
34.30000 2.94289502290414701771
34.40000 2.95136771825606305624
34.50000 2.95991451301063760975
34.60000 2.96853806748894496975
34.70000 2.97723728200306533780
34.80000 2.98601492535352207338
34.90000 2.99487084660507522193
35.00000 3.00380336497897278722
35.10000 3.01281121416941755248
35.20000 3.02188927697723564360
35.30000 3.03103379843330021551
35.40000 3.04023702602560249787
35.50000 3.04949300904084710446
35.60000 3.05879321607999516630
35.70000 3.06813136098521700828
35.80000 3.07749997516815587057
35.90000 3.08689547300228486372
36.00000 3.09631715982794630766
36.10000 3.10577246875040735009
36.20000 3.11526776060052340406
36.30000 3.12481962428057597476
36.40000 3.13444745118657237316
36.50000 3.14417193058220020742
36.60000 3.15401367121466358427
36.70000 3.16399403812854868659
36.80000 3.17412971796349243027
36.90000 3.18443425802119519906
37.00000 3.19491957333686257536
37.10000 3.20559514282855126739
37.20000 3.21646997048534560074
37.30000 3.22754895632847062783
37.40000 3.23883926109617239831
37.50000 3.25033927368836375139
37.60000 3.26204975026837995035
37.70000 3.27396560031546452410
37.80000 3.28607693708074948352
37.90000 3.29837739293489579908
38.00000 3.31085185619683080377
38.10000 3.32348673484895979658
38.20000 3.33626073625728479273
38.30000 3.34915685736664176324
38.40000 3.36214862141845240588
38.50000 3.37521342712220200126
38.60000 3.38832684903419552028
38.70000 3.40147043690122345887
38.80000 3.41462651538656567025
38.90000 3.42778685223483521080
39.00000 3.44094396096260190169
39.10000 3.45409714885105685268
39.20000 3.46724234185541175592
39.30000 3.48037453574453679084
39.40000 3.49348810286624562880
39.50000 3.50656740844918023372
39.60000 3.51960177634047116355
39.70000 3.53257530780519950120
39.80000 3.54547195059853773482
39.90000 3.55827865737198834128
40.00000 3.57098424537017525050
40.10000 3.58357734380186079443
40.20000 3.59605083873643254698
40.30000 3.60839840204293406124
40.40000 3.62061275201491273762
40.50000 3.63268743067346767287
40.60000 3.64461627339477262560
40.70000 3.65639368953631687562
40.80000 3.66801216800353594464
40.90000 3.67946738163052615475
41.00000 3.69075484268963603022
41.10000 3.70187080673893858675
41.20000 3.71281232117568797533
41.30000 3.72357747359686340661
41.40000 3.73416368934919616493
41.50000 3.74457091330088179437
41.60000 3.75480151671922599909
41.70000 3.76485162791656372599
41.80000 3.77472300615687561207
41.90000 3.78441428492032304346
42.00000 3.79392364711916678814
42.10000 3.80324910961877436682
42.20000 3.81238994346866359478
42.30000 3.82134644933876677153
42.40000 3.83011872588422511944
42.50000 3.83870736029994867854
42.60000 3.84711615864727952458
42.70000 3.85534746819816488509
42.80000 3.86340334565432088279
42.90000 3.87128451905785400644
43.00000 3.87899165031712848620
43.10000 3.88652550856378659121
43.20000 3.89388299399429823185
43.30000 3.90106685585058898257
43.40000 3.90807578431444955007
43.50000 3.91491197264255227851
43.60000 3.92157945828386856109
43.70000 3.92807926613936852719
43.80000 3.93441139901116593946
43.90000 3.94057638907876013782
44.00000 3.94657083960582164538
44.10000 3.95239155631751647430
44.20000 3.95803412055682006092
44.30000 3.96349513546781081450
44.40000 3.96877005543543678859
44.50000 3.97385965483105605864
44.60000 3.97876241030134896895
44.70000 3.98348063961505905547
44.80000 3.98801409307364409168
44.90000 3.99236730393259282337
45.00000 3.99653915346928635591
45.10000 4.00053011866515010743
45.20000 4.00434114487202501136
45.30000 4.00797018337674263691
45.40000 4.01141859762665506840
45.50000 4.01468582325466658676
45.60000 4.01777161004393080720
45.70000 4.02068023016367219284
45.80000 4.02341416974961701493
45.90000 4.02597553021612390425
46.00000 4.02837297308503945334
46.10000 4.03061266774978019593
46.20000 4.03270166581697436628
46.30000 4.03464813405593028549
46.40000 4.03645584946063791329
46.50000 4.03813265998679146910
46.60000 4.03967914930542472655
46.70000 4.04110052978306888345
46.80000 4.04239475337713647196
46.90000 4.04356356921329975521
47.00000 4.04460967331607908767
47.10000 4.04553101706191346808
47.20000 4.04633070913204028486
47.30000 4.04700956016871796072
47.40000 4.04757070634695645461
47.50000 4.04801114414399803045
47.60000 4.04833232156131174497
47.70000 4.04853566260802499553
47.80000 4.04861924632386244847
47.90000 4.04858936450339453291
48.00000 4.04845180194417036115
48.10000 4.04821731376923489388
48.20000 4.04790012466451548441
48.30000 4.04751800748866341594
48.40000 4.04708650641347176034
48.50000 4.04662522192171880897
48.60000 4.04614628944802241686
48.70000 4.04566183244744270852
48.80000 4.04518362130694878052
48.90000 4.04471906153109724234
49.00000 4.04428521196379027088
49.10000 4.04389737940034774072
49.20000 4.04358392627641648656
49.30000 4.04337367844551315345
49.40000 4.04330610792628462351
49.50000 4.04341944901008260459
49.60000 4.04375575344344950707
49.70000 4.04435303703954608166
49.80000 4.04524879063896390159
49.90000 4.04648471291885643767
50.00000 4.04809672645133320312
50.10000 4.05012598586340274353
50.20000 4.05261460495826077014
50.30000 4.05559803446113234255
50.40000 4.05910995203332721941
50.50000 4.06316918386744019172
50.60000 4.06778321657619802909
50.70000 4.07294778014990022778
50.80000 4.07864996951123522126
50.90000 4.08487401331265050314
51.00000 4.09160398487292511337
51.10000 4.09882863295088246849
51.20000 4.10653329431553495106
51.30000 4.11470327555876135742
51.40000 4.12331923941683176581
51.50000 4.13235186862844485918
51.60000 4.14176367592237208272
51.70000 4.15150733692209678118
51.80000 4.16153509913409236885
51.90000 4.17179538300022571948
52.00000 4.18224421565001390342
52.10000 4.19283527097869658244
52.20000 4.20352980575908370708
52.30000 4.21429044490160881934
52.40000 4.22508229000169888998
52.50000 4.23587485776267946629
52.60000 4.24664034681699881764
52.70000 4.25735645174326459051
52.80000 4.26800681748248851130
52.90000 4.27858304002633563470
53.00000 4.28907641536135375952
53.10000 4.29948995925260883728
53.20000 4.30982095959785781911
53.30000 4.32007110292897841327
53.40000 4.33023977293324947816
53.50000 4.34032178095011752781
53.60000 4.35031228524355478826
53.70000 4.36020389766510804627
53.80000 4.36998753440064174286
53.90000 4.37965431752724064234
54.00000 4.38919795606452455205
54.10000 4.39860756838138494102
54.20000 4.40787745325218858902
54.30000 4.41699648336989283593
54.40000 4.42595676975453523238
54.50000 4.43474664089595990980
54.60000 4.44335755511763874075
54.70000 4.45177966470410572587
54.80000 4.46000442181428784287
54.90000 4.46802733936152185671
55.00000 4.47584447301534372695
55.10000 4.48345242614405355530
55.20000 4.49084873905501297279
55.30000 4.49802762758189381043
55.40000 4.50498354519580903651
55.50000 4.51171113082808084161
55.60000 4.51820167013060628831
55.70000 4.52444962133495304542
55.80000 4.53045152316742045061
55.90000 4.53620437354182709447
56.00000 4.54171023315017313313
56.10000 4.54697044991365652046
56.20000 4.55199604343819701435
56.30000 4.55679425976848333722
56.40000 4.56137723982757207776
56.50000 4.56575487028935884373
56.60000 4.56993776808886096673
56.70000 4.57393806335601794187
56.80000 4.57776041414467211957
56.90000 4.58141766896896227526
57.00000 4.58490990821204686405
57.10000 4.58824005578108347519
57.20000 4.59141285299775672438
57.30000 4.59442840587401035191
57.40000 4.59728576800855397945
57.50000 4.59998689795297134387
57.60000 4.60253178376488780983
57.70000 4.60492280848593595618
57.80000 4.60715719104851033950
57.90000 4.60923576198885708506
58.00000 4.61115904446257416227
58.10000 4.61292246691064600641
58.20000 4.61452369526194978449
58.30000 4.61596357262597989839
58.40000 4.61723917729047257117
58.50000 4.61835191640708558076
58.60000 4.61930300595457799201
58.70000 4.62009531939288023170
58.80000 4.62073370881789724457
58.90000 4.62122303695601777216
59.00000 4.62156698505982925020
59.10000 4.62177112092766878502
59.20000 4.62184004643832303189
59.30000 4.62177581561167893045
59.40000 4.62158624165404923800
59.50000 4.62127678318676341972
59.60000 4.62085477683631602787
59.70000 4.62033021798204375919
59.80000 4.61971567906716527618
59.90000 4.61902246247233571515
60.00000 4.61826500574068399789
60.10000 4.61745473864617323765
60.20000 4.61660374831119765229
60.30000 4.61572111781550337634
60.40000 4.61481749294335582611
60.50000 4.61389890387414102040
60.60000 4.61297388471092474273
60.70000 4.61205154610505193560
60.80000 4.61113378979324346387
60.90000 4.61023052994120891607
61.00000 4.60934523024409617718
61.10000 4.60848281934119832517
61.20000 4.60764890732214969182
61.30000 4.60684962381669236963
61.40000 4.60608953855100389536
61.50000 4.60537718829001019317
61.60000 4.60471918422144392116
61.70000 4.60412380320523092686
61.80000 4.60359714490679559939
61.90000 4.60314375953684505388
62.00000 4.60276804040383942526
62.10000 4.60246942074415090838
62.20000 4.60224258016545668481
62.30000 4.60208231465898488876
62.40000 4.60197772097323391637
62.50000 4.60191989604230290756
62.60000 4.60189589948458090933
62.70000 4.60189475482816751477
62.80000 4.60190274501504431782
62.90000 4.60190548315868825602
63.00000 4.60189227026285351307
63.10000 4.60184796421415904212
63.20000 4.60176067767914240974
63.30000 4.60162366066076724748
63.40000 4.60142688707763779024
63.50000 4.60116593229781270838
63.60000 4.60083605299417292766
63.70000 4.60043073826799396582
63.80000 4.59994911394376187831
63.90000 4.59938646807082303047
64.00000 4.59874261353002881884
64.10000 4.59801807040261641466
64.20000 4.59721927237781426231
64.30000 4.59635313380608300710
64.40000 4.59542760274177314777
64.50000 4.59445648199066088400
64.60000 4.59344686604754360469
64.70000 4.59241045784466003452
64.80000 4.59135765524643048363
64.90000 4.59029682684257358690
65.00000 4.58923704608565627315
65.10000 4.58819151192079165155
65.20000 4.58716904204096232693
65.30000 4.58618116214961573774
65.40000 4.58523560858087204138
65.50000 4.58434349261429144057
65.60000 4.58351583194669460716
65.70000 4.58276008253486907322
65.80000 4.58208951651689144517
65.90000 4.58151702421676045440
66.00000 4.58105752316001812503
66.10000 4.58072555293449118463
66.20000 4.58053884896766266909
66.30000 4.58050942761664884230
66.40000 4.58064946421236210271
66.50000 4.58096730903692435420
66.60000 4.58146485139905880736
66.70000 4.58214358127383433043
66.80000 4.58300270569536103126
66.90000 4.58403876172769725849
67.00000 4.58525038624391808686
67.10000 4.58663533804966884463
67.20000 4.58819488955416975539
67.30000 4.58992900993032788757
67.40000 4.59184290837480632556
67.50000 4.59393682525979018278
67.60000 4.59621465691366508004
67.70000 4.59867822242750530978
67.80000 4.60133054607566744847
67.90000 4.60417394246850756401
68.00000 4.60720736260622417407
68.10000 4.61043442029934962179
68.20000 4.61386005862878333571
68.30000 4.61748561780553898023
68.40000 4.62131561271300750790
68.50000 4.62535771234333831604
68.60000 4.62961607737121113432
68.70000 4.63409163723096869879
68.80000 4.63878639234638610881
68.90000 4.64370089475237412173
69.00000 4.64883351607970577365
69.10000 4.65418208270164264745
69.20000 4.65974609721291574150
69.30000 4.66552357865770516566
69.40000 4.67152021667829240274
69.50000 4.67773549535563201237
69.60000 4.68417520132264053640
69.70000 4.69084371978613246147
69.80000 4.69774289415214804175
69.90000 4.70487769295865968528
70.00000 4.71224934823763331803
70.10000 4.71985846085695667230
70.20000 4.72770823909523841504
70.30000 4.73579952989281420237
70.40000 4.74413138171204107727
70.50000 4.75270903676608421094
70.60000 4.76153284959476048766
70.70000 4.77060671420690473165
70.80000 4.77993395654594792645
70.90000 4.78951695975752861724
71.00000 4.79935956624943866061
71.10000 4.80946042491473257366
71.20000 4.81981904460935130655
71.30000 4.83043325275083373654
71.40000 4.84129845641414675218
71.50000 4.85240965505716551305
71.60000 4.86376077848911068337
71.70000 4.87534903887024277534
71.80000 4.88717293259190900917
71.90000 4.89922786079694399020
72.00000 4.91151468266358743662
72.10000 4.92403186522081719153
72.20000 4.93677844670489542518
72.30000 4.94974600829143555358
72.40000 4.96292863327974926865
72.50000 4.97631466778508692006
72.60000 4.98989546081779152136
72.70000 5.00365585968039972276
72.80000 5.01758396694405105199
72.90000 5.03167164610649052237
73.00000 5.04590547825402690628
73.10000 5.06027242934814725968
73.20000 5.07475958597784216255
73.30000 5.08934611698064803567
73.40000 5.10401128998986443268
73.50000 5.11873250550036068203
73.60000 5.13347985904620064089
73.70000 5.14822821969762719647
73.80000 5.16295042113847922625
73.90000 5.17762092200626445205
74.00000 5.19221151214797874204
74.10000 5.20669091587843343532
74.20000 5.22102988761499046831
74.30000 5.23519148938221743056
74.40000 5.24914301732358974597
74.50000 5.26285314057850183519
74.60000 5.27629744303540946611
74.70000 5.28945617688066303162
74.80000 5.30232086377701212764
74.90000 5.31488668510185643073
75.00000 5.32715318999988961271
75.10000 5.33911404944762347787
75.20000 5.35076671422974671999
75.30000 5.36210598501083340904
75.40000 5.37312971627756256610
75.50000 5.38383983928394734709
75.60000 5.39425082642362858821
75.70000 5.40438391673380287806
75.80000 5.41426850308146428187
75.90000 5.42393456559949661050
76.00000 5.43341074241373730510
76.10000 5.44272035086959065417
76.20000 5.45188080956306307252
76.30000 5.46090081403865089463
76.40000 5.46979141651827524237
76.50000 5.47856180784190843101
76.60000 5.48723084337610130400
76.70000 5.49581917600370108829
76.80000 5.50435953515720119334
76.90000 5.51288136601015567328
77.00000 5.52141695440635962844
77.10000 5.52999246746367639209
77.20000 5.53862848678677851614
77.30000 5.54733765013902862934
77.40000 5.55612558550704467425
77.50000 5.56499879135566389747
77.60000 5.57395917689625710448
77.70000 5.58301184461989118570
77.80000 5.59216310124525963830
77.90000 5.60141940786520644554
78.00000 5.61079063348446463844
78.10000 5.62028451973074046435
78.20000 5.62990623860522210029
78.30000 5.63966247368404131519
78.40000 5.64955341013553034982
78.50000 5.65957810303223927511
78.60000 5.66973634436619989113
78.70000 5.68002496814591476140
78.80000 5.69044226583883372589
78.90000 5.70099026769288565148
79.00000 5.71166656886569316131
79.10000 5.72247381528216343834
79.20000 5.73341349491313071821
79.30000 5.74448938959852201066
79.40000 5.75570385233587222304
79.50000 5.76705909222595013284
79.60000 5.77855829819869516560
79.70000 5.79020333738384355195
79.80000 5.80199620267947090286
79.90000 5.81393989702826219369
80.00000 5.82603571811707999590
80.10000 5.83828522653766891139
80.20000 5.85068924287848328718
80.30000 5.86324995625301650843
80.40000 5.87596696224425686652
80.50000 5.88884004461438908253
80.60000 5.90186754619467887630
80.70000 5.91504723872582441103
80.80000 5.92837701798848147447
80.90000 5.94185427766736803873
81.00000 5.95547412228623490305
81.10000 5.96923290695328791339
81.20000 5.98312937761118449976
81.30000 5.99715723660252216335
81.40000 6.01131347222593275401
81.50000 6.02559794122956730153
81.60000 6.04000707369039428014
81.70000 6.05454101906089987966
81.80000 6.06919810030361424517
81.90000 6.08397586415413058384
82.00000 6.09887336638456529282
82.10000 6.11389057965032606127
82.20000 6.12902469720574710623
82.30000 6.14427629918422532522
82.40000 6.15964514186215113656
82.50000 6.17513447815300618332
82.60000 6.19074592387645965487
82.70000 6.20648009823305564106
82.80000 6.22233937593297782991
82.90000 6.23832738618894543826
83.00000 6.25444388156013435982
83.10000 6.27069079431684304763
83.20000 6.28707032262070375515
83.30000 6.30357825136953463678
83.40000 6.32021525090000395945
83.50000 6.33697555279756464360
83.60000 6.35385470979892646144
83.70000 6.37084324599224462820
83.80000 6.38793375831230735845
83.90000 6.40512189210080528971
84.00000 6.42240196810951720111
84.10000 6.43977383393594033134
84.20000 6.45723884647834596420
84.30000 6.47479904361347727534
84.40000 6.49246184220831597487
84.50000 6.51022879589473414384
84.60000 6.52810251643071242600
84.70000 6.54608104243959081768
84.80000 6.56416301685546197709
84.90000 6.58233780611402532111
85.00000 6.60059959141872201476
85.10000 6.61893618145280201190
85.20000 6.63733813785775117940
85.30000 6.65579951529393649599
85.40000 6.67431656329035684735
85.50000 6.69288683649895577703
85.60000 6.71151399332162608581
85.70000 6.73020059562588372038
85.80000 6.74895006364582608770
85.90000 6.76776514251831880159
86.00000 6.78664525260080173582
86.10000 6.80559071991983661338
86.20000 6.82459668391158482237
86.30000 6.84366131849260933310
86.40000 6.86278292790067781552
86.50000 6.88196002384240822611
86.60000 6.90119724624285753358
86.70000 6.92050075450902613367
86.80000 6.93988181593361141583
86.90000 6.95935138112288450067
87.00000 6.97892369356206673806
87.10000 6.99861155592943306482
87.20000 7.01842304071463050476
87.30000 7.03836243788823367240
87.40000 7.05842830628263872571
87.50000 7.07861699919504050009
87.60000 7.09891918664883802464
87.70000 7.11932741724651964331
87.80000 7.13983290529330245053
87.90000 7.16043054888279745264
88.00000 7.18111565273641864356
88.10000 7.20188344019319712844
88.20000 7.22272966572728651505
88.30000 7.24364979446618471046
88.40000 7.26463465638988620433
88.50000 7.28567771620197320405
88.60000 7.30676713760942295434
88.70000 7.32789809344030111151
88.80000 7.34906545439710994005
88.90000 7.37026258583810567342
89.00000 7.39148427081509793291
89.10000 7.41272135349731057189
89.20000 7.43396469146773658524
89.30000 7.45519593691299303331
89.40000 7.47639838714765118956
89.50000 7.49754891584889894808
89.60000 7.51862814937625439686
89.70000 7.53961774247534382252
89.80000 7.56050401128396994913
89.90000 7.58127521840343163253
90.00000 7.60192600464809838838
90.10000 7.62245002456519881380
90.20000 7.64284414501865921701
90.30000 7.66310401257486521400
90.40000 7.68322257813861591892
90.50000 7.70319460201441360419
90.60000 7.72301177982424159917
90.70000 7.74266499920440830123
90.80000 7.76214567318302781155
90.90000 7.78144995677097444121
91.00000 7.80056911284260079402
91.10000 7.81950107165540325818
91.20000 7.83824466354514861414
91.30000 7.85679658151545883587
91.40000 7.87515913980816009262
91.50000 7.89332971521062206286
91.60000 7.91130934947705100798
91.70000 7.92909767232665636306
91.80000 7.94669331654122663362
91.90000 7.96409511583010917018
92.00000 7.98130177627064794347
92.10000 7.99830905212964373360
92.20000 8.01511537657574833241
92.30000 8.03171587869920856801
92.40000 8.04810528412924031623
92.50000 8.06428037793490907838
92.60000 8.08023182105569295404
92.70000 8.09595772118586350513
92.80000 8.11145263190132917637
92.90000 8.12670945623731524332
93.00000 8.14173116373471275278
93.10000 8.15651275864587856037
93.20000 8.17105793691006697172
93.30000 8.18536537591890274196
93.40000 8.19944198403623074260
93.50000 8.21328942545001271672
93.60000 8.22691329688522972463
93.70000 8.24031969550186808770
93.80000 8.25351518620817708131
93.90000 8.26650565238323659128
94.00000 8.27930234421119567317
94.10000 8.29191128488034415969
94.20000 8.30434410259293145097
94.30000 8.31660892381468181297
94.40000 8.32871210069966339690
94.50000 8.34065878202009892052
94.60000 8.35245099415435061910
94.70000 8.36408696655319336595
94.80000 8.37556393672318640249
94.90000 8.38687610404428235106
95.00000 8.39801754671065211629
95.10000 8.40898485984437957472
95.20000 8.41977644750215443628
95.30000 8.43039266969611564368
95.40000 8.44083991968832447659
95.50000 8.45112803075553932292
95.60000 8.46126433691253969205
95.70000 8.47126406539637979192
95.80000 8.48113273914068627106
95.90000 8.49087960006623813155
96.00000 8.50050783972969464374
96.10000 8.51002107413142661484
96.20000 8.51941523108118025718
96.30000 8.52869131147833254723
96.40000 8.53785188832067992790
96.50000 8.54689718027103681618
96.60000 8.55583552615646065868
96.70000 8.56467354157092201307
96.80000 8.57342565515027954277
96.90000 8.58210475752242259938
97.00000 8.59072653720743225940
97.10000 8.59930225048364025696
97.20000 8.60784742444276831641
97.30000 8.61637221766132849321
97.40000 8.62488939603807325252
97.50000 8.63340523471868543796
97.60000 8.64192690719488786396
97.70000 8.65045564799357837849
97.80000 8.65899230348133523504
97.90000 8.66753139213536393638
98.00000 8.67606632114929144517
98.10000 8.68458975857858239224
98.20000 8.69309326571485715128
98.30000 8.70157751325275502196
98.40000 8.71004708157292339213
98.50000 8.71851788296623269591
98.60000 8.72701158621357623782
98.70000 8.73555729650295408100
98.80000 8.74418726609477411642
98.90000 8.75293169893550580309
99.00000 8.76181803863536074975
99.10000 8.77086906942459151882
99.20000 8.78009888385575074441
99.30000 8.78952513633188263379
99.40000 8.79915492911921627564
99.50000 8.80899894814830818526
99.60000 8.81906642321175626147
99.70000 8.82936028901103344254
99.80000 8.83988277291220644159
99.90000 8.85062845111012441714
100.00000 8.86158200491819632069
100.10000 8.87272437940912261266
100.20000 8.88403553716400889093
100.30000 8.89549210773535563817
100.40000 8.90707846154382991690
100.50000 8.91878445647084802336
100.60000 8.93060724279782667903
100.70000 8.94254661204256737420
100.80000 8.95460591912385611712
100.90000 8.96678692850917474057
101.00000 8.97908462713822516292
101.10000 8.99149262376925936829
101.20000 9.00399731233039629232
101.30000 9.01658043872392900197
101.40000 9.02922279518104481687
101.50000 9.04190694638946171011
101.60000 9.05461002421247295100
101.70000 9.06731330960367774585
101.80000 9.07999997053182814601
101.90000 9.09265152617881864903
102.00000 9.10525235160327667895
102.10000 9.11779140742159115117
102.20000 9.13025781070660676664
102.30000 9.14264759666285070360
102.40000 9.15495755442760094941
102.50000 9.16718525314291878688
102.60000 9.17933241216609390090
102.70000 9.19139582594662278207
102.80000 9.20337007270988750388
102.90000 9.21524581322332388709
103.00000 9.22701152362074380432
103.10000 9.23865348556130229321
103.20000 9.25015552943932937848
103.30000 9.26150819010278692524
103.40000 9.27270541322423334106
103.50000 9.28374219568644635464
103.60000 9.29462064272157371194
103.70000 9.30534740821614891736
103.80000 9.31593015303748399674
103.90000 9.32637311215651504721
104.00000 9.33668437513671123883
104.10000 9.34686581263206110439
104.20000 9.35691649663343955183
104.30000 9.36683374111364271950
104.40000 9.37661438541806517005
104.50000 9.38625184097219927134
104.60000 9.39574545343422977089
104.70000 9.40508916737199254502
104.80000 9.41428490440845963672
104.90000 9.42333101632230682194
105.00000 9.43222943600954821472
105.10000 9.44097738956883637340
105.20000 9.44957668437274495881
105.30000 9.45802850352936925425
105.40000 9.46633213790246216712
105.50000 9.47448911648385398048
105.60000 9.48250063934065864716
105.70000 9.49037161809030531916
105.80000 9.49810631314242554998
105.90000 9.50571324013285180902
106.00000 9.51319824355379445910
106.10000 9.52057092055024817774
106.20000 9.52783919225046534895
106.30000 9.53500846917846214033
106.40000 9.54208281520565089671
106.50000 9.54906705920138566915
106.60000 9.55596300830743065513
106.70000 9.56277016974856506981
106.80000 9.56948918756361833008
106.90000 9.57612126688869787518
107.00000 9.58266668907919388872
107.10000 9.58912579129620136614
107.20000 9.59550177376592432673
107.30000 9.60179544435950791204
107.40000 9.60801068402372250401
107.50000 9.61415056392196304363
107.60000 9.62022050585650557415
107.70000 9.62622204905486272774
107.80000 9.63216519997144774884
107.90000 9.63805609751100172543
108.00000 9.64390238281039424997
108.10000 9.64971182257185336304
108.20000 9.65549423272314942352
108.30000 9.66125572872776202242
108.40000 9.66700158929194549245
108.50000 9.67273450245694482744
108.60000 9.67845597107730815553
108.70000 9.68416912381883177941
108.80000 9.68987506020763923038
108.90000 9.69557695572543016469
109.00000 9.70128073131037683610
109.10000 9.70699100098073646091
109.20000 9.71271719705510626785
109.30000 9.71846327357041566959
109.40000 9.72423350588749488406
109.50000 9.73002695098271554628
109.60000 9.73584400271799753532
109.70000 9.74167932855814136605
109.80000 9.74752860242815599402
109.90000 9.75338721572182839992
110.00000 9.75925176988897033547
110.10000 9.76512057857254520445
110.20000 9.77099172394870059230
110.30000 9.77686738422415137547
110.40000 9.78274775193892035579
110.50000 9.78863485542662378863
110.60000 9.79452926027192998553
110.70000 9.80043154388040200446
110.80000 9.80634116645127740785
110.90000 9.81225442402702886620
111.00000 9.81817050941966478944
111.10000 9.82408324373226186070
111.20000 9.82998621046240328854
111.30000 9.83587422820874626498
111.40000 9.84174063022634223291
111.50000 9.84757907377615323304
111.60000 9.85338268871721027707
111.70000 9.85914771404034700701
111.80000 9.86487029566983206972
111.90000 9.87054606977840917467
112.00000 9.87617372137757609219
112.10000 9.88175215262521143545
112.20000 9.88728386931754882949
112.30000 9.89276739924850350769
112.40000 9.89821020309035465777
112.50000 9.90360843198588905115
112.60000 9.90896789890193357063
112.70000 9.91428879795464703407
112.80000 9.91956770457034584174
112.90000 9.92480329393530096275
113.00000 9.92998883173712335872
113.10000 9.93512263904004357610
113.20000 9.94019816141821188794
113.30000 9.94522058883813798335
113.40000 9.95018926132206793814
113.50000 9.95511835819398985009
113.60000 9.96001813751927863425
113.70000 9.96490594010550608368
113.80000 9.96979286954092141032
113.90000 9.97469243800424154210
114.00000 9.97960961916176358405
114.10000 9.98454600392716904627
114.20000 9.98950023310345591184
114.30000 9.99447004179881465714
114.40000 9.99945269926439524032
114.50000 10.00445134305789904469
114.60000 10.00947310262912889955
114.70000 10.01453163601099220173
114.80000 10.01963908145373268264
114.90000 10.02481705620810817996
115.00000 10.03007851145014716828
115.10000 10.03543841315315929929
115.20000 10.04090923598804372739
115.30000 10.04649801073961294197
115.40000 10.05221224248145289826
115.50000 10.05805743477839760540
115.60000 10.06403684772139534121
115.70000 10.07015519607413994893
115.80000 10.07641542452999503167
115.90000 10.08282200090202921360
116.00000 10.08937088006848918611
116.10000 10.09606419202958514945
116.20000 10.10289763693030792651
116.30000 10.10986770843624837587
116.40000 10.11696858571434924666
116.50000 10.12420230039226349713
116.60000 10.13156722803565075371
116.70000 10.13907089356367011688
116.80000 10.14671491469278444908
116.90000 10.15450822603207112099
117.00000 10.16245968663792535489
117.10000 10.17057083911709451301
117.20000 10.17884908754472103554
117.30000 10.18729573069963449954
117.40000 10.19591234208440024679
117.50000 10.20470163549581688601
117.60000 10.21367017497109116434
117.70000 10.22281997980390927318
117.80000 10.23215867032489874885
117.90000 10.24169287174703359840
118.00000 10.25143040622063629097
118.10000 10.26137431875740511912
118.20000 10.27152691225954000323
118.30000 10.28188556237818667154
118.40000 10.29244724532343668208
118.50000 10.30320553464473987244
118.60000 10.31415151428031912252
118.70000 10.32528015535258975376
118.80000 10.33658226930226681683
118.90000 10.34805715931633226499
119.00000 10.35969911134942181241
119.10000 10.37151066547554585312
119.20000 10.38349126595395177154
119.30000 10.39564192203935042790
119.40000 10.40796619438442449824
119.50000 10.42046097590648817837
119.60000 10.43312808479992734724
119.70000 10.44596878976890299994
119.80000 10.45898057303373137879
119.90000 10.47216656694563849411
120.00000 10.48552882409022802072
120.10000 10.49907154317337719511
120.20000 10.51279431249161271251
120.30000 10.52670399713025083595
120.40000 10.54079860669963658897
120.50000 10.55508035893185419570
120.60000 10.56954748101932696928
120.70000 10.58419424569263090014
120.80000 10.59901790724183086564
120.90000 10.61401490891048258847
121.00000 10.62918163007717165615
121.10000 10.64451437562733530643
121.20000 10.66001059073746886866
121.30000 10.67566663842127472039
121.40000 10.69147793657934833602
121.50000 10.70743514186838303820
121.60000 10.72352739996578737701
121.70000 10.73974185893427328610
121.80000 10.75606376535254647706
121.90000 10.77248221425080840685
122.00000 10.78898685890065397664
122.10000 10.80556955724380129724
122.20000 10.82223309237215607293
122.30000 10.83897715301591545890
122.40000 10.85580470427346993363
122.50000 10.87271592147955459493
122.60000 10.88970890594771591941
122.70000 10.90677892714828982473
122.80000 10.92391274673163983707
122.90000 10.94109686492967669311
123.00000 10.95831743184682527017
123.10000 10.97556524955421145620
123.20000 10.99283377922731077624
123.30000 11.01012062263870022856
123.40000 11.02742999833261240367
123.50000 11.04476323456229640149
123.60000 11.06212176996321081448
123.70000 11.07949834849624407849
123.80000 11.09688483423906675266
123.90000 11.11426143515101051898
124.00000 11.13161003336467046935
124.10000 11.14890967559635402753
124.20000 11.16614123678529332258
124.30000 11.18329197606988172299
124.40000 11.20035427521589604472
124.50000 11.21732278213482630993
124.60000 11.23420054940724297910
124.70000 11.25098823366307676275
124.80000 11.26769216412913012982
124.90000 11.28431445334606935243
125.00000 11.30086403897334745737
125.10000 11.31734658322320709513
125.20000 11.33376771708393536723
125.30000 11.35013920488594712460
125.40000 11.36646599816297343416
125.50000 11.38275456579684845486
125.60000 11.39900882431121727921
125.70000 11.41523246151268703982
125.80000 11.43142299171778526310
125.90000 11.44758401008754335841
126.00000 11.46371153143404947917
126.10000 11.47981261015553337067
126.20000 11.49589118991589968676
126.30000 11.51195221489587316815
126.40000 11.52800444081723972684
126.50000 11.54405390514515052522
126.60000 11.56010609574336908473
126.70000 11.57616647553368593140
126.80000 11.59223731904872623842
126.90000 11.60832204312139162492
127.00000 11.62442469052335510032
127.10000 11.64054827701393109943
127.20000 11.65670002126373671570
127.30000 11.67288583539327690275
127.40000 11.68911211095445007666
127.50000 11.70538407333450122704
127.60000 11.72170501293156583589
127.70000 11.73807901013530407732
127.80000 11.75450578688470423945
127.90000 11.77098892258105899199
128.00000 11.78752715219354224330
128.10000 11.80412534155148659229
128.20000 11.82078654971859307026
128.30000 11.83751496502310657163
128.40000 11.85431400239912659620
128.50000 11.87118989626861288715
128.60000 11.88814077631847359341
128.70000 11.90516996794976463892
128.80000 11.92227288134443767228
128.90000 11.93944648169089118430
129.00000 11.95668638208387566638
129.10000 11.97399269645568140305
129.20000 11.99136079524513347882
129.30000 12.00879414115297423187
129.40000 12.02629067488866244391
129.50000 12.04385457838569221571
129.60000 12.06148644651304991052
129.70000 12.07918900943593977670
129.80000 12.09696094204800679449
129.90000 12.11480216950049911131
130.00000 12.13271239722342548861
130.10000 12.15069095903360550942
130.20000 12.16873887515867438748
130.30000 12.18685736342044006611
130.40000 12.20504697672368649863
130.50000 12.22330931788036688559
130.60000 12.24164450784779160750
130.70000 12.26005367043350263326
130.80000 12.27853197089676514883
130.90000 12.29708011442675768989
131.00000 12.31569013856690046595
131.10000 12.33435873665149241430
131.20000 12.35307784643054048620
131.30000 12.37184483381981314768
131.40000 12.39065436055053550859
131.50000 12.40950253890259696094
131.60000 12.42838962672336725290
131.70000 12.44731774497108272481
131.80000 12.46628749559442817200
131.90000 12.48530365835553076156
132.00000 12.50436625247925149720
132.10000 12.52347794834861359328
132.20000 12.54263858659979088532
132.30000 12.56183964994144478273
132.40000 12.58108188487480594857
132.50000 12.60035774038900055864
132.60000 12.61966083630685377382
132.70000 12.63898972807356149724
132.80000 12.65834136852328690586
132.90000 12.67771707639309168062
133.00000 12.69711755771596374802
133.10000 12.71654682151546202531
133.20000 12.73600570198592522599
133.30000 12.75549412722415861800
133.40000 12.77501087004707796776
133.50000 12.79455717758215342917
133.60000 12.81412944569489667834
133.70000 12.83372238510230514951
133.80000 12.85333557275281753545
133.90000 12.87296755555303184420
134.00000 12.89261745053908748761
134.10000 12.91228307981652019357
134.20000 12.93196747575035467000
134.30000 12.95167449126471059490
134.40000 12.97140327332509541540
134.50000 12.99116032552985622647
134.60000 13.01094595895309988663
134.70000 13.03075696847002054469
134.80000 13.05059470902828243982
134.90000 13.07045316099109090105
