# Supplementary material for: Direct tracking of H2 roaming reaction in real time
Source: Nat Commun. 2024 Aug 6;15:6656. doi: 10.1038/s41467-024-49671-6 (PMC11303762; doi:10.1038/s41467-024-49671-6)
Supplement: Supplementary file 8 — Source Data [file 41467_2024_49671_MOESM8_ESM.zip › SourceData/Data-Fig7-SuppInfo/FigS7.R16.dat]

# Bond Length
# X-Axis:  Time in Trajectory (femtosec)
# Y-Axis:  Bond Length (Angstroms)
#                  X                   Y
0 1.09375621605730771727
.10000 1.09793445991006220899
.20000 1.10247575042129611459
.30000 1.10735712708863711001
.40000 1.11254757668110535505
.50000 1.11802303453640882487
.60000 1.12375280759871741465
.70000 1.12970919054153047108
.80000 1.13586948244681703835
.90000 1.14221214803949620749
1.00000 1.14872037774386156312
1.10000 1.15537853291334784086
1.20000 1.16218099231488035897
1.30000 1.16912122350122444434
1.40000 1.17619940292197053980
1.50000 1.18341406247602111211
1.60000 1.19076651870381374105
1.70000 1.19825644258856376073
1.80000 1.20587505381320497735
1.90000 1.21360895982231442983
2.00000 1.22144051068031962503
2.10000 1.22934579884017987398
2.20000 1.23730033865266520422
2.30000 1.24528100850290011961
2.40000 1.25326703107278777566
2.50000 1.26124230425442041624
2.60000 1.26919361736419081316
2.70000 1.27711068948818997816
2.80000 1.28498346776018873417
2.90000 1.29279755108408215146
3.00000 1.30053989455033635273
3.10000 1.30819346908245953068
3.20000 1.31574499302486422192
3.30000 1.32318046569921821832
3.40000 1.33049128538070477660
3.50000 1.33766771036158303464
3.60000 1.34470608028855138362
3.70000 1.35160332631915344809
3.80000 1.35835870404985442490
3.90000 1.36497117468245460381
4.00000 1.37143949765711502203
4.10000 1.37776374280970247921
4.20000 1.38393874022010092728
4.30000 1.38996413798558126684
4.40000 1.39583305687643033409
4.50000 1.40154053316127821505
4.60000 1.40707824282340461466
4.70000 1.41243699208743467403
4.80000 1.41760683152769830322
4.90000 1.42258014367767695199
5.00000 1.42734948944328277291
5.10000 1.43190856983607720846
5.20000 1.43625070695091391484
5.30000 1.44037386018561167166
5.40000 1.44427311529398760043
5.50000 1.44794290665274506188
5.60000 1.45137661805817996304
5.70000 1.45456463173727691184
5.80000 1.45749883210965215510
5.90000 1.46017129953098311128
6.00000 1.46257290256417645692
6.10000 1.46470157432188212965
6.20000 1.46656072269135859330
6.30000 1.46815115699780722544
6.40000 1.46948003410253927818
6.50000 1.47055507405061167943
6.60000 1.47138323923612776757
6.70000 1.47196867743746503948
6.80000 1.47231513311451091666
6.90000 1.47242270300651096691
7.00000 1.47228762417164941677
7.10000 1.47190933646777307205
7.20000 1.47128622239895932493
7.30000 1.47041805914474540637
7.40000 1.46930421582734186341
7.50000 1.46794551027788493999
7.60000 1.46634321613938665229
7.70000 1.46449902442780753120
7.80000 1.46241048516276715048
7.90000 1.46007630151749261243
8.00000 1.45749000952665195275
8.10000 1.45464809393681192146
8.20000 1.45154320017628135351
8.30000 1.44816816927972836866
8.40000 1.44451728634447292999
8.50000 1.44058672533763131299
8.60000 1.43637483970932879885
8.70000 1.43187977126887297890
8.80000 1.42710419632415067746
8.90000 1.42205197377346233195
9.00000 1.41672675206512564816
9.10000 1.41113798686414788186
9.20000 1.40528878617884089340
9.30000 1.39918459945391051320
9.40000 1.39282995169295523015
9.50000 1.38622674662625089604
9.60000 1.37937622191300658943
9.70000 1.37227690652287812957
9.80000 1.36493011090128713593
9.90000 1.35733894487486065058
10.00000 1.34950362510850633135
10.10000 1.34143454187000865375
10.20000 1.33314055895280599627
10.30000 1.32463217554270513801
10.40000 1.31592342386705769893
10.50000 1.30702274898373517177
10.60000 1.29793916807414360423
10.70000 1.28868152875177038443
10.80000 1.27925510141839966007
10.90000 1.26966607117462188251
11.00000 1.25992084042173062230
11.10000 1.25003044133613002184
11.20000 1.24000486694891645493
11.30000 1.22985900551607947316
11.40000 1.21961272461261242778
11.50000 1.20928172764166084541
11.60000 1.19889031901212714730
11.70000 1.18846320740063299613
11.80000 1.17802669227186868526
11.90000 1.16761200729266226572
12.00000 1.15725326669705279341
12.10000 1.14698438200918847559
12.20000 1.13684406480616329072
12.30000 1.12687050591006240959
12.40000 1.11710089766368015393
12.50000 1.10757245827169248909
12.60000 1.09832079076151517600
12.70000 1.08938036073173267024
12.80000 1.08078833211225962050
12.90000 1.07257663806508483918
13.00000 1.06478294917321060565
13.10000 1.05744376853854503198
13.20000 1.05059311771303737205
13.30000 1.04426872484289215162
13.40000 1.03850186272582101709
13.50000 1.03331962843013874493
13.60000 1.02874584762661375225
13.70000 1.02479364485831975713
13.80000 1.02147764637019835276
13.90000 1.01880784486624365607
14.00000 1.01679630049189301719
14.10000 1.01545584267805559758
14.20000 1.01480019966740250932
14.30000 1.01484613302165171131
14.40000 1.01560094841724128827
14.50000 1.01707059873639057033
14.60000 1.01925029011229621528
14.70000 1.02213464905852790486
14.80000 1.02571031190146470126
14.90000 1.02996628715361358666
15.00000 1.03489237164112867954
15.10000 1.04047780960335718252
15.20000 1.04671153530187102834
15.30000 1.05357385481227655604
15.40000 1.06104396468242540020
15.50000 1.06909321346737581841
15.60000 1.07768840597502950031
15.70000 1.08679500410979070712
15.80000 1.09637940071218047306
15.90000 1.10640972652720294132
16.00000 1.11685389841151559638
16.10000 1.12768621749403322216
16.20000 1.13887642077356224453
16.30000 1.15039548382675772741
16.40000 1.16221444176795531678
16.50000 1.17430833749105264538
16.60000 1.18664680144514778867
16.70000 1.19920847806209242126
16.80000 1.21197007158881609076
16.90000 1.22490914145784706850
17.00000 1.23800191655950193847
17.10000 1.25122924067694325923
17.20000 1.26456602578354919205
17.30000 1.27799088982433673684
17.40000 1.29148637542716647894
17.50000 1.30503388536006987468
17.60000 1.31862227459193180428
17.70000 1.33224113422533234736
17.80000 1.34588526602047323252
17.90000 1.35955178538406546421
18.00000 1.37323649517845250135
18.10000 1.38693666548116031843
18.20000 1.40064966070677359801
18.30000 1.41437269972415686470
18.40000 1.42809812961259773509
18.50000 1.44181881067976082914
18.60000 1.45552963443105479081
18.70000 1.46921854255314923860
18.80000 1.48288135167483983030
18.90000 1.49651217649072271088
19.00000 1.51010755387223992258
19.10000 1.52366726570862576892
19.20000 1.53719288498353387349
19.30000 1.55068254666227542473
19.40000 1.56413807149976373177
19.50000 1.57755767003491824802
19.60000 1.59093669899025209456
19.70000 1.60427366115541521720
19.80000 1.61756421126210628090
19.90000 1.63081003230572505575
20.00000 1.64400905927826322303
20.10000 1.65716354468863452608
20.20000 1.67028034991524701227
20.30000 1.68336458505844775895
20.40000 1.69642068040595402310
20.50000 1.70945874274987988082
20.60000 1.72248026781324841973
20.70000 1.73549042347285800285
20.80000 1.74849330173895719159
20.90000 1.76148524302816684141
21.00000 1.77446986235607844994
21.10000 1.78744146437918352325
21.20000 1.80039876702607192159
21.30000 1.81333996138203494894
21.40000 1.82626653354979924189
21.50000 1.83917735690987670445
21.60000 1.85207798738741020651
21.70000 1.86497023858854112278
21.80000 1.87785475987388332417
21.90000 1.89073076756528188676
22.00000 1.90359294555243611304
22.10000 1.91643617984450502285
22.20000 1.92925435577116165805
22.30000 1.94204117519943433355
22.40000 1.95479341802656988586
22.50000 1.96751110638466282585
22.60000 1.98019592637723603615
22.70000 1.99285109596301750384
22.80000 2.00548148960642366732
22.90000 2.01809147638331796210
23.00000 2.03068129448050020688
23.10000 2.04324890993608509988
23.20000 2.05579079930813971915
23.30000 2.06830210950286467090
23.40000 2.08077272831801599427
23.50000 2.09319484777910725680
23.60000 2.10556523981709006555
23.70000 2.11788056369309929034
23.80000 2.13013852509737028135
23.90000 2.14234371762002747027
24.00000 2.15450127711867462703
24.10000 2.16661680781466292030
24.20000 2.17869181034261933997
24.30000 2.19072991176936277299
24.40000 2.20272673834613448177
24.50000 2.21468174758135395619
24.60000 2.22658640233093132935
24.70000 2.23843278203434109731
24.80000 2.25021183329525667126
24.90000 2.26191519122291585532
25.00000 2.27353692006441804340
25.10000 2.28506661919888016204
25.20000 2.29650102433593527887
25.30000 2.30783435883362305053
25.40000 2.31906479850520778845
25.50000 2.33018998937468616016
25.60000 2.34121328780485098288
25.70000 2.35213541374024637595
25.80000 2.36295898289094303102
25.90000 2.37368697060627604566
26.00000 2.38431897184374221889
26.10000 2.39485384025184301016
26.20000 2.40528561447866311392
26.30000 2.41560907852843606587
26.40000 2.42581266325699602651
26.50000 2.43588832254949652073
26.60000 2.44582939944469552939
26.70000 2.45563320350352813028
26.80000 2.46529700636515599529
26.90000 2.47482741451782855427
27.00000 2.48423243524876311039
27.10000 2.49352215359458958226
27.20000 2.50270618953663835781
27.30000 2.51179159673747614837
27.40000 2.52078420596170825817
27.50000 2.52968465795146095320
27.60000 2.53848940223551061410
27.70000 2.54719266216319019922
27.80000 2.55578514515168117251
27.90000 2.56426081091998128286
28.00000 2.57261834213880236806
28.10000 2.58085603149207065567
28.20000 2.58897919913737429780
28.30000 2.59699661299759880915
28.40000 2.60491570416549180126
28.50000 2.61274503184849631052
28.60000 2.62048813981460332042
28.70000 2.62814598935466292334
28.80000 2.63571151682311393280
28.90000 2.64317661634840436555
29.00000 2.65052989283350660346
29.10000 2.65775840865211072705
29.20000 2.66485561957941728937
29.30000 2.67181376518368136054
29.40000 2.67863276647434446334
29.50000 2.68531609276282407639
29.60000 2.69186840606854331422
29.70000 2.69830129505250024812
29.80000 2.70462066065206268142
29.90000 2.71083550444009789238
30.00000 2.71695059794818499750
30.10000 2.72296857315173580759
30.20000 2.72888804774600454843
30.30000 2.73470776150834807989
30.40000 2.74041977181836140685
30.50000 2.74602381480387019603
30.60000 2.75151389190914316924
30.70000 2.75689162637307888791
30.80000 2.76215658863341779224
30.90000 2.76731210531844419928
31.00000 2.77236136200117317967
31.10000 2.77730794087890081055
31.20000 2.78215516199258735735
31.30000 2.78690144836483229382
31.40000 2.79154910797947453912
31.50000 2.79609315358197606670
31.60000 2.80053273320577347612
31.70000 2.80486311723656133215
31.80000 2.80908126868981845055
31.90000 2.81318399136867690231
32.00000 2.81716871226094657548
32.10000 2.82103321308346173111
32.20000 2.82477552052300254990
32.30000 2.82839682172816761917
32.40000 2.83189941936467793047
32.50000 2.83528882071104001311
32.60000 2.83856904531244404254
32.70000 2.84174878879291510115
32.80000 2.84483381695961284493
32.90000 2.84782904427723680732
33.00000 2.85074039991473092393
33.10000 2.85356456326644202318
33.20000 2.85630112093438075589
33.30000 2.85894591481178601186
33.40000 2.86149533023033256181
33.50000 2.86395036352116270402
33.60000 2.86631495564147660538
33.70000 2.86859820601648567648
33.80000 2.87081389838317454109
33.90000 2.87297734462560633677
34.00000 2.87510157081032530258
34.10000 2.87720030034650177116
34.20000 2.87927722826753867271
34.30000 2.88133037789802924223
34.40000 2.88335637613979309506
34.50000 2.88534582862158829988
34.60000 2.88729223041000822071
34.70000 2.88919282657146302142
34.80000 2.89105002123951497706
34.90000 2.89287063735556623316
35.00000 2.89466905828922004594
35.10000 2.89646148553403002089
35.20000 2.89826085811663957613
35.30000 2.90008352099055933379
35.40000 2.90193527935514095951
35.50000 2.90382534292766995266
35.60000 2.90575446251674885042
35.70000 2.90772416073069076804
35.80000 2.90973665456841643712
35.90000 2.91179728423855083449
36.00000 2.91391066433461545818
36.10000 2.91608592835550715360
36.20000 2.91833057475022866882
36.30000 2.92064955992241561496
36.40000 2.92304880490456402505
36.50000 2.92552802244705904303
36.60000 2.92809184900439897385
36.70000 2.93073963178478207168
36.80000 2.93347650561036537509
36.90000 2.93630614897629501251
37.00000 2.93923672760089196596
37.10000 2.94227291929946566607
37.20000 2.94541938880934237663
37.30000 2.94867920311247150763
37.40000 2.95205137525653506367
37.50000 2.95553649858481700327
37.60000 2.95913393337476362359
37.70000 2.96284387458451816412
37.80000 2.96667102422361620368
37.90000 2.97062052409829014161
38.00000 2.97469674564416733924
38.10000 2.97890203709504351334
38.20000 2.98323340986135377519
38.30000 2.98768778457873673450
38.40000 2.99225300631647791147
38.50000 2.99691802045534772415
38.60000 3.00167084218673117323
38.70000 3.00649770690566135345
38.80000 3.01138812225674424107
38.90000 3.01633429238023947510
39.00000 3.02132479136024036961
39.10000 3.02634886584379098413
39.20000 3.03138746253938973435
39.30000 3.03642129729011748018
39.40000 3.04143141387817588248
39.50000 3.04639694826478579834
39.60000 3.05130233065129093575
39.70000 3.05613770286189820435
39.80000 3.06089719278678159266
39.90000 3.06558100286030608746
40.00000 3.07018857119802984911
40.10000 3.07472110699003073012
40.20000 3.07917893327685651727
40.30000 3.08355347480483950824
40.40000 3.08784046218793499376
40.50000 3.09203027271370679250
40.60000 3.09611605888054525946
40.70000 3.10009211070139011119
40.80000 3.10395868173675920147
40.90000 3.10771516899554358113
41.00000 3.11136395320267860173
41.10000 3.11490640689459560525
41.20000 3.11834236462868201209
41.30000 3.12166999959284613681
41.40000 3.12488789351266167946
41.50000 3.12799125913452641796
41.60000 3.13097846563179032031
41.70000 3.13384868836659055439
41.80000 3.13660320880741942787
41.90000 3.13924326466267981702
42.00000 3.14177226070032007977
42.10000 3.14419096077735074961
42.20000 3.14650024269806786868
42.30000 3.14869829692731913860
42.40000 3.15078162917425935660
42.50000 3.15274483150571511645
42.60000 3.15458513982520370332
42.70000 3.15629815560396638520
42.80000 3.15788120519898594870
42.90000 3.15933317903145504885
43.00000 3.16065759245588005848
43.10000 3.16185229124654082092
43.20000 3.16292329354823273115
43.30000 3.16386746937525813930
43.40000 3.16468595234108498104
43.50000 3.16537726166866245782
43.60000 3.16593943865782119922
43.70000 3.16636996873249162642
43.80000 3.16666792672629316223
43.90000 3.16683474193728650271
44.00000 3.16687618425239353404
44.10000 3.16679641568036387721
44.20000 3.16660369135908764417
44.30000 3.16630599278591518759
44.40000 3.16591054075269157786
44.50000 3.16542060443568857489
44.60000 3.16483737389000763803
44.70000 3.16416449496845849428
44.80000 3.16340078116921504941
44.90000 3.16255032923035076241
45.00000 3.16161591738370396255
45.10000 3.16060346178004430787
45.20000 3.15951977178462993077
45.30000 3.15837260923628198818
45.40000 3.15716717710560902125
45.50000 3.15590986439758763906
45.60000 3.15460734099824220896
45.70000 3.15326048048523894856
45.80000 3.15187901900977157413
45.90000 3.15046314501534837427
46.00000 3.14902280668749682524
46.10000 3.14756171151925153163
46.20000 3.14608476999222002845
46.30000 3.14459384414283301891
46.40000 3.14309135499606501653
46.50000 3.14157923447953163351
46.60000 3.14005844925998152987
46.70000 3.13853267803316013203
46.80000 3.13700592514088184659
46.90000 3.13548352604666063807
47.00000 3.13397017353659573720
47.10000 3.13246877635021288012
47.20000 3.13097880827673440834
47.30000 3.12949910532676139316
47.40000 3.12802295191979050158
47.50000 3.12654406706078588736
47.60000 3.12505190974182059265
47.70000 3.12354022852611904694
47.80000 3.12200113904879925814
47.90000 3.12043017499655005499
48.00000 3.11882712783652053445
48.10000 3.11718991642697317384
48.20000 3.11552182149411368875
48.30000 3.11382660070161903034
48.40000 3.11210953371583629419
48.50000 3.11037347102835867792
48.60000 3.10862404452436158531
48.70000 3.10686384549902669210
48.80000 3.10509309866709149529
48.90000 3.10331041913679656952
49.00000 3.10151238536395337090
49.10000 3.09969590692151606744
49.20000 3.09785368215107925874
49.30000 3.09598402668569981108
49.40000 3.09408844891415474868
49.50000 3.09216858454143796703
49.60000 3.09023193868453828716
49.70000 3.08828449202093426566
49.80000 3.08633551441316891703
49.90000 3.08438933519716346460
50.00000 3.08245062302918325271
50.10000 3.08051757424008214340
50.20000 3.07858961281103526041
50.30000 3.07666229299252146569
50.40000 3.07473636134157037096
50.50000 3.07281360340291386181
50.60000 3.07090028808914601658
50.70000 3.06900232106982936377
50.80000 3.06713326584026994084
50.90000 3.06530116275530094935
51.00000 3.06351763850708063782
51.10000 3.06179162176820909792
51.20000 3.06013370822191362625
51.30000 3.05855025559904769729
51.40000 3.05704861533882054814
51.50000 3.05563696635922376713
51.60000 3.05432045508866014273
51.70000 3.05310720011351714083
51.80000 3.05199639779489254888
51.90000 3.05099150647293674172
52.00000 3.05009278586094819804
52.10000 3.04929568256015474259
52.20000 3.04860105900558920605
52.30000 3.04801117837221850304
52.40000 3.04752652597627113746
52.50000 3.04715373286235756996
52.60000 3.04689659272988783852
52.70000 3.04676237160842591367
52.80000 3.04675574550110596816
52.90000 3.04687591818045652425
53.00000 3.04712428007359095966
53.10000 3.04749593682715186651
53.20000 3.04798667568872420095
53.30000 3.04859426605575048929
53.40000 3.04931429474972290859
53.50000 3.05014698404093306737
53.60000 3.05109346678940663356
53.70000 3.05215647915682724092
53.80000 3.05334221293879864375
53.90000 3.05465268386129292857
54.00000 3.05609558107644925144
54.10000 3.05766909525246044077
54.20000 3.05937731603246349231
54.30000 3.06121921729267863290
54.40000 3.06319426211838546529
54.50000 3.06530329488323226837
54.60000 3.06755082297490223668
54.70000 3.06993897672315304281
54.80000 3.07247565091246898883
54.90000 3.07516699803783013998
55.00000 3.07801486406433716559
55.10000 3.08101811403211324904
55.20000 3.08417549023316764960
55.30000 3.08747685468458208489
55.40000 3.09091312922476033795
55.50000 3.09447528631575921978
55.60000 3.09815495288308651116
55.70000 3.10195065940256374026
55.80000 3.10586081375727460334
55.90000 3.10988902038432876293
56.00000 3.11403628961834675662
56.10000 3.11830093276627167801
56.20000 3.12267970024128475295
56.30000 3.12716264722863431684
56.40000 3.13174213852386001323
56.50000 3.13640824437906998688
56.60000 3.14115386323783891144
56.70000 3.14597702001683413440
56.80000 3.15088144321870669777
56.90000 3.15587053122113993987
57.00000 3.16094751961781231974
57.10000 3.16611284417311948720
57.20000 3.17136210709625525726
57.30000 3.17668110647401937167
57.40000 3.18205413060730316671
57.50000 3.18746358761351186042
57.60000 3.19289013474062398719
57.70000 3.19832255067011651147
57.80000 3.20375435036754963748
57.90000 3.20917954973292200181
58.00000 3.21459593947202017553
58.10000 3.21999938376779817668
58.20000 3.22537559234920732045
58.30000 3.23070797199932634208
58.40000 3.23597292393941392817
58.50000 3.24114401381209841482
58.60000 3.24619769953233131792
58.70000 3.25111321486825493786
58.80000 3.25587711092464299107
58.90000 3.26048755918405552808
59.00000 3.26494460144777954240
59.10000 3.26925040982378711393
59.20000 3.27341147123394800386
59.30000 3.27743623285045776342
59.40000 3.28133003754316063768
59.50000 3.28510159822280077986
59.60000 3.28876332633407963816
59.70000 3.29232987456907179217
59.80000 3.29581328504604459487
59.90000 3.29922989783661484083
60.00000 3.30259290029122420748
60.10000 3.30591310270642171336
60.20000 3.30920012732759938771
60.30000 3.31245908016582145974
60.40000 3.31569941816006596831
60.50000 3.31892799664123475843
60.60000 3.32215631672878993082
60.70000 3.32539401274630913472
60.80000 3.32865292633656836169
60.90000 3.33193839094737764630
61.00000 3.33525930966379284312
61.10000 3.33861743707750978372
61.20000 3.34201199302530929741
61.30000 3.34544401325205261609
61.40000 3.34891426540991043030
61.50000 3.35242695838626736216
61.60000 3.35598918470277552829
61.70000 3.35961188043991176739
61.80000 3.36330870435498382605
61.90000 3.36709327787084033434
62.00000 3.37097492029501756125
62.10000 3.37496380073431306129
62.20000 3.37906490514831632465
62.30000 3.38328430419703274454
62.40000 3.38762815245150541301
62.50000 3.39210413693654163439
62.60000 3.39672183420676942543
62.70000 3.40149761819246317695
62.80000 3.40644737259259591808
62.90000 3.41158496342931491705
63.00000 3.41692419160449036731
63.10000 3.42247341478381684156
63.20000 3.42823441573559843988
63.30000 3.43420389342479198115
63.40000 3.44037493368499009589
63.50000 3.44673628647638199317
63.60000 3.45327739968439257151
63.70000 3.45999242738549935110
63.80000 3.46687312268332081227
63.90000 3.47391617910896059662
64.00000 3.48112018527068381365
64.10000 3.48848103961982284413
64.20000 3.49600112383162714566
64.30000 3.50367608388061466928
64.40000 3.51150550753077988106
64.50000 3.51948660134699191612
64.60000 3.52761931513506712174
64.70000 3.53590311776920720540
64.80000 3.54433893778882270146
64.90000 3.55292915434349746055
65.00000 3.56167380103147570658
65.10000 3.57057238027154408223
65.20000 3.57962588302381119096
65.30000 3.58883095079024305942
65.40000 3.59818291142515432851
65.50000 3.60767861574226148529
65.60000 3.61731559518408622913
65.70000 3.62709041017190526827
65.80000 3.63700243903588824634
65.90000 3.64704819031350338421
66.00000 3.65722881635521952201
66.10000 3.66754051941652036603
66.20000 3.67797553212280084086
66.30000 3.68852649774215394614
66.40000 3.69918203449100352596
66.50000 3.70992936363605176390
66.60000 3.72075647951354107428
66.70000 3.73164920524330636069
66.80000 3.74260242799873147306
66.90000 3.75361009489278201456
67.00000 3.76467042598060634006
67.10000 3.77578758734134831098
67.20000 3.78696463329841515962
67.30000 3.79820254373157409163
67.40000 3.80950515006004421597
67.50000 3.82087160252068664040
67.60000 3.83229842271058009003
67.70000 3.84378030969265984141
67.80000 3.85531143890114278274
67.90000 3.86688320121748699295
68.00000 3.87849097469286371420
68.10000 3.89012285152705685087
68.20000 3.90177294680495215512
68.30000 3.91343619613518165762
68.40000 3.92510565790896895188
68.50000 3.93677630264585899800
68.60000 3.94844610775758214602
68.70000 3.96011444126416629495
68.80000 3.97178430333068313766
68.90000 3.98345312823158495363
69.00000 3.99512960813300774195
69.10000 4.00681556734197587398
69.20000 4.01851080569606033752
69.30000 4.03021878796052460663
69.40000 4.04193629874841050790
69.50000 4.05366205935102587209
69.60000 4.06539398964319324187
69.70000 4.07712951371084114595
69.80000 4.08887120560882915174
69.90000 4.10061932782122559219
70.00000 4.11237890962214229669
70.10000 4.12415714211449513239
70.20000 4.13596051306513321745
70.30000 4.14779571914746061786
70.40000 4.15966827948731988788
70.50000 4.17158063798819547642
70.60000 4.18353394628811396238
70.70000 4.19552507973352484403
70.80000 4.20754923032803027950
70.90000 4.21960014607557335552
71.00000 4.23167213709261743415
71.10000 4.24375984284667079462
71.20000 4.25586505786391211325
71.30000 4.26798710326191121680
71.40000 4.28013322430155204158
71.50000 4.29230806776796951750
71.60000 4.30451785552098738184
71.70000 4.31676546893597174030
71.80000 4.32904838189237612498
71.90000 4.34136537005513969214
72.00000 4.35370720664366679916
72.10000 4.36606430807861555483
72.20000 4.37842696394606998130
72.30000 4.39078666226474729187
72.40000 4.40313876227243149553
72.50000 4.41547625966497525681
72.60000 4.42779871337846612369
72.70000 4.44010568687480681233
72.80000 4.45239582630351947912
72.90000 4.46466842966988983097
73.00000 4.47692087824422021022
73.10000 4.48915202681809384943
73.20000 4.50136197769575069751
73.30000 4.51354510833989561004
73.40000 4.52570342050592175124
73.50000 4.53783366481463266954
73.60000 4.54993815506694552258
73.70000 4.56201264369236486665
73.80000 4.57405520093756629774
73.90000 4.58606182143383235051
74.00000 4.59802630782502156835
74.10000 4.60994249650611151742
74.20000 4.62180748861589863602
74.30000 4.63361536164591460579
74.40000 4.64536374416342126770
74.50000 4.65705103844149425486
74.60000 4.66867670617156784083
74.70000 4.68023683307949705725
74.80000 4.69172892584961690047
74.90000 4.70314642715544207411
75.00000 4.71447993369395941901
75.10000 4.72572359893741563713
75.20000 4.73686749642218723525
75.30000 4.74790493850087525106
75.40000 4.75883083081569521765
75.50000 4.76964334883479521573
75.60000 4.78034142058357584840
75.70000 4.79092665025900808770
75.80000 4.80140133506823193160
75.90000 4.81176594003916611953
76.00000 4.82202426244590768546
76.10000 4.83217616481311657901
76.20000 4.84222407775641874001
76.30000 4.85216826933794619818
76.40000 4.86200930707871023096
76.50000 4.87174933597429661516
76.60000 4.88138952155654138389
76.70000 4.89093353461085177319
76.80000 4.90038751711821256043
76.90000 4.90975429350441120422
77.00000 4.91903702008655348562
77.10000 4.92824037751213998147
77.20000 4.93736196354014539248
77.30000 4.94639895985614973523
77.40000 4.95534782326024012471
77.50000 4.96420413251117222829
77.60000 4.97296535928624783337
77.70000 4.98163061303204214200
77.80000 4.99020220113624253529
77.90000 4.99868403130603965162
78.00000 5.00708330441246004240
78.10000 5.01540187627611751684
78.20000 5.02364767630354427903
78.30000 5.03182262526522291959
78.40000 5.03992801740292715462
78.50000 5.04797065319738165373
78.60000 5.05595275872134707191
78.70000 5.06388404037938056731
78.80000 5.07177310486835560292
78.90000 5.07963017143079029491
79.00000 5.08746647291144317768
79.10000 5.09528975664122560016
79.20000 5.10310778325580734544
79.30000 5.11092471368792518236
79.40000 5.11874327764979829135
79.50000 5.12657305076529656584
79.60000 5.13442360522863364571
79.70000 5.14230808987044260313
79.80000 5.15024653423668642149
79.90000 5.15825973549306646389
80.00000 5.16636962670122935910
80.10000 5.17459053370312577044
80.20000 5.18293436755560314899
80.30000 5.19140776799077881874
80.40000 5.20001389962613465320
80.50000 5.20874846899819112392
80.60000 5.21761704193839814623
80.70000 5.22662494988285915751
80.80000 5.23578190322601195340
80.90000 5.24509880255968104866
81.00000 5.25458974307167010060
81.10000 5.26426500156650548533
81.20000 5.27412982487642220913
81.30000 5.28418313608773404328
81.40000 5.29441864869845743104
81.50000 5.30483432052387475879
81.60000 5.31542437296722339510
81.70000 5.32618378102868320466
81.80000 5.33711369319241690069
81.90000 5.34821111500639996940
82.00000 5.35947310774193548429
82.10000 5.37089165430005672163
82.20000 5.38244678874106473966
82.30000 5.39411979916705224078
82.40000 5.40588715094950904580
82.50000 5.41772599121771753710
82.60000 5.42962119016805812377
82.70000 5.44156204181887464033
82.80000 5.45354704967161716335
82.90000 5.46558339030866859575
83.00000 5.47767886477557207298
83.10000 5.48984042228970440590
83.20000 5.50207617314818715878
83.30000 5.51438422614674176278
83.40000 5.52676071551510179907
83.50000 5.53919607217310912910
83.60000 5.55168109861544550875
83.70000 5.56420049497481713453
83.80000 5.57674348514560959988
83.90000 5.58929489256346180129
84.00000 5.60183771939557349401
84.10000 5.61435549328852171499
84.20000 5.62682885165703258392
84.30000 5.63924154296586235524
84.40000 5.65157756612983238988
84.50000 5.66382528065785235518
84.60000 5.67597581401400969711
84.70000 5.68802989436201890994
84.80000 5.69998428401605332005
84.90000 5.71183989782723164170
85.00000 5.72359656236155414790
85.10000 5.73525105806206185472
85.20000 5.74679706133677561934
85.30000 5.75822904307296550247
85.40000 5.76953850000734460823
85.50000 5.78071828020584307041
85.60000 5.79176883158418193440
85.70000 5.80268990283868262475
85.80000 5.81348571168348189654
85.90000 5.82416158685067734273
86.00000 5.83472347321978918819
86.10000 5.84517464036490529903
86.20000 5.85551625284816368598
86.30000 5.86574418338380999668
86.40000 5.87585244046087324818
86.50000 5.88583516454487535965
86.60000 5.89568212058214685425
86.70000 5.90538851288016443237
86.80000 5.91494785322246099681
86.90000 5.92436017444660432252
87.00000 5.93362301457145152191
87.10000 5.94274064079730809179
87.20000 5.95170989991388945217
87.30000 5.96053199401563484301
87.40000 5.96920162996409428541
87.50000 5.97771690498554807564
87.60000 5.98607183739896325678
87.70000 5.99426278776256188252
87.80000 6.00228865037778735448
87.90000 6.01014989319675786736
88.00000 6.01785416559241654742
88.10000 6.02540764309511261468
88.20000 6.03282276994153044711
88.30000 6.04010778401933817676
88.40000 6.04727229984519549417
88.50000 6.05432251776365148077
88.60000 6.06126134469666305280
88.70000 6.06809283771812443090
88.80000 6.07481786792871675803
88.90000 6.08143833735260362707
89.00000 6.08795638546294120870
89.10000 6.09437380284316002998
89.20000 6.10069044060080137418
89.30000 6.10690615012921252277
89.40000 6.11301746798592094453
89.50000 6.11901875903269314368
89.60000 6.12490518248356233278
89.70000 6.13067225506020669057
89.80000 6.13632038419483113611
89.90000 6.14185185118047275095
90.00000 6.14727558047668788583
90.10000 6.15260415969506362651
90.20000 6.15785708288021247739
90.30000 6.16304528530863547150
90.40000 6.16818622413890808105
90.50000 6.17328958856726564952
90.60000 6.17836515517179512069
90.70000 6.18341929113868195235
90.80000 6.18845364151772571069
90.90000 6.19347379888935995811
91.00000 6.19848624174556025125
91.10000 6.20349934403962035270
91.20000 6.20852267151381190798
91.30000 6.21356651129059694400
91.40000 6.21863965463725836554
91.50000 6.22375100822414006700
91.60000 6.22890400619025433380
91.70000 6.23410361769051766215
91.80000 6.23935001239536168401
91.90000 6.24464874912696750952
92.00000 6.25000248999798399280
92.10000 6.25541580327223331735
92.20000 6.26089277945581815247
92.30000 6.26643948644890370491
92.40000 6.27205412744548944872
92.50000 6.27773380657972785949
92.60000 6.28347337585980386399
92.70000 6.28926364143124469162
92.80000 6.29509837613313236139
92.90000 6.30097408077711425845
93.00000 6.30688973182709133053
93.10000 6.31284952642172518938
93.20000 6.31885677680045221643
93.30000 6.32492003016955147968
93.40000 6.33104120228497644232
93.50000 6.33722487044771041080
93.60000 6.34346796894049115052
93.70000 6.34976603701065508793
93.80000 6.35611418784794960514
93.90000 6.36250431590871300054
94.00000 6.36892899440157049706
94.10000 6.37538154112881309992
94.20000 6.38185698103882613167
94.30000 6.38834978623227862463
94.40000 6.39485176740743537932
94.50000 6.40136076792528543081
94.60000 6.40786780792526961442
94.70000 6.41437074779443973480
94.80000 6.42086580745252765946
94.90000 6.42735080938492107136
95.00000 6.43382508853364772602
95.10000 6.44029236519166107957
95.20000 6.44674905834080065753
95.30000 6.45319566501233557629
95.40000 6.45963245882023848138
95.50000 6.46605547175811042778
95.60000 6.47246297539584230876
95.70000 6.47884944153821188331
95.80000 6.48521265110613007414
95.90000 6.49154896369125448191
96.00000 6.49785748772339573846
96.10000 6.50413920969608398802
96.20000 6.51039326564040983663
96.30000 6.51662252930473179482
96.40000 6.52282847609478383714
96.50000 6.52901502654695993922
96.60000 6.53518170699438165208
96.70000 6.54133247762158929386
96.80000 6.54746359428107091479
96.90000 6.55357897732124687027
97.00000 6.55967714081432516961
97.10000 6.56575806163439135292
97.20000 6.57182582702326340343
97.30000 6.57788223966422190007
97.40000 6.58393207389246992070
97.50000 6.58997642150212856131
97.60000 6.59602242934671955774
97.70000 6.60207504631967963515
97.80000 6.60813558207986528597
97.90000 6.61421198352842332001
98.00000 6.62030281123152251237
98.10000 6.62641258400327801381
98.20000 6.63254057021960477054
98.30000 6.63868472792216575825
98.40000 6.64484572794350132307
98.50000 6.65102117205087537676
98.60000 6.65721189677307777972
98.70000 6.66341796973692773619
98.80000 6.66963948987612073317
98.90000 6.67588073035820495402
99.00000 6.68214729932983443806
99.10000 6.68844183546339886984
99.20000 6.69476843491640119924
99.30000 6.70113220058192852841
99.40000 6.70753869029899819332
99.50000 6.71399213160791543089
99.60000 6.72049566611935253913
99.70000 6.72705394407425574941
99.80000 6.73366999657534449923
99.90000 6.74034675279721792444
100.00000 6.74708416441272799986
100.10000 6.75388474981480565684
100.20000 6.76074551251221110478
100.30000 6.76766878871890420174
100.40000 6.77465207330339585166
100.50000 6.78169841604085193044
100.60000 6.78880843285042180015
100.70000 6.79598120787550441855
100.80000 6.80321853438664720364
100.90000 6.81052218396996340038
101.00000 6.81788981135747015674
101.10000 6.82532170680752600669
101.20000 6.83281596727264417254
101.30000 6.84037012321160878862
101.40000 6.84798333024862145071
101.50000 6.85565144751452485918
101.60000 6.86337431121929994945
101.70000 6.87115051319668007751
101.80000 6.87897790841190301899
101.90000 6.88685787054800485520
102.00000 6.89479141451501779947
102.10000 6.90277995996265261220
102.20000 6.91082270157945811556
102.30000 6.91891439737716367708
102.40000 6.92705123588139775208
102.50000 6.93522029078745270104
102.60000 6.94341242369737101014
102.70000 6.95161296080873593395
102.80000 6.95980908484119268229
102.90000 6.96799298010804543032
103.00000 6.97615625181983721312
103.10000 6.98429604368328590968
103.20000 6.99240920369410302720
103.30000 7.00049140325084607556
103.40000 7.00853884589626855554
103.50000 7.01654782559443543910
103.60000 7.02450954634222132181
103.70000 7.03242055543537583730
103.80000 7.04027739612204484903
103.90000 7.04807085271601111193
104.00000 7.05580005725679559523
104.10000 7.06345712652048310002
104.20000 7.07103512332459002048
104.30000 7.07852786483580920571
104.40000 7.08592413636598285589
104.50000 7.09321575206288223333
104.60000 7.10039811824287779492
104.70000 7.10747108630334141016
104.80000 7.11444007063978296324
104.90000 7.12131536714812258706
105.00000 7.12810923061627893289
105.10000 7.13483118475398827708
105.20000 7.14149161580450222403
105.30000 7.14809256933694165208
105.40000 7.15463458011609423104
105.50000 7.16111205130844185703
105.60000 7.16752183001049533601
105.70000 7.17386286200077844783
105.80000 7.18014041471153960886
105.90000 7.18636580079674207506
106.00000 7.19255263575213608599
106.10000 7.19871938894398077787
106.20000 7.20487919519890354143
106.30000 7.21104712757842125586
106.40000 7.21723541649958928371
106.50000 7.22345019409450901766
106.60000 7.22970048245250613715
106.70000 7.23599187338259798850
106.80000 7.24233699852913500143
106.90000 7.24874569376550828380
107.00000 7.25523124165122665320
107.10000 7.26180589262898158333
107.20000 7.26847528243145365654
107.30000 7.27524598894834620560
107.40000 7.28211871206931094478
107.50000 7.28909389407346021189
107.60000 7.29616876517758462409
107.70000 7.30334447058339156359
107.80000 7.31062133394316901956
107.90000 7.31800310322617996633
108.00000 7.32549334508072568762
108.10000 7.33310176069778810757
108.20000 7.34083184994929576680
108.30000 7.34869231936880046160
108.40000 7.35668470431538883142
108.50000 7.36481430382769393013
108.60000 7.37308328478893557113
108.70000 7.38149651873046675895
108.80000 7.39005959330193764304
108.90000 7.39877886450852104394
109.00000 7.40766334095097763980
109.10000 7.41672099496387958874
109.20000 7.42595499522270199436
109.30000 7.43536989731042230950
109.40000 7.44496107629992918554
109.50000 7.45472594374830120085
109.60000 7.46465205998303714640
109.70000 7.47473180835446429865
109.80000 7.48495730733402379905
109.90000 7.49532550131006652067
110.00000 7.50583396511893273840
110.10000 7.51648895276518050973
110.20000 7.52729570640193462567
110.30000 7.53826207715372549052
110.40000 7.54939087200742309001
110.50000 7.56068608990804484649
110.60000 7.57214631850778488375
110.70000 7.58377257247044559604
110.80000 7.59555935605857799421
110.90000 7.60750857590183725978
111.00000 7.61961812841299809978
111.10000 7.63189253503441307464
111.20000 7.64433379243632976511
111.30000 7.65694398791698096877
111.40000 7.66972499432078724906
111.50000 7.68267287258802917722
111.60000 7.69578521492472527541
111.70000 7.70905279019744422452
111.80000 7.72247241515435909944
111.90000 7.73603738550919879149
112.00000 7.74974356373944801768
112.10000 7.76359193182440520780
112.20000 7.77758337654685640850
112.30000 7.79171975358444215650
112.40000 7.80600112324729299996
112.50000 7.82042867375529485430
112.60000 7.83499623571843204749
112.70000 7.84969712024731563145
112.80000 7.86452443516542200335
112.90000 7.87946567638110852123
113.00000 7.89451182500083408418
113.10000 7.90965592932853179743
113.20000 7.92489491624273842017
113.30000 7.94022784031176274155
113.40000 7.95565510599032944277
113.50000 7.97118114253847577183
113.60000 7.98680095278472555975
113.70000 8.00251520424153895902
113.80000 8.01831683251503850176
113.90000 8.03420145636777021936
114.00000 8.05016260225096322867
114.10000 8.06619275584070083534
114.20000 8.08229082499194655155
114.30000 8.09844823161394296505
114.40000 8.11466287861461315556
114.50000 8.13092128994679175525
114.60000 8.14721092939246295539
114.70000 8.16351272014523169628
114.80000 8.17980600540238973704
114.90000 8.19606793831249302681
115.00000 8.21228185500455165667
115.10000 8.22843421198474430629
115.20000 8.24452246994214941474
115.30000 8.26054830459340634682
115.40000 8.27651905267480188382
115.50000 8.29244559170351144246
115.60000 8.30833588901381622517
115.70000 8.32419811230607365342
115.80000 8.34003058873647057560
115.90000 8.35583257396299198969
116.00000 8.37160000211650102701
116.10000 8.38732784722106829842
116.20000 8.40301307053208147037
116.30000 8.41865457883467267751
116.40000 8.43425262813214529575
116.50000 8.44981236372980059796
116.60000 8.46533659778209882375
116.70000 8.48082585110943072240
116.80000 8.49627940784229388327
116.90000 8.51169807527240712335
117.00000 8.52708133804498196543
117.10000 8.54243041546438351788
117.20000 8.55774778089691072895
117.30000 8.57303939831201288991
117.40000 8.58830914952489352923
117.50000 8.60356266237748744392
117.60000 8.61880638819598963614
117.70000 8.63404269588203970679
117.80000 8.64927601666960331258
117.90000 8.66450903627187638008
118.00000 8.67974552901373946725
118.10000 8.69499134502507713680
118.20000 8.71025583644935196228
118.30000 8.72554611299338673089
118.40000 8.74086892221196736554
118.50000 8.75623203534357008533
118.60000 8.77163986616294000253
118.70000 8.78709633220974765933
118.80000 8.80260182964480110421
118.90000 8.81815870605791490026
119.00000 8.83377036452470842696
119.10000 8.84943748947926068121
119.20000 8.86516663803551974721
119.30000 8.88096291503365078655
119.40000 8.89683055432500636315
119.50000 8.91277543017353265120
119.60000 8.92879807600407099720
119.70000 8.94489839911493908076
119.80000 8.96107451234532476253
119.90000 8.97732328916960637268
120.00000 8.99364047729622111782
120.10000 9.01002109307486582645
120.20000 9.02646090696314930869
120.30000 9.04295929771382969703
120.40000 9.05951356652055574369
120.50000 9.07612187225887794821
120.60000 9.09278699413804590196
120.70000 9.10950810118883422468
120.80000 9.12628866773772393147
120.90000 9.14313029123067894608
121.00000 9.16003374570121329965
121.10000 9.17700181123519229743
121.20000 9.19403598726625607284
121.30000 9.21113792158938417010
121.40000 9.22830544042073847957
121.50000 9.24553880870801385443
121.60000 9.26283033961769160503
121.70000 9.28017937883190919519
121.80000 9.29757651525799490690
121.90000 9.31501884315721607225
122.00000 9.33249825633313472412
122.10000 9.35001338429427062389
122.20000 9.36756020146387957014
122.30000 9.38514157655626418307
122.40000 9.40275782432324479358
122.50000 9.42040899566643019327
122.60000 9.43809825042073822974
122.70000 9.45582100282704167052
122.80000 9.47357886235186200764
122.90000 9.49136209239248231516
123.00000 9.50916898529950407779
123.10000 9.52699184158745881729
123.20000 9.54482393037781498918
123.30000 9.56266090838141138779
123.40000 9.58050106207572005611
123.50000 9.59834297218540737845
123.60000 9.61618406417701636539
123.70000 9.63402679742432520497
123.80000 9.65186835095988034788
123.90000 9.66971038926249331545
124.00000 9.68755096021909966809
124.10000 9.70538703424865998785
124.20000 9.72321745862731386438
124.30000 9.74103721497592883516
124.40000 9.75884271580165390668
124.50000 9.77662773780847196270
124.60000 9.79438743045454578774
124.70000 9.81211929105338588371
124.80000 9.82982000422316990454
124.90000 9.84749026955487780846
125.00000 9.86513298836229576755
125.10000 9.88275298817014853351
125.20000 9.90035704685937071785
125.30000 9.91795405931233379798
125.40000 9.93555041695335568488
125.50000 9.95315165771505764410
125.60000 9.97076125978357782883
125.70000 9.98837596557373284780
125.80000 10.00599256302511949853
125.90000 10.02360719537208321464
126.00000 10.04121389832847849188
126.10000 10.05881030977983002146
126.20000 10.07639546120307844679
126.30000 10.09396871877211634545
126.40000 10.11153597467768494117
126.50000 10.12910524642596454840
126.60000 10.14667799416922464505
126.70000 10.16426463258370698743
126.80000 10.18186695018678782185
126.90000 10.19949061294131492373
127.00000 10.21713876761968032339
127.10000 10.23481383283496759471
127.20000 10.25251822382398889242
127.30000 10.27025382225308003122
127.40000 10.28802356000228063241
127.50000 10.30582539898837991176
127.60000 10.32366288444397045151
127.70000 10.34153038834721985946
127.80000 10.35943133892946847789
127.90000 10.37736495092877611956
128.00000 10.39533538526367123194
128.10000 10.41335143366793321055
128.20000 10.43141975680520681059
128.30000 10.44955112630475625446
128.40000 10.46775512955461716555
128.50000 10.48603704687581198705
128.60000 10.50439847548154467858
128.70000 10.52283472568874855271
128.80000 10.54133701300423275675
128.90000 10.55989667605384290485
129.00000 10.57850315496048807601
129.10000 10.59715306346327150190
129.20000 10.61584184620164732793
129.30000 10.63457071910150024368
129.40000 10.65334068069025942384
129.50000 10.67215336429860344424
129.60000 10.69100578941930046881
129.70000 10.70989165382670899781
129.80000 10.72880254542220569056
129.90000 10.74772493507137537405
130.00000 10.76665299826199469774
130.10000 10.78557518523031760892
130.20000 10.80449379697804259885
130.30000 10.82340827254086354877
130.40000 10.84232506749018293793
130.50000 10.86125107057276344223
130.60000 10.88019121527507897869
130.70000 10.89914706734393964338
130.80000 10.91811702655668552071
130.90000 10.93709883561422334100
131.00000 10.95608389327400139546
131.10000 10.97506480006314131284
131.20000 10.99403750916222770370
131.30000 11.01299753044506044213
131.40000 11.03194077882024346756
131.50000 11.05086653254567182314
131.60000 11.06977136408421942254
131.70000 11.08865181298723077549
131.80000 11.10750266340427217095
131.90000 11.12631613904849460798
132.00000 11.14508803160701822188
132.10000 11.16381384158876952383
132.20000 11.18249272854505369742
132.30000 11.20112331831526618694
132.40000 11.21970938982365086463
132.50000 11.23825280322871185054
132.60000 11.25675106572908984482
132.70000 11.27520348480279091056
132.80000 11.29360108375951093828
132.90000 11.31193259090085808667
133.00000 11.33018751877465618497
133.10000 11.34835318018812807163
133.20000 11.36642030484026224054
133.30000 11.38438206813092688554
133.40000 11.40223782781068814520
133.50000 11.41998765378203024964
133.60000 11.43763680224708831438
133.70000 11.45518920797631347443
133.80000 11.47264873843420693788
133.90000 11.49001787437639280542
134.00000 11.50729504042813703679
134.10000 11.52448011027070149110
134.20000 11.54157143988516842728
134.30000 11.55856870253211757929
134.40000 11.57547410065998117517
134.50000 11.59229187306159920258
134.60000 11.60902530049120876667
134.70000 11.62567703260919768098
134.80000 11.64224797684231599703
134.90000 11.65873432241913641935
135.00000 11.67512616127311919335
135.10000 11.69141244071087417729
135.20000 11.70757824126706402426
135.30000 11.72361437339219205691
135.40000 11.73950871820460807140
135.50000 11.75526070756905841921
135.60000 11.77086673629711942462
135.70000 11.78633179096236031291
135.80000 11.80165843944341578486
135.90000 11.81684964266690667618
136.00000 11.83190592083008408502
136.10000 11.84682648980160424802
136.20000 11.86161111188294690671
136.30000 11.87625996287804404004
136.40000 11.89077812424885001478
136.50000 11.90517111082621105222
136.60000 11.91944990395290851402
136.70000 11.93362634358873329643
136.80000 11.94771255444547427114
136.90000 11.96171970876537467782
137.00000 11.97565587581515303120
137.10000 11.98952954234110054974
137.20000 12.00334610857493353151
137.30000 12.01711114912352801610
137.40000 12.03082921333459042965
137.50000 12.04450621365068664307
137.60000 12.05814909458433425618
137.70000 12.07176417857849806000
137.80000 12.08535222133852414928
137.90000 12.09891491231069035159
138.00000 12.11244720912248186794
138.10000 12.12594512197729682600
138.20000 12.13939961643256062391
138.30000 12.15280273750713852176
138.40000 12.16614976409225368532
138.50000 12.17943856267406112654
138.60000 12.19266902360488091011
138.70000 12.20584467019312842443
138.80000 12.21897511196131375441
138.90000 12.23206638667894902134
139.00000 12.24512707739793119375
139.10000 12.25816350696424672225
139.20000 12.27118101659233124035
139.30000 12.28418442048819942739
139.40000 12.29718257931079918956
139.50000 12.31018487124251111666
139.60000 12.32320047770294127336
139.70000 12.33624578191947341358
139.80000 12.34932986039683855362
139.90000 12.36246429241718780706
140.00000 12.37565331562633100572
140.10000 12.38889355445045382927
140.20000 12.40217832319713906475
140.30000 12.41549323213145648404
140.40000 12.42882272543437639323
140.50000 12.44215492201033478194
140.60000 12.45547468758754292383
140.70000 12.46877356232825330074
140.80000 12.48204786448625985239
140.90000 12.49528970209162457416
141.00000 12.50849565776996222721
141.10000 12.52166233570359459084
141.20000 12.53478405232930209494
141.30000 12.54785563896194177122
141.40000 12.56087636073311566293
141.50000 12.57384485397008547008
141.60000 12.58676336361067844795
141.70000 12.59963833993277761018
141.80000 12.61247435028313546183
141.90000 12.62527788461873816509
142.00000 12.63804783841440441949
142.10000 12.65078407565230717229
142.20000 12.66348307292713208055
142.30000 12.67613500364421016290
142.40000 12.68873548874717460512
142.50000 12.70127874710771002060
142.60000 12.71376641625214852680
142.70000 12.72620140472438853504
142.80000 12.73858835165686637865
142.90000 12.75093158179413179773
143.00000 12.76323330147349457279
143.10000 12.77549156467045693771
143.20000 12.78769990062868968326
143.30000 12.79984725654646239849
143.40000 12.81191776331088537946
143.50000 12.82389976074431112051
143.60000 12.83578289396299348299
143.70000 12.84755837014944252399
143.80000 12.85922031567205866106
143.90000 12.87076947991474983669
144.00000 12.88220656186668200717
144.10000 12.89353334590444994207
144.20000 12.90475120201474477074
144.30000 12.91586129798880272877
144.40000 12.92686483609873597103
144.50000 12.93776269335038468265
144.60000 12.94855657558235330275
144.70000 12.95925034025583595601
144.80000 12.96984578352005695119
144.90000 12.98034727459115401921
145.00000 12.99075890280975848116
145.10000 13.00107967004867638427
145.20000 13.01131354913753509918
145.30000 13.02145466222096094120
145.40000 13.03150292061867283070
145.50000 13.04145023860375736855
145.60000 13.05129234240142212591
145.70000 13.06102779607925801921
145.80000 13.07065335455466051661
145.90000 13.08016987505307593052
146.00000 13.08958169121782898237
146.10000 13.09889117824291263395
146.20000 13.10810214296734109790
146.30000 13.11721713548075714707
146.40000 13.12623684866565250566
146.50000 13.13516265783461853205
146.60000 13.14399158593043226693
146.70000 13.15272881069054050159
146.80000 13.16137242983485366274
146.90000 13.16992610787433385590
147.00000 13.17839414053825451906
147.10000 13.18678082613800781904
147.20000 13.19509141436416877694
147.30000 13.20332825085527440777
147.40000 13.21149248622478685925
147.50000 13.21958349437451073887
147.60000 13.22759589673399419426
147.70000 13.23553010812407921364
147.80000 13.24338191092505645709
147.90000 13.25115063727440991466
148.00000 13.25883882564480078535
148.10000 13.26644701125173152515
148.20000 13.27398175619007696999
148.30000 13.28144624919688480836
148.40000 13.28884757267875354570
148.50000 13.29618888098920622429
148.60000 13.30347570697812038516
148.70000 13.31070970351389640732
148.80000 13.31789734594864640864
148.90000 13.32503610756623803603
149.00000 13.33213075565852676879
149.10000 13.33918001482647358309
149.20000 13.34618446821521345631
149.30000 13.35314379989060853220
149.40000 13.36005925709934865931
149.50000 13.36693156026415809672
149.60000 13.37376445122449433070
149.70000 13.38056152048709800333
149.80000 13.38732764987848499024
149.90000 13.39406797462432620754
150.00000 13.40078769811797294559
150.10000 13.40749262557119589035
150.20000 13.41418672852566190935
150.30000 13.42087268112375768394
150.40000 13.42755499646268438250
150.50000 13.43423242177047493707
150.60000 13.44090374061937845555
150.70000 13.44757269765313445728
150.80000 13.45423672853216894816
150.90000 13.46089711719490113717
151.00000 13.46755545659085080865
151.10000 13.47421477385498705707
151.20000 13.48087959436208301898
151.30000 13.48755443719082825782
151.40000 13.49424567039791965266
151.50000 13.50095622643307439591
151.60000 13.50768896519534166016
151.70000 13.51444760251624195108
151.80000 13.52123202143358680409
