# Supplementary material for: Direct tracking of H2 roaming reaction in real time
Source: Nat Commun. 2024 Aug 6;15:6656. doi: 10.1038/s41467-024-49671-6 (PMC11303762; doi:10.1038/s41467-024-49671-6)
Supplement: Supplementary file 8 — Source Data [file 41467_2024_49671_MOESM8_ESM.zip › SourceData/Data-Fig7-SuppInfo/FigS7.R17.dat]

# Bond Length
# X-Axis:  Time in Trajectory (femtosec)
# Y-Axis:  Bond Length (Angstroms)
#                  X                   Y
0 1.09375621605730771727
.10000 1.09499718829639010173
.20000 1.09668867302302343055
.30000 1.09881645958003377553
.40000 1.10136141975783771322
.50000 1.10430234876776387303
.60000 1.10761838244496466103
.70000 1.11129018914773111570
.80000 1.11529576315926171458
.90000 1.11961869140569460216
1.00000 1.12424065428892936828
1.10000 1.12914659102306109738
1.20000 1.13432787020111605825
1.30000 1.13977658744246891992
1.40000 1.14548600843659369421
1.50000 1.15145374032133831094
1.60000 1.15767194317647691707
1.70000 1.16413519727821991491
1.80000 1.17082645940122142424
1.90000 1.17772489124667820277
2.00000 1.18480474176507244429
2.10000 1.19203805144844264740
2.20000 1.19939729270913397372
2.30000 1.20685991905316003828
2.40000 1.21440715492333953886
2.50000 1.22202693796086181039
2.60000 1.22970943217249496707
2.70000 1.23744811388518427851
2.80000 1.24523246823635304694
2.90000 1.25304534267719139070
3.00000 1.26087245656410466297
3.10000 1.26868766379318120963
3.20000 1.27647210946459774186
3.30000 1.28420485888739729530
3.40000 1.29186635049721764939
3.50000 1.29944361411528742023
3.60000 1.30692704639585755264
3.70000 1.31431047823031525886
3.80000 1.32158655791665798858
3.90000 1.32875549644808619320
4.00000 1.33581329188588327955
4.10000 1.34275669416205108710
4.20000 1.34958214702699738995
4.30000 1.35628482965710414230
4.40000 1.36285911386687362167
4.50000 1.36930347052981648389
4.60000 1.37560998341644787584
4.70000 1.38177251772714020786
4.80000 1.38778592837223998133
4.90000 1.39364400598538793414
5.00000 1.39933970422517491004
5.10000 1.40486910060439438793
5.20000 1.41022441754991606016
5.30000 1.41540106929484831444
5.40000 1.42039280220437613987
5.50000 1.42519452040309220380
5.60000 1.42980240711610217935
5.70000 1.43421441081485441892
5.80000 1.43843104475988003475
5.90000 1.44245215002716814557
6.00000 1.44627998959018996723
6.10000 1.44991742920829805438
6.20000 1.45336586486025603228
6.30000 1.45662702257235362604
6.40000 1.45969950315570087885
6.50000 1.46258047953642537325
6.60000 1.46526883349199780896
6.70000 1.46775867735264982149
6.80000 1.47004700443829346282
6.90000 1.47213389004736929872
7.00000 1.47401495976974399226
7.10000 1.47569081806657589570
7.20000 1.47716092008724628322
7.30000 1.47842227301471618487
7.40000 1.47947799357543672792
7.50000 1.48032203026132121398
7.60000 1.48095481273568911009
7.70000 1.48137541095294274497
7.80000 1.48158512930104694676
7.90000 1.48158248453132031483
8.00000 1.48137026402719451914
8.10000 1.48094999924710489869
8.20000 1.48032311957018356904
8.30000 1.47949128955631232536
8.40000 1.47845522937625676349
8.50000 1.47721461959527059102
8.60000 1.47576914287465707262
8.70000 1.47412063696055758053
8.80000 1.47227091897788974836
8.90000 1.47022510375146295146
9.00000 1.46799013867804983971
9.10000 1.46557241359204083512
9.20000 1.46298191250165495680
9.30000 1.46022475155230812845
9.40000 1.45730406806575545220
9.50000 1.45422657393784411616
9.60000 1.45099324000148257065
9.70000 1.44760495899571993694
9.80000 1.44406267079133376509
9.90000 1.44036881397960015676
10.00000 1.43652875539370947880
10.10000 1.43254563421204840862
10.20000 1.42842495158618676377
10.30000 1.42417479108499880791
10.40000 1.41979853107474371692
10.50000 1.41530170185794661185
10.60000 1.41069032657064746741
10.70000 1.40596888837555719222
10.80000 1.40113920897996427455
10.90000 1.39620669214876634611
11.00000 1.39117613499297780327
11.10000 1.38604862213704465700
11.20000 1.38082756886260059925
11.30000 1.37551530485014960447
11.40000 1.37011314658790133076
11.50000 1.36462513790930877751
11.60000 1.35905412737572744549
11.70000 1.35340607939265589808
11.80000 1.34768908616230917372
11.90000 1.34191075792691966927
12.00000 1.33608325024865123484
12.10000 1.33021560093204439909
12.20000 1.32431631346933123853
12.30000 1.31839342433622597312
12.40000 1.31245277970104509204
12.50000 1.30650041755867801176
12.60000 1.30054127022174886459
12.70000 1.29458238866863935103
12.80000 1.28863125644964859357
12.90000 1.28270071424670221082
13.00000 1.27680281506621060550
13.10000 1.27095378107781716453
13.20000 1.26517013462182231516
13.30000 1.25946943080409855575
13.40000 1.25386662232113029478
13.50000 1.24837817915325642718
13.60000 1.24301654473663382530
13.70000 1.23779425202979513593
13.80000 1.23271534036897585774
13.90000 1.22778549713457684253
14.00000 1.22301062102706205402
14.10000 1.21839331363890864057
14.20000 1.21394156314255918140
14.30000 1.20966641071660744034
14.40000 1.20558167274100513343
14.50000 1.20170167000716113675
14.60000 1.19804247300711338345
14.70000 1.19462171206369759333
14.80000 1.19144904166103553922
14.90000 1.18853456262870201817
15.00000 1.18588265227972704331
15.10000 1.18349856260622471446
15.20000 1.18138625562895389560
15.30000 1.17954833281006336217
15.40000 1.17798912886240168392
15.50000 1.17671228416040596716
15.60000 1.17571621217494487690
15.70000 1.17500360423702530870
15.80000 1.17457030488004420688
15.90000 1.17440982071038557881
16.00000 1.17452143185724797569
16.10000 1.17490243259429844453
16.20000 1.17555335495842127259
16.30000 1.17647910127039655799
16.40000 1.17768353647106742595
16.50000 1.17917106869995754657
16.60000 1.18094299126122087333
16.70000 1.18299653908115893523
16.80000 1.18532966341393819013
16.90000 1.18793330736788418411
17.00000 1.19080425510954570152
17.10000 1.19393643360859040333
17.20000 1.19732945120756133516
17.30000 1.20097877890702132089
17.40000 1.20488210734411688332
17.50000 1.20903430789824984188
17.60000 1.21342480602054612850
17.70000 1.21804112203365285232
17.80000 1.22286437716371474977
17.90000 1.22787840912811884168
18.00000 1.23306731839668834846
18.10000 1.23841868795492584814
18.20000 1.24392256458229746191
18.30000 1.24957480655981536958
18.40000 1.25537154313454150401
18.50000 1.26130962569307303292
18.60000 1.26738293771061948914
18.70000 1.27358493274064765060
18.80000 1.27990541605034236998
18.90000 1.28632954498176710424
19.00000 1.29284774692304739306
19.10000 1.29944613340992322951
19.20000 1.30611403989467933442
19.30000 1.31284374950486777263
19.40000 1.31962839670340528785
19.50000 1.32646146401733058413
19.60000 1.33333967107035407521
19.70000 1.34025679257596004917
19.80000 1.34720481027422107404
19.90000 1.35417622486513918267
20.00000 1.36116308247652676337
20.10000 1.36815397722697864472
20.20000 1.37513981444942535704
20.30000 1.38211435742271341184
20.40000 1.38906936865298415520
20.50000 1.39599914586864987809
20.60000 1.40289918946658458749
20.70000 1.40976567749218522389
20.80000 1.41659785002978174080
20.90000 1.42339479087918542234
21.00000 1.43015311765174291074
21.10000 1.43687194048599891224
21.20000 1.44354838449080050224
21.30000 1.45018115546472331064
21.40000 1.45676720689477356178
21.50000 1.46330362886757032739
21.60000 1.46978945929714708918
21.70000 1.47622615917683832378
21.80000 1.48261545761063748596
21.90000 1.48896351412719311132
22.00000 1.49527254932002279435
22.10000 1.50155326695026040957
22.20000 1.50781196487924183072
22.30000 1.51405418962598561279
22.40000 1.52028426185697258897
22.50000 1.52650504227860315312
22.60000 1.53272041718344706077
22.70000 1.53892875989566196683
22.80000 1.54512961183649574116
22.90000 1.55132046314132013385
23.00000 1.55750274271540209060
23.10000 1.56367502742385701886
23.20000 1.56983976802793475416
23.30000 1.57599559467817041230
23.40000 1.58214805553620676312
23.50000 1.58830075791142276971
23.60000 1.59445682685546553496
23.70000 1.60061864585353372047
23.80000 1.60678930922632168227
23.90000 1.61296967943510953029
24.00000 1.61916055765109347601
24.10000 1.62536143458616613012
24.20000 1.63157574898010788005
24.30000 1.63780062131780863480
24.40000 1.64404132983602331334
24.50000 1.65030179119911276911
24.60000 1.65658480952651500522
24.70000 1.66289474586156534647
24.80000 1.66923361576622940954
24.90000 1.67560373246510763434
25.00000 1.68200000712306776137
25.10000 1.68842048463112410794
25.20000 1.69486037805271735604
25.30000 1.70131318870042267123
25.40000 1.70777672480538274842
25.50000 1.71424713589785530666
25.60000 1.72073003442753913012
25.70000 1.72722475396863161098
25.80000 1.73373988757598814148
25.90000 1.74027795396396376920
26.00000 1.74684225701864677555
26.10000 1.75343189332035363203
26.20000 1.76004202301479154199
26.30000 1.76667222702628118266
26.40000 1.77331435362769226077
26.50000 1.77996762093752705431
26.60000 1.78662676459578428649
26.70000 1.79329350329526371147
26.80000 1.79996874039689922610
26.90000 1.80665248944588123300
27.00000 1.81334257728235124567
27.10000 1.82003366475183639664
27.20000 1.82671866989145320882
27.30000 1.83338457890972782121
27.40000 1.84002094785956173363
27.50000 1.84661341004201526403
27.60000 1.85315542985525097049
27.70000 1.85963701168319404902
27.80000 1.86605705328722465617
27.90000 1.87241104761321038302
28.00000 1.87869653549848225614
28.10000 1.88491108304529845267
28.20000 1.89105384539864437991
28.30000 1.89711977315113133054
28.40000 1.90310853181551366823
28.50000 1.90902099970665592466
28.60000 1.91485605870415231062
28.70000 1.92061910925643973714
28.80000 1.92631198788072748680
28.90000 1.93194067535962397625
29.00000 1.93750458793005184460
29.10000 1.94300848600977551160
29.20000 1.94845254122290594732
29.30000 1.95383524977644929375
29.40000 1.95916031628807753370
29.50000 1.96442939719934959030
29.60000 1.96964762703611531043
29.70000 1.97482222958194391497
29.80000 1.97996033103948827573
29.90000 1.98507211937753032358
30.00000 1.99016280741174539717
30.10000 1.99523946827141528455
30.20000 2.00030812233915602825
30.30000 2.00537072937698978472
30.40000 2.01043206220478885397
30.50000 2.01549610548817483940
30.60000 2.02056557493415689441
30.70000 2.02564603385833429276
30.80000 2.03074340109158055094
30.90000 2.03585894026133352832
31.00000 2.04099840528624617541
31.10000 2.04616060309864240138
31.20000 2.05134815460491737562
31.30000 2.05656060393293540305
31.40000 2.06180073460967609579
31.50000 2.06706795599878621890
31.60000 2.07236656218078369186
31.70000 2.07769719207034594288
31.80000 2.08306456803863859490
31.90000 2.08846968054721828657
32.00000 2.09391352514233500282
32.10000 2.09939516184971713390
32.20000 2.10491640443082679681
32.30000 2.11047667541624349504
32.40000 2.11607402997390429199
32.50000 2.12171281213905101874
32.60000 2.12739600807654050650
32.70000 2.13312793836516050634
32.80000 2.13891635822067619250
32.90000 2.14476847942755816694
33.00000 2.15069367122400767062
33.10000 2.15669622933782679713
33.20000 2.16278050735875645860
33.30000 2.16894893905273851193
33.40000 2.17519808564047793941
33.50000 2.18152339401116668382
33.60000 2.18792003816615747909
33.70000 2.19437986937767910248
33.80000 2.20089751876705972172
33.90000 2.20746612746198214455
34.00000 2.21408391362658158851
34.10000 2.22074719625917798883
34.20000 2.22745348478683163723
34.30000 2.23420246653543017701
34.40000 2.24098999970414861287
34.50000 2.24781327581362949828
34.60000 2.25466815300655719356
34.70000 2.26154832711839257746
34.80000 2.26845115779599715850
34.90000 2.27537366401740705389
35.00000 2.28231346343244446102
35.10000 2.28927351761557753795
35.20000 2.29625585239580826636
35.30000 2.30326211128173599364
35.40000 2.31029398845449970148
35.50000 2.31734921031358586216
35.60000 2.32442497006399412840
35.70000 2.33151586444548989262
35.80000 2.33861910658469563441
35.90000 2.34573177487665882536
36.00000 2.35285137522220047259
36.10000 2.35997985500957189844
36.20000 2.36712340886971923840
36.30000 2.37428306545470689797
36.40000 2.38146443527254884764
36.50000 2.38866708328494366598
36.60000 2.39589226336285830914
36.70000 2.40314110229715808088
36.80000 2.41040791885647438436
36.90000 2.41769142834833246219
37.00000 2.42498888363926320081
37.10000 2.43230168118307232320
37.20000 2.43962851587080773734
37.30000 2.44697060520636414121
37.40000 2.45432559576128774072
37.50000 2.46169244999065632670
37.60000 2.46906536303152574114
37.70000 2.47643979101895388681
37.80000 2.48380831948763711358
37.90000 2.49116132218810751188
38.00000 2.49849444694239814914
38.10000 2.50579788189750052713
38.20000 2.51306736845732012700
38.30000 2.52029832709959159707
38.40000 2.52748645759794329308
38.50000 2.53463045607993908205
38.60000 2.54172474455948907732
38.70000 2.54876890549967279688
38.80000 2.55575919565478625316
38.90000 2.56269326390615855148
39.00000 2.56956727955389407040
39.10000 2.57637852089226205767
39.20000 2.58312202097113484384
39.30000 2.58979387452553837412
39.40000 2.59639111535473406996
39.50000 2.60290928434338640898
39.60000 2.60934674051897518221
39.70000 2.61570379290029703470
39.80000 2.62198078895879784438
39.90000 2.62818018568856880422
40.00000 2.63430752597888616364
40.10000 2.64036745700839904894
40.20000 2.64636854721503217914
40.30000 2.65231600347714977927
40.40000 2.65821766259236190487
40.50000 2.66407902933997061257
40.60000 2.66990793512828827653
40.70000 2.67571054631662279136
40.80000 2.68149332039462667761
40.90000 2.68726125766476230051
41.00000 2.69301900828883864749
41.10000 2.69876894457120948989
41.20000 2.70451629687158661055
41.30000 2.71026131375795570167
41.40000 2.71600949166622022687
41.50000 2.72176238041181691985
41.60000 2.72752224231260852975
41.70000 2.73329250618370517640
41.80000 2.73907545815317033956
41.90000 2.74486816041025912148
42.00000 2.75067239019007859746
42.10000 2.75648493179792296139
42.20000 2.76230662665190013477
42.30000 2.76813575031536341740
42.40000 2.77397210955986361733
42.50000 2.77981751118324312206
42.60000 2.78567084137465889511
42.70000 2.79153433026391420017
42.80000 2.79740552431963285418
42.90000 2.80328421750239231785
43.00000 2.80916364808798563521
43.10000 2.81504370862585364582
43.20000 2.82091652543441986905
43.30000 2.82678047401597848238
43.40000 2.83262936950477162138
43.50000 2.83846032697816652080
43.60000 2.84427132958109325312
43.70000 2.85005988847181946370
43.80000 2.85582429801029601086
43.90000 2.86156285891276552261
44.00000 2.86727396208803179652
44.10000 2.87295655860613388426
44.20000 2.87860937253893481447
44.30000 2.88423266018156031836
44.40000 2.88982553089178724557
44.50000 2.89538633049391182622
44.60000 2.90091662564972728655
44.70000 2.90641524079750173608
44.80000 2.91188184258805391521
44.90000 2.91731689102572468549
45.00000 2.92272046543797958194
45.10000 2.92809356085269242545
45.20000 2.93343531402364487182
45.30000 2.93874638754231393440
45.40000 2.94402614432056292498
45.50000 2.94927563066865623874
45.60000 2.95449272280741960875
45.70000 2.95967883454421452873
45.80000 2.96483313684682767510
45.90000 2.96995311247602021802
46.00000 2.97503759690260048989
46.10000 2.98008449228893508565
46.20000 2.98508778882916607598
46.30000 2.99004405273066169251
46.40000 2.99494821344626925754
46.50000 2.99979583536663374707
46.60000 3.00458641392421928790
46.70000 3.00931876310652740395
46.80000 3.01399891284751461504
46.90000 3.01863354363874383817
47.00000 3.02322845579241662442
47.10000 3.02779413152116403926
47.20000 3.03233611906546402236
47.30000 3.03685670235821301585
47.40000 3.04135902394406570001
47.50000 3.04584417992040426703
47.60000 3.05030956795961940607
47.70000 3.05475476195340433747
47.80000 3.05918086016927086814
47.90000 3.06359200209476327063
48.00000 3.06799426537892994152
48.10000 3.07239757427550381797
48.20000 3.07681082342057552766
48.30000 3.08124383991984639553
48.40000 3.08570141393508779005
48.50000 3.09019098237002173800
48.60000 3.09471539462791311458
48.70000 3.09927250757496314741
48.80000 3.10386477372082046057
48.90000 3.10849000669987678183
49.00000 3.11315044448850881421
49.10000 3.11784619889211340809
49.20000 3.12258423657297034014
49.30000 3.12737001989051497014
49.40000 3.13221016073091749365
49.50000 3.13711717727629676755
49.60000 3.14209992280481112009
49.70000 3.14717247166230150984
49.80000 3.15234588449015220053
49.90000 3.15763281084390811407
50.00000 3.16304575305969926148
50.10000 3.16859086995796918710
50.20000 3.17427750065065987450
50.30000 3.18010623652559758316
50.40000 3.18608217756447707103
50.50000 3.19220467812294266739
50.60000 3.19847576080185419309
50.70000 3.20490179488420518435
50.80000 3.21148311318010825376
50.90000 3.21822796799263429681
51.00000 3.22513564037250997602
51.10000 3.23220718487444737008
51.20000 3.23943895060456417918
51.30000 3.24681766664714327625
51.40000 3.25433324952101363616
51.50000 3.26197226721181674733
51.60000 3.26972257581908621472
51.70000 3.27757181592638790496
51.80000 3.28550914448415437673
51.90000 3.29352219429746670107
52.00000 3.30160204235110685757
52.10000 3.30973386846858126657
52.20000 3.31790121825665569346
52.30000 3.32608779773084162042
52.40000 3.33427583963249807188
52.50000 3.34245037970319014876
52.60000 3.35059526332292184836
52.70000 3.35870388696651851777
52.80000 3.36676784405652181582
52.90000 3.37478322095834771856
53.00000 3.38274519756144210832
53.10000 3.39064944871878490687
53.20000 3.39848885133392779826
53.30000 3.40625655417365765984
53.40000 3.41394041029262840881
53.50000 3.42153042420917251150
53.60000 3.42901574839224090723
53.70000 3.43638885525721608489
53.80000 3.44364125015803584359
53.90000 3.45077081123232523496
54.00000 3.45777634868147595755
54.10000 3.46465662496848307803
54.20000 3.47141228668419620203
54.30000 3.47804494642047430801
54.40000 3.48455427095302965378
54.50000 3.49094390292840426215
54.60000 3.49721148108532321282
54.70000 3.50335702060195400804
54.80000 3.50938173016843523887
54.90000 3.51528721539407075516
55.00000 3.52107260306472521904
55.10000 3.52673687618526483118
55.20000 3.53228159309899866878
55.30000 3.53770311265501757904
55.40000 3.54299761621963273936
55.50000 3.54815799710497672195
55.60000 3.55317958774250531126
55.70000 3.55805391032598043179
55.80000 3.56277353892806383630
55.90000 3.56733063453739874952
56.00000 3.57172140908400077305
56.10000 3.57594239823098940252
56.20000 3.57998835235563301406
56.30000 3.58385680338835524741
56.40000 3.58754621204912146564
56.50000 3.59105323169818801281
56.60000 3.59437214807857646241
56.70000 3.59750031639039609410
56.80000 3.60043269337464493588
56.90000 3.60316710437276278150
57.00000 3.60569897844148936658
57.10000 3.60803084104903404856
57.20000 3.61016184559542981163
57.30000 3.61209303196221677825
57.40000 3.61382622869141288211
57.50000 3.61536334196191130213
57.60000 3.61670218150098723331
57.70000 3.61784163828214017640
57.80000 3.61878250766773769095
57.90000 3.61952288762275959723
58.00000 3.62006496871782675468
58.10000 3.62041280692437060658
58.20000 3.62057258417325477046
58.30000 3.62055237372476080025
58.40000 3.62035937281728980568
58.50000 3.62000068021941122949
58.60000 3.61948286966591402874
58.70000 3.61880877470114466395
58.80000 3.61798227992260901841
58.90000 3.61700497142732719247
59.00000 3.61588006087480727986
59.10000 3.61461501763604141643
59.20000 3.61321721561394645140
59.30000 3.61169996452473886833
59.40000 3.61007485863368212787
59.50000 3.60835546923539671375
59.60000 3.60655487935980256033
59.70000 3.60468386731277726343
59.80000 3.60275379868733189571
59.90000 3.60077188367688741038
60.00000 3.59875061387045823731
60.10000 3.59670087521342258201
60.20000 3.59463494073626341586
60.30000 3.59256608062217833994
60.40000 3.59050710782724951842
60.50000 3.58846891870390874087
60.60000 3.58646162650529414527
60.70000 3.58448807446237711708
60.80000 3.58255339948785690113
60.90000 3.58066061392615091836
61.00000 3.57881750880343156957
61.10000 3.57703462892798956476
61.20000 3.57532769519844152704
61.30000 3.57371874939900663694
61.40000 3.57222789590333947943
61.50000 3.57087728564578371174
61.60000 3.56968073872048114845
61.70000 3.56865237318318804051
61.80000 3.56779821146838403983
61.90000 3.56712004955342090320
62.00000 3.56661480448071375410
62.10000 3.56628348023513128013
62.20000 3.56612204499579627048
62.30000 3.56612954777150517358
62.40000 3.56630133342472898781
62.50000 3.56663118791542560581
62.60000 3.56711149693165604587
62.70000 3.56773222736698668849
62.80000 3.56848274961362255427
62.90000 3.56935031174372123998
63.00000 3.57032421479310475238
63.10000 3.57139402907660134313
63.20000 3.57254715151122952956
63.30000 3.57377359876601584365
63.40000 3.57505964619109536892
63.50000 3.57639248916264781935
63.60000 3.57776006837602233306
63.70000 3.57914987484807626629
63.80000 3.58055108112857398458
63.90000 3.58195398105531221800
64.00000 3.58335311732377276745
64.10000 3.58473671752626764649
64.20000 3.58610294946227108450
64.30000 3.58744278106132307410
64.40000 3.58875093652875275707
64.50000 3.59002083624454748094
64.60000 3.59124457798295882091
64.70000 3.59241875048288322453
64.80000 3.59353994662728078042
64.90000 3.59460363326834687602
65.00000 3.59560993955851668379
65.10000 3.59655753193008161004
65.20000 3.59744594299678115399
65.30000 3.59827123879648628136
65.40000 3.59903200363778371333
65.50000 3.59972605591897784346
65.60000 3.60034853947350491790
65.70000 3.60089455714479370812
65.80000 3.60136238475413634678
65.90000 3.60174912018105447610
66.00000 3.60204976334419899696
66.10000 3.60226708023003202749
66.20000 3.60239707942641992143
66.30000 3.60244387463927049035
66.40000 3.60240712908424608008
66.50000 3.60229104974764636243
66.60000 3.60209726151279818548
66.70000 3.60182449217198810474
66.80000 3.60147718025673459909
66.90000 3.60105454047116592682
67.00000 3.60055619889177677587
67.10000 3.59998006537272369935
67.20000 3.59932950577312385079
67.30000 3.59860115018558287571
67.40000 3.59779678592065563593
67.50000 3.59691766398412294821
67.60000 3.59596271011338492161
67.70000 3.59493682780727038466
67.80000 3.59383821701798368529
67.90000 3.59266804348258705080
68.00000 3.59142429215958831967
68.10000 3.59010807440890280505
68.20000 3.58871367305626654949
68.30000 3.58724195562956137769
68.40000 3.58569065215475608518
68.50000 3.58405977580424849699
68.60000 3.58235006548899405574
68.70000 3.58056563277829052002
68.80000 3.57870597097638073058
68.90000 3.57677716693757706055
69.00000 3.57478180315862075694
69.10000 3.57272166423386527990
69.20000 3.57060038237395028708
69.30000 3.56841860236001460064
69.40000 3.56617992290293732453
69.50000 3.56388628385488753377
69.60000 3.56154088891549860864
69.70000 3.55914379427538723881
69.80000 3.55670144895857122038
69.90000 3.55421717062688784709
70.00000 3.55169706563017561642
70.10000 3.54914766103976012073
70.20000 3.54657702577654444490
70.30000 3.54399288271816369910
70.40000 3.54140351376018714199
70.50000 3.53881693996651937582
70.60000 3.53623640548394332035
70.70000 3.53366664804774701883
70.80000 3.53110886445901013373
70.90000 3.52856212894175918887
71.00000 3.52602691606416980850
71.10000 3.52350158971512314542
71.20000 3.52098805736259207778
71.30000 3.51848927221229424057
71.40000 3.51600725502109850239
71.50000 3.51354664513124117425
71.60000 3.51111130249028135248
71.70000 3.50869892505740651785
71.80000 3.50630832375505733989
71.90000 3.50393391665467914828
72.00000 3.50156675333799683939
72.10000 3.49920060839357994073
72.20000 3.49682184165307455258
72.30000 3.49442492981048313720
72.40000 3.49200533086949911660
72.50000 3.48955644880563581348
72.60000 3.48707753954195862243
72.70000 3.48456701055181316482
72.80000 3.48202210639292179666
72.90000 3.47943718538659639933
73.00000 3.47681339567642025040
73.10000 3.47413970417857548770
73.20000 3.47140930570596932597
73.30000 3.46861436571435539570
73.40000 3.46574479731702114835
73.50000 3.46279232986487366107
73.60000 3.45975146078052837925
73.70000 3.45661689815504431465
73.80000 3.45339123644700876512
73.90000 3.45007341300877248448
74.00000 3.44667243919784173040
74.10000 3.44319590842809872202
74.20000 3.43965230045494569317
74.30000 3.43605017884270718052
74.40000 3.43239840277989874256
74.50000 3.42870691899978526000
74.60000 3.42498167507316745351
74.70000 3.42123601961790996223
74.80000 3.41747686271055827904
74.90000 3.41371918366127473710
75.00000 3.40997183214832435952
75.10000 3.40624561318924857121
75.20000 3.40255037345826814138
75.30000 3.39889615881009227398
75.40000 3.39528766502353965124
75.50000 3.39173452990707985922
75.60000 3.38824438056333238862
75.70000 3.38482455050597858901
75.80000 3.38148437490608553011
75.90000 3.37823439871332788487
76.00000 3.37508213052497435073
76.10000 3.37203659696703173251
76.20000 3.36910324446342843148
76.30000 3.36628758879659597036
76.40000 3.36359088303333941593
76.50000 3.36101728263289357338
76.60000 3.35856749597949869756
76.70000 3.35624474172951219239
76.80000 3.35405525949021895359
76.90000 3.35200390375205261335
77.00000 3.35009771082516337998
77.10000 3.34834342814980673839
77.20000 3.34674684941735621558
77.30000 3.34531326217754979323
77.40000 3.34404198901897761442
77.50000 3.34293409815240001240
77.60000 3.34198994132373175220
77.70000 3.34120696758057775962
77.80000 3.34058279815887814494
77.90000 3.34011967885628313753
78.00000 3.33982043032031888311
78.10000 3.33968810074788271387
78.20000 3.33972692557595193575
78.30000 3.33994056742930681748
78.40000 3.34032952161040543051
78.50000 3.34089328812085825352
78.60000 3.34163102750767503104
78.70000 3.34253916587390191795
78.80000 3.34361485915498347786
78.90000 3.34485651824244921526
79.00000 3.34626348262027926042
79.10000 3.34783741556739878669
79.20000 3.34957860020570348759
79.30000 3.35148768323098570804
79.40000 3.35356341627842189221
79.50000 3.35580501255287477109
79.60000 3.35820772011217316836
79.70000 3.36076510126325252520
79.80000 3.36347446878254153933
79.90000 3.36633241677481993736
80.00000 3.36933689636314047235
80.10000 3.37249223447853175334
80.20000 3.37579829314548946141
80.30000 3.37926050532272518967
80.40000 3.38287974612193390630
80.50000 3.38665802222914145831
80.60000 3.39059062026028143732
80.70000 3.39467461297795079262
80.80000 3.39890362786384397951
80.90000 3.40327046446869984879
81.00000 3.40777030320369450806
81.10000 3.41239828679390823538
81.20000 3.41715260197419336732
81.30000 3.42203293951504797609
81.40000 3.42703735720549156665
81.50000 3.43216711304417693268
81.60000 3.43741553659664487180
81.70000 3.44278215190578098244
81.80000 3.44825553747485483538
81.90000 3.45382837274407716045
82.00000 3.45949096646558682699
82.10000 3.46523214359110434475
82.20000 3.47104298596185639344
82.30000 3.47691430126958981968
82.40000 3.48283706054259736166
82.50000 3.48880608081274703570
82.60000 3.49480948385401975977
82.70000 3.50083899261048565006
82.80000 3.50688240870106735319
82.90000 3.51292743613599283238
83.00000 3.51895954507351505017
83.10000 3.52496141654302366634
83.20000 3.53091866185671289246
83.30000 3.53681266741991863727
83.40000 3.54262901598488011932
83.50000 3.54834729581265762549
83.60000 3.55395558356403773444
83.70000 3.55943789734910250758
83.80000 3.56478351474097231749
83.90000 3.56998623721016605265
84.00000 3.57504222432714771984
84.10000 3.57995000484699506648
84.20000 3.58471033277404438035
84.30000 3.58932558842604859615
84.40000 3.59379400955007436553
84.50000 3.59811748306319203210
84.60000 3.60229288074845463418
84.70000 3.60632454478988898445
84.80000 3.61021621801949695911
84.90000 3.61397994558201719969
85.00000 3.61763314117421254033
85.10000 3.62119709938384878299
85.20000 3.62469337334594414103
85.30000 3.62814742725554083843
85.40000 3.63158203489044151869
85.50000 3.63501763613740944391
85.60000 3.63847034343637326286
85.70000 3.64195518853898036261
85.80000 3.64548978627618705882
85.90000 3.64908516739771367041
86.00000 3.65275502377602651077
86.10000 3.65651017883678261749
86.20000 3.66036041941036183530
86.30000 3.66431059867500860847
86.40000 3.66836473323196149167
86.50000 3.67252606710204304847
86.60000 3.67679295307881050121
86.70000 3.68116135516401943008
86.80000 3.68563253198728426895
86.90000 3.69020273221783846210
87.00000 3.69487349114012291916
87.10000 3.69964335112196997296
87.20000 3.70451299049470199047
87.30000 3.70948331818408370639
87.40000 3.71455471923903686623
87.50000 3.71972611753042914808
87.60000 3.72500082959843110958
87.70000 3.73037646631797740328
87.80000 3.73585678259726653563
87.90000 3.74143863626493278345
88.00000 3.74712299702024726585
88.10000 3.75290835872047373924
88.20000 3.75879626115888329614
88.30000 3.76478269060220791915
88.40000 3.77087038094986765351
88.50000 3.77706100810100762661
88.60000 3.78335325750834427681
88.70000 3.78975236930712928078
88.80000 3.79625993302684688543
88.90000 3.80287785802555062813
89.00000 3.80960656344116458946
89.10000 3.81644257517101912963
89.20000 3.82338493902536577955
89.30000 3.83042566598269858658
89.40000 3.83756005836390787292
89.50000 3.84478104156946758111
89.60000 3.85208377346352632513
89.70000 3.85946175841178662144
89.80000 3.86691016514154360048
89.90000 3.87443009285159254117
90.00000 3.88201733444120519681
90.10000 3.88967353877944363404
90.20000 3.89739981129431985300
90.30000 3.90519562110414642926
90.40000 3.91306262252727051856
90.50000 3.92100040120630439090
90.60000 3.92900593016719688432
90.70000 3.93707807184782659092
90.80000 3.94521320221772045108
90.90000 3.95340958597234141931
91.00000 3.96166212941411751582
91.10000 3.96996846111540286629
91.20000 3.97832778438039215320
91.30000 3.98673494020771338261
91.40000 3.99519045949514151569
91.50000 4.00369162372653271259
91.60000 4.01223827003058231883
91.70000 4.02082757858889044901
91.80000 4.02945852712507763316
91.90000 4.03812813264871524680
92.00000 4.04683233847474832595
92.10000 4.05556687734353605246
92.20000 4.06432862529298927260
92.30000 4.07311052250770627182
92.40000 4.08190747376505338640
92.50000 4.09071450976977859302
92.60000 4.09952797342437950097
92.70000 4.10834497496084181988
92.80000 4.11716319489584964399
92.90000 4.12598300872131561423
93.00000 4.13480462179327162461
93.10000 4.14362914399322179494
93.20000 4.15245691370903931742
93.30000 4.16128575416048543201
93.40000 4.17011683164272988693
93.50000 4.17894883776387001605
93.60000 4.18777717077723704427
93.70000 4.19660432884933768567
93.80000 4.20542695061952062912
93.90000 4.21424998816064541256
94.00000 4.22307354657730297975
94.10000 4.23190229802697595312
94.20000 4.24074116278015722990
94.30000 4.24959417902533370834
94.40000 4.25846687191282491958
94.50000 4.26736535415694164582
94.60000 4.27629232449642057909
94.70000 4.28525401393873033030
94.80000 4.29425465008364402655
94.90000 4.30329809089923492834
95.00000 4.31239184602848909523
95.10000 4.32153939568401944702
95.20000 4.33074804798916927249
95.30000 4.34001934958831721566
95.40000 4.34936324022448141166
95.50000 4.35878285615468575844
95.60000 4.36828304595180736784
95.70000 4.37786833865272837307
95.80000 4.38754351686236839767
95.90000 4.39731188416355111735
96.00000 4.40717380349913134668
96.10000 4.41712732274053879801
96.20000 4.42717366006270415875
96.30000 4.43730496777289356505
96.40000 4.44751769467531180051
96.50000 4.45780283665619289578
96.60000 4.46815511562311363765
96.70000 4.47856430782109011350
96.80000 4.48902389856024268415
96.90000 4.49952816430667538943
97.00000 4.51007253394499188735
97.10000 4.52064787309971755114
97.20000 4.53125150841012134608
97.30000 4.54187604535901001508
97.40000 4.55251645719309838498
97.50000 4.56316685649440173964
97.60000 4.57381983076563696863
97.70000 4.58447136654434782608
97.80000 4.59511463964023426408
97.90000 4.60574972430091993595
98.00000 4.61636936794360076258
98.10000 4.62697247190233454062
98.20000 4.63755357016843526186
98.30000 4.64810792730773410555
98.40000 4.65863368864155276588
98.50000 4.66912148284342672445
98.60000 4.67956735838453339385
98.70000 4.68996523248605756655
98.80000 4.70030950160305933018
98.90000 4.71059496060221675264
99.00000 4.72081862086651238458
99.10000 4.73097386602409800291
99.20000 4.74105659469932925625
99.30000 4.75106314016231529181
99.40000 4.76098486124499244873
99.50000 4.77081844075028703035
99.60000 4.78055602394261247297
99.70000 4.79018958345836245462
99.80000 4.79971451209277654470
99.90000 4.80912293568224350502
100.00000 4.81840927152727448758
100.10000 4.82756877083330631655
100.20000 4.83659560195278265524
100.30000 4.84548499127321619237
100.40000 4.85423084250028224798
100.50000 4.86283052595553652613
100.60000 4.87127653415087901843
100.70000 4.87957077657881708074
100.80000 4.88771031989765121759
100.90000 4.89569869102061876473
101.00000 4.90353924375812454861
101.10000 4.91124044052141678485
101.20000 4.91880562398912038976
101.30000 4.92624384049845831421
101.40000 4.93355688580338556533
101.50000 4.94075140579517520011
101.60000 4.94782728400779972092
101.70000 4.95478394973665829565
101.80000 4.96162185401729300307
101.90000 4.96833832025527424226
102.00000 4.97493456518123462242
102.10000 4.98141051201614982901
102.20000 4.98776921431334872061
102.30000 4.99401297831984012956
102.40000 5.00014330454098085342
102.50000 5.00616197502028493844
102.60000 5.01207082290354312986
102.70000 5.01786770829981128549
102.80000 5.02355505399652209285
102.90000 5.02913248496527480375
103.00000 5.03460232673614450988
103.10000 5.03996704919813935086
103.20000 5.04523299225902945811
103.30000 5.05040579894497190689
103.40000 5.05549154383606896366
103.50000 5.06049645096239544828
103.60000 5.06542714206077590484
103.70000 5.07029083900213755775
103.80000 5.07509149099580272778
103.90000 5.07983828546785532413
104.00000 5.08453983599597732564
104.10000 5.08920632247858467583
104.20000 5.09385103467484608380
104.30000 5.09849076665095079585
104.40000 5.10314033238289460230
104.50000 5.10782035521669458018
104.60000 5.11254397015663817361
104.70000 5.11732965947924836248
104.80000 5.12219249322719225742
104.90000 5.12714526248262250266
105.00000 5.13220090543394452567
105.10000 5.13737313566826679648
105.20000 5.14267510763318588235
105.30000 5.14811720265370415352
105.40000 5.15371540489800426077
105.50000 5.15948155903759384683
105.60000 5.16542746508679569900
105.70000 5.17156561203403857578
105.80000 5.17790473690063170130
105.90000 5.18445538086017285766
106.00000 5.19122548967977309919
106.10000 5.19822119272698898876
106.20000 5.20545006651009956645
106.30000 5.21291335331108299441
106.40000 5.22061026787204256251
106.50000 5.22853851943791268077
106.60000 5.23669122064094972546
106.70000 5.24506044463550486546
106.80000 5.25363534628965279120
106.90000 5.26241005240013579844
107.00000 5.27137173513175790333
107.10000 5.28051045892326587672
107.20000 5.28981314774444561382
107.30000 5.29926663569800005208
107.40000 5.30885234168336989357
107.50000 5.31855170061192504715
107.60000 5.32833998657640088843
107.70000 5.33819681966682453644
107.80000 5.34810164013110356668
107.90000 5.35803737873747946849
108.00000 5.36798955322912304193
108.10000 5.37794976296404241522
108.20000 5.38790857180316303110
108.30000 5.39785744890998395102
108.40000 5.40779139135941522497
108.50000 5.41769811744489875651
108.60000 5.42756974112023732363
108.70000 5.43739715575099406403
108.80000 5.44716858298804627697
108.90000 5.45687657250134254857
109.00000 5.46651460987245510169
109.10000 5.47607708931685876791
109.20000 5.48555869990824179859
109.30000 5.49495651345058416923
109.40000 5.50426670420411223735
109.50000 5.51348123704316236970
109.60000 5.52259604052568740839
109.70000 5.53160091933827055618
109.80000 5.54049000470301363037
109.90000 5.54925077204995305121
110.00000 5.55787728176585417489
110.10000 5.56636111000076961410
110.20000 5.57469605904277080884
110.30000 5.58287722989257574091
110.40000 5.59090425578125957590
110.50000 5.59877139933476833859
110.60000 5.60647667508935597462
110.70000 5.61401910646134156884
110.80000 5.62139306619257856714
110.90000 5.62859452808638543877
111.00000 5.63561523433617671598
111.10000 5.64245268404308375906
111.20000 5.64909958012673024963
111.30000 5.65555387869137004829
111.40000 5.66181519204601025628
111.50000 5.66788250604244618369
111.60000 5.67375947241703223754
111.70000 5.67944717973025962712
111.80000 5.68495268627013289059
111.90000 5.69027581188442920980
112.00000 5.69542127244447124927
112.10000 5.70039020413041549181
112.20000 5.70518439738804586168
112.30000 5.70980766428300980471
112.40000 5.71426108748541520472
112.50000 5.71854947052956778038
112.60000 5.72267714101022826520
112.70000 5.72664366796031757427
112.80000 5.73045531727427397449
112.90000 5.73411039030423619904
113.00000 5.73760957555531134450
113.10000 5.74095033633543985563
113.20000 5.74413574704872377809
113.30000 5.74716278000493039802
113.40000 5.75003337646921837413
113.50000 5.75275102059631988033
113.60000 5.75532082934678803123
113.70000 5.75774570046550423369
113.80000 5.76003135780700416144
113.90000 5.76218157529576639772
114.00000 5.76419576718946977160
114.10000 5.76607571849390475900
114.20000 5.76782200889287151379
114.30000 5.76943340733784707057
114.40000 5.77091520639490942087
114.50000 5.77226978307944300469
114.60000 5.77350515576127289561
114.70000 5.77463085218033655737
114.80000 5.77565602151868112790
114.90000 5.77659362709841309120
115.00000 5.77745012974140695005
115.10000 5.77823617646129102907
115.20000 5.77895896421916116031
115.30000 5.77962743090754942478
115.40000 5.78025182768000169420
115.50000 5.78083979882585917695
115.60000 5.78140655348756804586
115.70000 5.78196147714069433681
115.80000 5.78251922857183415695
115.90000 5.78308933773437395961
116.00000 5.78368306949827602671
116.10000 5.78430480235447136140
116.20000 5.78496257771223616063
116.30000 5.78566216774303198685
116.40000 5.78640266153782284463
116.50000 5.78719351977813162881
116.60000 5.78803549724178868567
116.70000 5.78892774370962415798
116.80000 5.78987620727006563172
116.90000 5.79087892209705935239
117.00000 5.79193312423762365388
117.10000 5.79303756867457230199
117.20000 5.79419177152223707791
117.30000 5.79539448010728601860
117.40000 5.79664886057660042561
117.50000 5.79795904490787171686
117.60000 5.79932600380958062932
117.70000 5.80075581808310562504
117.80000 5.80224911730382358976
117.90000 5.80380803185891047610
118.00000 5.80543091716618396967
118.10000 5.80711545767070141865
118.20000 5.80885849954309009246
118.30000 5.81065880641309036755
118.40000 5.81251490367121553413
118.50000 5.81442058308091434886
118.60000 5.81637906943847668612
118.70000 5.81838848528860265892
118.80000 5.82044854454955215352
118.90000 5.82256256020568661781
119.00000 5.82472943885507870033
119.10000 5.82695443911774549581
119.20000 5.82923866080820197532
119.30000 5.83158441457422444126
119.40000 5.83399404130549314019
119.50000 5.83646664377592412536
119.60000 5.83900148922416357350
119.70000 5.84159520613719005746
119.80000 5.84424595705904561136
119.90000 5.84694832208195594207
120.00000 5.84970125876817747086
120.10000 5.85250464897457386035
120.20000 5.85535869220332222680
120.30000 5.85826888794130036046
120.40000 5.86123793579385412071
120.50000 5.86427018330755289220
120.60000 5.86736756742016291416
120.70000 5.87053281814402260649
120.80000 5.87376504402321152292
120.90000 5.87706159993963309828
121.00000 5.88042196007514413132
121.10000 5.88384205078025526699
121.20000 5.88731867953578677346
121.30000 5.89084920127454968617
121.40000 5.89443238991270473288
121.50000 5.89806751763609433843
121.60000 5.90175821238679685712
121.70000 5.90550394037909350712
121.80000 5.90931023926853919920
121.90000 5.91318025923275909057
122.00000 5.91711406656944547363
122.10000 5.92111616962528442503
122.20000 5.92518729896515591995
122.30000 5.92932486861581906356
122.40000 5.93352996364002530348
122.50000 5.93780299380486351278
122.60000 5.94214013139988141764
122.70000 5.94654323535766449572
122.80000 5.95101255554161975925
122.90000 5.95555354992388595850
123.00000 5.96017022151431510606
123.10000 5.96486614848313255928
123.20000 5.96964591235711399961
123.30000 5.97451585151951873202
123.40000 5.97948069439704772093
123.50000 5.98453753571735900428
123.60000 5.98969186323912659419
123.70000 5.99494276734824216620
123.80000 6.00028820331273754392
123.90000 6.00572488089406239994
124.00000 6.01125160046366716706
124.10000 6.01686615159511421884
124.20000 6.02256626392146888431
124.30000 6.02835037049755428363
124.40000 6.03421781619896449027
124.50000 6.04017061005970260995
124.60000 6.04620755862557202701
124.70000 6.05233225040198863007
124.80000 6.05854539291982197161
124.90000 6.06485018040825143679
125.00000 6.07124737384913348417
125.10000 6.07773707767372905135
125.20000 6.08432284028477568425
125.30000 6.09100233522734745634
125.40000 6.09777751334582557512
125.50000 6.10464584208543583550
125.60000 6.11161008578860501899
125.70000 6.11866746236155572952
125.80000 6.12581540144012175080
125.90000 6.13305155014809899160
126.00000 6.14036966079583843811
126.10000 6.14776447308458621630
126.20000 6.15523129492052475543
126.30000 6.16276376335560991784
126.40000 6.17035729316066429031
126.50000 6.17800870769093364507
126.60000 6.18571276153492274329
126.70000 6.19346857152444102075
126.80000 6.20126849166652354518
126.90000 6.20911019792610863918
127.00000 6.21698192863088512291
127.10000 6.22487559832772883021
127.20000 6.23277719150476291113
127.30000 6.24067825381424386727
127.40000 6.24856522367279127051
127.50000 6.25642809457233353089
127.60000 6.26425952005893510618
127.70000 6.27205050442437046548
127.80000 6.27979180196326253970
127.90000 6.28747473097983909503
128.00000 6.29508766132084931111
128.10000 6.30261901547499537577
128.20000 6.31005765657248174719
128.30000 6.31739101130917809837
128.40000 6.32460796872865472627
128.50000 6.33170209800626990932
128.60000 6.33866193413176121880
128.70000 6.34548247520848488553
128.80000 6.35215741535212585918
128.90000 6.35867831675246801834
129.00000 6.36504304381753572442
129.10000 6.37124573467748142231
129.20000 6.37728298242394133136
129.30000 6.38315474825904561509
129.40000 6.38885957535474401351
129.50000 6.39440214390407260066
129.60000 6.39978416278158555836
129.70000 6.40501214697724051084
129.80000 6.41009304436097869657
129.90000 6.41503519986687212565
130.00000 6.41985253241521117107
130.10000 6.42456192864680852241
130.20000 6.42918395671993507471
130.30000 6.43374738960809682176
130.40000 6.43827627007439002768
130.50000 6.44280209795233427981
130.60000 6.44735086874213787735
130.70000 6.45194020188067149138
130.80000 6.45658994496762199329
130.90000 6.46131041716005159770
131.00000 6.46611091932461362722
131.10000 6.47099965379221759698
131.20000 6.47598334355254499368
131.30000 6.48106878414147059729
131.40000 6.48626514222352769833
131.50000 6.49158138294283421517
131.60000 6.49702975217275728922
131.70000 6.50261669542546541141
131.80000 6.50835259858936960468
131.90000 6.51424599641048250151
132.00000 6.52030234340294989974
132.10000 6.52652899637456602022
132.20000 6.53293218221297625617
132.30000 6.53951229170715757589
132.40000 6.54627199718580285023
132.50000 6.55321299605056328738
132.60000 6.56033189010944780874
132.70000 6.56763197715896684514
132.80000 6.57510929157812554759
132.90000 6.58276895316256713597
133.00000 6.59061002111261321442
133.10000 6.59863534713686084288
133.20000 6.60684622408468048037
133.30000 6.61524594835278970219
133.40000 6.62383735823283933988
133.50000 6.63262543132325542000
133.60000 6.64160994620694358042
133.70000 6.65079399346679508922
133.80000 6.66017940020079339003
133.90000 6.66976551949481954200
134.00000 6.67955158754433155699
134.10000 6.68953873867264483457
134.20000 6.69972379136558136362
134.30000 6.71010842410530651180
134.40000 6.72069144224082050663
134.50000 6.73147577894713961214
134.60000 6.74245962286352887285
134.70000 6.75364164221444311006
134.80000 6.76501994024245282564
134.90000 6.77658924519193504880
135.00000 6.78834559264280533580
135.10000 6.80028466224363287131
135.20000 6.81240015689778751857
135.30000 6.82469183519812856318
135.40000 6.83715419287564407639
135.50000 6.84978604316032633261
135.60000 6.86258609509192241507
135.70000 6.87555177517572039699
135.80000 6.88868246902686029154
135.90000 6.90197573301304790961
136.00000 6.91542989453331093487
136.10000 6.92904217813768254449
136.20000 6.94281504960466306097
136.30000 6.95674642714501992362
136.40000 6.97083466381989295277
136.50000 6.98508249426067981065
136.60000 6.99948625488363967256
136.70000 7.01404560651426046884
136.80000 7.02876019099912100564
136.90000 7.04363010909978151160
137.00000 7.05865498850602557200
137.10000 7.07383334664091446886
137.20000 7.08916469987078237863
137.30000 7.10464994825635304501
137.40000 7.12028031655397679540
137.50000 7.13605467096504243142
137.60000 7.15196436048859236763
137.70000 7.16800047487512377885
137.80000 7.18415394283634487319
137.90000 7.20041457585144884690
138.00000 7.21677206098419045806
138.10000 7.23321450688516495346
138.20000 7.24973061574407742489
138.30000 7.26630735244284860136
138.40000 7.28292944754657087155
138.50000 7.29958479570872578818
138.60000 7.31625843976454948739
138.70000 7.33293977262189164913
138.80000 7.34961951245103571994
138.90000 7.36628704725318181107
139.00000 7.38293853501361610787
139.10000 7.39956900168205742774
139.20000 7.41617295179757792034
139.30000 7.43274668600134656842
139.40000 7.44928069363458742798
139.50000 7.46577090596128592456
139.60000 7.48220811473919108068
139.70000 7.49858355654379569173
139.80000 7.51488854846916542080
139.90000 7.53111437870233119459
140.00000 7.54725301773817571011
140.10000 7.56329669297390448470
140.20000 7.57923642071851457032
140.30000 7.59506256672017152909
140.40000 7.61077135062255040020
140.50000 7.62635740675232188530
140.60000 7.64181848663824257416
140.70000 7.65715486405681885239
140.80000 7.67237313173701165502
140.90000 7.68748039452049594623
141.00000 7.70248280262948720853
141.10000 7.71738742391620507660
141.20000 7.73220002288210337784
141.30000 7.74692317898990140747
141.40000 7.76156011121237145830
141.50000 7.77611381067876346446
141.60000 7.79059007265682026142
141.70000 7.80499607027684543727
141.80000 7.81934496608590609890
141.90000 7.83365002460264368427
142.00000 7.84792622738733445594
142.10000 7.86218804384434702386
142.20000 7.87644898898462999498
142.30000 7.89071319721664956674
142.40000 7.90498807286981300224
142.50000 7.91927306649619198493
142.60000 7.93356679193570538379
142.70000 7.94786699586316680833
142.80000 7.96217536475465981054
142.90000 7.97648896903412008974
143.00000 7.99081272213652871065
143.10000 8.00515016268058521920
143.20000 8.01950674416974351109
143.30000 8.03388797764282994112
143.40000 8.04829496897634834691
143.50000 8.06273084393544666465
143.60000 8.07719709536990313004
143.70000 8.09169104721040371976
143.80000 8.10620995169758726130
143.90000 8.12075368408677939258
144.00000 8.13531796856822308679
144.10000 8.14990244559761586352
144.20000 8.16450526846691427866
144.30000 8.17912696331295495558
144.40000 8.19376686575740938074
144.50000 8.20842553077866449861
144.60000 8.22310076972044651837
144.70000 8.23779427487170257265
144.80000 8.25250156632042088096
144.90000 8.26721639636915516006
145.00000 8.28193526617185048859
145.10000 8.29664977945272799014
145.20000 8.31135299874791745690
145.30000 8.32603944842570392202
145.40000 8.34070171968012533122
145.50000 8.35533796163009794024
145.60000 8.36994568161621942553
145.70000 8.38452329399883055748
145.80000 8.39906894763282676078
145.90000 8.41358149948189424442
146.00000 8.42805770427433654029
146.10000 8.44249532925064756295
146.20000 8.45689136685094235105
146.30000 8.47124342886621338059
146.40000 8.48554634656537598714
146.50000 8.49979970453480744842
146.60000 8.51400025951596973522
146.70000 8.52814355048166388450
146.80000 8.54222804843847516442
146.90000 8.55624953061667083589
147.00000 8.57020477998565679547
147.10000 8.58409280450747456852
147.20000 8.59791195123333418752
147.30000 8.61166336641853412851
147.40000 8.62534741607652578385
147.50000 8.63896385971049192465
147.60000 8.65251476947736853731
147.70000 8.66599699253103826046
147.80000 8.67940758380812532285
147.90000 8.69274469288555604016
148.00000 8.70600235426673888284
148.10000 8.71917854485828269186
148.20000 8.73226911382053089780
148.30000 8.74527533793682221535
148.40000 8.75819714923276889807
148.50000 8.77103613056707229067
148.60000 8.78379428069407827704
148.70000 8.79647421115898003062
148.80000 8.80907722635441538107
148.90000 8.82160506961437262005
149.00000 8.83405752987980036960
149.10000 8.84643824075768925502
149.20000 8.85874380845218934588
149.30000 8.87097490176964709915
149.40000 8.88313425893332988973
149.50000 8.89522140532286020287
149.60000 8.90723753939216555347
149.70000 8.91918312509906929537
149.80000 8.93106285771755163722
149.90000 8.94287894776368981797
150.00000 8.95463236009837536200
150.10000 8.96632766852015061913
150.20000 8.97796725867615313615
150.30000 8.98955174531194297190
150.40000 9.00108467724229333616
150.50000 9.01256525353542169847
150.60000 9.02399446330708915290
150.70000 9.03537437537299834490
150.80000 9.04670750133561022052
150.90000 9.05799724169609139763
151.00000 9.06924913430455939418
151.10000 9.08047099787015453248
151.20000 9.09167025522466911251
151.30000 9.10285254681965064291
151.40000 9.11402443148782655269
151.50000 9.12519283277838463454
151.60000 9.13635852464410461742
151.70000 9.14752875853309356514
151.80000 9.15871135514707658482
151.90000 9.16991710449614697060
152.00000 9.18116041913667904297
152.10000 9.19246035116703671714
152.20000 9.20383841803744401219
152.30000 9.21532017202158852913
152.40000 9.22692883752253721693
152.50000 9.23868487455898670993
152.60000 9.25060802350602249319
152.70000 9.26271283575584027184
152.80000 9.27501576684535884568
152.90000 9.28752824025628467967
153.00000 9.30026221532129705790
153.10000 9.31323132575004817806
153.20000 9.32644591363130138428
153.30000 9.33991811638099962202
153.40000 9.35365656247614214274
153.50000 9.36766545091619932366
153.60000 9.38194680379429565650
153.70000 9.39650000632139626244
153.80000 9.41132250159524604525
153.90000 9.42641172979989241887
154.00000 9.44176429459907667737
154.10000 9.45737783719023250910
154.20000 9.47324909596396076947
154.30000 9.48937173535081826072
154.40000 9.50573905641612907829
154.50000 9.52233471161337617470
154.60000 9.53914957875543536651
154.70000 9.55616425828616656684
154.80000 9.57336193040976592952
154.90000 9.59072218349092833318
155.00000 9.60822817445193690067
155.10000 9.62586212592908479998
155.20000 9.64360465570348855329
155.30000 9.66144161875835173749
155.40000 9.67935669216642723470
155.50000 9.69733670279288590609
155.60000 9.71537018258187627768
155.70000 9.73344842083523859672
155.80000 9.75156368418691095408
155.90000 9.76971038185278038900
156.00000 9.78787783884484328620
156.10000 9.80606007722806071122
156.20000 9.82424462347965967015
156.30000 9.84241829146125042902
156.40000 9.86056744203471284183
156.50000 9.87867222351091067923
156.60000 9.89671888732594041038
156.70000 9.91469431231089443919
156.80000 9.93258213869389554317
156.90000 9.95037657560702573835
157.00000 9.96806753865532353717
157.10000 9.98564989642982626435
157.20000 10.00312016476679140367
157.30000 10.02047513790883071816
157.40000 10.03771167612349782022
157.50000 10.05483043943059240687
157.60000 10.07182951459817949593
157.70000 10.08870379450412846741
157.80000 10.10545600451444249421
157.90000 10.12208311828770748115
158.00000 10.13858072815855227187
158.10000 10.15494693709036571251
158.20000 10.17118101124638328004
158.30000 10.18727814270269151563
158.40000 10.20323678204877297750
158.50000 10.21905497852384587120
158.60000 10.23473009335004398190
158.70000 10.25026011360209336614
158.80000 10.26563958667037949697
158.90000 10.28086647049449815973
159.00000 10.29593591296541627808
159.10000 10.31084475170041535622
159.20000 10.32559002854819914334
159.30000 10.34016676609009048336
159.40000 10.35457234521300739557
159.50000 10.36880378542910802245
159.60000 10.38285817487680027108
159.70000 10.39672842984354381659
159.80000 10.41041230852217495398
159.90000 10.42390133912356252209
160.00000 10.43719053491647243483
160.10000 10.45027235514194625145
160.20000 10.46314264480352002431
160.30000 10.47579907379752105562
160.40000 10.48823895538636171475
160.50000 10.50046567052614100397
160.60000 10.51248053259248609011
160.70000 10.52428816590043775298
160.80000 10.53589397586488623639
160.90000 10.54730304098948320342
161.00000 10.55852020995276591415
161.10000 10.56955108799446600224
161.20000 10.58039557483547020523
161.30000 10.59105930192159768174
161.40000 10.60154240263090208426
161.50000 10.61184642673578272322
161.60000 10.62197312717957312757
161.70000 10.63192016904721684432
161.80000 10.64168895402806818948
161.90000 10.65127780770391886411
162.00000 10.66068453946208840730
162.10000 10.66990639042639398918
162.20000 10.67893647070090964308
162.30000 10.68777237029396130841
162.40000 10.69640734481783841530
162.50000 10.70484046088478611474
162.60000 10.71306439661533071660
162.70000 10.72108231538537344141
162.80000 10.72889437285669245021
162.90000 10.73650879562616480977
163.00000 10.74392951796194537935
163.10000 10.75116868458545766110
163.20000 10.75823454529626807949
163.30000 10.76513809466176796986
163.40000 10.77189101722009625345
163.50000 10.77850216718941890290
163.60000 10.78498430287360223564
163.70000 10.79134758739106688774
163.80000 10.79760726364174629123
163.90000 10.80377479737119474172
164.00000 10.80986672589463519145
164.10000 10.81589834417530017125
164.20000 10.82188642509955377881
164.30000 10.82784785361019930137
164.40000 10.83380285682289863957
164.50000 10.83977009309081241272
164.60000 10.84577546263193667449
164.70000 10.85184485996316664998
164.80000 10.85800417294803769131
164.90000 10.86427877001961874824
165.00000 10.87068892002061661424
165.10000 10.87725099350755075698
165.20000 10.88397314887945687824
165.30000 10.89085635318297640065
165.40000 10.89790681811860602770
165.50000 10.90512472615439644243
165.60000 10.91251738869478273969
165.70000 10.92009720342831930050
165.80000 10.92788610343784650117
165.90000 10.93590949542789513661
166.00000 10.94418828702727500730
166.10000 10.95274727167535807192
166.20000 10.96159855319017783632
166.30000 10.97074981919804786868
166.40000 10.98019598161207685463
166.50000 10.98993128475046471707
166.60000 10.99994184465836164722
166.70000 11.01021491570809438756
166.80000 11.02073647080765650951
166.90000 11.03149086896385913878
167.00000 11.04246393452086398979
167.10000 11.05363547788029782195
167.20000 11.06498542679514784005
167.30000 11.07648935666174871804
167.40000 11.08812158535551954018
167.50000 11.09985786384861776893
167.60000 11.11167494995002992325
167.70000 11.12355242664181450209
167.80000 11.13547433038974770371
167.90000 11.14742882993320572291
168.00000 11.15940596964381433377
168.10000 11.17139662730819883586
168.20000 11.18339488326559092176
168.30000 11.19539459708736662089
168.40000 11.20738809516686630922
168.50000 11.21936989995547833751
168.60000 11.23133269296257646924
168.70000 11.24326984628555466389
168.80000 11.25517776060840364726
168.90000 11.26704598833700509716
169.00000 11.27887165477336212426
169.10000 11.29064996687887760682
169.20000 11.30237815295259000386
169.30000 11.31405102622597331902
169.40000 11.32566569034668266373
169.50000 11.33722060467511587355
169.60000 11.34871333040926714904
169.70000 11.36014006683425536715
169.80000 11.37150029032022669455
169.90000 11.38278805831550216868
170.00000 11.39400553182970856854
170.10000 11.40514980747429726631
170.20000 11.41621832888198577833
170.30000 11.42721246756486977677
170.40000 11.43812913845481113345
170.50000 11.44896650416359633782
170.60000 11.45972260002610185346
170.70000 11.47039416489450897718
170.80000 11.48097769536937128527
170.90000 11.49147089535678195810
171.00000 11.50187227277772373020
171.10000 11.51218208077117758718
171.20000 11.52240149219827350831
171.30000 11.53253367558547387569
171.40000 11.54258208739716955711
171.50000 11.55254888146827968226
171.60000 11.56243842691864889309
171.70000 11.57225397804399210032
171.80000 11.58199887952248076887
171.90000 11.59167105240452378495
172.00000 11.60127212690164422901
172.10000 11.61080296727526076056
172.20000 11.62026224227792545905
172.30000 11.62965208543510126961
172.40000 11.63896914428202271106
172.50000 11.64821794022278757260
172.60000 11.65739699721936209225
172.70000 11.66651213685212775127
172.80000 11.67556171920623269161
172.90000 11.68455029073267329398
173.00000 11.69348092870985102373
173.10000 11.70235465455623593151
173.20000 11.71117153902618745174
173.30000 11.71993265332100788518
173.40000 11.72863560816235777388
173.50000 11.73728299535164995077
173.60000 11.74587338932652551346
173.70000 11.75440643549205337754
173.80000 11.76288529111807669845
173.90000 11.77131105779989147594
174.00000 11.77968898206200518868
174.10000 11.78802069430156709716
174.20000 11.79630824125081940035
174.30000 11.80455438779702518254
174.40000 11.81276141110578767284
174.50000 11.82092826409271464368
174.60000 11.82905718903624203794
174.70000 11.83714943848982587473
174.80000 11.84520680176876439155
174.90000 11.85322991384614120275
175.00000 11.86122592770477498588
175.10000 11.86919338399214894180
175.20000 11.87714015038843431092
175.30000 11.88506606836386080339
175.40000 11.89297487068538289526
175.50000 11.90086786212509797564
175.60000 11.90874746110055858043
175.70000 11.91661588323241205243
175.80000 11.92447338871922679087
175.90000 11.93232247492892726338
176.00000 11.94016669229479392195
176.10000 11.94800871425527543333
176.20000 11.95584958291036714396
176.30000 11.96369313290093545267
176.40000 11.97154020537883838752
176.50000 11.97939495200433735161
176.60000 11.98725566937357851897
176.70000 11.99512608806764481857
176.80000 12.00300761869074212910
176.90000 12.01090070667466637016
177.00000 12.01880595652167936272
177.10000 12.02672534149948898715
177.20000 12.03466007398185717447
177.30000 12.04260969007639971515
177.40000 12.05057857733171249910
177.50000 12.05856221348606717881
177.60000 12.06656253880350134904
177.70000 12.07457665834036601318
177.80000 12.08260021162969705249
177.90000 12.09062929571083160996
178.00000 12.09865760710836051552
178.10000 12.10667857002877565039
178.20000 12.11468132050055206898
178.30000 12.12265370944864530406
178.40000 12.13058911134681867475
178.50000 12.13847079981469494493
178.60000 12.14629204531033001458
178.70000 12.15403834149970912457
178.80000 12.16169829422190525671
178.90000 12.16926169800670364398
179.00000 12.17671990007005129517
179.10000 12.18406105226007967577
179.20000 12.19127724399871893914
179.30000 12.19836102427756480606
179.40000 12.20530532521616191625
179.50000 12.21210656596862489072
179.60000 12.21876165783382485567
179.70000 12.22527319785263530942
179.80000 12.23164642361873539126
179.90000 12.23789224873229548570
180.00000 12.24402032231787011582
180.10000 12.25004505572016253390
180.20000 12.25597454068941022781
180.30000 12.26182236637217804056
180.40000 12.26759271505652815540
180.50000 12.27329064927764187265
180.60000 12.27891752015612327364
180.70000 12.28447555848734634943
180.80000 12.28996763597988487396
180.90000 12.29540405315974152512
181.00000 12.30079624884117003802
181.10000 12.30616102808337219102
181.20000 12.31151850178969596629
181.30000 12.31689062539969947264
181.40000 12.32229677229833642834
181.50000 12.32775335188926466055
181.60000 12.33327196637145434192
181.70000 12.33886147301820549942
181.80000 12.34452481700656633258
181.90000 12.35026576365662667272
182.00000 12.35608439562444879305
182.10000 12.36198761756676408943
182.20000 12.36798101452403588706
182.30000 12.37407437795272022584
182.40000 12.38027752320560865705
182.50000 12.38660141001533963544
182.60000 12.39305635993857650785
182.70000 12.39965181095505600729
182.80000 12.40639104648733051533
182.90000 12.41328056936900141698
183.00000 12.42032216379639646905
183.10000 12.42751462922578900634
183.20000 12.43485748187798893841
183.30000 12.44234728277859956952
183.40000 12.44998480973888578181
183.50000 12.45776575125989435539
183.60000 12.46568811094433727570
183.70000 12.47375151540229295744
183.80000 12.48195470865941733969
183.90000 12.49029817612093678555
184.00000 12.49878381427797158136
184.10000 12.50741534600290628726
184.20000 12.51619518655861326848
184.30000 12.52512991995344533719
184.40000 12.53422325440822838705
184.50000 12.54347955991163561955
184.60000 12.55290187845603292477
184.70000 12.56249374572019438742
184.80000 12.57225266753567914467
184.90000 12.58218368904384577853
185.00000 12.59228043810762658000
185.10000 12.60254401514729882199
185.20000 12.61297294313727607149
185.30000 12.62356983026378319245
185.40000 12.63433228446766790195
185.50000 12.64526604237668856488
185.60000 12.65637030243181530466
185.70000 12.66765170538509872240
185.80000 12.67910942272638484701
185.90000 12.69074528660633862932
186.00000 12.70255922587594157130
186.10000 12.71454783594391137953
186.20000 12.72670971696227539912
186.30000 12.73904374782412779198
186.40000 12.75154710764203701767
186.50000 12.76421781042555697738
186.60000 12.77705482626391487771
186.70000 12.79005677531734024006
186.80000 12.80322403341162346623
186.90000 12.81655557580190887692
187.00000 12.83005284875249451908
187.10000 12.84371613395659722060
187.20000 12.85754814546105442659
187.30000 12.87154907881308589154
187.40000 12.88571916387230596701
187.50000 12.90005955007192980361
187.60000 12.91456915494763998671
187.70000 12.92924733077119226627
187.80000 12.94409201516019817265
187.90000 12.95909929905975371294
188.00000 12.97426977200882778067
188.10000 12.98960034286959884986
188.20000 13.00509218135742396553
188.30000 13.02074362961762641278
188.40000 13.03655940515740525730
188.50000 13.05254208036093634259
188.60000 13.06869293428110965958
188.70000 13.08501365192115495027
188.80000 13.10150704194128195485
188.90000 13.11817203360136606193
189.00000 13.13500651604113213581
189.10000 13.15200904945590432435
189.20000 13.16917418661344914933
189.30000 13.18649902771031185882
189.40000 13.20397278065075382560
189.50000 13.22158882288815544906
189.60000 13.23933831650464320137
189.70000 13.25721262948610928705
189.80000 13.27520338760359633534
189.90000 13.29330488629272355786
190.00000 13.31150949183044379502
190.10000 13.32981290263663078095
190.20000 13.34821051404902738845
190.30000 13.36669569408198953631
190.40000 13.38525949673565349963
190.50000 13.40388806592128327446
190.60000 13.42256424480076757587
190.70000 13.44126938324446349238
190.80000 13.45998008529812052931
190.90000 13.47867345576485134250
191.00000 13.49733087289942670315
191.10000 13.51593208322034296541
191.20000 13.53446359766330008063
191.30000 13.55291128138460146394
191.40000 13.57126642304972951782
191.50000 13.58951704241681283451
191.60000 13.60764565918928534178
191.70000 13.62563488828179338133
191.80000 13.64346157898199968394
191.90000 13.66109761734367375060
192.00000 13.67851386197129969483
192.10000 13.69568132689790646911
192.20000 13.71257492316975455365
192.30000 13.72916994526133032818
192.40000 13.74545417514685107249
192.50000 13.76141479113648401621
192.60000 13.77705066622530063198
192.70000 13.79236213221469906747
192.80000 13.80735164957165129128
192.90000 13.82202750597111205155
193.00000 13.83639405902784340037
193.10000 13.85045782058726750447
193.20000 13.86422351229772261853
193.30000 13.87769702268463562381
193.40000 13.89088794451646996655
193.50000 13.90381010200099791337
193.60000 13.91648476388825713717
193.70000 13.92894028648392906879
193.80000 13.94120881049979109020
193.90000 13.95332573331064324293
194.00000 13.96532962731048464671
194.10000 13.97725180304175531812
194.20000 13.98912021963246979658
194.30000 14.00095791712145672928
194.40000 14.01278198024806921316
194.50000 14.02460338985919416078
194.60000 14.03643364602226871510
194.70000 14.04828159258982109047
194.80000 14.06015837401485317991
194.90000 14.07207270331662975238
195.00000 14.08403645346269330650
195.10000 14.09605937324719131377
195.20000 14.10814888121602578376
