# Supplementary material for: Direct tracking of H2 roaming reaction in real time
Source: Nat Commun. 2024 Aug 6;15:6656. doi: 10.1038/s41467-024-49671-6 (PMC11303762; doi:10.1038/s41467-024-49671-6)
Supplement: Supplementary file 8 — Source Data [file 41467_2024_49671_MOESM8_ESM.zip › SourceData/Data-Fig7-SuppInfo/FigS7.R18.dat]

# Bond Length
# X-Axis:  Time in Trajectory (femtosec)
# Y-Axis:  Bond Length (Angstroms)
#                  X                   Y
0 1.09375621605730771727
.10000 1.09995525214164962411
.20000 1.10664387387135523780
.30000 1.11376871860813185616
.40000 1.12127837996725862135
.50000 1.12913050252794074449
.60000 1.13729476845407145308
.70000 1.14574629827418600305
.80000 1.15446881588893513083
.90000 1.16344698386045936751
1.00000 1.17266616057810758334
1.10000 1.18210816653172648657
1.20000 1.19175772126175041618
1.30000 1.20159719367515168976
1.40000 1.21161318165534993489
1.50000 1.22179358980189448365
1.60000 1.23213069478606854484
1.70000 1.24261151780795915814
1.80000 1.25322266283569896189
1.90000 1.26394679888791205403
2.00000 1.27475900439612506390
2.10000 1.28563529559086079098
2.20000 1.29655127206485744899
2.30000 1.30748345108112171470
2.40000 1.31841508234925771422
2.50000 1.32933356507838167201
2.60000 1.34022850936025084990
2.70000 1.35109143352661369762
2.80000 1.36191157103278919164
2.90000 1.37267791585426185875
3.00000 1.38337487474003227972
3.10000 1.39398808589851297910
3.20000 1.40450490946026956207
3.30000 1.41491095591030038500
3.40000 1.42519605672693327165
3.50000 1.43535441345021125761
3.60000 1.44537916903316411397
3.70000 1.45526667057450333129
3.80000 1.46501037097899071493
3.90000 1.47460994832972695498
4.00000 1.48405719132855523520
4.10000 1.49335065329680691173
4.20000 1.50248488638055857150
4.30000 1.51145934814172226879
4.40000 1.52027279754687448002
4.50000 1.52892690295808452034
4.60000 1.53742797023535382276
4.70000 1.54577579380646273594
4.80000 1.55397433582089765476
4.90000 1.56202437934111642981
5.00000 1.56992204056284272551
5.10000 1.57766245941551135077
5.20000 1.58523600624197279176
5.30000 1.59263307875103485808
5.40000 1.59984435147329254181
5.50000 1.60686155995623966510
5.60000 1.61368082015186633995
5.70000 1.62030240038117576072
5.80000 1.62673007478776269165
5.90000 1.63296588234445363748
6.00000 1.63901973084981499865
6.10000 1.64489627856014070319
6.20000 1.65060112831174327899
6.30000 1.65613704665827700939
6.40000 1.66150643896013836663
6.50000 1.66671008630685378713
6.60000 1.67174969208790345151
6.70000 1.67662383316264474482
6.80000 1.68132931484346635119
6.90000 1.68586658268974535124
7.00000 1.69023027060664133639
7.10000 1.69441595908236180658
7.20000 1.69841699148265706462
7.30000 1.70223148180792379563
7.40000 1.70585856613905714501
7.50000 1.70929880752664190232
7.60000 1.71256115979692824516
7.70000 1.71565129496322766014
7.80000 1.71858108675412810735
7.90000 1.72135425243817839763
8.00000 1.72397494361461065870
8.10000 1.72643938463706277902
8.20000 1.72873737559555297537
8.30000 1.73085648932457713450
8.40000 1.73278045490448673862
8.50000 1.73449619933109106827
8.60000 1.73599226967115265435
8.70000 1.73726493199684428557
8.80000 1.73831734176300502096
8.90000 1.73915432821759668011
9.00000 1.73978716665458824162
9.10000 1.74022657606818543839
9.20000 1.74048234701332147696
9.30000 1.74056025971323382963
9.40000 1.74046604196835739355
9.50000 1.74019839525210458113
9.60000 1.73975861817523410134
9.70000 1.73914389789861839367
9.80000 1.73835487404643589361
9.90000 1.73739063409412910303
10.00000 1.73625074738990393328
10.10000 1.73493904920576388529
10.20000 1.73345523178361892185
10.30000 1.73180116290929889189
10.40000 1.72998181008385171980
10.50000 1.72800172945225954713
10.60000 1.72586731809603486679
10.70000 1.72358921539733474859
10.80000 1.72117700987289508938
10.90000 1.71864384330116517599
11.00000 1.71599990650728183540
11.10000 1.71325334390597352775
11.20000 1.71040893095978658714
11.30000 1.70746475267309690957
11.40000 1.70441879941345401718
11.50000 1.70126575150415580215
11.60000 1.69799985221848591302
11.70000 1.69461805502419925090
11.80000 1.69111763203657716460
11.90000 1.68750251973619286800
12.00000 1.68377634712838272486
12.10000 1.67994289781706568575
12.20000 1.67601032300520154045
12.30000 1.67198057912644427940
12.40000 1.66785598657947683130
12.50000 1.66363683125164068964
12.60000 1.65932235560664944595
12.70000 1.65490637075515544103
12.80000 1.65038571958951462565
12.90000 1.64575765279277981548
13.00000 1.64101588501360948891
13.10000 1.63615966323675147617
13.20000 1.63118396373339815886
13.30000 1.62609234660858053003
13.40000 1.62088217292312768529
13.50000 1.61556009691345125151
13.60000 1.61012709773514463388
13.70000 1.60458915872007561061
13.80000 1.59895197430223025444
13.90000 1.59322289013998289341
14.00000 1.58740894459461831520
14.10000 1.58151605618785925748
14.20000 1.57555171259181461371
14.30000 1.56952238663008563026
14.40000 1.56343407887892734138
14.50000 1.55729450033864821325
14.60000 1.55111108584201666777
14.70000 1.54489235380268485553
14.80000 1.53864523590949970484
14.90000 1.53237983102689001686
15.00000 1.52610216903784000879
15.10000 1.51982053543469401300
15.20000 1.51353714695510529448
15.30000 1.50725436195023167695
15.40000 1.50097173891082972648
15.50000 1.49468560856589503726
15.60000 1.48839046644454156151
15.70000 1.48207822421793917942
15.80000 1.47574426539864961794
15.90000 1.46938145169659740060
16.00000 1.46298922402388186558
16.10000 1.45656275317131462065
16.20000 1.45010652602386422057
16.30000 1.44361977539239881389
16.40000 1.43710495303091903302
16.50000 1.43056511785517823732
16.60000 1.42400569552969134183
16.70000 1.41742938119576172414
16.80000 1.41083973103432269338
16.90000 1.40424139285451915494
17.00000 1.39763506751404889039
17.10000 1.39102413261991971812
17.20000 1.38440485287108120567
17.30000 1.37777722382430172033
17.40000 1.37113628924735268272
17.50000 1.36448011883500889651
17.60000 1.35780720492196534816
17.70000 1.35111422631323070530
17.80000 1.34440641368188957327
17.90000 1.33768564755251822205
18.00000 1.33095913758762706801
18.10000 1.32423363973696122080
18.20000 1.31751497004398397841
18.30000 1.31081439372056027175
18.40000 1.30414110682701816290
18.50000 1.29750273498170322739
18.60000 1.29090844466910200780
18.70000 1.28436267097226085645
18.80000 1.27787253639202998562
18.90000 1.27144147598896584053
19.00000 1.26506967240464665247
19.10000 1.25876333810371201166
19.20000 1.25252380380015133666
19.30000 1.24636017147452204679
19.40000 1.24028162589752171172
19.50000 1.23429927973162165335
19.60000 1.22842786708459198809
19.70000 1.22268225509205784007
19.80000 1.21707482803236054767
19.90000 1.21162295363326622642
20.00000 1.20634136655964840539
20.10000 1.20124505878359391485
20.20000 1.19635454369012198774
20.30000 1.19168416854257151786
20.40000 1.18725202823873920725
20.50000 1.18306645503665600297
20.60000 1.17914157332569696823
20.70000 1.17547816082732902469
20.80000 1.17207835872095172816
20.90000 1.16894617591273209143
21.00000 1.16608595974267694636
21.10000 1.16350194711010260517
21.20000 1.16120659622695908969
21.30000 1.15920845136153143903
21.40000 1.15751721949826733452
21.50000 1.15613769128464971086
21.60000 1.15506855467413707963
21.70000 1.15430145344359676934
21.80000 1.15383175771946925555
21.90000 1.15364652550467120973
22.00000 1.15373744240923376561
22.10000 1.15409853125892158376
22.20000 1.15472933624724369864
22.30000 1.15562992009077023550
22.40000 1.15680571405270989005
22.50000 1.15825635704363824570
22.60000 1.15998710845810696018
22.70000 1.16199698081793654891
22.80000 1.16428868498882183373
22.90000 1.16685876510612885741
23.00000 1.16971147795898797019
23.10000 1.17284675124971037283
23.20000 1.17626429288446905570
23.30000 1.17996564113918164545
23.40000 1.18394210458197659286
23.50000 1.18818630155586291374
23.60000 1.19268495050579052739
23.70000 1.19741982603178906944
23.80000 1.20237472934064944111
23.90000 1.20752916974208122025
24.00000 1.21286439715699462854
24.10000 1.21836317166844796253
24.20000 1.22401109507798171755
24.30000 1.22979261173622278352
24.40000 1.23569244813667126335
24.50000 1.24169498735559047919
24.60000 1.24778387385195838649
24.70000 1.25394390361810045366
24.80000 1.26015706216090381437
24.90000 1.26640462809522296849
25.00000 1.27267048421380465359
25.10000 1.27893762646815579565
25.20000 1.28519278939970714418
25.30000 1.29142135377962525000
25.40000 1.29761301915363040950
25.50000 1.30376168224871526939
25.60000 1.30986077695074143326
25.70000 1.31591007682212085110
25.80000 1.32191008600055699854
25.90000 1.32785863526995975174
26.00000 1.33375575517258781199
26.10000 1.33959474407523710618
26.20000 1.34536734370357005480
26.30000 1.35106288418933335747
26.40000 1.35666804502133092734
26.50000 1.36217222974225986824
26.60000 1.36756458440067831408
26.70000 1.37283994658554425384
26.80000 1.37799283944075703604
26.90000 1.38302189970621940256
27.00000 1.38792506058864719960
27.10000 1.39269742074974778061
27.20000 1.39733361342021684009
27.30000 1.40182969270913932942
27.40000 1.40617977171448459149
27.50000 1.41037919062073515832
27.60000 1.41442711670874013967
27.70000 1.41832274747816126253
27.80000 1.42206634622263668841
27.90000 1.42565552507679778570
28.00000 1.42908848209094457035
28.10000 1.43236135461726277335
28.20000 1.43547001597281717655
28.30000 1.43840953730361507221
28.40000 1.44117521276109935736
28.50000 1.44376792883170804972
28.60000 1.44618835933255941831
28.70000 1.44844156671921011257
28.80000 1.45053237591478805295
28.90000 1.45246697506896865073
29.00000 1.45424894886879667292
29.10000 1.45588095289621809105
29.20000 1.45736145922554161662
29.30000 1.45868765788601913432
29.40000 1.45985618365269118039
29.50000 1.46086385965462229994
29.60000 1.46170762529207598028
29.70000 1.46238799349898930986
29.80000 1.46290789010142398643
29.90000 1.46327106503545678496
30.00000 1.46348344972466292663
30.10000 1.46355222626526040893
30.20000 1.46348193459775922168
30.30000 1.46327926311897142254
30.40000 1.46294662091273856566
30.50000 1.46248685788214862850
30.60000 1.46190185049099653980
30.70000 1.46119543014546825539
30.80000 1.46036896002722544856
30.90000 1.45942786811647529262
31.00000 1.45838076597780183422
31.10000 1.45723956511927029135
31.20000 1.45601681782800846877
31.30000 1.45473086490766394270
31.40000 1.45339289966994128012
31.50000 1.45202131997639759173
31.60000 1.45062507903627531349
31.70000 1.44921201202964088597
31.80000 1.44778947164219977967
31.90000 1.44636236087157633141
32.00000 1.44493596465725774390
32.10000 1.44351820115542706654
32.20000 1.44211693747941258967
32.30000 1.44074472094191620536
32.40000 1.43941315972065504803
32.50000 1.43813176933130852799
32.60000 1.43691306338101053537
32.70000 1.43576813741251411014
32.80000 1.43470351193443448683
32.90000 1.43372759808026294406
33.00000 1.43285013263146261258
33.10000 1.43207785787295796733
33.20000 1.43141328399382964507
33.30000 1.43086274946830592232
33.40000 1.43042100059038562760
33.50000 1.43008105278686914012
33.60000 1.42983394461664673405
33.70000 1.42966345432203029367
33.80000 1.42955967209522247350
33.90000 1.42950768293073542333
34.00000 1.42950219102490360611
34.10000 1.42953742688535440806
34.20000 1.42961131335863455386
34.30000 1.42972416984850612827
34.40000 1.42987290497127750840
34.50000 1.43005099855914229559
34.60000 1.43025210467420742754
34.70000 1.43046750399580905684
34.80000 1.43068905758099652839
34.90000 1.43091178292234353939
35.00000 1.43113897944329641545
35.10000 1.43137695014451032622
35.20000 1.43163571565150609021
35.30000 1.43192664129172483247
35.40000 1.43226131984076146103
35.50000 1.43264728916994778921
35.60000 1.43308798415205477571
35.70000 1.43358266700075583747
35.80000 1.43412916534425168910
35.90000 1.43472445188823627297
36.00000 1.43536420513331737465
36.10000 1.43604542108005762061
36.20000 1.43676491989121170914
36.30000 1.43751622704475931074
36.40000 1.43829712884994663747
36.50000 1.43909750584176887454
36.60000 1.43990915453163224897
36.70000 1.44072539543314776679
36.80000 1.44153652077982401701
36.90000 1.44233874489490158741
37.00000 1.44312657495418606126
37.10000 1.44390048436691093174
37.20000 1.44465795382609512700
37.30000 1.44539840379668331775
37.40000 1.44612283111117500951
37.50000 1.44682624395225842198
37.60000 1.44750864659282778323
37.70000 1.44816591295921614783
37.80000 1.44879565840700944585
37.90000 1.44939513025468662225
38.00000 1.44995787533603885729
38.10000 1.45048559743314928235
38.20000 1.45097324212061195405
38.30000 1.45141747017872152936
38.40000 1.45181777929911025042
38.50000 1.45217323052657874010
38.60000 1.45248252570728023887
38.70000 1.45274795247110914659
38.80000 1.45297146661797870283
38.90000 1.45315623062835194933
39.00000 1.45330099253733395363
39.10000 1.45340615801709055508
39.20000 1.45347026011026451961
39.30000 1.45348834428935136197
39.40000 1.45345814548992087582
39.50000 1.45337822387051059049
39.60000 1.45324478886249580110
39.70000 1.45306053755650524858
39.80000 1.45282470078292652905
39.90000 1.45253449042354928860
40.00000 1.45219280464991975527
40.10000 1.45179545665840957679
40.20000 1.45134255458764799493
40.30000 1.45083457962580971838
40.40000 1.45027197833337454303
40.50000 1.44966011715884630665
40.60000 1.44900571686035800815
40.70000 1.44831391252897933349
40.80000 1.44759139175044834196
40.90000 1.44684018819322267262
41.00000 1.44605807359905155366
41.10000 1.44524178393582296815
41.20000 1.44438714869871367185
41.30000 1.44348721943666685171
41.40000 1.44254094551281281819
41.50000 1.44155144498245361787
41.60000 1.44052703457797000832
41.70000 1.43947557864244435399
41.80000 1.43841144507578220256
41.90000 1.43734622849228640538
42.00000 1.43629318886117398450
42.10000 1.43526045785076932843
42.20000 1.43425901311339159386
42.30000 1.43329884011464964277
42.40000 1.43239503265021133624
42.50000 1.43156085995321903394
42.60000 1.43081307723475885206
42.70000 1.43016918507881437292
42.80000 1.42964517333952483078
42.90000 1.42924900747035679024
43.00000 1.42898493466306354898
43.10000 1.42885663114043740648
43.20000 1.42885881973587579489
43.30000 1.42898855495241808462
43.40000 1.42924144109069269598
43.50000 1.42961648446043038763
43.60000 1.43011536466433364447
43.70000 1.43074209112648950543
43.80000 1.43150087685547716537
43.90000 1.43239332311484892651
44.00000 1.43341885681366700792
44.10000 1.43457092469804364148
44.20000 1.43584167897265052193
44.30000 1.43721962456612733242
44.40000 1.43869666944981839003
44.50000 1.44026184438038904815
44.60000 1.44190964194085337976
44.70000 1.44363724158771963983
44.80000 1.44544532571418971675
44.90000 1.44732968807248613005
45.00000 1.44929456971486648843
45.10000 1.45133809566689180874
45.20000 1.45345733168813731090
45.30000 1.45564957339944973447
45.40000 1.45791224205162637079
45.50000 1.46024558250110792793
45.60000 1.46265263557790781427
45.70000 1.46514194409722636948
45.80000 1.46771648096490352110
45.90000 1.47038474433904543282
46.00000 1.47314596484598225980
46.10000 1.47599451809313980256
46.20000 1.47891843594736488091
46.30000 1.48190102642855335866
46.40000 1.48492247617308291586
46.50000 1.48796783216506397699
46.60000 1.49102335691262730802
46.70000 1.49408048997937189448
46.80000 1.49713734096040768012
46.90000 1.50019081694863070508
47.00000 1.50324423796168265904
47.10000 1.50629963579528226612
47.20000 1.50936018796376102110
47.30000 1.51243061837890600144
47.40000 1.51551644891205321420
47.50000 1.51862650895636613735
47.60000 1.52177047615795201430
47.70000 1.52496128774405286540
47.80000 1.52820664225653724253
47.90000 1.53152198352129441446
48.00000 1.53491074022074651713
48.10000 1.53838031054742767076
48.20000 1.54192826368608990486
48.30000 1.54555106820091842606
48.40000 1.54924273972608953453
48.50000 1.55300002133258195264
48.60000 1.55681251990629880083
48.70000 1.56067796736866891671
48.80000 1.56458270516646067136
48.90000 1.56852187202729181451
49.00000 1.57248309486461570672
49.10000 1.57645856226511707192
49.20000 1.58043836246719852899
49.30000 1.58441559967894787197
49.40000 1.58838374061622778876
49.50000 1.59233747168557205940
49.60000 1.59627574983177640203
49.70000 1.60019126080290789719
49.80000 1.60408405479606959404
49.90000 1.60794923584235083898
50.00000 1.61178686518379346172
50.10000 1.61560054590050197841
50.20000 1.61939844962072258987
50.30000 1.62319278093114990295
50.40000 1.62700221423420318589
50.50000 1.63084549681752501689
50.60000 1.63473810431059567933
50.70000 1.63869540711048555742
50.80000 1.64272353293668986752
50.90000 1.64682445668109993611
51.00000 1.65099766036357543955
51.10000 1.65523658898660163710
51.20000 1.65953902756880050422
51.30000 1.66390193392579479867
51.40000 1.66832538629189479824
51.50000 1.67281300669172225324
51.60000 1.67736588020652190682
51.70000 1.68199055123000022160
51.80000 1.68668569527401873913
51.90000 1.69145267036857995555
52.00000 1.69628836800291712664
52.10000 1.70118832047895273574
52.20000 1.70614537698286425946
52.30000 1.71115238445265300690
52.40000 1.71620155159264437718
52.50000 1.72129123797223809606
52.60000 1.72641514241853196275
52.70000 1.73157063997776307872
52.80000 1.73675744426819717029
52.90000 1.74197293943275708969
53.00000 1.74721407931970374218
53.10000 1.75247397616455349176
53.20000 1.75774506117297908907
53.30000 1.76302104693109095055
53.40000 1.76829365297452787073
53.50000 1.77355979747202208620
53.60000 1.77881930365987427351
53.70000 1.78407500790129336983
53.80000 1.78933304314931824823
53.90000 1.79459765693149170566
54.00000 1.79987363287926411025
54.10000 1.80516554408009904270
54.20000 1.81047455825758567879
54.30000 1.81580324139043214783
54.40000 1.82115493791083025468
54.50000 1.82653346858577984284
54.60000 1.83194347648201198533
54.70000 1.83738819586145159277
54.80000 1.84287193955168789422
54.90000 1.84839476284748220988
55.00000 1.85395455713617748856
55.10000 1.85954515077908232004
55.20000 1.86516131970910226679
55.30000 1.87079374917546696404
55.40000 1.87643814874085311535
55.50000 1.88209075265992420740
55.60000 1.88774719339958230541
55.70000 1.89340993545032397455
55.80000 1.89907526144199982835
55.90000 1.90474265408899792401
56.00000 1.91040887384742850497
56.10000 1.91606792297402651341
56.20000 1.92171380133098903651
56.30000 1.92733893609453135024
56.40000 1.93293938498262278022
56.50000 1.93850947794020341746
56.60000 1.94404996587433420833
56.70000 1.94956051605637520410
56.80000 1.95504549354791230136
56.90000 1.96050890262018448198
57.00000 1.96595455703457194636
57.10000 1.97138678912713625803
57.20000 1.97681303622042112432
57.30000 1.98223256690076606157
57.40000 1.98764834742919251621
57.50000 1.99306447013988988022
57.60000 1.99848172878137667501
57.70000 2.00390656157915706346
57.80000 2.00934193693482643143
57.90000 2.01479541480766726505
58.00000 2.02027680417040872384
58.10000 2.02579081589067334778
58.20000 2.03134358416147808503
58.30000 2.03694062719584441008
58.40000 2.04257517214128498766
58.50000 2.04824502433473520204
58.60000 2.05394147188570103130
58.70000 2.05965479355109408586
58.80000 2.06537085406495460209
58.90000 2.07107808448764190963
59.00000 2.07676548514005307271
59.10000 2.08242412568141363242
59.20000 2.08804763694341992854
59.30000 2.09362782489486416359
59.40000 2.09916465235602707354
59.50000 2.10465132147013843552
59.60000 2.11008611634833520128
59.70000 2.11546577511100377527
59.80000 2.12078664601463388222
59.90000 2.12604684581549143248
60.00000 2.13124868825038810861
60.10000 2.13639121475374916876
60.20000 2.14147817035453340621
60.30000 2.14651205888180371992
60.40000 2.15149140070115083878
60.50000 2.15641269462294716848
60.60000 2.16127130147628620197
60.70000 2.16605973427650420372
60.80000 2.17077306275368176727
60.90000 2.17540374971291248806
61.00000 2.17995286778177844163
61.10000 2.18442081843609062413
61.20000 2.18881380409458309867
61.30000 2.19313628435831593215
61.40000 2.19739072254276162446
61.50000 2.20157351167295796932
61.60000 2.20567869949274343532
61.70000 2.20969614876321853085
61.80000 2.21361369705691873684
61.90000 2.21742281913125445314
62.00000 2.22111505827906177833
62.10000 2.22469102953264051677
62.20000 2.22815065711320337549
62.30000 2.23150046946488451775
62.40000 2.23474726697987036602
62.50000 2.23789637829659128299
62.60000 2.24095260911537350609
62.70000 2.24391986926472042414
62.80000 2.24679847324787898966
62.90000 2.24959067819414650062
63.00000 2.25229660234170756962
63.10000 2.25491883567768354388
63.20000 2.25745515767489831217
63.30000 2.25991156275837484374
63.40000 2.26229254408995478172
63.50000 2.26460257971525767667
63.60000 2.26684961868514780399
63.70000 2.26904011598098459004
63.80000 2.27117930313284600431
63.90000 2.27327216415742881897
64.00000 2.27531786575546406665
64.10000 2.27731951102562681223
64.20000 2.27927957022630288831
64.30000 2.28119478365197915862
64.40000 2.28307161292916959609
64.50000 2.28491234700108354068
64.60000 2.28672399572882428788
64.70000 2.28850942852088769802
64.80000 2.29027381193515811462
64.90000 2.29201670326679774831
65.00000 2.29374106620559941528
65.10000 2.29544180213483086250
65.20000 2.29712270017994467600
65.30000 2.29878531874379256920
65.40000 2.30043063353342606282
65.50000 2.30206741134789534642
65.60000 2.30370480641704613343
65.70000 2.30535043334196807745
65.80000 2.30701117486370230195
65.90000 2.30869139924005434408
66.00000 2.31039019129237128952
66.10000 2.31210371281696617580
66.20000 2.31382182514860033031
66.30000 2.31553508582832749958
66.40000 2.31723362099314448903
66.50000 2.31890782100884725960
66.60000 2.32055464760668801621
66.70000 2.32216700163898634278
66.80000 2.32374684813858327479
66.90000 2.32528885747857141362
67.00000 2.32678988544539620619
67.10000 2.32824722115779620659
67.20000 2.32965245528984430102
67.30000 2.33100134666177316646
67.40000 2.33229206135552414438
67.50000 2.33352122905856590366
67.60000 2.33469489004837632124
67.70000 2.33581343052479257723
67.80000 2.33688539948111276653
67.90000 2.33791422022815028687
68.00000 2.33890327351196804467
68.10000 2.33985320402156852913
68.20000 2.34076542691231664559
68.30000 2.34163985218841883289
68.40000 2.34247929916680373638
68.50000 2.34328387788697082564
68.60000 2.34405705885564995561
68.70000 2.34480160390383561337
68.80000 2.34551589761804854836
68.90000 2.34619869620563040666
69.00000 2.34684590183271300357
69.10000 2.34745731830463746133
69.20000 2.34802683322486755604
69.30000 2.34855783293705586363
69.40000 2.34905477659376857707
69.50000 2.34952505928879166743
69.60000 2.34997915460584458351
69.70000 2.35042536736523501979
69.80000 2.35087143430388383287
69.90000 2.35132369378463075104
70.00000 2.35177951064231359418
70.10000 2.35223680400698602792
70.20000 2.35269035850215529377
70.30000 2.35313455588434211409
70.40000 2.35356613359896900093
70.50000 2.35398625807140174137
70.60000 2.35439048201673632233
70.70000 2.35478219507749803267
70.80000 2.35516262797221712368
70.90000 2.35552979770496641450
71.00000 2.35588044000390648007
71.10000 2.35620721187038216738
71.20000 2.35650512575254119687
71.30000 2.35676830306184320084
71.40000 2.35699542507850447460
71.50000 2.35718736279087496723
71.60000 2.35735181255365445293
71.70000 2.35749634161964289568
71.80000 2.35763147845332265363
71.90000 2.35776372303608912745
72.00000 2.35789861851798030184
72.10000 2.35804118266390758979
72.20000 2.35818795562715907956
72.30000 2.35834050081174664967
72.40000 2.35849403062950320455
72.50000 2.35864808615528738863
72.60000 2.35879757548734986824
72.70000 2.35894265267598228656
72.80000 2.35908119752097553781
72.90000 2.35921566430328704699
73.00000 2.35934886421211562207
73.10000 2.35948824058332615373
73.20000 2.35964330480774148721
73.30000 2.35982383198492170834
73.40000 2.36004097108037512137
73.50000 2.36030177554735572418
73.60000 2.36060592117723029318
73.70000 2.36095234938149482339
73.80000 2.36133561864064550005
73.90000 2.36174863854454248735
74.00000 2.36218719731036557830
74.10000 2.36265309999204072743
74.20000 2.36315126193225303662
74.30000 2.36368708632149530555
74.40000 2.36427085167034108998
74.50000 2.36490765283488395243
74.60000 2.36559946235325307236
74.70000 2.36634209638378364373
74.80000 2.36712970339417607503
74.90000 2.36794859548534118933
75.00000 2.36878917692921756561
75.10000 2.36963540274743532115
75.20000 2.37047454243765292540
75.30000 2.37129637058424225978
75.40000 2.37209352390752080987
75.50000 2.37285771485481193822
75.60000 2.37358600768878817554
75.70000 2.37427582229971756076
75.80000 2.37492869765767915359
75.90000 2.37554240633186761051
76.00000 2.37611867390183186532
76.10000 2.37665478689417576087
76.20000 2.37715080249213470045
76.30000 2.37760353776044840406
76.40000 2.37801085535243089226
76.50000 2.37837045518165651468
76.60000 2.37867731274735960138
76.70000 2.37892924676649431452
76.80000 2.37912432263658722824
76.90000 2.37925976507736540171
77.00000 2.37933236276250401443
77.10000 2.37934538984023923066
77.20000 2.37929540092271854918
77.30000 2.37918266806817504606
77.40000 2.37900978389118862404
77.50000 2.37877587544476329128
77.60000 2.37847783905148042058
77.70000 2.37811259081356364614
77.80000 2.37767542480759976416
77.90000 2.37715779284169522712
78.00000 2.37655246631838532192
78.10000 2.37585189777687952583
78.20000 2.37505231117527177719
78.30000 2.37414947547347995533
78.40000 2.37314703464513550987
78.50000 2.37204270621357068348
78.60000 2.37084309597851709036
78.70000 2.36954991410309818778
78.80000 2.36816191966554516675
78.90000 2.36667842494370155611
79.00000 2.36509461680627060700
79.10000 2.36340701281476272089
79.20000 2.36160999307336942848
79.30000 2.35970107626135560908
79.40000 2.35767807174155988501
79.50000 2.35554751160425545766
79.60000 2.35331045146810156259
79.70000 2.35097429040748976030
79.80000 2.34854637892867680962
79.90000 2.34603205682808179312
80.00000 2.34343327395917121299
80.10000 2.34075241563070911636
80.20000 2.33798686575117440286
80.30000 2.33513762972570847995
80.40000 2.33220766306647744879
80.50000 2.32919435609504257617
80.60000 2.32610407741657165945
80.70000 2.32293759795006116302
80.80000 2.31970023920462619760
80.90000 2.31639736768521648223
81.00000 2.31302998545781935135
81.10000 2.30960296504334268227
81.20000 2.30612242147310991361
81.30000 2.30259396257394890269
81.40000 2.29902905715630310299
81.50000 2.29544022053417892967
81.60000 2.29184257531052948191
81.70000 2.28825568276471237522
81.80000 2.28469140671929695950
81.90000 2.28116913887900912045
82.00000 2.27769708374621228955
82.10000 2.27428803171871790070
82.20000 2.27094584297490458670
82.30000 2.26767727852311471714
82.40000 2.26448599911525176115
82.50000 2.26137585278564429973
82.60000 2.25834931761430565451
82.70000 2.25541502060618546373
82.80000 2.25257536945736845637
82.90000 2.24984007443795880129
83.00000 2.24721224953429799516
83.10000 2.24469755529024444117
83.20000 2.24230321771967316596
83.30000 2.24002850971388308355
83.40000 2.23787879951216303576
83.50000 2.23585975870178405069
83.60000 2.23397608717259997442
83.70000 2.23223689561592006224
83.80000 2.23064938392141762427
83.90000 2.22922211851982125446
84.00000 2.22796178536302547596
84.10000 2.22687242872442066615
84.20000 2.22595097668097803056
84.30000 2.22519153455831752137
84.40000 2.22457838207063407577
84.50000 2.22409856166065626094
84.60000 2.22373704938533593700
84.70000 2.22347706896608223149
84.80000 2.22330645708008503503
84.90000 2.22321371139641004149
85.00000 2.22318943087268206813
85.10000 2.22322534230270953881
85.20000 2.22331077747466514636
85.30000 2.22343692729094521531
85.40000 2.22359527386370382166
85.50000 2.22377492438376056079
85.60000 2.22396496234225776527
85.70000 2.22415222302296566528
85.80000 2.22432880380869051047
85.90000 2.22448088210126004670
86.00000 2.22459541565831695840
86.10000 2.22466708692761488429
86.20000 2.22468725887797541456
86.30000 2.22465261927969329420
86.40000 2.22456196973898661495
86.50000 2.22441674151787483798
86.60000 2.22421658113795204213
86.70000 2.22396342167266770898
86.80000 2.22365500055314336074
86.90000 2.22328376406296818888
87.00000 2.22283938707140961979
87.10000 2.22230870975434013844
87.20000 2.22168124191342984836
87.30000 2.22094407379271934696
87.40000 2.22008934450372965164
87.50000 2.21911150352477781931
87.60000 2.21801109055184843545
87.70000 2.21678873766761996331
87.80000 2.21545080490743463495
87.90000 2.21399972727234092584
88.00000 2.21243823024870007329
88.10000 2.21076686436494248447
88.20000 2.20898738255020370317
88.30000 2.20709495666226377247
88.40000 2.20508974282204668732
88.50000 2.20296604135379263453
88.60000 2.20071845939774858789
88.70000 2.19834301585057467118
88.80000 2.19583439238823290637
88.90000 2.19318891035086168201
89.00000 2.19040386718842331393
89.10000 2.18747745242871017804
89.20000 2.18441312823192856766
89.30000 2.18121246048247212006
89.40000 2.17788056965160511530
89.50000 2.17442388939553366009
89.60000 2.17084438622325022700
89.70000 2.16714600697276509090
89.80000 2.16332885136772490648
89.90000 2.15939530394807518206
90.00000 2.15534287186145861250
90.10000 2.15117220225671380350
90.20000 2.14688784205277011485
90.30000 2.14249573333787528455
90.40000 2.13800139173247499549
90.50000 2.13341856481399355052
90.60000 2.12875755530238811645
90.70000 2.12402830085359267559
90.80000 2.11923817353430098125
90.90000 2.11439599286604778601
91.00000 2.10950305162519260101
91.10000 2.10456026117500375081
91.20000 2.09956979915553176638
91.30000 2.09453602512012191936
91.40000 2.08946117537823611985
91.50000 2.08435923069345222692
91.60000 2.07924379305890919377
91.70000 2.07413164810915510026
91.80000 2.06903750440778622440
91.90000 2.06397349069919015760
92.00000 2.05894600322713660037
92.10000 2.05395447042138692096
92.20000 2.04899824583111832394
92.30000 2.04407438079219612335
92.40000 2.03918338964841511872
92.50000 2.03433201806907615706
92.60000 2.02953387577024690568
92.70000 2.02480488784327069047
92.80000 2.02016430926793675002
92.90000 2.01563220779213587163
93.00000 2.01122429043953225619
93.10000 2.00695267447615714823
93.20000 2.00283175646133592056
93.30000 1.99887529815769147695
93.40000 1.99510086005043865301
93.50000 1.99152275734674947751
93.60000 1.98815483176864271100
93.70000 1.98500185314976469419
93.80000 1.98206631788444455166
93.90000 1.97933517785998033830
94.00000 1.97679614578008523594
94.10000 1.97443571965485875627
94.20000 1.97224301617346334564
94.30000 1.97021811122778992689
94.40000 1.96836396077275302261
94.50000 1.96669015673160880342
94.60000 1.96519992125406925480
94.70000 1.96389407778678328596
94.80000 1.96276260180032979963
94.90000 1.96178606375950178427
95.00000 1.96094513894448357665
95.10000 1.96021600546113284713
95.20000 1.95957969516194977336
95.30000 1.95902329183830787857
95.40000 1.95854302410056848870
95.50000 1.95813358303487558565
95.60000 1.95779990167611357963
95.70000 1.95754316612022632556
95.80000 1.95736036033046301190
95.90000 1.95725423225343927214
96.00000 1.95721801448918817169
96.10000 1.95724884627427996345
96.20000 1.95733639560040879550
96.30000 1.95747569562153184860
96.40000 1.95765302100985199077
96.50000 1.95785897514351119824
96.60000 1.95808184650054911845
96.70000 1.95831181162985380181
96.80000 1.95854084353173497968
96.90000 1.95876107767358906135
97.00000 1.95896628801773921695
97.10000 1.95915065162278931877
97.20000 1.95930731144478711150
97.30000 1.95942585092802121068
97.40000 1.95949106547337949325
97.50000 1.95949185781288716229
97.60000 1.95941401018008442737
97.70000 1.95924665384478837445
97.80000 1.95898671439037584913
97.90000 1.95863226598894770683
98.00000 1.95818981196435602331
98.10000 1.95766970283370325238
98.20000 1.95708086306979150329
98.30000 1.95643587872283716202
98.40000 1.95574468466770989202
98.50000 1.95501553861881108067
98.60000 1.95425627019820509516
98.70000 1.95347318692169409566
98.80000 1.95267213523878606096
98.90000 1.95185812582216128652
99.00000 1.95103395730827811750
99.10000 1.95019953552707011201
99.20000 1.94935272411485346353
99.30000 1.94848544817481251827
99.40000 1.94759045180474223847
99.50000 1.94665656156267071515
99.60000 1.94567586134098914045
99.70000 1.94464327474578226305
99.80000 1.94356031151544149862
99.90000 1.94242975111019137211
100.00000 1.94126048594540758503
100.10000 1.94006333874592867633
100.20000 1.93884892699586060348
100.30000 1.93762475111436373290
100.40000 1.93639266558748357597
100.50000 1.93515656808228310340
100.60000 1.93391393965579554172
100.70000 1.93266506477144145639
100.80000 1.93141272154788293969
100.90000 1.93015894625235462756
101.00000 1.92891123360226195764
101.10000 1.92767431499618212867
101.20000 1.92645499919463470450
101.30000 1.92525588156925260177
101.40000 1.92407595743281403334
101.50000 1.92291011363167987265
101.60000 1.92175000007519188239
101.70000 1.92058737468046477835
101.80000 1.91941062994998545464
101.90000 1.91821507660168284894
102.00000 1.91699392709340631338
102.10000 1.91574223169141416722
102.20000 1.91446156081390153358
102.30000 1.91314805275441241790
102.40000 1.91180324343144684392
102.50000 1.91042367955409304804
102.60000 1.90900797675808573348
102.70000 1.90755113245516960113
102.80000 1.90604888860097185073
102.90000 1.90449503282366163277
103.00000 1.90288720978044308258
103.10000 1.90122028713297712906
103.20000 1.89949435698714303919
103.30000 1.89770464877704296569
103.40000 1.89585135694046435967
103.50000 1.89393208912278583843
103.60000 1.89194694571623757253
103.70000 1.88988881541666360537
103.80000 1.88775529933145731323
103.90000 1.88554068280692368623
104.00000 1.88323834080819414481
104.10000 1.88084282856755471108
104.20000 1.87835177264590138326
104.30000 1.87576289483132702253
104.40000 1.87307623475927962562
104.50000 1.87029119404465998784
104.60000 1.86740989503509914329
104.70000 1.86443195557252772592
104.80000 1.86135610636653834252
104.90000 1.85817773680721941858
105.00000 1.85489100537497889932
105.10000 1.85149076807123183667
105.20000 1.84796904995430050627
105.30000 1.84432088537054744268
105.40000 1.84054405786821631302
105.50000 1.83663603766042878983
105.60000 1.83259752288902758955
105.70000 1.82843206469286137379
105.80000 1.82414181237808372320
105.90000 1.81973452496263860933
106.00000 1.81521123895540047419
106.10000 1.81057476297555854339
106.20000 1.80582680738602393802
106.30000 1.80096693031160347289
106.40000 1.79599313747965083921
106.50000 1.79090681529721138084
106.60000 1.78570585333363344497
106.70000 1.78039374903334234325
106.80000 1.77497136710426965692
106.90000 1.76944346420816734723
107.00000 1.76381228604123290362
107.10000 1.75808429983490837156
107.20000 1.75226012400271210417
107.30000 1.74634355878045944135
107.40000 1.74033599013006680968
107.50000 1.73423806603735924338
107.60000 1.72804603023993547785
107.70000 1.72176094090352740816
107.80000 1.71537662702072514860
107.90000 1.70888651750372236354
108.00000 1.70228558056807847707
108.10000 1.69556343820866814537
108.20000 1.68871700087433240715
108.30000 1.68173664563153288028
108.40000 1.67462072859408974891
108.50000 1.66736723064926521902
108.60000 1.65997559720768184550
108.70000 1.65244536010967696989
108.80000 1.64477971914144174858
108.90000 1.63697791577436987731
109.00000 1.62903985372580740922
109.10000 1.62096608728097701680
109.20000 1.61275082075378278196
109.30000 1.60439618036350360790
109.40000 1.59589533110257578696
109.50000 1.58724831293342378527
109.60000 1.57845725086680760573
109.70000 1.56952671480895794276
109.80000 1.56046243972131543259
109.90000 1.55127227705680346178
110.00000 1.54196475453818334024
110.10000 1.53254663757583573251
110.20000 1.52302222394192265443
110.30000 1.51339425950873753140
110.40000 1.50366215867029120365
110.50000 1.49382546840887674028
110.60000 1.48388632805885774829
110.70000 1.47385242121251746444
110.80000 1.46373828288051549478
110.90000 1.45355770597145540364
111.00000 1.44333093938327255688
111.10000 1.43307510892974482644
111.20000 1.42280438891085797774
111.30000 1.41252353721168129779
111.40000 1.40223111947674303495
111.50000 1.39192147543386943750
111.60000 1.38158833639257392219
111.70000 1.37122704419399488446
111.80000 1.36083966994977038698
111.90000 1.35043933302018421326
112.00000 1.34004696744591754626
112.10000 1.32968751066293767757
112.20000 1.31938760205066350320
112.30000 1.30916813504835963067
112.40000 1.29904766663082844706
112.50000 1.28903668701049777375
112.60000 1.27914315158038507945
112.70000 1.26937138550268258361
112.80000 1.25972632773630638286
112.90000 1.25021563950784106322
113.00000 1.24084745648044909066
113.10000 1.23162977091413310802
113.20000 1.22257297254151663991
113.30000 1.21368483047618256041
113.40000 1.20497643006782501961
113.50000 1.19646105705242241285
113.60000 1.18815448293687803600
113.70000 1.18007093109948268058
113.80000 1.17223062825196646539
113.90000 1.16464176911786913637
114.00000 1.15731429565999918136
114.10000 1.15024715174218101603
114.20000 1.14343602503069667802
114.30000 1.13687516670213181325
114.40000 1.13056349982165972984
114.50000 1.12451145133386703097
114.60000 1.11873414017182831301
114.70000 1.11326413198934959668
114.80000 1.10813500403967024941
114.90000 1.10338879454524097500
115.00000 1.09905979486149888004
115.10000 1.09517780094786435549
115.20000 1.09176597105469448680
115.30000 1.08884026329760601850
115.40000 1.08641283317760933010
115.50000 1.08449376280871251491
115.60000 1.08309049973490211571
115.70000 1.08220866264921387386
115.80000 1.08184966698844068184
115.90000 1.08200549912511997362
116.00000 1.08266172531682304779
116.10000 1.08379363605669875699
116.20000 1.08537890786674125418
116.30000 1.08739458284745928745
116.40000 1.08982950404226073145
116.50000 1.09267890796244438169
116.60000 1.09594934646086631990
116.70000 1.09964665687528919072
116.80000 1.10377600178885933232
116.90000 1.10833600649712720591
117.00000 1.11331388655401222386
117.10000 1.11869196287137059238
117.20000 1.12444845199457676162
117.30000 1.13056441576276404578
117.40000 1.13702557238085019245
117.50000 1.14382604643975475437
117.60000 1.15096679004087689619
117.70000 1.15844999326772841066
117.80000 1.16627647571448512004
117.90000 1.17444628404623086874
118.00000 1.18294564076841671245
118.10000 1.19175691159481009321
118.20000 1.20085297474503513843
118.30000 1.21020218017238755923
118.40000 1.21977202357079824935
118.50000 1.22952746667530774605
118.60000 1.23943899673400626788
118.70000 1.24948151163712702612
118.80000 1.25963471067131204234
118.90000 1.26988699915701160783
119.00000 1.28022854509146139410
119.10000 1.29065075092915821694
119.20000 1.30114772077616152584
119.30000 1.31170668085589927744
119.40000 1.32231667854602817151
119.50000 1.33296307591995960734
119.60000 1.34362791279803353153
119.70000 1.35429806309578690174
119.80000 1.36496084795901746772
119.90000 1.37560766406995566724
120.00000 1.38623351229076841994
120.10000 1.39683740883253839064
120.20000 1.40742007652512901049
120.30000 1.41798234536470869278
120.40000 1.42852240085621338498
120.50000 1.43904231752544372491
120.60000 1.44953852456635315188
120.70000 1.46001086772496320346
120.80000 1.47045007881294630504
120.90000 1.48085548436469654045
121.00000 1.49121457186650372404
121.10000 1.50152043728781793761
121.20000 1.51176169016449150129
121.30000 1.52192841872967205592
121.40000 1.53201314245700908086
121.50000 1.54201454539637854870
121.60000 1.55193117428641145265
121.70000 1.56176765491829801821
121.80000 1.57153054929517676239
121.90000 1.58122393234671223780
122.00000 1.59084777964015149201
122.10000 1.60040079447680854992
122.20000 1.60987693123356482239
122.30000 1.61926628679133562698
122.40000 1.62856177530390292529
122.50000 1.63775860261791939091
122.60000 1.64685333418462009682
122.70000 1.65584771700962887790
122.80000 1.66474533489149624948
122.90000 1.67355422257332313780
123.00000 1.68227981196737898677
123.10000 1.69092987591650293131
123.20000 1.69950974545720096026
123.30000 1.70802188679595086739
123.40000 1.71646907242338625249
123.50000 1.72485344330757562481
123.60000 1.73317509092878437894
123.70000 1.74143606951217132529
123.80000 1.74963868564741103234
123.90000 1.75778204360864945092
124.00000 1.76587243117332799023
124.10000 1.77391166156998922864
124.20000 1.78190465423405861870
124.30000 1.78985608281168796322
124.40000 1.79777351081747780879
124.50000 1.80566952969639491560
124.60000 1.81355684134961703162
124.70000 1.82145236789601500685
124.80000 1.82936994117236987031
124.90000 1.83732358202386331859
125.00000 1.84532014441370037302
125.10000 1.85335874731526276086
125.20000 1.86143346068587689390
125.30000 1.86953408820754054738
125.40000 1.87764701068997524181
125.50000 1.88576588939374974579
125.60000 1.89388680194303059618
125.70000 1.90201702476187105237
125.80000 1.91017076767732994223
125.90000 1.91836817576527785768
126.00000 1.92662968466646438723
126.10000 1.93497302709701873508
126.20000 1.94341642679303295015
126.30000 1.95197211909673545931
126.40000 1.96064923118695558271
126.50000 1.96945538492904174749
126.60000 1.97839337807070108480
126.70000 1.98746559045659957810
126.80000 1.99666846758944936266
126.90000 2.00599212011338668668
127.00000 2.01542806328209094926
127.10000 2.02496019567323841260
127.20000 2.03458212891345332390
127.30000 2.04428782570703580463
127.40000 2.05407647932641495402
127.50000 2.06394911710681472410
127.60000 2.07390570000687350442
127.70000 2.08394919607628630885
127.80000 2.09407256704656727614
127.90000 2.10426828094565926715
128.00000 2.11452339164195580198
128.10000 2.12482270589195276511
128.20000 2.13515218253266434469
128.30000 2.14549795242153517185
128.40000 2.15585116503087939862
128.50000 2.16620133042475994136
128.60000 2.17654055188089707229
128.70000 2.18686082256301806930
128.80000 2.19715085985691933779
128.90000 2.20740185937517956055
129.00000 2.21760285978012753824
129.10000 2.22774670151747727820
129.20000 2.23783074356953993474
129.30000 2.24785285427516362597
129.40000 2.25781528066779634859
129.50000 2.26772218195042577838
129.60000 2.27757393280503629845
129.70000 2.28736624138877244207
129.80000 2.29709474984511685901
129.90000 2.30675076600702573604
130.00000 2.31632493508877117557
130.10000 2.32580638956147852440
130.20000 2.33518954745348241506
130.30000 2.34446802451089104206
130.40000 2.35364131903971298376
130.50000 2.36270701184785076178
130.60000 2.37167028018251305994
130.70000 2.38052990351350134011
130.80000 2.38928383892517048096
130.90000 2.39793347474153252415
131.00000 2.40647274523731101408
131.10000 2.41489824155532483173
131.20000 2.42320126072227025820
131.30000 2.43137867647493363468
131.40000 2.43942574351382952687
131.50000 2.44734410349076167667
131.60000 2.45513137452662601910
131.70000 2.46279004225492190047
131.80000 2.47032145617953939998
131.90000 2.47772422157470947221
132.00000 2.48499630912502564223
132.10000 2.49213213424750012792
132.20000 2.49912523530974733743
132.30000 2.50596933728687111404
132.40000 2.51266189690256575912
132.50000 2.51920233366158979509
132.60000 2.52559641329231381215
132.70000 2.53185533584701477904
132.80000 2.53799021758043819297
132.90000 2.54401349899209457791
133.00000 2.54993349356488119368
133.10000 2.55575669338906359050
133.20000 2.56148198643558686260
133.30000 2.56710484594825226628
133.40000 2.57261888375425713775
133.50000 2.57801745079353564875
133.60000 2.58329871857940579128
133.70000 2.58846106607729373434
133.80000 2.59350408773940435445
133.90000 2.59843091060239660165
134.00000 2.60324097328868116446
134.10000 2.60793575519087509595
134.20000 2.61250858870990125592
134.30000 2.61695765367554237770
134.40000 2.62127594080707191768
134.50000 2.62545993458765239638
134.60000 2.62950722935952393247
134.70000 2.63342225471742377769
134.80000 2.63721204072577372266
134.90000 2.64088684728937222218
135.00000 2.64445658962460565477
135.10000 2.64792810551362968835
135.20000 2.65130654520332672904
135.30000 2.65459334663974474446
135.40000 2.65778671505164236344
135.50000 2.66088318721059230191
135.60000 2.66388000967216990000
135.70000 2.66677355419521887833
135.80000 2.66956662988789249661
135.90000 2.67226140824732938401
136.00000 2.67486701391358893851
136.10000 2.67739068309987214686
136.20000 2.67984226287182805896
136.30000 2.68223275398799050606
136.40000 2.68457263360297256830
136.50000 2.68686976822286643554
136.60000 2.68913623210000277590
136.70000 2.69138028432512673038
136.80000 2.69360741743354278282
136.90000 2.69582403526454226173
137.00000 2.69803116839298207541
137.10000 2.70022712057060118699
137.20000 2.70240386701691943830
137.30000 2.70455703456259173044
137.40000 2.70667370312899002015
137.50000 2.70874560647064086751
137.60000 2.71076430923475897825
137.70000 2.71272773137390255123
137.80000 2.71463441314092973759
137.90000 2.71649385966929805611
138.00000 2.71832124380066602900
138.10000 2.72013675668430317985
138.20000 2.72196409043947528709
138.30000 2.72382855833824460619
138.40000 2.72575456043367925243
138.50000 2.72776320268842251277
138.60000 2.72987141979599471391
138.70000 2.73208947371860426045
138.80000 2.73442426248908931085
138.90000 2.73688062637777462857
139.00000 2.73946224301522359930
139.10000 2.74216932326762054017
139.20000 2.74500681107242427913
139.30000 2.74797761329109084137
139.40000 2.75108348808155947610
139.50000 2.75432128069330357849
139.60000 2.75768603397649312604
139.70000 2.76116348214317074688
139.80000 2.76474224800812128075
139.90000 2.76840768895298367324
140.00000 2.77214594306468648447
140.10000 2.77595042768238208321
140.20000 2.77981913423967207571
140.30000 2.78375301391736260478
140.40000 2.78775947795465310296
140.50000 2.79184122255367523971
140.60000 2.79600457305276952581
140.70000 2.80025147588944232664
140.80000 2.80458214932385248539
140.90000 2.80899709068788463919
141.00000 2.81348800771959929105
141.10000 2.81805230010179193622
141.20000 2.82268108165233572849
141.30000 2.82736762834071508720
141.40000 2.83210397285728194714
141.50000 2.83688410994210336283
141.60000 2.84170544069472478462
141.70000 2.84656359055440741088
141.80000 2.85145988919746160261
141.90000 2.85639630629102305594
142.00000 2.86137255038224618808
142.10000 2.86638879396323345310
142.20000 2.87143806895203644404
142.30000 2.87650666511743024676
142.40000 2.88157916616236660353
142.50000 2.88663048009283654484
142.60000 2.89163494432371251906
142.70000 2.89657206646373637226
142.80000 2.90142346912700766483
142.90000 2.90617998881710697116
143.00000 2.91084352599499927156
143.10000 2.91542154118645422345
143.20000 2.91992649646853268182
143.30000 2.92436981492286642019
143.40000 2.92876720570635316583
143.50000 2.93312525916265635367
143.60000 2.93744681094483819761
143.70000 2.94172755325811910919
143.80000 2.94596519018860777848
143.90000 2.95014969952119548370
144.00000 2.95427743862166743521
144.10000 2.95833976046599488623
144.20000 2.96233159873131016095
144.30000 2.96624522537517116860
144.40000 2.97007323096316936587
144.50000 2.97380102429012556825
144.60000 2.97741686314093411665
144.70000 2.98090367673529498097
144.80000 2.98424792774745845177
144.90000 2.98743914836536879710
145.00000 2.99047167521881069563
145.10000 2.99334581135123778067
145.20000 2.99606524770422848680
145.30000 2.99864067096226119334
145.40000 3.00108097849075042248
145.50000 3.00339567811186010569
145.60000 3.00559348864962109333
145.70000 3.00768043660791862391
145.80000 3.00965696997814021642
145.90000 3.01152720006992465483
146.00000 3.01329097416860823145
146.10000 3.01494939404262638114
146.20000 3.01650349511367216648
146.30000 3.01795527317387525261
146.40000 3.01930769015497988215
146.50000 3.02055531280259789252
146.60000 3.02169907407885340537
146.70000 3.02273308580182117276
146.80000 3.02364994846162706394
146.90000 3.02444425312254681008
147.00000 3.02510854499156773645
147.10000 3.02563833025991393028
147.20000 3.02603378016257445744
147.30000 3.02629183351193015771
147.40000 3.02641781761887596774
147.50000 3.02640956628956616837
147.60000 3.02626954422536526309
147.70000 3.02599421899679114373
147.80000 3.02557673104814844654
147.90000 3.02501200398758748462
148.00000 3.02429005895697775743
148.10000 3.02340527856736401511
148.20000 3.02235322797815940526
148.30000 3.02113404579886193437
148.40000 3.01975177080136836865
148.50000 3.01821776765246016268
148.60000 3.01654279262519330831
148.70000 3.01474029860450832167
148.80000 3.01282272238460787933
148.90000 3.01080061658522980979
149.00000 3.00867548722839166883
149.10000 3.00644621351139425302
149.20000 3.00410801768261988039
149.30000 3.00165088933073627685
149.40000 2.99906598509552637018
149.50000 2.99634337141473156629
149.60000 2.99347789145852887823
149.70000 2.99046421014263268845
149.80000 2.98730478112193969018
149.90000 2.98400189056592254699
150.00000 2.98056074768993762241
150.10000 2.97698550901780507810
150.20000 2.97328226248165009295
150.30000 2.96945886905914223003
150.40000 2.96552175135809786223
150.50000 2.96148337654949533907
150.60000 2.95735523292586546855
150.70000 2.95315153575447258998
150.80000 2.94888616358939837594
150.90000 2.94457359550852455850
151.00000 2.94022381258383117666
151.10000 2.93584657190681543285
151.20000 2.93144916212613177222
151.30000 2.92703568806548718513
151.40000 2.92261071203641488329
151.50000 2.91818110422879683206
151.60000 2.91375597235698514835
151.70000 2.90934620196857974415
151.80000 2.90496437931500289162
151.90000 2.90062748456002188519
152.00000 2.89635084110074620635
152.10000 2.89215605470296156355
152.20000 2.88806483853877491162
152.30000 2.88410473889333637702
152.40000 2.88030768095736605456
152.50000 2.87671055332927090786
152.60000 2.87334728459143970563
152.70000 2.87025596914090573240
152.80000 2.86745955981631936248
152.90000 2.86498052293362022429
153.00000 2.86281773530974199880
153.10000 2.86097161114663981211
153.20000 2.85942567262308813453
153.30000 2.85817084660609467913
153.40000 2.85720050748385525341
153.50000 2.85651968473893069372
153.60000 2.85613790870644059661
153.70000 2.85607721737368298345
153.80000 2.85635345206751330017
153.90000 2.85697881382921704017
154.00000 2.85795587201219746194
154.10000 2.85927470615888881926
154.20000 2.86091245821678367551
154.30000 2.86283889975038588443
154.40000 2.86501865702284738193
154.50000 2.86742162303366192635
154.60000 2.87001816483032037272
154.70000 2.87277956550950842355
154.80000 2.87568819196205623672
154.90000 2.87872276501941047890
155.00000 2.88187140804876996510
155.10000 2.88512102241309801177
155.20000 2.88846480816973084339
155.30000 2.89189251994277961616
155.40000 2.89540122155876697419
155.50000 2.89898467956645124454
155.60000 2.90263497828628117701
155.70000 2.90634217581911713893
155.80000 2.91009265531391628918
155.90000 2.91387281367066534495
156.00000 2.91766817738995124407
156.10000 2.92146177815764004220
156.20000 2.92524330848991089526
156.30000 2.92899689518442473886
156.40000 2.93271298949522164113
156.50000 2.93637783656616642839
156.60000 2.93998048843287393678
156.70000 2.94350735268335961396
156.80000 2.94694746031499516450
156.90000 2.95028896266162376056
157.00000 2.95352518348735262650
157.10000 2.95664914555345913806
157.20000 2.95965756936406411698
157.30000 2.96255170193365570569
157.40000 2.96533726557907743162
157.50000 2.96801589721315340531
157.60000 2.97059371764265333369
157.70000 2.97307018920408268251
157.80000 2.97544752610661914190
157.90000 2.97772230933745734328
158.00000 2.97988557699872093595
158.10000 2.98192957740537527939
158.20000 2.98383836731281408060
158.30000 2.98560100119925602894
158.40000 2.98720423337273676942
158.50000 2.98863787892109806204
158.60000 2.98989425098848604746
158.70000 2.99097146113081460140
158.80000 2.99186844699729403058
158.90000 2.99258913115014838316
159.00000 2.99314004396787288045
159.10000 2.99352477896358826849
159.20000 2.99374974350646082857
159.30000 2.99382215708314911923
159.40000 2.99374646924568413761
159.50000 2.99352826169805853062
159.60000 2.99317708499664282726
159.70000 2.99270022372856449786
159.80000 2.99210531018411850282
159.90000 2.99139926702454749398
160.00000 2.99059008622412175614
160.10000 2.98968386902043541129
160.20000 2.98868780525684883719
160.30000 2.98760948845778704793
160.40000 2.98645908612741587647
160.50000 2.98524657868491660716
160.60000 2.98398555381322179751
160.70000 2.98268583510399230916
160.80000 2.98135756758728958737
160.90000 2.98000268395265040237
161.00000 2.97862059395116651704
161.10000 2.97720406244264687621
161.20000 2.97574541675006197093
161.30000 2.97423459407525552370
161.40000 2.97266176883176536068
161.50000 2.97102726102302871481
161.60000 2.96933654034264024513
161.70000 2.96760399065677225005
161.80000 2.96585040147425507332
161.90000 2.96409919518730007026
162.00000 2.96237637129568666157
162.10000 2.96070661745840666805
162.20000 2.95911216329307125505
162.30000 2.95760835109197647802
162.40000 2.95620916114624744594
162.50000 2.95492785231348753483
162.60000 2.95377678834742013415
162.70000 2.95277281898912771741
162.80000 2.95193543654768980789
162.90000 2.95128816804425250282
163.00000 2.95085009025687375734
163.10000 2.95064409118653278487
163.20000 2.95068382052313426108
163.30000 2.95097819577102263617
163.40000 2.95153267180172003597
163.50000 2.95234803077635140789
163.60000 2.95342472015286010065
163.70000 2.95476955089800531130
163.80000 2.95638640075024699062
163.90000 2.95828834596122492313
164.00000 2.96048947973101231893
164.10000 2.96300308220798177420
164.20000 2.96584403962683108580
164.30000 2.96902546496674561614
164.40000 2.97255981989429440649
164.50000 2.97645137079190326220
164.60000 2.98070453208532562864
164.70000 2.98531430522030627943
164.80000 2.99026910362478915139
164.90000 2.99555079396577750635
165.00000 3.00113474335775200628
165.10000 3.00699818095289176382
165.20000 3.01311650529928895413
165.30000 3.01947214106257320838
165.40000 3.02604923186421406906
165.50000 3.03283462317796022618
165.60000 3.03981314210034956220
165.70000 3.04696589113974165603
165.80000 3.05426620302209414340
165.90000 3.06168365369415656094
166.00000 3.06917937182351725775
166.10000 3.07671965943242869252
166.20000 3.08427044275189979650
166.30000 3.09180794637474208041
166.40000 3.09931605717729278504
166.50000 3.10678702463847688833
166.60000 3.11422024024088572488
166.70000 3.12161481436099031080
166.80000 3.12897271044108021316
166.90000 3.13629096197961199302
167.00000 3.14356207535862094036
167.10000 3.15077809385634138472
167.20000 3.15792571053056914687
167.30000 3.16499225719384659603
167.40000 3.17196356592158857665
167.50000 3.17883157425082840767
167.60000 3.18558590930616718158
167.70000 3.19222010447165124673
167.80000 3.19872793912970973068
167.90000 3.20510475361664271455
168.00000 3.21134339085592028500
168.10000 3.21743861895110595752
168.20000 3.22338189906362165760
168.30000 3.22916546202977960687
168.40000 3.23477662113537601843
168.50000 3.24020510965741179574
168.60000 3.24544131362577560936
168.70000 3.25047380806967893955
168.80000 3.25529782892687101672
168.90000 3.25991402107494239968
169.00000 3.26432678401565672660
169.10000 3.26854780080711072962
169.20000 3.27258950997203436308
169.30000 3.27646492823195041749
169.40000 3.28018731855194513676
169.50000 3.28376159108270221572
169.60000 3.28719308863960712726
169.70000 3.29047919876148130619
169.80000 3.29361636812455739896
169.90000 3.29659626036841217551
170.00000 3.29941101722186167522
170.10000 3.30205373572463232862
170.20000 3.30451994856529803942
170.30000 3.30680710186518137034
170.40000 3.30891296163468162023
170.50000 3.31084048332685457393
170.60000 3.31258937926209018991
170.70000 3.31416276767481654116
170.80000 3.31556612326371799054
170.90000 3.31679966001174089604
171.00000 3.31786648295587687290
171.10000 3.31876954896283812458
171.20000 3.31951285556209286387
171.30000 3.32009967496911152599
171.40000 3.32053986055309988052
171.50000 3.32084780595377481084
171.60000 3.32104114037661388317
171.70000 3.32114455676202086028
171.80000 3.32118087344019852917
171.90000 3.32117534064463389632
172.00000 3.32114844085837271387
172.10000 3.32111466862091348657
172.20000 3.32108533379993113359
172.30000 3.32106491794635053321
172.40000 3.32106008600883341500
172.50000 3.32107272448662286140
172.60000 3.32111453372343062287
172.70000 3.32119469295086643825
172.80000 3.32133415857197361887
172.90000 3.32155385126088238768
173.00000 3.32187749833388648395
173.10000 3.32232829233129819548
173.20000 3.32292646717483051799
173.30000 3.32369019810526263795
173.40000 3.32463409463733316866
173.50000 3.32576757994556799426
173.60000 3.32710190295593441115
173.70000 3.32865013061360956244
173.80000 3.33042389765071797534
173.90000 3.33243769303403480753
174.00000 3.33470577399761012258
174.10000 3.33724033312915598293
174.20000 3.34005022187197059517
174.30000 3.34313768479104072929
174.40000 3.34649889925052866436
174.50000 3.35012307823354454142
174.60000 3.35399960457034043461
174.70000 3.35811163122029044914
174.80000 3.36244562695800331658
174.90000 3.36698918888403917013
175.00000 3.37172981977055806920
175.10000 3.37665932674736969829
175.20000 3.38176815662236076949
175.30000 3.38704340727351765659
175.40000 3.39247432874384474685
175.50000 3.39804339094485372346
175.60000 3.40373582499053530762
175.70000 3.40952838545831731281
175.80000 3.41540505008717816646
175.90000 3.42134363363196828124
176.00000 3.42732994345292061202
176.10000 3.43335274334709162286
176.20000 3.43940936509177400942
176.30000 3.44550117655559653416
176.40000 3.45163027732519463133
176.50000 3.45780591442348018897
176.60000 3.46403128921290201443
176.70000 3.47030620118772804523
176.80000 3.47662241862213159145
176.90000 3.48296811067170122604
177.00000 3.48932469846387325284
177.10000 3.49566785305097314819
177.20000 3.50197583469460851161
177.30000 3.50823166298606911139
177.40000 3.51442117699145444925
177.50000 3.52053601865667609306
177.60000 3.52657405116764845737
177.70000 3.53253011252006173185
177.80000 3.53840518870323837874
177.90000 3.54419269272580606961
178.00000 3.54988961391041003169
178.10000 3.55548906580655933255
178.20000 3.56098495302746259722
178.30000 3.56637625990570434090
178.40000 3.57166221588366331895
178.50000 3.57684999500482267568
178.60000 3.58194629973300967687
178.70000 3.58696159964683759088
178.80000 3.59190528771027034718
178.90000 3.59678336578407235048
179.00000 3.60160051764406542156
179.10000 3.60635151629579780762
179.20000 3.61103496033699457729
179.30000 3.61563962770710875502
179.40000 3.62015717174738146754
179.50000 3.62457510822358321839
179.60000 3.62888291146476645313
179.70000 3.63306988730398633932
179.80000 3.63712983835193873602
179.90000 3.64105232946575487693
180.00000 3.64483285237197125437
180.10000 3.64846958527394058362
180.20000 3.65195832726032075131
180.30000 3.65530091368480906903
180.40000 3.65850062071294447388
180.50000 3.66156265435251018865
180.60000 3.66449476377030725864
180.70000 3.66731011814231494506
180.80000 3.67001899190699011837
180.90000 3.67263474277717957766
181.00000 3.67517076373357106079
181.10000 3.67763949639357663890
181.20000 3.68005621321318949224
181.30000 3.68243142418565616932
181.40000 3.68477849401086794825
181.50000 3.68711022578238091924
181.60000 3.68943559051801309529
181.70000 3.69176585872438557064
181.80000 3.69410531641600602594
181.90000 3.69645359708220874076
182.00000 3.69880733489985931167
182.10000 3.70115522522657782138
182.20000 3.70348366201135009138
182.30000 3.70577974370280134165
182.40000 3.70803358253077314278
182.50000 3.71024049654048706384
182.60000 3.71240109866188893196
182.70000 3.71452943144754205082
182.80000 3.71664178912644203185
182.90000 3.71876274972846311584
183.00000 3.72091490821397311888
183.10000 3.72312346387868260282
183.20000 3.72541249926112209043
183.30000 3.72780064386951894308
183.40000 3.73030966861800898396
183.50000 3.73295769846069913913
183.60000 3.73576231716928158213
183.70000 3.73874365756158789367
183.80000 3.74191988525636395672
183.90000 3.74530134159415802807
184.00000 3.74889865957096791725
184.10000 3.75271340961097107863
184.20000 3.75674184498256414329
184.30000 3.76097866281862864811
184.40000 3.76541030656368177950
184.50000 3.77002309674755175763
184.60000 3.77480105673226175120
184.70000 3.77973159033892246564
184.80000 3.78479539771068734584
184.90000 3.78998270912744402721
185.00000 3.79527455592477525307
185.10000 3.80066590407786303754
185.20000 3.80614600118203558121
185.30000 3.81171448583508153605
185.40000 3.81736630924908750759
185.50000 3.82310335306855129754
185.60000 3.82892554844567329045
185.70000 3.83483357954709685208
185.80000 3.84082504099184398139
185.90000 3.84689473136411675322
186.00000 3.85304099462268893207
186.10000 3.85925499569929947379
186.20000 3.86553235761117384544
186.30000 3.87186850691833283492
186.40000 3.87826287732858562605
186.50000 3.88471226921248312933
186.60000 3.89121601406012925038
186.70000 3.89777153474251232953
186.80000 3.90437399450680185476
186.90000 3.91101806246097513468
187.00000 3.91769264848277754735
187.10000 3.92438783903094878602
187.20000 3.93109032585350294949
187.30000 3.93778531859127637740
187.40000 3.94446530788141170083
187.50000 3.95111806131201298478
187.60000 3.95773842606835248641
187.70000 3.96432600856551655018
187.80000 3.97087808382491138904
187.90000 3.97740066518876119121
188.00000 3.98389818226344735483
188.10000 3.99037890737220592581
188.20000 3.99684429320783023169
188.30000 4.00330206946178369444
188.40000 4.00975380792911025324
188.50000 4.01619871937656989238
188.60000 4.02263076952198037551
188.70000 4.02904382099400849889
188.80000 4.03542868953510315898
188.90000 4.04177118657922049371
189.00000 4.04806024977544028648
189.10000 4.05428268276707612212
189.20000 4.06042908338724714144
189.30000 4.06649384307624398006
189.40000 4.07247011380734382916
189.50000 4.07835947515345929933
189.60000 4.08416493370015604221
189.70000 4.08988523872650979302
189.80000 4.09552626755903007478
189.90000 4.10108882494722369552
190.00000 4.10657244723845094859
190.10000 4.11197623393277894562
190.20000 4.11729568848000033945
190.30000 4.12252692899318730453
190.40000 4.12766917726408883287
190.50000 4.13272234508308094733
190.60000 4.13768787395436583334
190.70000 4.14257286325394643625
190.80000 4.14738486105750740466
190.90000 4.15212916126581977502
191.00000 4.15681237233640363884
191.10000 4.16143596726754886156
191.20000 4.16599957502518235674
191.30000 4.17049282888977043257
191.40000 4.17490989858140531344
191.50000 4.17923932953665624358
191.60000 4.18347089685610218898
191.70000 4.18759846373049477934
191.80000 4.19162164014131886197
191.90000 4.19553792192288496778
192.00000 4.19935649235094114318
192.10000 4.20308537952609285321
192.20000 4.20673376644957174071
192.30000 4.21031044825058001327
192.40000 4.21382391529356622687
192.50000 4.21727895888261107569
192.60000 4.22067980065166753464
192.70000 4.22402985299441272781
192.80000 4.22732957284548610340
192.90000 4.23058423206358107373
193.00000 4.23379716270973472813
193.10000 4.23697152337728132623
193.20000 4.24011493142827438618
193.30000 4.24323324454041767208
193.40000 4.24633389415740598800
193.50000 4.24942700955822984000
193.60000 4.25252058152079964745
193.70000 4.25562631931622962604
193.80000 4.25875028636265547360
193.90000 4.26190002374480858727
194.00000 4.26507565065920020663
194.10000 4.26827866106361429537
194.20000 4.27150482509454740285
194.30000 4.27475358887047429776
194.40000 4.27802850740490040507
194.50000 4.28133651108319211502
194.60000 4.28469020190234990576
194.70000 4.28810256956990244053
194.80000 4.29159433553836726097
194.90000 4.29517569716024538785
195.00000 4.29885396885425732415
195.10000 4.30263035543119832156
195.20000 4.30649859619401246125
195.30000 4.31045106649234564767
195.40000 4.31447968031140459559
195.50000 4.31857768848274859884
195.60000 4.32274236889003136436
195.70000 4.32697194772787959658
195.80000 4.33126900799696346914
195.90000 4.33563250104918371182
196.00000 4.34006450519102307961
196.10000 4.34455543887311904100
196.20000 4.34909890988811612242
196.30000 4.35368439499994073697
196.40000 4.35830095479614624559
196.50000 4.36293406722276746348
196.60000 4.36757766446447978901
196.70000 4.37222343600244199596
196.80000 4.37686921959921027750
196.90000 4.38151653810276060220
197.00000 4.38616879332954992013
197.10000 4.39083613162014963393
197.20000 4.39552511567787540949
197.30000 4.40024584498968648250
197.40000 4.40500696595987234994
197.50000 4.40981434086799168956
197.60000 4.41467145143871380257
197.70000 4.41957738323858291508
197.80000 4.42452956551936716742
197.90000 4.42952589750584932732
198.00000 4.43455912165471078410
198.10000 4.43962566387088540985
198.20000 4.44472301870712749141
198.30000 4.44984977109901992250
198.40000 4.45500629561552920596
198.50000 4.46019486048233098943
198.60000 4.46541780286716284328
198.70000 4.47067505467418197595
198.80000 4.47596505363547269954
198.90000 4.48128463150266767341
199.00000 4.48662680950009480504
199.10000 4.49198873966576189590
199.20000 4.49736313217789875189
199.30000 4.50274988732330101648
199.40000 4.50814694962120772259
199.50000 4.51355750760782929453
199.60000 4.51898727159183310749
199.70000 4.52443938974244631221
199.80000 4.52991901844138931180
199.90000 4.53543207652931343070
200.00000 4.54097944753717201846
200.10000 4.54656185651113736169
200.20000 4.55217995324240230106
200.30000 4.55783124762753804173
200.40000 4.56351686182345556149
200.50000 4.56923627101466487516
200.60000 4.57498892602233519329
200.70000 4.58077673090590609282
200.80000 4.58660135598059143119
200.90000 4.59246391734774547700
201.00000 4.59836464296003824429
201.10000 4.60429957784514712174
201.20000 4.61026637821666439118
201.30000 4.61625998331149022384
201.40000 4.62227356571698382638
201.50000 4.62830459960880275682
201.60000 4.63434733528293064647
201.70000 4.64039958730883433389
201.80000 4.64646339073751876687
201.90000 4.65253854783708374596
202.00000 4.65863318298146328738
202.10000 4.66475355386605606260
202.20000 4.67090894157250725567
202.30000 4.67710889560260292214
202.40000 4.68335877869569159917
202.50000 4.68966367698761528149
202.60000 4.69602155601984007758
202.70000 4.70243046360028592395
202.80000 4.70888557140869584754
202.90000 4.71537764086918069188
203.00000 4.72190098293674514870
203.10000 4.72844912052514317841
203.20000 4.73501712360884709821
203.30000 4.74160489848268568282
203.40000 4.74820920693949625806
203.50000 4.75483333619044948329
203.60000 4.76147787843606388837
203.70000 4.76814299085398654322
203.80000 4.77482867812888130642
203.90000 4.78153265751746173305
204.00000 4.78825160085578627481
204.10000 4.79498018872101284931
204.20000 4.80171529278090372703
204.30000 4.80845204432528369164
204.40000 4.81518701889189346572
204.50000 4.82192128705985825946
204.60000 4.82865664322024454296
204.70000 4.83539811523001692125
204.80000 4.84214811068414139231
204.90000 4.84890916527067972255
205.00000 4.85568085415639729315
205.10000 4.86245869376861647803
205.20000 4.86923399730286118850
205.30000 4.87599704037994674416
205.40000 4.88273652093444419556
205.50000 4.88944479655573982429
205.60000 4.89611964444150404587
205.70000 4.90275869702303419410
205.80000 4.90936954950684070012
205.90000 4.91595696746279503068
206.00000 4.92253003174840976002
206.10000 4.92909306725882383191
206.20000 4.93565139919200533483
206.30000 4.94220391817304519444
206.40000 4.94874866915869955659
206.50000 4.95528342753005400680
206.60000 4.96180425181657080654
206.70000 4.96830730793275306632
206.80000 4.97479148968336159350
206.90000 4.98125822177188481476
207.00000 4.98770900790473140449
207.10000 4.99414506435696158783
207.20000 5.00057115638623824592
207.30000 5.00698973645812459638
207.40000 5.01340419046828898307
207.50000 5.01981713348713530604
207.60000 5.02623068960120452607
207.70000 5.03264592641296393437
207.80000 5.03906772558188584622
207.90000 5.04549870143705418038
208.00000 5.05194219498709228847
208.10000 5.05840318112682670727
208.20000 5.06488712736167497705
208.30000 5.07139481498108171104
208.40000 5.07792889721892423427
208.50000 5.08449124690976334067
208.60000 5.09108045978640962197
208.70000 5.09769716556368224598
208.80000 5.10434578991010365110
208.90000 5.11102552014730210151
209.00000 5.11774406024031256458
209.10000 5.12450718936289521525
209.20000 5.13132174073327816698
209.30000 5.13819585820091136003
209.40000 5.14513053662062105702
209.50000 5.15213014353102303308
209.60000 5.15919500147397026065
209.70000 5.16632148475702197082
209.80000 5.17350771219237673613
209.90000 5.18075323479829523524
210.00000 5.18805516182326264980
210.10000 5.19541119559510900509
210.20000 5.20282565956894235043
210.30000 5.21029871553992573962
210.40000 5.21783382524376680632
210.50000 5.22543690863386082850
210.60000 5.23311344563654572412
210.70000 5.24086561970329477746
210.80000 5.24870200312505834682
210.90000 5.25662582759225882491
211.00000 5.26463787994853450395
211.10000 5.27273799152707757603
211.20000 5.28092203394691294887
211.30000 5.28918508368793991856
211.40000 5.29751977421056919267
211.50000 5.30591996596895532178
211.60000 5.31438199164089069341
211.70000 5.32290679489628110471
211.80000 5.33149705324995936079
211.90000 5.34015560239942821087
212.00000 5.34888997968457003109
212.10000 5.35770135046551470247
212.20000 5.36659345170332424725
212.30000 5.37556540433422686860
212.40000 5.38461203663968719171
212.50000 5.39373033864078154842
212.60000 5.40291433485494011862
212.70000 5.41216168839965460246
212.80000 5.42146814502566269574
212.90000 5.43083230816538838193
213.00000 5.44025185242347029339
213.10000 5.44973289659328166233
213.20000 5.45927632952656097733
213.30000 5.46888715893032483036
213.40000 5.47856974027583224667
213.50000 5.48832908619645365375
213.60000 5.49816715978934201774
213.70000 5.50808398334901934345
213.80000 5.51807581657963449189
213.90000 5.52813553855529124724
214.00000 5.53825596041867678501
214.10000 5.54842481883227827520
214.20000 5.55862982252982915793
214.30000 5.56886473219326813269
214.40000 5.57911899884748828611
214.50000 5.58939123001655699989
214.60000 5.59967787205755256201
214.70000 5.60997714172927802670
214.80000 5.62028503929044509809
214.90000 5.63059695952480690429
215.00000 5.64090378827763734089
215.10000 5.65119164601467041770
215.20000 5.66144630811782935520
215.30000 5.67165484166288102232
215.40000 5.68180535378659377038
215.50000 5.69189076918083522000
215.60000 5.70190784976975930082
215.70000 5.71185599701226711519
215.80000 5.72173833570498048863
215.90000 5.73155701541492126505
216.00000 5.74131127814317345257
216.10000 5.75100236412766570165
216.20000 5.76062462081127101798
216.30000 5.77017548833213563988
216.40000 5.77965124367084972989
216.50000 5.78905002746417799515
216.60000 5.79836812528740710343
216.70000 5.80760520570406886193
216.80000 5.81675961328306913556
216.90000 5.82583180511169580744
217.00000 5.83481996914420659488
217.10000 5.84372409169923079796
217.20000 5.85254561831217168685
217.30000 5.86129072884676144521
217.40000 5.86996074074801628055
217.50000 5.87856192624692863326
217.60000 5.88710060047422665070
217.70000 5.89558018535606044215
217.80000 5.90400549303953476597
217.90000 5.91238012194285424227
218.00000 5.92071287829269761828
218.10000 5.92901334192578790827
218.20000 5.93729180540429560585
218.30000 5.94556354623041599528
218.40000 5.95384422552765483419
218.50000 5.96214853574388902946
218.60000 5.97048974174589801714
218.70000 5.97887470516141523867
218.80000 5.98730980014847736791
218.90000 5.99579269839159799482
219.00000 6.00432016915528914069
219.10000 6.01288781472937510849
219.20000 6.02149157801171386808
219.30000 6.03012713517012010933
219.40000 6.03879695242164935634
219.50000 6.04750083811594026967
219.60000 6.05624490131442752573
219.70000 6.06502997819903607440
219.80000 6.07386525655121855535
219.90000 6.08275017291003001127
220.00000 6.09168935176154562911
220.10000 6.10068473594776080689
220.20000 6.10973765965225384160
220.30000 6.11884858873285080734
220.40000 6.12801969006121911628
220.50000 6.13725399985156227850
220.60000 6.14655421466157735866
220.70000 6.15592290532321400351
220.80000 6.16536369416249441747
220.90000 6.17487764664248225944
221.00000 6.18446978969110980974
221.10000 6.19413760702238516227
221.20000 6.20388305554787194684
221.30000 6.21370358428312864432
221.40000 6.22359964490671588058
221.50000 6.23357041889622034612
221.60000 6.24361115693706537536
221.70000 6.25372187141465382262
221.80000 6.26390058216954781195
221.90000 6.27414583366716142191
222.00000 6.28445758048186685347
222.10000 6.29483575530021275550
222.20000 6.30528131511996853902
222.30000 6.31579412289349406402
222.40000 6.32637464072038654981
222.50000 6.33702546911956161817
222.60000 6.34774305892236000482
222.70000 6.35852997169644549910
222.80000 6.36938168294694049417
222.90000 6.38029922016428630756
223.00000 6.39128458822637626412
223.10000 6.40233441175248202139
223.20000 6.41345136282844200068
223.30000 6.42463573702245005342
223.40000 6.43588922192023128051
223.50000 6.44721337449568206859
223.60000 6.45861045510572653239
223.70000 6.47008159542026177683
223.80000 6.48162532249072539677
223.90000 6.49324262337993958930
224.00000 6.50492803774253908540
224.10000 6.51667555676312613524
224.20000 6.52847692333640710710
224.30000 6.54031983156466133381
224.40000 6.55219073077341056732
224.50000 6.56407903183820601384
224.60000 6.57597736641953475025
224.70000 6.58788088101940410305
224.80000 6.59978707310932872947
224.90000 6.61169655083118587008
225.00000 6.62361126103502544614
225.10000 6.63552937782065734710
225.20000 6.64744371521293890526
225.30000 6.65934383751102012430
225.40000 6.67121881424451554467
225.50000 6.68305428446133452473
225.60000 6.69484280365961990822
225.70000 6.70657587729960750050
225.80000 6.71825135652351131946
225.90000 6.72986678049097789122
226.00000 6.74141795016819885050
226.10000 6.75289718564195230114
226.20000 6.76429802669582263283
226.30000 6.77560838476376230419
226.40000 6.78681462062461228678
226.50000 6.79790429498157910040
226.60000 6.80886825410956236986
226.70000 6.81969564442996238908
226.80000 6.83037766690276065586
226.90000 6.84090671711674489779
227.00000 6.85127667188320457188
227.10000 6.86147888437849818032
227.20000 6.87150738114432938284
227.30000 6.88135673130248349283
227.40000 6.89102582112082932224
227.50000 6.90051762007887347442
227.60000 6.90984067888869634536
227.70000 6.91900461551869468038
227.80000 6.92802257190643107968
227.90000 6.93690688891994570932
228.00000 6.94566916370345125870
228.10000 6.95431626452277477955
228.20000 6.96285145717535755042
228.30000 6.97128165190770354948
228.40000 6.97961028584777074156
228.50000 6.98784209747136458575
228.60000 6.99598692744654862394
228.70000 7.00405579658022141887
228.80000 7.01205575482490013550
228.90000 7.01999407682577749338
229.00000 7.02787884930552854504
229.10000 7.03571013953204300140
229.20000 7.04348834988203838656
229.30000 7.05121472930700075981
229.40000 7.05889256661581441864
229.50000 7.06652797773425644844
229.60000 7.07412940453989716242
229.70000 7.08170763111708813222
229.80000 7.08927930169477805713
229.90000 7.09685856729658943257
230.00000 7.10446160241710364048
230.10000 7.11210191375383765317
230.20000 7.11979342043447212825
230.30000 7.12754853634319350329
230.40000 7.13537782750100767220
230.50000 7.14329480358167774254
230.60000 7.15130806784905610249
230.70000 7.15942830330983899853
230.80000 7.16766441212156639567
230.90000 7.17602015702784937488
231.00000 7.18449930146353344330
231.10000 7.19310032576065214441
231.20000 7.20181860375849788731
231.30000 7.21064573703749503516
231.40000 7.21957810417021529157
231.50000 7.22860786173610333297
231.60000 7.23773146200202705475
231.70000 7.24694998608359377436
231.80000 7.25626438183684153447
231.90000 7.26568183588718671330
232.00000 7.27520427112125835188
232.10000 7.28483887081752824680
232.20000 7.29458949900362796282
232.30000 7.30445604872224554615
232.40000 7.31443939902225179410
232.50000 7.32454400701750170049
232.60000 7.33477104183613900486
232.70000 7.34512578463772804027
232.80000 7.35561681294566893645
232.90000 7.36625172767052537957
233.00000 7.37704031503373309306
233.10000 7.38799121067953085041
233.20000 7.39911178911874529869
233.30000 7.41040502325217039145
233.40000 7.42187142702883259803
233.50000 7.43350659635235677242
233.60000 7.44530912392689038441
233.70000 7.45727000545031894850
233.80000 7.46938616636293614517
233.90000 7.48164976017682880680
234.00000 7.49405935428149648172
234.10000 7.50661352774458477382
234.20000 7.51930823742669828317
234.30000 7.53214388529753194066
234.40000 7.54511842576006225007
234.50000 7.55822865818506446169
234.60000 7.57147103664499267428
234.70000 7.58484316186748847661
234.80000 7.59834048464024807548
234.90000 7.61196304990696864325
235.00000 7.62570794196250345749
235.10000 7.63957653633949792108
235.20000 7.65356741546267429231
235.30000 7.66768297048319545348
235.40000 7.68192362400883285428
235.50000 7.69628700432364333485
235.60000 7.71077320789925710288
235.70000 7.72538099452622465934
235.80000 7.74010877905381895673
235.90000 7.75495446573608193484
236.00000 7.76991628165799480128
236.10000 7.78498882681600256643
236.20000 7.80016868348383860769
236.30000 7.81544486744273566179
236.40000 7.83080244936583750108
236.50000 7.84622451198963589789
236.60000 7.86168951259683111634
236.70000 7.87717997443583867237
236.80000 7.89267608625648592187
236.90000 7.90816295027675817554
237.00000 7.92363138671808735471
237.10000 7.93907123050687837824
237.20000 7.95447363510678813287
237.30000 7.96983305292413261350
237.40000 7.98513817295042177656
237.50000 8.00037739316608738690
237.60000 8.01554139834446865917
237.70000 8.03061974670660147301
237.80000 8.04561155606763058696
237.90000 8.06051380579581911803
238.00000 8.07533471680214627622
238.10000 8.09008113976497766003
238.20000 8.10475488558617668945
238.30000 8.11935832433505794465
238.40000 8.13388114963287375423
238.50000 8.14831171645298557548
238.60000 8.16263175929920288352
238.70000 8.17682039858360836676
238.80000 8.19086301764991061921
238.90000 8.20474687833872179108
239.00000 8.21846867462728728018
239.10000 8.23202809990399631896
239.20000 8.24542650652232786002
239.30000 8.25866787367224254815
239.40000 8.27175504359056802938
239.50000 8.28468734960770864212
239.60000 8.29746830319887392578
239.70000 8.31009906129247053754
239.80000 8.32258661708732233005
239.90000 8.33494063259679132790
240.00000 8.34717276875715565777
240.10000 8.35929730656070157697
240.20000 8.37132971523049019130
240.30000 8.38328165311609937919
240.40000 8.39516506462964074101
240.50000 8.40699170755258923016
240.60000 8.41877006780260034439
240.70000 8.43051137682756466369
240.80000 8.44222622628119341965
240.90000 8.45392420232994518655
241.00000 8.46561226966750468125
241.10000 8.47729801181638299493
241.20000 8.48898469165624070039
241.30000 8.50066948766383929217
241.40000 8.51235616651911481800
241.50000 8.52403923015432865974
241.60000 8.53572243003455449171
241.70000 8.54740854886052583146
241.80000 8.55910385209216865008
241.90000 8.57081361335888577844
242.00000 8.58254559665889570041
242.10000 8.59430604747614279419
242.20000 8.60609744865057869511
242.30000 8.61791910728071292448
242.40000 8.62977014586524198926
242.50000 8.64164756734975856536
242.60000 8.65355113034152008875
242.70000 8.66548558474347702841
242.80000 8.67745433075271217817
242.90000 8.68947171336635401098
243.00000 8.70154825616027943429
243.10000 8.71369716043959149940
243.20000 8.72593094831508507967
243.30000 8.73825557667575891554
243.40000 8.75067517229870668909
243.50000 8.76318492480222626506
243.60000 8.77577884445682689857
243.70000 8.78844261338839260443
243.80000 8.80116835637695320640
243.90000 8.81394435643662320482
244.00000 8.82676582929155314973
244.10000 8.83963013288797055650
244.20000 8.85253942833744175128
244.30000 8.86550117602981314950
244.40000 8.87852141053216135116
244.50000 8.89160807518066441682
244.60000 8.90477000151098793105
244.70000 8.91801353655425889766
244.80000 8.93134268144146398366
244.90000 8.94476167659446363183
245.00000 8.95827271059985090025
245.10000 8.97187999020433843876
245.20000 8.98558376803571955882
245.30000 8.99939038541867012388
245.40000 9.01330138774089812694
245.50000 9.02731881280560512807
245.60000 9.04144240158361015480
245.70000 9.05567009136424978232
245.80000 9.06999828691874671183
245.90000 9.08442108611726562341
246.00000 9.09893127167064604595
246.10000 9.11352490477691074159
246.20000 9.12819949651698837146
246.30000 9.14294876985942648456
246.40000 9.15776962596291783350
246.50000 9.17265928008344807940
246.60000 9.18761164267101572835
246.70000 9.20262099113062462972
246.80000 9.21768122896300856885
246.90000 9.23278735412237250774
247.00000 9.24793770353704318247
247.10000 9.26313320026193944830
247.20000 9.27837662348037044803
247.30000 9.29366958784531999352
247.40000 9.30901742687041058049
247.50000 9.32441853981228150661
247.60000 9.33987019570293599912
247.70000 9.35536610824755484085
247.80000 9.37089494205163949878
247.90000 9.38644865614173590894
248.00000 9.40201630545453797874
248.10000 9.41758966632869389426
248.20000 9.43316091206452387844
248.30000 9.44872016140117253710
248.40000 9.46425453364616562603
248.50000 9.47975298613545098737
248.60000 9.49519463579941577597
248.70000 9.51055648231668933817
248.80000 9.52581335909894887963
248.90000 9.54094254731108838365
249.00000 9.55592600294853685510
249.10000 9.57074779205580152978
249.20000 9.58540506756991464806
249.30000 9.59989733910618442088
249.40000 9.61422769179625784880
249.50000 9.62840485463116574696
249.60000 9.64242963069759716252
249.70000 9.65630652114363030797
249.80000 9.67003739545308066643
249.90000 9.68362205061484212405
250.00000 9.69706283149129646805
250.10000 9.71036507121019626600
250.20000 9.72353567676177141304
250.30000 9.73658442533812778113
250.40000 9.74951695086238618720
250.50000 9.76234153229387893043
250.60000 9.77506076853934448214
250.70000 9.78767150261368344826
250.80000 9.80016830622913332831
250.90000 9.81254605328795386846
251.00000 9.82479738874212102700
251.10000 9.83691864790682306270
251.20000 9.84891025148071902156
251.30000 9.86077647453997407566
251.40000 9.87252537974316883447
251.50000 9.88416942009140189343
251.60000 9.89571711208621807983
251.70000 9.90718459099632401716
251.80000 9.91858127803840704101
251.90000 9.92992194656181574962
252.00000 9.94121450827910663890
252.10000 9.95247348791917154333
252.20000 9.96370625427551431886
252.30000 9.97492469680147510235
252.40000 9.98613472266492106732
252.50000 9.99734434084822347928
252.60000 10.00856020629440985729
252.70000 10.01979018450526238363
252.80000 10.03104251737505098289
252.90000 10.04232747112525702663
253.00000 10.05365813779770412977
253.10000 10.06504620729358599202
253.20000 10.07650233994742840500
253.30000 10.08803509943393287755
253.40000 10.09964837381935787559
253.50000 10.11133976934861980706
253.60000 10.12310343838494026083
253.70000 10.13493151751914897959
253.80000 10.14681547787954996869
253.90000 10.15874562884020637194
254.00000 10.17072070644927305684
254.10000 10.18274132890357772148
254.20000 10.19481328631422263577
254.30000 10.20694799368185279086
254.40000 10.21915601606487853507
254.50000 10.23144883142974038105
254.60000 10.24383560016857162369
254.70000 10.25632257246143755470
254.80000 10.26891478745022988419
254.90000 10.28161286658119607300
255.00000 10.29441528150040195375
255.10000 10.30732678227919578944
255.20000 10.32034398583947394580
255.30000 10.33347236080249067407
255.40000 10.34671251912398501622
255.50000 10.36006714095183844528
255.60000 10.37353629894858949878
255.70000 10.38711245294456220560
255.80000 10.40079344319062034895
255.90000 10.41456802711557499383
256.00000 10.42842626316003636343
256.10000 10.44236091749514277436
256.20000 10.45636733711464442447
256.30000 10.47044309890016068177
256.40000 10.48458982746859773405
256.50000 10.49881319007634310045
256.60000 10.51311767750760982606
256.70000 10.52750933762996004116
256.80000 10.54198908551275251224
256.90000 10.55656044338239935225
257.00000 10.57122331840123411551
257.10000 10.58597613706076705701
257.20000 10.60082218587190528487
257.30000 10.61576125913530517731
257.40000 10.63079513192785594092
257.50000 10.64592579567160049064
257.60000 10.66114933685130404477
257.70000 10.67646303583040557140
257.80000 10.69185606058765645221
257.90000 10.70731830566486895079
258.00000 10.72283560749874594476
258.10000 10.73839569990703965211
258.20000 10.75398887164971916589
258.30000 10.76961287046609674929
258.40000 10.78526253110256931774
258.50000 10.80093782886884318353
258.60000 10.81664349639041214527
258.70000 10.83237428280328578122
258.80000 10.84813059603178818589
258.90000 10.86390583542498310069
259.00000 10.87968894115861200341
259.10000 10.89547093499886309526
259.20000 10.91124073654989980489
259.30000 10.92698813729149245661
259.40000 10.94270621831012147912
259.50000 10.95838890227961383971
259.60000 10.97402809150787621583
259.70000 10.98961705816567568354
259.80000 11.00514802392121393677
259.90000 11.02060995778096667142
260.00000 11.03599129935779715591
260.10000 11.05128122177550959095
260.20000 11.06647387646019792473
260.30000 11.08156774452883990489
260.40000 11.09656769500096367523
260.50000 11.11147784233056012622
260.60000 11.12630508200071781583
260.70000 11.14105169507986799737
260.80000 11.15571436533407303786
260.90000 11.17028125028465879048
261.00000 11.18473717236891534816
261.10000 11.19906655851678559886
261.20000 11.21325375363997548377
261.30000 11.22729191029007671449
261.40000 11.24117877895530135848
261.50000 11.25492355277964560195
261.60000 11.26853520302461494688
261.70000 11.28203008750025449071
261.80000 11.29541963978417226825
261.90000 11.30871792226992458199
262.00000 11.32192783330356685770
262.10000 11.33505756355599633970
262.20000 11.34811011578394933579
262.30000 11.36108650733815159078
262.40000 11.37399479008290209090
262.50000 11.38683933401240188061
262.60000 11.39962569595774052404
262.70000 11.41236456179125921634
262.80000 11.42506295855725251941
262.90000 11.43772546204991755396
263.00000 11.45036165838145044221
263.10000 11.46297188607727503049
263.20000 11.47556023638506286935
263.30000 11.48812645159483783787
263.40000 11.50067631127513300556
263.50000 11.51321077906827865784
263.60000 11.52573380530771238061
263.70000 11.53825066833447677633
263.80000 11.55076377155627748144
263.90000 11.56328206059970674103
264.00000 11.57581088293779098053
264.10000 11.58835943222961133571
264.20000 11.60093559711241565687
264.30000 11.61354918216227299755
264.40000 11.62621097190761457928
264.50000 11.63893000084470823345
264.60000 11.65171493889659145741
264.70000 11.66456850246218923545
264.80000 11.67749420439714883269
264.90000 11.69049074667830187064
265.00000 11.70355504716395991540
265.10000 11.71668681673475473117
265.20000 11.72987907025362303670
265.30000 11.74313258004264380024
265.40000 11.75644721422445718965
265.50000 11.76982401679464364624
265.60000 11.78326582348853742433
265.70000 11.79677551009168776239
265.80000 11.81035432524680861447
265.90000 11.82400257008010802978
266.00000 11.83771966394431896795
266.10000 11.85150251777199767220
266.20000 11.86534925487867803285
266.30000 11.87925736072234441427
266.40000 11.89323151803533167897
266.50000 11.90727417561975012743
266.60000 11.92139380463454868752
266.70000 11.93559988663267817067
266.80000 11.94989998797688682982
266.90000 11.96430105402170996373
267.00000 11.97880573827336929486
267.10000 11.99341279375311921061
267.20000 12.00811813884731898543
267.30000 12.02291909112549921097
267.40000 12.03780944802450343222
267.50000 12.05278649412217871632
267.60000 12.06785112920411361170
267.70000 12.08300047771065843716
267.80000 12.09824021198215422505
267.90000 12.11356684759183553332
268.00000 12.12897650716271277913
268.10000 12.14446188135723862958
268.20000 12.16001233443457490640
268.30000 12.17561307514397814522
268.40000 12.19125176918116969129
268.50000 12.20691703995619853905
268.60000 12.22260509962278868028
268.70000 12.23831496257699685779
268.80000 12.25405210870273719189
268.90000 12.26982631706777665257
269.00000 12.28564694544369527398
269.10000 12.30152310623664194725
269.20000 12.31746038500128483364
269.30000 12.33345565980739235900
269.40000 12.34950515762773387085
269.50000 12.36559931248174481297
269.60000 12.38172763434368233155
269.70000 12.39787961631286368250
269.80000 12.41404595529467177749
269.90000 12.43022306098530960710
270.00000 12.44640412499935661638
270.10000 12.46258623854430946741
270.20000 12.47876606905550577802
270.30000 12.49494074175960227871
270.40000 12.51110174348945976950
270.50000 12.52724353955557934334
270.60000 12.54336128273717546914
270.70000 12.55944385044357766286
270.80000 12.57548297762618737981
270.90000 12.59147039291861258514
271.00000 12.60739803963014408006
271.10000 12.62325803107474310650
271.20000 12.63904520198931007842
271.30000 12.65475775063288202808
271.40000 12.67039548547025425484
271.50000 12.68596381699624744755
271.60000 12.70146934955971934458
271.70000 12.71692213679347806362
271.80000 12.73232785690747126230
271.90000 12.74768643021964201624
272.00000 12.76299630901544999737
272.10000 12.77825032796372321874
272.20000 12.79344036263940224414
272.30000 12.80855429450006274204
272.40000 12.82359214465857066701
272.50000 12.83855146721288024295
272.60000 12.85344362493748209927
272.70000 12.86828027439331148794
272.80000 12.88307679211526705863
272.90000 12.89784664292671763351
273.00000 12.91259959919852854414
273.10000 12.92733720891444836452
273.20000 12.94205641939927566780
273.30000 12.95674700970722048928
273.40000 12.97139885320087595987
273.50000 12.98600509061847703694
273.60000 13.00056004325775190179
273.70000 13.01506603281466259653
273.80000 13.02952744325242211506
273.90000 13.04395312681439376230
274.00000 13.05835484450996989371
274.10000 13.07274155422652727660
274.20000 13.08712139818141978864
274.30000 13.10150200237457506759
274.40000 13.11588636243879630541
274.50000 13.13027651247352825526
274.60000 13.14467779128499596711
274.70000 13.15909087915836988274
274.80000 13.17351947424350984323
274.90000 13.18796873076039712824
275.00000 13.20244102110749821015
275.10000 13.21693795214678307903
275.20000 13.23145698312785960440
275.30000 13.24599440229060341421
275.40000 13.26054820471009034067
275.50000 13.27510995839646519950
275.60000 13.28967446976930281799
275.70000 13.30423928090760851075
275.80000 13.31880461693664909361
275.90000 13.33337063694495818765
276.00000 13.34794121815577969696
276.10000 13.36252089398957684563
276.20000 13.37711536734945707853
276.30000 13.39172863190611400913
276.40000 13.40636360230148315516
276.50000 13.42102498670384712878
276.60000 13.43571189744067859900
276.70000 13.45042975967366627844
276.80000 13.46517348284670263274
276.90000 13.47994698640131893007
277.00000 13.49474571121323501021
277.10000 13.50956721359030065061
