# Supplementary material for: Direct tracking of H2 roaming reaction in real time
Source: Nat Commun. 2024 Aug 6;15:6656. doi: 10.1038/s41467-024-49671-6 (PMC11303762; doi:10.1038/s41467-024-49671-6)
Supplement: Supplementary file 8 — Source Data [file 41467_2024_49671_MOESM8_ESM.zip › SourceData/Data-Fig7-SuppInfo/FigS7.R19.dat]

# Bond Length
# X-Axis:  Time in Trajectory (femtosec)
# Y-Axis:  Bond Length (Angstroms)
#                  X                   Y
0 1.09375625150213427248
.10000 1.10471533044898041733
.20000 1.11580797433115703647
.30000 1.12694720715967879805
.40000 1.13807152336705095153
.50000 1.14914474396657273315
.60000 1.16015946807712602488
.70000 1.17111675122209741193
.80000 1.18202177123985326364
.90000 1.19287649802232251037
1.00000 1.20367095595681795947
1.10000 1.21438971757710465225
1.20000 1.22501879296931604256
1.30000 1.23554244624699154849
1.40000 1.24595704649718964539
1.50000 1.25626467632143506035
1.60000 1.26647235459444593436
1.70000 1.27658836182302711763
1.80000 1.28661652601581330690
1.90000 1.29655424449499990829
2.00000 1.30639587040682274195
2.10000 1.31612979506582100627
2.20000 1.32574807959808110747
2.30000 1.33523892668765465407
2.40000 1.34459982489549655600
2.50000 1.35382895826356144611
2.60000 1.36292751037096613445
2.70000 1.37189371210345592136
2.80000 1.38072476572161187551
2.90000 1.38941560793953944988
3.00000 1.39795788603412513529
3.10000 1.40634271451805089514
3.20000 1.41456355417669375213
3.30000 1.42261345977254130575
3.40000 1.43049179739346985183
3.50000 1.43819994435926745379
3.60000 1.44574029316817479367
3.70000 1.45312101887144967413
3.80000 1.46034871597060679580
3.90000 1.46742754074502772363
4.00000 1.47435911181028077234
4.10000 1.48114565787096037383
4.20000 1.48778378116008510277
4.30000 1.49426954453773165295
4.40000 1.50059594926382498215
4.50000 1.50675855987679724878
4.60000 1.51275426372891112734
4.70000 1.51858243185083634102
4.80000 1.52423931955910388133
4.90000 1.52972569926147217094
5.00000 1.53503859783589806644
5.10000 1.54017286130615871204
5.20000 1.54512021666244468306
5.30000 1.54987021434376885053
5.40000 1.55441069522214752419
5.50000 1.55873498130920254265
5.60000 1.56283377401884938916
5.70000 1.56670097904162937304
5.80000 1.57033684635717568709
5.90000 1.57373830423040793443
6.00000 1.57690462101707343560
6.10000 1.57983562470625405251
6.20000 1.58252898455288963468
6.30000 1.58498545430391884085
6.40000 1.58720742144749310644
6.50000 1.58919827090926574541
6.60000 1.59096313438715480501
6.70000 1.59250931112160220235
6.80000 1.59384831994045154811
6.90000 1.59498724421921318386
7.00000 1.59593259501302247197
7.10000 1.59668996108449307178
7.20000 1.59726554632628321774
7.30000 1.59765990466087619094
7.40000 1.59787922405324489530
7.50000 1.59792366342106593136
7.60000 1.59780092558897962355
7.70000 1.59751639241980862998
7.80000 1.59707122155306524075
7.90000 1.59646927536517282014
8.00000 1.59570932708874018162
8.10000 1.59478975100387449160
8.20000 1.59370935241216426765
8.30000 1.59246286967263384291
8.40000 1.59104874824029197625
8.50000 1.58946728691533629813
8.60000 1.58772165727308764955
8.70000 1.58581615924198477061
8.80000 1.58375813623482294645
8.90000 1.58155064804672000109
9.00000 1.57920108585765606419
9.10000 1.57671146492375072093
9.20000 1.57408176539498735151
9.30000 1.57131396661552015875
9.40000 1.56840540870624390996
9.50000 1.56535809803156542778
9.60000 1.56217221416878363321
9.70000 1.55885133457459630838
9.80000 1.55539653970072853573
9.90000 1.55180991055122469855
10.00000 1.54809290589744645338
10.10000 1.54424514193990586113
10.20000 1.54026975432000222082
10.30000 1.53616234762670836658
10.40000 1.53192661239825715092
10.50000 1.52756282628145936431
10.60000 1.52307330488752247712
10.70000 1.51846582046287759041
10.80000 1.51374503562885384611
10.90000 1.50892085728509962829
11.00000 1.50400195183217764333
11.10000 1.49899717620914816718
11.20000 1.49391959120362298032
11.30000 1.48877906372335851705
11.40000 1.48358804931018502728
11.50000 1.47836097725217300866
11.60000 1.47311564750158023701
11.70000 1.46786724769135713555
11.80000 1.46263554529691366994
11.90000 1.45743691000536966639
12.00000 1.45228839824223618287
12.10000 1.44720650716233307019
12.20000 1.44220397510407660088
12.30000 1.43729782851641433905
12.40000 1.43250378932273683532
12.50000 1.42784126500567282071
12.60000 1.42333027905718355092
12.70000 1.41899430540083563789
12.80000 1.41485562916468618755
12.90000 1.41093408595866022475
13.00000 1.40724355093707926361
13.10000 1.40379698578391312914
13.20000 1.40059776513066020242
13.30000 1.39764522643516369575
13.40000 1.39493790751058163363
13.50000 1.39246887646869867121
13.60000 1.39023100043194260515
13.70000 1.38821835068154894348
13.80000 1.38642455597194324939
13.90000 1.38483979147084013878
14.00000 1.38345550794703911215
14.10000 1.38226011054432153862
14.20000 1.38124368493180811356
14.30000 1.38039485866399835704
14.40000 1.37970202546709338372
14.50000 1.37916096055862892163
14.60000 1.37876492324471324287
14.70000 1.37850985523716877052
14.80000 1.37839514931967168468
14.90000 1.37841565084737774824
15.00000 1.37856527287248897970
15.10000 1.37883772606713949020
15.20000 1.37922643142197648357
15.30000 1.37972270864293597738
15.40000 1.38032081963179849734
15.50000 1.38101549996623861209
15.60000 1.38180480186493779603
15.70000 1.38268696950900640213
15.80000 1.38365997950399649477
15.90000 1.38472282399980682921
16.00000 1.38587210284751745557
16.10000 1.38709999215413450307
16.20000 1.38840335494660916639
16.30000 1.38977285671508205636
16.40000 1.39120450710310739705
16.50000 1.39269036185973513758
16.60000 1.39422835085254237559
16.70000 1.39581199457878280549
16.80000 1.39744065407980742629
16.90000 1.39911044188155496733
17.00000 1.40082281762791114238
17.10000 1.40257483637273344602
17.20000 1.40437028829935020097
17.30000 1.40620989517496995886
17.40000 1.40809438462235194015
17.50000 1.41002302968923170705
17.60000 1.41198920967937995074
17.70000 1.41398430488990930666
17.80000 1.41599531493645839675
17.90000 1.41800346102116408057
18.00000 1.41999033326744869076
18.10000 1.42193925605772625775
18.20000 1.42383263563699789216
18.30000 1.42565689269122533850
18.40000 1.42739966820053590763
18.50000 1.42905086272567639495
18.60000 1.43060233354486039717
18.70000 1.43204441508949016256
18.80000 1.43337292617448303749
18.90000 1.43457953910997908112
19.00000 1.43566360881266332946
19.10000 1.43662104814978956927
19.20000 1.43745199392188398745
19.30000 1.43816010942871030530
19.40000 1.43874598082462075734
19.50000 1.43920795372767447751
19.60000 1.43954713438671399412
19.70000 1.43975706584305395448
19.80000 1.43983351610281665925
19.90000 1.43977212956078574038
20.00000 1.43957067989175161583
20.10000 1.43922787464668012522
20.20000 1.43874554921778993491
20.30000 1.43812766657658039785
20.40000 1.43737963434647285251
20.50000 1.43649930586304148064
20.60000 1.43548547298257254080
20.70000 1.43433239283647219733
20.80000 1.43303107543346735339
20.90000 1.43157220631479151387
21.00000 1.42994725092955789073
21.10000 1.42815076481651614175
21.20000 1.42618350912706882273
21.30000 1.42404756091957827558
21.40000 1.42175002112396678522
21.50000 1.41929759512267193864
21.60000 1.41669703274906311211
21.70000 1.41395247266165208966
21.80000 1.41106628548555436031
21.90000 1.40803419994615187613
22.00000 1.40485198754352766157
22.10000 1.40151530724748061882
22.20000 1.39801962375461668624
22.30000 1.39435986425994060882
22.40000 1.39053262132788528119
22.50000 1.38653875170368029638
22.60000 1.38238018871293146147
22.70000 1.37806295626941514561
22.80000 1.37359749993729968203
22.90000 1.36899319061308701602
23.00000 1.36426663897091612492
23.10000 1.35943131915150461565
23.20000 1.35450247493941479324
23.30000 1.34948989952833659584
23.40000 1.34440126042562158853
23.50000 1.33924163544821141436
23.60000 1.33401278642822610690
23.70000 1.32871250364591662481
23.80000 1.32334414235791288365
23.90000 1.31790947732232353045
24.00000 1.31241165759223580587
24.10000 1.30685488288256397362
24.20000 1.30124491306517698140
24.30000 1.29558698975329325433
24.40000 1.28988920599600336371
24.50000 1.28415932754818239493
24.60000 1.27840587523133669303
24.70000 1.27263950866457073072
24.80000 1.26687061002811175010
24.90000 1.26111262208931998303
25.00000 1.25537684290056904012
25.10000 1.24967286518392484458
25.20000 1.24401345791795998560
25.30000 1.23841069487549242498
25.40000 1.23287691446672810185
25.50000 1.22742789340188941300
25.60000 1.22208211247239847651
25.70000 1.21685392882588828826
25.80000 1.21176648563326754519
25.90000 1.20683648361242377548
26.00000 1.20208144205498821934
26.10000 1.19751972874395685256
26.20000 1.19316315915008036255
26.30000 1.18902351297777118432
26.40000 1.18510705888371114705
26.50000 1.18142038533961314070
26.60000 1.17796443605653901761
26.70000 1.17474039455064283577
26.80000 1.17174962844841559608
26.90000 1.16899615725373537260
27.00000 1.16648676432825417635
27.10000 1.16422888546410838483
27.20000 1.16223787522778657723
27.30000 1.16052797838785429257
27.40000 1.15911772022430922717
27.50000 1.15802233931690626949
27.60000 1.15725781001555569540
27.70000 1.15683845920033277565
27.80000 1.15677048227554631011
27.90000 1.15705807500747342565
28.00000 1.15770276823587149959
28.10000 1.15870355128393388384
28.20000 1.16005745970921630033
28.30000 1.16176423915827259379
28.40000 1.16382017266328564012
28.50000 1.16622209190959849523
28.60000 1.16896519457210529900
28.70000 1.17204159776605198783
28.80000 1.17543840379451615057
28.90000 1.17914129822765515755
29.00000 1.18313126972242602459
29.10000 1.18739596751083839951
29.20000 1.19192312353565823419
29.30000 1.19670550841090390628
29.40000 1.20174196083227450895
29.50000 1.20703194047920703729
29.60000 1.21257627610348702549
29.70000 1.21837634844000480539
29.80000 1.22442767277940921258
29.90000 1.23072637443625136606
30.00000 1.23726245538204221385
30.10000 1.24402388950574417817
30.20000 1.25099400427899733399
30.30000 1.25815550711905243402
30.40000 1.26548423603338496900
30.50000 1.27295795359941091810
30.60000 1.28055064575088165467
30.70000 1.28823651890015911006
30.80000 1.29599667118592553891
30.90000 1.30381290016512722031
31.00000 1.31167487071796873697
31.10000 1.31957251614339103739
31.20000 1.32750053511439308948
31.30000 1.33545094235842298873
31.40000 1.34342002041208244009
31.50000 1.35139883585342783881
31.60000 1.35937798027112385619
31.70000 1.36734942568313532019
31.80000 1.37530499260236818206
31.90000 1.38323808390421350486
32.00000 1.39114462830505153771
32.10000 1.39901769057971529282
32.20000 1.40685402236728171498
32.30000 1.41464631770241426659
32.40000 1.42238449880825121427
32.50000 1.43005832253093789685
32.60000 1.43765458151462794272
32.70000 1.44516376912860640674
32.80000 1.45256953123628474379
32.90000 1.45986626555106067359
33.00000 1.46704546481627487426
33.10000 1.47410213474541851366
33.20000 1.48103300867806454167
33.30000 1.48783747397355199160
33.40000 1.49451630902978104637
33.50000 1.50106940886189536655
33.60000 1.50749752493494993465
33.70000 1.51380095456602219702
33.80000 1.51998131578878297736
33.90000 1.52603672702232170097
34.00000 1.53196432391195063364
34.10000 1.53776336117134745577
34.20000 1.54342927227942647958
34.30000 1.54896180704916026667
34.40000 1.55435670621546841898
34.50000 1.55961507788300123243
34.60000 1.56473591870353637638
34.70000 1.56972190329147156230
34.80000 1.57457489396281179242
34.90000 1.57929692213022437714
35.00000 1.58388954538534662303
35.10000 1.58835732503772588608
35.20000 1.59270193627087676746
35.30000 1.59692838846173687776
35.40000 1.60104114488728864772
35.50000 1.60504471840662433301
35.60000 1.60894282916143418821
35.70000 1.61273807225258993697
35.80000 1.61643130814334328148
35.90000 1.62002514423634795632
36.00000 1.62351889703477119706
36.10000 1.62691318296398348411
36.20000 1.63021308386756606843
36.30000 1.63342230335360610319
36.40000 1.63654894157950558982
36.50000 1.63960227898017999796
36.60000 1.64259251172863928894
36.70000 1.64552809422659204867
36.80000 1.64841804241824531177
36.90000 1.65126642586500861732
37.00000 1.65407832199989852838
37.10000 1.65685631231618875104
37.20000 1.65960025860446285964
37.30000 1.66231187902270613594
37.40000 1.66499467516776161010
37.50000 1.66765396844459312431
37.60000 1.67030279507519234708
37.70000 1.67295210052499709935
37.80000 1.67561713410134356981
37.90000 1.67831336438252793888
38.00000 1.68105154637625553091
38.10000 1.68383691125031464550
38.20000 1.68666916535756946291
38.30000 1.68953792119650276880
38.40000 1.69243262382701663637
38.50000 1.69533580626995547451
38.60000 1.69823656733860256375
38.70000 1.70112558173551666802
38.80000 1.70399647449752665267
38.90000 1.70685333842249024087
39.00000 1.70969545420785394331
39.10000 1.71253100453480841498
39.20000 1.71536165945872767137
39.30000 1.71819179510146654640
39.40000 1.72102126650021382006
39.50000 1.72385094696989391420
39.60000 1.72667872048537159239
39.70000 1.72950657831359519810
39.80000 1.73233510746939490639
39.90000 1.73516813684726241863
40.00000 1.73800694394067367316
40.10000 1.74085703771619339712
40.20000 1.74372211683685425462
40.30000 1.74660648531802950018
40.40000 1.74951162115288619765
40.50000 1.75244697883074339819
40.60000 1.75541523692743421509
40.70000 1.75842452895596289791
40.80000 1.76148172402242084687
40.90000 1.76459384513179122671
41.00000 1.76776547472480070494
41.10000 1.77099769695671823592
41.20000 1.77428690046057658425
41.30000 1.77762578213244870792
41.40000 1.78100665441176833352
41.50000 1.78442002027997881348
41.60000 1.78786122716893214692
41.70000 1.79132183591251965735
41.80000 1.79480056735059006945
41.90000 1.79829054536634874673
42.00000 1.80178805921812013766
42.10000 1.80528184152392116171
42.20000 1.80876819094929906388
42.30000 1.81223455300024560590
42.40000 1.81567802143717100180
42.50000 1.81909483301613497821
42.60000 1.82248634467339699735
42.70000 1.82585983539974940760
42.80000 1.82922192545382529918
42.90000 1.83258306172162357460
43.00000 1.83595327439398631335
43.10000 1.83934498201560872934
43.20000 1.84276909032412414186
43.30000 1.84623996111177270769
43.40000 1.84977092415169073551
43.50000 1.85337394399322448227
43.60000 1.85706232894644653604
43.70000 1.86084235451071996498
43.80000 1.86472159295536662158
43.90000 1.86869924657795054187
44.00000 1.87277628733653075373
44.10000 1.87695214592034817812
44.20000 1.88122604794718914714
44.30000 1.88560084872011022331
44.40000 1.89007780680425957960
44.50000 1.89466633497589754372
44.60000 1.89936763803798657856
44.70000 1.90418784442869501266
44.80000 1.90912555258290961883
44.90000 1.91418068671115789209
45.00000 1.91935113973368614560
45.10000 1.92463146438194759135
45.20000 1.93001743110522190951
45.30000 1.93550341268647728519
45.40000 1.94108423821790897566
45.50000 1.94675543888131978168
45.60000 1.95250863263238864482
45.70000 1.95833984227482845746
45.80000 1.96424392528168456087
45.90000 1.97021811537123980429
46.00000 1.97626364655225088214
46.10000 1.98238390759635657409
46.20000 1.98858517947157596732
46.30000 1.99487561338620809759
46.40000 2.00126067726071108150
46.50000 2.00774204805721992429
46.60000 2.01432165820804299865
46.70000 2.02099627498840284230
46.80000 2.02776283648655519983
46.90000 2.03462051730562276859
47.00000 2.04156985021355563708
47.10000 2.04861673079666124257
47.20000 2.05576636453197180915
47.30000 2.06302240347796514179
47.40000 2.07038771119058760703
47.50000 2.07786045861939439333
47.60000 2.08542905944124601382
47.70000 2.09308605559613816849
47.80000 2.10081518118991133684
47.90000 2.10860792025022992419
48.00000 2.11645430623129683479
48.10000 2.12435024649726722034
48.20000 2.13229445974260318622
48.30000 2.14028543019967315760
48.40000 2.14831660825028301972
48.50000 2.15638284455381438188
48.60000 2.16447116138007253422
48.70000 2.17256897861034552699
48.80000 2.18065921360537213125
48.90000 2.18873117934272595311
49.00000 2.19677171059580062136
49.10000 2.20477758342582030162
49.20000 2.21273960509003408582
49.30000 2.22065236029708170978
49.40000 2.22850855836947595061
49.50000 2.23629398447230099416
49.60000 2.24398940768444805063
49.70000 2.25157084536352086777
49.80000 2.25901230892706735600
49.90000 2.26628780863177217065
50.00000 2.27337044378319478493
50.10000 2.28023531611629943196
50.20000 2.28685713904323284468
50.30000 2.29321351214709181078
50.40000 2.29928777846032139518
50.50000 2.30506011845895247140
50.60000 2.31052032637542489982
50.70000 2.31566430955460381470
50.80000 2.32049316054583535159
50.90000 2.32502033987339560220
51.00000 2.32926064982217050289
51.10000 2.33323429281244707150
51.20000 2.33695174165535562092
51.30000 2.34042358904216311096
51.40000 2.34365249319454354979
51.50000 2.34663511183929062081
51.60000 2.34936505288003294586
51.70000 2.35184072567978123274
51.80000 2.35406877756385868939
51.90000 2.35605875936297480110
52.00000 2.35782872062539775993
52.10000 2.35939972372338807985
52.20000 2.36079214064538091853
52.30000 2.36202416795298688577
52.40000 2.36311310802276241785
52.50000 2.36407377342861278145
52.60000 2.36491943766315219484
52.70000 2.36566521665492642885
52.80000 2.36633254042959904524
52.90000 2.36694375700522296968
53.00000 2.36752712469424518735
53.10000 2.36811011356925715064
53.20000 2.36871897448663166653
53.30000 2.36937832153098758784
53.40000 2.37010378276289833864
53.50000 2.37091056680213056070
53.60000 2.37180632091872122154
53.70000 2.37279368123631853201
53.80000 2.37387739957900942985
53.90000 2.37506114525142278493
54.00000 2.37634646303816565341
54.10000 2.37773619042441291601
54.20000 2.37923417428402788987
54.30000 2.38084488065098436811
54.40000 2.38257563363537317948
54.50000 2.38443149514071802364
54.60000 2.38642044145326579542
54.70000 2.38855181947681428149
54.80000 2.39083274675206002792
54.90000 2.39327345234492583672
55.00000 2.39587883215387167458
55.10000 2.39865003077668668892
55.20000 2.40158708471835349350
55.30000 2.40468379732346514598
55.40000 2.40793254191661274620
55.50000 2.41132583777369250002
55.60000 2.41485694244213978034
55.70000 2.41852269743163667502
55.80000 2.42232604566829524894
55.90000 2.42627143468347333217
56.00000 2.43037087158544590716
56.10000 2.43463359199572369656
56.20000 2.43907109138827685790
56.30000 2.44369201378774407942
56.40000 2.44849808065863102485
56.50000 2.45348531516636553110
56.60000 2.45864783182484270158
56.70000 2.46397382058210999978
56.80000 2.46944774987242846097
56.90000 2.47505820921650244730
57.00000 2.48079722476485369031
57.10000 2.48665575838836204602
57.20000 2.49263717323661046295
57.30000 2.49874331698736114898
57.40000 2.50498079760983397443
57.50000 2.51135753067419693514
57.60000 2.51788396016694939348
57.70000 2.52456797805030395659
57.80000 2.53141768794227239831
57.90000 2.53844209789114551707
58.00000 2.54565000911456797221
58.10000 2.55304935036085818315
58.20000 2.56064978396285187900
58.30000 2.56845931837064532471
58.40000 2.57648024666462366417
58.50000 2.58471313290701566009
58.60000 2.59315456900760159835
58.70000 2.60179494121462231733
58.80000 2.61061879572545022309
58.90000 2.61960906625816975164
59.00000 2.62874384439583614595
59.10000 2.63800749918437494952
59.20000 2.64737959613293839407
59.30000 2.65684336096014512482
59.40000 2.66638111535260465285
59.50000 2.67597489178691659860
59.60000 2.68560685888385383383
59.70000 2.69525579612529541444
59.80000 2.70490023155679440671
59.90000 2.71451929968051617829
60.00000 2.72409018660744784086
60.10000 2.73359636559770835527
60.20000 2.74301980577410341089
60.30000 2.75234203615484534495
60.40000 2.76154094896056176514
60.50000 2.77058649993047500953
60.60000 2.77944263410454291030
60.70000 2.78806570479714484077
60.80000 2.79641188965180878627
60.90000 2.80443297311613421986
61.00000 2.81209583832219345646
61.10000 2.81937982204544409270
61.20000 2.82627419029258376730
61.30000 2.83278390811477182113
61.40000 2.83891725075793641033
61.50000 2.84468596887283851910
61.60000 2.85010037311126991824
61.70000 2.85516187614660475663
61.80000 2.85987196890944752656
61.90000 2.86423518525888512624
62.00000 2.86825988136029961102
62.10000 2.87196251512898406074
62.20000 2.87536489082168491306
62.30000 2.87849386999051988601
62.40000 2.88137183617005599411
62.50000 2.88401707815349110147
62.60000 2.88644225925983144375
62.70000 2.88865433541727176312
62.80000 2.89065965995445406395
62.90000 2.89246614638270226376
63.00000 2.89408308894717119177
63.10000 2.89552598271212202914
63.20000 2.89680900999047570968
63.30000 2.89795656713226121462
63.40000 2.89898729051198153058
63.50000 2.89992281665236738762
63.60000 2.90078333667252715070
63.70000 2.90159128903882670861
63.80000 2.90236685615964130483
63.90000 2.90313110661816305095
64.00000 2.90390619525734680712
64.10000 2.90470770244047103156
64.20000 2.90555484964163084029
64.30000 2.90645702149833965164
64.40000 2.90742746316292472349
64.50000 2.90847057130375654760
64.60000 2.90959771457756682092
64.70000 2.91081969049304048437
64.80000 2.91215066887910179776
64.90000 2.91360791271715213263
65.00000 2.91521022560363560481
65.10000 2.91698280322819181340
65.20000 2.91894125585613661558
65.30000 2.92110446231558107213
65.40000 2.92347854663412914192
65.50000 2.92607031413720473498
65.60000 2.92887265799471042827
65.70000 2.93188249916772756058
65.80000 2.93508917613639126036
65.90000 2.93848550798298135830
66.00000 2.94206477116089339165
66.10000 2.94582689843531030244
66.20000 2.94976988650114875363
66.30000 2.95389640545314317222
66.40000 2.95820869437790003937
66.50000 2.96270926195433493129
66.60000 2.96739868583259300465
66.70000 2.97227901912084962992
66.80000 2.97734517789959987030
66.90000 2.98259530950395615350
67.00000 2.98802689719704497843
67.10000 2.99363737725095889744
67.20000 2.99942898723023612776
67.30000 3.00539971070155658255
67.40000 3.01155224376848558101
67.50000 3.01788934409414686875
67.60000 3.02441229199740556801
67.70000 3.03112460732497765785
67.80000 3.03802326750191299452
67.90000 3.04511061367908275858
68.00000 3.05238357579859219108
68.10000 3.05984256577262484489
68.20000 3.06748929615622293861
68.30000 3.07532370916981680918
68.40000 3.08335193332986236328
68.50000 3.09157629947653079106
68.60000 3.10000253295090067092
68.70000 3.10863268418383583075
68.80000 3.11746752638580022146
68.90000 3.12650539509705628142
69.00000 3.13574100032352799543
69.10000 3.14516815142799638517
69.20000 3.15478011672192456779
69.30000 3.16456834383506402413
69.40000 3.17452744686969118666
69.50000 3.18464948939125795279
69.60000 3.19492758399560599493
69.70000 3.20535427096756342303
69.80000 3.21592325125382928501
69.90000 3.22662822945950809147
70.00000 3.23746448382341331284
70.10000 3.24843001752092544598
70.20000 3.25952383766739770103
70.30000 3.27075083860097787180
70.40000 3.28211642444170465779
70.50000 3.29362848050747824474
70.60000 3.30529364530339422004
70.70000 3.31711149283544583121
70.80000 3.32907739498408177215
70.90000 3.34118231311387735832
71.00000 3.35340268430157370505
71.10000 3.36571635312350704928
71.20000 3.37809418216440495973
71.30000 3.39050723030242187389
71.40000 3.40293208835292509426
71.50000 3.41534773160581703014
71.60000 3.42773902387594263010
71.70000 3.44009551295803413482
71.80000 3.45240434303660323732
71.90000 3.46465301086530164520
72.00000 3.47682770914191259987
72.10000 3.48890679008883812857
72.20000 3.50086884105503158451
72.30000 3.51269057983620299399
72.40000 3.52434585382195429052
72.50000 3.53581196303310224545
72.60000 3.54706893036955231933
72.70000 3.55809460549730183814
72.80000 3.56887310881866462584
72.90000 3.57938696251494998932
73.00000 3.58962293932176113176
73.10000 3.59957116330431783838
73.20000 3.60922812980088583371
73.30000 3.61859946156783149433
73.40000 3.62769743060319185710
73.50000 3.63654046406457575663
73.60000 3.64515687287186585357
73.70000 3.65356888867269067673
73.80000 3.66180781727086272820
73.90000 3.66989683901264450788
74.00000 3.67786195360579024547
74.10000 3.68572392127096247599
74.20000 3.69349827866766441248
74.30000 3.70119765581845142289
74.40000 3.70882864420412391745
74.50000 3.71639106427647089185
74.60000 3.72388132314095101050
74.70000 3.73128924226050854139
74.80000 3.73860934627970992558
74.90000 3.74583423178081920843
75.00000 3.75296716619223835170
75.10000 3.76001345552924850168
75.20000 3.76698858981680484728
75.30000 3.77391453497253962389
75.40000 3.78081344559527295383
75.50000 3.78771080864854306263
75.60000 3.79462908164342197015
75.70000 3.80158598913137830919
75.80000 3.80859417538243368038
75.90000 3.81566298978237856639
76.00000 3.82279762968758261209
76.10000 3.82999946194330424216
76.20000 3.83727277441192600969
76.30000 3.84461776473409642387
76.40000 3.85204248344706084187
76.50000 3.85955114335449634549
76.60000 3.86714948060958719387
76.70000 3.87484901943043453079
76.80000 3.88265469566004542989
76.90000 3.89056893682941955398
77.00000 3.89859873698396921850
77.10000 3.90674321322415558631
77.20000 3.91500415503764184702
77.30000 3.92338108809468061339
77.40000 3.93187391670396775961
77.50000 3.94048275436221139160
77.60000 3.94920574202395791057
77.70000 3.95804110237450667128
77.80000 3.96698514982826725479
77.90000 3.97603185859167884007
78.00000 3.98517340790460459481
78.10000 3.99440267504867365744
78.20000 4.00371173673530097715
78.30000 4.01309387802004950804
78.40000 4.02254478949768811645
78.50000 4.03206450736654261678
78.60000 4.04165289846245950482
78.70000 4.05130908120782608846
78.80000 4.06103724003572762115
78.90000 4.07084102786107332904
79.00000 4.08071998405894054797
79.10000 4.09068133818426389535
79.20000 4.10072816581274989540
79.30000 4.11086569924012477462
79.40000 4.12109957387139579413
79.50000 4.13143520370790760390
79.60000 4.14187674647834010121
79.70000 4.15242673021752425959
79.80000 4.16308273507841782358
79.90000 4.17384166634468778096
80.00000 4.18469979798503586755
80.10000 4.19564731741467993469
80.20000 4.20667963798207481232
80.30000 4.21778828635198331477
80.40000 4.22896985150591963876
80.50000 4.24021845618241702403
80.60000 4.25153209500786904267
80.70000 4.26290828697334280335
80.80000 4.27434538787098953829
80.90000 4.28584446452283193444
81.00000 4.29740093442559766938
81.10000 4.30901582706712740150
81.20000 4.32068270351954911981
81.30000 4.33239969828973651681
81.40000 4.34415949857955837003
81.50000 4.35595416587422324544
81.60000 4.36777878253500837713
81.70000 4.37962418463570912818
81.80000 4.39148426827900637078
81.90000 4.40335470715589751931
82.00000 4.41523248812800343572
82.10000 4.42711824652707915447
82.20000 4.43901012333076347986
82.30000 4.45091037282947318617
82.40000 4.46281638282430347179
82.50000 4.47473107293600382686
82.60000 4.48664883214053203439
82.70000 4.49856985483575657679
82.80000 4.51048877407293853914
82.90000 4.52240023857132751235
83.00000 4.53429836701699637943
83.10000 4.54617734740364038957
83.20000 4.55803044137530963901
83.30000 4.56985196316751599869
83.40000 4.58163692590999619903
83.50000 4.59338194025643811364
83.60000 4.60508807821631138017
83.70000 4.61675514992174996544
83.80000 4.62838645184463826444
83.90000 4.63998790332852053223
84.00000 4.65156002654958758944
84.10000 4.66310559515565763474
84.20000 4.67462673874706278671
84.30000 4.68611671202564053253
84.40000 4.69757910655307645134
84.50000 4.70900924005230637432
84.60000 4.72040699073745123187
84.70000 4.73177445950427776726
84.80000 4.74311443420101345545
84.90000 4.75443577128758781174
85.00000 4.76574893721910197731
85.10000 4.77706672128106245063
85.20000 4.78840299194971684037
85.30000 4.79976816971830421758
85.40000 4.81117498583038444862
85.50000 4.82262638007642055820
85.60000 4.83412643364827602230
85.70000 4.84567223524301115105
85.80000 4.85726167772501217134
85.90000 4.86889051729549572955
86.00000 4.88055586286582729449
86.10000 4.89225558752095453110
86.20000 4.90399236907940141219
86.30000 4.91576497086435164731
86.40000 4.92757873344597102846
86.50000 4.93943115950824847610
86.60000 4.95132356581823482832
86.70000 4.96325326240642287859
86.80000 4.97521576146743609746
86.90000 4.98720370306948661336
87.00000 4.99921125980939117183
87.10000 5.01123296239268844470
87.20000 5.02326139286081747099
87.30000 5.03529123767871047659
87.40000 5.04731948379295680978
87.50000 5.05934078591163890377
87.60000 5.07135319974353590674
87.70000 5.08335340655654198240
87.80000 5.09533858167717839833
87.90000 5.10730873463333915967
88.00000 5.11926154669548018005
88.10000 5.13119630518605280927
88.20000 5.14311059750507406877
88.30000 5.15500310483349757603
88.40000 5.16687250875478830988
88.50000 5.17871533228048749445
88.60000 5.19052941610593321565
88.70000 5.20231262060576286548
88.80000 5.21406589504380928283
88.90000 5.22578778070081984840
89.00000 5.23747965043168449349
89.10000 5.24914339504123282052
89.20000 5.26078219254313930202
89.30000 5.27239334067300028107
89.40000 5.28397849720208456489
89.50000 5.29553217110962323724
89.60000 5.30705337399323693668
89.70000 5.31853514161014075742
89.80000 5.32997913071646088222
89.90000 5.34138203723090752672
90.00000 5.35274363192830299031
90.10000 5.36406605104346193676
90.20000 5.37535060700983485159
90.30000 5.38659910911300322284
90.40000 5.39781209674262373725
90.50000 5.40899043596214911998
90.60000 5.42013250730136670521
90.70000 5.43123529780923779855
90.80000 5.44229902469140333803
90.90000 5.45331798070954230322
91.00000 5.46429421441131773178
91.10000 5.47522143083199877993
91.20000 5.48609716073685665452
91.30000 5.49691852348331610233
91.40000 5.50768169365568910416
91.50000 5.51838396991592095574
91.60000 5.52902179303735427047
91.70000 5.53959404881747630032
91.80000 5.55010146450873454659
91.90000 5.56054487552748736918
92.00000 5.57092887658808654440
92.10000 5.58125774849943657392
92.20000 5.59153899646331716433
92.30000 5.60177977258424539004
92.40000 5.61198863435146311772
92.50000 5.62217302673388023503
92.60000 5.63234068914070573554
92.70000 5.64249803944272540674
92.80000 5.65264847052830625603
92.90000 5.66279513201192896554
93.00000 5.67293654874096049059
93.10000 5.68307498160115779410
93.20000 5.69320966055001350500
93.30000 5.70334270242372863146
93.40000 5.71347934403249593125
93.50000 5.72362516647692435173
93.60000 5.73379199625570651900
93.70000 5.74399042982219809338
93.80000 5.75422970525247627605
93.90000 5.76452142825143811608
94.00000 5.77487586341619987553
94.10000 5.78530245572597526575
94.20000 5.79581159083885334679
94.30000 5.80641301558681752030
94.40000 5.81712047787872449183
94.50000 5.82794724105958255027
94.60000 5.83890686949997516399
94.70000 5.85001428096462000423
94.80000 5.86128052035525765962
94.90000 5.87271519965364913318
95.00000 5.88432131988566715455
95.10000 5.89610387532309338977
95.20000 5.90806407595973860727
95.30000 5.92020495944194486128
95.40000 5.93253211072388549612
95.50000 5.94504958395882514947
95.60000 5.95776650503357675856
95.70000 5.97068537944556244560
95.80000 5.98380968370560729350
95.90000 5.99713766024709491160
96.00000 6.01066637107450840752
96.10000 6.02439145378958587473
96.20000 6.03830571675540455986
96.30000 6.05240489460032738150
96.40000 6.06668295909560449481
96.50000 6.08113240326125443259
96.60000 6.09574472360547591853
96.70000 6.11050875763213353075
96.80000 6.12540951033039096351
96.90000 6.14042978603322195825
97.00000 6.15555206816935307775
97.10000 6.17075954877088044197
97.20000 6.18603731547894883857
97.30000 6.20137456051994975769
97.40000 6.21676015542098905573
97.50000 6.23218607534450948055
97.60000 6.24764484317706715142
97.70000 6.26312723436311806178
97.80000 6.27861943970694882567
97.90000 6.29410976331601640110
98.00000 6.30958236811549992463
98.10000 6.32502200831467463123
98.20000 6.34041421509738589097
98.30000 6.35574331262803595611
98.40000 6.37099840973406616341
98.50000 6.38616352849024685856
98.60000 6.40122518531733892008
98.70000 6.41617001525590810150
98.80000 6.43098396295349192499
98.90000 6.44565385034249260064
99.00000 6.46017074272267203208
99.10000 6.47453110809979814093
99.20000 6.48873448473036227378
99.30000 6.50278925811362888887
99.40000 6.51670456285521662438
99.50000 6.53049547848798376304
99.60000 6.54417572464867419379
99.70000 6.55775634420958034423
99.80000 6.57124002133425347003
99.90000 6.58463022020287787701
100.00000 6.59792040228100963409
100.10000 6.61109909451650860671
100.20000 6.62415454910428550457
100.30000 6.63707740616756706513
100.40000 6.64985386170290211438
100.50000 6.66247932197158867850
100.60000 6.67494633022933001619
100.70000 6.68725574801038994927
100.80000 6.69940776158736288037
100.90000 6.71140062335851025301
101.00000 6.72323652854761610609
101.10000 6.73491299071227793987
101.20000 6.74642884775715988577
101.30000 6.75778233021765802420
101.40000 6.76897078805818159663
101.50000 6.77999039559474597343
101.60000 6.79083981599021373941
101.70000 6.80151616459131853175
101.80000 6.81201959582538194565
101.90000 6.82235111115610935616
102.00000 6.83251081577899882361
102.10000 6.84250044463140681789
102.20000 6.85232797621808233890
102.30000 6.86199317204054058362
102.40000 6.87150481271329679041
102.50000 6.88086993463566349367
102.60000 6.89009750717310240882
102.70000 6.89919325865321734719
102.80000 6.90816660146395137588
102.90000 6.91702343341707929478
103.00000 6.92576519651893771881
103.10000 6.93439481819300508164
103.20000 6.94290970958437569108
103.30000 6.95130778064602747309
103.40000 6.95958696212541049961
103.50000 6.96774332814183102928
103.60000 6.97578168548077484916
103.70000 6.98370255760717518260
103.80000 6.99151460671820380342
103.90000 6.99922576140568564815
104.00000 7.00684510973333846821
104.10000 7.01438131405450469327
104.20000 7.02184434642252661775
104.30000 7.02924252277107024558
104.40000 7.03658592271749354213
104.50000 7.04388578564111869856
104.60000 7.05116353844938133413
104.70000 7.05843970406470214539
104.80000 7.06574263774240506408
104.90000 7.07310374715810315181
105.00000 7.08055189031349448241
105.10000 7.08811246212487799576
105.20000 7.09580557128230508282
105.30000 7.10363875980606153457
105.40000 7.11161325821237272939
105.50000 7.11973071801434074434
105.60000 7.12798943288561560701
105.70000 7.13639097332629331047
105.80000 7.14494822033456026920
105.90000 7.15368005521144340756
106.00000 7.16261763946540706308
106.10000 7.17179466067183214637
106.20000 7.18125126332368348221
106.30000 7.19102236329369233035
106.40000 7.20114395786405592115
106.50000 7.21164599473164655976
106.60000 7.22255383218747633032
106.70000 7.23388538041438696391
106.80000 7.24564937142903707041
106.90000 7.25784934880092423650
107.00000 7.27047609667902009807
107.10000 7.28351573603332033056
107.20000 7.29695009957756254903
107.30000 7.31075582647102227783
107.40000 7.32491599530875166199
107.50000 7.33941397781934630666
107.60000 7.35424039829899767738
107.70000 7.36938494791722764432
107.80000 7.38483959414854182924
107.90000 7.40059334648364529363
108.00000 7.41662593998915385504
108.10000 7.43291269033808845263
108.20000 7.44942359919134951591
108.30000 7.46612873907495650812
108.40000 7.48299773305244293390
108.50000 7.50000409957301290007
108.60000 7.51712324979496395113
108.70000 7.53433820598790216001
108.80000 7.55162763705401459593
108.90000 7.56897376418659546142
109.00000 7.58635689369607762325
109.10000 7.60375482175648533055
109.20000 7.62114436453752003061
109.30000 7.63850009667277545685
109.40000 7.65580773380327257026
109.50000 7.67304942769437658208
109.60000 7.69021868753086891043
109.70000 7.70730940037585360202
109.80000 7.72431944444389223630
109.90000 7.74124513196837088765
110.00000 7.75808186531703208734
110.10000 7.77482123288889517602
110.20000 7.79145064617392028821
110.30000 7.80795537902529255994
110.40000 7.82431862989973076415
110.50000 7.84051916979264836743
110.60000 7.85654533337617800574
110.70000 7.87238243315401948086
110.80000 7.88801945698772981924
110.90000 7.90344936508851178203
111.00000 7.91866490586266694816
111.10000 7.93366505644875330717
111.20000 7.94844734729877920702
111.30000 7.96301092654819857744
111.40000 7.97736016422744949640
111.50000 7.99149685125233594369
111.60000 8.00542889051660991643
111.70000 8.01916146929571433729
111.80000 8.03270239285590612375
111.90000 8.04605665629294459792
112.00000 8.05922623236759621862
112.10000 8.07221518783152856553
112.20000 8.08501754309667530977
112.30000 8.09763104295145074869
112.40000 8.11005023701789408342
112.50000 8.12226934747334022440
112.60000 8.13428222394262639589
112.70000 8.14608607801034717251
112.80000 8.15767824848038487529
112.90000 8.16905967560367378664
113.00000 8.18022653550266907276
113.10000 8.19118255932908627539
113.20000 8.20192268399239423115
113.30000 8.21244327989460150037
113.40000 8.22274128509063575779
113.50000 8.23281061952605587809
113.60000 8.24264702601603582703
113.70000 8.25225044659200827383
113.80000 8.26162298064750713179
113.90000 8.27076941952790750148
114.00000 8.27969871515528033467
114.10000 8.28842361500581122415
114.20000 8.29695575902258261523
114.30000 8.30530929000172756359
114.40000 8.31349783762677116389
114.50000 8.32153078724966323728
114.60000 8.32941734305551530874
114.70000 8.33716507755214116463
114.80000 8.34478067476898999654
114.90000 8.35227157265548927146
115.00000 8.35964596100815743152
115.10000 8.36691159722666126843
115.20000 8.37407919967479170724
115.30000 8.38115814035274005698
115.40000 8.38815663055149441693
115.50000 8.39507848646705625306
115.60000 8.40193276911628233007
115.70000 8.40872044534844790079
115.80000 8.41544676976885167202
115.90000 8.42211602078842179137
116.00000 8.42873674824466207803
116.10000 8.43531740790327344040
116.20000 8.44187184524315081123
116.30000 8.44841765403924618260
116.40000 8.45497394210064966773
116.50000 8.46156363599730897869
116.60000 8.46820925584311479229
116.70000 8.47494007381497653973
116.80000 8.48178325804509107417
116.90000 8.48877298261050211247
117.00000 8.49593931732401205478
117.10000 8.50331784912136516802
117.20000 8.51093823513536021008
117.30000 8.51882715817465098075
117.40000 8.52700487298031277488
117.50000 8.53548813505853337027
117.60000 8.54428648053101037874
117.70000 8.55341177465910383023
117.80000 8.56287426065372047163
117.90000 8.57268922325468415787
118.00000 8.58287291823530380296
118.10000 8.59344333112635356721
118.20000 8.60441139050464044000
118.30000 8.61578084437086874536
118.40000 8.62754515792331277670
118.50000 8.63968549270249767464
118.60000 8.65217637507095667735
118.70000 8.66498687215329830588
118.80000 8.67809279012779397234
118.90000 8.69147616529580089028
119.00000 8.70512665766845692251
119.10000 8.71904085872786812461
119.20000 8.73322610932323221959
119.30000 8.74767877174316455249
119.40000 8.76239676176256013297
119.50000 8.77736970369620468341
119.60000 8.79257867214311594526
119.70000 8.80799702792104715864
119.80000 8.82360115918268372860
119.90000 8.83936320660108411182
120.00000 8.85526314370256306049
120.10000 8.87127999238131362903
120.20000 8.88740268858810065339
120.30000 8.90361852162714796979
120.40000 8.91991647601192507937
120.50000 8.93628503714367875578
120.60000 8.95271201421357013371
120.70000 8.96918431365572953013
120.80000 8.98568932964104874633
120.90000 9.00221289621751836071
121.00000 9.01874375566137259792
121.10000 9.03526786538993541088
121.20000 9.05177513657122395045
121.30000 9.06825069852642527835
121.40000 9.08468426253537993589
121.50000 9.10106213670278157166
121.60000 9.11737144911898387660
121.70000 9.13360224209955400880
121.80000 9.14974384584093151868
121.90000 9.16579245491877805261
122.00000 9.18173977908789353640
122.10000 9.19758611366966218523
122.20000 9.21332435659338979293
122.30000 9.22895308031490644439
122.40000 9.24446758221440246508
122.50000 9.25986230409102789699
122.60000 9.27512842006324999217
122.70000 9.29026139065505519105
122.80000 9.30525375760360443916
122.90000 9.32010545180401915392
123.00000 9.33481536040831393583
123.10000 9.34938960657218520216
123.20000 9.36383277235288947254
123.30000 9.37815338562517860890
123.40000 9.39235535348817602433
123.50000 9.40644205876850123278
123.60000 9.42041345956142203124
123.70000 9.43426622147234087686
123.80000 9.44799186801290594760
123.90000 9.46158586199813545823
124.00000 9.47504037867227244461
124.10000 9.48835191723309765223
124.20000 9.50151643637424857136
124.30000 9.51453368082451006675
124.40000 9.52740668738083207053
124.50000 9.54013419951318085230
124.60000 9.55271718477784727932
124.70000 9.56515287821423165778
124.80000 9.57744018177242389191
124.90000 9.58957064945563660348
125.00000 9.60153974694533043466
125.10000 9.61333848087588144504
125.20000 9.62496191242282267349
125.30000 9.63640722024313374751
125.40000 9.64766982994220216281
125.50000 9.65875379349287482395
125.60000 9.66966450828000547130
125.70000 9.68040590540970032933
125.80000 9.69098825758993477483
125.90000 9.70142240210686836991
126.00000 9.71171917675887084234
126.10000 9.72188806595195273028
126.20000 9.73193908534630111820
126.30000 9.74188308071370768286
126.40000 9.75172716176360217182
126.50000 9.76147770730133870749
126.60000 9.77113955931456338750
126.70000 9.78071323090632281523
126.80000 9.79019581293724686449
126.90000 9.79958247413740581964
127.00000 9.80886767299437065863
127.10000 9.81804179531733303366
127.20000 9.82710189684359587184
127.30000 9.83604490518511205520
127.40000 9.84487208048545443364
127.50000 9.85359054073818311915
127.60000 9.86220911465691848823
127.70000 9.87074012875371975264
127.80000 9.87919564211145683898
127.90000 9.88758876706879431088
128.00000 9.89592778564531563144
128.10000 9.90422540944661658804
128.20000 9.91249126130767390952
128.30000 9.92073655563582637764
128.40000 9.92898127379465853729
128.50000 9.93724390590997821664
128.60000 9.94555071194461307493
128.70000 9.95393120962331143635
128.80000 9.96241048165763946705
128.90000 9.97101357072298844035
129.00000 9.97975655079907247333
129.10000 9.98865374854234298079
129.20000 9.99771136302243924707
129.30000 10.00693392132425345316
129.40000 10.01632847596073997683
129.50000 10.02589920739386846944
129.60000 10.03565787027278047791
129.70000 10.04561660166925741508
129.80000 10.05578497594732780292
129.90000 10.06617203825769113305
130.00000 10.07677948619681763451
130.10000 10.08760419588387696570
130.20000 10.09863925447512953193
130.30000 10.10987314663695471236
130.40000 10.12129485372998112420
130.50000 10.13289718007347590593
130.60000 10.14467430471900364399
130.70000 10.15662555601022440292
130.80000 10.16875147810905053195
130.90000 10.18105415675832656554
131.00000 10.19353622314636207718
131.10000 10.20620015128892129840
131.20000 10.21904512210309207420
131.30000 10.23206683230094036117
131.40000 10.24526296247436491341
131.50000 10.25862107385188489495
131.60000 10.27212915780686628336
131.70000 10.28576819902281289982
131.80000 10.29951842359267785974
131.90000 10.31335406131235271478
132.00000 10.32725350799189977936
132.10000 10.34119369432823262791
132.20000 10.35515418772303940434
132.30000 10.36912201775608386538
132.40000 10.38308511101926776457
132.50000 10.39703072844064455783
132.60000 10.41095495405820109151
132.70000 10.42484490731070780470
132.80000 10.43869167849984924536
132.90000 10.45248272046794631772
133.00000 10.46620680606479321444
133.10000 10.47985270997875236836
133.20000 10.49341296477461616917
133.30000 10.50688501627294863012
133.40000 10.52026716391717877175
133.50000 10.53356230485651041226
133.60000 10.54677714458786694240
133.70000 10.55991432367924091198
133.80000 10.57297859586072367454
133.90000 10.58597296406910345931
134.00000 10.59889658714047459594
134.10000 10.61174975827233687034
134.20000 10.62453168974948278872
134.30000 10.63724233267368032654
134.40000 10.64988058285669229503
134.50000 10.66244758921726189227
134.60000 10.67494336048224660555
134.70000 10.68736307027014030786
134.80000 10.69970685698645671078
134.90000 10.71196985711820419515
135.00000 10.72414477120469499679
135.10000 10.73622564746554681875
135.20000 10.74820832189500316627
135.30000 10.76008843238939184509
135.40000 10.77186439883997054394
135.50000 10.78353785587763400234
135.60000 10.79510809879924268653
135.70000 10.80657676746683736803
135.80000 10.81794502494082745743
135.90000 10.82921511868122416605
136.00000 10.84038627416016020260
136.10000 10.85145991691813788639
136.20000 10.86243864524067173798
136.30000 10.87332522978955136523
136.40000 10.88412561258611164141
136.50000 10.89484604099722925497
136.60000 10.90549431325164645789
136.70000 10.91607836497123173707
136.80000 10.92660323102134060462
136.90000 10.93707635331860522711
137.00000 10.94749848003803104433
137.10000 10.95786992112947104589
137.20000 10.96818963561193174176
137.30000 10.97845667550781019157
137.40000 10.98866678296279944122
137.50000 10.99881834423730265837
137.60000 11.00890783382547898420
137.70000 11.01893777470637139635
137.80000 11.02890907457500984179
137.90000 11.03882290240209442957
138.00000 11.04868590328352125519
138.10000 11.05850165226315820529
138.20000 11.06827274127977928733
138.30000 11.07799932676067641942
138.40000 11.08768604886362211251
138.50000 11.09733058635080042644
138.60000 11.10693241981178167643
138.70000 11.11649236969985060583
138.80000 11.12600972752810422420
138.90000 11.13548695720690070262
139.00000 11.14493118221795033081
139.10000 11.15434876105951781262
139.20000 11.16374806138019221826
139.30000 11.17313762070923388480
139.40000 11.18252695529820755191
139.50000 11.19192534684059622011
139.60000 11.20133739936548826748
139.70000 11.21076632544439399082
139.80000 11.22021880003032739432
139.90000 11.22969057977801096278
140.00000 11.23918881314955042961
140.10000 11.24870687729758562224
140.20000 11.25824788798776627825
140.30000 11.26781359552499874420
140.40000 11.27740488087090894617
140.50000 11.28702602863243157144
140.60000 11.29668110636522305473
140.70000 11.30637590992891939411
140.80000 11.31611515897505348465
140.90000 11.32590636837992758796
141.00000 11.33575459535844045082
141.10000 11.34566207141293275351
141.20000 11.35562899471808210589
141.30000 11.36565504571408325829
141.40000 11.37573595817804660071
141.50000 11.38586858605288839384
141.60000 11.39604730115797650289
141.70000 11.40627127803196691969
141.80000 11.41653634380541881520
141.90000 11.42684023236323191745
142.00000 11.43718466089684153089
142.10000 11.44756523141117549666
142.20000 11.45798232304562424873
142.30000 11.46843382903493932872
142.40000 11.47891567800425999801
142.50000 11.48942509828503125004
142.60000 11.49995541616144701477
142.70000 11.51050433426033683103
142.80000 11.52106631257471757808
142.90000 11.53163835543332498241
143.00000 11.54221790165105139789
143.10000 11.55280263496477291049
143.20000 11.56339474113264024050
143.30000 11.57399472692812315158
143.40000 11.58460261443978060117
143.50000 11.59522173427528724289
143.60000 11.60585464398141598575
143.70000 11.61650129056464229513
143.80000 11.62716385790111758154
143.90000 11.63784161086363127171
144.00000 11.64853451432020267420
144.10000 11.65924505342219831327
144.20000 11.66997456783115701747
144.30000 11.68072181526240269531
144.40000 11.69148826997016663388
144.50000 11.70227334606049953894
144.60000 11.71307693721700950392
144.70000 11.72389735092567244710
144.80000 11.73473524505099348004
144.90000 11.74558892726056542200
145.00000 11.75645901878899078570
145.10000 11.76734810262762644002
145.20000 11.77825917973730106013
145.30000 11.78919709929196153652
145.40000 11.80016684988525914360
145.50000 11.81117216460758394274
145.60000 11.82221504160726218685
145.70000 11.83330089222470502459
145.80000 11.84442956743789329203
145.90000 11.85560038352027113398
146.00000 11.86681498460420929132
146.10000 11.87807329307223966836
146.20000 11.88937560050022139092
146.30000 11.90072410396216184796
146.40000 11.91211939368788395288
146.50000 11.92356385204763349742
146.60000 11.93505605136708187047
146.70000 11.94659726345652785436
146.80000 11.95818613574525356827
146.90000 11.96982091292822977129
147.00000 11.98149923412074504147
147.10000 11.99321736718096008677
147.20000 12.00497355954518543728
147.30000 12.01676684866266347250
147.40000 12.02859725021005930263
147.50000 12.04046531569685640610
147.60000 12.05237387604985476871
147.70000 12.06432572088912891184
147.80000 12.07632487116813200217
147.90000 12.08836972186762659657
148.00000 12.10046468478322529912
148.10000 12.11260800433705111158
148.20000 12.12479907945051269252
148.30000 12.13703621152005132304
148.40000 12.14931759367928450401
148.50000 12.16164491013473061926
148.60000 12.17401986255768353878
148.70000 12.18644535973324749719
148.80000 12.19892489709277618356
148.90000 12.21146526133735517003
149.00000 12.22406797631287716327
149.10000 12.23673656990743590470
149.20000 12.24947149234798619440
149.30000 12.26227200386832880501
149.40000 12.27513561736903988654
149.50000 12.28805836310851023620
149.60000 12.30103572732288262741
149.70000 12.31406462173270390053
149.80000 12.32713970210125427537
149.90000 12.34025456902980587778
150.00000 12.35340771768211332033
150.10000 12.36659569346790766182
150.20000 12.37981739974499785432
150.30000 12.39307512160928523434
150.40000 12.40637349898772796091
150.50000 12.41971786256954389434
150.60000 12.43311701915593650542
150.70000 12.44657603889635986985
150.80000 12.46010044685270584997
150.90000 12.47369068614193270833
151.00000 12.48734426656332719527
151.10000 12.50105574965198689318
151.20000 12.51481602990847005283
151.30000 12.52861540164395021644
151.40000 12.54244342712204542475
151.50000 12.55629108601580644321
151.60000 12.57015129198232840426
151.70000 12.58401552730991348723
151.80000 12.59788058333412684202
151.90000 12.61173994386952144784
152.00000 12.62559146108450635701
152.10000 12.63942889382783782113
152.20000 12.65324716420057922832
152.30000 12.66703904479981462096
152.40000 12.68079968236774884509
152.50000 12.69452257534220937902
152.60000 12.70820146263825170713
152.70000 12.72183005441005724174
152.80000 12.73540407360100215834
152.90000 12.74891663511868760545
153.00000 12.76235945111784570911
153.10000 12.77572333931167280582
153.20000 12.78899548275895670237
153.30000 12.80215954833128925100
153.40000 12.81520099681706123805
153.50000 12.82809580162235146378
153.60000 12.84083050734476441948
153.70000 12.85339123951130649625
