# Supplementary material for: Direct tracking of H2 roaming reaction in real time
Source: Nat Commun. 2024 Aug 6;15:6656. doi: 10.1038/s41467-024-49671-6 (PMC11303762; doi:10.1038/s41467-024-49671-6)
Supplement: Supplementary file 8 — Source Data [file 41467_2024_49671_MOESM8_ESM.zip › SourceData/Data-Fig7-SuppInfo/FigS7.R20.dat]

# Bond Length
# X-Axis:  Time in Trajectory (femtosec)
# Y-Axis:  Bond Length (Angstroms)
#                  X                   Y
0 1.09375621605730771727
.10000 1.09363308433587542048
.20000 1.09411056557781215862
.30000 1.09517889686297370692
.40000 1.09682266638276581524
.50000 1.09902082929760707970
.60000 1.10174672540425551291
.70000 1.10497582162733316524
.80000 1.10868558935750580991
.90000 1.11284944145288584495
1.00000 1.11745212854466387651
1.10000 1.12247708866684668736
1.20000 1.12791223983340122276
1.30000 1.13374840353801601284
1.40000 1.13997576209540525476
1.50000 1.14658649426722273772
1.60000 1.15356882111211726352
1.70000 1.16090848399217067656
1.80000 1.16858747560976366986
1.90000 1.17658492416357264831
2.00000 1.18487624803985331639
2.10000 1.19343485992240062435
2.20000 1.20223320828115540787
2.30000 1.21124698767881358970
2.40000 1.22045274079990495959
2.50000 1.22983211495024799584
2.60000 1.23936632956119959294
2.70000 1.24904196394356582882
2.80000 1.25884576427495675948
2.90000 1.26876195255808329271
3.00000 1.27877981380728715348
3.10000 1.28888114540364038952
3.20000 1.29905359355301427071
3.30000 1.30928066841414870101
3.40000 1.31954566005159518314
3.50000 1.32983628349056561602
3.60000 1.34013355117801598900
3.70000 1.35042488672639619715
3.80000 1.36069737887121690449
3.90000 1.37093930033316938244
4.00000 1.38114449175276371588
4.10000 1.39130784848968633998
4.20000 1.40142510969726812583
4.30000 1.41149964003148084401
4.40000 1.42153239818021734738
4.50000 1.43152375060248301840
4.60000 1.44147379014326861259
4.70000 1.45138167542138963027
4.80000 1.46124072271580222340
4.90000 1.47104893270142444979
5.00000 1.48080272930191481329
5.10000 1.49050084617688157822
5.20000 1.50014293951743145215
5.30000 1.50973402601815926615
5.40000 1.51927890080425983647
5.50000 1.52878398140548293749
5.60000 1.53825566346852758792
5.70000 1.54769810391820277631
5.80000 1.55711538249161227660
5.90000 1.56650620693471878755
6.00000 1.57587153620909087095
6.10000 1.58521031406466694109
6.20000 1.59452064831785731253
6.30000 1.60380625084453390155
6.40000 1.61307318207265475572
6.50000 1.62233118480968613845
6.60000 1.63159390839571351961
6.70000 1.64087594599744194068
6.80000 1.65019716794872727111
6.90000 1.65957598715003104253
7.00000 1.66902945348786460533
7.10000 1.67857116264309747613
7.20000 1.68821550593814888109
7.30000 1.69796764479568337857
7.40000 1.70783416635339626876
7.50000 1.71781888204461182654
7.60000 1.72792437601013083225
7.70000 1.73815256845249347058
7.80000 1.74850768675719581464
7.90000 1.75899485182703135732
8.00000 1.76962060369193260588
8.10000 1.78038806090975570774
8.20000 1.79129901375119391316
8.30000 1.80235048669508228920
8.40000 1.81353510654908470123
8.50000 1.82484078331617742261
8.60000 1.83624975226056872026
8.70000 1.84774745284549100362
8.80000 1.85932157521876779839
8.90000 1.87096345241108330956
9.00000 1.88266930975941709591
9.10000 1.89444071672063678752
9.20000 1.90627831970281821174
9.30000 1.91818102368337488461
9.40000 1.93014276716257442757
9.50000 1.94215125308354910321
9.60000 1.95418881723082224785
9.70000 1.96623824589722595498
9.80000 1.97828005120104266798
9.90000 1.99029627279407826358
10.00000 2.00227798541710985870
10.10000 2.01422145033484339566
10.20000 2.02612369129651114693
10.30000 2.03798980369088206093
10.40000 2.04981787876533070305
10.50000 2.06161230484031599359
10.60000 2.07336848122879498932
10.70000 2.08508161221977112326
10.80000 2.09674360052654029794
10.90000 2.10834835172297843879
11.00000 2.11988418607102213554
11.10000 2.13134547733045850287
11.20000 2.14272230932195224577
11.30000 2.15401130175749077939
11.40000 2.16520834740423998763
11.50000 2.17631194523234651109
11.60000 2.18732055110310706375
11.70000 2.19823286930138500283
11.80000 2.20904833308146519603
11.90000 2.21976825769943831765
12.00000 2.23039060259542879916
12.10000 2.24091610150224053407
12.20000 2.25134211042968767190
12.30000 2.26166718233784344753
12.40000 2.27188509869887566019
12.50000 2.28199271364590469850
12.60000 2.29198634931558874675
12.70000 2.30186181496174960984
12.80000 2.31161800301585296335
12.90000 2.32125421284054969833
13.00000 2.33077456894591159429
13.10000 2.34018256237884141704
13.20000 2.34948453528130293160
13.30000 2.35868507123545427335
13.40000 2.36778953066652442279
13.50000 2.37680255037918536814
13.60000 2.38572616783758315719
13.70000 2.39456178330482840770
13.80000 2.40331048392857471843
13.90000 2.41196991989929260809
14.00000 2.42054119683408817622
14.10000 2.42902679044797692408
14.20000 2.43742603916508613309
14.30000 2.44574302571161388153
14.40000 2.45398109132894502015
14.50000 2.46214237830999529709
14.60000 2.47022962230093095448
14.70000 2.47824263466069843175
14.80000 2.48618318853197139062
14.90000 2.49404727187036292549
15.00000 2.50183690592992092426
15.10000 2.50954967176065275824
15.20000 2.51718433674035879100
15.30000 2.52474256821581712721
15.40000 2.53222530895692613129
15.50000 2.53963454598255140367
15.60000 2.54697756073841372977
15.70000 2.55425417596017644251
15.80000 2.56146852590969776296
15.90000 2.56862470490065948053
16.00000 2.57572522145783244648
16.10000 2.58277034669248129030
16.20000 2.58976520120376936074
16.30000 2.59670965737238324770
16.40000 2.60360779658707428752
16.50000 2.61046079189460342294
16.60000 2.61727353067443067357
16.70000 2.62404532591283567561
16.80000 2.63077831142154583484
16.90000 2.63747289661694912363
17.00000 2.64412886605683422768
17.10000 2.65074437948041304528
17.20000 2.65732398324649153044
17.30000 2.66386845569727785685
17.40000 2.67038395173147338924
17.50000 2.67688043907418472510
17.60000 2.68336905304078514484
17.70000 2.68985775854932522489
17.80000 2.69636099726205059198
17.90000 2.70288107739056843617
18.00000 2.70942409558156841900
18.10000 2.71598671670923309764
18.20000 2.72256948027483772423
18.30000 2.72916558970777733202
18.40000 2.73577780623152946872
18.50000 2.74240709734532301804
18.60000 2.74906232800149513088
18.70000 2.75575760408367557134
18.80000 2.76250695525984151321
18.90000 2.76932742092949348674
19.00000 2.77623164345952947716
19.10000 2.78322932204768207813
19.20000 2.79031970402712097538
19.30000 2.79750231812486618357
19.40000 2.80477064486741945792
19.50000 2.81211619328700569964
19.60000 2.81953364044357520057
19.70000 2.82701399510968109391
19.80000 2.83455788559662333807
19.90000 2.84216090464614617321
20.00000 2.84982375171834091442
20.10000 2.85754691496010262792
20.20000 2.86532965633677131352
20.30000 2.87317212836509327015
20.40000 2.88106939843402592064
20.50000 2.88901909957601353342
20.60000 2.89701415227972264043
20.70000 2.90504800400492521706
20.80000 2.91311387908763360791
20.90000 2.92120387468317589180
21.00000 2.92931277345267451383
21.10000 2.93743377375167387789
21.20000 2.94556718495199155082
21.30000 2.95370957962356211064
21.40000 2.96185819339582832770
21.50000 2.97001241178096762511
21.60000 2.97816681404030825319
21.70000 2.98631523542224188948
21.80000 2.99444978858437364180
21.90000 3.00256130048963363375
22.00000 3.01064166777466228570
22.10000 3.01868462771237499141
22.20000 3.02668511973644195930
22.30000 3.03464292142601186138
22.40000 3.04255773421984549857
22.50000 3.05043066347114338077
22.60000 3.05826188103373514875
22.70000 3.06605019534693854300
22.80000 3.07379283258517603044
22.90000 3.08148541100862588523
23.00000 3.08912245147727997927
23.10000 3.09669830408598247741
23.20000 3.10421019592649363490
23.30000 3.11165504566074933035
23.40000 3.11903646749456906698
23.50000 3.12635490691987815460
23.60000 3.13361639138312524879
23.70000 3.14082171193415561564
23.80000 3.14797464089372867362
23.90000 3.15507212700121960302
24.00000 3.16211339279112506655
24.10000 3.16909388651298874705
24.20000 3.17601110096202277112
24.30000 3.18286034274220080804
24.40000 3.18964123571930891852
24.50000 3.19635247399062671021
24.60000 3.20299911694118329802
24.70000 3.20958162412081366278
24.80000 3.21610782815579739075
24.90000 3.22258104241755260779
25.00000 3.22900736070096315907
25.10000 3.23538982434095567209
25.20000 3.24173284824798602650
25.30000 3.24804223192464047739
25.40000 3.25431972067081939932
25.50000 3.26057317517288668501
25.60000 3.26680688393636148833
25.70000 3.27302609304081167448
25.80000 3.27923733846819937675
25.90000 3.28544394849113199720
26.00000 3.29165023545713313382
26.10000 3.29785752880260126012
26.20000 3.30406608824036690151
26.30000 3.31027502579075746498
26.40000 3.31648518565740015880
26.50000 3.32269547623040531926
26.60000 3.32890721079245463549
26.70000 3.33511929469306989585
26.80000 3.34133455832171945050
26.90000 3.34755099133202151735
27.00000 3.35376630162597942458
27.10000 3.35997884585796164800
27.20000 3.36618439579800797341
27.30000 3.37237663286902164479
27.40000 3.37855319531437894452
27.50000 3.38470981070032058368
27.60000 3.39084460906925075801
27.70000 3.39695932859152730833
27.80000 3.40305601001746663875
27.90000 3.40913649905162934941
28.00000 3.41520608940104813698
28.10000 3.42126801224896732000
28.20000 3.42732414619641717949
28.30000 3.43337670324900410570
28.40000 3.43942746503004479337
28.50000 3.44547762757647288717
28.60000 3.45152971930562985265
28.70000 3.45758633274282827414
28.80000 3.46365237538959732136
28.90000 3.46973660819002225311
29.00000 3.47584455448873605119
29.10000 3.48198518433522344589
29.20000 3.48816351113834685156
29.30000 3.49438462256346360542
29.40000 3.50064820666830216694
29.50000 3.50695451475065470373
29.60000 3.51330059391009126331
29.70000 3.51968421178789845137
29.80000 3.52610514616708501805
29.90000 3.53256298042596828660
30.00000 3.53906430048310933482
30.10000 3.54561218257059242071
30.20000 3.55221287745484082495
30.30000 3.55886899182043507826
30.40000 3.56558374558640818358
30.50000 3.57235317130893428690
30.60000 3.57917280228951784540
30.70000 3.58603174330986646384
30.80000 3.59291847299030708189
30.90000 3.59982385257070599348
31.00000 3.60673653604778845093
31.10000 3.61365294370253547180
31.20000 3.62057135727304786399
31.30000 3.62749584623924828002
31.40000 3.63443156904198706636
31.50000 3.64138589717665051540
31.60000 3.64836484658538502369
31.70000 3.65537040013142854141
31.80000 3.66240071176407456748
31.90000 3.66945167309681297565
32.00000 3.67651519855868404922
32.10000 3.68358583134939316700
32.20000 3.69065849008547524807
32.30000 3.69773185243778865334
32.40000 3.70480872697228459764
32.50000 3.71189458237097568573
32.60000 3.71899446389316368931
32.70000 3.72611427322928463081
32.80000 3.73325639815925313844
32.90000 3.74042120013909663435
33.00000 3.74760454516441742454
33.10000 3.75480179184214729169
33.20000 3.76200082890727178531
33.30000 3.76919527020675860340
33.40000 3.77638003489399885371
33.50000 3.78355030235293686917
33.60000 3.79070632147282018906
33.70000 3.79785027153427943035
33.80000 3.80498476891695323380
33.90000 3.81211689954885827344
34.00000 3.81924773622384961936
34.10000 3.82638251884531272616
34.20000 3.83351939334758028820
34.30000 3.84065923104107219881
34.40000 3.84779998043050569377
34.50000 3.85494000316036047124
34.60000 3.86207975187385274688
34.70000 3.86922082056180918613
34.80000 3.87636334990929352636
34.90000 3.88351132602313907555
35.00000 3.89066660447396854564
35.10000 3.89783166433351762313
35.20000 3.90500850163095035482
35.30000 3.91219902093873542240
35.40000 3.91940171222024650480
35.50000 3.92661611741840635968
35.60000 3.93384003842835480386
35.70000 3.94106639434531729381
35.80000 3.94829479383467515672
35.90000 3.95551791497068054930
36.00000 3.96272971294649365466
36.10000 3.96992580823684915372
36.20000 3.97710081506189631567
36.30000 3.98424886389969370346
36.40000 3.99136463198503075576
36.50000 3.99844696419022169327
36.60000 4.00549240451582931222
36.70000 4.01250080796515229810
36.80000 4.01947012393325297123
36.90000 4.02640264395527139634
37.00000 4.03330500677868397679
37.10000 4.04017947521592164231
37.20000 4.04703015207028078302
37.30000 4.05386811472067995790
37.40000 4.06069589216934589200
37.50000 4.06752167665975690495
37.60000 4.07435121255850990978
37.70000 4.08118836138066531167
37.80000 4.08803817885413100504
37.90000 4.09490471241834881356
38.00000 4.10179210069818141191
38.10000 4.10870548358019937549
38.20000 4.11564970345400022602
38.30000 4.12262847200229771080
38.40000 4.12964833720100191293
38.50000 4.13671282267672044887
38.60000 4.14382878671657958257
38.70000 4.15099599151312117958
38.80000 4.15821750913369128918
38.90000 4.16549315050619186587
39.00000 4.17282003592163078081
39.10000 4.18019648494900296833
39.20000 4.18761559581416211918
39.30000 4.19507435244728409807
39.40000 4.20256447445199822005
39.50000 4.21008616334986664367
39.60000 4.21763444162660925129
39.70000 4.22520656607046846523
39.80000 4.23280492464996548652
39.90000 4.24043021912930433733
40.00000 4.24808349746070786903
40.10000 4.25576425359018212617
40.20000 4.26347214514719211622
40.30000 4.27120518564655238221
40.40000 4.27895909000600285009
40.50000 4.28672747140076540695
40.60000 4.29450392369537834609
40.70000 4.30228495328714831977
40.80000 4.31006738913036022149
40.90000 4.31785420593898700478
41.00000 4.32565126267224644374
41.10000 4.33346602712828475682
41.20000 4.34131215213154189977
41.30000 4.34919884731372106529
41.40000 4.35713548547081560682
41.50000 4.36512821124672121582
41.60000 4.37317616576636436785
41.70000 4.38127395241372689034
41.80000 4.38941437116934768893
41.90000 4.39758709864273182879
42.00000 4.40578053696198081518
42.10000 4.41398849535088842872
42.20000 4.42220310173684808788
42.30000 4.43042389762480854194
42.40000 4.43865190201326781178
42.50000 4.44689170437475349139
42.60000 4.45514722255651165591
42.70000 4.46341920884538919420
42.80000 4.47170683597393267218
42.90000 4.48000701317765796195
43.00000 4.48831087896348819747
43.10000 4.49661133863334912976
43.20000 4.50489889791469127039
43.30000 4.51316602324144508088
43.40000 4.52141067989549031630
43.50000 4.52963357570068795515
43.60000 4.53783656629566155643
43.70000 4.54602743265744053076
43.80000 4.55421123833864342195
43.90000 4.56239587250131112512
44.00000 4.57058368190726817590
44.10000 4.57877577969788776159
44.20000 4.58697471936035418128
44.30000 4.59517565328443130233
44.40000 4.60337753893225664029
44.50000 4.61158175423682584419
44.60000 4.61978696169974920197
44.70000 4.62799692976615964392
44.80000 4.63621564718920295393
44.90000 4.64444876345751068077
45.00000 4.65269890848258093039
45.10000 4.66097225083490493848
45.20000 4.66927166865850717336
45.30000 4.67759790251994618794
45.40000 4.68595178038976410464
45.50000 4.69433118636989650562
45.60000 4.70273526852671135981
45.70000 4.71116291113234588811
45.80000 4.71960715325693182846
45.90000 4.72806895077683908346
46.00000 4.73654294924557820165
46.10000 4.74502457221730307026
46.20000 4.75351182532924808963
46.30000 4.76200347641515272340
46.40000 4.77049911494248157144
46.50000 4.77899404729081034246
46.60000 4.78748817283907240359
46.70000 4.79598277427035803151
46.80000 4.80447498817550303208
46.90000 4.81296325069223856005
47.00000 4.82144894385681533165
47.10000 4.82992974365973567832
47.20000 4.83840665211699625283
47.30000 4.84688490318090800855
47.40000 4.85536394528988938901
47.50000 4.86384839418201849857
47.60000 4.87234303293405235585
47.70000 4.88085116370413409474
47.80000 4.88937490872156376512
47.90000 4.89791709748593029409
48.00000 4.90648024390825403433
48.10000 4.91506646393515211842
48.20000 4.92367579496802368412
48.30000 4.93231071619236088855
48.40000 4.94097503550807267180
48.50000 4.94966739738146445891
48.60000 4.95838854954500313411
48.70000 4.96713971972089788526
48.80000 4.97591970190004171453
48.90000 4.98472690208189840808
49.00000 4.99355631999329712175
49.10000 5.00240788056551821996
49.20000 5.01127664923709834493
49.30000 5.02016263002494770771
49.40000 5.02906363797407121257
49.50000 5.03797864810411835472
49.60000 5.04691105962102327991
49.70000 5.05585884632611158502
49.80000 5.06483075286963562324
49.90000 5.07382470927603095096
50.00000 5.08284545342291515948
50.10000 5.09189427879301123260
50.20000 5.10097189650648830155
50.30000 5.11007952934677915859
50.40000 5.11921515886185428458
50.50000 5.12837956610945481214
50.60000 5.13757089928469989577
50.70000 5.14678877731552142623
50.80000 5.15603188180067404827
50.90000 5.16530258518327268768
51.00000 5.17459922479992647401
51.10000 5.18392536381900467654
51.20000 5.19328331339606389473
51.30000 5.20267308606008801568
51.40000 5.21209771437470270303
51.50000 5.22156061410283735873
51.60000 5.23105986117660481126
51.70000 5.24059566794481865606
51.80000 5.25016740195996036204
51.90000 5.25977392660863324295
52.00000 5.26941134489318455598
52.10000 5.27908212593316263517
52.20000 5.28878613850834395789
52.30000 5.29852857834040562986
52.40000 5.30831047588486481889
52.50000 5.31813952253765151253
52.60000 5.32801968900097064947
52.70000 5.33795238184914871763
52.80000 5.34793726979832851516
52.90000 5.35797334880848394837
53.00000 5.36805022295935677658
53.10000 5.37816442514004958345
53.20000 5.38830915357730750166
53.30000 5.39847959005283264394
53.40000 5.40867569061641927541
53.50000 5.41889918213330483069
53.60000 5.42915376326928136119
53.70000 5.43944656020895199308
53.80000 5.44978522286420017776
53.90000 5.46017161062855239632
54.00000 5.47060879103020855005
54.10000 5.48109677689620802411
54.20000 5.49163059693084236133
54.30000 5.50220584923483210823
54.40000 5.51281509136910921658
54.50000 5.52345359592827574250
54.60000 5.53411534237559960164
54.70000 5.54479858256672836557
54.80000 5.55550402849471435787
54.90000 5.56623452358989272222
55.00000 5.57699665638208895636
55.10000 5.58779453156207238865
55.20000 5.59863648763714610219
55.30000 5.60952821577260630860
55.40000 5.62047022570442943895
55.50000 5.63146187925062669512
55.60000 5.64250282939875892801
55.70000 5.65358465017487820757
55.80000 5.66470187539865155082
55.90000 5.67585005328091802647
56.00000 5.68702358445223963535
56.10000 5.69822032022718475721
56.20000 5.70943887815168750843
56.30000 5.72067992099234651805
56.40000 5.73194671685300996570
56.50000 5.74324161300079730504
56.60000 5.75456390428684004895
56.70000 5.76591664168759900742
56.80000 5.77729491817900880129
56.90000 5.78869851477696150366
57.00000 5.80012594695347973354
57.10000 5.81157086836717495775
57.20000 5.82303186213874326933
57.30000 5.83450791717802024956
57.40000 5.84599655337428333656
57.50000 5.85749608426339453750
57.60000 5.86900804077281870612
57.70000 5.88053165347692010873
57.80000 5.89206529953309326016
57.90000 5.90360995844119092156
58.00000 5.91516555922393435082
58.10000 5.92673112560819651023
58.20000 5.93830593504629062404
58.30000 5.94989122739853119073
58.40000 5.96148539098377729137
58.50000 5.97309026851394570484
58.60000 5.98470622305297455274
58.70000 5.99633454564119529329
58.80000 6.00797582240216742368
58.90000 6.01963199920858949511
59.00000 6.03130491330076927656
59.10000 6.04299223414708683836
59.20000 6.05469846223418462320
59.30000 6.06642004270607690995
59.40000 6.07815635826761205572
59.50000 6.08990822026752715165
59.60000 6.10167215216386400696
59.70000 6.11344857707112802700
59.80000 6.12523569471836732520
59.90000 6.13703268161112207059
60.00000 6.14883842548452398346
60.10000 6.16064906146487133271
60.20000 6.17246689028219899450
60.30000 6.18428963577855075867
60.40000 6.19611425729593853492
60.50000 6.20794039677081629114
60.60000 6.21976754451329957418
60.70000 6.23159522194421739063
60.80000 6.24342627001825016346
60.90000 6.25526115471776286092
61.00000 6.26710128617728660369
61.10000 6.27895084860472530200
61.20000 6.29081052113938653478
61.30000 6.30267963305402347498
61.40000 6.31455766022696161427
61.50000 6.32644638837546777167
61.60000 6.33834262619637815994
61.70000 6.35024697643241274273
61.80000 6.36216072141666348834
61.90000 6.37408647076967414433
62.00000 6.38602753968263121520
62.10000 6.39798891960700413340
62.20000 6.40997369304851359621
62.30000 6.42198668933695314927
62.40000 6.43402973886552687886
62.50000 6.44610453984295851956
62.60000 6.45821279711678438280
62.70000 6.47035319308505754772
62.80000 6.48252583486244195006
62.90000 6.49472573065391268643
63.00000 6.50695166172678740916
63.10000 6.51919639566695367401
63.20000 6.53145576468684353287
63.30000 6.54372650918610748138
63.40000 6.55600814510857666307
63.50000 6.56830210332594248283
63.60000 6.58061651260404324132
63.70000 6.59295824065669325395
63.80000 6.60533730906068111903
63.90000 6.61776079414306119720
64.00000 6.63023699141848171689
64.10000 6.64276674727293130475
64.20000 6.65534952393982084839
64.30000 6.66798229258791598359
64.40000 6.68065930426675777208
64.50000 6.69337642067678724690
64.60000 6.70612787702217918271
64.70000 6.71891392410953572561
64.80000 6.73173475510755696916
64.90000 6.74459088330085444627
65.00000 6.75748787689693158505
65.10000 6.77042449497503812166
65.20000 6.78340658221648984477
65.30000 6.79642938778885570788
65.40000 6.80949437575426741023
65.50000 6.82259240128486643862
65.60000 6.83572085468869917925
65.70000 6.84887495700374135542
65.80000 6.86204624204085351630
65.90000 6.87523290924554787915
66.00000 6.88843477135829457075
66.10000 6.90165011203161471886
66.20000 6.91488316895621888713
66.30000 6.92813704807439559067
66.40000 6.94141216949541183200
66.50000 6.95471333881742389676
66.60000 6.96804298702053071655
66.70000 6.98139471280703337371
66.80000 6.99476754411410015085
66.90000 7.00815430845654253991
67.00000 7.02155043469182808945
67.10000 7.03494752891654480462
67.20000 7.04834046944215089113
67.30000 7.06172573368790640403
67.40000 7.07510188757186732854
67.50000 7.08846955908904217676
67.60000 7.10182728504354715696
67.70000 7.11517815114850093378
67.80000 7.12851962111257711588
67.90000 7.14185396508588657658
68.00000 7.15517588824411779043
68.10000 7.16848519710252313777
68.20000 7.18177667674907585607
68.30000 7.19504677048050883620
68.40000 7.20829339713846553414
68.50000 7.22151393108529563542
68.60000 7.23470596056577823929
68.70000 7.24787117144268783256
68.80000 7.26100879418569496611
68.90000 7.27411864104545658049
69.00000 7.28720562259862405208
69.10000 7.30026888326690334105
69.20000 7.31331357206717890640
69.30000 7.32634340088328101022
69.40000 7.33936081311077116062
69.50000 7.35236751692045111412
69.60000 7.36536843792101142978
69.70000 7.37836493252543046102
69.80000 7.39135653877486821914
69.90000 7.40433956815548809956
70.00000 7.41731302376359197968
70.10000 7.43027247325897194786
70.20000 7.44321232213780127633
70.30000 7.45612598444728534349
70.40000 7.46901044713381024201
70.50000 7.48186095686253715079
70.60000 7.49467499970138798546
70.70000 7.50745182004027249288
70.80000 7.52019145599425546965
70.90000 7.53289467516067159302
71.00000 7.54556309206450145099
71.10000 7.55819618603896785618
71.20000 7.57079588020235822286
71.30000 7.58336268892389189543
71.40000 7.59589591848789091871
71.50000 7.60839704090250537182
71.60000 7.62086429188238464855
71.70000 7.63330108256696501177
71.80000 7.64570652284306554784
71.90000 7.65808450099070139530
72.00000 7.67043615097616205950
72.10000 7.68276583278515654643
72.20000 7.69507596845450252894
72.30000 7.70736872919240837328
72.40000 7.71965153601857860440
72.50000 7.73192559106591506261
72.60000 7.74419279927798543441
72.70000 7.75645554740288574806
72.80000 7.76871751783709793037
72.90000 7.78098035953657962965
73.00000 7.79324259306111938256
73.10000 7.80550391998069526304
73.20000 7.81776585008159476277
73.30000 7.83002973513638707944
73.40000 7.84229555299090981664
73.50000 7.85456862843848350826
73.60000 7.86685179230351332795
73.70000 7.87915197697981962209
73.80000 7.89147155774365064016
73.90000 7.90381601083495617070
74.00000 7.91618437568876992108
74.10000 7.92857816782334561350
74.20000 7.94099490603690036141
74.30000 7.95343190908710803932
74.40000 7.96589088937031574754
74.50000 7.97837569511075355702
74.60000 7.99089039493672444652
74.70000 8.00344534299110460289
74.80000 8.01605017767441373443
74.90000 8.02871677033764842223
75.00000 8.04145490818458796137
75.10000 8.05427175348094397782
75.20000 8.06716989606565804350
75.30000 8.08014846622145922559
75.40000 8.09320135544705201671
75.50000 8.10631900720098727598
75.60000 8.11948891319509100048
75.70000 8.13270152955590766035
75.80000 8.14595007990215957719
75.90000 8.15922798356449897771
76.00000 8.17253662413115160705
76.10000 8.18587852970956318966
76.20000 8.19926042518781080337
76.30000 8.21269148764916165714
76.40000 8.22617225485468423521
76.50000 8.23970863297823171273
76.60000 8.25329742595594333764
76.70000 8.26693587120754191229
76.80000 8.28061811491569752368
76.90000 8.29433658151729456328
77.00000 8.30808499917766849998
77.10000 8.32185714295150586971
77.20000 8.33564643972271655033
77.30000 8.34945036612931785622
77.40000 8.36326554824824392290
77.50000 8.37709031501278491498
77.60000 8.39092219175163130054
77.70000 8.40475804817598541677
77.80000 8.41859721435537026251
77.90000 8.43243473471796282007
78.00000 8.44626824593169074895
78.10000 8.46009701572286935674
78.20000 8.47391607237350445544
78.30000 8.48772187549810093328
78.40000 8.50151226802867114465
78.50000 8.51528345502773031441
78.60000 8.52903108106055620088
78.70000 8.54275241845091750871
78.80000 8.55644502381514749600
78.90000 8.57010581031447942530
79.00000 8.58373171976967136619
79.10000 8.59732193397548653178
79.20000 8.61087692047610212501
79.30000 8.62439413403927174671
79.40000 8.63787395893787049416
79.50000 8.65131768826656833226
79.60000 8.66472838481449457604
79.70000 8.67810337614354534142
79.80000 8.69145012348307732035
79.90000 8.70476637039627847587
80.00000 8.71805680861497942556
80.10000 8.73132021436638183270
80.20000 8.74455677699361730206
80.30000 8.75776178601045302489
80.40000 8.77093235911359653896
80.50000 8.78406481357901866887
80.60000 8.79715367407640549283
80.70000 8.81019651216753507438
80.80000 8.82319004175020589247
80.90000 8.83613025238220444375
81.00000 8.84902179033462432574
81.10000 8.86186194077525674019
81.20000 8.87465365974362967985
81.30000 8.88739494250154272955
81.40000 8.90008755639690322254
81.50000 8.91272907369970491464
81.60000 8.92532184988451831011
81.70000 8.93786142626120602576
81.80000 8.95035019806431931547
81.90000 8.96278949015277274463
82.00000 8.97517826827734937553
82.10000 8.98752133154074911651
82.20000 8.99982271681114838614
82.30000 9.01208156276068109576
82.40000 9.02430368812502896256
82.50000 9.03649139734432547531
82.60000 9.04864087794835628374
82.70000 9.06075607930822735488
82.80000 9.07283304753537278490
82.90000 9.08487314729523342286
83.00000 9.09687374487532392508
83.10000 9.10883658904357554728
83.20000 9.12076071910687721666
83.30000 9.13265062931041942746
83.40000 9.14450782966967555759
83.50000 9.15633476572558480633
83.60000 9.16813403380802455859
83.70000 9.17990982196067109056
83.80000 9.19166009883377922115
83.90000 9.20338860869592966683
84.00000 9.21509257084148883917
84.10000 9.22677102863672454751
84.20000 9.23842315871236762001
84.30000 9.25004696072246975919
84.40000 9.26164094142360930254
84.50000 9.27320905352796411332
84.60000 9.28475167843050070659
84.70000 9.29627447463412624899
84.80000 9.30778169027158694027
84.90000 9.31928511266341716703
85.00000 9.33079084402501222414
85.10000 9.34231203953084624219
85.20000 9.35385709666199679214
85.30000 9.36543290515275647180
85.40000 9.37704377446463667728
85.50000 9.38868982742176865019
85.60000 9.40037049068232203790
85.70000 9.41207903698077750050
85.80000 9.42380882444311897555
85.90000 9.43555617788670685417
86.00000 9.44731628632629193398
86.10000 9.45908945181966233000
86.20000 9.47087934110925098105
86.30000 9.48269126423659329292
86.40000 9.49453485162517058417
86.50000 9.50641428728897760317
86.60000 9.51833673583798988302
86.70000 9.53030199251136007777
86.80000 9.54231103828983348655
86.90000 9.55436123452897294733
87.00000 9.56644854429406315405
87.10000 9.57857033487670330005
87.20000 9.59072623963435836741
87.30000 9.60291852173348391573
87.40000 9.61514818542127305887
87.50000 9.62742123414925685571
87.60000 9.63974193540371701998
87.70000 9.65211366113200098799
87.80000 9.66453904185833376262
87.90000 9.67701631344026411422
88.00000 9.68954440868372304091
88.10000 9.70211745631632723947
88.20000 9.71473200357009333799
88.30000 9.72738226265083097459
88.40000 9.74006137326510894917
88.50000 9.75276664641316023321
88.60000 9.76549359576217222558
88.70000 9.77823941919878539849
88.80000 9.79100391627875920542
88.90000 9.80378600108029693828
89.00000 9.81658360224803464185
89.10000 9.82939536054039287314
89.20000 9.84221993020411020727
89.30000 9.85505097095768449886
89.40000 9.86788699536217834570
89.50000 9.88072065167521067894
89.60000 9.89354627105068933482
89.70000 9.90636008509164782823
89.80000 9.91915779110872900524
89.90000 9.93193859693433666568
90.00000 9.94470296845174757882
90.10000 9.95745290453838902815
90.20000 9.97019396138114255894
90.30000 9.98293114185578262921
90.40000 9.99566962455612575454
90.50000 10.00841370319437784580
90.60000 10.02116407847476569796
90.70000 10.03392280929736871772
90.80000 10.04668553460025442235
90.90000 10.05944784810190265544
91.00000 10.07220563762108661605
91.10000 10.08494939124763283013
91.20000 10.09767441673145846929
91.30000 10.11037567573243046799
91.40000 10.12304761682972624354
91.50000 10.13569285939570092693
91.60000 10.14830944193962780840
91.70000 10.16090061024439900017
91.80000 10.17347062480552896986
91.90000 10.18602265800601878869
92.00000 10.19856183880678344735
92.10000 10.21108915236866394876
92.20000 10.22360727572499236207
92.30000 10.23611688340485881538
92.40000 10.24861652605140651527
92.50000 10.26110698654531133039
92.60000 10.27358635727295573113
92.70000 10.28605295892049157789
92.80000 10.29850770199260471476
92.90000 10.31094643752992250020
93.00000 10.32337303375912111575
93.10000 10.33578884279980828208
93.20000 10.34819340514149841718
93.30000 10.36059345774063272601
93.40000 10.37299160674436292585
93.50000 10.38538970186896742047
93.60000 10.39778937046918641802
93.70000 10.41019248707707613634
93.80000 10.42259290032888121342
93.90000 10.43499044167008329320
94.00000 10.44737918479486414012
94.10000 10.45975463711558580076
94.20000 10.47211237083827323843
94.30000 10.48445332939295409594
94.40000 10.49677710302652849467
94.50000 10.50908689659115912289
94.60000 10.52138868858127491619
94.70000 10.53368745176996411151
94.80000 10.54598802173783999789
94.90000 10.55829526331542785388
95.00000 10.57061157676796863202
95.10000 10.58293532331455760938
95.20000 10.59526501325101353408
95.30000 10.60760071508071989232
95.40000 10.61993858794795479583
95.50000 10.63227924799367748434
95.60000 10.64462242457429769402
95.70000 10.65697087765773149952
95.80000 10.66932871900106937557
95.90000 10.68169886999207631192
96.00000 10.69408696865487437204
96.10000 10.70649593711635422297
96.20000 10.71893027919232246369
96.30000 10.73139129847388427620
96.40000 10.74387963101676786465
96.50000 10.75639427347473164387
96.60000 10.76893190427973687816
96.70000 10.78149101646340008672
96.80000 10.79406618412042163257
96.90000 10.80665615348989439660
97.00000 10.81925828414434332104
97.10000 10.83187101732036873869
97.20000 10.84449754531117038603
97.30000 10.85713903250322202486
97.40000 10.86980053657586671725
97.50000 10.88248452629384628614
97.60000 10.89519504565429980444
97.70000 10.90793194997012254463
97.80000 10.92069357068963820855
97.90000 10.93347687855811949171
98.00000 10.94627354771832842121
98.10000 10.95907758203011354153
98.20000 10.97188459682114046250
98.30000 10.98468772195454812602
98.40000 10.99749006528185048307
98.50000 11.01028933450474770038
98.60000 11.02309057565712829246
98.70000 11.03589676973579705294
98.80000 11.04871287674021330841
98.90000 11.06154071638648356333
99.00000 11.07438039306994366709
99.10000 11.08722957512385056863
99.20000 11.10008750667403522519
99.30000 11.11295325424637067027
99.40000 11.12582151492234752181
99.50000 11.13869263730299723903
99.60000 11.15156638171813063256
99.70000 11.16444387765409477764
99.80000 11.17732408857518097151
99.90000 11.19020875822765873033
100.00000 11.20309782244241586002
100.10000 11.21599100162237113052
100.20000 11.22888851419818844039
100.30000 11.24179115215480241755
100.40000 11.25470214148064426686
100.50000 11.26762156716886724888
100.60000 11.28055227196066850440
100.70000 11.29349506630228266820
100.80000 11.30645254308512100252
100.90000 11.31942516575806511922
101.00000 11.33241320989593990016
101.10000 11.34541237578824192471
101.20000 11.35842260347311606401
101.30000 11.37144523727613085672
101.40000 11.38447344159970360462
101.50000 11.39751279450130733653
101.60000 11.41056348789953492890
101.70000 11.42362533321025020389
101.80000 11.43670598418084716655
101.90000 11.44980517692336108336
102.00000 11.46292660914249245547
102.10000 11.47607041410673813054
102.20000 11.48923748697871594309
102.30000 11.50242438426234558656
102.40000 11.51563027929505037910
102.50000 11.52884921238373210079
102.60000 11.54208161176839019494
102.70000 11.55532381457469152822
102.80000 11.56857273215784385250
102.90000 11.58182915681413425329
103.00000 11.59509399360013812561
103.10000 11.60836894754064921816
103.20000 11.62165435413233239392
103.30000 11.63495500455266049500
103.40000 11.64827068505784681741
103.50000 11.66160290578435019282
103.60000 11.67495445881331907133
103.70000 11.68832301977533473403
103.80000 11.70170742367834968422
103.90000 11.71510434797219379850
104.00000 11.72851229586894366743
104.10000 11.74193067760485460446
104.20000 11.75535707702207572545
104.30000 11.76878953571220084804
104.40000 11.78223167335925371804
104.50000 11.79568654531481690135
104.60000 11.80915665007764218709
104.70000 11.82264598229516470706
104.80000 11.83615933448367363604
104.90000 11.84969650934541867433
105.00000 11.86326049133887980985
105.10000 11.87685041549534714017
105.20000 11.89046176440814261449
105.30000 11.90409424103199041874
105.40000 11.91774188163550553409
105.50000 11.93140280310827491258
105.60000 11.94507198048772747536
105.70000 11.95874929107559307729
105.80000 11.97243599845169353996
105.90000 11.98613132828186560913
106.00000 11.99984057707726382109
106.10000 12.01356753848626765191
106.20000 12.02731237581534671931
106.30000 12.04107852965198462582
106.40000 12.05486704095893377846
106.50000 12.06867822339704274543
106.60000 12.08250815919501045051
106.70000 12.09635985702343430410
106.80000 12.11022796819362108576
106.90000 12.12411343073533768891
107.00000 12.13801603400860564211
107.10000 12.15193797758505678261
107.20000 12.16588228705859211840
107.30000 12.17985281821660601957
107.40000 12.19385209659302042823
107.50000 12.20788605493588312432
107.60000 12.22195712889236901204
107.70000 12.23606538924821208802
107.80000 12.25020974200658329283
107.90000 12.26438981028946258272
108.00000 12.27859717943861858980
108.10000 12.29282998809903821407
108.20000 12.30708079893660241504
108.30000 12.32134637276925187569
108.40000 12.33562248472423056747
108.50000 12.34990823854371802190
108.60000 12.36420491133716207952
108.70000 12.37851299177817238356
108.80000 12.39283676222038357564
108.90000 12.40717766594715931409
109.00000 12.42153604799913624595
