# Supplementary material for: Direct tracking of H2 roaming reaction in real time
Source: Nat Commun. 2024 Aug 6;15:6656. doi: 10.1038/s41467-024-49671-6 (PMC11303762; doi:10.1038/s41467-024-49671-6)
Supplement: Supplementary file 8 — Source Data [file 41467_2024_49671_MOESM8_ESM.zip › SourceData/Data-Fig7-SuppInfo/FigS7.R21.dat]

# Bond Length
# X-Axis:  Time in Trajectory (femtosec)
# Y-Axis:  Bond Length (Angstroms)
#                  X                   Y
0 1.09375621605730771727
.10000 1.09679669815376450193
.20000 1.10039128859737889148
.30000 1.10451359896291000804
.40000 1.10913017984950711555
.50000 1.11420465654070931099
.60000 1.11970353405711817463
.70000 1.12559436442885587148
.80000 1.13185008293280607949
.90000 1.13844122991571242548
1.00000 1.14534697492288335811
1.10000 1.15254526927969297877
1.20000 1.16001642130876750791
1.30000 1.16774620299147194443
1.40000 1.17572320035499852340
1.50000 1.18393963598360875216
1.60000 1.19238778756787005261
1.70000 1.20106014155037215605
1.80000 1.20994066758209263853
1.90000 1.21900811391639227267
2.00000 1.22823677824636076967
2.10000 1.23759141785728297769
2.20000 1.24703977763983134300
2.30000 1.25654776993156929481
2.40000 1.26609232825967316971
2.50000 1.27565507781453212071
2.60000 1.28522121630869446209
2.70000 1.29478445183783389452
2.80000 1.30433460659947223528
2.90000 1.31386122034901387829
3.00000 1.32335086157753341298
3.10000 1.33278390035969447105
3.20000 1.34214447340888007696
3.30000 1.35141521082197384004
3.40000 1.36058263617466469562
3.50000 1.36963606780377976434
3.60000 1.37857309711853872373
3.70000 1.38738743523862143992
3.80000 1.39607885148225062567
3.90000 1.40464504414958870419
4.00000 1.41308238219892898075
4.10000 1.42138633153481534384
4.20000 1.42955153663342966587
4.30000 1.43757419516280967500
4.40000 1.44545267195954914807
4.50000 1.45318660988360335221
4.60000 1.46077570680991269009
4.70000 1.46822269654810880804
4.80000 1.47552933982994726488
4.90000 1.48269612330308599886
5.00000 1.48972454494278907950
5.10000 1.49661211238283114464
5.20000 1.50335361501045388612
5.30000 1.50994493754375030190
5.40000 1.51637608719407073087
5.50000 1.52264096187742171223
5.60000 1.52872930352302725786
5.70000 1.53463582458966466028
5.80000 1.54035341703324695159
5.90000 1.54587786247523449034
6.00000 1.55120707824100648022
6.10000 1.55633938170149765056
6.20000 1.56127478319000592253
6.30000 1.56601038579985158411
6.40000 1.57054869742806765348
6.50000 1.57488653391474523712
6.60000 1.57902311766040968245
6.70000 1.58295454905186712375
6.80000 1.58667955299423960277
6.90000 1.59019343882591843625
7.00000 1.59349441848159606285
7.10000 1.59657588186499923715
7.20000 1.59943691737873801022
7.30000 1.60207328330572943238
7.40000 1.60448385207330771690
7.50000 1.60666600136244869753
7.60000 1.60862110480187347316
7.70000 1.61034899514297831600
7.80000 1.61184770712992609325
7.90000 1.61311972171007815745
8.00000 1.61416446336982651341
8.10000 1.61498202251789787531
8.20000 1.61556918083318239560
8.30000 1.61592795409263218797
8.40000 1.61605432526570714908
8.50000 1.61594674708141295233
8.60000 1.61560368056618390460
8.70000 1.61502360741445510301
8.80000 1.61420850607999213330
8.90000 1.61315835917618453755
9.00000 1.61187565712092072651
9.10000 1.61036736354007125040
9.20000 1.60863741979042623537
9.30000 1.60669145909101041688
9.40000 1.60453313281371662674
9.50000 1.60216766215056281793
9.60000 1.59959582545904388841
9.70000 1.59681717660757895543
9.80000 1.59383279856263467470
9.90000 1.59064158837684110138
10.00000 1.58724518469359358141
10.10000 1.58364371075977818881
10.20000 1.57984278274105490183
10.30000 1.57584346254410688531
10.40000 1.57165350981506098630
10.50000 1.56727636322315535647
10.60000 1.56271736855357181379
10.70000 1.55798039092281260971
10.80000 1.55306688301373550343
10.90000 1.54797949166905954846
11.00000 1.54271775912251687542
11.10000 1.53728182017644377007
11.20000 1.53166748242299640458
11.30000 1.52587043264262775346
11.40000 1.51988699287578614372
11.50000 1.51371311520578429584
11.60000 1.50734340645720144404
11.70000 1.50077771763076226717
11.80000 1.49401436621272153013
11.90000 1.48705515183633992882
12.00000 1.47990303596350527927
12.10000 1.47255969662693131851
12.20000 1.46502738242361872927
12.30000 1.45731206464264200848
12.40000 1.44941528879683065112
12.50000 1.44134261049654672311
12.60000 1.43309840041359337217
12.70000 1.42468845126539858535
12.80000 1.41612140852223542676
12.90000 1.40740441935393964429
13.00000 1.39854437848857695803
13.10000 1.38955139787414844657
13.20000 1.38043411485155639788
13.30000 1.37120262955480070068
13.40000 1.36186869195308253110
13.50000 1.35244559642818904776
13.60000 1.34294808989811665020
13.70000 1.33339216990201348639
13.80000 1.32379434231945560162
13.90000 1.31417199976182721894
14.00000 1.30453763654445784640
14.10000 1.29490396779568175049
14.20000 1.28528312864286832200
14.30000 1.27568156025004923640
14.40000 1.26610905562554128665
14.50000 1.25657722751966184117
14.60000 1.24709906907590946208
14.70000 1.23769275563525861658
14.80000 1.22837922382218757550
14.90000 1.21918512950289875162
15.00000 1.21012991178385471722
15.10000 1.20123737583626659314
15.20000 1.19252485263746180762
15.30000 1.18400801139223715980
15.40000 1.17569952564972994463
15.50000 1.16761005652529389303
15.60000 1.15975529144470817542
15.70000 1.15215303606508801318
15.80000 1.14482069607165994839
15.90000 1.13778741726695149807
16.00000 1.13107767383544442411
16.10000 1.12471772267267132274
16.20000 1.11873378291441614979
16.30000 1.11314621254217992330
16.40000 1.10797630233186846801
16.50000 1.10324464650683893540
16.60000 1.09896841651705350544
16.70000 1.09516863290956247145
16.80000 1.09186572156378276879
16.90000 1.08907569108258035712
17.00000 1.08681328843734699709
17.10000 1.08508772933850837091
17.20000 1.08389784157779371417
17.30000 1.08323910547210212872
17.40000 1.08310183162710975077
17.50000 1.08347433130139266811
17.60000 1.08434680552072453643
17.70000 1.08571545851802257554
17.80000 1.08757626989007074418
17.90000 1.08993156415896131253
18.00000 1.09277580126117360871
18.10000 1.09610316959125704372
18.20000 1.09989853936215407631
18.30000 1.10414228480345774682
18.40000 1.10881094565079037192
18.50000 1.11388221351586362423
18.60000 1.11933141244137341506
18.70000 1.12514615362627445636
18.80000 1.13131649870140230356
18.90000 1.13783942863085914421
19.00000 1.14471258885145488732
19.10000 1.15192769936745596082
19.20000 1.15947822269631265377
19.30000 1.16734238442969250391
19.40000 1.17550181195053884952
19.50000 1.18392742194485891551
19.60000 1.19259565763967126730
19.70000 1.20148206275790900797
19.80000 1.21056886485527951562
19.90000 1.21983587046700672106
20.00000 1.22926854349161639970
20.10000 1.23884613160714999263
20.20000 1.24855068012516015768
20.30000 1.25835899096640939445
20.40000 1.26824738835410183548
20.50000 1.27819215640411438099
20.60000 1.28817202512630276417
20.70000 1.29817252978870262335
20.80000 1.30818521329779599370
20.90000 1.31820244483045926415
21.00000 1.32822193645866276966
21.10000 1.33824230699115173355
21.20000 1.34826437416183329189
21.30000 1.35828250930577766900
21.40000 1.36829391367425149414
21.50000 1.37828852681396140249
21.60000 1.38825811136474185558
21.70000 1.39819242402682185324
21.80000 1.40808130561555286916
21.90000 1.41791680264076143008
22.00000 1.42769249506117387869
22.10000 1.43740830184398197665
22.20000 1.44706428034866509173
22.30000 1.45666080134944250513
22.40000 1.46619986307188011549
22.50000 1.47568261535907510331
22.60000 1.48510323647482500528
22.70000 1.49445687264671508820
22.80000 1.50373443622535957404
22.90000 1.51292596277312922580
23.00000 1.52202407981279980799
23.10000 1.53102442121639588169
23.20000 1.53992554225131287676
23.30000 1.54872856019445834974
23.40000 1.55744023958128165476
23.50000 1.56606673473961511127
23.60000 1.57461562138256458998
23.70000 1.58309395037186595901
23.80000 1.59150509001416643285
23.90000 1.59985091725729244587
24.00000 1.60813122770189373622
24.10000 1.61634588090977606821
24.20000 1.62449366754013541153
24.30000 1.63257246663172658076
24.40000 1.64058277130384372447
24.50000 1.64852435656316585706
24.60000 1.65639917953674439750
24.70000 1.66420872486296021100
24.80000 1.67195238774882581881
24.90000 1.67963176490324807145
25.00000 1.68724115709817842269
25.10000 1.69477962191106133207
25.20000 1.70224052086948041844
25.30000 1.70961635517299611495
25.40000 1.71690193101819301320
25.50000 1.72409110112603968512
25.60000 1.73118073874942358659
25.70000 1.73816627873658853812
25.80000 1.74504651956731514521
25.90000 1.75181977972649914933
26.00000 1.75848694298081155812
26.10000 1.76504647234966592536
26.20000 1.77150243512844204049
26.30000 1.77785718947389022279
26.40000 1.78411623766698564286
26.50000 1.79028986356846694849
26.60000 1.79639107461961077290
26.70000 1.80243180017691654129
26.80000 1.80842278751457895911
26.90000 1.81437817198014152035
27.00000 1.82030323028032887133
27.10000 1.82620243413428841043
27.20000 1.83207612441350263888
27.30000 1.83792530971473375594
27.40000 1.84374774823048936517
27.50000 1.84954394446225580888
27.60000 1.85531232756994314108
27.70000 1.86105156162127867036
27.80000 1.86675826545217150137
27.90000 1.87242814840436534172
28.00000 1.87805300151566542523
28.10000 1.88362704066516309926
28.20000 1.88914486012984192222
28.30000 1.89460124057860787625
28.40000 1.89999846130516642584
28.50000 1.90533641176171301342
28.60000 1.91062095928234808004
28.70000 1.91585421362430393042
28.80000 1.92104119883567307110
28.90000 1.92618076388795867343
29.00000 1.93127396156682027586
29.10000 1.93631934992242434079
29.20000 1.94132075682459028303
29.30000 1.94628304416032972847
29.40000 1.95121033763764177121
29.50000 1.95610975104491516871
29.60000 1.96098688139824127687
29.70000 1.96584450496039996433
29.80000 1.97068520258538502073
29.90000 1.97550697092518506759
30.00000 1.98031200643610702722
30.10000 1.98509963643667014802
30.20000 1.98987391028753377140
30.30000 1.99463836904061383795
30.40000 1.99939999538011402887
30.50000 2.00416106122287487176
30.60000 2.00892818629910213124
30.70000 2.01369709476326155819
30.80000 2.01846594102996942295
30.90000 2.02322981394254864316
31.00000 2.02798156189399315751
31.10000 2.03271476992961312028
31.20000 2.03742353292730964274
31.30000 2.04210487326263437424
31.40000 2.04675866845849708740
31.50000 2.05138280117120022616
31.60000 2.05597907791227291953
31.70000 2.06054614017594859583
31.80000 2.06508226008190772991
31.90000 2.06958445359932098616
32.00000 2.07404791370835982430
32.10000 2.07846704111684195837
32.20000 2.08283718354603992315
32.30000 2.08715494737333768465
32.40000 2.09141874053595493739
32.50000 2.09562609202047300716
32.60000 2.09978160724823951868
32.70000 2.10388574643230091920
32.80000 2.10794216346416867244
32.90000 2.11195297582024775535
33.00000 2.11591654197985795698
33.10000 2.11983216020184013057
33.20000 2.12369676975268764474
33.30000 2.12750566122889553170
33.40000 2.13125358519276161709
33.50000 2.13493603308717425375
33.60000 2.13855073318544397818
33.70000 2.14209881391615545612
33.80000 2.14558138916844634341
33.90000 2.14900344898955432085
34.00000 2.15237132422149687029
34.10000 2.15568964219666834674
34.20000 2.15896496807011669491
34.30000 2.16219514744460565769
34.40000 2.16538141022730681426
34.50000 2.16851984892414577132
34.60000 2.17160512872299138894
34.70000 2.17462971556837694197
34.80000 2.17758962477804802751
34.90000 2.18048351446966917902
35.00000 2.18330853464873351600
35.10000 2.18606927635104921896
35.20000 2.18876648474797329166
35.30000 2.19141066195521646229
35.40000 2.19400421937128461849
35.50000 2.19655201561811415256
35.60000 2.19905509762852463186
35.70000 2.20151211726145173175
35.80000 2.20392208945711145798
35.90000 2.20628133948687514162
36.00000 2.20858465072498409772
36.10000 2.21083158422187373996
36.20000 2.21302026009456135751
36.30000 2.21515116545485446019
36.40000 2.21722505035754094963
36.50000 2.21924820997517084850
36.60000 2.22122417251613755257
36.70000 2.22315730227372799820
36.80000 2.22505329410466031650
36.90000 2.22691415337322781136
37.00000 2.22874405487462826344
37.10000 2.23054184638396775360
37.20000 2.23230987687036855075
37.30000 2.23404378025275055261
37.40000 2.23574288292974333243
37.50000 2.23740287659889272790
37.60000 2.23902117595814622523
37.70000 2.24060063446746350331
37.80000 2.24213887429079646649
37.90000 2.24364085251583881922
38.00000 2.24511025091976273752
38.10000 2.24655166172180425110
38.20000 2.24797316361761756686
38.30000 2.24937660729634156120
38.40000 2.25076629488647710201
38.50000 2.25214548800205178929
38.60000 2.25351287033511304062
38.70000 2.25486949897017321821
38.80000 2.25621413717537015170
38.90000 2.25754428862337050718
39.00000 2.25885764873597114417
39.10000 2.26014963559694427591
39.20000 2.26141728842290404914
39.30000 2.26265293383320279820
39.40000 2.26385116392884803976
39.50000 2.26500696361556469277
39.60000 2.26611646987197019489
39.70000 2.26717741337395120054
39.80000 2.26818982184296030316
39.90000 2.26915298383471712543
40.00000 2.27006925459665216796
40.10000 2.27093860958283062082
40.20000 2.27176029178608542735
40.30000 2.27252971764199378533
40.40000 2.27324621851021672385
40.50000 2.27390494939718181704
40.60000 2.27450616641634981521
40.70000 2.27504752235156617618
40.80000 2.27552990851032322791
40.90000 2.27595187204321172569
41.00000 2.27631215564671621774
41.10000 2.27660423939932959090
41.20000 2.27682659560845783792
41.30000 2.27697324220597726373
41.40000 2.27704142191946082305
41.50000 2.27703184477380552948
41.60000 2.27694710230475051323
41.70000 2.27679351552946056786
41.80000 2.27657601222120409128
41.90000 2.27630445206083977381
42.00000 2.27598671576900905249
42.10000 2.27563004311091832623
42.20000 2.27523908163384007919
42.30000 2.27482495668699748859
42.40000 2.27439173544818351725
42.50000 2.27394981374281873134
42.60000 2.27350295697278564150
42.70000 2.27305900833700311573
42.80000 2.27261823585066746247
42.90000 2.27218105255501151492
43.00000 2.27174848674583692348
43.10000 2.27131725321387016491
43.20000 2.27088872545552086106
43.30000 2.27046067884691630041
43.40000 2.27003768922037944211
43.50000 2.26962100557119447893
43.60000 2.26921120320277812610
43.70000 2.26881091477209708878
43.80000 2.26841755960515347091
43.90000 2.26803130489109431075
44.00000 2.26765143671023655848
44.10000 2.26727769878460190353
44.20000 2.26691318057882401999
44.30000 2.26656303743553534549
44.40000 2.26622942974757081412
44.50000 2.26591639927292992792
44.60000 2.26562146271326622953
44.70000 2.26534185448068742470
44.80000 2.26507188433060552172
44.90000 2.26480174937233744622
45.00000 2.26452414383817069516
45.10000 2.26423253779509139885
45.20000 2.26392052488664009638
45.30000 2.26358400004969994486
45.40000 2.26322406148507532166
45.50000 2.26284003133186593358
45.60000 2.26243193852212933261
45.70000 2.26200124087896998660
45.80000 2.26154718281379219160
45.90000 2.26107383481853595129
46.00000 2.26058301430692874256
46.10000 2.26007810539459011856
46.20000 2.25956412031812011599
46.30000 2.25904607026682835643
46.40000 2.25852935099059538434
46.50000 2.25801822517910603333
46.60000 2.25751367028884234838
46.70000 2.25702257513499408063
46.80000 2.25654223902257145406
46.90000 2.25608050859205820141
47.00000 2.25563833163851868426
47.10000 2.25522230338252907231
47.20000 2.25483631755078843017
47.30000 2.25448505927739516700
47.40000 2.25416929673372137339
47.50000 2.25388808472470522530
47.60000 2.25363872450000290635
47.70000 2.25341758766234892453
47.80000 2.25322298249818142582
47.90000 2.25304894374733901385
48.00000 2.25289609931239394473
48.10000 2.25276467848375144040
48.20000 2.25265212158246928902
48.30000 2.25255872097976615655
48.40000 2.25247852750542330225
48.50000 2.25240692045065427160
48.60000 2.25233861122722841804
48.70000 2.25226550400524493758
48.80000 2.25218549663410273902
48.90000 2.25209269849200479130
49.00000 2.25198754230479703157
49.10000 2.25186921661916236604
49.20000 2.25173703155253011440
49.30000 2.25159195733107911632
49.40000 2.25143191153141471146
49.50000 2.25125487911919915510
49.60000 2.25106038335403166501
49.70000 2.25085018598084399474
49.80000 2.25062459455392071390
49.90000 2.25038851925017605391
50.00000 2.25014379199796918222
50.10000 2.24988986344687548130
50.20000 2.24962664403540526700
50.30000 2.24935474532675703513
50.40000 2.24907322727340294130
50.50000 2.24878326333597564864
50.60000 2.24848971586373950219
50.70000 2.24819678423620204234
50.80000 2.24790744822334711708
50.90000 2.24762237097204565085
51.00000 2.24733740832679595210
51.10000 2.24704990016287800283
51.20000 2.24675163781335652996
51.30000 2.24643454740573289644
51.40000 2.24609598605691827187
51.50000 2.24573095509613528593
51.60000 2.24534286116597346710
51.70000 2.24493006321577866654
51.80000 2.24449517820912237307
51.90000 2.24404154228258439342
52.00000 2.24357070724459228040
52.10000 2.24308246372018164373
52.20000 2.24258080443358829709
52.30000 2.24206997459468244848
52.40000 2.24154856277841993132
52.50000 2.24102080953546703115
52.60000 2.24048855434813591908
52.70000 2.23995211579913020246
52.80000 2.23941359932326927003
52.90000 2.23887812795828616536
53.00000 2.23835161017879405013
53.10000 2.23784063078629439742
53.20000 2.23735243994950424529
53.30000 2.23689780131413245573
53.40000 2.23648208585269021376
53.50000 2.23610782842196588022
53.60000 2.23577792574866433222
53.70000 2.23549463252721767746
53.80000 2.23525813358122018936
53.90000 2.23507017953553306316
54.00000 2.23493300047674807248
54.10000 2.23484825576077983523
54.20000 2.23482032846983025647
54.30000 2.23485421948323063321
54.40000 2.23495221481399910489
54.50000 2.23511733604614144874
54.60000 2.23535060625822185585
54.70000 2.23565289150574535247
54.80000 2.23602520045079098388
54.90000 2.23646242750845246566
55.00000 2.23696618063237603341
55.10000 2.23753214123596445825
55.20000 2.23815781057971870617
55.30000 2.23883759603259298134
55.40000 2.23956811998161824164
55.50000 2.24034519904143343603
55.60000 2.24116512023590086926
55.70000 2.24202449524531288070
55.80000 2.24291944412187929117
55.90000 2.24384533118082806950
56.00000 2.24479954463845167628
56.10000 2.24577640027452421352
56.20000 2.24677254231887033714
56.30000 2.24778174373803472262
56.40000 2.24879852685361744924
56.50000 2.24981780862784531386
56.60000 2.25083468400280343645
56.70000 2.25184396828932177238
56.80000 2.25284288197690342170
56.90000 2.25382945575236459593
57.00000 2.25479859645157664800
57.10000 2.25574803724019673588
57.20000 2.25667594951689951314
57.30000 2.25757907159793630117
57.40000 2.25845821088303513466
57.50000 2.25930995031159901276
57.60000 2.26013508444539659555
57.70000 2.26093232106248593917
57.80000 2.26170384531949717424
57.90000 2.26245053988170092769
58.00000 2.26317606423119454128
58.10000 2.26388280199505910730
58.20000 2.26457326232140257511
58.30000 2.26525214318428578768
58.40000 2.26591973889478265430
58.50000 2.26658386662527888028
58.60000 2.26724401339710234551
58.70000 2.26790199482032291809
58.80000 2.26856059593324506814
58.90000 2.26922185009244964303
59.00000 2.26988611484607306498
59.10000 2.27055642472346412287
59.20000 2.27123041952440395716
59.30000 2.27190892788267373365
59.40000 2.27259104806958174377
59.50000 2.27327364393950602103
59.60000 2.27395262464326639717
59.70000 2.27462886650943564428
59.80000 2.27530089230325754733
59.90000 2.27596800689420939847
60.00000 2.27663206397630269341
60.10000 2.27729895397705744434
60.20000 2.27797380396022113694
60.30000 2.27866461830191237118
60.40000 2.27937618595220038768
60.50000 2.28011517437365430994
60.60000 2.28088569390006916234
60.70000 2.28169164453065392733
60.80000 2.28253220871031741066
60.90000 2.28341311330232138526
61.00000 2.28433938070375173401
61.10000 2.28531649683473820584
61.20000 2.28635933120999158486
61.30000 2.28748242643500979530
61.40000 2.28870216995331220837
61.50000 2.29003552079394611297
61.60000 2.29149951500343983817
61.70000 2.29310702292261099777
61.80000 2.29486702221152674787
61.90000 2.29678488584085732179
62.00000 2.29886197799759174667
62.10000 2.30109677332201741540
62.20000 2.30348771904909447468
62.30000 2.30603107586714884669
62.40000 2.30872426287831089705
62.50000 2.31156577031803272028
62.60000 2.31455503509033027270
62.70000 2.31769483774482269523
62.80000 2.32098505501134151529
62.90000 2.32442485154177440875
63.00000 2.32800700123539147401
63.10000 2.33172471292496276102
63.20000 2.33556268738306401297
63.30000 2.33950532454469955626
63.40000 2.34353299568493381176
63.50000 2.34763348092882676028
63.60000 2.35179026773307317383
63.70000 2.35599577280223488944
63.80000 2.36024707424985488530
63.90000 2.36454225425662461347
64.00000 2.36888491584268398794
64.10000 2.37327611908454512220
64.20000 2.37771444448024498264
64.30000 2.38219503850587347326
64.40000 2.38670489094504517881
64.50000 2.39123008389406141646
64.60000 2.39575038148572565347
64.70000 2.40024721038542194573
64.80000 2.40470371897308796090
64.90000 2.40910812928041899461
65.00000 2.41345343010798532375
65.10000 2.41773660117846584251
65.20000 2.42195613024555009176
65.30000 2.42610804260836660703
65.40000 2.43018763848884722286
65.50000 2.43418876597645976400
65.60000 2.43810041939970142813
65.70000 2.44191570313186691706
65.80000 2.44562353990858535815
65.90000 2.44922100558320379598
66.00000 2.45270322351441451356
66.10000 2.45606869646881009222
66.20000 2.45931559279832973615
66.30000 2.46244189319078146648
66.40000 2.46544117394534481721
66.50000 2.46830873752150381192
66.60000 2.47103621272817448768
66.70000 2.47361721130392363705
66.80000 2.47604449103908470136
66.90000 2.47831536009947692855
67.00000 2.48042375911012431182
67.10000 2.48236829013605473102
67.20000 2.48414313139983944847
67.30000 2.48574804873080409303
67.40000 2.48717780880840925856
67.50000 2.48842829740440783310
67.60000 2.48949590857546901894
67.70000 2.49037545021147363542
67.80000 2.49106557558206403792
67.90000 2.49156167111412275393
68.00000 2.49186651454226175208
68.10000 2.49198251819409840738
68.20000 2.49191374927684846625
68.30000 2.49166908673383031157
68.40000 2.49125751815122476711
68.50000 2.49069156030749821144
68.60000 2.48997690348826328224
68.70000 2.48911807258253620996
68.80000 2.48811390850077440742
68.90000 2.48696211886329302006
69.00000 2.48564887954775301968
69.10000 2.48416848140761177317
69.20000 2.48251240191987762000
69.30000 2.48067610445257443730
69.40000 2.47865988586675602414
69.50000 2.47646863455384792806
69.60000 2.47410903205760113485
69.70000 2.47158833303384081174
69.80000 2.46891216125766612904
69.90000 2.46608201642727203112
70.00000 2.46309769890680544235
70.10000 2.45995785670181756469
70.20000 2.45665765970026845334
70.30000 2.45319579257139604283
70.40000 2.44957321717763725226
70.50000 2.44579143510234739721
70.60000 2.44185765018192655496
70.70000 2.43777956355799323941
70.80000 2.43356820302000165659
70.90000 2.42923387780983327863
71.00000 2.42478867450072852735
71.10000 2.42024439949873657382
71.20000 2.41561650712111172226
71.30000 2.41091573935486181685
71.40000 2.40615630266094725286
71.50000 2.40134751183601079392
71.60000 2.39650434266370566908
71.70000 2.39163488401281686941
71.80000 2.38674905706423187852
71.90000 2.38185484985735434297
72.00000 2.37696476873511947305
72.10000 2.37208851641881188885
72.20000 2.36724221332270940052
72.30000 2.36244121626041734617
72.40000 2.35770424571891544108
72.50000 2.35304940319301413514
72.60000 2.34849483270860104313
72.70000 2.34405330403747431504
72.80000 2.33973445430843711375
72.90000 2.33555023288945767859
73.00000 2.33150780269013897203
73.10000 2.32762109899635511960
73.20000 2.32390607440705313889
73.30000 2.32038030490391811548
73.40000 2.31706754626165354696
73.50000 2.31398402815620142732
73.60000 2.31114381603612024116
73.70000 2.30854640637285002358
73.80000 2.30618348534369658468
73.90000 2.30403505207581423201
74.00000 2.30208011813750739408
74.10000 2.30029667722274467489
74.20000 2.29867078440867647444
74.30000 2.29719797930892321251
74.40000 2.29588128213024115851
74.50000 2.29473248220767555334
74.60000 2.29375738666952307648
74.70000 2.29296158052986138557
74.80000 2.29233612254420490340
74.90000 2.29186526130507942650
75.00000 2.29152264238671663185
75.10000 2.29127951466336817157
75.20000 2.29110860120706630810
75.30000 2.29098739830449525761
75.40000 2.29090103392398860735
75.50000 2.29083784587233498061
75.60000 2.29079376851562087533
75.70000 2.29075852864787998806
75.80000 2.29072617582722007887
75.90000 2.29068473410463012148
76.00000 2.29062094409812816589
76.10000 2.29051930244780954127
76.20000 2.29037334279763219566
76.30000 2.29017568515125057424
76.40000 2.28992240359602578390
76.50000 2.28961324349310139117
76.60000 2.28924873670818042891
76.70000 2.28882544207656866914
76.80000 2.28833666600131196691
76.90000 2.28777504631661720553
77.00000 2.28713086367417988197
77.10000 2.28638843472451110979
77.20000 2.28553653959524348707
77.30000 2.28456506393930483741
77.40000 2.28346888274769358635
77.50000 2.28223971675128815772
77.60000 2.28088199616661449064
77.70000 2.27939441644793014527
77.80000 2.27777899703307476080
77.90000 2.27604329088771947286
78.00000 2.27418855893723113242
78.10000 2.27222446709496551006
78.20000 2.27015663548927830364
78.30000 2.26799332392888670072
78.40000 2.26574270339727674913
78.50000 2.26341288356587738143
78.60000 2.26100913851536654951
78.70000 2.25853490974148991567
78.80000 2.25599064933235040215
78.90000 2.25337100740068988755
79.00000 2.25066948917050012956
79.10000 2.24787863063711693802
79.20000 2.24498444918133007543
79.30000 2.24197980973892804590
79.40000 2.23885480870131460161
79.50000 2.23560857680095689867
79.60000 2.23224004517614547699
79.70000 2.22875305171075424822
79.80000 2.22515633069004839303
79.90000 2.22146123807844101666
80.00000 2.21767911950556994912
80.10000 2.21381950486258025470
80.20000 2.20989216963181260103
80.30000 2.20590333790694464328
80.40000 2.20185788156888091195
80.50000 2.19775966665920957791
80.60000 2.19361010468998341546
80.70000 2.18941286260906031062
80.80000 2.18517416923823259804
80.90000 2.18089895507792840979
81.00000 2.17659728797979531067
81.10000 2.17227976183478724596
81.20000 2.16795765631642353809
81.30000 2.16364167477357488618
81.40000 2.15934226556166866503
81.50000 2.15506535665974640992
81.60000 2.15081818083095996503
81.70000 2.14660482358094965685
81.80000 2.14242365864900773131
81.90000 2.13827474189847736694
82.00000 2.13415768067240055091
82.10000 2.13006982996098041067
82.20000 2.12600432089071728678
82.30000 2.12196235414297583621
82.40000 2.11793626296118741345
82.50000 2.11392471044476889146
82.60000 2.10992451642493599420
82.70000 2.10593123856644474250
82.80000 2.10194394377062301332
82.90000 2.09796151290198839052
83.00000 2.09398052386262656948
83.10000 2.08999764215776090430
83.20000 2.08601021444550937270
83.30000 2.08201406571665600743
83.40000 2.07800514859083060935
83.50000 2.07398187413342646117
83.60000 2.06994472867127541570
83.70000 2.06589280008281165411
83.80000 2.06183016845374536778
83.90000 2.05776109564788885868
84.00000 2.05368775055337952414
84.10000 2.04961046878156826026
84.20000 2.04552744118699126289
84.30000 2.04143484769634516984
84.40000 2.03732443291440452896
84.50000 2.03318894976192510291
84.60000 2.02901750593680191638
84.70000 2.02479949286565162355
84.80000 2.02052436258239657979
84.90000 2.01618421885327730585
85.00000 2.01177157257502771384
85.10000 2.00727693419866706742
85.20000 2.00269720477609894725
85.30000 1.99802824423029615990
85.40000 1.99326439415497511665
85.50000 1.98840856347331194046
85.60000 1.98345564096881178523
85.70000 1.97840906719565961455
85.80000 1.97326597808455614187
85.90000 1.96802895452404358165
86.00000 1.96269792074531938145
86.10000 1.95727539266859429854
86.20000 1.95176398192455636882
86.30000 1.94616654116059656401
86.40000 1.94048577831299758278
86.50000 1.93472248574750378849
86.60000 1.92887828175315406551
86.70000 1.92295053344307325684
86.80000 1.91693073559922868695
86.90000 1.91081458460442990203
87.00000 1.90458981260795364992
87.10000 1.89824754362833300098
87.20000 1.89177586997773073931
87.30000 1.88517047493668327926
87.40000 1.87842504446703968023
87.50000 1.87153345911661435089
87.60000 1.86449636153090950460
87.70000 1.85731202520712711827
87.80000 1.84997979073799614304
87.90000 1.84249806009911445985
88.00000 1.83486414457174458134
88.10000 1.82707602194106854848
88.20000 1.81912957586478704362
88.30000 1.81102123009035981869
88.40000 1.80273892406332648087
88.50000 1.79427922112334567379
88.60000 1.78563196083235472535
88.70000 1.77679081955248744469
88.80000 1.76774815709534823997
88.90000 1.75849588574184614155
89.00000 1.74903126382177628586
89.10000 1.73934855910884061076
89.20000 1.72944851518395886591
89.30000 1.71933126071446743761
89.40000 1.70899752720154630421
89.50000 1.69844914540324109169
89.60000 1.68769249022444844201
89.70000 1.67672524525009761660
89.80000 1.66555069283975863020
89.90000 1.65416775743513995020
90.00000 1.64257109978989950570
90.10000 1.63075450893658423758
90.20000 1.61870728929167425306
90.30000 1.60641786790423866973
90.40000 1.59387223867002589813
90.50000 1.58106221017042842987
90.60000 1.56797299228845137656
90.70000 1.55459926529347105567
90.80000 1.54093830729104791114
90.90000 1.52698744471786669631
91.00000 1.51274923966333561003
91.10000 1.49822471074869139604
91.20000 1.48341756519936085055
91.30000 1.46832951749564716022
91.40000 1.45296367967475360426
91.50000 1.43731863350650262137
91.60000 1.42139567671391205761
91.70000 1.40519598097169349966
91.80000 1.38872251149680726992
91.90000 1.37198183195368880948
92.00000 1.35498738667634836400
92.10000 1.33775607371971965194
92.20000 1.32031292475533996038
92.30000 1.30268380667105860819
92.40000 1.28489866236174438629
92.50000 1.26698260632812161743
92.60000 1.24895671536326670250
92.70000 1.23083754597753476233
92.80000 1.21263798740679404793
92.90000 1.19436620890830631369
93.00000 1.17603227552775948462
93.10000 1.15765034779461799287
93.20000 1.13924027618145593720
93.30000 1.12082955806045729032
93.40000 1.10245425108391686041
93.50000 1.08415322650859643143
93.60000 1.06597448056789802307
93.70000 1.04797060054659930331
93.80000 1.03020208990032630393
93.90000 1.01273806422243259139
94.00000 .99565973093472048885
94.10000 .97906147001401296080
94.20000 .96305330088110907216
94.30000 .94775944550555654169
94.40000 .93331747661446905962
94.50000 .91987586483612015680
94.60000 .90758154497047812105
94.70000 .89657981296982144354
94.80000 .88699803201754624862
94.90000 .87894727348857508131
95.00000 .87250683453483617969
95.10000 .86772889824760359884
95.20000 .86463244692065541289
95.30000 .86320882138333132305
95.40000 .86342786134453641453
95.50000 .86523781740917912793
95.60000 .86858714140033180668
95.70000 .87341163844489729812
95.80000 .87965311253811863039
95.90000 .88725255160692550132
96.00000 .89614475224820682983
96.10000 .90625542849463803915
96.20000 .91750252473276606237
96.30000 .92978727085339257186
96.40000 .94300482622996156116
96.50000 .95704788929603726491
96.60000 .97181683325305700325
96.70000 .98721756717807650649
96.80000 1.00317895732765447595
96.90000 1.01963985476147410153
97.00000 1.03655484400344200986
97.10000 1.05388206488866675275
97.20000 1.07157940570029620180
97.30000 1.08959552429743396041
97.40000 1.10787018157769730633
97.50000 1.12633007563058529916
97.60000 1.14489938628117012367
97.70000 1.16349528358519786481
97.80000 1.18204336974452845158
97.90000 1.20047707465698819149
98.00000 1.21873865157752340812
98.10000 1.23678388917142674752
98.20000 1.25457826718383735917
98.30000 1.27209514026624596644
98.40000 1.28930754874157158950
98.50000 1.30619833459164998278
98.60000 1.32274902138538737986
98.70000 1.33894548765026278048
98.80000 1.35477695508928701292
98.90000 1.37023488435559835589
99.00000 1.38531183527247755915
99.10000 1.40000448463746000959
99.20000 1.41430819827186181803
99.30000 1.42822468833268667873
99.40000 1.44175328869990790806
99.50000 1.45489929664770956614
99.60000 1.46766631016760754696
99.70000 1.48006059428119361034
99.80000 1.49208862850033141052
99.90000 1.50375423101948411442
100.00000 1.51506284017990488103
100.10000 1.52601647222662704782
100.20000 1.53661424982654641526
100.30000 1.54685452253112671306
100.40000 1.55673505622279862629
100.50000 1.56625225083605227041
100.60000 1.57540332122602813814
100.70000 1.58418868205558140832
100.80000 1.59260312486193496103
100.90000 1.60064554679979040011
101.00000 1.60831568556487068789
101.10000 1.61561019705373238895
101.20000 1.62252678641709949429
101.30000 1.62906717835023611404
101.40000 1.63522844045136396961
101.50000 1.64101735674062874916
101.60000 1.64643294783024795977
101.70000 1.65148259897886904741
101.80000 1.65617033829404154076
101.90000 1.66050091879559042898
102.00000 1.66448064571054715523
102.10000 1.66811093504418943965
102.20000 1.67139730306381672107
102.30000 1.67433982644951738602
102.40000 1.67694232357168444149
102.50000 1.67920856251211391921
102.60000 1.68114180103434463378
102.70000 1.68274844640189758815
102.80000 1.68403273194109858429
102.90000 1.68499804480598730456
103.00000 1.68564434165395637292
103.10000 1.68596982182036698518
103.20000 1.68597242629943387814
103.30000 1.68564423023483813661
103.40000 1.68498169011209139607
103.50000 1.68398082527266325165
103.60000 1.68263819258508452530
103.70000 1.68095458882267250854
103.80000 1.67893272196178248171
103.90000 1.67657566452367427889
104.00000 1.67388963685811735776
104.10000 1.67087935695968187396
104.20000 1.66754736143205239998
104.30000 1.66389612457058147930
104.40000 1.65992577104941653472
104.50000 1.65563171454553865706
104.60000 1.65101150773518232312
104.70000 1.64605627164626422439
104.80000 1.64075979763370604106
104.90000 1.63511699961623541307
105.00000 1.62912157261451792488
105.10000 1.62277072122157786976
105.20000 1.61606241971218426077
105.30000 1.60899983471534266034
105.40000 1.60158361778615855071
105.50000 1.59381694373663878426
105.60000 1.58570536788395844794
105.70000 1.57725218469241626851
105.80000 1.56846098008908082622
105.90000 1.55933685920650256397
106.00000 1.54987988823198812421
106.10000 1.54009574198132240664
106.20000 1.52998767461375322021
106.30000 1.51956084024431216585
106.40000 1.50881760873009432146
106.50000 1.49776520512929529064
106.60000 1.48640663036095206998
106.70000 1.47474580159327797287
106.80000 1.46278569447133984473
106.90000 1.45052882751567540158
107.00000 1.43797304474075591066
107.10000 1.42511872113168171656
107.20000 1.41196078663006785359
107.30000 1.39849972323307951379
107.40000 1.38473517234957240758
107.50000 1.37066714111924343599
107.60000 1.35630143144250939037
107.70000 1.34164162251400056957
107.80000 1.32669531190473421375
107.90000 1.31146866373771965928
108.00000 1.29596965683807581961
108.10000 1.28021043812335790531
108.20000 1.26420532300967630437
108.30000 1.24797708098506360350
108.40000 1.23155481594730488066
108.50000 1.21497716133349601330
108.60000 1.19828646812938683038
108.70000 1.18152810473936674783
108.80000 1.16475090910632046606
108.90000 1.14799855196293692886
109.00000 1.13131551513183093974
109.10000 1.11474794346121132460
109.20000 1.09833860679391580785
109.30000 1.08213971483260884892
109.40000 1.06620645130340493546
109.50000 1.05059602427669599476
109.60000 1.03536865320184385037
109.70000 1.02058385649048946731
109.80000 1.00629973879257267747
109.90000 .99257855906975947532
110.00000 .97948527454934206376
110.10000 .96709223757922904755
110.20000 .95548331788734019738
110.30000 .94475101330138831452
110.40000 .93499479911441218668
110.50000 .92631177858321546876
110.60000 .91879633021143483450
110.70000 .91253223154527533652
110.80000 .90759091218731360763
110.90000 .90402876223934379863
111.00000 .90188191212652668434
111.10000 .90117076226484400962
111.20000 .90189398237431432592
111.30000 .90403282467120628329
111.40000 .90754716299815515427
111.50000 .91238585521148890726
111.60000 .91848016571616830968
111.70000 .92575273006618781453
111.80000 .93412386387459345326
111.90000 .94351220748912411726
112.00000 .95383563691969488082
112.10000 .96502009877100487258
112.20000 .97699486908478695449
112.30000 .98968979425929213731
112.40000 1.00303899607293434481
112.50000 1.01697436451957824166
112.60000 1.03142465125766700379
112.70000 1.04632202733575288140
112.80000 1.06159467285400410490
112.90000 1.07717868983145038822
113.00000 1.09301316018884237403
113.10000 1.10904360708630388822
113.20000 1.12522037806155999247
113.30000 1.14149622907392909179
113.40000 1.15782361360096642312
113.50000 1.17415139912789781592
113.60000 1.19042921203530619676
113.70000 1.20660394682969606139
113.80000 1.22262279686295723838
113.90000 1.23843886351890620890
114.00000 1.25401292301794083225
114.10000 1.26930884660747559133
114.20000 1.28430059941666304588
114.30000 1.29896717724544525921
114.40000 1.31329115480764584337
114.50000 1.32726307418084980037
114.60000 1.34087499370411110668
114.70000 1.35412186006466936439
114.80000 1.36700168321330167994
114.90000 1.37951291558651236862
115.00000 1.39165556424892722088
115.10000 1.40342459717471105751
115.20000 1.41482003182383588981
115.30000 1.42583180416309973682
115.40000 1.43645997033053448050
115.50000 1.44669641966308881855
115.60000 1.45654392018091922692
115.70000 1.46600264971213472905
115.80000 1.47507570145196276973
115.90000 1.48376701435434262722
116.00000 1.49208142720797915573
116.10000 1.50001524784050112001
116.20000 1.50756678048602543489
116.30000 1.51472385895911734001
116.40000 1.52147660622764752386
116.50000 1.52781187767408065795
116.60000 1.53371786696412974922
116.70000 1.53918337186476907443
116.80000 1.54420184461649960820
116.90000 1.54877025978968229928
117.00000 1.55288555888706750507
117.10000 1.55654878639700850206
117.20000 1.55976011721706745273
117.30000 1.56252085651680182620
117.40000 1.56483234109472571317
117.50000 1.56669843419370276716
117.60000 1.56812086039501432301
117.70000 1.56910622800911729731
117.80000 1.56966111839594217554
117.90000 1.56979422733458922603
118.00000 1.56951505827150317277
118.10000 1.56882986892970647571
118.20000 1.56774553624783126026
118.30000 1.56626737706242225110
118.40000 1.56440134390922842878
118.50000 1.56214902716802278844
118.60000 1.55951624432386083433
118.70000 1.55650631565727994639
118.80000 1.55312287398615052397
118.90000 1.54936940177286320384
119.00000 1.54524579143675392182
119.10000 1.54075083539974107002
119.20000 1.53587853791990986333
119.30000 1.53062096572730898941
119.40000 1.52496619029111592956
119.50000 1.51890225542297487234
119.60000 1.51242000443097816094
119.70000 1.50551035599261156327
119.80000 1.49816981994098385989
119.90000 1.49040272247302339661
120.00000 1.48221417536771655313
120.10000 1.47361523217799292670
120.20000 1.46461835984873547535
120.30000 1.45523455975797935967
120.40000 1.44547641656306520316
120.50000 1.43535384540711772184
120.60000 1.42487659204578134581
120.70000 1.41405302363595969929
120.80000 1.40288968792097121181
120.90000 1.39139615920772183221
121.00000 1.37958013068433252207
121.10000 1.36744863557429461497
121.20000 1.35500886103597123303
121.30000 1.34226604984257871231
121.40000 1.32922514486372849385
121.50000 1.31589168632984379076
121.60000 1.30227224335658786243
121.70000 1.28837387593741592444
121.80000 1.27421060475142805177
121.90000 1.25980167616057726850
122.00000 1.24516889460265590108
122.10000 1.23034274214342403296
122.20000 1.21535138158682322699
122.30000 1.20022645515502615086
122.40000 1.18499752904510311472
122.50000 1.16969095293329511158
122.60000 1.15433009551081184656
122.70000 1.13893904695466473413
122.80000 1.12354399958212584457
122.90000 1.10817737938066575570
123.00000 1.09288124899917648829
123.10000 1.07771390809156768532
123.20000 1.06273708640284121779
123.30000 1.04802556423447992149
123.40000 1.03366282435279638918
123.50000 1.01972943009604268261
123.60000 1.00630944938820881570
123.70000 .99348491748088455819
123.80000 .98133136551218009053
123.90000 .96992358842178902850
124.00000 .95932139505016774122
124.10000 .94958481284980542805
124.20000 .94076085850656010379
124.30000 .93289494295767302117
124.40000 .92603325020973193994
124.50000 .92022684566904480196
124.60000 .91552749675692428107
124.70000 .91198951251261656161
124.80000 .90965794060624788238
124.90000 .90856628399748578827
125.00000 .90873063121917487171
125.10000 .91015350712118887049
125.20000 .91282215152898212300
125.30000 .91672073643722055819
125.40000 .92182796513503537776
125.50000 .92811500209079693552
125.60000 .93554614261937930348
125.70000 .94406414794175930510
125.80000 .95359249344046327806
125.90000 .96403534174894231415
126.00000 .97528889228474246988
126.10000 .98724068986544512259
126.20000 .99979159262868379053
126.30000 1.01285228840981546157
126.40000 1.02634923028616336562
126.50000 1.04022377997092529455
126.60000 1.05442387994629560172
126.70000 1.06890144973706532998
126.80000 1.08360872105986670118
126.90000 1.09850153829068441591
127.00000 1.11352787784994408733
127.10000 1.12864119526667995887
127.20000 1.14379049115167940357
127.30000 1.15892662099202812297
127.40000 1.17400081519775785886
127.50000 1.18896997075704144967
127.60000 1.20379386021860071621
127.70000 1.21843835895789164045
127.80000 1.23287446923399301934
127.90000 1.24707661388304447668
128.00000 1.26102426434783561622
128.10000 1.27469596190974104772
128.20000 1.28806586629644060294
128.30000 1.30110716758190214805
128.40000 1.31379312128241864988
128.50000 1.32609217069892996182
128.60000 1.33797698923785681075
128.70000 1.34942424597492689337
128.80000 1.36041494458786360393
128.90000 1.37093880426115300764
129.00000 1.38099025390478407966
129.10000 1.39057069895025474033
129.20000 1.39968659459394694882
129.30000 1.40834746306655446753
129.40000 1.41655932859622932208
129.50000 1.42432935374161267055
129.60000 1.43165255957232863810
129.70000 1.43852186593113696750
129.80000 1.44492717038922068987
129.90000 1.45085681460370168397
130.00000 1.45629900498420996483
130.10000 1.46125206589725648195
130.20000 1.46571570695718479088
130.30000 1.46969868802860404540
130.40000 1.47320519678183324008
130.50000 1.47624347161198311596
130.60000 1.47881413710141410725
130.70000 1.48091459453237883200
130.80000 1.48253591056844218352
130.90000 1.48366894462882116362
131.00000 1.48430348981938326506
131.10000 1.48443655477423486952
131.20000 1.48406808256932741030
131.30000 1.48320587126029136414
131.40000 1.48186408357885508203
131.50000 1.48005512407207320205
131.60000 1.47779392182367565725
131.70000 1.47508998750618601031
131.80000 1.47194663859156253042
131.90000 1.46836622623955771778
132.00000 1.46434652572879756875
132.10000 1.45988545869530462968
132.20000 1.45498300007766413765
132.30000 1.44964237158307427834
132.40000 1.44386717304155093807
132.50000 1.43766277471909246065
132.60000 1.43103795981308616019
132.70000 1.42400003995400224848
132.80000 1.41655455726244444566
132.90000 1.40871030240500477430
133.00000 1.40047864018698978513
133.10000 1.39186731758813849950
133.20000 1.38289299171555569786
133.30000 1.37357053401745627283
133.40000 1.36391559095495348765
133.50000 1.35393871705443152970
133.60000 1.34364914564591600457
133.70000 1.33305395079156492480
133.80000 1.32215492525838287254
133.90000 1.31095786417413126558
134.00000 1.29946836487619043538
134.10000 1.28769901749904274748
134.20000 1.27566808681020158222
134.30000 1.26339768040391779088
134.40000 1.25091436251927333924
134.50000 1.23824903611955216413
134.60000 1.22542585768825687857
134.70000 1.21247032867654126359
134.80000 1.19940737101662002417
134.90000 1.18625691004604900467
135.00000 1.17304361264660573573
135.10000 1.15979247125035261629
135.20000 1.14653403348919390025
135.30000 1.13330454084063388614
135.40000 1.12015004347899750460
135.50000 1.10711950594052853585
135.60000 1.09427430519088768376
135.70000 1.08167964088310361431
135.80000 1.06940519185947474995
135.90000 1.05751923136413930654
136.00000 1.04609137945162324141
136.10000 1.03517905468136284157
136.20000 1.02483252120822161192
136.30000 1.01509141592321624754
136.40000 1.00598700559450567885
136.50000 .99754260627052917874
136.60000 .98978032420027424992
136.70000 .98272578124011786811
136.80000 .97640052669076331259
136.90000 .97083773937512338550
137.00000 .96606626266007240172
137.10000 .96212082001118757621
137.20000 .95903298284991220629
137.30000 .95683421865493502008
137.40000 .95555075458763570587
137.50000 .95520820108602501466
137.60000 .95582424552215665167
137.70000 .95741143198000304638
137.80000 .95997756633631809052
137.90000 .96351767951138291502
138.00000 .96801438616375944849
138.10000 .97344071045493058318
138.20000 .97974938335984677464
138.30000 .98688560766737296663
138.40000 .99478258523005920180
138.50000 1.00336855978000426879
138.60000 1.01257017303394829950
138.70000 1.02231901513128474137
138.80000 1.03254739795372105717
138.90000 1.04319562903129535687
139.00000 1.05420685959303072635
139.10000 1.06552988160351467451
139.20000 1.07711710511206719021
139.30000 1.08892410268392902351
139.40000 1.10091303896084362799
139.50000 1.11305006136875981935
139.60000 1.12530593312130012958
139.70000 1.13765499902958278171
139.80000 1.15007059601139268497
139.90000 1.16252581010530686625
140.00000 1.17498950171693023514
140.10000 1.18742740616047766880
140.20000 1.19980234570074082681
140.30000 1.21207832596660187948
140.40000 1.22422885304505056008
140.50000 1.23622561873187209887
140.60000 1.24805544123688671973
140.70000 1.25970650054844124393
140.80000 1.27117344695875393352
140.90000 1.28244436288129084668
141.00000 1.29351115477293043713
141.10000 1.30435770254405290570
141.20000 1.31496773596198929705
141.30000 1.32532331961261437693
141.40000 1.33540875586466033924
141.50000 1.34521079511911440800
141.60000 1.35472051340082689396
141.70000 1.36393382795977312764
141.80000 1.37285015388861722631
141.90000 1.38147215116736971448
142.00000 1.38980633586446136909
142.10000 1.39786032785575540848
142.20000 1.40564499721551316023
142.30000 1.41317090620384624446
142.40000 1.42044670560707767794
142.50000 1.42747867553284311750
142.60000 1.43427043701911390961
142.70000 1.44081722171863284540
142.80000 1.44711807748123995301
142.90000 1.45316235467548497872
143.00000 1.45894785246834645045
143.10000 1.46446882828177670980
143.20000 1.46972267510949153213
143.30000 1.47470942540691723891
143.40000 1.47942790814726758013
143.50000 1.48387992240982895509
143.60000 1.48805928474305082036
143.70000 1.49196506548947050069
143.80000 1.49559025620120967676
143.90000 1.49893144135080440976
144.00000 1.50198736936400367321
144.10000 1.50475633779326545157
144.20000 1.50724463368790933638
144.30000 1.50945836889163657384
144.40000 1.51140284982925713682
144.50000 1.51308794534818761802
144.60000 1.51451788565008369794
144.70000 1.51570154794471328995
144.80000 1.51664430537684082256
144.90000 1.51735153784282961723
145.00000 1.51783216818000006439
145.10000 1.51809276194111405821
145.20000 1.51814128070973684329
145.30000 1.51798640956531623356
145.40000 1.51763375845985977460
145.50000 1.51708637846531335863
145.60000 1.51634437773778816487
145.70000 1.51540444453419760979
145.80000 1.51425963279914452060
145.90000 1.51290275927602167884
146.00000 1.51132699550229698131
146.10000 1.50952631198068223669
146.20000 1.50749930503267562866
146.30000 1.50524290472501480580
146.40000 1.50276372948012023810
146.50000 1.50006180356610640551
146.60000 1.49714096859614392158
146.70000 1.49400088883340360615
146.80000 1.49064060809237314967
146.90000 1.48705364856315792571
147.00000 1.48323602258642572384
147.10000 1.47917926727526843063
147.20000 1.47488136514670223153
147.30000 1.47034136883174173989
147.40000 1.46556474223078933893
147.50000 1.46056030976129157581
147.60000 1.45533720837955627389
147.70000 1.44990773308304001196
147.80000 1.44427909854916892375
147.90000 1.43845572650499048996
148.00000 1.43244111720133194450
148.10000 1.42623399172120421034
148.20000 1.41982960341021203825
148.30000 1.41322449934467241389
148.40000 1.40641396140290074980
148.50000 1.39940239411721745131
148.60000 1.39219148392202141066
148.70000 1.38479095554744290798
148.80000 1.37721249284814433097
148.90000 1.36947363734611554588
149.00000 1.36158743208139226713
149.10000 1.35356928902587029698
149.20000 1.34543082846796698484
149.30000 1.33717641818497532162
149.40000 1.32880859809605386222
149.50000 1.32032723564122542113
149.60000 1.31172646651731472944
149.70000 1.30300543370816378188
149.80000 1.29416382436266545489
149.90000 1.28520664580681343440
150.00000 1.27614253619100088360
150.10000 1.26698710612105283571
150.20000 1.25776021692769405227
150.30000 1.24848540688627994871
150.40000 1.23918530003950579465
150.50000 1.22988490836378669664
150.60000 1.22060750125091399095
150.70000 1.21137723730058589870
150.80000 1.20221792982595297841
150.90000 1.19315026184718243140
151.00000 1.18420165969863426804
151.10000 1.17539118573732719650
151.20000 1.16674458518134979172
151.30000 1.15828304337929423044
151.40000 1.15003252125363828773
151.50000 1.14201846855906844392
151.60000 1.13426133701409394376
151.70000 1.12678588437067314905
151.80000 1.11960566121291115950
151.90000 1.11273286170086663797
152.00000 1.10617018022002383030
152.10000 1.09991982662146789761
152.20000 1.09397603830065674798
152.30000 1.08833549982438779216
152.40000 1.08300279459427065690
152.50000 1.07798476203794272372
152.60000 1.07329708823978461401
152.70000 1.06896808271528855783
152.80000 1.06502152048350647401
152.90000 1.06148823460884388645
153.00000 1.05838932620893338258
153.10000 1.05574256655967035987
153.20000 1.05355478466665415263
153.30000 1.05183397462051966179
153.40000 1.05057712202103468421
153.50000 1.04978486504759631155
153.60000 1.04945989728145400915
153.70000 1.04960214022076003005
153.80000 1.05021031250078667278
153.90000 1.05127793990266912667
154.00000 1.05279181256219883275
154.10000 1.05472883821672383435
154.20000 1.05705563950200842774
154.30000 1.05973495202149485393
154.40000 1.06272998274302960403
154.50000 1.06601142704850964463
154.60000 1.06955691132496544678
154.70000 1.07335795070097654724
154.80000 1.07741196332043761096
154.90000 1.08171873593323694450
155.00000 1.08627829182995275393
155.10000 1.09108562694822444444
155.20000 1.09613255528517170303
155.30000 1.10140633587109893654
155.40000 1.10689766795580520818
155.50000 1.11259829564313102986
155.60000 1.11850173963700208453
155.70000 1.12460238115122270978
155.80000 1.13088799527848910666
155.90000 1.13734871587301666940
156.00000 1.14396687164008381523
156.10000 1.15073098938283573105
156.20000 1.15762908076594205780
156.30000 1.16466114652030871292
156.40000 1.17182987760254687918
156.50000 1.17913840448905742525
156.60000 1.18658680545967643083
156.70000 1.19417406289116830742
156.80000 1.20188451409484430547
156.90000 1.20970233158285679151
157.00000 1.21760282942756009349
157.10000 1.22556554623977578590
157.20000 1.23357561020433603577
157.30000 1.24161983434946785647
157.40000 1.24968948591640155480
157.50000 1.25778098240909971233
157.60000 1.26588617136850025706
157.70000 1.27400074748290473677
157.80000 1.28212202568866275599
157.90000 1.29024969082577190904
158.00000 1.29839243179440937466
158.10000 1.30655952342822866127
158.20000 1.31476705953792438326
158.30000 1.32303133561605410676
158.40000 1.33136143543404470958
158.50000 1.33976162429478476236
158.60000 1.34822945917488392492
158.70000 1.35675781508196959418
158.80000 1.36533527373645481451
158.90000 1.37394946322672290638
159.00000 1.38259223804200492119
159.10000 1.39125824663503791933
159.20000 1.39994220224157825765
159.30000 1.40864053245105793384
159.40000 1.41735117942343421186
159.50000 1.42607258559338416306
159.60000 1.43480696923662870811
159.70000 1.44355024972496194708
159.80000 1.45230752499668609270
159.90000 1.46107978131928168845
160.00000 1.46987036901013825423
160.10000 1.47868234397858419820
160.20000 1.48751469362658734040
160.30000 1.49636506831521565026
160.40000 1.50523469620587739094
160.50000 1.51412298772589804439
160.60000 1.52303191403135082171
160.70000 1.53196161573683039847
160.80000 1.54091513180901692383
160.90000 1.54989218897638167302
161.00000 1.55889146981565076495
161.10000 1.56790877302890297973
161.20000 1.57693882174357036785
161.30000 1.58597714287123318554
161.40000 1.59501839863275558392
161.50000 1.60406158260242614664
161.60000 1.61310894255409792517
161.70000 1.62216534612042554260
161.80000 1.63123956883622707198
161.90000 1.64034373920407304366
162.00000 1.64948812751986790406
162.10000 1.65868250717037466440
162.20000 1.66793314154794585998
162.30000 1.67724259303447216028
162.40000 1.68661005015089365202
162.50000 1.69603037413514502187
162.60000 1.70549895641451507749
162.70000 1.71501053440758782996
162.80000 1.72456066624430466858
162.90000 1.73414408162701405910
163.00000 1.74375783048593074984
163.10000 1.75339977940114957686
163.20000 1.76306516911599158277
163.30000 1.77275744417362410916
163.40000 1.78247447484360908589
163.50000 1.79222421797887777565
163.60000 1.80201211544956045559
163.70000 1.81184984086982219212
163.80000 1.82174441248299153387
163.90000 1.83170485122248884652
164.00000 1.84173428602309513501
164.10000 1.85182634010049657247
164.20000 1.86197295488790599135
164.30000 1.87216127061853301228
164.40000 1.88237295288101714692
164.50000 1.89259780537202356759
164.60000 1.90282639027868225537
164.70000 1.91305489906223025777
164.80000 1.92328454908237642192
164.90000 1.93351477796731618360
165.00000 1.94374791937895074367
165.10000 1.95397979707288683113
165.20000 1.96419979055823137515
165.30000 1.97439356019437016396
165.40000 1.98453916456415644102
165.50000 1.99461605820167807050
165.60000 2.00460704536599890699
165.70000 2.01449756546812436201
165.80000 2.02428383252250473532
165.90000 2.03396479752280865280
166.00000 2.04354371723264095185
166.10000 2.05302090688721433682
166.20000 2.06238968038559580065
166.30000 2.07163543351261493139
166.40000 2.08074040861083870093
166.50000 2.08968115201769477987
166.60000 2.09843856562397365791
166.70000 2.10699801530328926885
166.80000 2.11535446995107654463
166.90000 2.12350982250165256917
167.00000 2.13147128663841024307
167.10000 2.13923712069349619352
167.20000 2.14680493695538160787
167.30000 2.15416394854361073535
167.40000 2.16129677061920397438
167.50000 2.16818742249465140651
167.60000 2.17482471326886480182
167.70000 2.18120485164025802008
167.80000 2.18733156537937796020
167.90000 2.19321388053513832397
168.00000 2.19886294153205465313
168.10000 2.20428881194320813528
168.20000 2.20950430623182990889
168.30000 2.21451809756344055035
168.40000 2.21934072326670922104
168.50000 2.22399037705179830663
168.60000 2.22848459014326594467
168.70000 2.23285102942605644848
168.80000 2.23710952530268396781
168.90000 2.24128487183691131967
169.00000 2.24538617148854820322
169.10000 2.24942309145033896177
169.20000 2.25339374438401244089
169.30000 2.25729514959541788317
169.40000 2.26112588151478200711
169.50000 2.26488796284606537267
169.60000 2.26858907735645240631
169.70000 2.27224703207463778612
169.80000 2.27588013025400790768
169.90000 2.27951022455745962376
170.00000 2.28316052637040832315
170.10000 2.28685083159746123393
170.20000 2.29059762610503025903
170.30000 2.29441179172462413493
170.40000 2.29830577191417243327
170.50000 2.30229248388839596628
170.60000 2.30637837863217925198
170.70000 2.31058019256939013516
170.80000 2.31490225766359301807
170.90000 2.31935026340934542339
171.00000 2.32392462697351697047
171.10000 2.32861648674271822437
171.20000 2.33341333980480192162
171.30000 2.33829725155336056987
171.40000 2.34325114022099645707
171.50000 2.34826059084037774940
171.60000 2.35331710418825622404
171.70000 2.35841968465432377547
171.80000 2.36357578938078480225
171.90000 2.36879775357669570718
172.00000 2.37410241021001450816
172.10000 2.37950646579957836432
172.20000 2.38502412762743345795
172.30000 2.39066596296952368686
172.40000 2.39643422476311667284
172.50000 2.40233091473031666516
172.60000 2.40834939168427137915
172.70000 2.41448522456299160513
172.80000 2.42073074678990269564
172.90000 2.42707795335996573342
173.00000 2.43352081269649304801
173.10000 2.44005315654331596366
173.20000 2.44667198006291803774
173.30000 2.45337198615680781560
173.40000 2.46015673719480726909
173.50000 2.46703011471060077126
173.60000 2.47400334947105518262
173.70000 2.48109103683137753581
173.80000 2.48831051510156183722
173.90000 2.49568385991715705529
174.00000 2.50322165679569814639
174.10000 2.51093475584153719364
174.20000 2.51881937346170179881
174.30000 2.52686501263245164273
174.40000 2.53505108112045742264
174.50000 2.54335444619443477206
174.60000 2.55175326320081346535
174.70000 2.56022523129098936704
174.80000 2.56875763962114573017
174.90000 2.57734237038077655547
175.00000 2.58597796129858771076
175.10000 2.59466424194441774790
175.20000 2.60339704740556237729
175.30000 2.61217000979147603412
175.40000 2.62097107625971332465
175.50000 2.62978422391438799961
175.60000 2.63858697863724022433
175.70000 2.64736390019902628421
175.80000 2.65610288784113180482
175.90000 2.66479695053225396773
176.00000 2.67345006920477196332
176.10000 2.68206740234580980226
176.20000 2.69065611613580229365
176.30000 2.69921919709052158334
176.40000 2.70775353037624161085
176.50000 2.71624355327279147874
176.60000 2.72467747496488104982
176.70000 2.73302912842893059422
176.80000 2.74127732435884713426
176.90000 2.74939974899595129791
177.00000 2.75737878890024828594
177.10000 2.76520112106606090172
177.20000 2.77285315968191867756
177.30000 2.78032774445262118274
177.40000 2.78761831192579160815
177.50000 2.79471572773636496025
177.60000 2.80161665297056656398
177.70000 2.80831353286113692793
177.80000 2.81480915188969783198
177.90000 2.82110493924171491462
178.00000 2.82720326845966277083
178.10000 2.83311019163003965217
178.20000 2.83882689482204955384
178.30000 2.84435613606893467014
178.40000 2.84969909469087630546
178.50000 2.85486200804609818885
178.60000 2.85985405359189614713
178.70000 2.86469604650615594764
178.80000 2.86940910913745445299
178.90000 2.87401900287558989549
179.00000 2.87854766743752221644
179.10000 2.88301393963487453686
179.20000 2.88742454940782824951
179.30000 2.89178216939952100535
179.40000 2.89608191238386763969
179.50000 2.90032270006304643272
179.60000 2.90450897777799957001
179.70000 2.90865243197911152555
179.80000 2.91276851786251631067
179.90000 2.91687875725166197727
180.00000 2.92100395139034346360
180.10000 2.92515680330610652889
180.20000 2.92934294842478285062
180.30000 2.93356283959897474018
180.40000 2.93780969951169573709
180.50000 2.94207682372741585756
180.60000 2.94636478726480845783
180.70000 2.95067649435193081452
180.80000 2.95502240076839349837
180.90000 2.95942073870462021536
181.00000 2.96388704592550220215
181.10000 2.96843870812738863934
181.20000 2.97308602418581221919
181.30000 2.97783712373628655452
181.40000 2.98269471025748795121
181.50000 2.98765926761720939053
181.60000 2.99273071632931919556
181.70000 2.99791475476438455718
181.80000 3.00321447224036931584
181.90000 3.00863596738222884657
182.00000 3.01418927826953163289
182.10000 3.01988068108609218275
182.20000 3.02571656294851914207
182.30000 3.03169862907545610810
182.40000 3.03783092022317792458
182.50000 3.04411141315474851330
182.60000 3.05053938873209765345
182.70000 3.05711472527970399032
182.80000 3.06383207476976453171
182.90000 3.07069094672860231820
183.00000 3.07768311730577616982
183.10000 3.08480260459384985912
183.20000 3.09203609820212157237
183.30000 3.09937316741966390793
183.40000 3.10679613837229429500
183.50000 3.11429595986091212730
183.60000 3.12186440224379380394
183.70000 3.12949226305626133592
183.80000 3.13718161048368380875
183.90000 3.14493297219813573565
184.00000 3.15275050894849591173
184.10000 3.16063963631572525402
184.20000 3.16860418657016862813
184.30000 3.17664781569581616092
184.40000 3.18477019134725009753
184.50000 3.19297361382426710463
184.60000 3.20125519408169020154
184.70000 3.20961933590714149660
184.80000 3.21806353830529579865
184.90000 3.22659282318128886028
185.00000 3.23520821564764205208
185.10000 3.24390889597396061026
185.20000 3.25269250864664426859
185.30000 3.26155000993178088659
185.40000 3.27047123180299508348
185.50000 3.27943908963651892370
185.60000 3.28843489926758318972
185.70000 3.29744038171139646155
185.80000 3.30644011910937228755
185.90000 3.31542369088748595194
186.00000 3.32438516477573639168
186.10000 3.33332555364218812751
186.20000 3.34225021334639157503
186.30000 3.35116151995707303299
186.40000 3.36006572709776021131
186.50000 3.36896375011723745914
186.60000 3.37785560695909557998
186.70000 3.38673236493083403491
186.80000 3.39558835568359198600
186.90000 3.40441214249538241773
187.00000 3.41319215495011355799
187.10000 3.42191750875338898780
187.20000 3.43057817829487745373
187.30000 3.43916485363917965240
187.40000 3.44767087502925661733
187.50000 3.45608919582365524341
187.60000 3.46442077269563201653
187.70000 3.47266285881886322800
187.80000 3.48082031369546566544
187.90000 3.48889535921586504666
188.00000 3.49689285945051510667
188.10000 3.50481878442666419123
188.20000 3.51267379608554030617
188.30000 3.52045435495959810917
188.40000 3.52815827158958389038
188.50000 3.53578070497111005432
188.60000 3.54331787301238329076
188.70000 3.55077092909483531498
188.80000 3.55814400190970348534
188.90000 3.56544753895804783021
189.00000 3.57269293900203519855
189.10000 3.57989028601156993614
189.20000 3.58705033034567274943
189.30000 3.59418021056193007357
189.40000 3.60128508732396802454
189.50000 3.60836646142336823488
189.60000 3.61542844769551482822
189.70000 3.62246974685807417579
189.80000 3.62949456621056260261
189.90000 3.63650596896059006042
190.00000 3.64350528773885547108
190.10000 3.65049914595072874946
190.20000 3.65749229387527213146
190.30000 3.66448851141724825574
190.40000 3.67149413549211596721
190.50000 3.67851492278310595954
190.60000 3.68555594527623471266
190.70000 3.69262395585253170252
190.80000 3.69972365303166933708
190.90000 3.70685919445303452168
191.00000 3.71403100453523408655
191.10000 3.72124338713567618749
191.20000 3.72849714250044719006
191.30000 3.73578807426451855469
191.40000 3.74311461592962712739
191.50000 3.75047490376178893849
191.60000 3.75786414139840877776
191.70000 3.76528012139787549167
191.80000 3.77272448229048393095
191.90000 3.78019747249703874514
192.00000 3.78770069582510703427
192.10000 3.79523712942340402583
192.20000 3.80280883739611607629
192.30000 3.81041622842413371957
192.40000 3.81806076176663275480
192.50000 3.82574115435127158054
192.60000 3.83345516956296229490
192.70000 3.84120570744095922077
192.80000 3.84899008314505793557
192.90000 3.85681366722570614777
193.00000 3.86467740193266325363
193.10000 3.87258552286789400480
193.20000 3.88053849141752490361
193.30000 3.88853838779907122058
193.40000 3.89658338582019825354
193.50000 3.90467272073934514023
193.60000 3.91280299404467845231
193.70000 3.92097092160436711392
193.80000 3.92917104904138781373
193.90000 3.93740378819051272573
194.00000 3.94566571299204210726
194.10000 3.95395516491499938707
194.20000 3.96227296810366158296
194.30000 3.97062120393043788520
194.40000 3.97899905058684325391
194.50000 3.98740877038635204935
194.60000 3.99585114370630678527
194.70000 4.00432521210752811152
194.80000 4.01283149664747323539
194.90000 4.02137047245898497060
195.00000 4.02993860401247304163
195.10000 4.03853427441602877378
195.20000 4.04716006717377067964
195.30000 4.05581321944157088176
195.40000 4.06449654385398635191
195.50000 4.07320922013465937308
195.60000 4.08195658365715594978
195.70000 4.09073880099560988824
195.80000 4.09956007125581707824
195.90000 4.10841973317150252439
196.00000 4.11732080730916570146
196.10000 4.12626577944247309242
196.20000 4.13525111379635565657
196.30000 4.14427807501921859152
196.40000 4.15334230876880650110
196.50000 4.16244155359387598933
196.60000 4.17157188712708150065
196.70000 4.18072919010033463803
196.80000 4.18991386586168379672
196.90000 4.19912360558545597095
197.00000 4.20835815278714128599
197.10000 4.21762439346962237288
197.20000 4.22692219319731505274
197.30000 4.23625494215751845134
197.40000 4.24562677649001549633
197.50000 4.25503726700883314366
197.60000 4.26448486255315484851
197.70000 4.27396967693290963994
197.80000 4.28349015410984690639
197.90000 4.29304456436291842041
198.00000 4.30263122519441584549
198.10000 4.31225365249529355651
198.20000 4.32191322634096854445
198.30000 4.33161900485361246873
198.40000 4.34137742972077929883
198.50000 4.35119965154185955333
198.60000 4.36109811927420408503
198.70000 4.37108143399834178838
198.80000 4.38115945666486784172
198.90000 4.39133458831833947059
199.00000 4.40160900669425657244
199.10000 4.41197570992916958964
199.20000 4.42242654351680554852
199.30000 4.43295206073999857325
199.40000 4.44354419961993851662
199.50000 4.45419932504473804896
199.60000 4.46491324496781236171
199.70000 4.47568577259597168874
199.80000 4.48651741654816269364
199.90000 4.49740879309341858719
200.00000 4.50835744430917988408
200.10000 4.51935745005105786664
200.20000 4.53040443313684744147
200.30000 4.54149061663954118094
200.40000 4.55261193207130273628
200.50000 4.56376528678042337379
200.60000 4.57495094367054388418
200.70000 4.58616796662093482901
200.80000 4.59741546040827160743
200.90000 4.60869399755809346357
201.00000 4.61999873578132053583
201.10000 4.63132632878789917817
201.20000 4.64267169193988990596
201.30000 4.65403019051499063220
201.40000 4.66539715451996648126
201.50000 4.67677126148040299899
201.60000 4.68815059643576296240
201.70000 4.69953307004919372766
201.80000 4.71091545841623016490
201.90000 4.72229245130476856619
202.00000 4.73365753028469519423
202.10000 4.74500266084920125200
202.20000 4.75632131103913121661
202.30000 4.76760703158618139061
202.40000 4.77885757433991748797
202.50000 4.79007276483572846361
202.60000 4.80125785681356630883
202.70000 4.81241426023331869188
202.80000 4.82354721053095944506
202.90000 4.83465868613390328956
203.00000 4.84574395113732768512
203.10000 4.85680058985511572135
203.20000 4.86781921057920966827
203.30000 4.87879182169622810398
203.40000 4.88971104496748355658
203.50000 4.90057000078103159422
203.60000 4.91136746410019701347
203.70000 4.92210137229730367120
203.80000 4.93277257717705854503
203.90000 4.94338247108303364789
204.00000 4.95393469591455151632
204.10000 4.96442743113614261239
204.20000 4.97486124511236996570
204.30000 4.98523337342546081130
204.40000 4.99554259369790580509
204.50000 5.00578343872325343726
204.60000 5.01595713128780637109
204.70000 5.02606367291004382476
204.80000 5.03610433136199035993
204.90000 5.04608133006999798990
205.00000 5.05600003925534003748
205.10000 5.06586213427803421899
205.20000 5.07566723569955874230
205.30000 5.08541461294642130381
205.40000 5.09510033371610848006
205.50000 5.10472178001446029836
205.60000 5.11427502857746202377
205.70000 5.12376054867311300273
205.80000 5.13317671919231707255
205.90000 5.14253086951765414485
206.00000 5.15182757287955047879
206.10000 5.16107322799512310891
206.20000 5.17027541540951181851
206.30000 5.17943873416801793913
206.40000 5.18857144131879521719
206.50000 5.19767571733116108991
206.60000 5.20675865288079201555
206.70000 5.21582248419412755612
206.80000 5.22487214302675544428
206.90000 5.23391155132889115199
207.00000 5.24294596433350626993
207.10000 5.25197796195090673954
207.20000 5.26101258200738387095
207.30000 5.27005389790977374971
207.40000 5.27910687995109642485
207.50000 5.28817640421922763225
207.60000 5.29727374920666149256
207.70000 5.30641145685603614972
207.80000 5.31560395641069181413
207.90000 5.32486325932647776569
208.00000 5.33419928379667870091
208.10000 5.34361830985091973195
208.20000 5.35312179871334517349
208.30000 5.36270865533976216211
208.40000 5.37238068388168114558
208.50000 5.38214229471248743943
208.60000 5.39200301698626648682
208.70000 5.40197988611703366457
208.80000 5.41209493209293216292
208.90000 5.42236731191100701146
209.00000 5.43281457503180389927
209.10000 5.44344400854054895458
209.20000 5.45425552727391018408
209.30000 5.46524479179432547400
209.40000 5.47640541820727512872
209.50000 5.48773476731027881771
209.60000 5.49923343288435065500
209.70000 5.51091315498556917696
209.80000 5.52278775620736669279
209.90000 5.53486923479949975954
210.00000 5.54716255063262050069
210.10000 5.55966538448475332339
210.20000 5.57236630264567226969
210.30000 5.58524350236424338477
210.40000 5.59827058010069749075
210.50000 5.61142519415183864215
210.60000 5.62468199190985374235
210.70000 5.63802162076077888465
210.80000 5.65142873086514291928
210.90000 5.66489056299175121143
211.00000 5.67839394773090747735
211.10000 5.69193205751386319198
211.20000 5.70549328168748262877
211.30000 5.71907403240262313007
211.40000 5.73266777064954288285
211.50000 5.74627085403011611293
211.60000 5.75988072125716853372
211.70000 5.77349236037435144366
211.80000 5.78709633617784178666
211.90000 5.80068404693446478011
212.00000 5.81424190318471355567
212.10000 5.82775602638219576317
212.20000 5.84121207129385090946
212.30000 5.85460144022742166373
212.40000 5.86791979598042904266
212.50000 5.88116534219792191688
212.60000 5.89434022089292025963
212.70000 5.90745052525004224431
212.80000 5.92049528438727835458
212.90000 5.93347176345796727850
213.00000 5.94637670685426723411
213.10000 5.95919958955000935786
213.20000 5.97192512321989850984
213.30000 5.98454678797885245508
213.40000 5.99704812466466705441
213.50000 6.00942647833576544539
213.60000 6.02167934657857716122
213.70000 6.03380887980850782267
213.80000 6.04581969372623615955
213.90000 6.05771804971938257343
214.00000 6.06950834925309250949
214.10000 6.08119139385910135654
214.20000 6.09276562544867632462
214.30000 6.10422468269075102202
214.40000 6.11555978075049152732
214.50000 6.12676547008762201729
214.60000 6.13783252305811941498
214.70000 6.14876016036485196064
214.80000 6.15954661168084675774
214.90000 6.17019599900473177829
215.00000 6.18071412746917134101
215.10000 6.19110634941623337641
215.20000 6.20137557320381943015
215.30000 6.21152399999380184315
215.40000 6.22155024554379051106
215.50000 6.23145260310250614683
215.60000 6.24122658667364839969
215.70000 6.25087115790471240456
215.80000 6.26038819899820589392
215.90000 6.26977849814808051006
216.00000 6.27904379959066697383
216.10000 6.28818641918550312311
216.20000 6.29720645316556220655
216.30000 6.30610206146824109581
216.40000 6.31487283528322524208
216.50000 6.32351525187636437632
216.60000 6.33203299612644153820
216.70000 6.34043010175453318197
216.80000 6.34871779323683594459
216.90000 6.35690723038853226271
217.00000 6.36501391452163284271
217.10000 6.37305008818791569365
217.20000 6.38102464219987164907
217.30000 6.38894340578009815884
217.40000 6.39680355234362344100
217.50000 6.40460267706014687482
217.60000 6.41233434842725586334
217.70000 6.42000017638520006917
217.80000 6.42760006183443246129
217.90000 6.43514915041601813532
218.00000 6.44266553860286930229
218.10000 6.45017034519841188976
218.20000 6.45769012249101342708
218.30000 6.46524491388454672515
218.40000 6.47285233242509557560
218.50000 6.48051939245698114437
218.60000 6.48825301264939883201
218.70000 6.49605211328857798288
218.80000 6.50392271804285817191
218.90000 6.51186795352746691427
219.00000 6.51990083790520544140
219.10000 6.52803585979527229496
219.20000 6.53628949509513386577
219.30000 6.54467849220563316740
219.40000 6.55321517028870340754
219.50000 6.56191518091982045393
219.60000 6.57078661830514779348
219.70000 6.57984026602234470991
219.80000 6.58908830977108698820
219.90000 6.59854479355001423635
220.00000 6.60822727537461441388
220.10000 6.61815269130125162602
220.20000 6.62833640220990895959
220.30000 6.63879011867930646361
220.40000 6.64951912320545176428
220.50000 6.66051948948113205654
220.60000 6.67179022974568648120
220.70000 6.68332161911410634755
220.80000 6.69510824737539251087
220.90000 6.70714240323492758924
221.00000 6.71941542641783683310
221.10000 6.73191428487744487264
221.20000 6.74462454848259140664
221.30000 6.75752512962822802701
221.40000 6.77059569924722354928
221.50000 6.78381751721329839015
221.60000 6.79717882292043277386
221.70000 6.81067313821622186943
221.80000 6.82430091108276086398
221.90000 6.83806693049044380293
222.00000 6.85197036899708141170
222.10000 6.86600500240547450768
222.20000 6.88015876494503577236
222.30000 6.89440911423683936867
222.40000 6.90872633320708398140
222.50000 6.92308450793618436529
222.60000 6.93745327307694375940
222.70000 6.95181621417748643865
222.80000 6.96616109533543589583
222.90000 6.98048318624233919871
223.00000 6.99478479993623535065
223.10000 7.00906679594544882804
223.20000 7.02333055676557203008
223.30000 7.03757427146833030138
223.40000 7.05178633961750148543
223.50000 7.06595522996190515772
223.60000 7.08006945538085805578
223.70000 7.09411394708972799143
223.80000 7.10807999967389224656
223.90000 7.12196245844479300987
224.00000 7.13575490137028179023
224.10000 7.14945316365895217548
224.20000 7.16305327131684816426
224.30000 7.17654901513492068199
224.40000 7.18992887159574061943
224.50000 7.20318728645312956227
224.60000 7.21630978580534609243
224.70000 7.22929194642248488022
224.80000 7.24212322404424433306
224.90000 7.25480410146586935392
225.00000 7.26733117362047840231
225.10000 7.27970894528812875669
225.20000 7.29194049447923018361
225.30000 7.30402702250340801681
225.40000 7.31597406415147155283
225.50000 7.32778092852215390245
225.60000 7.33944848637804664849
225.70000 7.35097503127054567742
225.80000 7.36235986397642749726
225.90000 7.37360218619319060969
226.00000 7.38470082728196917982
226.10000 7.39565700051523481955
226.20000 7.40647109206402020099
226.30000 7.41714430716525832918
226.40000 7.42767510693857691431
226.50000 7.43806383256368673118
226.60000 7.44830446726273401740
226.70000 7.45839757615648966149
226.80000 7.46833944260690389784
226.90000 7.47813281598240938864
227.00000 7.48777923728130489011
227.10000 7.49728913999733639724
227.20000 7.50666599435221974496
227.30000 7.51591729077455987407
227.40000 7.52504738662687758094
227.50000 7.53405524426420701302
227.60000 7.54293410354869797864
227.70000 7.55167738423020822839
227.80000 7.56027746311105965615
227.90000 7.56872448066264333085
228.00000 7.57702057312984996226
228.10000 7.58517153609178439125
228.20000 7.59318854618130761980
228.30000 7.60108974598787381006
228.40000 7.60889706797049528860
228.50000 7.61662705354660252712
228.60000 7.62429450015763753616
228.70000 7.63190757572410595030
228.80000 7.63947134376941033106
228.90000 7.64698373118427655518
229.00000 7.65444286622808361791
229.10000 7.66184703966537040133
229.20000 7.66920030311048793381
229.30000 7.67651034654484133458
229.40000 7.68378777784303462343
229.50000 7.69104773421625566236
229.60000 7.69830443496806639506
229.70000 7.70556704151615307974
229.80000 7.71284818187399563182
229.90000 7.72015261868377832653
230.00000 7.72749277234996836460
230.10000 7.73487802320922188180
230.20000 7.74232089264956777663
230.30000 7.74984254854284120248
230.40000 7.75746272871516927663
230.50000 7.76520049026791065506
230.60000 7.77307369859755028426
230.70000 7.78109694769587098479
230.80000 7.78927981217833771048
230.90000 7.79763450595916299773
231.00000 7.80616661401234761013
231.10000 7.81488950393561226838
231.20000 7.82381409235585045033
231.30000 7.83295183154735096191
231.40000 7.84231016057347734380
231.50000 7.85189295003848100730
231.60000 7.86169591818686408801
231.70000 7.87171002358108971519
231.80000 7.88192642644702691594
231.90000 7.89233615473865887463
232.00000 7.90293624406593577575
232.10000 7.91373225595413987278
232.20000 7.92473112221285397977
232.30000 7.93594151212154536755
232.40000 7.94736611937269440907
232.50000 7.95900214321274071109
232.60000 7.97083037382266716619
232.70000 7.98282821449810480637
232.80000 7.99496661096336286631
232.90000 8.00721682657563607455
233.00000 8.01956082663439868743
233.10000 8.03198452350083901728
233.20000 8.04448170154491680909
233.30000 8.05705227209169842555
233.40000 8.06969649384374306779
233.50000 8.08241236649770301733
233.60000 8.09519033289724448588
233.70000 8.10802063946509697092
233.80000 8.12088725740685307785
233.90000 8.13377362111400294902
234.00000 8.14666725307208064074
234.10000 8.15955320513966622422
234.20000 8.17242258956192254981
234.30000 8.18526716059934112154
234.40000 8.19807589397140187270
234.50000 8.21084474238528029908
234.60000 8.22355972808278446688
234.70000 8.23621488972653019862
234.80000 8.24879820083107621661
234.90000 8.26130348892987952067
235.00000 8.27372462786875690927
235.10000 8.28606099967348780077
235.20000 8.29831236897364571604
235.30000 8.31047950526622741637
235.40000 8.32256564148105713214
235.50000 8.33456932226452838446
235.60000 8.34648733136647131878
235.70000 8.35831475543299936572
235.80000 8.37004737855539262179
235.90000 8.38167977220401805538
236.00000 8.39321138570058891853
236.10000 8.40463838507606465123
236.20000 8.41596530397915792168
236.30000 8.42719283025160164158
236.40000 8.43832427497391214116
236.50000 8.44935843528051542678
236.60000 8.46029532836584848258
236.70000 8.47112995399486242588
236.80000 8.48185540743633521179
236.90000 8.49246550024225885874
237.00000 8.50295421510953450576
237.10000 8.51332083300130302331
237.20000 8.52356215271385230015
237.30000 8.53368579802455581362
237.40000 8.54369538629298276552
237.50000 8.55359820767710598921
237.60000 8.56340033785102213237
237.70000 8.57310752775602366059
237.80000 8.58272119248720556969
237.90000 8.59223822475552641145
238.00000 8.60165834115695390423
238.10000 8.61097621699676975713
238.20000 8.62018792807268210545
238.30000 8.62929111743751521465
238.40000 8.63828617604939041186
238.50000 8.64717925486421265503
238.60000 8.65597643410961464939
238.70000 8.66468621325815814450
238.80000 8.67331551034210907541
238.90000 8.68187403048915470729
239.00000 8.69036611266660042317
239.10000 8.69879437433676782505
239.20000 8.70716721832554448157
239.30000 8.71548370503014594443
239.40000 8.72375097277799419418
239.50000 8.73196904440401689631
239.60000 8.74014574390484635012
239.70000 8.74828025455094802657
239.80000 8.75637821507140016935
239.90000 8.76443845987014732259
240.00000 8.77246223434247678038
240.10000 8.78044925005947517434
240.20000 8.78840231610416205802
240.30000 8.79632418431960703279
240.40000 8.80422707945689006465
240.50000 8.81211993944584256303
240.60000 8.82001622983024901417
240.70000 8.82792986358444059880
240.80000 8.83587403386597629465
240.90000 8.84385644454985485830
241.00000 8.85188289047991190153
241.10000 8.85995876279889916734
241.20000 8.86808488643968721003
241.30000 8.87626481071255557209
241.40000 8.88450388046817164538
241.50000 8.89280942995389955747
241.60000 8.90119359817429204082
241.70000 8.90966880821610562743
241.80000 8.91824521124991269994
241.90000 8.92693184051334627417
242.00000 8.93573166605880125339
242.10000 8.94464372883912017469
242.20000 8.95366419618130418524
242.30000 8.96279064875694840080
242.40000 8.97202007064016771083
242.50000 8.98135610628957301673
242.60000 8.99080245261489437425
242.70000 9.00036859441711975934
242.80000 9.01006117282441096301
242.90000 9.01988662373341586338
243.00000 9.02984815327262300027
243.10000 9.03994527069146586213
243.20000 9.05017321949464125283
243.30000 9.06052833036539873055
243.40000 9.07100892651401815386
243.50000 9.08161019093029559437
243.60000 9.09233334045661790484
243.70000 9.10317691491827483751
243.80000 9.11413745709526810184
243.90000 9.12521291669016345478
244.00000 9.13639300344961080308
244.10000 9.14766835725574388840
244.20000 9.15902982624873866613
244.30000 9.17046269620900862426
244.40000 9.18196336823214515268
244.50000 9.19352308372742380639
244.60000 9.20513814018714224314
244.70000 9.21680514435723546071
244.80000 9.22852286342148041167
244.90000 9.24028936751679871329
245.00000 9.25210296025298239871
245.10000 9.26396123799565560336
245.20000 9.27586311099991384516
245.30000 9.28780346815618186721
245.40000 9.29978443940401233642
245.50000 9.31179908737135500703
245.60000 9.32384705985238691806
245.70000 9.33592254290378096857
245.80000 9.34802077750033672869
245.90000 9.36013862313854836853
246.00000 9.37227024617082837988
246.10000 9.38441104513783539332
246.20000 9.39655742723025132898
246.30000 9.40870797846468396809
246.40000 9.42086107778630817020
246.50000 9.43301777582237995010
246.60000 9.44517855377811266922
246.70000 9.45734730319876748048
246.80000 9.46952331102780484622
246.90000 9.48170758758958986701
247.00000 9.49389949233237880500
247.10000 9.50609573409656967988
247.20000 9.51829371372148822281
247.30000 9.53048865690705284310
247.40000 9.54267910083462882029
247.50000 9.55486394061213202370
247.60000 9.56704436786691190476
247.70000 9.57921926692196559827
247.80000 9.59138860323853211356
247.90000 9.60355458088378857316
248.00000 9.61571395455631261156
248.10000 9.62786673668149605013
248.20000 9.64000841952438338221
248.30000 9.65213668289400054328
248.40000 9.66424775564828946298
248.50000 9.67633970633710234252
248.60000 9.68841340198724179110
248.70000 9.70046700831511513470
248.80000 9.71250548308540209907
248.90000 9.72452909406337269147
249.00000 9.73654337790701777757
249.10000 9.74855294061667390399
249.20000 9.76055973555420642198
249.30000 9.77256505516320418216
249.40000 9.78457008437437684440
249.50000 9.79657326386410484440
249.60000 9.80857150201740640805
249.70000 9.82056454643611616438
249.80000 9.83255278376175308900
249.90000 9.84453413666111475280
250.00000 9.85650889932175732117
250.10000 9.86847858402970847730
250.20000 9.88044353431954996869
250.30000 9.89240488989881570142
250.40000 9.90436361704466098707
250.50000 9.91632269094214178396
250.60000 9.92828481236039078206
250.70000 9.94025194057982616885
250.80000 9.95222575172513859510
250.90000 9.96421023826830944089
251.00000 9.97620487095473596158
251.10000 9.98821001498561803243
251.20000 10.00022389182752247843
251.30000 10.01224371884174621343
251.40000 10.02427067659358448151
251.50000 10.03630345819764459357
251.60000 10.04834476022140673445
251.70000 10.06039819008999265564
251.80000 10.07246792995887378814
251.90000 10.08455876460190002298
252.00000 10.09666981366450350853
252.10000 10.10880367507555267784
252.20000 10.12095796888288633505
252.30000 10.13312907810193642556
252.40000 10.14531295863020679049
252.50000 10.15750405636473275437
252.60000 10.16969607797347108114
252.70000 10.18188901799906675843
252.80000 10.19407942024222214662
252.90000 10.20627089746117800937
253.00000 10.21846468509085762060
253.10000 10.23066243044354386443
253.20000 10.24286447978288932706
253.30000 10.25507093865498328762
253.40000 10.26728162728616303148
253.50000 10.27948944488747456586
253.60000 10.29169187636114570439
253.70000 10.30388459237544061498
253.80000 10.31606139684841154542
253.90000 10.32821892081810008725
254.00000 10.34035358588733173500
254.10000 10.35246389256881204602
254.20000 10.36454733692740678777
254.30000 10.37660309387060443520
254.40000 10.38862708183391285986
254.50000 10.40062058472329813504
254.60000 10.41257766213769951346
254.70000 10.42449628298643502374
254.80000 10.43636741205152282463
254.90000 10.44818752613476018290
255.00000 10.45994977038040082767
255.10000 10.47165054667314612064
255.20000 10.48328513133979390762
255.30000 10.49485496510256686643
255.40000 10.50636308090221104367
255.50000 10.51780895174070938496
255.60000 10.52919615503776242570
255.70000 10.54052559163792363115
255.80000 10.55179972887341147910
255.90000 10.56301785330560728386
256.00000 10.57418336962079544965
256.10000 10.58529916432530498180
256.20000 10.59637357093364276789
256.30000 10.60741329855691066538
256.40000 10.61842958091280087385
256.50000 10.62942795809605174634
256.60000 10.64041462947835506010
256.70000 10.65138678608705862632
256.80000 10.66234144570947418315
256.90000 10.67326948164980045070
257.00000 10.68416479870930294889
257.10000 10.69502229358976137707
257.20000 10.70583819919407337948
257.30000 10.71661995288257854528
257.40000 10.72737512090930844595
257.50000 10.73811721913734745015
257.60000 10.74885664839093479293
257.70000 10.75960465409254709387
257.80000 10.77037231547015741325
257.90000 10.78115863203589078884
258.00000 10.79196665091126937920
258.10000 10.80279272597183547387
258.20000 10.81363194126515478565
258.30000 10.82448002224356271641
258.40000 10.83533490969328552576
258.50000 10.84619270722339692285
258.60000 10.85705527985871498666
258.70000 10.86792390414572234825
258.80000 10.87880309840076110934
258.90000 10.88969953019499064635
259.00000 10.90061794912751723856
259.10000 10.91156207138143901417
259.20000 10.92253915959915430506
259.30000 10.93355221902602887092
259.40000 10.94460163539441027927
259.50000 10.95569120291065889076
259.60000 10.96682032239509247263
259.70000 10.97798815182454093360
259.80000 10.98919412904736158751
259.90000 11.00043449560134420057
260.00000 11.01170709178976481914
260.10000 11.02301008419301955235
260.20000 11.03434158110999389592
260.30000 11.04570140254447580818
260.40000 11.05708879082559416163
260.50000 11.06850641074305020434
260.60000 11.07995530656356032216
260.70000 11.09143688108709384815
260.80000 11.10294997077938742163
260.90000 11.11449427932670268104
261.00000 11.12606589010554080495
261.10000 11.13766592632280383393
261.20000 11.14929190547857169162
261.30000 11.16094470423695809468
261.40000 11.17263083301193658481
261.50000 11.18435521795919176804
261.60000 11.19612529276771714709
261.70000 11.20794767270587322846
261.80000 11.21982728208389133044
261.90000 11.23176564969039050863
262.00000 11.24375945072843507424
262.10000 11.25580186638219924916
262.20000 11.26788690952061339510
262.30000 11.28000480211972250204
262.40000 11.29214583394684112419
262.50000 11.30430653797648925025
262.60000 11.31648201642869222652
262.70000 11.32867375058598816563
262.80000 11.34088199322949484679
262.90000 11.35310731890595668212
263.00000 11.36535412302515983509
263.10000 11.37761936263166610247
263.20000 11.38990244221494638171
263.30000 11.40219553414907018713
263.40000 11.41449452052560231987
263.50000 11.42679152331856450939
263.60000 11.43907934627734803177
263.70000 11.45135250988659417751
263.80000 11.46361069629787279789
263.90000 11.47584787496187577447
264.00000 11.48806281087446875210
264.10000 11.50025149429863555451
264.20000 11.51240995767354525283
264.30000 11.52453305710639193531
264.40000 11.53661660329552600322
264.50000 11.54865618599917451019
264.60000 11.56064907948870317235
264.70000 11.57259355653882799924
264.80000 11.58448782364857078276
264.90000 11.59632723429590874358
265.00000 11.60810220190729540597
265.10000 11.61979914492711874775
265.20000 11.63140077361162033482
265.30000 11.64288622236471054315
265.40000 11.65423809115366408730
265.50000 11.66544282195549574500
265.60000 11.67649113467380661976
265.70000 11.68738197565678093722
265.80000 11.69811868965172536216
265.90000 11.70870607341063114108
266.00000 11.71914586065443593683
266.10000 11.72943812418847282270
266.20000 11.73958220160883749327
266.30000 11.74957631658052596011
266.40000 11.75941608361763003401
266.50000 11.76910417017599517516
266.60000 11.77864710973896186707
266.70000 11.78805399807279471218
266.80000 11.79733746487727628231
266.90000 11.80651033294296490448
267.00000 11.81558209137751283221
267.10000 11.82455846327925261021
267.20000 11.83343972248534335686
267.30000 11.84222788645253186760
267.40000 11.85092396733393948577
267.50000 11.85953074465988304265
267.60000 11.86805862552603840987
267.70000 11.87651721692992789642
267.80000 11.88492298503953285083
267.90000 11.89328992936483491997
268.00000 11.90162956083048318298
268.10000 11.90995112474509695458
268.20000 11.91826381529516236106
268.30000 11.92657271402312794367
268.40000 11.93488033408701588896
268.50000 11.94319862124234288244
268.60000 11.95153193111401932633
268.70000 11.95989434484213995056
268.80000 11.96829874682345987101
268.90000 11.97675337713864758530
269.00000 11.98526922118623082538
269.10000 11.99385177490046355958
269.20000 12.00250409205699875315
269.30000 12.01122924563281324769
269.40000 12.02003128943922508290
269.50000 12.02891619510041311851
269.60000 12.03789069377941311434
269.70000 12.04696789834301002816
269.80000 12.05615745558305986078
269.90000 12.06546876903048471025
270.00000 12.07490785802347230482
270.10000 12.08447634913176533707
270.20000 12.09417121666176842785
270.30000 12.10398748523051803308
270.40000 12.11392347171637864478
270.50000 12.12397584770940559464
270.60000 12.13414820485166976848
270.70000 12.14444796868210885415
270.80000 12.15488536369446801538
270.90000 12.16546831506325530325
271.00000 12.17620675520373216695
271.10000 12.18710400339592572560
271.20000 12.19816076142026421358
271.30000 12.20937042888502093300
271.40000 12.22072696988624322813
271.50000 12.23221881868028062296
271.60000 12.24384470321234513819
271.70000 12.25559970810788189884
271.80000 12.26748809532460887319
271.90000 12.27951692763033736435
272.00000 12.29169612149100438376
272.10000 12.30403320453988371794
272.20000 12.31653631317932663529
272.30000 12.32920887252620925439
272.40000 12.34204929170071010537
272.50000 12.35505510738422404710
272.60000 12.36822138363964602591
272.70000 12.38154083389325175309
272.80000 12.39501023493768640784
272.90000 12.40862197748879768814
273.00000 12.42237742632150104001
273.10000 12.43627138490327413456
273.20000 12.45030142870272036852
273.30000 12.46446697573642737436
273.40000 12.47876191438076920889
273.50000 12.49318390280275991103
273.60000 12.50772590790192363975
273.70000 12.52238407368796526963
273.80000 12.53715775125418927182
273.90000 12.55204878348032871442
274.00000 12.56705976526231850958
274.10000 12.58219546561509272438
274.20000 12.59745994000985104938
274.30000 12.61285228512631079406
274.40000 12.62836949677356407688
274.50000 12.64400539524548763548
274.60000 12.65974955595745582757
274.70000 12.67559304293791218116
274.80000 12.69152795216513715731
274.90000 12.70754953413367576631
275.00000 12.72365569940200008711
275.10000 12.73984465498390604296
275.20000 12.75611472859636050396
275.30000 12.77246379114198154632
275.40000 12.78888084367639262430
275.50000 12.80535224770685486198
275.60000 12.82186706141703061761
275.70000 12.83840497324729977299
275.80000 12.85495700540425767160
275.90000 12.87151381081083251773
276.00000 12.88807264835099383526
276.10000 12.90463964580200898838
276.20000 12.92121813739420622432
276.30000 12.93781109331934093377
276.40000 12.95441687592139362985
276.50000 12.97102498416385751123
