# Supplementary material for: Direct tracking of H2 roaming reaction in real time
Source: Nat Commun. 2024 Aug 6;15:6656. doi: 10.1038/s41467-024-49671-6 (PMC11303762; doi:10.1038/s41467-024-49671-6)
Supplement: Supplementary file 8 — Source Data [file 41467_2024_49671_MOESM8_ESM.zip › SourceData/Data-Fig7-SuppInfo/FigS7.R22.dat]

# Bond Length
# X-Axis:  Time in Trajectory (femtosec)
# Y-Axis:  Bond Length (Angstroms)
#                  X                   Y
0 1.09375621605730771727
.10000 1.09635830253890995012
.20000 1.09948725472421916565
.30000 1.10311946709728588671
.40000 1.10722495415023951671
.50000 1.11176756717760030184
.60000 1.11671730650420207410
.70000 1.12204089966141608558
.80000 1.12771277911266040596
.90000 1.13370556756196624051
1.00000 1.14000197766714422485
1.10000 1.14658557925084684888
1.20000 1.15344363207310655298
1.30000 1.16056997422344164314
1.40000 1.16795898810060963544
1.50000 1.17560573792789902323
1.60000 1.18350239959748286097
1.70000 1.19163646333980566054
1.80000 1.19999018485860958311
1.90000 1.20853528202448438075
2.00000 1.21724323236442764787
2.10000 1.22608018695719897845
2.20000 1.23501445223487162235
2.30000 1.24401904067622694888
2.40000 1.25307647896407344543
2.50000 1.26217441703831091396
2.60000 1.27130287768139658215
2.70000 1.28045777988381951960
2.80000 1.28962815216829071825
2.90000 1.29880312926132111317
3.00000 1.30796649424708123904
3.10000 1.31709651184034345995
3.20000 1.32617142755301435426
3.30000 1.33516970026472664857
3.40000 1.34407640677827538451
3.50000 1.35287683212367858184
3.60000 1.36156478762378398987
3.70000 1.37013811789213425999
3.80000 1.37859626594046743051
3.90000 1.38693771007388792536
4.00000 1.39516552058456490512
4.10000 1.40327565521176202011
4.20000 1.41126640497674995140
4.30000 1.41913320005065063659
4.40000 1.42687252490473023334
4.50000 1.43448147786229711220
4.60000 1.44195647165994577396
4.70000 1.44929285435484018327
4.80000 1.45648426564381394967
4.90000 1.46352585051477652401
5.00000 1.47041101295386114229
5.10000 1.47713109561778571339
5.20000 1.48367744803882491310
5.30000 1.49004282316247542134
5.40000 1.49621987646669097442
5.50000 1.50220273829400271134
5.60000 1.50798836576447100916
5.70000 1.51357017650058102616
5.80000 1.51894733751173875251
5.90000 1.52411528612339558806
6.00000 1.52907097241331476398
6.10000 1.53381272947547283028
6.20000 1.53834038430673723244
6.30000 1.54265260815453846624
6.40000 1.54675234773799519195
6.50000 1.55064047874225184628
6.60000 1.55432008324347401774
6.70000 1.55778782463498539182
6.80000 1.56104582885641124921
6.90000 1.56408854722806534588
7.00000 1.56690956732607896856
7.10000 1.56950547966071147451
7.20000 1.57186799569206828481
7.30000 1.57399747836297374418
7.40000 1.57589000642843090529
7.50000 1.57755023979238138240
7.60000 1.57898013465812798996
7.70000 1.58018667192012475852
7.80000 1.58116989008328893108
7.90000 1.58193273009568899304
8.00000 1.58247225937328835059
8.10000 1.58278330467565900465
8.20000 1.58286074095922917359
8.30000 1.58269724255335707588
8.40000 1.58228823178427260904
8.50000 1.58162980666431549139
8.60000 1.58072370186348505957
8.70000 1.57957224936056660263
8.80000 1.57818316764214666363
8.90000 1.57656386675484859660
9.00000 1.57472112910730959049
9.10000 1.57266364084282179986
9.20000 1.57039765957097630921
9.30000 1.56792683951803057334
9.40000 1.56525351435414448648
9.50000 1.56237619116459912853
9.60000 1.55929356834946253811
9.70000 1.55600200738784395695
9.80000 1.55249870038979420718
9.90000 1.54878091046635773028
10.00000 1.54484400003236572754
10.10000 1.54069019192081572749
10.20000 1.53632055578027074707
10.30000 1.53173977305480972484
10.40000 1.52695658014267059249
10.50000 1.52197845960939933402
10.60000 1.51681333982563589530
10.70000 1.51146411584099475107
10.80000 1.50593400768659182305
10.90000 1.50021939112684448730
11.00000 1.49431589664468202096
11.10000 1.48821798590999430240
11.20000 1.48191704592396129168
11.30000 1.47541060875777899497
11.40000 1.46869383541635388727
11.50000 1.46177019126024046858
11.60000 1.45464499211903933189
11.70000 1.44732814911132022796
11.80000 1.43983080511357305797
11.90000 1.43216417695493277548
12.00000 1.42434091860797146727
12.10000 1.41636929611630596092
12.20000 1.40825717710296083546
12.30000 1.40000842996711987655
12.40000 1.39162709108941968742
12.50000 1.38311728890647592830
12.60000 1.37448245752537707679
12.70000 1.36572918067272766316
12.80000 1.35686447413549743951
12.90000 1.34790113386924636120
13.00000 1.33885065040541396452
13.10000 1.32972630062317711532
13.20000 1.32054237915297515831
13.30000 1.31131189801396982520
13.40000 1.30204976742749737338
13.50000 1.29276669946475647915
13.60000 1.28347501273573690091
13.70000 1.27418698999715108533
13.80000 1.26491253094986769523
13.90000 1.25566631500769343525
14.00000 1.24645667325463021887
14.10000 1.23729995593671626057
14.20000 1.22820686705660459761
14.30000 1.21919405737930005709
14.40000 1.21028032402828064814
14.50000 1.20148974762250884551
14.60000 1.19285263646814311763
14.70000 1.18439745750064830169
14.80000 1.17615930650953912349
14.90000 1.16816721003673100017
15.00000 1.16044662129069943705
15.10000 1.15301830524627838624
15.20000 1.14589604396472195866
15.30000 1.13908773576314129324
15.40000 1.13260490727040380416
15.50000 1.12646340557472172150
15.60000 1.12068414986471545081
15.70000 1.11529717150766593343
15.80000 1.11033784050801402919
15.90000 1.10584206449429296431
16.00000 1.10184228200455259167
16.10000 1.09836351022282236049
16.20000 1.09541566466204964527
16.30000 1.09300052544314908943
16.40000 1.09111348472374769748
16.50000 1.08974715396829552811
16.60000 1.08889583650411667831
16.70000 1.08855991963511131287
16.80000 1.08874550337027798904
16.90000 1.08946107600547161539
17.00000 1.09071973571032444209
17.10000 1.09252971667913912171
17.20000 1.09489588897940428790
17.30000 1.09781601442545918073
17.40000 1.10128211152547102470
17.50000 1.10527746901581233671
17.60000 1.10978463594068556558
17.70000 1.11478370087205706328
17.80000 1.12025707231376138275
17.90000 1.12618455959491826092
18.00000 1.13255048086387743142
18.10000 1.13934109477013072408
18.20000 1.14654260953398500374
18.30000 1.15414644043379521224
18.40000 1.16214098397999887421
18.50000 1.17051737866680134139
18.60000 1.17926073125030327196
18.70000 1.18835624675221024396
18.80000 1.19778649729156656577
18.90000 1.20752559591008256192
19.00000 1.21754896086440811351
19.10000 1.22782752657936448464
19.20000 1.23833302690592888830
19.30000 1.24903840739226269799
19.40000 1.25992052418237873548
19.50000 1.27095750915520381923
19.60000 1.28213241406728345766
19.70000 1.29343040051678080232
19.80000 1.30484145197912838225
19.90000 1.31635169593881710469
20.00000 1.32794844396723474604
20.10000 1.33962118799159040473
20.20000 1.35135289582884307370
20.30000 1.36312932721220549638
20.40000 1.37493621340664382109
20.50000 1.38675705447890186674
20.60000 1.39858152527945255995
20.70000 1.41039783464099234981
20.80000 1.42220178578533644027
20.90000 1.43398582657012339105
21.00000 1.44575071450821009096
21.10000 1.45749144680131828209
21.20000 1.46920523364232541111
21.30000 1.48089069341967302404
21.40000 1.49254148540869710728
21.50000 1.50414843084883082292
21.60000 1.51570707367551729058
21.70000 1.52720829960421574445
21.80000 1.53864500821372049190
21.90000 1.55001104235227950197
22.00000 1.56130148124281237421
22.10000 1.57251369457598047335
22.20000 1.58364536114181826627
22.30000 1.59469635047773279840
22.40000 1.60566801870280769443
22.50000 1.61656273749706355156
22.60000 1.62737854418294454789
22.70000 1.63812045651411117465
22.80000 1.64878559922507814217
22.90000 1.65937415770946607808
23.00000 1.66988249957953628468
23.10000 1.68031063637917855084
23.20000 1.69065235927673788580
23.30000 1.70090652364290730884
23.40000 1.71106975650702212976
23.50000 1.72114111682830934570
23.60000 1.73111646199959637493
23.70000 1.74099595544446914720
23.80000 1.75077571844768283558
23.90000 1.76045299767815442803
24.00000 1.77002686139871899967
24.10000 1.77949056109691124149
24.20000 1.78884432526254223517
24.30000 1.79808297732585188945
24.40000 1.80720844330835285083
24.50000 1.81621840735468816578
24.60000 1.82511538139757071085
24.70000 1.83389839434877089375
24.80000 1.84257139869097067236
24.90000 1.85113475491359083282
25.00000 1.85959474534560889632
25.10000 1.86795335483330525268
25.20000 1.87621656820448102555
25.30000 1.88438769083222362254
25.40000 1.89247116013534008095
25.50000 1.90046860389168228952
25.60000 1.90838257986730742427
25.70000 1.91621460321384671363
25.80000 1.92396651791058983594
25.90000 1.93163987665118365354
26.00000 1.93923761863418893403
26.10000 1.94676705865159943639
26.20000 1.95422799402040088573
26.30000 1.96162721642110175938
26.40000 1.96896721536444074942
26.50000 1.97624524472875076416
26.60000 1.98346196695600896515
26.70000 1.99061459603836925146
26.80000 1.99770343417360125436
26.90000 2.00472381244898669956
27.00000 2.01168069379909295783
27.10000 2.01857288098324554896
27.20000 2.02540428841700638875
27.30000 2.03217819118206265627
27.40000 2.03889810483628631970
27.50000 2.04556813761727331027
27.60000 2.05219305244389715042
27.70000 2.05877300891234728660
27.80000 2.06531147780812955031
27.90000 2.07180814931426505382
28.00000 2.07826291631111966968
28.10000 2.08467350905867271732
28.20000 2.09103696170918987416
28.30000 2.09735122568777211468
28.40000 2.10361135233887725851
28.50000 2.10981849123236191244
28.60000 2.11596991652480730631
28.70000 2.12206685760887373602
28.80000 2.12810685059820245859
28.90000 2.13408742529564612961
29.00000 2.14000543338772857425
29.10000 2.14585050321451797076
29.20000 2.15162031147691111398
29.30000 2.15730887436314969607
29.40000 2.16291052701793469263
29.50000 2.16842972518709953235
29.60000 2.17386135687030418310
29.70000 2.17921127798247226306
29.80000 2.18448330017100382501
29.90000 2.18967869793561265306
30.00000 2.19479948175909682576
30.10000 2.19984875137133007396
30.20000 2.20482632120468844878
30.30000 2.20973100664990443537
30.40000 2.21456133983459577596
30.50000 2.21932003611759428462
30.60000 2.22400744494684639533
30.70000 2.22862630886965883901
30.80000 2.23318106123731042176
30.90000 2.23767625322408960849
31.00000 2.24211863742354186782
31.10000 2.24651450256391623410
31.20000 2.25086888920034611597
31.30000 2.25518838658015441634
31.40000 2.25948173074667722571
31.50000 2.26375187151904967784
31.60000 2.26800752526330917374
31.70000 2.27225167853035153171
31.80000 2.27649024869622492305
31.90000 2.28072557261631106568
32.00000 2.28495707210638861052
32.10000 2.28918415784204657333
32.20000 2.29340348983317804665
32.30000 2.29761257716286885754
32.40000 2.30180755957660370179
32.50000 2.30598829371725128885
32.60000 2.31015360968529536438
32.70000 2.31430779343500461712
32.80000 2.31845330360566028804
32.90000 2.32259570473963462033
33.00000 2.32673908139718150048
33.10000 2.33088545121912844290
33.20000 2.33503846430417501163
33.30000 2.33919634101009143998
33.40000 2.34335923428077923880
33.50000 2.34752586045415056680
33.60000 2.35169446327578872411
33.70000 2.35586411465368689672
33.80000 2.36003308054378763193
33.90000 2.36419731150976482959
34.00000 2.36835661702920069342
34.10000 2.37250833432593024473
34.20000 2.37665003783602940450
34.30000 2.38078155879114621472
34.40000 2.38490374179546290551
34.50000 2.38901580887527824663
34.60000 2.39312194055777274761
34.70000 2.39722248765149039096
34.80000 2.40132169770024774163
34.90000 2.40541992821149629719
35.00000 2.40951827952103322490
35.10000 2.41361850484992760381
35.20000 2.41772143266878452843
35.30000 2.42182946931405556385
35.40000 2.42594745040819051950
35.50000 2.43007739994717040699
35.60000 2.43422354397064362959
35.70000 2.43838897846754548522
35.80000 2.44257566148072473583
35.90000 2.44678348751069513179
36.00000 2.45101229844242111669
36.10000 2.45525722055368365838
36.20000 2.45951500272106492389
36.30000 2.46378296624804190563
36.40000 2.46806033616603465726
36.50000 2.47234462703826951731
36.60000 2.47663339983232076252
36.70000 2.48092967608777657589
36.80000 2.48523261238178668803
36.90000 2.48954150215617012115
37.00000 2.49385616052991316061
37.10000 2.49817756366536123768
37.20000 2.50250648842815190811
37.30000 2.50684400094561129434
37.40000 2.51119394213569255336
37.50000 2.51555931824594428505
37.60000 2.51994542355603408016
37.70000 2.52435513372861228247
37.80000 2.52879473214751062364
37.90000 2.53326839095209175587
38.00000 2.53778151283773836226
38.10000 2.54233900836591814270
38.20000 2.54694551806531582117
38.30000 2.55160534310676657980
38.40000 2.55631919902464449647
38.50000 2.56109262661876405629
38.60000 2.56592121797396577824
38.70000 2.57080554548997345980
38.80000 2.57574611052914141831
38.90000 2.58074207752053362764
39.00000 2.58579390052765032814
39.10000 2.59090580439930312801
39.20000 2.59608017630850530709
39.30000 2.60131969584113209589
39.40000 2.60662367425391884090
39.50000 2.61199216889809989338
39.60000 2.61742197534176747042
39.70000 2.62290822017107567720
39.80000 2.62844846705979761729
39.90000 2.63403738177232405047
40.00000 2.63967316566994710205
40.10000 2.64535337422450991531
40.20000 2.65107343082118342141
40.30000 2.65682870488896969083
40.40000 2.66261410392136997708
40.50000 2.66841990619804813357
40.60000 2.67423680214393130694
40.70000 2.68005619611175317608
40.80000 2.68587165072718990489
40.90000 2.69167705620975266357
41.00000 2.69746805862645943583
41.10000 2.70323431009614850959
41.20000 2.70896624361840286110
41.30000 2.71464629162401192557
41.40000 2.72025319929763155861
41.50000 2.72576563952625978508
41.60000 2.73115574384819731759
41.70000 2.73640308893061294176
41.80000 2.74149071370358648530
41.90000 2.74640691387510893004
42.00000 2.75114119809325671767
42.10000 2.75568050073353024769
42.20000 2.76001636653607545233
42.30000 2.76413004456393114905
42.40000 2.76800344135371334621
42.50000 2.77161546287882439357
42.60000 2.77495199208364684097
42.70000 2.77800226096038301982
42.80000 2.78076666405741422107
42.90000 2.78325260958433307636
43.00000 2.78547245447608043654
43.10000 2.78744090194034427711
43.20000 2.78917920132446850282
43.30000 2.79069827951876589105
43.40000 2.79201143049003293295
43.50000 2.79313358674840326728
43.60000 2.79407464110034111307
43.70000 2.79484713489128059681
43.80000 2.79546997374430763174
43.90000 2.79595643067877579543
44.00000 2.79632657344756497595
44.10000 2.79659493016167788374
44.20000 2.79678233113608610697
44.30000 2.79690245251242182109
44.40000 2.79697234632772156051
44.50000 2.79700820113080826840
44.60000 2.79702469431233302438
44.70000 2.79703292879919452692
44.80000 2.79704371351235767560
44.90000 2.79706146669714786230
45.00000 2.79708918523900485227
45.10000 2.79712862022485480126
45.20000 2.79718263283915732236
45.30000 2.79725586096284728116
45.40000 2.79735886227920353322
45.50000 2.79750709703585917462
45.60000 2.79771603428832641059
45.70000 2.79801177886977452230
45.80000 2.79841604147524854771
45.90000 2.79895081683940991682
46.00000 2.79962982591163291099
46.10000 2.80046871179272417165
46.20000 2.80147373998650931491
46.30000 2.80265021800741306848
46.40000 2.80400156273440760719
46.50000 2.80552949756725958398
46.60000 2.80724016880387346740
46.70000 2.80913915820558807716
46.80000 2.81123411323425712302
46.90000 2.81353295360974935213
47.00000 2.81603874449447161721
47.10000 2.81875670946979743060
47.20000 2.82168672532228495792
47.30000 2.82482271290943141906
47.40000 2.82815848891624176600
47.50000 2.83168863641538103340
47.60000 2.83540993202799513647
47.70000 2.83931727131893451594
47.80000 2.84341273553119614636
47.90000 2.84769541115513265139
48.00000 2.85217248769442413608
48.10000 2.85684428617539461441
48.20000 2.86171375126968280779
48.30000 2.86678024796076757118
48.40000 2.87204600009627283128
48.50000 2.87750891449757284674
48.60000 2.88316892099405094846
48.70000 2.88902832977888951680
48.80000 2.89508693336504145812
48.90000 2.90135305313176252200
49.00000 2.90782806375497380438
49.10000 2.91452076771224946438
49.20000 2.92143336391179732141
49.30000 2.92856886028961251741
49.40000 2.93592850676476793529
49.50000 2.94351048974264740940
49.60000 2.95130951026387606834
49.70000 2.95932170951199558830
49.80000 2.96754211986232808718
49.90000 2.97596718905652587169
50.00000 2.98459419840319330471
50.10000 2.99341858126941545181
50.20000 3.00243792036887916734
50.30000 3.01164411852429868071
50.40000 3.02103240080522804047
50.50000 3.03059373531953305923
50.60000 3.04032135384370183191
50.70000 3.05020169466774770526
50.80000 3.06023082660801912261
50.90000 3.07040038791099686116
51.00000 3.08070860781298171773
51.10000 3.09115140100869210077
51.20000 3.10172753564074354206
51.30000 3.11243233655496517365
51.40000 3.12326123418727175799
51.50000 3.13420558155427960114
51.60000 3.14525353800850210568
51.70000 3.15639153509541651729
51.80000 3.16760067234871005606
51.90000 3.17886678799993127362
52.00000 3.19016836143078818541
52.10000 3.20149055488939401618
52.20000 3.21281806788308509723
52.30000 3.22413395326636514114
52.40000 3.23542695582159604408
52.50000 3.24668298398319142082
52.60000 3.25788928340681952033
52.70000 3.26903500573319037072
52.80000 3.28011233545148572248
52.90000 3.29111131299656894482
53.00000 3.30202104223534590121
53.10000 3.31283791082102294876
53.20000 3.32354772109518535795
53.30000 3.33414231525980306346
53.40000 3.34461038858295122649
53.50000 3.35494440905628121854
53.60000 3.36513673970583251840
53.70000 3.37518769647941209130
53.80000 3.38510073427379705798
53.90000 3.39488642669824817808
54.00000 3.40455545407649367017
54.10000 3.41412264012308146024
54.20000 3.42360204616847955289
54.30000 3.43300585280945887291
54.40000 3.44234327348232369746
54.50000 3.45162470726786865721
54.60000 3.46085317691837369282
54.70000 3.47003588781744446096
54.80000 3.47917377444545014494
54.90000 3.48827079757019437741
55.00000 3.49733330576254913519
55.10000 3.50636155747949073364
55.20000 3.51536436105235043102
55.30000 3.52434526296857016658
55.40000 3.53331340553848973166
55.50000 3.54227999746434499722
55.60000 3.55125052741439237367
55.70000 3.56023672191906362848
55.80000 3.56924287604934500624
55.90000 3.57827511613472783851
56.00000 3.58733460484995739963
56.10000 3.59641958710951856588
56.20000 3.60552719003878821116
56.30000 3.61465553502474146889
56.40000 3.62380021592429954422
56.50000 3.63296114317315538226
56.60000 3.64213756740969354615
56.70000 3.65132755749275389493
56.80000 3.66053614455737890614
56.90000 3.66975871382315815600
57.00000 3.67899599081121587459
57.10000 3.68824589769106907902
57.20000 3.69750437714845714285
57.30000 3.70676854405154355599
57.40000 3.71603208571965912189
57.50000 3.72529099496656770902
57.60000 3.73453969096942387818
57.70000 3.74377432982464903272
57.80000 3.75299154277091330617
57.90000 3.76218889406180667386
58.00000 3.77136619452765419200
58.10000 3.78052259154855467979
58.20000 3.78966008514602797482
58.30000 3.79877915704045633324
58.40000 3.80788045839375057448
58.50000 3.81696294405133045168
58.60000 3.82602665691824473466
58.70000 3.83506780759102093871
58.80000 3.84408173751937798204
58.90000 3.85306308621984542766
59.00000 3.86200811017519744410
59.10000 3.87091353969757376703
59.20000 3.87977370490328984599
59.30000 3.88858925196735069101
59.40000 3.89735923990232134720
59.50000 3.90608212366778074631
59.60000 3.91475857689474894648
59.70000 3.92338682095163795232
59.80000 3.93196427033448512235
59.90000 3.94048946299035292827
60.00000 3.94895762669036498234
60.10000 3.95736416241012623844
60.20000 3.96571022870771535144
60.30000 3.97398933994405676991
60.40000 3.98220630430845458476
60.50000 3.99036024065421942951
60.60000 3.99845747836450050199
60.70000 4.00650178178445341871
60.80000 4.01449750011268533608
60.90000 4.02244910251080740756
61.00000 4.03035779520615266180
61.10000 4.03822562859952143115
61.20000 4.04605093055796814941
61.30000 4.05383315429298347929
61.40000 4.06157221922373306948
61.50000 4.06926900938006309143
61.60000 4.07692397306707204679
61.70000 4.08454278408159167123
61.80000 4.09212858646194059208
61.90000 4.09969039501253069928
62.00000 4.10723136436066868911
62.10000 4.11476257077027471106
62.20000 4.12228900059251061723
62.30000 4.12981781302202240380
62.40000 4.13735591820259041150
62.50000 4.14491130787065213410
62.60000 4.15249179231205705702
62.70000 4.16010798379813693989
62.80000 4.16776914443230648571
62.90000 4.17548874258930316182
63.00000 4.18327528630115376489
63.10000 4.19114148043489460057
63.20000 4.19909252137530306168
63.30000 4.20713399398985151933
63.40000 4.21527269269984477477
63.50000 4.22350904885522886457
63.60000 4.23184798661223179811
63.70000 4.24029547075637171334
63.80000 4.24885925280821699284
63.90000 4.25754897192739287462
64.00000 4.26637514222155574381
64.10000 4.27534481072918842532
64.20000 4.28446400288309109280
64.30000 4.29373685538971985101
64.40000 4.30316065336747565869
64.50000 4.31273221123721058702
64.60000 4.32244984339124518197
64.70000 4.33230380916908919405
64.80000 4.34229235533053439752
64.90000 4.35240883457356289747
65.00000 4.36265035332468512964
65.10000 4.37300985609191143977
65.20000 4.38348174773387188105
65.30000 4.39405924459764197203
65.40000 4.40473689736435903731
65.50000 4.41550523677472270303
65.60000 4.42635895995930271321
65.70000 4.43729310294598411713
65.80000 4.44829678881310706098
65.90000 4.45936184515385564377
66.00000 4.47047909964882846671
66.10000 4.48163319000707598070
66.20000 4.49281138978090198662
66.30000 4.50400205846511575503
66.40000 4.51519505075351091415
66.50000 4.52638314218250861495
66.60000 4.53755886344232453528
66.70000 4.54872034764536827312
66.80000 4.55986376839538924398
66.90000 4.57098045043773951164
67.00000 4.58206276241181576419
67.10000 4.59309451752704518629
67.20000 4.60406266831740681943
67.30000 4.61494780255573421583
67.40000 4.62573409093626997689
67.50000 4.63641258174259120798
67.60000 4.64697236201066726335
67.70000 4.65740789092344798891
67.80000 4.66771757072136917010
67.90000 4.67789993801556212808
68.00000 4.68795265616910854058
68.10000 4.69786933872888806209
68.20000 4.70764270103095228519
68.30000 4.71726329705699170866
68.40000 4.72672536065784130935
68.50000 4.73601847133401708399
68.60000 4.74513863431143600554
68.70000 4.75408408232721521351
68.80000 4.76285051634512249889
68.90000 4.77144033287077791998
69.00000 4.77985558415523679721
69.10000 4.78809440725994875406
69.20000 4.79615845424450087569
69.30000 4.80404461757517402014
69.40000 4.81175404565746689413
69.50000 4.81928198752698014397
69.60000 4.82663019979664487243
69.70000 4.83379885533541827785
69.80000 4.84078934543468850582
69.90000 4.84760456285307991292
70.00000 4.85424590849155477763
70.10000 4.86071689023841420436
70.20000 4.86701943780636651773
70.30000 4.87315436460553750843
70.40000 4.87911727822420763749
70.50000 4.88490902168116125908
70.60000 4.89052308365771851000
70.70000 4.89596083002979099610
70.80000 4.90122066351036678153
70.90000 4.90630586837806107850
71.00000 4.91121879986312562575
71.10000 4.91596713479545141680
71.20000 4.92055693618943911514
71.30000 4.92499486273457954355
71.40000 4.92928397463982592166
71.50000 4.93342904150399228177
71.60000 4.93743164918421933996
71.70000 4.94129062610103920205
71.80000 4.94501028505634151830
71.90000 4.94858959985731692116
72.00000 4.95203406167384918968
72.10000 4.95534929365720898421
72.20000 4.95854029713926999764
72.30000 4.96161705783406867712
72.40000 4.96458821605840739642
72.50000 4.96746609525752072847
72.60000 4.97026417286033197827
72.70000 4.97299754684646913711
72.80000 4.97568245056786155029
72.90000 4.97834130456219323283
73.00000 4.98099394647975857184
73.10000 4.98365841355133407782
73.20000 4.98635590352985132765
73.30000 4.98909837687492388055
73.40000 4.99189287946165767881
73.50000 4.99475050137812188998
73.60000 4.99767249698076954731
73.70000 5.00066937288579397638
73.80000 5.00375004425330982179
73.90000 5.00693033420208474144
74.00000 5.01023236597246056311
74.10000 5.01367897375709526989
74.20000 5.01729257033731290857
74.30000 5.02109440788858300869
74.40000 5.02510309556948294059
74.50000 5.02933055545626270977
74.60000 5.03378683372617597377
74.70000 5.03848090934241806024
74.80000 5.04342356343476271386
74.90000 5.04862319890027047362
75.00000 5.05409107176097490630
75.10000 5.05983492738775026532
75.20000 5.06585981299206502232
75.30000 5.07216529991028584971
75.40000 5.07874004391925931147
75.50000 5.08556847814057066797
75.60000 5.09263140264019108009
75.70000 5.09990696546133084457
75.80000 5.10737804682794163728
75.90000 5.11502823419783285168
76.00000 5.12284403122962547997
76.10000 5.13081580920013147961
76.20000 5.13893182007117117191
76.30000 5.14717989501377346215
76.40000 5.15554678868779155220
76.50000 5.16401801701756265280
76.60000 5.17258077104495295284
76.70000 5.18122037191644648153
76.80000 5.18992232781695876508
76.90000 5.19867698619802690275
77.00000 5.20747079763410675239
77.10000 5.21629005298909734621
77.20000 5.22512398138120737932
77.30000 5.23395604484026976815
77.40000 5.24277734476384186642
77.50000 5.25157533973054603458
77.60000 5.26034388855909305369
77.70000 5.26907715267920517094
77.80000 5.27777376568994287163
77.90000 5.28643232537105311613
78.00000 5.29504988377286205902
78.10000 5.30362275297753431756
78.20000 5.31214437029011853643
78.30000 5.32060216031700682539
78.40000 5.32898776460680194720
78.50000 5.33728726020709887741
78.60000 5.34549009017938410395
78.70000 5.35358453047460529214
78.80000 5.36156555168516054953
78.90000 5.36942773983103342777
79.00000 5.37716547490617960059
79.10000 5.38477637377913772914
79.20000 5.39225949090490265882
79.30000 5.39961159740170570724
79.40000 5.40683154866563232381
79.50000 5.41391420100411269899
79.60000 5.42085795045996386049
79.70000 5.42766202930884413408
79.80000 5.43432418538736056513
79.90000 5.44084938505478205081
80.00000 5.44724236824496363440
80.10000 5.45350799535528323956
80.20000 5.45965384757477092564
80.30000 5.46568952804932014645
80.40000 5.47161950251714780182
80.50000 5.47744673991897432853
80.60000 5.48317406612930718840
80.70000 5.48879646470781424985
80.80000 5.49431514623933817173
80.90000 5.49972468951564883693
81.00000 5.50502353613433700095
81.10000 5.51021176115709730896
81.20000 5.51528703453618993963
81.30000 5.52024983288211331657
81.40000 5.52510244274791704970
81.50000 5.52984520098293529075
81.60000 5.53447767607124782772
81.70000 5.53900007500758208827
81.80000 5.54341001713070111236
81.90000 5.54770966066664307010
82.00000 5.55189717069444649850
82.10000 5.55597231974656259625
82.20000 5.55993904638252306802
82.30000 5.56379996478144422513
82.40000 5.56755569519856711778
82.50000 5.57121230377069726689
82.60000 5.57477411823277374302
82.70000 5.57824081283463415879
82.80000 5.58162178664176421103
82.90000 5.58492381186431226324
83.00000 5.58815489220547643903
83.10000 5.59132792467585467408
83.20000 5.59445301010357937567
83.30000 5.59754218163409644885
83.40000 5.60060385199239029341
83.50000 5.60364828281227871711
83.60000 5.60667707106526690852
83.70000 5.60969586058968084587
83.80000 5.61270442822450788637
83.90000 5.61570128466694709749
84.00000 5.61868730263982567538
84.10000 5.62166670209396174230
84.20000 5.62464264413695885778
84.30000 5.62762262293857085173
84.40000 5.63061826114139973668
84.50000 5.63363765082925793952
84.60000 5.63669077263690242254
84.70000 5.63978932389038801762
84.80000 5.64293972726317536732
84.90000 5.64614881333294296301
85.00000 5.64942231146327031248
85.10000 5.65276389016151991623
85.20000 5.65617321822944174231
85.30000 5.65965733549885509320
85.40000 5.66321704945846129098
85.50000 5.66685678748475167427
85.60000 5.67058212187664204010
85.70000 5.67439466325898061427
85.80000 5.67829890725602785258
85.90000 5.68229692127004218554
86.00000 5.68638886929560947346
86.10000 5.69057963094033154748
86.20000 5.69486733039506373363
86.30000 5.69925101609193907594
86.40000 5.70373143848910544057
86.50000 5.70830306805420064147
86.60000 5.71296041173269465182
86.70000 5.71770044226435493312
86.80000 5.72251407533699300030
86.90000 5.72739414340710447320
87.00000 5.73233675334954479853
87.10000 5.73733588981236133448
87.20000 5.74239124647572232975
87.30000 5.74750000750709003424
87.40000 5.75266311206001354872
87.50000 5.75787883949089362913
87.60000 5.76314508006348908363
87.70000 5.76845934233275150332
87.80000 5.77381658341213675931
87.90000 5.77921112870485118427
88.00000 5.78463701603601053470
88.10000 5.79008972141226840937
88.20000 5.79556229643923334128
88.30000 5.80105409102940532131
88.40000 5.80655992680562972246
88.50000 5.81208159860346420446
88.60000 5.81762089726599493553
88.70000 5.82317615294583030012
88.80000 5.82875466028387576703
88.90000 5.83435789353935674380
89.00000 5.83999120977977157776
89.10000 5.84565793091846933465
89.20000 5.85136265662230168353
89.30000 5.85710337193479964963
89.40000 5.86288121010796192645
89.50000 5.86869235147277080368
89.60000 5.87453705112317765522
89.70000 5.88041079368193459886
89.80000 5.88631499841598691180
89.90000 5.89225088792398587899
90.00000 5.89822584780482952303
90.10000 5.90424697991657527172
90.20000 5.91031827302371255303
90.30000 5.91644934990581999151
90.40000 5.92264178065751330984
90.50000 5.92889570847396505290
90.60000 5.93521030747773924237
90.70000 5.94158423005691302805
90.80000 5.94801362638469415267
90.90000 5.95449433571676176802
91.00000 5.96102662680934516222
91.10000 5.96761301339899217831
91.20000 5.97425464963856390854
91.30000 5.98095866267783195084
91.40000 5.98772784192292761224
91.50000 5.99457077262192309501
91.60000 6.00149289039993781445
91.70000 6.00849900904718465611
91.80000 6.01559562489409688545
91.90000 6.02278727839287048482
92.00000 6.03007475910614229260
92.10000 6.03745846237206007992
92.20000 6.04493962867281247755
92.30000 6.05251470017686119787
92.40000 6.06018197711595125990
92.50000 6.06794082061789722593
92.60000 6.07579012508282744748
92.70000 6.08372864494669913281
92.80000 6.09175720347454425694
92.90000 6.09987541831363962488
93.00000 6.10808294861882176126
93.10000 6.11637877286626191822
93.20000 6.12476416229947583767
93.30000 6.13323914561025412491
93.40000 6.14180228636391388030
93.50000 6.15045344377615787509
93.60000 6.15919241842150925993
93.70000 6.16801704774711205564
93.80000 6.17692694217189199871
93.90000 6.18591822457450531726
94.00000 6.19499147326919248278
94.10000 6.20414794611427685931
94.20000 6.21338926257851641451
94.30000 6.22272087572229130592
94.40000 6.23214943104632240011
94.50000 6.24167672729403697367
94.60000 6.25130994345193221919
94.70000 6.26104911561145637368
94.80000 6.27089151571831929741
94.90000 6.28083322672613239320
95.00000 6.29086812264142126007
95.10000 6.30098991515015837197
95.20000 6.31119315402610697184
95.30000 6.32146977565890130547
95.40000 6.33181783359376187920
95.50000 6.34223028528695101024
95.60000 6.35270238462986710693
95.70000 6.36322757255380581127
95.80000 6.37379742597464419918
95.90000 6.38440253726854224894
96.00000 6.39503624576725913649
96.10000 6.40568803116066525789
96.20000 6.41635052139656721856
96.30000 6.42701718449523052152
96.40000 6.43768153984483764942
96.50000 6.44833603299091416076
96.60000 6.45897500269470000988
96.70000 6.46958580280832197882
96.80000 6.48015752226849806537
96.90000 6.49067707612842190456
97.00000 6.50112991713179040665
97.10000 6.51150215227031926072
97.20000 6.52178037066336664290
97.30000 6.53195083523490706317
97.40000 6.54200149051083601172
97.50000 6.55191556174490087574
97.60000 6.56167670373525793994
97.70000 6.57126166621806348534
97.80000 6.58064646166575339751
97.90000 6.58980426920602855017
98.00000 6.59871012573980249090
98.10000 6.60734561201130147148
98.20000 6.61569699516634452701
98.30000 6.62375802494648803426
98.40000 6.63152624218030219203
98.50000 6.63900829089059053571
98.60000 6.64620922927024619863
98.70000 6.65313848315680259146
98.80000 6.65980837015277790192
98.90000 6.66622854505521735191
99.00000 6.67241976878928084125
99.10000 6.67840078309777691946
99.20000 6.68419492813749410630
99.30000 6.68982734577582353318
99.40000 6.69532367485164976919
99.50000 6.70070524349825434104
99.60000 6.70599345373681378156
99.70000 6.71120404023011358182
99.80000 6.71635439012623871534
99.90000 6.72145832513703829480
100.00000 6.72652991306059680411
100.10000 6.73158460945972215149
100.20000 6.73663862809257418164
100.30000 6.74170826907283195889
100.40000 6.74680735444795400006
100.50000 6.75195079286142309782
100.60000 6.75714489205914541931
100.70000 6.76239686246178544998
100.80000 6.76771187890301665729
100.90000 6.77309107157263905633
101.00000 6.77854155351318916734
101.10000 6.78406801000601703136
101.20000 6.78967783838975676623
101.30000 6.79538520134465960797
101.40000 6.80120062085665871735
101.50000 6.80713944421098222591
101.60000 6.81321530451592289910
101.70000 6.81944209284843183497
101.80000 6.82583209745280798757
101.90000 6.83239704321301866187
102.00000 6.83914881547850221948
102.10000 6.84609567092550934941
102.20000 6.85324491152578028162
102.30000 6.86060597597828817330
102.40000 6.86818206423985240004
102.50000 6.87597765662869209995
102.60000 6.88399048609532870554
102.70000 6.89222107155371214011
102.80000 6.90066043865730289419
102.90000 6.90930335674111214515
103.00000 6.91814086052206658883
103.10000 6.92716653047954376951
103.20000 6.93637361009778653632
103.30000 6.94575612198556824624
103.40000 6.95531077824600156809
103.50000 6.96503659434291845415
103.60000 6.97493262439910597879
103.70000 6.98499765248385749233
103.80000 6.99523732255954272566
103.90000 7.00564824570025068568
104.00000 7.01623541749968649097
104.10000 7.02699964606780096285
104.20000 7.03794336768071756270
104.30000 7.04907004584959419454
104.40000 7.06038417926602631412
104.50000 7.07188623913005263495
104.60000 7.08358294392174107758
104.70000 7.09547813095431927566
104.80000 7.10757373272694231288
104.90000 7.11987255441149030684
105.00000 7.13237860063618608240
105.10000 7.14509273149642194341
105.20000 7.15801771310228038611
105.30000 7.17115338226334411458
105.40000 7.18450236493871578153
105.50000 7.19806243857977380910
105.60000 7.21183480251024607452
105.70000 7.22581624895603057294
105.80000 7.24000274331681451746
105.90000 7.25438938789240896369
106.00000 7.26896860934300637319
106.10000 7.28372786085408328251
106.20000 7.29866095854123093819
106.30000 7.31375139745930932199
106.40000 7.32899608087697096975
106.50000 7.34438331698291738882
106.60000 7.35991080884272672990
106.70000 7.37557582955398811890
106.80000 7.39137747092387374035
106.90000 7.40731818836925622182
107.00000 7.42339441004760301426
107.10000 7.43960633907769343069
107.20000 7.45594801277161534903
107.30000 7.47241559909979846404
107.40000 7.48900125553828439201
107.50000 7.50570216331943190169
107.60000 7.52251169150909329445
107.70000 7.53942756590187024525
107.80000 7.55644870487261363769
107.90000 7.57356836792366983647
108.00000 7.59078214729635090981
108.10000 7.60808266038546665841
108.20000 7.62545058751920574006
108.30000 7.64286983908675498254
108.40000 7.66031423904652882745
108.50000 7.67775980531828046845
108.60000 7.69518032051244397608
108.70000 7.71255459428917105931
108.80000 7.72986623234813811871
108.90000 7.74709979190832419213
109.00000 7.76424732221263028977
109.10000 7.78129991787047108161
109.20000 7.79824905731389166434
109.30000 7.81508376080928514573
109.40000 7.83178908708725378172
109.50000 7.84834835522583057062
109.60000 7.86474207154500394808
109.70000 7.88095393852108489786
109.80000 7.89696665364049767683
109.90000 7.91276767956661293004
110.00000 7.92835093700133836349
110.10000 7.94371236696451642110
110.20000 7.95885689915863482853
110.30000 7.97379010364036356981
110.40000 7.98852513443583026447
110.50000 8.00307309862817634379
110.60000 8.01745056550341319284
110.70000 8.03166906403476014135
110.80000 8.04574265737588701308
110.90000 8.05967764540046601484
111.00000 8.07348225022765501837
111.10000 8.08715939329366748694
111.20000 8.10071009750188505040
111.30000 8.11413818160240601161
111.40000 8.12745083199707828290
111.50000 8.14065515668517923003
111.60000 8.15376690233373056044
111.70000 8.16679854681722879584
111.80000 8.17977099440546685039
111.90000 8.19269929193315382238
112.00000 8.20559985241426453997
112.10000 8.21848509448481022187
112.20000 8.23136694017154115595
112.30000 8.24425270453629411307
112.40000 8.25715362182404839385
112.50000 8.27007606549770496123
112.60000 8.28302678342844669568
112.70000 8.29601485321223373230
112.80000 8.30904685781684589002
112.90000 8.32212749183897086011
113.00000 8.33526003296075940724
113.10000 8.34844758924172680225
113.20000 8.36168877786957579133
113.30000 8.37498508267740140217
113.40000 8.38833640123832897298
113.50000 8.40174314201820859259
113.60000 8.41520588188672897902
113.70000 8.42872473444441060066
113.80000 8.44229978619664986367
113.90000 8.45593057439132479068
114.00000 8.46961459982766866393
114.10000 8.48334948974471993018
114.20000 8.49713511792074540975
114.30000 8.51096819284398453919
114.40000 8.52484677148205403449
114.50000 8.53877093412506294292
114.60000 8.55274056412732538112
114.70000 8.56675785164492670335
114.80000 8.58082043723803837062
114.90000 8.59492838488116781586
115.00000 8.60908031006088361719
115.10000 8.62327229404551506303
115.20000 8.63750566760502913188
115.30000 8.65177104437403613843
115.40000 8.66607096022332371946
115.50000 8.68040219863238825489
115.60000 8.69476014590517614699
115.70000 8.70914388440993665042
115.80000 8.72355238734771397945
115.90000 8.73798240682653240142
116.00000 8.75243236366908464669
116.10000 8.76689695450670846996
116.20000 8.78137398859261659222
116.30000 8.79586189428830220534
116.40000 8.81035743189434965389
116.50000 8.82486108782427237589
116.60000 8.83937219251265604269
116.70000 8.85389211034700828875
116.80000 8.86842139810468185445
116.90000 8.88295961884292255730
117.00000 8.89750558332137266212
117.10000 8.91205792569572563816
117.20000 8.92661339403835725452
117.30000 8.94116805782974867800
117.40000 8.95572014018269778135
117.50000 8.97026601304331442511
117.60000 8.98480749293450360233
117.70000 8.99934289689608393465
117.80000 9.01387178681819281178
117.90000 9.02839891876549726041
118.00000 9.04292511054874323180
118.10000 9.05745049736673967983
118.20000 9.07197439821448129289
118.30000 9.08649262823874193231
118.40000 9.10100377113837921741
118.50000 9.11550210471513192771
118.60000 9.12998185925738846974
118.70000 9.14444012499764799023
118.80000 9.15887438300891863476
118.90000 9.17328657390757633797
119.00000 9.18767786042022698866
119.10000 9.20205228016984263427
119.20000 9.21641449404257208508
119.30000 9.23076689702881620763
119.40000 9.24510983633818165575
119.50000 9.25944162215659740804
119.60000 9.27376083873608420542
119.70000 9.28806082060351282236
119.80000 9.30234043863505352412
119.90000 9.31659624803361326815
120.00000 9.33082849517817469138
120.10000 9.34503870962523086754
120.20000 9.35923136675581922757
120.30000 9.37341198664419102785
120.40000 9.38758651734134485468
120.50000 9.40176242227493217143
120.60000 9.41594601228177178634
120.70000 9.43014147685399256544
120.80000 9.44435391077637454288
120.90000 9.45858695565352404293
121.00000 9.47284329178314867366
121.10000 9.48712342363790479637
121.20000 9.50142961259383323965
121.30000 9.51576013834754033623
121.40000 9.53012032809376442030
121.50000 9.54451591863395657671
121.60000 9.55895465735453732097
121.70000 9.57344860576088328122
121.80000 9.58801547156182888895
121.90000 9.60267450067105002879
122.00000 9.61744208456125822486
122.10000 9.63233826039664161461
122.20000 9.64737520371841866304
122.30000 9.66256352277153208263
122.40000 9.67790833940226982970
122.50000 9.69340862817141326356
122.60000 9.70906520591354355952
122.70000 9.72487822581722613931
122.80000 9.74085474484872913608
122.90000 9.75699565598412060705
123.00000 9.77331404043367471694
123.10000 9.78981620370689083959
123.20000 9.80650994474497027723
123.30000 9.82340199467200873850
123.40000 9.84049397274186637667
123.50000 9.85778428053900964445
123.60000 9.87526572011766172505
123.70000 9.89293069831629822278
123.80000 9.91076719229187625053
123.90000 9.92876215820169599050
124.00000 9.94689729559856267846
124.10000 9.96515530955825093406
124.20000 9.98351589852322516949
124.30000 10.00195836412759718702
124.40000 10.02046389817517380590
124.50000 10.03901558493964088337
124.60000 10.05760034186092522724
124.70000 10.07620393042166450574
124.80000 10.09482078721014244435
124.90000 10.11344005277452564186
125.00000 10.13205439875433159924
125.10000 10.15065511486795614693
125.20000 10.16922887900228155740
125.30000 10.18776281621151602279
125.40000 10.20624445900856325358
125.50000 10.22466367540551428577
125.60000 10.24300867661279490336
125.70000 10.26127325200250185794
125.80000 10.27945227731390365444
125.90000 10.29754208780585659617
126.00000 10.31553785094824805955
126.10000 10.33343458885781112292
126.20000 10.35122618763801335184
126.30000 10.36890374696230845477
126.40000 10.38646028715837337938
126.50000 10.40388526763679761793
126.60000 10.42117045072946688533
126.70000 10.43830930412856658611
126.80000 10.45529741578081555819
126.90000 10.47213335173206243105
127.00000 10.48881766228501085387
127.10000 10.50535001829229866998
127.20000 10.52173246930304724329
127.30000 10.53796515202996863658
127.40000 10.55404795530572714859
127.50000 10.56997936304976898226
127.60000 10.58575451895262872574
127.70000 10.60137389282290147074
127.80000 10.61683348458804829907
127.90000 10.63212953465734445761
128.00000 10.64726236646566345896
128.10000 10.66222765279498241121
128.20000 10.67702713726517602504
128.30000 10.69165926665613488489
128.40000 10.70612050767302917714
128.50000 10.72040773267621570643
128.60000 10.73452036284984649243
128.70000 10.74845120905198136444
128.80000 10.76220038371805266397
128.90000 10.77576402479123519155
129.00000 10.78914220360502060984
129.10000 10.80233417027755163863
129.20000 10.81534059854376477047
129.30000 10.82816220543906517998
129.40000 10.84080165785021638313
129.50000 10.85325900411945388859
129.60000 10.86553411709806376235
129.70000 10.87762722679523523668
129.80000 10.88953955884659982807
129.90000 10.90127036807242938312
130.00000 10.91282183111201536490
130.10000 10.92419956347878148739
130.20000 10.93540662130412048629
130.30000 10.94644668345061643273
130.40000 10.95732773006639607465
130.50000 10.96804974596090168553
130.60000 10.97861512203128468884
130.70000 10.98902271537819690569
130.80000 10.99926825698009785565
130.90000 11.00934891200360676442
131.00000 11.01925882601098539057
131.10000 11.02899367546182791807
131.20000 11.03855190242633229790
131.30000 11.04793208857431382427
131.40000 11.05713701818626284856
131.50000 11.06617028538116252314
131.60000 11.07503881156386738194
131.70000 11.08374526615755456121
131.80000 11.09229847555108841518
131.90000 11.10070219381328146798
132.00000 11.10896477658463007514
132.10000 11.11709016223629446552
132.20000 11.12508884047282563542
132.30000 11.13297207262297052062
132.40000 11.14075233904797831629
132.50000 11.14844756528948294088
132.60000 11.15607637768664615375
132.70000 11.16365455142539781016
132.80000 11.17120088165377142503
132.90000 11.17873056033653581502
133.00000 11.18625689878276485848
133.10000 11.19378920098904667594
133.20000 11.20133516866078782366
133.30000 11.20890507488545912344
133.40000 11.21650850543545925946
133.50000 11.22415758534799795511
133.60000 11.23186920902277957076
133.70000 11.23966155736755269315
133.80000 11.24755537198750580127
133.90000 11.25557287223720123696
134.00000 11.26373305746141162517
134.10000 11.27206063121654788768
134.20000 11.28057599490531334455
134.30000 11.28930376209153121395
134.40000 11.29826880643990519850
134.50000 11.30749230165932945173
134.60000 11.31699868908090843382
134.70000 11.32680798098802414760
134.80000 11.33693744106290814986
134.90000 11.34739731623820423280
135.00000 11.35819921553262773198
135.10000 11.36935226210015888783
135.20000 11.38086106341787304045
135.30000 11.39273234451775400788
135.40000 11.40497406655468901421
135.50000 11.41758403186935165024
135.60000 11.43055676366593264642
135.70000 11.44387839300252263913
135.80000 11.45752421267478709926
135.90000 11.47146606704853571045
136.00000 11.48567060027780876808
136.10000 11.50010731562910242392
136.20000 11.51474865076602529658
136.30000 11.52957454372597393286
136.40000 11.54456623202418116734
136.50000 11.55970856325344389086
136.60000 11.57498857288943503862
136.70000 11.59038844886788080423
136.80000 11.60588807395646910130
136.90000 11.62146593402596521159
137.00000 11.63709633805203143983
137.10000 11.65275695148620183388
137.20000 11.66842773754857685710
137.30000 11.68409267568658922951
137.40000 11.69974093893339161400
137.50000 11.71536519832962782915
137.60000 11.73096183225847001562
137.70000 11.74652415353661118925
137.80000 11.76205340726783981218
137.90000 11.77754001639344887520
138.00000 11.79298296559691465748
138.10000 11.80837158561636728103
138.20000 11.82369793763846116972
138.30000 11.83895346334176617283
138.40000 11.85412842333302883135
138.50000 11.86921428178571557462
138.60000 11.88420280707469246275
138.70000 11.89908493281479187207
138.80000 11.91385392006285260882
138.90000 11.92850300785245222884
139.00000 11.94302660520393381577
139.10000 11.95742291167043234139
139.20000 11.97168642059526215019
139.30000 11.98581670968224008908
139.40000 11.99981138024448282619
139.50000 12.01367059918345688616
139.60000 12.02739210891970545802
139.70000 12.04097380344596547449
139.80000 12.05441356530582121374
139.90000 12.06770970633301238427
140.00000 12.08085991861212667707
140.10000 12.09386538128393423535
140.20000 12.10672677155869409686
140.30000 12.11944485740749595659
140.40000 12.13202436735151797642
140.50000 12.14446995389918200937
140.60000 12.15678764565841217441
140.70000 12.16898157972449229395
140.80000 12.18105334745078603951
140.90000 12.19300706605031866369
141.00000 12.20484090886214706500
141.10000 12.21655280552001706936
141.20000 12.22813741439149022781
141.30000 12.23959156683150926783
141.40000 12.25091065522408419788
141.50000 12.26208889958077248974
141.60000 12.27312616936023354266
141.70000 12.28402075097066904983
141.80000 12.29477236495922278203
141.90000 12.30538317427340415283
142.00000 12.31585476817630388867
142.10000 12.32618997707661489375
142.20000 12.33638965687149491313
142.30000 12.34645399689072668113
142.40000 12.35638157789993955477
142.50000 12.36617137666565738590
142.60000 12.37582146116923424001
142.70000 12.38532687378472058386
142.80000 12.39468895807466400497
142.90000 12.40390655872221572097
143.00000 12.41298269408199086449
143.10000 12.42191797346758364111
143.20000 12.43071890884469320281
143.30000 12.43938846806264829577
143.40000 12.44793048044734221554
143.50000 12.45635109526670334371
143.60000 12.46465441143696530684
143.70000 12.47284129278397416745
143.80000 12.48091681627379487599
143.90000 12.48888364858136549690
144.00000 12.49674185608660958547
144.10000 12.50449414444946669310
144.20000 12.51214117886007550622
144.30000 12.51968430206940162204
144.40000 12.52712393144176569577
144.50000 12.53446049223288269725
144.60000 12.54169505125379772722
144.70000 12.54882693368483745940
144.80000 12.55586062912913190321
144.90000 12.56279334525204231260
145.00000 12.56963227254779319385
145.10000 12.57637615658366032796
145.20000 12.58303011871858311972
145.30000 12.58960007672340638755
145.40000 12.59608971303471623539
145.50000 12.60250402961165491886
145.60000 12.60885183271867145466
145.70000 12.61513864798330308069
145.80000 12.62137250570008332958
145.90000 12.62756248800135615468
146.00000 12.63371732465733934825
146.10000 12.63984921260918365390
146.20000 12.64596586421428705257
146.30000 12.65208061054836940766
146.40000 12.65820219714924604348
146.50000 12.66434218707288404734
146.60000 12.67051223370333990381
146.70000 12.67672163934457464349
146.80000 12.68297886483305624529
146.90000 12.68929286225540623210
147.00000 12.69567246070203246246
147.10000 12.70212371648166557094
147.20000 12.70865204260318081669
147.30000 12.71525924040237568918
147.40000 12.72194608826916071678
147.50000 12.72871155920696476208
147.60000 12.73555333311800002058
147.70000 12.74246805458761980097
147.80000 12.74945061132106193939
147.90000 12.75650040803013497085
148.00000 12.76361512769877435558
148.10000 12.77079580460274213995
148.20000 12.77804309523993583874
148.30000 12.78535588311772415013
148.40000 12.79273136126484131839
148.50000 12.80016269082248813586
148.60000 12.80763889694384692523
148.70000 12.81515151587081314442
148.80000 12.82268562181300614296
148.90000 12.83023023723533965172
149.00000 12.83777810025652375156
149.10000 12.84532292778060134355
149.20000 12.85286364606957930673
149.30000 12.86040066725928255594
149.40000 12.86793583942960915476
149.50000 12.87547314849780578734
149.60000 12.88301260525832909502
149.70000 12.89055554683881729558
149.80000 12.89809959523890480646
149.90000 12.90563982786149971517
150.00000 12.91317422124432579669
150.10000 12.92069433670040814498
150.20000 12.92819910901406252007
150.30000 12.93568697067260514033
150.40000 12.94316094339037414412
150.50000 12.95062845221547540015
150.60000 12.95809730520291316121
150.70000 12.96557791168264894168
150.80000 12.97307914637789450652
150.90000 12.98061015566290705017
151.00000 12.98817417275769365866
151.10000 12.99577300888846703928
151.20000 13.00340570365171679549
151.30000 13.01107013529144727129
151.40000 13.01876508863029604362
151.50000 13.02648930237264655774
151.60000 13.03424462360918711939
151.70000 13.04203401411198589885
151.80000 13.04986032160746922069
151.90000 13.05772973566649525330
152.00000 13.06564680434072502178
152.10000 13.07361360955669364087
152.20000 13.08163369071500946834
152.30000 13.08970800557701516217
152.40000 13.09783614631382537513
152.50000 13.10602167471223893061
152.60000 13.11426086837401599200
152.70000 13.12255979248336288562
152.80000 13.13091798230310324406
152.90000 13.13934052476516037417
153.00000 13.14783226770850617547
153.10000 13.15639644915419079284
153.20000 13.16503591026340497463
153.30000 13.17375385053592080361
153.40000 13.18255261829817237615
153.50000 13.19143219520462076805
153.60000 13.20039380433689940300
153.70000 13.20943360250972305102
153.80000 13.21855347145794920697
153.90000 13.22775146135933414333
154.00000 13.23702899489677781826
154.10000 13.24638564283291580177
154.20000 13.25582458779890463589
154.30000 13.26534865466023097999
154.40000 13.27495844339141424794
154.50000 13.28465640196629248145
154.60000 13.29444514012269712521
154.70000 13.30432229550201478431
154.80000 13.31429108429600167572
154.90000 13.32435030636874992544
155.00000 13.33449664834132387356
155.10000 13.34473190915868493079
155.20000 13.35505764507896087126
155.30000 13.36547108259761265344
155.40000 13.37597641364689309012
155.50000 13.38657534939978590191
155.60000 13.39726848043025522766
155.70000 13.40805936187179923092
155.80000 13.41894984725831665927
155.90000 13.42994214233881202687
156.00000 13.44103845936745320493
156.10000 13.45224027910894104246
156.20000 13.46355008486881219282
156.30000 13.47496781860902998423
156.40000 13.48649385789449725799
156.50000 13.49813089124868428722
156.60000 13.50987798209909814431
156.70000 13.52173558416141341164
156.80000 13.53370372575718830524
156.90000 13.54578124043666962392
157.00000 13.55796799223412387238
157.10000 13.57026137939781910080
157.20000 13.58266080537329769624
157.30000 13.59516354601002951833
157.40000 13.60776692571396888562
157.50000 13.62046464775042099958
157.60000 13.63325503970823542958
157.70000 13.64613358857068348903
157.80000 13.65909353523128195728
157.90000 13.67213469941811976149
158.00000 13.68525187034469599790
158.10000 13.69844311214840210025
158.20000 13.71170754526444820789
158.30000 13.72504443914426821335
158.40000 13.73845096801808293297
158.50000 13.75192540679355197614
158.60000 13.76546044594182835647
158.70000 13.77904558352609558562
158.80000 13.79267011808123394733
158.90000 13.80631704766441324388
159.00000 13.81997277972605125492
159.10000 13.83361737444985862292
159.20000 13.84723889464484540565
159.30000 13.86082206654399701445
159.40000 13.87435814641145840995
159.50000 13.88783681062601628091
159.60000 13.90124591869771937673
159.70000 13.91457204856696266479
159.80000 13.92779732485241185202
159.90000 13.94089628704413681895
160.00000 13.95384145051888569723
160.10000 13.96660258806034761300
160.20000 13.97915103302707721338
160.30000 13.99146269237494697183
160.40000 14.00352110823038678223
160.50000 14.01531320310573722998
160.60000 14.02683604659771447490
160.70000 14.03808440682595411498
160.80000 14.04905769965651468567
160.90000 14.05975159604251329676
161.00000 14.07016690170994382437
161.10000 14.08030070392124118431
161.20000 14.09015686015531907996
161.30000 14.09974450166643977120
161.40000 14.10907872533050968658
161.50000 14.11817136599545599948
161.60000 14.12704339868002953817
161.70000 14.13570654773609114341
161.80000 14.14417509924456499408
161.90000 14.15245697823699445002
162.00000 14.16055867889808929483
162.10000 14.16849136926528956552
162.20000 14.17626439385404521526
162.30000 14.18389450614636374947
162.40000 14.19140155578172624065
162.50000 14.19880790126526783978
162.60000 14.20613892580703998797
162.70000 14.21342011248619218129
162.80000 14.22067545169542922439
162.90000 14.22792673376911932149
163.00000 14.23519178369501279688
163.10000 14.24248867750246800244
163.20000 14.24983126190924409572
163.30000 14.25723545951405685768
163.40000 14.26471574150406966321
163.50000 14.27228195974771232728
163.60000 14.27995078238304013238
163.70000 14.28773184359490979875
163.80000 14.29563451267739287260
163.90000 14.30366829377376885764
164.00000 14.31184357972742098680
164.10000 14.32016719802632053053
164.20000 14.32864947660295024498
164.30000 14.33729371386190162958
164.40000 14.34610781439694185877
164.50000 14.35509239134200069395
164.60000 14.36425169366389235437
164.70000 14.37358151449947425385
164.80000 14.38307774677328927355
164.90000 14.39273799511840623987
165.00000 14.40255640755504904472
165.10000 14.41252966403864856239
165.20000 14.42265891046411733035
165.30000 14.43294875023260795892
