# Supplementary material for: Direct tracking of H2 roaming reaction in real time
Source: Nat Commun. 2024 Aug 6;15:6656. doi: 10.1038/s41467-024-49671-6 (PMC11303762; doi:10.1038/s41467-024-49671-6)
Supplement: Supplementary file 8 — Source Data [file 41467_2024_49671_MOESM8_ESM.zip › SourceData/Data-Fig7-SuppInfo/FigS7.R23.dat]

# Bond Length
# X-Axis:  Time in Trajectory (femtosec)
# Y-Axis:  Bond Length (Angstroms)
#                  X                   Y
0 1.09375621605730771727
.10000 1.09374217689407954914
.20000 1.09415274304321880633
.30000 1.09498453930866074123
.40000 1.09622709605993593137
.50000 1.09786512720370164784
.60000 1.09988174316605510242
.70000 1.10225322973534534343
.80000 1.10496380693396469274
.90000 1.10799297576699465283
1.00000 1.11132665872190792145
1.10000 1.11495237317698911654
1.20000 1.11886319979253942749
1.30000 1.12305593485498308015
1.40000 1.12752898754843549254
1.50000 1.13228637646312781201
1.60000 1.13732756178508221361
1.70000 1.14265224720122088420
1.80000 1.14825902080758764662
1.90000 1.15413582068922893300
2.00000 1.16026647927361928075
2.10000 1.16663195844662167389
2.20000 1.17320707696851198290
2.30000 1.17996931342344661840
2.40000 1.18689812205471114731
2.50000 1.19397564791958801491
2.60000 1.20119004503076031778
2.70000 1.20852768134246722350
2.80000 1.21597761690049212846
2.90000 1.22352875217789630822
3.00000 1.23116306009155424139
3.10000 1.23886260723495888392
3.20000 1.24660830359539960831
3.30000 1.25438183562502211482
3.40000 1.26216401616113268118
3.50000 1.26994099908854033343
3.60000 1.27770029149170972551
3.70000 1.28543438133262951867
3.80000 1.29313367692361952498
3.90000 1.30079207285599645908
4.00000 1.30840258120962142956
4.10000 1.31595395771964605615
4.20000 1.32344009788505350394
4.30000 1.33085092553523815025
4.40000 1.33817830654999037015
4.50000 1.34541166283966782030
4.60000 1.35254305129078978237
4.70000 1.35956149058952092694
4.80000 1.36645499708625603898
4.90000 1.37321437856257534891
5.00000 1.37982780493255751756
5.10000 1.38628524034882518112
5.20000 1.39257942687589636816
5.30000 1.39870398357658222549
5.40000 1.40465692187309567253
5.50000 1.41043843704218441155
5.60000 1.41604736027330667807
5.70000 1.42148909536056589476
5.80000 1.42676188640922140382
5.90000 1.43186584682155192467
6.00000 1.43679964290850239617
6.10000 1.44156009711839624019
6.20000 1.44614394545598399085
6.30000 1.45054641438252502406
6.40000 1.45476412573344686529
6.50000 1.45879233290725791365
6.60000 1.46262837844238479687
6.70000 1.46627533247647592006
6.80000 1.46973067492313026160
6.90000 1.47299751294596556762
7.00000 1.47607831048254347012
7.10000 1.47897354934021724038
7.20000 1.48168285096743965790
7.30000 1.48420673603309050606
7.40000 1.48654216814895634496
7.50000 1.48868700175590973687
7.60000 1.49063854273294570544
7.70000 1.49239352366391619905
7.80000 1.49395085882434566777
7.90000 1.49530854430114188390
8.00000 1.49646221444077898909
8.10000 1.49741225187521422256
8.20000 1.49815240277683364933
8.30000 1.49868319812460698714
8.40000 1.49900151150324061305
8.50000 1.49910649455067067293
8.60000 1.49900085161917102894
8.70000 1.49868758503732191289
8.80000 1.49817228061928845713
8.90000 1.49745439970270881033
9.00000 1.49654164143501199136
9.10000 1.49543201703755159369
9.20000 1.49413064566790811808
9.30000 1.49264011927490412071
9.40000 1.49096165657403812391
9.50000 1.48910165946620313340
9.60000 1.48706602500561487342
9.70000 1.48486070477873445541
9.80000 1.48249396734354369513
9.90000 1.47996979450967174122
10.00000 1.47729471177351745098
10.10000 1.47447551409340128112
10.20000 1.47151470629450387426
10.30000 1.46841886915484711092
10.40000 1.46519394587917950487
10.50000 1.46184551873718859103
10.60000 1.45838294727310905978
10.70000 1.45481435229860170636
10.80000 1.45114627548776074443
10.90000 1.44738828466483035852
11.00000 1.44354562706587144439
11.10000 1.43962646746786369299
11.20000 1.43563566215596636661
11.30000 1.43157832193037905054
11.40000 1.42746170091179679257
11.50000 1.42329488267400160704
11.60000 1.41908527101686176298
11.70000 1.41484613807756495568
11.80000 1.41059232914864527133
11.90000 1.40633970379777019221
12.00000 1.40210433964844428050
12.10000 1.39790279611852840731
12.20000 1.39374868364816761178
12.30000 1.38965203958221138574
12.40000 1.38561990636862604219
12.50000 1.38165753027948282521
12.60000 1.37776631290542156294
12.70000 1.37395762830154263822
12.80000 1.37024077851376179221
12.90000 1.36663369193284562458
13.00000 1.36315673138711382735
13.10000 1.35983232618032727807
13.20000 1.35667825328889236972
13.30000 1.35370445602945401547
13.40000 1.35091591311080498353
13.50000 1.34830808226532559044
13.60000 1.34587239601754222173
13.70000 1.34359542558092984897
13.80000 1.34146657301850052472
13.90000 1.33947918031076541253
14.00000 1.33763139494368926089
14.10000 1.33592685209220942584
14.20000 1.33437103033826390096
14.30000 1.33297373637217623913
14.40000 1.33174463524393444428
14.50000 1.33069077825240827059
14.60000 1.32980868520701127206
14.70000 1.32909333970605691241
14.80000 1.32853049144270678270
14.90000 1.32810885154192086650
15.00000 1.32781576429149236095
15.10000 1.32764082407102863236
15.20000 1.32758735950482746376
15.30000 1.32765940775524202210
15.40000 1.32786983703976045996
15.50000 1.32823177164567178561
15.60000 1.32875963849712111881
15.70000 1.32946679635634375628
15.80000 1.33036342827702536029
15.90000 1.33145371264644419857
16.00000 1.33274004497576345618
16.10000 1.33422062540196102306
16.20000 1.33589263558154253341
16.30000 1.33775458118483003010
16.40000 1.33980315503808245062
16.50000 1.34204083066686164069
16.60000 1.34446530466092727654
16.70000 1.34707941798915478790
16.80000 1.34988118664199479982
16.90000 1.35286887555926867808
17.00000 1.35603282229966690434
17.10000 1.35936711280065915827
17.20000 1.36286124406595405980
17.30000 1.36650595672210664535
17.40000 1.37029327669444543618
17.50000 1.37421611064126300323
17.60000 1.37827197389521056748
17.70000 1.38245131958922879101
17.80000 1.38674625785325269072
17.90000 1.39114623018394439381
18.00000 1.39563442809426279930
18.10000 1.40019764989411405596
18.20000 1.40482067203647028337
18.30000 1.40949139967649323716
18.40000 1.41419917385706317630
18.50000 1.41893664608219911884
18.60000 1.42369594068607219584
18.70000 1.42847462391531477985
18.80000 1.43326216859163627336
18.90000 1.43805396656940521092
19.00000 1.44283998086724780084
19.10000 1.44760950024894489844
19.20000 1.45235391331211002455
19.30000 1.45706479843897127895
19.40000 1.46173109722889866416
19.50000 1.46634614964032281868
19.60000 1.47090032850258076213
19.70000 1.47538601054673146172
19.80000 1.47979556259471193212
19.90000 1.48412107826484291867
20.00000 1.48835518136532181724
20.10000 1.49249407127432167900
20.20000 1.49653265962156669532
20.30000 1.50046347816399716593
20.40000 1.50428400392046979979
20.50000 1.50798668754899822557
20.60000 1.51156699843771397416
20.70000 1.51501675303047391747
20.80000 1.51833077360995354357
20.90000 1.52150578556967702382
21.00000 1.52453991089508706243
21.10000 1.52743195530897545773
21.20000 1.53018477584702168543
21.30000 1.53279932798458650681
21.40000 1.53527729760750386730
21.50000 1.53761608535583419864
21.60000 1.53981088282749839772
21.70000 1.54185969070859362679
21.80000 1.54375213470589247959
21.90000 1.54548042610218781120
22.00000 1.54703703364237534984
22.10000 1.54841556283092169132
22.20000 1.54961404754377468827
22.30000 1.55062798136174493579
22.40000 1.55146012436188639543
22.50000 1.55210772690235647831
22.60000 1.55257428075116586352
22.70000 1.55285833791238020965
22.80000 1.55295901987946868037
22.90000 1.55287606299118411003
23.00000 1.55260565290320903172
23.10000 1.55214696166632365701
23.20000 1.55149870423568191905
23.30000 1.55065805966692734305
23.40000 1.54962483608710918208
23.50000 1.54839955185862799318
23.60000 1.54698373877103181397
23.70000 1.54537909107409629143
23.80000 1.54358856494015269703
23.90000 1.54161744296858551080
24.00000 1.53946596384687894794
24.10000 1.53714043059702258291
24.20000 1.53464239825732691764
24.30000 1.53197124432901807649
24.40000 1.52912522335026571230
24.50000 1.52610365543006285009
24.60000 1.52290722858912190534
24.70000 1.51953432030211150476
24.80000 1.51598812757158490881
24.90000 1.51227270378625825410
25.00000 1.50839330245828126986
25.10000 1.50435559287490269894
25.20000 1.50016575510141545158
25.30000 1.49582937284237068159
25.40000 1.49135490433799827967
25.50000 1.48675117570123347119
25.60000 1.48202896038167891127
25.70000 1.47720251863209331586
25.80000 1.47228674375917682511
25.90000 1.46729817963084790300
26.00000 1.46225203695498403637
26.10000 1.45716231751545098758
26.20000 1.45203830670199606824
26.30000 1.44688771417204313754
26.40000 1.44171386175794259094
26.50000 1.43651702378426410349
26.60000 1.43129503303441949728
26.70000 1.42605169285548691851
26.80000 1.42078390416628805501
26.90000 1.41549679604194088758
27.00000 1.41019183420164506354
27.10000 1.40487334405383320305
27.20000 1.39954869968179385251
27.30000 1.39422053831020578607
27.40000 1.38889585581713073235
27.50000 1.38358114274985693735
27.60000 1.37828632642350479062
27.70000 1.37301917757509854819
27.80000 1.36779196384647617946
27.90000 1.36261811106597287880
28.00000 1.35750913571364226012
28.10000 1.35247988631587419995
28.20000 1.34754185336931186539
28.30000 1.34271015398000174652
28.40000 1.33799391320102798141
28.50000 1.33340428906202337894
28.60000 1.32895557821207853945
28.70000 1.32465735980328135570
28.80000 1.32052317778598645844
28.90000 1.31656460180197766093
29.00000 1.31279338774614491885
29.10000 1.30922108334765217376
29.20000 1.30585543146896624607
29.30000 1.30270819728134051532
29.40000 1.29978515104420238179
29.50000 1.29709322229707144515
29.60000 1.29464054883237764282
29.70000 1.29243197409612239908
29.80000 1.29047798981695150800
29.90000 1.28878856518709072537
30.00000 1.28737696701354727942
30.10000 1.28625769782186337747
30.20000 1.28544265770434116241
30.30000 1.28494317767479508105
30.40000 1.28476769746012839268
30.50000 1.28491984344471853907
30.60000 1.28540373703556658050
30.70000 1.28621996538267123883
30.80000 1.28736794457955958536
30.90000 1.28884644232972920907
31.00000 1.29066062560031635916
31.10000 1.29280699082809727820
31.20000 1.29528676085375009904
31.30000 1.29809647982151157207
31.40000 1.30122877500537929043
31.50000 1.30467325523941050855
31.60000 1.30841695976588441651
31.70000 1.31244643478086373290
31.80000 1.31674727265409591202
31.90000 1.32130821355995513239
32.00000 1.32611940593070275754
32.10000 1.33117010624713173807
32.20000 1.33645229920899159639
32.30000 1.34195581806630280729
32.40000 1.34766826557168734127
32.50000 1.35357455048623014512
32.60000 1.35965492916769143009
32.70000 1.36589077866314040065
32.80000 1.37226423318324521577
32.90000 1.37875541718681925184
33.00000 1.38535172524164418423
33.10000 1.39203748664035624813
33.20000 1.39880235804097785342
33.30000 1.40563089014933077487
33.40000 1.41250943590688979156
33.50000 1.41942350631162931998
33.60000 1.42635944595463032955
33.70000 1.43330399234565728603
33.80000 1.44024831548209074793
33.90000 1.44718564117945835843
34.00000 1.45411269174056795315
34.10000 1.46102363164563495023
34.20000 1.46791741135358156770
34.30000 1.47478644744620568404
34.40000 1.48162459746354103244
34.50000 1.48841993874376729944
34.60000 1.49516413846841578131
34.70000 1.50184481854617722684
34.80000 1.50845506422630965954
34.90000 1.51498917976268068130
35.00000 1.52144048871160254790
35.10000 1.52780485471083642580
35.20000 1.53407535598255407213
35.30000 1.54024565649314525181
35.40000 1.54630610514057015411
35.50000 1.55224506784753547175
35.60000 1.55805435562081722900
35.70000 1.56372470924200721347
35.80000 1.56925052255941594126
35.90000 1.57462535625240075707
36.00000 1.57984951425760801795
36.10000 1.58491850549263257695
36.20000 1.58983352674611815785
36.30000 1.59458975208076638385
36.40000 1.59918922993903382528
36.50000 1.60362520682421302478
36.60000 1.60789865647963024846
36.70000 1.61200665445524758851
36.80000 1.61595064167133520774
36.90000 1.61972875244529755183
37.00000 1.62334374064675531985
37.10000 1.62679964355663663269
37.20000 1.63010010840561568254
37.30000 1.63324666782608192774
37.40000 1.63624558884661320880
37.50000 1.63909623198243000536
37.60000 1.64179987664087732443
37.70000 1.64435636680039646447
37.80000 1.64676492166611321706
37.90000 1.64902671168025656090
38.00000 1.65114390099742669279
38.10000 1.65311924710257971153
38.20000 1.65495543158418619693
38.30000 1.65665513866495461397
38.40000 1.65821895655941649230
38.50000 1.65964562554118763296
38.60000 1.66093183370058868891
38.70000 1.66207533166881458291
38.80000 1.66307365326885026688
38.90000 1.66392895964972014186
39.00000 1.66464809031488694403
39.10000 1.66523445141427457797
39.20000 1.66569552868884174116
39.30000 1.66603678841795087175
39.40000 1.66626301801426295713
39.50000 1.66637672708004416608
39.60000 1.66637774051953778491
39.70000 1.66626987355050022221
39.80000 1.66605275765805207588
39.90000 1.66573213579945079956
40.00000 1.66531322216662892861
40.10000 1.66480102958671911076
40.20000 1.66420481122607021502
40.30000 1.66353135823614698700
40.40000 1.66278413825667702031
40.50000 1.66197151957817857186
40.60000 1.66109889809998971054
40.70000 1.66016955573941302171
40.80000 1.65919085440403751039
40.90000 1.65816351681400830415
41.00000 1.65708886071357078566
41.10000 1.65596199060395103019
41.20000 1.65478302381822856310
41.30000 1.65354918468305623001
41.40000 1.65226212546012202052
41.50000 1.65092790898240011550
41.60000 1.64955944898327323060
41.70000 1.64817598689945728744
41.80000 1.64679615810275680883
41.90000 1.64544107603219872943
42.00000 1.64412813190547895326
42.10000 1.64287059279390596802
42.20000 1.64167954188964662263
42.30000 1.64056619389709478433
42.40000 1.63953642424741512663
42.50000 1.63860399821097714786
42.60000 1.63778079253482515617
42.70000 1.63707560681356436855
42.80000 1.63650212899372666841
42.90000 1.63606805791599024176
43.00000 1.63578384261001917991
43.10000 1.63565676843798742005
43.20000 1.63569422053481622002
43.30000 1.63590526796052588541
43.40000 1.63630100084092107726
43.50000 1.63688948588748654103
43.60000 1.63767742932971998629
43.70000 1.63866711166636892383
43.80000 1.63985115869611776177
43.90000 1.64122062741759372514
44.00000 1.64276325581655252702
44.10000 1.64446253499372858166
44.20000 1.64630133702794519719
44.30000 1.64827150727876140157
44.40000 1.65036356797706850009
44.50000 1.65257204211737770763
44.60000 1.65488961592095320029
44.70000 1.65731245485846753772
44.80000 1.65983630242292266837
44.90000 1.66245410420468450296
45.00000 1.66516147338328723416
45.10000 1.66795889093286708616
45.20000 1.67084182013798062583
45.30000 1.67380593596778715689
45.40000 1.67684403138813121995
45.50000 1.67994759972744387977
45.60000 1.68310463220115938221
45.70000 1.68630213298003036120
45.80000 1.68953130851162388277
45.90000 1.69278780942237411895
46.00000 1.69607325327268810155
46.10000 1.69939435010888511544
46.20000 1.70276050227300022370
46.30000 1.70618332506709254850
46.40000 1.70967493420269807732
46.50000 1.71324486403140867550
46.60000 1.71689256034878315270
46.70000 1.72061788392455109922
46.80000 1.72440835278248405960
46.90000 1.72824696921302309570
47.00000 1.73211124770841436851
47.10000 1.73597969873210210879
47.20000 1.73982899147387471047
47.30000 1.74364570174419321452
47.40000 1.74742072784547225079
47.50000 1.75115519365960251832
47.60000 1.75485555127651461066
47.70000 1.75853919911442406265
47.80000 1.76222321822520543023
47.90000 1.76592816962100698010
48.00000 1.76967491898766537273
48.10000 1.77348308189816121515
48.20000 1.77737229025097609120
48.30000 1.78135942362595651439
48.40000 1.78546421469655896321
48.50000 1.78970265327260438746
48.60000 1.79408958351387793792
48.70000 1.79863555569520530925
48.80000 1.80335017944657659326
48.90000 1.80823706499424460835
49.00000 1.81330063875271383526
49.10000 1.81854085782145681215
49.20000 1.82396008418413586729
49.30000 1.82955748547100864250
49.40000 1.83533754186334890652
49.50000 1.84130195810057183570
49.60000 1.84745508353897470337
49.70000 1.85379621088942783500
49.80000 1.86032427120811386784
49.90000 1.86703412473098627078
50.00000 1.87392065359368938249
50.10000 1.88097417621508031164
50.20000 1.88818197420084486940
50.30000 1.89552909241878954602
50.40000 1.90300271082859994963
50.50000 1.91059050774361380422
50.60000 1.91828088243197586218
50.70000 1.92606895483936400007
50.80000 1.93394782539369453383
50.90000 1.94192398552466517496
51.00000 1.94999560679556403968
51.10000 1.95816822039910554769
51.20000 1.96644544175169019612
51.30000 1.97483189086463762220
51.40000 1.98332831084518127492
51.50000 1.99193983593757168476
51.60000 2.00066896694830551870
51.70000 2.00952150410489511636
51.80000 2.01850029477282960341
51.90000 2.02761222023739046116
52.00000 2.03685965357360839447
52.10000 2.04624761579457924606
52.20000 2.05578023458077833519
52.30000 2.06545908332118745944
52.40000 2.07528492195095948468
52.50000 2.08526172384091872775
52.60000 2.09539273749552735248
52.70000 2.10567679274811783731
52.80000 2.11612029820471217935
52.90000 2.12672440017459714102
53.00000 2.13748701091749327149
53.10000 2.14841157515430455288
53.20000 2.15949703182639267085
53.30000 2.17073846696302869013
53.40000 2.18213238997041607085
53.50000 2.19366946359222496243
53.60000 2.20534163897932149845
53.70000 2.21713697159670313409
53.80000 2.22904824049951866446
53.90000 2.24106520400768348550
54.00000 2.25317946013117206384
54.10000 2.26538828573249226113
54.20000 2.27768656875018692726
54.30000 2.29006793838719990058
54.40000 2.30252846045624374167
54.50000 2.31505906248177607914
54.60000 2.32765266461428905348
54.70000 2.34029813296810541210
54.80000 2.35298796598898907330
54.90000 2.36571568161920083257
55.00000 2.37847511818749115120
55.10000 2.39126343308574013748
55.20000 2.40407643707141724483
55.30000 2.41690936440136290022
55.40000 2.42975807426089233687
55.50000 2.44261394104860541303
55.60000 2.45546745287877925071
55.70000 2.46831271369958308206
55.80000 2.48113758986518117682
55.90000 2.49393524518380388520
56.00000 2.50669993539733430935
56.10000 2.51942432405023826704
56.20000 2.53210230530660036362
56.30000 2.54472812748179446848
56.40000 2.55729609659695058159
56.50000 2.56980042567783850851
56.60000 2.58223145569156910152
56.70000 2.59458238072892956273
56.80000 2.60684331839065463999
56.90000 2.61900464295903836032
57.00000 2.63105536598852286485
57.10000 2.64298743721134626205
57.20000 2.65479241726580197040
57.30000 2.66646639319868421251
57.40000 2.67800579514346831818
57.50000 2.68940497181923124368
57.60000 2.70066431888193020574
57.70000 2.71178030057691067371
57.80000 2.72275040703770715642
57.90000 2.73357782183972219905
58.00000 2.74425784923155499025
58.10000 2.75479394822589226625
58.20000 2.76519030712336325446
58.30000 2.77544774397987900578
58.40000 2.78556704965649678040
58.50000 2.79554968975977960526
58.60000 2.80539589982269703893
58.70000 2.81510888974831664503
58.80000 2.82469218925018447752
58.90000 2.83415658824367006780
59.00000 2.84351289921076320761
59.10000 2.85277856166895645717
59.20000 2.86197245071960816734
59.30000 2.87111116371014098705
59.40000 2.88021217653109716173
59.50000 2.88929183917685961403
59.60000 2.89836086980572520977
59.70000 2.90742974416734616992
59.80000 2.91650522362570096597
59.90000 2.92559309618648095414
60.00000 2.93469845422523777223
60.10000 2.94382594546807403465
60.20000 2.95298079546853809199
60.30000 2.96216765191759529483
60.40000 2.97139049074974324553
60.50000 2.98065368985865246559
60.60000 2.98996023388472509631
60.70000 2.99931014392926694545
60.80000 3.00870376362047315467
60.90000 3.01813986999641883727
61.00000 3.02761549641479408252
61.10000 3.03713161576922773964
61.20000 3.04668626466953436455
61.30000 3.05628012089746119200
61.40000 3.06591574491113502941
61.50000 3.07559375521069102069
61.60000 3.08531666455454779465
61.70000 3.09508505841422716787
61.80000 3.10489763874382821818
61.90000 3.11475496943403238227
62.00000 3.12465460471745580739
62.10000 3.13459998725419508670
62.20000 3.14458407715917177700
62.30000 3.15461014527675035815
62.40000 3.16467865442306795990
62.50000 3.17478636226786132388
62.60000 3.18493191868256424116
62.70000 3.19511585846116071634
62.80000 3.20533524039436474043
62.90000 3.21559080602585378147
63.00000 3.22588090035249131483
63.10000 3.23620971055090927647
63.20000 3.24657865683630095535
63.30000 3.25699025686568488389
63.40000 3.26744284133571340428
63.50000 3.27793331564279995497
63.60000 3.28846181465043014721
63.70000 3.29902002279101058504
63.80000 3.30960466592416442344
63.90000 3.32021175675904743941
64.00000 3.33084047828232086290
64.10000 3.34149048061864153502
64.20000 3.35216546525689868130
64.30000 3.36286326221539968221
64.40000 3.37358922798686325186
64.50000 3.38434079174556533016
64.60000 3.39511609669684197089
64.70000 3.40591340662692127698
64.80000 3.41673004806496236017
64.90000 3.42756131297895238686
65.00000 3.43840598115507587598
65.10000 3.44926190471178920594
65.20000 3.46012996701742404362
65.30000 3.47101219135528246274
65.40000 3.48191017530593399424
65.50000 3.49282559070646984401
65.60000 3.50376235181925544931
65.70000 3.51471964147199086380
65.80000 3.52569949952020159400
65.90000 3.53670096299446838036
66.00000 3.54772559792862221301
66.10000 3.55877385041266706225
66.20000 3.56984599006189621362
66.30000 3.58094658889336130796
66.40000 3.59207997886322124691
66.50000 3.60324869508434013669
66.60000 3.61445702647368599199
66.70000 3.62570633538694084898
66.80000 3.63699973779611372685
66.90000 3.64833641029620512708
67.00000 3.65971938176808851350
67.10000 3.67114711669445358390
67.20000 3.68262038755313469792
67.30000 3.69414539552343553937
67.40000 3.70572073579836827941
67.50000 3.71735341882514582089
67.60000 3.72904702173115537666
67.70000 3.74080821545638717337
67.80000 3.75264224706885694891
67.90000 3.76455230758798196832
68.00000 3.77654411352032269624
68.10000 3.78862170365767714240
68.20000 3.80078533333494118817
68.30000 3.81303956987257083460
68.40000 3.82538343163427213586
68.50000 3.83781759330859808908
68.60000 3.85034482635971190231
68.70000 3.86296543865706880336
68.80000 3.87568126409822302869
68.90000 3.88849067117101362347
69.00000 3.90139399689316177632
69.10000 3.91438718656560595481
69.20000 3.92746274441540692764
69.30000 3.94061349795320576298
69.40000 3.95382846709173765592
69.50000 3.96709579426927879674
69.60000 3.98040848625401762294
69.70000 3.99375922054322148140
69.80000 4.00713963129374866559
69.90000 4.02054848374012273892
70.00000 4.03398185753146391118
70.10000 4.04743854207905175450
70.20000 4.06091841836178728226
70.30000 4.07442008610145647558
70.40000 4.08793890530191265479
70.50000 4.10147277563913619109
70.60000 4.11501606378699328644
70.70000 4.12856152408789955287
70.80000 4.14210640008691712989
70.90000 4.15564147951733199079
71.00000 4.16916252779536048635
71.10000 4.18266088856770696726
71.20000 4.19613341430286270157
71.30000 4.20957461103731952845
71.40000 4.22297842120712238905
71.50000 4.23634341089423485845
71.60000 4.24966601385579476222
71.70000 4.26293891549925918006
71.80000 4.27616126185262101137
71.90000 4.28932672929843384762
72.00000 4.30242722975961558563
72.10000 4.31545661226352732288
72.20000 4.32840005990308155572
72.30000 4.34124825743437529110
72.40000 4.35398602481025425718
72.50000 4.36660211356015353633
72.60000 4.37908584476680475134
72.70000 4.39143023716089562565
72.80000 4.40363431561363868886
72.90000 4.41569610070892446600
73.00000 4.42761875921741934251
73.10000 4.43940574582601088924
73.20000 4.45106455173298963918
73.30000 4.46259697292473410291
73.40000 4.47400770511395073971
73.50000 4.48529930143418634269
73.60000 4.49647348596097028069
73.70000 4.50753327773461923223
73.80000 4.51848149715255556450
73.90000 4.52931933760272637281
74.00000 4.54004913019639028663
74.10000 4.55067209481346831966
74.20000 4.56118782875568499647
74.30000 4.57159315567111680397
74.40000 4.58188814949044778621
74.50000 4.59206931373863301793
74.60000 4.60213974646783189140
74.70000 4.61210188590701018567
74.80000 4.62196216480208760265
74.90000 4.63172846024569967989
75.00000 4.64141136038522230874
75.10000 4.65101817115306484587
75.20000 4.66055637038808919071
75.30000 4.67003183483003678763
75.40000 4.67944849925982196400
75.50000 4.68880996220938773077
75.60000 4.69811682403087971573
75.70000 4.70737164925885153973
75.80000 4.71657761223209386509
75.90000 4.72573591515374460201
76.00000 4.73485003793171890991
76.10000 4.74392302849087128820
76.20000 4.75295916784249262710
76.30000 4.76196325586768886399
76.40000 4.77094024819154489481
76.50000 4.77989603450650378264
76.60000 4.78883519817188948125
76.70000 4.79776347696486597029
76.80000 4.80668653620974123118
76.90000 4.81561491751365019795
77.00000 4.82455670938108053658
77.10000 4.83352582353823780623
77.20000 4.84253902591915102059
77.30000 4.85160981437841928191
77.40000 4.86075213477554315006
77.50000 4.86997716327972117114
77.60000 4.87929555707870600807
77.70000 4.88871580819636109065
77.80000 4.89824811735389737596
77.90000 4.90790654235887014205
78.00000 4.91770722892782628083
78.10000 4.92767464440997768275
78.20000 4.93782926375163360609
78.30000 4.94819579596553555780
78.40000 4.95878817230107138199
78.50000 4.96961565522576403596
78.60000 4.98068380886891875382
78.70000 4.99198836049003623876
78.80000 5.00352232992618910726
78.90000 5.01527443033549261828
79.00000 5.02723154957935073627
79.10000 5.03938156053468529179
79.20000 5.05170690412438714358
79.30000 5.06419331723029704485
79.40000 5.07682247924998850850
79.50000 5.08957992319975264184
79.60000 5.10245249844454700926
79.70000 5.11542813202472819180
79.80000 5.12849879078761214832
79.90000 5.14165850173842253399
80.00000 5.15489939221019133169
80.10000 5.16821453997229104966
80.20000 5.18159645616531971164
80.30000 5.19503322706082410288
80.40000 5.20851592985305172139
80.50000 5.22203243965623024738
80.60000 5.23557267246439813946
80.70000 5.24912901784686561156
80.80000 5.26269466655571801281
80.90000 5.27626301462332334326
81.00000 5.28982999677087921441
81.10000 5.30338695493898502688
81.20000 5.31692561191991852001
81.30000 5.33043352287316308109
81.40000 5.34389910848071681668
81.50000 5.35730964411158523059
81.60000 5.37065110496427611685
81.70000 5.38391457667188475238
81.80000 5.39708721632974910367
81.90000 5.41016107924070963146
82.00000 5.42312771609723386569
82.10000 5.43597800653221922139
82.20000 5.44870271179039460723
82.30000 5.46129085356887030538
82.40000 5.47373394778454682612
82.50000 5.48602114464217135503
82.60000 5.49814965832351638798
82.70000 5.51010875482635097507
82.80000 5.52189761697453061352
82.90000 5.53351317997174377381
83.00000 5.54495664772818580059
83.10000 5.55623023165149267917
83.20000 5.56733635030882609597
83.30000 5.57827701629795362747
83.40000 5.58905259016042896994
83.50000 5.59966623882513197774
83.60000 5.61011825426505604242
83.70000 5.62040616211728954438
83.80000 5.63052974098654415410
83.90000 5.64048857150938654394
84.00000 5.65028152171854176896
84.10000 5.65990582918072939910
84.20000 5.66935802735671298686
84.30000 5.67863937299781346134
84.40000 5.68774679150549035760
84.50000 5.69668334200989268923
84.60000 5.70545392341678630088
84.70000 5.71406102504917250380
84.80000 5.72251572651268473558
84.90000 5.73082472121369281719
85.00000 5.73899923911878559503
85.10000 5.74704781547856968932
85.20000 5.75497679765957006069
85.30000 5.76279283834409581147
85.40000 5.77049882551335417911
85.50000 5.77810162256687901530
85.60000 5.78560314725076870269
85.70000 5.79300818629095327467
85.80000 5.80032413932609459301
85.90000 5.80755920749181858911
86.00000 5.81472304611595409388
86.10000 5.82182749789015991933
86.20000 5.82888199480852417093
86.30000 5.83589834735124563067
86.40000 5.84288521214074511104
86.50000 5.84985049441410938354
86.60000 5.85679985119450705649
86.70000 5.86373646766343004621
86.80000 5.87066313407761457463
86.90000 5.87758579230843724483
87.00000 5.88450888291019576059
87.10000 5.89143957330235205052
87.20000 5.89839165843808645945
87.30000 5.90537448101676275057
87.40000 5.91240046402482787708
87.50000 5.91948614308666153836
87.60000 5.92664209721989201881
87.70000 5.93388191692731613966
87.80000 5.94121821960134704493
87.90000 5.94866293314127859738
88.00000 5.95623279607849108790
88.10000 5.96394269975525502617
88.20000 5.97181454105274438067
88.30000 5.97986485849655301388
88.40000 5.98811364954256692337
88.50000 5.99657517795357919583
88.60000 6.00525657808373746424
88.70000 6.01416224542579163698
88.80000 6.02328996511997585898
88.90000 6.03263654854193913752
89.00000 6.04220000112128032825
89.10000 6.05197340225731659650
89.20000 6.06195795481624897091
89.30000 6.07215168968900183222
89.40000 6.08255306987896325086
89.50000 6.09316007072143149026
89.60000 6.10396637280858551749
89.70000 6.11496986820491209523
89.80000 6.12616129769401354112
89.90000 6.13753225660167101007
90.00000 6.14907695353741690348
90.10000 6.16078634160323725797
90.20000 6.17265311390256240114
90.30000 6.18467118401819321814
90.40000 6.19682577537193633823
90.50000 6.20910642473689606833
90.60000 6.22149608114840814933
90.70000 6.23397831087933766802
90.80000 6.24653790193455882147
90.90000 6.25916255159186611134
91.00000 6.27184159962654031312
91.10000 6.28456384286459452942
91.20000 6.29732842366094163361
91.30000 6.31013033341760699325
91.40000 6.32296531928722506416
91.50000 6.33583030097003150471
91.60000 6.34871849387716985423
91.70000 6.36162486515465638234
91.80000 6.37454474399176211476
91.90000 6.38746719860603276350
92.00000 6.40038946164395530372
92.10000 6.41330252423148989251
92.20000 6.42620162806995964864
92.30000 6.43908106063233218558
92.40000 6.45193160361794287984
92.50000 6.46474891500010230675
92.60000 6.47752274674361911653
92.70000 6.49024745251434924054
92.80000 6.50291208676159176630
92.90000 6.51551253034985728896
93.00000 6.52804206378865178341
93.10000 6.54049507711556954429
93.20000 6.55286882664119868310
93.30000 6.56515739744204457256
93.40000 6.57735821835552757816
93.50000 6.58946860552707998103
93.60000 6.60148328063277003403
93.70000 6.61339829272931360773
93.80000 6.62520838154921735439
93.90000 6.63691107093420380116
94.00000 6.64850070114563498494
94.10000 6.65997416383764960322
94.20000 6.67132947715108731160
94.30000 6.68256699008300252744
94.40000 6.69368523213229679276
94.50000 6.70468277662515514183
94.60000 6.71556483911710884465
94.70000 6.72633169338392053697
94.80000 6.73698527672875354637
94.90000 6.74753072888104748940
95.00000 6.75797058532234216767
95.10000 6.76830963703087390008
95.20000 6.77855264949450695051
95.30000 6.78870035351045671707
95.40000 6.79875457906534525909
95.50000 6.80871570969540481077
95.60000 6.81858060526455901777
95.70000 6.82834504496814367008
95.80000 6.83800480356916684141
95.90000 6.84755791281052255402
96.00000 6.85699978493765157854
96.10000 6.86633309560401387901
96.20000 6.87555922108027515461
96.30000 6.88468008770625448877
96.40000 6.89370193055436652014
96.50000 6.90263098475494342429
96.60000 6.91146868418117047609
96.70000 6.92022019030623042212
96.80000 6.92888716622669502105
96.90000 6.93747034197948841941
97.00000 6.94597418492208333948
97.10000 6.95440204717479646521
97.20000 6.96275988385395924246
97.30000 6.97105143217004245335
97.40000 6.97928189817870875775
97.50000 6.98746076165591072294
97.60000 6.99558969175772915413
97.70000 7.00367759162641637943
97.80000 7.01173039338942352634
97.90000 7.01975512856509831689
98.00000 7.02775774279122401793
98.10000 7.03574708005191158747
98.20000 7.04372756770930202903
98.30000 7.05170505003754393414
98.40000 7.05968499164672360949
98.50000 7.06766892701037602868
98.60000 7.07566113842699507777
98.70000 7.08366222753774447641
98.80000 7.09167573493106070683
98.90000 7.09970713338698218165
99.00000 7.10776053528352909155
99.10000 7.11584516198104186938
99.20000 7.12396741123968084649
99.30000 7.13213422572577499580
99.40000 7.14035478066832474671
99.50000 7.14863231590365123039
99.60000 7.15696710815146893252
99.70000 7.16535871504323222323
99.80000 7.17380205868275961312
99.90000 7.18229303660502284298
100.00000 7.19082568106757820882
100.10000 7.19939237572657932986
100.20000 7.20799181399999926498
100.30000 7.21662100898329009652
100.40000 7.22527707976656075865
100.50000 7.23395992041108837107
100.60000 7.24266858936269428970
100.70000 7.25140405893824123757
100.80000 7.26016214484855703074
100.90000 7.26894200048913583295
101.00000 7.27773698035350821374
101.10000 7.28654299875112244574
101.20000 7.29535387140404588064
101.30000 7.30416558370653314148
101.40000 7.31297480871587578313
101.50000 7.32177995843182930053
101.60000 7.33058200519583574489
101.70000 7.33937898054849052090
101.80000 7.34817432241485408814
101.90000 7.35696980329496799002
102.00000 7.36576738387562711659
102.10000 7.37456634200662676498
102.20000 7.38336985561890973594
102.30000 7.39217511929005913482
102.40000 7.40098149012737363973
102.50000 7.40978948723335864244
102.60000 7.41859566693198342824
102.70000 7.42740182519587397070
102.80000 7.43620805196270715530
102.90000 7.44501429802683454859
103.00000 7.45382401176134557655
103.10000 7.46264080592607646108
103.20000 7.47146460688438247787
103.30000 7.48030016567958320857
103.40000 7.48914908480035534136
103.50000 7.49801366527489065498
103.60000 7.50689430415381564535
103.70000 7.51579555977901783161
103.80000 7.52472002548121387577
103.90000 7.53367118242188746510
104.00000 7.54265418286659884967
104.10000 7.55167332805577601012
104.20000 7.56072984117512295602
104.30000 7.56982768937497017845
104.40000 7.57896668415569695991
104.50000 7.58814491662606559632
104.60000 7.59736364685151819013
104.70000 7.60661910613190885043
104.80000 7.61591249152864150738
104.90000 7.62524436432682464101
105.00000 7.63461555712545358287
105.10000 7.64402966467778695001
105.20000 7.65348767885354343437
105.30000 7.66299314990519876035
105.40000 7.67254730765350185207
105.50000 7.68215082249046969334
105.60000 7.69180544133755374851
105.70000 7.70151148674576736166
105.80000 7.71126707694675817081
105.90000 7.72107419710560740315
106.00000 7.73093190251595735784
106.10000 7.74084443417551183641
106.20000 7.75081402319401545837
106.30000 7.76084326955421771452
106.40000 7.77093890412233262978
106.50000 7.78110253194205120544
106.60000 7.79133716203136725736
106.70000 7.80164421130603724995
106.80000 7.81202287111052946128
106.90000 7.82247415818307449651
107.00000 7.83299376481106360391
107.10000 7.84358366708515451404
107.20000 7.85424300015851304829
107.30000 7.86497342929122679181
107.40000 7.87577578582903793421
107.50000 7.88665230355744794197
107.60000 7.89760183360094445828
107.70000 7.90862253823426573579
107.80000 7.91970659225933697721
107.90000 7.93084973628255044876
108.00000 7.94204413826144635334
108.10000 7.95327864493694197891
108.20000 7.96454947110946131763
108.30000 7.97584738406358926488
108.40000 7.98716943215335829525
108.50000 7.99851111524307378704
108.60000 8.00987080915753596900
108.70000 8.02124604234310967442
108.80000 8.03263312603494919506
108.90000 8.04403343597265264375
109.00000 8.05544320390392920806
109.10000 8.06686080275208418077
109.20000 8.07828223137846304845
109.30000 8.08970153612912965297
109.40000 8.10111364814109986572
109.50000 8.11250768126933732519
109.60000 8.12387736952306536969
109.70000 8.13521208649645470323
109.80000 8.14650483405644337435
109.90000 8.15774950125848127589
110.00000 8.16894380436112438311
110.10000 8.18008435486615260124
110.20000 8.19117148445770240303
110.30000 8.20220056837633055450
110.40000 8.21316908165550917875
110.50000 8.22407232920978145746
110.60000 8.23490485367123109421
110.70000 8.24565617821074322291
110.80000 8.25632443897912723006
110.90000 8.26690357017220807499
111.00000 8.27739022688063197005
111.10000 8.28778666910786260013
111.20000 8.29809297172482877695
111.30000 8.30830926905402336443
111.40000 8.31843698643603358515
111.50000 8.32847373499712731128
111.60000 8.33842124386205377080
111.70000 8.34827787833790305008
111.80000 8.35804770905885652686
111.90000 8.36773933150674812534
112.00000 8.37736212582803418112
112.10000 8.38692854501068227623
112.20000 8.39645365375823413768
112.30000 8.40594941399179489494
112.40000 8.41542443927987508610
112.50000 8.42488395849895371127
112.60000 8.43433036818157840885
112.70000 8.44376396276121636116
112.80000 8.45318464903192564822
112.90000 8.46259381443898676736
113.00000 8.47199661525038618213
113.10000 8.48140141260582006182
113.20000 8.49082244075442906090
113.30000 8.50027284831522334586
113.40000 8.50977407124313729861
113.50000 8.51934235211973389562
113.60000 8.52899291635589295264
113.70000 8.53874298798154481611
113.80000 8.54860197835938551892
113.90000 8.55857588525830622023
114.00000 8.56866856648867006462
114.10000 8.57888256712288841201
114.20000 8.58921371809707620107
114.30000 8.59965985562045355017
114.40000 8.61021619977489299281
114.50000 8.62087761258046163662
114.60000 8.63164204806067013032
114.70000 8.64250726270438259329
114.80000 8.65347145166337276684
114.90000 8.66453643613938529324
115.00000 8.67570639118008649544
115.10000 8.68698543492936909851
115.20000 8.69838408982191358371
115.30000 8.70990827877142458258
115.40000 8.72156820787603540943
115.50000 8.73337058164681341148
115.60000 8.74532156163837122515
115.70000 8.75742362621981419926
115.80000 8.76968112394487237549
115.90000 8.78209358169633717323
116.00000 8.79466354326696229639
116.10000 8.80739306289176581791
116.20000 8.82028381763874988290
116.30000 8.83334045208006233336
116.40000 8.84656880425337561280
116.50000 8.85997367939087051552
116.60000 8.87356026466429087946
116.70000 8.88733114238352210168
116.80000 8.90129231871271599798
116.90000 8.91544150271953722048
117.00000 8.92977956294157353148
117.10000 8.94430530859825915859
117.20000 8.95901632585464150408
117.30000 8.97390904855916176785
117.40000 8.98898098319108693841
117.50000 9.00422943397123794102
117.60000 9.01964617416209958060
117.70000 9.03522556289730931695
117.80000 9.05095883257652432020
117.90000 9.06683644284454929419
118.00000 9.08285134668783401861
118.10000 9.09899164104825408977
118.20000 9.11525485710849447338
118.30000 9.13163511227310264781
118.40000 9.14813270360214002946
118.50000 9.16474722654514896468
118.60000 9.18148431565642876255
118.70000 9.19834702621628643237
118.80000 9.21533779144682248798
118.90000 9.23246258079078271224
119.00000 9.24972210625913885352
119.10000 9.26712082872199309061
119.20000 9.28465650269184702701
119.30000 9.30232773190801959072
119.40000 9.32012931541333282588
119.50000 9.33805228452491585212
119.60000 9.35608732832368340544
119.70000 9.37421694576661693764
119.80000 9.39242745545080055264
119.90000 9.41069598944196050369
120.00000 9.42900682736464031668
120.10000 9.44734068632406206187
120.20000 9.46568268133307963362
120.30000 9.48402172523961482305
120.40000 9.50235267520975565269
120.50000 9.52067195323218769708
120.60000 9.53897669783022375949
120.70000 9.55726724777522374374
120.80000 9.57553329750296466483
120.90000 9.59376776981207733048
121.00000 9.61195589340010444473
121.10000 9.63007650577600551598
121.20000 9.64811058996288661425
121.30000 9.66603466518515026580
121.40000 9.68383389538766304008
121.50000 9.70149222854886381215
121.60000 9.71900196534140021777
121.70000 9.73635999953709599890
121.80000 9.75356996606299021016
121.90000 9.77063354500054924662
122.00000 9.78756201473839960261
122.10000 9.80435685364848396387
122.20000 9.82102872694922932430
122.30000 9.83758361828376023486
122.40000 9.85402739048121379840
122.50000 9.87036245837922610581
122.60000 9.88659316199822192319
122.70000 9.90272608656651676044
122.80000 9.91876150349951705098
122.90000 9.93470562915590368122
123.00000 9.95056145456637034682
123.10000 9.96633348158880342811
123.20000 9.98202768359550283209
123.30000 9.99764900788520380830
123.40000 10.01320681089380076926
123.50000 10.02870555115609125141
123.60000 10.04415594885473689298
123.70000 10.05956837135142692499
123.80000 10.07495331913796015479
123.90000 10.09032404996727545633
124.00000 10.10569261357879418455
124.10000 10.12107233106072609693
124.20000 10.13647260932583983470
124.30000 10.15190176819269661317
124.40000 10.16736862322189044374
124.50000 10.18287885523701003634
124.60000 10.19843836996694313013
124.70000 10.21404782043793840392
124.80000 10.22970969741649120274
124.90000 10.24542659796199018183
125.00000 10.26119821919842848525
125.10000 10.27702671119234758214
125.20000 10.29291635446285942468
125.30000 10.30887252837797000567
125.40000 10.32490341536505609165
125.50000 10.34101903430633861242
125.60000 10.35722776328511566830
125.70000 10.37353860948341002510
125.80000 10.38995558998256738939
125.90000 10.40648313753527397700
126.00000 10.42312046480807972821
126.10000 10.43986086001714871514
126.20000 10.45670115193783282676
126.30000 10.47363461388838979579
126.40000 10.49065483765665602598
126.50000 10.50775813168965171532
126.60000 10.52493948492902262159
126.70000 10.54220018410217820314
126.80000 10.55953907586746894178
126.90000 10.57695620240085895383
127.00000 10.59445410794506202716
127.10000 10.61203087364501592741
127.20000 10.62968800775126231079
127.30000 10.64742747988926196471
127.40000 10.66524624250687425261
127.50000 10.68314552345043177826
127.60000 10.70112105024609092240
127.70000 10.71917117133922812887
127.80000 10.73729320597225751292
127.90000 10.75548295395278844658
128.00000 10.77373825687667242392
128.10000 10.79205637024658984893
128.20000 10.81043562178522942800
128.30000 10.82887284760413095506
128.40000 10.84736819283253609611
128.50000 10.86591889710690781944
128.60000 10.88452049123143504222
128.70000 10.90317298909170751858
128.80000 10.92187207682648149043
128.90000 10.94061437025768676736
129.00000 10.95940017931063597677
129.10000 10.97822672144231133158
129.20000 10.99709437162057821357
129.30000 11.01600096192869801621
129.40000 11.03494392694747679115
129.50000 11.05392198379873676227
129.60000 11.07292912110151637992
129.70000 11.09196507763290787399
129.80000 11.11102311304989591056
129.90000 11.13010206594607109850
130.00000 11.14919878003352310846
130.10000 11.16831157532247575322
130.20000 11.18743808009362794167
130.30000 11.20657497470364492987
130.40000 11.22572137558820760526
130.50000 11.24487198697419587480
130.60000 11.26402639544590200797
130.70000 11.28318359602616764935
130.80000 11.30233965331559127622
130.90000 11.32149498525110861164
131.00000 11.34064866448939066153
131.10000 11.35980240098435867154
131.20000 11.37895140177837300530
131.30000 11.39809666297882385176
131.40000 11.41723563046068520615
131.50000 11.43636632725596106768
131.60000 11.45548366039684070396
131.70000 11.47458448108675523903
131.80000 11.49366480172868970378
131.90000 11.51272239967432724686
132.00000 11.53175588191481791913
132.10000 11.55076780456459526349
132.20000 11.56976006970040844156
132.30000 11.58873577194673983390
132.40000 11.60769911705782456529
132.50000 11.62664887093873666192
132.60000 11.64558580968269710855
132.70000 11.66450910200360724978
132.80000 11.68341643055596131394
132.90000 11.70230576045511639407
133.00000 11.72117970284501695643
133.10000 11.74004142200111660236
133.20000 11.75889321194188751784
133.30000 11.77774499844006641328
133.40000 11.79660083019125471671
133.50000 11.81546618239813676121
133.60000 11.83434953534806660689
133.70000 11.85325623840744446765
133.80000 11.87219086039619731988
133.90000 11.89115711223533535900
134.00000 11.91016086264711203879
134.10000 11.92920313798038230053
134.20000 11.94828419124557816943
134.30000 11.96740457671357411354
134.40000 11.98656269856813454944
134.50000 12.00575707411344384644
134.60000 12.02498812242432113081
134.70000 12.04425426905779833304
134.80000 12.06355785372511901561
134.90000 12.08289826457828784114
135.00000 12.10228084750188731960
135.10000 12.12170502426263464633
135.20000 12.14117031241342071636
135.30000 12.16067824099959483834
135.40000 12.18022732551084204106
135.50000 12.19981678812739384164
135.60000 12.21944629876497309041
135.70000 12.23911271384229061835
135.80000 12.25881554625588613599
135.90000 12.27855053499475564218
136.00000 12.29831641371281356088
136.10000 12.31810787105759193594
136.20000 12.33792060475139384417
136.30000 12.35774999411300600697
136.40000 12.37759107284276862492
136.50000 12.39744121761107605373
136.60000 12.41729488017474762586
136.70000 12.43715209174049619976
136.80000 12.45700651487932713925
136.90000 12.47685796343434375316
137.00000 12.49670191343856133030
137.10000 12.51653560880885282355
137.20000 12.53635782951767056013
137.30000 12.55616294835560024717
137.40000 12.57595012656880728614
137.50000 12.59571529344725225557
137.60000 12.61545609831963229602
137.70000 12.63516688629216325635
137.80000 12.65484494523911580905
