# Supplementary material for: Direct tracking of H2 roaming reaction in real time
Source: Nat Commun. 2024 Aug 6;15:6656. doi: 10.1038/s41467-024-49671-6 (PMC11303762; doi:10.1038/s41467-024-49671-6)
Supplement: Supplementary file 8 — Source Data [file 41467_2024_49671_MOESM8_ESM.zip › SourceData/Data-Fig7-SuppInfo/FigS7.R24.dat]

# Bond Length
# X-Axis:  Time in Trajectory (femtosec)
# Y-Axis:  Bond Length (Angstroms)
#                  X                   Y
0 1.09375621605730771727
.10000 1.10338156025284381222
.20000 1.11344083165069889581
.30000 1.12386460215232332941
.40000 1.13459103093625766595
.50000 1.14557780481903541460
.60000 1.15679335754705991482
.70000 1.16821650958244893312
.80000 1.17983284823995301406
.90000 1.19162804823317246387
1.00000 1.20358612896294214479
1.10000 1.21568915745679002086
1.20000 1.22791762593506246973
1.30000 1.24025084120068227430
1.40000 1.25267466270775988741
1.50000 1.26517621407731184076
1.60000 1.27774549102158838336
1.70000 1.29037442224224205985
1.80000 1.30305524096064323377
1.90000 1.31577554990735406961
2.00000 1.32852429084642633793
2.10000 1.34128508439406721078
2.20000 1.35404215880304111009
2.30000 1.36678001891672384807
2.40000 1.37948234186922450797
2.50000 1.39213210964010164950
2.60000 1.40471610701023856381
2.70000 1.41721954369850545044
2.80000 1.42962671757805365939
2.90000 1.44191825918461827348
3.00000 1.45408487748067856728
3.10000 1.46611155742153536847
3.20000 1.47799050844719567840
3.30000 1.48971809406612229682
3.40000 1.50129387298057005025
3.50000 1.51271465873805823975
3.60000 1.52398375381957402282
3.70000 1.53510042677800073628
3.80000 1.54606199560463939372
3.90000 1.55686866617997036494
4.00000 1.56751838207850053907
4.10000 1.57800675930744986146
4.20000 1.58833406180375040145
4.30000 1.59850279980768253892
4.40000 1.60851309951178203017
4.50000 1.61836860530133863567
4.60000 1.62807317056390312595
4.70000 1.63763008084487749494
4.80000 1.64704583910102514183
4.90000 1.65631950253415781000
5.00000 1.66545550521411408855
5.10000 1.67445092600470080184
5.20000 1.68330660033280924576
5.30000 1.69202103123040406255
5.40000 1.70058897897493149665
5.50000 1.70900917158832123103
5.60000 1.71727708925583701214
5.70000 1.72539325495986566407
5.80000 1.73335346609859121370
5.90000 1.74115897531529268454
6.00000 1.74880762802830889298
6.10000 1.75630098401469900218
6.20000 1.76363550676549943404
6.30000 1.77081452530438658585
6.40000 1.77783579879948418142
6.50000 1.78470015388383939030
6.60000 1.79140886346696409327
6.70000 1.79796522093254073044
6.80000 1.80436843243169159584
6.90000 1.81062457520795845404
7.00000 1.81673550146794896611
7.10000 1.82270320346703730700
7.20000 1.82853276491125528860
7.30000 1.83422627823859289511
7.40000 1.83978775306528225622
7.50000 1.84522124746356635920
7.60000 1.85053061374433900501
7.70000 1.85571917808729885422
7.80000 1.86079111907220795398
7.90000 1.86574657610860966575
8.00000 1.87059050169966382196
8.10000 1.87531968796629445507
8.20000 1.87993606598548983739
8.30000 1.88443983527439792868
8.40000 1.88883271375974426180
8.50000 1.89311501273245413983
8.60000 1.89729044336495828985
8.70000 1.90136322411815886052
8.80000 1.90533264061843017595
8.90000 1.90920295100756640329
9.00000 1.91297645417971624337
9.10000 1.91665352087459980749
9.20000 1.92023367602539457182
9.30000 1.92371935057351855915
9.40000 1.92711089404657769424
9.50000 1.93040882394325995268
9.60000 1.93361390634712802791
9.70000 1.93672630951458910571
9.80000 1.93974625626987613990
9.90000 1.94267298320895995313
10.00000 1.94550289300581611856
10.10000 1.94823440585726234114
10.20000 1.95086428981951484179
10.30000 1.95339210268957522475
10.40000 1.95581641603321245872
10.50000 1.95813981992221382842
10.60000 1.96036306024088303315
10.70000 1.96248939659734212791
10.80000 1.96452228537346961805
10.90000 1.96646581877489037630
11.00000 1.96831850374120092505
11.10000 1.97008417292612144876
11.20000 1.97176229195230326070
11.30000 1.97335325952830858063
11.40000 1.97485968547995834569
11.50000 1.97628760364679715308
11.60000 1.97764297408455401920
11.70000 1.97893554713259926321
11.80000 1.98017848300752929881
11.90000 1.98138155330415852743
12.00000 1.98256039393028327489
12.10000 1.98372591520728992063
12.20000 1.98488879863935954451
12.30000 1.98605984116743068492
12.40000 1.98725124009497098112
12.50000 1.98846934345817863805
12.60000 1.98972683884120133763
12.70000 1.99103304344101732941
12.80000 1.99240037718727608154
12.90000 1.99383787450710244551
13.00000 1.99535640032200763730
13.10000 1.99696456917041970837
13.20000 1.99867141059729975815
13.30000 2.00048379494711228715
13.40000 2.00241000413252030875
13.50000 2.00445817083170882516
13.60000 2.00663568552365777964
13.70000 2.00895391794261921044
13.80000 2.01142094794600366864
13.90000 2.01404595027347874062
14.00000 2.01683371455705291618
14.10000 2.01978602708579009517
14.20000 2.02290069987851850562
14.30000 2.02617232371533492921
14.40000 2.02959112016016664479
14.50000 2.03314365183009141942
14.60000 2.03681844904792631348
14.70000 2.04060462923075816489
14.80000 2.04448772387265754401
14.90000 2.04845946411272683499
15.00000 2.05251328517235181378
15.10000 2.05663927021074845564
15.20000 2.06083506691680690645
15.30000 2.06509733299256381563
15.40000 2.06942208163172937570
15.50000 2.07380830060278233037
15.60000 2.07825271122859358583
15.70000 2.08275240628573035385
15.80000 2.08730321093821920082
15.90000 2.09189614668821453900
16.00000 2.09652464203428813406
16.10000 2.10117761924831095417
16.20000 2.10584482368027298100
16.30000 2.11051029631864151206
16.40000 2.11516215342110355187
16.50000 2.11978544018115191883
16.60000 2.12436577098436605364
16.70000 2.12889345192872440287
16.80000 2.13335565638948256451
16.90000 2.13774845525683867818
17.00000 2.14206386277043570314
17.10000 2.14629558430916033974
17.20000 2.15044100173290036717
17.30000 2.15449444574289863728
17.40000 2.15845320752755722091
17.50000 2.16231304311979767514
17.60000 2.16607333381028445733
17.70000 2.16973179927059187671
17.80000 2.17328989679103786147
17.90000 2.17674683615940969627
18.00000 2.18010115894492382153
18.10000 2.18335194969088755935
18.20000 2.18649860854792221841
18.30000 2.18953453727887105918
18.40000 2.19245734465986817747
18.50000 2.19526355641321572958
18.60000 2.19795103401918396786
18.70000 2.20051544584944915582
18.80000 2.20295717791653862188
18.90000 2.20527517410730400667
19.00000 2.20747169336075519244
19.10000 2.20954559091909212408
19.20000 2.21149888395065666603
19.30000 2.21332962172311786010
19.40000 2.21503835467221650545
19.50000 2.21662230980810079908
19.60000 2.21807894207893331237
19.70000 2.21940563801843127605
19.80000 2.22060031504320921097
19.90000 2.22165878369024076379
20.00000 2.22257812442420120207
20.10000 2.22335871724402582962
20.20000 2.22399737233949986517
20.30000 2.22449248830244423462
20.40000 2.22484513471612221336
20.50000 2.22505349672092153947
20.60000 2.22512062003433872272
20.70000 2.22504910075845292569
20.80000 2.22484287600023566248
20.90000 2.22450246895614840538
21.00000 2.22403167527488241032
21.10000 2.22343350302477002142
21.20000 2.22270924080523856538
21.30000 2.22186061016347287869
21.40000 2.22089120457081372989
21.50000 2.21980118816730972575
21.60000 2.21859875266822414212
21.70000 2.21728714889389100973
21.80000 2.21587000910861194858
21.90000 2.21435014610833396986
22.00000 2.21272682912396576744
22.10000 2.21100064465390873390
22.20000 2.20916469146349521317
22.30000 2.20721319823550348396
22.40000 2.20514080209382548171
22.50000 2.20293970659752737591
22.60000 2.20060614282042755548
22.70000 2.19813478614347032038
22.80000 2.19552428005544953481
22.90000 2.19277170874808579558
23.00000 2.18987796024025046581
23.10000 2.18683686945460108775
23.20000 2.18364698417189219445
23.30000 2.18030447954087366728
23.40000 2.17680434147720313664
23.50000 2.17314513680448872130
23.60000 2.16932629117913011108
23.70000 2.16534657703841950123
23.80000 2.16120921470967266464
23.90000 2.15691584610828060001
24.00000 2.15246911969904924812
24.10000 2.14787018343311428352
24.20000 2.14311732153421782752
24.30000 2.13821205621215221881
24.40000 2.13314912013318937589
24.50000 2.12792741154509309544
24.60000 2.12254164261740692944
24.70000 2.11699148574338862408
24.80000 2.11127124879040589846
24.90000 2.10537867659145821415
25.00000 2.09930828111809247919
25.10000 2.09305509545186124801
25.20000 2.08661797708996075830
25.30000 2.07999185557299718961
25.40000 2.07317479117150177641
25.50000 2.06616831792910811731
25.60000 2.05897549902396847341
25.70000 2.05160094187661163688
25.80000 2.04405002355446281773
25.90000 2.03632875324295315515
26.00000 2.02844452165939209351
26.10000 2.02040246721439142079
26.20000 2.01221060386928683931
26.30000 2.00387438819627613903
26.40000 1.99539878443934108757
26.50000 1.98679102632612069083
26.60000 1.97805544462181342567
26.70000 1.96919331709433749032
26.80000 1.96020715289838691068
26.90000 1.95109498203521603952
27.00000 1.94186154749920314703
27.10000 1.93250497969060871447
27.20000 1.92303236937421310791
27.30000 1.91344648440477686645
27.40000 1.90375864658023286940
27.50000 1.89397677766650560376
27.60000 1.88410830342578767586
27.70000 1.87416234659914134131
27.80000 1.86414258393316040893
27.90000 1.85405576596956759390
28.00000 1.84390754583086404809
28.10000 1.83370719289885537603
28.20000 1.82346603512596307421
28.30000 1.81320147230968241346
28.40000 1.80293055732299351363
28.50000 1.79267566606957656890
28.60000 1.78245405129276754661
28.70000 1.77227905347521387445
28.80000 1.76216253372213086557
28.90000 1.75210586866718758787
29.00000 1.74211024245023024317
29.10000 1.73217824045217702301
29.20000 1.72230960669271075165
29.30000 1.71251097607986150974
29.40000 1.70279007372165521441
29.50000 1.69315390000111921308
29.60000 1.68361225854559517102
29.70000 1.67416814339121863485
29.80000 1.66482212604049685605
29.90000 1.65557410595358128777
30.00000 1.64641945601903040679
30.10000 1.63735789038896441261
30.20000 1.62838519390591365079
30.30000 1.61950096381601452877
30.40000 1.61070479303999092557
30.50000 1.60199230075365842876
30.60000 1.59336232987133218468
30.70000 1.58480806812023770691
30.80000 1.57631995498217302749
30.90000 1.56789278460518466664
31.00000 1.55951912771180847738
31.10000 1.55119115780615510830
31.20000 1.54290438508191427072
31.30000 1.53465207752539142092
31.40000 1.52642723727467599194
31.50000 1.51822314191458694152
31.60000 1.51002949045738838510
31.70000 1.50184101399748701895
31.80000 1.49364947218582713895
31.90000 1.48544670338083823154
32.00000 1.47722976653295204305
32.10000 1.46899888987126195173
32.20000 1.46075289952955424554
32.30000 1.45249206968368677561
32.40000 1.44421946771188484765
32.50000 1.43593472893617278094
32.60000 1.42764056147126892984
32.70000 1.41933765173689378879
32.80000 1.41102707854208099176
32.90000 1.40270919978803874671
33.00000 1.39438695469263480914
33.10000 1.38606290875594820528
33.20000 1.37774198156004522616
33.30000 1.36942965165283316936
33.40000 1.36112861587911669325
33.50000 1.35284330739224932605
33.60000 1.34457420278168359628
33.70000 1.33631562205827706921
33.80000 1.32806621634352253407
33.90000 1.31981813437268697046
34.00000 1.31156080749769280378
34.10000 1.30329024109328770804
34.20000 1.29499746652647934823
34.30000 1.28667846532884819242
34.40000 1.27832873667496030361
34.50000 1.26995134812440748083
34.60000 1.26154413830194621534
34.70000 1.25311230858530792742
34.80000 1.24466069728942594260
34.90000 1.23620033960559968776
35.00000 1.22774270439086706877
35.10000 1.21930880314176359185
35.20000 1.21091744890599375655
35.30000 1.20259243693198070935
35.40000 1.19435464647398596705
35.50000 1.18622795466132899594
35.60000 1.17822887636528413171
35.70000 1.17037742983962229174
35.80000 1.16269337076204231706
35.90000 1.15519615896911637887
36.00000 1.14790604286282943149
36.10000 1.14084689094111134365
36.20000 1.13403939395992765485
36.30000 1.12750194411406670531
36.40000 1.12124605800243507478
36.50000 1.11528474777027234301
36.60000 1.10962225318844430608
36.70000 1.10426269046862214451
36.80000 1.09921019377050902602
36.90000 1.09447121678416011234
37.00000 1.09005323745631800219
37.10000 1.08596973165415618778
37.20000 1.08223672273075265480
37.30000 1.07887273558932797789
37.40000 1.07589825091641449326
37.50000 1.07333451312300584197
37.60000 1.07120350285508308731
37.70000 1.06952441065129504598
37.80000 1.06831632693037131173
37.90000 1.06758836234805407324
38.00000 1.06734741195217220613
38.10000 1.06759226534150199415
38.20000 1.06831117834505504157
38.30000 1.06949175336932822934
38.40000 1.07111722137822058266
38.50000 1.07317133401661451572
38.60000 1.07563944755945056405
38.70000 1.07850974647566351976
38.80000 1.08176947263407280899
38.90000 1.08540868157390375647
39.00000 1.08941518595115976104
39.10000 1.09377582489009145223
39.20000 1.09847504553039346684
39.30000 1.10349981367012473093
39.40000 1.10883264228917792082
39.50000 1.11445810701614082699
39.60000 1.12036048725666865156
39.70000 1.12652100598080282756
39.80000 1.13292215527546286925
39.90000 1.13954647545679329348
40.00000 1.14637340613170192295
40.10000 1.15338423716470132796
40.20000 1.16055772354631288283
40.30000 1.16787651111836306166
40.40000 1.17532215319460391765
40.50000 1.18287698438425962976
40.60000 1.19053051013865243150
40.70000 1.19827119891366829095
40.80000 1.20609428598638174627
40.90000 1.21399754508895115804
41.00000 1.22197564484117276534
41.10000 1.23002747407446147662
41.20000 1.23814484464984951937
41.30000 1.24631978215223720326
41.40000 1.25453671640610024833
41.50000 1.26278061442081062697
41.60000 1.27103424406032428501
41.70000 1.27927705952150959377
41.80000 1.28749354201331821670
41.90000 1.29566924841102870098
42.00000 1.30379239929062326160
42.10000 1.31185208212282835862
42.20000 1.31984263394618375238
42.30000 1.32775577151598177490
42.40000 1.33558548728188866914
42.50000 1.34332523042262553939
42.60000 1.35097001880907779085
42.70000 1.35850906656819924221
42.80000 1.36593977234576488482
42.90000 1.37325745569066545665
43.00000 1.38045772797431214931
43.10000 1.38753973821220702363
43.20000 1.39450208768327055523
43.30000 1.40134515183554975611
43.40000 1.40806844939051169693
43.50000 1.41467270962756611734
43.60000 1.42115943513210367736
43.70000 1.42752869197259919732
43.80000 1.43378116326237177972
43.90000 1.43991977387735043215
44.00000 1.44594360419692717696
44.10000 1.45185181087774932733
44.20000 1.45764332522637375125
44.30000 1.46331511910524590192
44.40000 1.46886094141719215366
44.50000 1.47427426404824689254
44.60000 1.47954921721887981268
44.70000 1.48467597441765049934
44.80000 1.48964727271022115613
44.90000 1.49445866128575132293
45.00000 1.49910315042361244448
45.10000 1.50357753293736069977
45.20000 1.50788250067039374737
45.30000 1.51202012367197018069
45.40000 1.51599786114393974101
45.50000 1.51981892936263956772
45.60000 1.52348951368560459809
45.70000 1.52701442173608825415
45.80000 1.53039160977084554846
45.90000 1.53362489918330420930
46.00000 1.53670647415340838733
46.10000 1.53963399394823703665
46.20000 1.54240417007864705785
46.30000 1.54502242436121295281
46.40000 1.54749181351437203653
46.50000 1.54982483066474322119
46.60000 1.55203513985250991159
46.70000 1.55413929452703820373
46.80000 1.55615189570202304207
46.90000 1.55808482641767614384
47.00000 1.55994787422432804826
47.10000 1.56174789739221355546
47.20000 1.56348746478825342707
47.30000 1.56517016583022051928
47.40000 1.56679647591383099842
47.50000 1.56836719986232815885
47.60000 1.56988144577098559961
47.70000 1.57133746101179679092
47.80000 1.57273030894937610088
47.90000 1.57405975409639388950
48.00000 1.57531877646684577311
48.10000 1.57650544684945506851
48.20000 1.57761433677467573906
48.30000 1.57864515102571420149
48.40000 1.57959765610297105175
48.50000 1.58047580915906460450
48.60000 1.58128329079706650772
48.70000 1.58202950344928776236
48.80000 1.58272340635279669196
48.90000 1.58337656429827203628
49.00000 1.58400150395667238457
49.10000 1.58461047057281557014
49.20000 1.58521740804029779617
49.30000 1.58583279823630839168
49.40000 1.58646547061352709417
49.50000 1.58712673418697096811
49.60000 1.58782513369860725353
49.70000 1.58856948033159695347
49.80000 1.58936598611962248070
49.90000 1.59022317753703992477
50.00000 1.59114877157197340432
50.10000 1.59214699548942402292
50.20000 1.59322461124412712230
50.30000 1.59438301514598429944
50.40000 1.59562584746957518067
50.50000 1.59695244611040312592
50.60000 1.59835798428418406671
50.70000 1.59983673579868767807
50.80000 1.60137726778357884868
50.90000 1.60296883917592109879
51.00000 1.60459975419573089251
51.10000 1.60625822816164898237
51.20000 1.60793899108081833964
51.30000 1.60963506206282671170
51.40000 1.61134188090237386469
51.50000 1.61305852209087566011
51.60000 1.61477832529700496967
51.70000 1.61649458236704276311
51.80000 1.61820080465775322144
51.90000 1.61988245395182918500
52.00000 1.62152957626402855569
52.10000 1.62313217292061585208
52.20000 1.62468261067969826412
52.30000 1.62617668045510971163
52.40000 1.62761343738462665716
52.50000 1.62899637756104295150
52.60000 1.63032855661335945330
52.70000 1.63161446486601117040
52.80000 1.63285506709260635469
52.90000 1.63404499399832928835
53.00000 1.63517745895606082990
53.10000 1.63624192747557963314
53.20000 1.63721956756233523828
53.30000 1.63809944245061020043
53.40000 1.63886479907099109064
53.50000 1.63950366018774108743
53.60000 1.64000983109065538308
53.70000 1.64037861236118291448
53.80000 1.64061295801904478313
53.90000 1.64071396002502520305
54.00000 1.64068905617030309976
54.10000 1.64054026324744617649
54.20000 1.64027183428022076123
54.30000 1.63988357139279860522
54.40000 1.63937639417737133647
54.50000 1.63874410643333817604
54.60000 1.63798764353764280769
54.70000 1.63710354296391405738
54.80000 1.63609493235325437212
54.90000 1.63496182988655732103
55.00000 1.63371218968029983907
55.10000 1.63235477915586720654
55.20000 1.63090006106996022762
55.30000 1.62935864065895572246
55.40000 1.62774004873812698115
55.50000 1.62605327885589283971
55.60000 1.62430728595854054304
55.70000 1.62250419273202496091
55.80000 1.62064936344571462025
55.90000 1.61874248358563815139
56.00000 1.61678268072119080329
56.10000 1.61476850575337887966
56.20000 1.61269575701587309657
56.30000 1.61055884452943848344
56.40000 1.60835155823035157713
56.50000 1.60606663940728187955
56.60000 1.60369558246382907469
56.70000 1.60122782568190464231
56.80000 1.59865509474276533204
56.90000 1.59596843160070055315
57.00000 1.59316423366236790496
57.10000 1.59023333557657506427
57.20000 1.58717530976291336712
57.30000 1.58399250812432821935
57.40000 1.58069092684718096347
57.50000 1.57728118534426194429
57.60000 1.57377513285793151777
57.70000 1.57019256512187064934
57.80000 1.56654821443165291426
57.90000 1.56285930164330531779
58.00000 1.55914046127890607058
58.10000 1.55539905428446239620
58.20000 1.55163949121115114778
58.30000 1.54786385928898798615
58.40000 1.54407118575375274049
58.50000 1.54026179704133413918
58.60000 1.53643622231611032791
58.70000 1.53260102894197483962
58.80000 1.52876267975739125183
58.90000 1.52493291764687144220
59.00000 1.52111900955776632487
59.10000 1.51733162751588355599
59.20000 1.51357341534000259408
59.30000 1.50985014199588695472
59.40000 1.50616206079757566040
59.50000 1.50250985616035144862
59.60000 1.49889316301162705650
59.70000 1.49531669687026500479
59.80000 1.49177789772506014294
59.90000 1.48828414352031581402
60.00000 1.48483572618320306901
60.10000 1.48143703080252452558
60.20000 1.47808749013649391619
60.30000 1.47479023764432343763
60.40000 1.47154509439058645519
60.50000 1.46835409189234733442
60.60000 1.46521733972472493395
60.70000 1.46214135396923918615
60.80000 1.45912853177401750099
60.90000 1.45617938792924822803
61.00000 1.45329478177278266865
61.10000 1.45047153122114051370
61.20000 1.44770401433062276357
61.30000 1.44498040008783510142
61.40000 1.44228543975594511996
61.50000 1.43960293256612949982
61.60000 1.43691491472703421166
61.70000 1.43420598812897166065
61.80000 1.43145852191427467850
61.90000 1.42866039944452859465
62.00000 1.42579493413534051593
62.10000 1.42284831610119284703
62.20000 1.41980749475272175011
62.30000 1.41665983872134950842
62.40000 1.41340273808069297938
62.50000 1.41003278188593899088
62.60000 1.40656289336026492519
62.70000 1.40300759746410496763
62.80000 1.39938956106189387280
62.90000 1.39573822252240409151
63.00000 1.39207993604174900484
63.10000 1.38844304394274668424
63.20000 1.38484698970463881353
63.30000 1.38130318667590135984
63.40000 1.37781393396822634978
63.50000 1.37436966444330398717
63.60000 1.37095386651812613063
63.70000 1.36754114266628190538
63.80000 1.36410449571651218130
63.90000 1.36061626710546129645
64.00000 1.35705521814884157645
64.10000 1.35340248882806477569
64.20000 1.34965490003111536141
64.30000 1.34581462568475603559
64.40000 1.34189267780772989803
64.50000 1.33790672098244577134
64.60000 1.33387904989507950514
64.70000 1.32983571059210167384
64.80000 1.32580253776721969284
64.90000 1.32180471344332858677
65.00000 1.31786705338057525930
65.10000 1.31401591624797300245
65.20000 1.31027285902059346594
65.30000 1.30665889372169353477
65.40000 1.30319964906417926797
65.50000 1.29991483539653473715
65.60000 1.29682966935715964132
65.70000 1.29396807988875830692
65.80000 1.29134939529044578400
65.90000 1.28898438555980964218
66.00000 1.28687639521556226266
66.10000 1.28501779277097949450
66.20000 1.28338885545730059530
66.30000 1.28196600487571432324
66.40000 1.28071756763815807353
66.50000 1.27961633896531658814
66.60000 1.27863711975642252586
66.70000 1.27776246688263621104
66.80000 1.27698266908599820668
66.90000 1.27628971065702790143
67.00000 1.27568416411978713564
67.10000 1.27516594703042474243
67.20000 1.27473572100376947113
67.30000 1.27439384819999817825
67.40000 1.27414122563003195528
67.50000 1.27397691433714763369
67.60000 1.27389977609936018074
67.70000 1.27390958557230426391
67.80000 1.27400421099971251233
67.90000 1.27418732078058287355
68.00000 1.27445665931564734399
68.10000 1.27481952330006305092
68.20000 1.27527539858063599360
68.30000 1.27583233580278878272
68.40000 1.27649818911152396511
68.50000 1.27727805808210766429
68.60000 1.27817853226573947180
68.70000 1.27920190079048897573
68.80000 1.28034719367287246770
68.90000 1.28161166564096161866
69.00000 1.28298113922418984249
69.10000 1.28444622448197495567
69.20000 1.28598472718496933166
69.30000 1.28757964783309618760
69.40000 1.28921105514535516645
69.50000 1.29086214645290455197
69.60000 1.29251778128194429880
69.70000 1.29416876964714304606
69.80000 1.29580613342158556090
69.90000 1.29742359724070072117
70.00000 1.29901795714685945984
70.10000 1.30058452822567438075
70.20000 1.30211890612915992634
70.30000 1.30361427178210963309
70.40000 1.30506307735488402330
70.50000 1.30645508957407334216
70.60000 1.30778111918852842872
70.70000 1.30903074735508027332
70.80000 1.31019768503916995739
70.90000 1.31127652587278477521
71.00000 1.31226371238444294642
71.10000 1.31316258375495911020
71.20000 1.31397462241247262225
71.30000 1.31470483465072874128
71.40000 1.31536051455789108311
71.50000 1.31594616409790868009
71.60000 1.31646912419889286213
71.70000 1.31693372918040184881
71.80000 1.31734619642598125960
71.90000 1.31770797122048252410
72.00000 1.31802219021570346245
72.10000 1.31828893616080993035
72.20000 1.31850297543539885634
72.30000 1.31866014539342167835
72.40000 1.31875171381462098178
72.50000 1.31876964153941608696
72.60000 1.31870432517300859878
72.70000 1.31854559988382654342
72.80000 1.31828293089571633124
72.90000 1.31790621667021511929
73.00000 1.31741142537136059255
73.10000 1.31679173526454060897
73.20000 1.31604164745117394024
73.30000 1.31515692366500508037
73.40000 1.31413218438519342124
73.50000 1.31296819765369793209
73.60000 1.31165744790093728190
73.70000 1.31020131109726798349
73.80000 1.30859997244765369129
73.90000 1.30685157802139107337
74.00000 1.30495835590987347031
74.10000 1.30291917406644991011
74.20000 1.30073443515154160771
74.30000 1.29840334447851758450
74.40000 1.29592700644789403972
74.50000 1.29330788618681205349
74.60000 1.29055297990357606240
74.70000 1.28767619071333302337
74.80000 1.28469732043232658094
74.90000 1.28164047927763267881
75.00000 1.27853036676529509797
75.10000 1.27539522275175548816
75.20000 1.27225456318026228567
75.30000 1.26912262141685899428
75.40000 1.26600107138896213494
75.50000 1.26288657645451279854
75.60000 1.25976646358958135268
75.70000 1.25662584588770893225
75.80000 1.25344942302830870942
75.90000 1.25022876188759951276
76.00000 1.24695708047590795978
76.10000 1.24363551788496294940
76.20000 1.24026945360312732326
76.30000 1.23686285125958892629
76.40000 1.23342551450584157275
76.50000 1.22996108430714180868
76.60000 1.22647210626944141684
76.70000 1.22296093147001225044
76.80000 1.21942197206463358034
76.90000 1.21584993161944126499
77.00000 1.21223879870015709706
77.10000 1.20858098907520467417
77.20000 1.20486741345967191860
77.30000 1.20109979108065787724
77.40000 1.19728304556775546114
77.50000 1.19342888873447336204
77.60000 1.18956052949860437103
77.70000 1.18570525389870816748
77.80000 1.18189666350024019348
77.90000 1.17816688342441538853
78.00000 1.17454417157210396673
78.10000 1.17105203977022302098
78.20000 1.16770789175932180132
78.30000 1.16452064592303386091
78.40000 1.16149523962563014888
78.50000 1.15863504822657595972
78.60000 1.15594153127829090904
78.70000 1.15341381578208954623
78.80000 1.15105315349639696819
78.90000 1.14885862353337453633
79.00000 1.14682999213527721551
79.10000 1.14496217901422403272
79.20000 1.14325352983885424782
79.30000 1.14170137913291494806
79.40000 1.14030385173558016882
79.50000 1.13905760754932847250
79.60000 1.13796325213954075205
79.70000 1.13701509248646299576
79.80000 1.13621284335682458434
79.90000 1.13555015076129508653
80.00000 1.13502388883318222431
80.10000 1.13463460026961984057
80.20000 1.13438027857725030180
80.30000 1.13426772414672894984
80.40000 1.13430173645727969501
80.50000 1.13449262130610615972
80.60000 1.13484082531560345694
80.70000 1.13534893495259861453
80.80000 1.13600948313207315408
80.90000 1.13680621695432331058
81.00000 1.13772185968100305284
81.10000 1.13873560624843904105
81.20000 1.13982899175358756971
81.30000 1.14098946860959238215
81.40000 1.14221014384000284976
81.50000 1.14349430724337233142
81.60000 1.14485065112834695893
81.70000 1.14629581448332960403
81.80000 1.14784935246137591746
81.90000 1.14953022666609336967
82.00000 1.15136347545942241427
82.10000 1.15336482375135752186
82.20000 1.15554653248495363221
82.30000 1.15792135784905530863
82.40000 1.16048592225584537678
82.50000 1.16323836300089415508
82.60000 1.16616496948030470325
82.70000 1.16924917193085922664
82.80000 1.17247191518560477628
82.90000 1.17581436689513196303
83.00000 1.17925991506283295697
83.10000 1.18279473502125464948
83.20000 1.18641011443682491896
83.30000 1.19009480160783829885
83.40000 1.19384364179736703073
83.50000 1.19764680224430107230
83.60000 1.20149673659024143019
83.70000 1.20537891245118437238
83.80000 1.20928589338419060216
83.90000 1.21320973630201303293
84.00000 1.21714956656074112903
84.10000 1.22110613300687340377
84.20000 1.22508783880503850179
84.30000 1.22910525694832173718
84.40000 1.23317183806191422447
84.50000 1.23729765407358628839
84.60000 1.24149312225279766146
84.70000 1.24576426507345281131
84.80000 1.25011786837481848705
84.90000 1.25455926825160396644
85.00000 1.25909668645342721352
85.10000 1.26374095868536286038
85.20000 1.26850177497156069213
85.30000 1.27338957330818442664
85.40000 1.27841390368299734007
85.50000 1.28358037530845726155
85.60000 1.28889045363560669053
85.70000 1.29434011617426120785
85.80000 1.29992414390109702277
85.90000 1.30563387189862687017
86.00000 1.31145915434717218645
86.10000 1.31738987107575713286
86.20000 1.32342047554282610925
86.30000 1.32954198952345991711
86.40000 1.33574978586298115116
86.50000 1.34204106112369006010
86.60000 1.34841191210475443500
86.70000 1.35486100499423925223
86.80000 1.36138489008435817882
86.90000 1.36798329946275294432
87.00000 1.37465611572967586314
87.10000 1.38140596598429384371
87.20000 1.38823828146755843595
87.30000 1.39516346805705889655
87.40000 1.40219317991994241477
87.50000 1.40934414764492494414
87.60000 1.41663276842059530272
87.70000 1.42407712637693889756
87.80000 1.43169645330321329255
87.90000 1.43950116290401099488
88.00000 1.44750499520554332351
88.10000 1.45571048282582618764
88.20000 1.46411575722208522374
88.30000 1.47271606019015084277
88.40000 1.48149580326236496565
88.50000 1.49044477587698632585
88.60000 1.49955000244873461838
88.70000 1.50879691373325654745
88.80000 1.51817544686837825305
88.90000 1.52767354441614914024
89.00000 1.53728053434693565041
89.10000 1.54698540117675318675
89.20000 1.55677522265226202436
89.30000 1.56663927985544904758
89.40000 1.57656856966926750921
89.50000 1.58655839290396116198
89.60000 1.59660596927952138982
89.70000 1.60671003945982736241
89.80000 1.61687240374093836532
89.90000 1.62709363761216889591
90.00000 1.63737063239115168881
90.10000 1.64770190452278108665
90.20000 1.65807990122008294006
90.30000 1.66849966803412939726
90.40000 1.67895359508623703950
90.50000 1.68943571239215847233
90.60000 1.69994597546216156215
90.70000 1.71048172497866810737
90.80000 1.72104457027875951519
90.90000 1.73163633345341885038
91.00000 1.74225820753813640916
91.10000 1.75291599475217294281
91.20000 1.76360715620712993295
91.30000 1.77434038817217932368
91.40000 1.78511644067410907927
91.50000 1.79593784854097888127
91.60000 1.80681166071425385850
91.70000 1.81773931669532856589
91.80000 1.82872015222914848262
91.90000 1.83975375862695277168
92.00000 1.85083512647534329207
92.10000 1.86195534488451145561
92.20000 1.87310863212441578881
92.30000 1.88428334262392714068
92.40000 1.89547345166346236536
92.50000 1.90667162369113785476
92.60000 1.91787176221560757406
92.70000 1.92907083873895102743
92.80000 1.94026659382802341747
92.90000 1.95145744184673420205
93.00000 1.96264722902130325760
93.10000 1.97384098745162346980
93.20000 1.98504818035079440738
93.30000 1.99627876726899041573
93.40000 2.00754510508755444002
93.50000 2.01886152752782923499
93.60000 2.03023016833781681444
93.70000 2.04165959725464518974
93.80000 2.05314654428708522228
93.90000 2.06468587631266563086
94.00000 2.07626809440158762942
94.10000 2.08788748097544758471
94.20000 2.09953406035934553971
94.30000 2.11120509009570171602
94.40000 2.12289821082924275001
94.50000 2.13461145347109950336
94.60000 2.14634432337055370236
94.70000 2.15809587439436990366
94.80000 2.16986301296210862897
94.90000 2.18164149844239990795
95.00000 2.19342340919531539497
95.10000 2.20520211842678946760
95.20000 2.21696787198619547338
95.30000 2.22871224002404581400
95.40000 2.24042472723432509432
95.50000 2.25209808548428902570
95.60000 2.26372661367003414041
95.70000 2.27530371291153128993
95.80000 2.28682925765020769291
95.90000 2.29830518158685792925
96.00000 2.30973407214488655297
96.10000 2.32112016779442076347
96.20000 2.33246955508062312628
96.30000 2.34378732556113119706
96.40000 2.35507287468498519921
96.50000 2.36632878116693665844
96.60000 2.37755173601963917390
96.70000 2.38873931237588167257
96.80000 2.39988788955713512513
96.90000 2.41099236874321109909
97.00000 2.42205100518341685892
97.10000 2.43305994793017790123
97.20000 2.44401623194712027264
97.30000 2.45491940115638012365
97.40000 2.46576616882846375060
97.50000 2.47655431879415881306
97.60000 2.48727946300310211040
97.70000 2.49794081296214862897
97.80000 2.50853348630908254016
97.90000 2.51905382215902643861
98.00000 2.52949776096204520834
98.10000 2.53986147168009932785
98.20000 2.55014122341293090983
98.30000 2.56033425260687398397
98.40000 2.57043743055262872119
98.50000 2.58044748776428310405
98.60000 2.59036773879964772850
98.70000 2.60019836905975310243
98.80000 2.60994466280283421644
98.90000 2.61961611250370041695
99.00000 2.62922466742003620659
99.10000 2.63878336151587101066
99.20000 2.64830708229767040360
99.30000 2.65780958814453071797
99.40000 2.66730155997742407498
99.50000 2.67678804850384073138
99.60000 2.68627330446177795462
99.70000 2.69575104285577528551
99.80000 2.70521645523791681670
99.90000 2.71465665297547343439
100.00000 2.72405743859798228007
100.10000 2.73340254662170094349
100.20000 2.74268239885937212392
100.30000 2.75188567843233633119
100.40000 2.76100563167933433319
100.50000 2.77004254578066002672
100.60000 2.77899814636929903800
100.70000 2.78787857257772258232
100.80000 2.79669190190928968549
100.90000 2.80544693469489812768
101.00000 2.81414880582637278562
101.10000 2.82280343978570353448
101.20000 2.83140833578662758022
101.30000 2.83996671655514301029
101.40000 2.84847913412631478240
101.50000 2.85694479063649390641
101.60000 2.86536588073931668360
101.70000 2.87374894489793593034
101.80000 2.88209676927232962054
101.90000 2.89041921332581097967
102.00000 2.89872233705144653338
102.10000 2.90701578878994050777
102.20000 2.91530633855209116684
102.30000 2.92359925126084953305
102.40000 2.93190370778629085589
102.50000 2.94022136154694992039
102.60000 2.94855388683147522359
102.70000 2.95690497180616205206
102.80000 2.96527138182224393854
102.90000 2.97365117360274791192
103.00000 2.98204528355187792242
103.10000 2.99045019819591712256
103.20000 2.99886412261876246549
103.30000 3.00728684627472808024
103.40000 3.01572103757393316361
103.50000 3.02416585230936036372
103.60000 3.03262306761011761581
103.70000 3.04108883375116156766
103.80000 3.04956067088785757772
103.90000 3.05802891190681845064
104.00000 3.06648267286511827764
104.10000 3.07491282823838763860
104.20000 3.08330736178279832550
104.30000 3.09165671803597884504
104.40000 3.09995637651757931959
104.50000 3.10819757666529300702
104.60000 3.11637639523421496474
104.70000 3.12448569887637667836
104.80000 3.13251511373544692750
104.90000 3.14044877797091286995
105.00000 3.14827102476089246873
105.10000 3.15596290262449060999
105.20000 3.16350515144989134882
105.30000 3.17087781220437442449
105.40000 3.17806989593715512416
105.50000 3.18507434654247906144
105.60000 3.19189307767114905906
105.70000 3.19853037432709086349
105.80000 3.20499647195609249706
105.90000 3.21130214304633751944
106.00000 3.21745938165208233293
106.10000 3.22347640048255976059
106.20000 3.22936000451327816961
106.30000 3.23511883199535655016
106.40000 3.24075575468099724548
106.50000 3.24627584579437734509
106.60000 3.25168482553245003145
106.70000 3.25698439284271056821
106.80000 3.26217982860908512484
106.90000 3.26727345730794317913
107.00000 3.27226301304326697302
107.10000 3.27715188666454701446
107.20000 3.28193330808229556869
107.30000 3.28660619293063463916
107.40000 3.29116775244365202807
107.50000 3.29561520760631276705
107.60000 3.29994791859886782668
107.70000 3.30416441178840251729
107.80000 3.30826543297087937880
107.90000 3.31225103927842401696
108.00000 3.31612109953979213843
108.10000 3.31986980257931199490
108.20000 3.32349036402243838369
108.30000 3.32697627205410047841
108.40000 3.33031182098028172014
108.50000 3.33348476449660708510
108.60000 3.33647947222053203508
108.70000 3.33928152626130041901
108.80000 3.34187860341724561573
108.90000 3.34426031259260677786
109.00000 3.34642206728275684791
109.10000 3.34836303633536726450
109.20000 3.35008676006055102883
109.30000 3.35160048910412351968
109.40000 3.35291749688670389150
109.50000 3.35405099520877887322
109.60000 3.35501750166537879418
109.70000 3.35583288304900546637
109.80000 3.35651002662423161127
109.90000 3.35706216504654557461
110.00000 3.35749811035985543709
110.10000 3.35782272469676397596
110.20000 3.35803755180551844882
110.30000 3.35814072752587305861
110.40000 3.35813163935245397342
110.50000 3.35800787160051189776
110.60000 3.35776689952638016649
110.70000 3.35740881843513361556
110.80000 3.35693822780014824627
110.90000 3.35636084198853684576
111.00000 3.35568248760650774416
111.10000 3.35490597996814211765
111.20000 3.35403661471263607909
111.30000 3.35307302620953962425
111.40000 3.35201429518804409289
111.50000 3.35085573714342408423
111.60000 3.34959217005727430094
111.70000 3.34822086119270214429
111.80000 3.34673864890851613089
111.90000 3.34513948318526771712
112.00000 3.34342222649024692398
112.10000 3.34158204432451426230
112.20000 3.33961586241801169224
112.30000 3.33751813254534993245
112.40000 3.33528661383216060183
112.50000 3.33291827623240711227
112.60000 3.33041779374555347993
112.70000 3.32779229539840722313
112.80000 3.32505665433613326275
112.90000 3.32222738822224509094
113.00000 3.31932964914393520680
113.10000 3.31638496586192478174
113.20000 3.31341336747318625288
113.30000 3.31043573657290619818
113.40000 3.30746400958634771355
113.50000 3.30451022525199640211
113.60000 3.30157646191785175199
113.70000 3.29866888342949632280
113.80000 3.29578653171970468867
113.90000 3.29293257705301339502
114.00000 3.29010678280219348870
114.10000 3.28730948377453503187
114.20000 3.28454257221823812365
114.30000 3.28180420466197221306
114.40000 3.27909582370948714548
114.50000 3.27641047203017589183
114.60000 3.27375024566703927418
114.70000 3.27111160302090579711
114.80000 3.26849750177493634259
114.90000 3.26591155467887709299
115.00000 3.26336014849265449566
115.10000 3.26085453682865160706
115.20000 3.25840312609366982849
115.30000 3.25601198864915115041
115.40000 3.25368651343933255699
115.50000 3.25142307248149421752
115.60000 3.24921608455008729048
115.70000 3.24705084109796469937
115.80000 3.24491120445552408031
115.90000 3.24278014992891554797
116.00000 3.24064000888389329284
116.10000 3.23848172998150477446
116.20000 3.23629612135694406081
116.30000 3.23408412028799894047
116.40000 3.23184869719700832408
116.50000 3.22959553929977429921
116.60000 3.22733232229607863790
116.70000 3.22506527226674902223
116.80000 3.22279814156720029594
116.90000 3.22052791292638853290
117.00000 3.21825026269664118550
117.10000 3.21595630494103573104
117.20000 3.21363751676756474848
117.30000 3.21128892071003165910
117.40000 3.20890631660149904102
117.50000 3.20649250370213714616
117.60000 3.20405618492201225631
117.70000 3.20160678179597814269
117.80000 3.19916099373585761403
117.90000 3.19673092505359293338
118.00000 3.19432959655167706990
118.10000 3.19196481633319385809
118.20000 3.18964061419919219086
118.30000 3.18735371742108346753
118.40000 3.18510020923486801368
118.50000 3.18287014162218060165
118.60000 3.18065357742854479509
118.70000 3.17844114534971372340
118.80000 3.17622268795844980501
118.90000 3.17399497632967276881
119.00000 3.17175459962005887842
119.10000 3.16950020035635902466
119.20000 3.16723598814313171791
119.30000 3.16496643070996884151
119.40000 3.16269335231950680495
119.50000 3.16042095311146802933
119.60000 3.15815152650359700881
119.70000 3.15588433194279159404
119.80000 3.15362026997338409738
119.90000 3.15135767495106781634
120.00000 3.14909795315769750668
120.10000 3.14684113521830014862
120.20000 3.14458869944639977872
120.30000 3.14234210234770587112
120.40000 3.14010461687584542807
120.50000 3.13787784101819362078
120.60000 3.13566489433054692289
120.70000 3.13346867519846127470
120.80000 3.13129185060559310363
120.90000 3.12913978435703635793
121.00000 3.12701139400130744071
121.10000 3.12490888495744784331
121.20000 3.12283144970217692983
121.30000 3.12077782019322868680
121.40000 3.11874297578896360069
121.50000 3.11672160818912409965
121.60000 3.11471030240020877611
121.70000 3.11270429883533909704
121.80000 3.11070259266986177757
121.90000 3.10870658648705539104
122.00000 3.10672201854704084498
122.10000 3.10475329257752780952
122.20000 3.10281076794992446410
122.30000 3.10090347688766346095
122.40000 3.09904208335156365297
122.50000 3.09723305801710698452
122.60000 3.09548544481572389124
122.70000 3.09379714484595773731
122.80000 3.09217065041646755489
122.90000 3.09059758851358712439
123.00000 3.08906817464328553138
123.10000 3.08757111301294565016
123.20000 3.08609774270064233168
123.30000 3.08464256742495207368
123.40000 3.08320177120148917444
123.50000 3.08178335475938347148
123.60000 3.08039429688830582343
123.70000 3.07904919654249759764
123.80000 3.07775771646583643164
123.90000 3.07653114198718944155
124.00000 3.07537540431245564060
124.10000 3.07429175489672742933
124.20000 3.07327977832803240536
124.30000 3.07233441012042177075
124.40000 3.07145101146070698647
124.50000 3.07062812923235626376
124.60000 3.06986461369618057624
124.70000 3.06916140646203226038
124.80000 3.06852113786739295455
124.90000 3.06794607391019831139
125.00000 3.06743588148896765166
125.10000 3.06698711533436344822
125.20000 3.06659090491151101633
125.30000 3.06623560649242999426
125.40000 3.06590747441357075275
125.50000 3.06559108579242838324
125.60000 3.06527434751883179622
125.70000 3.06494594556739287365
125.80000 3.06460148471297977343
125.90000 3.06424026227807404286
126.00000 3.06386720155884040887
126.10000 3.06349369744969444420
126.20000 3.06313047918138805489
126.30000 3.06279259748778941050
126.40000 3.06249294716347061173
126.50000 3.06224253024740024428
126.60000 3.06204789249629470912
126.70000 3.06190917560482188774
126.80000 3.06182302668557249845
126.90000 3.06178355248652415253
127.00000 3.06178378689106654561
127.10000 3.06181468291681559112
127.20000 3.06187272763124496268
127.30000 3.06195608396756729186
127.40000 3.06206922901720169452
127.50000 3.06221711603308755328
127.60000 3.06241259652157256469
127.70000 3.06266421867073113196
127.80000 3.06298787166485528674
127.90000 3.06339215156287165153
128.00000 3.06388901022230242275
128.10000 3.06448443747476061481
128.20000 3.06518538505732145545
128.30000 3.06599451505624843314
128.40000 3.06691476507988398969
128.50000 3.06794937178353710850
128.60000 3.06909518675162631391
128.70000 3.07035263266778527860
128.80000 3.07171981039986783492
128.90000 3.07319469996061264845
129.00000 3.07477587964147396653
129.10000 3.07646264797526836477
129.20000 3.07825731201503036403
129.30000 3.08016532758275817846
129.40000 3.08219214697948382142
129.50000 3.08434737628643249422
129.60000 3.08663765498316954618
129.70000 3.08907207509342520358
129.80000 3.09165703919241339902
129.90000 3.09439449394077742241
130.00000 3.09728200725652361446
130.10000 3.10031571243849293239
130.20000 3.10349012598235923564
130.30000 3.10680043725373516305
130.40000 3.11024256283412725082
130.50000 3.11381640554304357335
130.60000 3.11752082870652205046
130.70000 3.12136117854662887777
130.80000 3.12533903436027240874
130.90000 3.12945957307264156324
131.00000 3.13372373836287617320
131.10000 3.13813336406421707704
131.20000 3.14268566311952363544
131.30000 3.14738016164650818623
131.40000 3.15221447255258949646
131.50000 3.15718659538789376255
131.60000 3.16229795617142946032
131.70000 3.16754761313590991141
131.80000 3.17293816278886847139
131.90000 3.17847040533021165960
132.00000 3.18414460581550849891
132.10000 3.18996117554649871635
132.20000 3.19592051949747336015
132.30000 3.20202132668131990379
132.40000 3.20826149519595737082
132.50000 3.21464235256132342271
132.60000 3.22116195684678357341
132.70000 3.22782366782465364585
132.80000 3.23462386364566351568
132.90000 3.24156167258946347506
133.00000 3.24863696057623527124
133.10000 3.25584145617841778840
133.20000 3.26316693863384807369
133.30000 3.27060086656274828303
133.40000 3.27813272792133906299
133.50000 3.28574841204024627312
133.60000 3.29343700615238730270
133.70000 3.30118892421790970724
133.80000 3.30900030478496632005
133.90000 3.31687006359022149741
134.00000 3.32480147565610298951
134.10000 3.33279848719915858041
134.20000 3.34086633418025271345
134.30000 3.34901031729688763585
134.40000 3.35722714998389705325
134.50000 3.36551530695479083866
134.60000 3.37386496545089960718
134.70000 3.38226586382989709527
134.80000 3.39070787390007987989
134.90000 3.39917974991644123850
135.00000 3.40767238928362947758
135.10000 3.41618377172715929404
135.20000 3.42471222880711540814
135.30000 3.43326183961040175133
135.40000 3.44183734635470535624
135.50000 3.45043924103859565411
135.60000 3.45907334344936953376
135.70000 3.46773881230723603642
135.80000 3.47643112713872126841
135.90000 3.48514510901985256204
136.00000 3.49387085139047462187
136.10000 3.50259985783203617145
136.20000 3.51132092576312369175
136.30000 3.52003111945235506890
136.40000 3.52873043858963531343
136.50000 3.53742419973997464029
136.60000 3.54612002909926894087
136.70000 3.55482770413053915143
136.80000 3.56355577217278865475
136.90000 3.57231087149186947688
137.00000 3.58109204089827883887
137.10000 3.58989900291164180266
137.20000 3.59872454050348232540
137.30000 3.60756268214233527820
137.40000 3.61640447336218187020
137.50000 3.62524696747256103404
137.60000 3.63408914564117427898
137.70000 3.64293040155875061428
137.80000 3.65177354168436901445
137.90000 3.66062562757242358242
138.00000 3.66948853492867586040
138.10000 3.67836585111133283530
138.20000 3.68726066245336118900
138.30000 3.69617317349985645934
138.40000 3.70510094429072202032
138.50000 3.71404130909081300702
138.60000 3.72299106896403929581
138.70000 3.73194477506098688518
138.80000 3.74089774339342240192
138.90000 3.74984511229917335101
139.00000 3.75878329098739077599
139.10000 3.76771018695613052058
139.20000 3.77662479189196130024
139.30000 3.78552385761297243471
139.40000 3.79440902074539138633
139.50000 3.80328109977030227925
139.60000 3.81213654409715497535
139.70000 3.82098131704854060779
139.80000 3.82981094114592032559
139.90000 3.83863218557027159202
140.00000 3.84744525386976754055
140.10000 3.85624919252698191083
140.20000 3.86504744653684684880
140.30000 3.87383737401623508060
140.40000 3.88261668474664132662
140.50000 3.89138228093244521830
140.60000 3.90012932422298017315
140.70000 3.90885383121484858625
140.80000 3.91755031272567066184
140.90000 3.92621622415628046877
141.00000 3.93484904321627057764
141.10000 3.94344488705218244996
141.20000 3.95200382746955345101
141.30000 3.96052534720799381983
141.40000 3.96900755699267975077
141.50000 3.97744935895832619713
141.60000 3.98584923852985187139
141.70000 3.99420428334831166782
141.80000 4.00251057131346000396
141.90000 4.01076384666474722625
142.00000 4.01896174550119349602
142.10000 4.02709934100004540724
142.20000 4.03518247426073657603
142.30000 4.04321364717436122773
142.40000 4.05119811388211425742
142.50000 4.05914498732651824945
142.60000 4.06706504093197408015
142.70000 4.07496580357798830939
142.80000 4.08285003593298782821
142.90000 4.09071666255853022016
143.00000 4.09855954514204904945
143.10000 4.10636593151986395154
143.20000 4.11412915166381231581
143.30000 4.12183398069815519346
143.40000 4.12947311571343202999
143.50000 4.13704207221367281081
143.60000 4.14453962249234625410
143.70000 4.15196946765375431511
143.80000 4.15933314740740622006
143.90000 4.16663622355143934156
144.00000 4.17387888651803120332
144.10000 4.18106359229000486150
144.20000 4.18818622824893019345
144.30000 4.19524536581318447202
144.40000 4.20223634914660648481
144.50000 4.20915937851027446693
144.60000 4.21601371380798523132
144.70000 4.22280817721880424038
144.80000 4.22955144969215382164
144.90000 4.23625642159749342999
145.00000 4.24293613544500572889
145.10000 4.24960217469470899648
145.20000 4.25626475726663413585
145.30000 4.26292893815097508950
145.40000 4.26959816714043945871
145.50000 4.27627057268702303988
145.60000 4.28294814093434944079
145.70000 4.28963089843333723625
145.80000 4.29632213952049922399
145.90000 4.30302997438223755629
146.00000 4.30976019652393188696
146.10000 4.31652324941705833504
146.20000 4.32332483224392936662
146.30000 4.33016856682577658748
146.40000 4.33705756594606431331
146.50000 4.34398210768886570007
146.60000 4.35093445317267449179
146.70000 4.35789801554487963673
146.80000 4.36485808041796474627
146.90000 4.37179760529910625001
147.00000 4.37870166179462379686
147.10000 4.38556327280920666002
147.20000 4.39237748551032439607
147.30000 4.39914696886532764540
147.40000 4.40587913902912230123
147.50000 4.41258267123925962598
147.60000 4.41927117596748072650
147.70000 4.42595308863831045463
147.80000 4.43263572287031048783
147.90000 4.43932342021506696170
148.00000 4.44601652884883008955
148.10000 4.45271269189782780442
148.20000 4.45940885511992497321
148.30000 4.46610251619418158648
148.40000 4.47278963452698052328
148.50000 4.47946646097155191101
148.60000 4.48613118678834446766
148.70000 4.49277932781123804885
148.80000 4.49940589155779543347
148.90000 4.50600501909030278878
149.00000 4.51257379989790305479
149.10000 4.51910841969231802585
149.20000 4.52560717217966234741
149.30000 4.53207288771683370860
149.40000 4.53850781625260616891
149.50000 4.54492064833358779291
149.60000 4.55131797891237214750
149.70000 4.55770702649501155932
149.80000 4.56408988630712662041
149.90000 4.57046684956372919538
150.00000 4.57683043088828013442
150.10000 4.58316688245704184286
150.20000 4.58946131182527782292
150.30000 4.59569717695977005068
150.40000 4.60185649359744811240
150.50000 4.60792556754837349662
150.60000 4.61389691649184984259
150.70000 4.61976845259532460910
150.80000 4.62554179833206133789
150.90000 4.63122152982655322255
151.00000 4.63681750204027331201
151.10000 4.64233633256736365042
151.20000 4.64778278911030867034
151.30000 4.65316211703579053368
151.40000 4.65847662690401399420
151.50000 4.66372696877454437459
151.60000 4.66890898136791696441
151.70000 4.67402189667357035585
151.80000 4.67906423280403364885
151.90000 4.68403248926915535757
152.00000 4.68892837991646018700
152.10000 4.69375053434553549665
152.20000 4.69850434219411996916
152.30000 4.70319360708710353213
152.40000 4.70782225084879346276
152.50000 4.71240240554019325358
152.60000 4.71693831078709359879
152.70000 4.72143686915900634495
152.80000 4.72590517134262862263
152.90000 4.73034475700408119840
153.00000 4.73475506519492515976
153.10000 4.73913320142692338737
153.20000 4.74347188360403375965
153.30000 4.74776057431659036687
153.40000 4.75198708415690035743
153.50000 4.75614011655449444455
153.60000 4.76020522180724893166
153.70000 4.76417241796159178427
153.80000 4.76803091813234784942
153.90000 4.77177769003733031200
154.00000 4.77541318356569016162
154.10000 4.77893995599641322800
154.20000 4.78237160311000926719
154.30000 4.78571685327172276074
154.40000 4.78899256344379804049
154.50000 4.79221257777469633818
154.60000 4.79539081914341993081
154.70000 4.79853616779700848802
154.80000 4.80165643452715179785
154.90000 4.80474807408473810816
155.00000 4.80780645362529126841
155.10000 4.81082107501349503265
155.20000 4.81377501035112774203
155.30000 4.81665467086119845283
155.40000 4.81944023912798404148
155.50000 4.82212335759942997333
155.60000 4.82469374212052966449
155.70000 4.82715202747686412661
155.80000 4.82950264680422346282
155.90000 4.83175795421883690202
156.00000 4.83393190198093295398
156.10000 4.83603953841818791224
156.20000 4.83809764820926283875
156.30000 4.84011922973163957573
156.40000 4.84211619981398215928
156.50000 4.84409701984301714088
156.60000 4.84607103870640757242
156.70000 4.84804515507941613066
156.80000 4.85002263940922238660
156.90000 4.85201168354704191349
157.00000 4.85401299032676672955
157.10000 4.85603126348605791181
157.20000 4.85806530788677232660
157.30000 4.86011428400557264097
157.40000 4.86217834471947357423
157.50000 4.86425709639735222743
157.60000 4.86634884763854552827
157.70000 4.86845428087817211659
157.80000 4.87057462982890756977
157.90000 4.87270989369919292345
158.00000 4.87486223581723384069
158.10000 4.87702929679256694128
158.20000 4.87920925908092201800
158.30000 4.88139763224898530699
158.40000 4.88359021984451516900
158.50000 4.88578341310602920180
158.60000 4.88797364157091174468
158.70000 4.89015865497981568299
158.80000 4.89234289708785641246
158.90000 4.89452741190903945682
159.00000 4.89671975654580420465
159.10000 4.89892656945253671149
159.20000 4.90115975841851129512
159.30000 4.90342495557482759768
159.40000 4.90572843129019933318
159.50000 4.90807476663222806695
159.60000 4.91046560441471782029
159.70000 4.91290313101062476057
159.80000 4.91538612129230392976
159.90000 4.91791478538313024316
160.00000 4.92048828982144819817
160.10000 4.92310818235746267863
160.20000 4.92577529885265878842
160.30000 4.92849055360949231068
160.40000 4.93125639315316883067
160.50000 4.93406730583136654479
160.60000 4.93692043848662807271
160.70000 4.93980897118066702269
160.80000 4.94272302670066674655
160.90000 4.94565498213906951465
161.00000 4.94859304335575769923
161.10000 4.95153150764195380172
161.20000 4.95446421709653686746
161.30000 4.95739215871197746824
161.40000 4.96031833106152573265
161.50000 4.96325030785975975644
161.60000 4.96619918621091959116
161.70000 4.96917353162052492231
161.80000 4.97218286259787513056
161.90000 4.97523573072723861663
162.00000 4.97833495141950045948
162.10000 4.98148169428213396501
162.20000 4.98467250010941039757
162.30000 4.98790371678413616107
162.40000 4.99117285589058716583
162.50000 4.99447820988879678183
162.60000 4.99781725949498877833
162.70000 5.00119401055268000887
162.80000 5.00461187613405241577
162.90000 5.00807326893027794088
163.00000 5.01158447497655176459
163.10000 5.01514690985827453058
163.20000 5.01876266625390445947
163.30000 5.02243311975032674998
163.40000 5.02615779706825360630
163.50000 5.02993874120609942046
163.60000 5.03377904355375932307
163.70000 5.03767968049736167422
163.80000 5.04164967919291274511
163.90000 5.04569135675597977810
164.00000 5.04981334009327517044
164.10000 5.05401958590456987951
164.20000 5.05831803363588438574
164.30000 5.06271267874861727274
164.40000 5.06720553217510607816
164.50000 5.07180334898771484298
164.60000 5.07650325569175617760
164.70000 5.08130854841831072209
164.80000 5.08621412895229962515
164.90000 5.09121876683402792471
165.00000 5.09631705471254996564
165.10000 5.10150642885422619164
165.20000 5.10678206415850489444
165.30000 5.11214663466737816147
165.40000 5.11759871658544560409
165.50000 5.12314681270847439297
165.60000 5.12879474171291046803
165.70000 5.13455052351001800910
165.80000 5.14042004155788809795
165.90000 5.14640723595364147509
166.00000 5.15251519086678676043
166.10000 5.15874301171903696914
166.20000 5.16508817169358687802
166.30000 5.17154680164851645520
166.40000 5.17811537426552518873
166.50000 5.18479171583324068248
166.60000 5.19157575302084944930
166.70000 5.19846365772792529195
166.80000 5.20546015389408201355
166.90000 5.21256147230572236251
167.00000 5.21977232843138475519
167.10000 5.22708837393333153888
167.20000 5.23451074067252249056
167.30000 5.24203846872521529762
167.40000 5.24966759170530720185
167.50000 5.25739792697613864001
167.60000 5.26522848807428299244
167.70000 5.27315478754132534140
167.80000 5.28117216938266461587
167.90000 5.28927677733213352401
168.00000 5.29745965765186360989
168.10000 5.30571089796777374318
168.20000 5.31402200058496182361
168.30000 5.32238432818093285802
168.40000 5.33078905653759666753
168.50000 5.33923271286427447098
168.60000 5.34771452941740337247
168.70000 5.35623709866226889005
168.80000 5.36480599733718236902
168.90000 5.37342847540618149056
169.00000 5.38210743468820027604
169.10000 5.39084481260683296253
169.20000 5.39963884428847704021
169.30000 5.40847985169594581156
169.40000 5.41735766641293493245
169.50000 5.42625772227084695074
169.60000 5.43516443450766262095
169.70000 5.44406626330255094921
169.80000 5.45295097259282168947
169.90000 5.46181086945611839720
170.00000 5.47064377837416864284
170.10000 5.47944662907505651707
170.20000 5.48822223804958539690
170.30000 5.49697132058563681933
170.40000 5.50569564815964014434
170.50000 5.51439478081185261089
170.60000 5.52306363537285346023
170.70000 5.53169948797871701594
170.80000 5.54029380899695607469
170.90000 5.54883625880913880116
171.00000 5.55731484162639466341
171.10000 5.56572247488329227419
171.20000 5.57404823631496752048
171.30000 5.58228918503484554114
171.40000 5.59044514851026867670
171.50000 5.59852577108634912104
171.60000 5.60654467160487360367
171.70000 5.61452227534373577891
171.80000 5.62248232805146307113
171.90000 5.63044915092055511229
172.00000 5.63844783654739507070
172.10000 5.64649914199214237337
172.20000 5.65461906066845496746
172.30000 5.66282046689536149910
172.40000 5.67111208934632149896
172.50000 5.67950066673550096520
172.60000 5.68798814326313447529
172.70000 5.69657768288531285258
172.80000 5.70526933615197521815
172.90000 5.71406389468738790021
173.00000 5.72296176285627475447
173.10000 5.73196570347886851345
173.20000 5.74107371938011261067
173.30000 5.75028377245688632284
173.40000 5.75959650691686908554
173.50000 5.76900672657555496457
173.60000 5.77850963142833223053
173.70000 5.78810132455903021227
173.80000 5.79777655081066400354
173.90000 5.80753077460128488297
174.00000 5.81736258449488431059
174.10000 5.82727778263821914398
174.20000 5.83728095991224325100
174.30000 5.84738440489942477323
174.40000 5.85760014188865575215
174.50000 5.86794460664294273976
174.60000 5.87843318675810076608
174.70000 5.88907998377131909709
174.80000 5.89989773325614517807
174.90000 5.91089303549852778081
175.00000 5.92207099685785597556
175.10000 5.93343146721785268148
175.20000 5.94496976945232245476
175.30000 5.95667990003097279073
175.40000 5.96855378621362513394
175.50000 5.98058492243902511077
175.60000 5.99276931158316822456
175.70000 6.00510507617552017802
175.80000 6.01759173281720733254
175.90000 6.03023439596571569288
176.00000 6.04303304584477677833
176.10000 6.05598611836305318326
176.20000 6.06908974186961582121
176.30000 6.08233378941652625904
176.40000 6.09570402483494928421
176.50000 6.10918232066943636407
176.60000 6.12275538320354588376
176.70000 6.13640796435577610953
176.80000 6.15013072537746956792
176.90000 6.16392440693410840275
177.00000 6.17779289231769245137
177.10000 6.19174520409593404967
177.20000 6.20579306992708225284
177.30000 6.21995023091390981268
177.40000 6.23422491059089076878
177.50000 6.24862491563847989622
177.60000 6.26315468536280045787
177.70000 6.27781061821038051612
177.80000 6.29258787191422540249
177.90000 6.30747666755113728339
178.00000 6.32246685594270236977
178.10000 6.33754764300679636318
178.20000 6.35271119434600143384
178.30000 6.36794713833539921605
178.40000 6.38325472569511360245
178.50000 6.39862555713303167499
178.60000 6.41406244435856735914
178.70000 6.42956323657128361865
178.80000 6.44512579316656937505
178.90000 6.46074637492975729332
179.00000 6.47642178917533134444
179.10000 6.49214437613844197847
179.20000 6.50790304234851058832
179.30000 6.52369286468891023005
179.40000 6.53950403317606342157
179.50000 6.55533048417263246677
179.60000 6.57116604408182642599
179.70000 6.58700928288012965967
179.80000 6.60285599377443639246
179.90000 6.61870716448688338553
180.00000 6.63455905717162186148
180.10000 6.65041276185914643864
180.20000 6.66626841705560187983
180.30000 6.68212411200353266829
180.40000 6.69798126278455634199
180.50000 6.71383807586547323933
180.60000 6.72969557914865863808
180.70000 6.74555294043134761905
180.80000 6.76141004359815468217
180.90000 6.77726740794141898082
181.00000 6.79312421460840063741
181.10000 6.80897310239576434765
181.20000 6.82481209868176517257
181.30000 6.84063330575188776504
181.40000 6.85643186666534301090
181.50000 6.87220284485004124066
181.60000 6.88794532431863892767
181.70000 6.90365907068983237750
181.80000 6.91935361076668779321
181.90000 6.93503736651627566412
182.00000 6.95072115975026004351
182.10000 6.96641713153913860578
182.20000 6.98213455451848192180
182.30000 6.99787506035403578639
182.40000 7.01363682129763545400
182.50000 7.02941660880069050983
182.60000 7.04520522222525466724
182.70000 7.06099251130278426667
182.80000 7.07677526246566628950
182.90000 7.09255020326490181129
183.00000 7.10831898216315275678
183.10000 7.12408443653926662245
183.20000 7.13985419501960137891
183.30000 7.15563407685405612510
183.40000 7.17142877604944215763
183.50000 7.18723804479321527919
183.60000 7.20306055195560604416
183.70000 7.21888992165062730290
183.80000 7.23471885311730686606
183.90000 7.25054073323872858855
184.00000 7.26634766322765484011
184.10000 7.28213716950223342879
184.20000 7.29790355721435935173
184.30000 7.31365304193232836187
184.40000 7.32938490487980853455
184.50000 7.34510437792751860087
184.60000 7.36081410551720155312
184.70000 7.37651875821718493106
184.80000 7.39221428437386411780
184.90000 7.40789599643043044794
185.00000 7.42355562069612299877
185.10000 7.43918149614929075094
185.20000 7.45476025014929638414
185.30000 7.47027896513142272090
185.40000 7.48572693155107014420
185.50000 7.50109936144442763373
185.60000 7.51639263556754331425
185.70000 7.53160728234644480789
185.80000 7.54675006622115451119
185.90000 7.56182488486562349327
186.00000 7.57683865723554918565
186.10000 7.59179488825626795200
186.20000 7.60669876165883145852
186.30000 7.62154923162069458267
186.40000 7.63634908560628859888
186.50000 7.65109643858381907926
186.60000 7.66579121311857801631
186.70000 7.68043221056119992104
186.80000 7.69501685567952476073
186.90000 7.70954177659846396139
187.00000 7.72400384667090905767
187.10000 7.73839719080521221600
187.20000 7.75271338696336690519
187.30000 7.76694467517659095627
187.40000 7.78108097126703854994
187.50000 7.79511224776827700556
187.60000 7.80902895487665610947
187.70000 7.82282567114632818467
187.80000 7.83649617634060994250
187.90000 7.85004071180557636221
188.00000 7.86345965812440599437
188.10000 7.87675881538002914113
188.20000 7.88994451575991756035
188.30000 7.90302486268460375264
188.40000 7.91600914200293227528
188.50000 7.92890229991800315158
188.60000 7.94171025341198153687
188.70000 7.95443703991803558231
188.80000 7.96708116428406922251
188.90000 7.97964059014521029323
189.00000 7.99211722890130034408
189.10000 8.00450628660843766346
189.20000 8.01680985244411294687
189.30000 8.02902871138072341617
189.40000 8.04116361035148942205
189.50000 8.05321588172880163725
189.60000 8.06518728854507135059
189.70000 8.07707975179755173871
189.80000 8.08889219323919534706
189.90000 8.10062228398615065311
190.00000 8.11226542680686699928
190.10000 8.12381693925940209575
190.20000 8.13527036985305117154
190.30000 8.14661668364923132646
190.40000 8.15785019620389940388
190.50000 8.16896602958605771677
190.60000 8.17996002100872128706
190.70000 8.19083791243301310146
190.80000 8.20160622318658993054
190.90000 8.21228166512382842296
191.00000 8.22288275984912726640
191.10000 8.23343199534374000892
191.20000 8.24395223569896722142
191.30000 8.25446369037395427078
191.40000 8.26498313424903487261
191.50000 8.27552417600172321555
191.60000 8.28608852657724143868
191.70000 8.29668023691801683744
191.80000 8.30729169378763297558
191.90000 8.31792112229432000160
192.00000 8.32855869766143870694
192.10000 8.33920320897206581556
192.20000 8.34984845593768845377
192.30000 8.36049708543433438831
192.40000 8.37114993140303275502
192.50000 8.38181033202243249137
192.60000 8.39248263990137783591
192.70000 8.40317310060181968640
192.80000 8.41388998730842688928
192.90000 8.42464394416529629516
193.00000 8.43544618304769934473
193.10000 8.44631313207638543325
193.20000 8.45726116542193581560
193.30000 8.46830323510140961697
193.40000 8.47945911254638929991
193.50000 8.49073844772585136542
193.60000 8.50214854198372612742
193.70000 8.51369844206065358334
193.80000 8.52539074382324132543
193.90000 8.53722557196270877589
194.00000 8.54920158145338154477
194.10000 8.56131691044088146596
194.20000 8.57356923013939393476
194.30000 8.58594804085145858856
194.40000 8.59844788400639199920
194.50000 8.61105485074256160959
194.60000 8.62376034176106960301
194.70000 8.63655097740278494791
194.80000 8.64941730269484685359
194.90000 8.66235029970123062328
195.00000 8.67534479475409668861
195.10000 8.68839293232776161371
195.20000 8.70148678537742767053
195.30000 8.71461610886962708095
195.40000 8.72776901993728291860
195.50000 8.74092882293758298739
195.60000 8.75407716140736333183
195.70000 8.76719553498295143391
195.80000 8.78027263063357275841
195.90000 8.79329726559553995839
196.00000 8.80626804854508161932
196.10000 8.81918856903337791421
196.20000 8.83207101315303057612
196.30000 8.84492908640035395055
196.40000 8.85777709851839746553
196.50000 8.87062719590835921857
196.60000 8.88348769269665842767
196.70000 8.89635678079499012624
196.80000 8.90922935060693114268
196.90000 8.92209340179792110205
197.00000 8.93492655011304499755
197.10000 8.94771294361531247262
197.20000 8.96042933440278853695
197.30000 8.97305623097448331152
197.40000 8.98557738695121360980
197.50000 8.99797935774304830117
197.60000 9.01025140359268776823
197.70000 9.02238969612984517754
197.80000 9.03438776683461821840
197.90000 9.04624948849864520471
198.00000 9.05797430720688233505
198.10000 9.06956440120665332055
198.20000 9.08102442209759724418
198.30000 9.09235694911924363567
198.40000 9.10356570318097940403
198.50000 9.11465343325581414286
198.60000 9.12562334708561155394
198.70000 9.13647898024474196294
198.80000 9.14722262249842698120
198.90000 9.15785870208522053281
199.00000 9.16839253962443516842
199.10000 9.17882959700984970845
199.20000 9.18917839843182062922
199.30000 9.19944112130851131521
199.40000 9.20962893606137640896
199.50000 9.21974527025085438721
199.60000 9.22979233704577992657
199.70000 9.23977245544309927623
199.80000 9.24968105037725071070
199.90000 9.25951491879320857547
200.00000 9.26926607317477967756
200.10000 9.27892702136696406510
200.20000 9.28849339443534297871
200.30000 9.29795764999529345565
200.40000 9.30731870892654024624
200.50000 9.31657566855864698289
200.60000 9.32572778698590365411
200.70000 9.33477354600340586108
200.80000 9.34371320754447171725
200.90000 9.35254340561999209586
201.00000 9.36126428765046671353
201.10000 9.36987269576257369974
201.20000 9.37836934000127764215
201.30000 9.38675553668992702823
201.40000 9.39503677719283864219
201.50000 9.40322140415240887462
201.60000 9.41131903177774544621
201.70000 9.41934102732165653911
201.80000 9.42729985413071498319
201.90000 9.43520537837534302816
202.00000 9.44306627052553306394
202.10000 9.45088854220226215868
202.20000 9.45867631533868485195
202.30000 9.46643079826451802705
202.40000 9.47415618464451957020
202.50000 9.48185178660777211370
202.60000 9.48951749240839958103
202.70000 9.49715556261025978146
202.80000 9.50476526640558335887
202.90000 9.51234903692147957548
203.00000 9.51990310097933717408
203.10000 9.52742770779988652861
203.20000 9.53492187081839701007
203.30000 9.54238395323563785596
203.40000 9.54981537324057380648
203.50000 9.55721642700352370753
203.60000 9.56459031325696667970
203.70000 9.57193991743674705353
203.80000 9.57927089071078519732
203.90000 9.58658648327328239933
204.00000 9.59389332303554436390
204.10000 9.60119488934585683113
204.20000 9.60849561781015748619
204.30000 9.61579857332005473202
204.40000 9.62310481834989678504
204.50000 9.63041890512712847691
204.60000 9.63774145998729310175
204.70000 9.64507583396180457423
204.80000 9.65242239735979436586
204.90000 9.65978360132404829432
205.00000 9.66716120560643180174
205.10000 9.67456189850232959891
205.20000 9.68198748373834658098
205.30000 9.68944378071533061722
205.40000 9.69693787199985106721
205.50000 9.70447084195758712775
205.60000 9.71204908039745235718
205.70000 9.71966941912871849499
205.80000 9.72733180872740662160
205.90000 9.73503141819152014594
206.00000 9.74275795999756939461
206.10000 9.75050650501085507583
206.20000 9.75826774353424881471
206.30000 9.76603627864293774660
206.40000 9.77380965561290230716
206.50000 9.78158572821983705584
206.60000 9.78936525532993890853
206.70000 9.79715354717154568287
206.80000 9.80495258109069082304
206.90000 9.81276681043537281916
207.00000 9.82059797558483706409
207.10000 9.82844805673154076724
207.20000 9.83631555483871206615
207.30000 9.84419680311410677965
207.40000 9.85208733245123035739
207.50000 9.85998227675455814254
207.60000 9.86787451330320677583
207.70000 9.87576279430110654174
207.80000 9.88364179655186613440
207.90000 9.89151147211238895199
208.00000 9.89937130045943877263
208.10000 9.90722607414613305996
208.20000 9.91507585449259182822
208.30000 9.92292527734009493584
208.40000 9.93077611838596429849
208.50000 9.93863207294947607871
208.60000 9.94649147945842257936
208.70000 9.95435563662646121756
208.80000 9.96222370741035909207
208.90000 9.97009616159011778264
209.00000 9.97797198468586601392
209.10000 9.98585738072570311431
209.20000 9.99375838446407508503
209.30000 10.00168293500343871003
209.40000 10.00964355511313899253
209.50000 10.01765327155551935456
209.60000 10.02572012016299006758
209.70000 10.03385689407468079223
209.80000 10.04206874127970705358
209.90000 10.05036078428933813765
210.00000 10.05873821343044994548
210.10000 10.06719809536943600913
210.20000 10.07574292964831452383
210.30000 10.08437241347030975465
210.40000 10.09308564503175114120
210.50000 10.10188019568575164756
210.60000 10.11075674781314279444
210.70000 10.11971324511460650706
210.80000 10.12874818190727851604
210.90000 10.13786093436376745014
211.00000 10.14705252112735444867
211.10000 10.15632236348699203694
211.20000 10.16567585058278355883
211.30000 10.17511308759175413224
211.40000 10.18464172719266546512
211.50000 10.19426409491185391077
211.60000 10.20398670921400210738
211.70000 10.21381513106762668118
211.80000 10.22375483998359577252
211.90000 10.23381429909796633691
212.00000 10.24399840304922148321
212.10000 10.25431319900601631706
212.20000 10.26476457663618313537
212.30000 10.27535895745472241845
212.40000 10.28609640905363087585
212.50000 10.29697950298746588701
212.60000 10.30800919498610070967
212.70000 10.31918329235114420060
212.80000 10.33049914294188400616
212.90000 10.34195363486406276201
213.00000 10.35354384750521061896
213.10000 10.36526237201133273850
213.20000 10.37710898951620339971
213.30000 10.38908085780960701826
213.40000 10.40117422546348850457
213.50000 10.41338811079247156281
213.60000 10.42572184187368390390
213.70000 10.43817941713697504118
213.80000 10.45075790398658120212
213.90000 10.46346140837887354990
214.00000 10.47629097060486383663
214.10000 10.48924769378128471317
214.20000 10.50233101835311606838
214.30000 10.51554625350590144034
214.40000 10.52889388919529381349
214.50000 10.54237743782520812474
214.60000 10.55600107760007762306
214.70000 10.56976552962893306961
214.80000 10.58367276505835662167
214.90000 10.59772196998364361223
215.00000 10.61190787393506352051
215.10000 10.62622393441235549421
215.20000 10.64066098760748979064
215.30000 10.65520627466014850214
215.40000 10.66985101293237364948
215.50000 10.68458537559286855455
215.60000 10.69939885876898226030
215.70000 10.71428923869152414249
215.80000 10.72925006400978614081
215.90000 10.74427956241743553413
216.00000 10.75937320425651003451
216.10000 10.77452921356093405065
216.20000 10.78973775374151528780
216.30000 10.80499330869783556109
216.40000 10.82028084287769307065
216.50000 10.83558955235353126191
216.60000 10.85090362970338060683
216.70000 10.86621286074384795363
216.80000 10.88150805675449564430
216.90000 10.89678425387646187841
217.00000 10.91204501407018573521
217.10000 10.92729721310173753800
217.20000 10.94254755281662004256
217.30000 10.95780409961421056979
217.40000 10.97307042636239531029
217.50000 10.98834615798296554555
217.60000 11.00362249823520617855
217.70000 11.01888149161161456948
217.80000 11.03410544990566962997
217.90000 11.04926457270645682858
218.00000 11.06433440396452406501
218.10000 11.07929284032203022805
218.20000 11.09411895661724009441
218.30000 11.10880187881978566704
218.40000 11.12333358295412266109
218.50000 11.13771563473704422805
218.60000 11.15195500017077723143
218.70000 11.16605920469052501432
218.80000 11.18003799132556615302
218.90000 11.19389799464855763253
219.00000 11.20764661797132145820
219.10000 11.22128617315185487734
219.20000 11.23481891235746620923
219.30000 11.24824735801560331244
219.40000 11.26157720930802836006
219.50000 11.27481907961285204054
219.60000 11.28798894379623318383
219.70000 11.30109887027040393019
219.80000 11.31416552702332528500
219.90000 11.32720509191481886094
220.00000 11.34022216354688529256
220.10000 11.35322272961655588429
220.20000 11.36620472327702709146
220.30000 11.37916340854607817332
220.40000 11.39209630595414164312
220.50000 11.40499741965516623500
220.60000 11.41786910853426275167
220.70000 11.43071279576912473831
220.80000 11.44353736115533464726
220.90000 11.45635642381485964563
221.00000 11.46918302951818796197
221.10000 11.48203255483640405098
221.20000 11.49492383403639608474
221.30000 11.50786776928706285002
221.40000 11.52087732814341704723
221.50000 11.53396042406679146482
221.60000 11.54712118301501155593
221.70000 11.56035832993277073012
221.80000 11.57367270990596139382
221.90000 11.58706148313371987002
222.00000 11.60052396334432818105
222.10000 11.61406191925830917213
222.20000 11.62767705548081516720
222.30000 11.64137389210126692767
222.40000 11.65515733374513481947
222.50000 11.66903311356125169514
222.60000 11.68300685552490806206
222.70000 11.69708185288117063537
222.80000 11.71125728412052264225
222.90000 11.72553546574253469389
223.00000 11.73991620261873930553
223.10000 11.75439526863623894868
223.20000 11.76896980597269609631
223.30000 11.78363689278064100684
223.40000 11.79839215084182561686
223.50000 11.81322851454203437225
223.60000 11.82814445426449803298
223.70000 11.84313796136349160616
223.80000 11.85820836016664028325
223.90000 11.87336127759014161801
224.00000 11.88860051004843883428
224.10000 11.90393500130314051606
224.20000 11.91937225481744906812
224.30000 11.93492199300175568600
224.40000 11.95059164273342577340
224.50000 11.96638362418776042809
224.60000 11.98230224372966649462
224.70000 11.99834472688370460290
224.80000 12.01450637383371651936
224.90000 12.03078138269335355476
225.00000 12.04716259457217585701
225.10000 12.06364034921814137551
225.20000 12.08020530279258126483
225.30000 12.09684934983688221677
225.40000 12.11356536934052294215
225.50000 12.13034818142142200233
225.60000 12.14719419492542730461
225.70000 12.16410515022001114894
225.80000 12.18108269692066412087
225.90000 12.19812893406890497932
226.00000 12.21525073590538296159
226.10000 12.23245204502098181023
226.20000 12.24973460741762355998
226.30000 12.26709655510618372339
226.40000 12.28453747866373681324
226.50000 12.30205546666677974623
226.60000 12.31964668588718091245
226.70000 12.33730956424215692541
226.80000 12.35504359345255406290
226.90000 12.37285154610419626689
227.00000 12.39073432112338530065
227.10000 12.40869727424341672580
227.20000 12.42673920885881470504
227.30000 12.44486382356878182324
227.40000 12.46306701587999967214
227.50000 12.48134647519068753457
227.60000 12.49969504242139501005
227.70000 12.51810212395720951285
227.80000 12.53655814789374316807
227.90000 12.55505171720710197091
228.00000 12.57357312300799402321
228.10000 12.59211019430798183324
228.20000 12.61065766014132190786
228.30000 12.62921284891853424177
228.40000 12.64777525178958103706
228.50000 12.66634547765479196429
228.60000 12.68493014247544053064
228.70000 12.70353436855440636312
228.80000 12.72216101051047852206
228.90000 12.74080964882973989406
229.00000 12.75948073958301799983
229.10000 12.77817113957623436556
229.20000 12.79687619280228873153
229.30000 12.81559397740428572758
229.40000 12.83431981668144344204
229.50000 12.85305310308893106457
229.60000 12.87179288198034982660
229.70000 12.89054101686651474579
229.80000 12.90929499511464413727
229.90000 12.92805718315872858747
230.00000 12.94682524595879451156
230.10000 12.96560085674173451261
230.20000 12.98438143800416085111
230.30000 13.00316782569224552112
230.40000 13.02195847469857354252
230.50000 13.04075296989897742461
230.60000 13.05955346473017813189
230.70000 13.07835861491945785067
230.80000 13.09717237814689526124
230.90000 13.11599340881021486036
231.00000 13.13482394380910611526
231.10000 13.15366460315865739765
231.20000 13.17251923063257478727
231.30000 13.19138779119005355609
231.40000 13.21027647580023209258
231.50000 13.22918992491668024884
231.60000 13.24813305342190469955
231.70000 13.26710807587644550126
231.80000 13.28611655373254656892
231.90000 13.30515908086686500554
232.00000 13.32422771788061268572
232.10000 13.34331899075447420220
232.20000 13.36242116851919916313
232.30000 13.38152875006473242080
232.40000 13.40063269217782119865
232.50000 13.41973016479135470101
232.60000 13.43881942691879464037
232.70000 13.45790326422990751911
232.80000 13.47698290692119264884
232.90000 13.49606270162079530044
233.00000 13.51514707503521768463
233.10000 13.53423867305394463280
233.20000 13.55333626216696506559
233.30000 13.57243646226781936228
233.40000 13.59153681078033941988
233.50000 13.61062746831217917748
233.60000 13.62970395859202071759
233.70000 13.64875658041281062981
