# Supplementary material for: Direct tracking of H2 roaming reaction in real time
Source: Nat Commun. 2024 Aug 6;15:6656. doi: 10.1038/s41467-024-49671-6 (PMC11303762; doi:10.1038/s41467-024-49671-6)
Supplement: Supplementary file 8 — Source Data [file 41467_2024_49671_MOESM8_ESM.zip › SourceData/Data-Fig7-SuppInfo/FigS7.R25.dat]

# Bond Length
# X-Axis:  Time in Trajectory (femtosec)
# Y-Axis:  Bond Length (Angstroms)
#                  X                   Y
0 1.09375621605730771727
.10000 1.10693119800916262728
.20000 1.12048846871219518142
.30000 1.13433135421445527457
.40000 1.14838822401355196063
.50000 1.16261186442638714368
.60000 1.17697704582927189727
.70000 1.19147842089649277877
.80000 1.20611144953399725198
.90000 1.22087217680926777683
1.00000 1.23575387141655356417
1.10000 1.25074446425159124107
1.20000 1.26582727237921367199
1.30000 1.28098988396513108451
1.40000 1.29622155662602679923
1.50000 1.31152302940855750724
1.60000 1.32689231911862388321
1.70000 1.34233578558682551424
1.80000 1.35785560940035152177
1.90000 1.37345211337891209347
2.00000 1.38912580940568518399
2.10000 1.40487276453527989945
2.20000 1.42068595046055129206
2.30000 1.43656178034708970187
2.40000 1.45249299756143402896
2.50000 1.46847276935120591292
2.60000 1.48449576789258648260
2.70000 1.50055321777869644472
2.80000 1.51663754139411965170
2.90000 1.53273673888179505593
3.00000 1.54883938256231075214
3.10000 1.56493098155062416797
3.20000 1.58099909142447011084
3.30000 1.59703473525061439096
3.40000 1.61302624533793621717
3.50000 1.62896692265926627685
3.60000 1.64485244840076764862
3.70000 1.66067579312158337969
3.80000 1.67643227828206648378
3.90000 1.69211573380309894215
4.00000 1.70771952036802577505
4.10000 1.72323833066584263465
4.20000 1.73866260592272473248
4.30000 1.75398808558923797496
4.40000 1.76920954219504479813
4.50000 1.78432392943910271373
4.60000 1.79933172565094288674
4.70000 1.81423090392320238416
4.80000 1.82902193031877012538
4.90000 1.84370441733755142619
5.00000 1.85827662969698889769
5.10000 1.87273676402851663566
5.20000 1.88708489636502575660
5.30000 1.90131841995889788939
5.40000 1.91543478547769931639
5.50000 1.92943765073557119077
5.60000 1.94332428370717376779
5.70000 1.95709472941449617506
5.80000 1.97075289068239095656
5.90000 1.98429764431926895335
6.00000 1.99773119654371919206
6.10000 2.01105386913155561050
6.20000 2.02427021349448305317
6.30000 2.03737835368740481766
6.40000 2.05038319227480013012
6.50000 2.06328430122608164044
6.60000 2.07608240334867247773
6.70000 2.08877744981532199611
6.80000 2.10136782456237299265
6.90000 2.11385543725416568515
7.00000 2.12623630647701056511
7.10000 2.13851355686841508505
7.20000 2.15068836786016025543
7.30000 2.16276289345226190932
7.40000 2.17473892450680157498
7.50000 2.18661353903610502637
7.60000 2.19838463886486433937
7.70000 2.21004966742967113797
7.80000 2.22160090640735920636
7.90000 2.23303640537117083517
8.00000 2.24435145614094941821
8.10000 2.25554535791768106930
8.20000 2.26661676940633261520
8.30000 2.27756801696502578895
8.40000 2.28839963952168983905
8.50000 2.29911440877069012378
8.60000 2.30970933552297874414
8.70000 2.32018677120162031148
8.80000 2.33054424939776674475
8.90000 2.34078305499911717042
9.00000 2.35090108048913874329
9.10000 2.36089844226895960735
9.20000 2.37077727851036230568
9.30000 2.38053942083910889391
9.40000 2.39018666917774436825
9.50000 2.39971745149340446263
9.60000 2.40913408310828561072
9.70000 2.41843449829533319945
9.80000 2.42761657188177062419
9.90000 2.43668071166453812843
10.00000 2.44562873835298230860
10.10000 2.45446335400755168822
10.20000 2.46319075137229272603
10.30000 2.47181882167241375668
10.40000 2.48035365661975711733
10.50000 2.48880311859757199236
10.60000 2.49717197332882942958
10.70000 2.50546394669949301986
10.80000 2.51367803544009987436
10.90000 2.52180992799239332362
11.00000 2.52986204251022352066
11.10000 2.53782767340751487834
11.20000 2.54571198594852831006
11.30000 2.55352177543290200155
11.40000 2.56127260181496495076
11.50000 2.56898544995665555443
11.60000 2.57668020706606119573
11.70000 2.58438179630235748957
11.80000 2.59211020832718453302
11.90000 2.59987707509451300211
12.00000 2.60768914690401700877
12.10000 2.61554913272949242833
12.20000 2.62345856565488756338
12.30000 2.63142521928060877965
12.40000 2.63946649684079149896
12.50000 2.64760817342691401504
12.60000 2.65588545876154079296
12.70000 2.66433914022314358973
12.80000 2.67300423106155969286
12.90000 2.68191188424694520201
13.00000 2.69107358279887991620
13.10000 2.70049313703127192376
13.20000 2.71016951740476927680
13.30000 2.72009905667587775074
13.40000 2.73028287289961953495
13.50000 2.74072818491619121014
13.60000 2.75145541338143438940
13.70000 2.76247900752078114321
13.80000 2.77381501679852472457
13.90000 2.78546911580401479776
14.00000 2.79743562389056595784
14.10000 2.80969836738714712874
14.20000 2.82223402509465894221
14.30000 2.83501744053577208324
14.40000 2.84801881514185225370
14.50000 2.86120941241916090548
14.60000 2.87455782845396937058
14.70000 2.88803845023676926807
14.80000 2.90161721139453541117
14.90000 2.91526397559020373526
15.00000 2.92895009438552913012
15.10000 2.94264204172389951939
15.20000 2.95631563208683791582
15.30000 2.96994632156626696161
15.40000 2.98351000537370412217
15.50000 2.99698963718261795393
15.60000 3.01036385368097987332
15.70000 3.02361605401049555943
15.80000 3.03672905099565970480
15.90000 3.04968959945582002832
16.00000 3.06248510869620393000
16.10000 3.07510998236046835541
16.20000 3.08756363427946210159
16.30000 3.09984652024918807914
16.40000 3.11196442259515556949
16.50000 3.12392158064523124162
16.60000 3.13571961838570637214
16.70000 3.14736003863571350390
16.80000 3.15883760262932795169
16.90000 3.17014546653824704265
17.00000 3.18127616899350629137
17.10000 3.19222415984545170536
17.20000 3.20298192734286279487
17.30000 3.21354899223055256659
17.40000 3.22392941518157310912
17.50000 3.23412347232863080743
17.60000 3.24413382276409799771
17.70000 3.25396284145440112000
17.80000 3.26360789368468711577
17.90000 3.27306268231040757133
18.00000 3.28232013707468820994
18.10000 3.29136857530450393646
18.20000 3.30019889546599903106
18.30000 3.30880137517757327228
18.40000 3.31716992272690185140
18.50000 3.32530382905998530954
18.60000 3.33320340628126083762
18.70000 3.34086930184435679608
18.80000 3.34830545206347624224
18.90000 3.35551188043881018829
19.00000 3.36248955719582867524
19.10000 3.36923614327773113422
19.20000 3.37574864136075747602
19.30000 3.38202100812724106886
19.40000 3.38805085771406329991
19.50000 3.39383617290228079742
19.60000 3.39937481292369406176
19.70000 3.40466543119246887330
19.80000 3.40971167511932011450
19.90000 3.41451521875097226809
20.00000 3.41907549043699823366
20.10000 3.42339625322266776590
20.20000 3.42747770716572276293
20.30000 3.43132073140197723487
20.40000 3.43493010532237758952
20.50000 3.43830445219398801278
20.60000 3.44144858855250080866
20.70000 3.44436715410233233747
20.80000 3.44706444599357614040
20.90000 3.44954855120796930058
21.00000 3.45182718514006723441
21.10000 3.45390820216895747190
21.20000 3.45579674362570114393
21.30000 3.45749902545192339205
21.40000 3.45901955331088002798
21.50000 3.46035915744493204478
21.60000 3.46151879408591395849
21.70000 3.46249365651144550945
21.80000 3.46328189467216197035
21.90000 3.46387887101411212150
22.00000 3.46428339698717489321
22.10000 3.46449002786037760591
22.20000 3.46449892477786749853
22.30000 3.46430931310788124896
22.40000 3.46392103626944706367
22.50000 3.46333261390441677571
22.60000 3.46254400574765258823
22.70000 3.46154817656045341945
22.80000 3.46034112266753261494
22.90000 3.45891731902614289708
23.00000 3.45727070050610876373
23.10000 3.45539752437313643451
23.20000 3.45329860719790636526
23.30000 3.45097976723422706305
23.40000 3.44844967989124063425
23.50000 3.44571835797675141329
23.60000 3.44280353614231086580
23.70000 3.43971428063334934894
23.80000 3.43646072353184330701
23.90000 3.43305061469984738703
24.00000 3.42949005701707786712
24.10000 3.42578287819777043149
24.20000 3.42193788946701953431
24.30000 3.41796527523656974908
24.40000 3.41387984452558025292
24.50000 3.40969937864410562759
24.60000 3.40544395670358962376
24.70000 3.40113386471423673659
24.80000 3.39678795438941110244
24.90000 3.39241866873385779627
25.00000 3.38803900567348840550
25.10000 3.38365687240934641434
25.20000 3.37928607918344196525
25.30000 3.37493727891956534357
25.40000 3.37062725291332087989
25.50000 3.36637653286185441825
25.60000 3.36220967929634037569
25.70000 3.35815197565357366302
25.80000 3.35422841194543577552
25.90000 3.35046141032664335326
26.00000 3.34686755047058890928
26.10000 3.34346222085146342692
26.20000 3.34025005343656869164
26.30000 3.33723283213817731971
26.40000 3.33440113796795600841
26.50000 3.33173547721514049972
26.60000 3.32921664248078034264
26.70000 3.32681312726443954075
26.80000 3.32450093851723855999
26.90000 3.32225529689381336683
27.00000 3.32005809696999127678
27.10000 3.31789869499688009989
27.20000 3.31576499688518335743
27.30000 3.31364741820308939156
27.40000 3.31153663825481477942
27.50000 3.30941792527749507867
27.60000 3.30727724235752573232
27.70000 3.30510255552985828978
27.80000 3.30288718531302549240
27.90000 3.30062745956840757784
28.00000 3.29832402121380427604
28.10000 3.29598619228828080962
28.20000 3.29362204440977107084
28.30000 3.29124175609054887306
28.40000 3.28885945479097662216
28.50000 3.28648647475050473544
28.60000 3.28413567105212631165
28.70000 3.28181803881507117295
28.80000 3.27954474499281683455
28.90000 3.27732204004595801027
29.00000 3.27515739579733785959
29.10000 3.27305023889154503151
29.20000 3.27100329447235500640
29.30000 3.26901401579268240371
29.40000 3.26707952033218805765
29.50000 3.26520163267951953289
29.60000 3.26337773798008250125
29.70000 3.26161386352630651188
29.80000 3.25991455675052931286
29.90000 3.25828764998702961354
30.00000 3.25673924781475251591
30.10000 3.25528082791177941100
30.20000 3.25391653253214225713
30.30000 3.25265499126083152434
30.40000 3.25149819519571623581
30.50000 3.25045289004378588301
30.60000 3.24952093175409473311
30.70000 3.24870520819079551030
30.80000 3.24801231880622644906
30.90000 3.24744683898551293898
31.00000 3.24701360258515085882
31.10000 3.24671868513257551061
31.20000 3.24656536868318731839
31.30000 3.24655893845868752310
31.40000 3.24670083892526198977
31.50000 3.24699584646931755202
31.60000 3.24744139693667143472
31.70000 3.24804269605634956468
31.80000 3.24880161450172269517
31.90000 3.24971959176495718771
32.00000 3.25080169529948412077
32.10000 3.25204787870135761935
32.20000 3.25346224836880503183
32.30000 3.25504275625513097498
32.40000 3.25678538357396218525
32.50000 3.25868688974147990326
32.60000 3.26074136463289587287
32.70000 3.26294267713823008251
32.80000 3.26528883278692514503
32.90000 3.26777822946631431896
33.00000 3.27041383642070594759
33.10000 3.27320069765375065367
33.20000 3.27614744649992821412
33.30000 3.27926351332902187066
33.40000 3.28255760492165620730
33.50000 3.28604122310311256387
33.60000 3.28971921974520494182
33.70000 3.29359880654125814552
33.80000 3.29768617682186368472
33.90000 3.30198422063370860076
34.00000 3.30649645167570080064
34.10000 3.31122573387499511925
34.20000 3.31617599423085505213
34.30000 3.32134943234749089536
34.40000 3.32674778091471791696
34.50000 3.33237343309974790106
34.60000 3.33822974894583910812
34.70000 3.34431528711289420496
34.80000 3.35062815238262450793
34.90000 3.35716883346935651251
35.00000 3.36393309574090667585
35.10000 3.37091769913980545998
35.20000 3.37812012902842162973
35.30000 3.38553704104311935085
35.40000 3.39316672856684129075
35.50000 3.40101010470433621732
35.60000 3.40906771514720722186
35.70000 3.41734179796300153467
35.80000 3.42583290291368414254
35.90000 3.43454511498640821100
36.00000 3.44347727396740633694
36.10000 3.45263043772266480898
36.20000 3.46200471852422523528
36.30000 3.47159761571081276141
36.40000 3.48140799834090115224
36.50000 3.49143409727994149919
36.60000 3.50167187123893720208
36.70000 3.51211504116664720621
36.80000 3.52275188112858723372
36.90000 3.53357261331700950797
37.00000 3.54455755532986091192
37.10000 3.55569069691304842550
37.20000 3.56695421854794766582
37.30000 3.57832943150221986377
37.40000 3.58979688219403299431
37.50000 3.60134045824398557376
37.60000 3.61293066367360556907
37.70000 3.62453864611497831384
37.80000 3.63611510752492542705
37.90000 3.64760690656339776593
38.00000 3.65894746813533796052
38.10000 3.67007361172211367404
38.20000 3.68092155912007991814
38.30000 3.69144801908871527319
38.40000 3.70162443198604361059
38.50000 3.71144591053325199877
38.60000 3.72091492719707312579
38.70000 3.73004344833810213353
38.80000 3.73883700220616731822
38.90000 3.74729261031614663525
39.00000 3.75539589357886474216
39.10000 3.76313369668206181313
39.20000 3.77048840076799599746
39.30000 3.77745880616453579348
39.40000 3.78404780968065994122
39.50000 3.79027048145590791687
39.60000 3.79614544514959278976
39.70000 3.80169487472285182078
39.80000 3.80693323492558771194
39.90000 3.81187739110520185157
40.00000 3.81653936397857686238
40.10000 3.82093555997088231448
40.20000 3.82508405141599470186
40.30000 3.82900970954253392318
40.40000 3.83273484872434137967
40.50000 3.83628854969552570542
40.60000 3.83969347230908524771
40.70000 3.84297374686335842004
40.80000 3.84615078412404419347
40.90000 3.84924966734505284674
41.00000 3.85229234014463133916
41.10000 3.85530600929861338030
41.20000 3.85832206592878920595
41.30000 3.86136982092275124260
41.40000 3.86448204734049709105
41.50000 3.86768825106755469483
41.60000 3.87101350703249290535
41.70000 3.87448688677533144132
41.80000 3.87812518281024548981
41.90000 3.88195272027377994443
42.00000 3.88598696899783749133
42.10000 3.89024701995066117935
42.20000 3.89475308066775909700
42.30000 3.89952114957426535560
42.40000 3.90456721760427630623
42.50000 3.90989979532915907182
42.60000 3.91552066963845818490
42.70000 3.92142977085463051646
42.80000 3.92761523222998512700
42.90000 3.93406417511687269628
43.00000 3.94076107981694317788
43.10000 3.94769089782888143487
43.20000 3.95484189321153520118
43.30000 3.96220321638870511883
43.40000 3.96977090457749211409
43.50000 3.97754225595894832600
43.60000 3.98551562330020229466
43.70000 3.99369189354374206461
43.80000 4.00207428686787372082
43.90000 4.01066272196179568001
44.00000 4.01946313254419588288
44.10000 4.02848105751088272384
44.20000 4.03772258569728883745
44.30000 4.04719251422081477441
44.40000 4.05689998319480387951
44.50000 4.06684563608726118071
44.60000 4.07703474897602509997
44.70000 4.08746614774813762004
44.80000 4.09813605244152429908
44.90000 4.10904148469992938327
45.00000 4.12017797199259342868
45.10000 4.13153968880416299456
45.20000 4.14312319431681876702
45.30000 4.15492331089251273078
45.40000 4.16693758028339080614
45.50000 4.17916091414448888530
45.60000 4.19159037359353615547
45.70000 4.20422284957113090470
45.80000 4.21705153163356541879
45.90000 4.23007434726932429598
46.00000 4.24328317130473864866
46.10000 4.25667225894923697965
46.20000 4.27023778498446149468
46.30000 4.28397254983245661786
46.40000 4.29787575450605598355
46.50000 4.31194660836147181531
46.60000 4.32618816318869792175
46.70000 4.34060666487185866966
46.80000 4.35520838725840993483
46.90000 4.36999994210823760280
47.00000 4.38498955658516933713
47.10000 4.40018018728790241799
47.20000 4.41557015336570097167
47.30000 4.43115729059621624260
47.40000 4.44693396560068114533
47.50000 4.46289047152784156247
47.60000 4.47901597353883077218
47.70000 4.49530276156856869831
47.80000 4.51174178002332043922
47.90000 4.52832909478661897308
48.00000 4.54506143449348767985
48.10000 4.56193608815391011939
48.20000 4.57894813398819794930
48.30000 4.59609584618488999586
48.40000 4.61337061646319501504
48.50000 4.63076276981632908178
48.60000 4.64825922387091057983
48.70000 4.66584761960407361094
48.80000 4.68351472905402529812
48.90000 4.70124973985609490296
49.00000 4.71904332499384879296
49.10000 4.73689166357918724144
49.20000 4.75479189427613119800
49.30000 4.77274319030240720954
49.40000 4.79074641658071900080
49.50000 4.80879818587815140595
49.60000 4.82689340147770406508
49.70000 4.84502864599601722519
49.80000 4.86319026669633809012
49.90000 4.88136836169951427278
50.00000 4.89955159876340112414
50.10000 4.91772801257603102915
50.20000 4.93588665313953496988
50.30000 4.95402281315255955493
50.40000 4.97212973132791457738
50.50000 4.99020642944808446528
50.60000 5.00825056739107253705
50.70000 5.02626238086403523558
50.80000 5.04423974096562940117
50.90000 5.06218056673939674275
51.00000 5.08008240345666046559
51.10000 5.09794395701070844951
51.20000 5.11576426359825536478
51.30000 5.13354951484058445133
51.40000 5.15130884486894262549
51.50000 5.16905906655553704942
51.60000 5.18681569080857161702
51.70000 5.20460050280979779255
51.80000 5.22242743664600858377
51.90000 5.24031073439934475800
52.00000 5.25825790234113564442
52.10000 5.27627136241920370014
52.20000 5.29435108520855462166
52.30000 5.31249642382383162014
52.40000 5.33070780237446516899
52.50000 5.34898730365159868548
52.60000 5.36733736086870172059
52.70000 5.38575764724602141097
52.80000 5.40424948464076739648
52.90000 5.42280571932362334377
53.00000 5.44141920781977612925
53.10000 5.46007677405309018059
53.20000 5.47876413812841554413
53.30000 5.49747107376773743402
53.40000 5.51618686751473277171
53.50000 5.53490154212294909183
53.60000 5.55361117394448132425
53.70000 5.57231265620711559153
53.80000 5.59100215566815892459
53.90000 5.60967433868054411856
54.00000 5.62832620812910949741
54.10000 5.64694979095387388764
54.20000 5.66554132528145981045
54.30000 5.68409320410925352025
54.40000 5.70260244149651379149
54.50000 5.72106389640231163884
54.60000 5.73947623553830911756
54.70000 5.75783684899711273505
54.80000 5.77613984564181063595
54.90000 5.79438263316714354519
55.00000 5.81256066344154381591
55.10000 5.83066628977889627258
55.20000 5.84869288740467206282
55.30000 5.86663663650084945330
55.40000 5.88448953803275955828
55.50000 5.90224518584733143581
55.60000 5.91989945489701708329
55.70000 5.93744492894553085976
55.80000 5.95487389557075339415
55.90000 5.97218009812731618697
56.00000 5.98935797690086311975
56.10000 6.00639916962076372455
56.20000 6.02329727830969671126
56.30000 6.04005315267415506872
56.40000 6.05666247918009708866
56.50000 6.07312742522219765749
56.60000 6.08945066726063558804
56.70000 6.10563493666932235461
56.80000 6.12168320839726236809
56.90000 6.13760042640843474451
57.00000 6.15338413354545906493
57.10000 6.16903493653480617083
57.20000 6.18455382893390297314
57.30000 6.19993526948249678256
57.40000 6.21517625268471368714
57.50000 6.23027786133243017175
57.60000 6.24524287964111128371
57.70000 6.26007073604715747863
57.80000 6.27476639086205343967
57.90000 6.28933757546007383971
58.00000 6.30378635023443668105
58.10000 6.31811691739564123112
58.20000 6.33233122908735720850
58.30000 6.34642561324947698311
58.40000 6.36039514935778184312
58.50000 6.37423407794520831244
58.60000 6.38793213614405894308
58.70000 6.40148281877652156211
58.80000 6.41487565573059256941
58.90000 6.42810989263897074518
59.00000 6.44117936825842476864
59.10000 6.45408457838832477753
59.20000 6.46682535483215287982
59.30000 6.47940178047680571521
59.40000 6.49181827215442006630
59.50000 6.50407222412643569807
59.60000 6.51616827048519366272
59.70000 6.52810525855075348447
59.80000 6.53988606503240238215
59.90000 6.55151351490584960084
60.00000 6.56298946065381092350
60.10000 6.57431956042098701997
60.20000 6.58550638814017095627
60.30000 6.59655420293542346634
60.40000 6.60746521563458554087
60.50000 6.61824373984737736479
60.60000 6.62888818194642652700
60.70000 6.63940095095672016155
60.80000 6.64978591196303100953
60.90000 6.66004679638041282134
61.00000 6.67018978930060130264
61.10000 6.68022583360697469766
61.20000 6.69016578191826274866
61.30000 6.70002503066048253998
61.40000 6.70981686788946572960
61.50000 6.71955451152418288051
61.60000 6.72924519350290876291
61.70000 6.73889248395001476447
61.80000 6.74849949822373477221
61.90000 6.75806795663686708387
62.00000 6.76760050619493939998
62.10000 6.77710688027199405773
62.20000 6.78660074135564571300
62.30000 6.79610482980376046524
62.40000 6.80564457863132902527
62.50000 6.81524786002989035823
62.60000 6.82494278998747358730
62.70000 6.83475814111179796617
62.80000 6.84472411599664110231
62.90000 6.85486920121142792910
63.00000 6.86523276952835736841
63.10000 6.87585575366324856993
63.20000 6.88678466653996667562
63.30000 6.89806598916660118086
63.40000 6.90973872726349907100
63.50000 6.92182752290065372732
63.60000 6.93434111123371259266
63.70000 6.94727073119775576232
63.80000 6.96059479864264186145
63.90000 6.97428740303079279402
64.00000 6.98831883391520710601
64.10000 7.00266787226082856439
64.20000 7.01731674869853655233
64.30000 7.03225603844513044760
64.40000 7.04747685024214889758
64.50000 7.06297566774266892631
64.60000 7.07874821115499205605
64.70000 7.09478890023170456840
64.80000 7.11109735400978742640
64.90000 7.12767032160074025403
65.00000 7.14450209099010621879
65.10000 7.16158245185664255646
65.20000 7.17889582190137371267
65.30000 7.19641498710837269903
65.40000 7.21410891286879588374
65.50000 7.23194015408348079894
65.60000 7.24986807490977728067
65.70000 7.26785746588807284928
65.80000 7.28587854906228861714
65.90000 7.30390823688448320308
66.00000 7.32192776136865474879
66.10000 7.33992379350215052353
66.20000 7.35788225091201089139
66.30000 7.37578207775046726942
66.40000 7.39360283471819981962
66.50000 7.41131239351965246789
66.60000 7.42887823484333333032
66.70000 7.44626908023024642026
66.80000 7.46345317077952864675
66.90000 7.48041107994754523570
67.00000 7.49712625091814763684
67.10000 7.51359180649281745368
67.20000 7.52980294690066906003
67.30000 7.54576024415750967345
67.40000 7.56146848515571081064
67.50000 7.57692990957221406445
67.60000 7.59215226485968206704
67.70000 7.60713973118273935653
67.80000 7.62190217661221364484
67.90000 7.63645134382842774621
68.00000 7.65079891293928859067
68.10000 7.66496015818503781999
68.20000 7.67894919797689506761
68.30000 7.69277766758522665676
68.40000 7.70645235465638884267
68.50000 7.71997471115890378989
68.60000 7.73334328148253095508
68.70000 7.74654637581128794470
68.80000 7.75957349158289756061
68.90000 7.77240858073776252762
69.00000 7.78503617809525661037
69.10000 7.79744299696317113127
69.20000 7.80961137587101705328
69.30000 7.82153430594394311897
69.40000 7.83319959070072463834
69.50000 7.84460174608762404571
69.60000 7.85573965266415890532
69.70000 7.86661191450010453609
69.80000 7.87722046136364016388
69.90000 7.88757361693226924141
70.00000 7.89767752702653718574
70.10000 7.90754473207543733335
70.20000 7.91718628027874559495
70.30000 7.92661430218595914243
70.40000 7.93584052184858362026
70.50000 7.94487824762903462330
70.60000 7.95373879070434396925
70.70000 7.96242683860705874931
70.80000 7.97095067864611742887
70.90000 7.97930984028029832714
71.00000 7.98750701447435349918
71.10000 7.99553990786532188640
71.20000 8.00340622073764290321
71.30000 8.01110510400412859294
71.40000 8.01863475124200927710
71.50000 8.02599658873120877431
71.60000 8.03319325266938913070
71.70000 8.04022555484197843657
71.80000 8.04709594279408352575
71.90000 8.05380305699835200533
72.00000 8.06034709249279165308
72.10000 8.06672038250279256572
72.20000 8.07292042240192034459
72.30000 8.07894214212065019167
72.40000 8.08478177061483830871
72.50000 8.09043991806681671744
72.60000 8.09592418660587507851
72.70000 8.10123844457210134769
72.80000 8.10639684564739280442
72.90000 8.11141071085714411440
73.00000 8.11629184958167950181
73.10000 8.12105603929642884224
73.20000 8.12570895067513478313
73.30000 8.13026322495225242999
73.40000 8.13472418729418262505
73.50000 8.13909969288950287397
73.60000 8.14339793449374546773
73.70000 8.14762919369984583738
73.80000 8.15180203290155961329
73.90000 8.15592976186976490075
74.00000 8.16002097274424901952
74.10000 8.16408269024536522056
74.20000 8.16811861841752393634
74.30000 8.17213115084804546359
74.40000 8.17611996463463101992
74.50000 8.18008634428665428864
74.60000 8.18403704678815588265
74.70000 8.18797860449390768924
74.80000 8.19192909198578207517
74.90000 8.19590666267655832434
75.00000 8.19993132400296386774
75.10000 8.20402840240250509092
75.20000 8.20821730535364176892
75.30000 8.21251520262976438649
75.40000 8.21693393242035261771
75.50000 8.22148597596602362531
75.60000 8.22617621739857940906
75.70000 8.23101052064429085431
75.80000 8.23599382017282720593
75.90000 8.24112567487057559190
76.00000 8.24640692991832655655
76.10000 8.25183584936715764284
76.20000 8.25740450955607478770
76.30000 8.26310669606256506311
76.40000 8.26893195116987282127
76.50000 8.27487260630162209145
76.60000 8.28092198858472521958
76.70000 8.28707293420095344100
76.80000 8.29331858546444602940
76.90000 8.29965433413494636968
77.00000 8.30607163333479805837
77.10000 8.31256543786844423299
77.20000 8.31912489938761527667
77.30000 8.32574424491282340759
77.40000 8.33241223831754498005
77.50000 8.33912270943029114507
77.60000 8.34586940807169591791
77.70000 8.35264497382829027900
77.80000 8.35944457139097250441
77.90000 8.36626204656709279672
78.00000 8.37309568788115546399
78.10000 8.37994192190327772560
78.20000 8.38679865953308789696
78.30000 8.39366756947319185406
78.40000 8.40054607957768421644
78.50000 8.40743560557171320877
78.60000 8.41433561593219313395
78.70000 8.42124152384367847849
78.80000 8.42815412800382999735
78.90000 8.43507142996127804575
79.00000 8.44199198113496196419
79.10000 8.44891751209111994843
79.20000 8.45584691870903017709
79.30000 8.46278718207382312996
79.40000 8.46974162059823404622
79.50000 8.47671729641598935870
79.60000 8.48371970899917225689
79.70000 8.49075407025441998816
79.80000 8.49782177744491179441
79.90000 8.50492679771501619477
80.00000 8.51206655244018871621
80.10000 8.51924442456453998412
80.20000 8.52645666099218497634
80.30000 8.53370233923107960192
80.40000 8.54098132632228625223
80.50000 8.54829640158084364023
80.60000 8.55564215369360805292
80.70000 8.56302319835494781780
80.80000 8.57043968378863278958
80.90000 8.57789214722906154120
81.00000 8.58537988132319046540
81.10000 8.59290664863915532575
81.20000 8.60046979621729733797
81.30000 8.60807415361374544426
81.40000 8.61571923851920792150
81.50000 8.62340985363434990201
81.60000 8.63114817426331755823
81.70000 8.63893820726170028321
81.80000 8.64678632654820492644
81.90000 8.65469678183736255613
82.00000 8.66267497883477098887
82.10000 8.67072666926884508166
82.20000 8.67885592253080325324
82.30000 8.68706570504108711728
82.40000 8.69536212936545846306
82.50000 8.70374571363651455338
82.60000 8.71221914960006042202
82.70000 8.72078223399197143374
82.80000 8.72943350584658500267
82.90000 8.73817070535298022796
83.00000 8.74699063407084025214
83.10000 8.75588979681636925066
83.20000 8.76486471053649521189
83.30000 8.77391251031454039994
83.40000 8.78303111763273898057
83.50000 8.79222100188376748016
83.60000 8.80148227566930910081
83.70000 8.81081688597243518947
83.80000 8.82022866709282089914
83.90000 8.82971674300512315137
84.00000 8.83928583532448055657
84.10000 8.84893850679532070167
84.20000 8.85867555042151885220
84.30000 8.86850193649192366234
84.40000 8.87842248787936425942
84.50000 8.88844385524901653467
84.60000 8.89857101543646725759
84.70000 8.90881610184899932980
84.80000 8.91918497729663637902
84.90000 8.92968773566035734532
85.00000 8.94033204169157243052
85.10000 8.95112046092722405386
85.20000 8.96205859193466777459
85.30000 8.97314330836123445894
85.40000 8.98437129036562023584
85.50000 8.99573366915528463501
85.60000 9.00722535346379573416
85.70000 9.01883797244888971511
85.80000 9.03056228158418715858
85.90000 9.04239549458560234235
86.00000 9.05433144805407485365
86.10000 9.06636868753135364131
86.20000 9.07850279431024904060
86.30000 9.09073051300471671835
86.40000 9.10304597043324833939
86.50000 9.11544113117719607820
86.60000 9.12791216199761641856
86.70000 9.14045316161671494181
86.80000 9.15305760820442995642
86.90000 9.16573151281473005377
87.00000 9.17847398162123680157
87.10000 9.19129507693888587410
87.20000 9.20420367076277816109
87.30000 9.21720388175687475391
87.40000 9.23029705552784471164
87.50000 9.24347803217511844376
87.60000 9.25673769675586086821
87.70000 9.27006055296619947596
87.80000 9.28342614692576740595
87.90000 9.29681556844654200758
88.00000 9.31020933960585013010
88.10000 9.32358186469202403602
88.20000 9.33691303779921685953
88.30000 9.35017613216146853991
88.40000 9.36334158609900336257
88.50000 9.37637872437317881614
88.60000 9.38925223076353402529
88.70000 9.40193169148579806889
88.80000 9.41438853229018799029
88.90000 9.42660338308587161489
89.00000 9.43855689295567047703
89.10000 9.45024337806228141799
89.20000 9.46165068006782841828
89.30000 9.47277511312118081573
89.40000 9.48361143538562528763
89.50000 9.49415376011290434377
89.60000 9.50440386222392172185
89.70000 9.51436917747162047760
89.80000 9.52406165442018755099
89.90000 9.53349929511194750788
90.00000 9.54270336850087780197
90.10000 9.55169915621288817819
90.20000 9.56050681796216282579
90.30000 9.56914491520140999061
90.40000 9.57762886193571399238
90.50000 9.58597663498639036819
90.60000 9.59420516662985480477
90.70000 9.60233417487102455611
90.80000 9.61038734268510116017
90.90000 9.61838922758431522188
91.00000 9.62636164143904371319
91.10000 9.63432459307210595499
91.20000 9.64228709026012147601
91.30000 9.65025668758064693998
91.40000 9.65823642032446832565
91.50000 9.66623145046786059006
91.60000 9.67424847953276420287
91.70000 9.68230481089306545489
91.80000 9.69042241026886299066
91.90000 9.69862915896597213533
92.00000 9.70695754630641206864
92.10000 9.71543558470771808554
92.20000 9.72409131962411179823
92.30000 9.73294318361583779362
92.40000 9.74200276886939711364
92.50000 9.75127590733484476355
92.60000 9.76076916967986698633
92.70000 9.77048341734783356261
92.80000 9.78042385172309390748
92.90000 9.79059529209787120592
93.00000 9.80100153550977666614
93.10000 9.81164659719070803019
93.20000 9.82253352556218053858
93.30000 9.83365982199958958901
93.40000 9.84502330282717004803
93.50000 9.85661696938381592095
93.60000 9.86843549799485693532
93.70000 9.88047479338887843508
93.80000 9.89273333088535243571
93.90000 9.90521100419274258682
94.00000 9.91791232207998499404
94.10000 9.93083936083340339115
94.20000 9.94400000451438052994
94.30000 9.95739434972874818902
94.40000 9.97102783207478565906
94.50000 9.98489810082376353942
94.60000 9.99900280326663374818
94.70000 10.01333807022338580145
94.80000 10.02789980000643006026
94.90000 10.04268343588211486944
95.00000 10.05769054859195794694
95.10000 10.07291774082286447815
95.20000 10.08837137126706889351
95.30000 10.10405279144695482622
95.40000 10.11996800222895961701
95.50000 10.13611754761427379531
95.60000 10.15249928542986896771
95.70000 10.16911105040971612262
95.80000 10.18594663549726241152
95.90000 10.20299668311334892987
96.00000 10.22025467254255851598
96.10000 10.23771581346508172353
96.20000 10.25537343037619474086
96.30000 10.27322580676172035244
96.40000 10.29127209898261314065
96.50000 10.30950963288734698488
96.60000 10.32793546801436012923
96.70000 10.34654565472989154006
96.80000 10.36533602743977615617
96.90000 10.38429868099555387591
97.00000 10.40342994834674705034
97.10000 10.42272327400286493857
97.20000 10.44217748431681274111
97.30000 10.46179182707847613956
97.40000 10.48156635443319606903
97.50000 10.50150720715007651229
97.60000 10.52161945479620546801
97.70000 10.54190398055545751611
97.80000 10.56236624041384014723
97.90000 10.58300257081788674739
98.00000 10.60380995004394635062
98.10000 10.62478433157195901865
98.20000 10.64591792178321277141
98.30000 10.66719964637280049815
98.40000 10.68862379807480173435
98.50000 10.71018275393048556919
98.60000 10.73187209593722282543
98.70000 10.75368749283151709349
98.80000 10.77562808687850919000
98.90000 10.79768616408103426407
99.00000 10.81985788942585881318
99.10000 10.84213686700500013568
99.20000 10.86451428336145177346
99.30000 10.88698272867781305363
99.40000 10.90953340027505484331
99.50000 10.93215930446478629249
99.60000 10.95485271003791269138
99.70000 10.97760681475133723055
99.80000 11.00041347686317652807
99.90000 11.02326122072896356526
100.00000 11.04613472601316772478
100.10000 11.06901400471085319694
100.20000 11.09187930909208009130
100.30000 11.11470903766702297744
100.40000 11.13748374436600468522
100.50000 11.16018811642751835563
100.60000 11.18281452023129998224
100.70000 11.20535859865742984781
100.80000 11.22782095996373643635
100.90000 11.25020071586071747806
101.00000 11.27249888819963468174
101.10000 11.29471075790354181657
101.20000 11.31682871070959525460
101.30000 11.33884370243787247874
101.40000 11.36074718721387620686
101.50000 11.38252785176653982431
101.60000 11.40418295415340133958
101.70000 11.42570728971904828571
101.80000 11.44710085345333191888
101.90000 11.46836271317793645584
102.00000 11.48948808132590387779
102.10000 11.51047163115134913453
102.20000 11.53130752542936910464
102.30000 11.55198977457238749264
102.40000 11.57251656942922678829
102.50000 11.59289104579534983563
102.60000 11.61312137641491285210
102.70000 11.63321981667238161020
102.80000 11.65320143548617287008
102.90000 11.67308144812765366665
103.00000 11.69287226866679665261
103.10000 11.71258664990569023879
103.20000 11.73223185000317831683
103.30000 11.75181650128872630024
103.40000 11.77134463076453301067
103.50000 11.79081977332538994822
103.60000 11.81024737470904967496
103.70000 11.82963451961107714762
103.80000 11.84898803575566954416
103.90000 11.86831568207999765623
104.00000 11.88762465000245538960
104.10000 11.90692416778430650302
104.20000 11.92621861686968238681
104.30000 11.94551455092910595881
104.40000 11.96481134191458950310
104.50000 11.98411138699423971604
104.60000 12.00341198707446681963
104.70000 12.02270966044585142214
104.80000 12.04199945630101745521
104.90000 12.06127997849390775844
105.00000 12.08054705942797939813
105.10000 12.09979927679248735396
105.20000 12.11903938538508917573
105.30000 12.13826815602477122997
105.40000 12.15749138489684474594
105.50000 12.17671017947195785190
105.60000 12.19592281275299806904
105.70000 12.21513215951370703793
105.80000 12.23433182104633779660
105.90000 12.25351892470277290671
106.00000 12.27268665679377638366
106.10000 12.29182912590119762278
106.20000 12.31094303770592547533
106.30000 12.33002340768216060080
106.40000 12.34906720362044187381
106.50000 12.36807493011426576552
106.60000 12.38704343042241052753
106.70000 12.40597487286488904889
106.80000 12.42486675042625960152
106.90000 12.44371940613565104828
107.00000 12.46253053112288266942
107.10000 12.48129871020131462345
107.20000 12.50002395012801565472
107.30000 12.51870063979061686389
107.40000 12.53732981289289525724
107.50000 12.55590874438668417642
107.60000 12.57443587204475745979
107.70000 12.59291237396600008597
107.80000 12.61133409475873016370
107.90000 12.62970474537710639983
108.00000 12.64802079271614733377
108.10000 12.66628823239345836733
108.20000 12.68450233588082083096
108.30000 12.70266349381089446168
108.40000 12.72077306985904060703
108.50000 12.73882855309961379809
108.60000 12.75682969448475470240
108.70000 12.77477108000131640715
108.80000 12.79265427530479305573
108.90000 12.81047303435193215816
109.00000 12.82822541978515436782
109.10000 12.84590890657371896654
109.20000 12.86352324504006172940
109.30000 12.88106472000156515012
109.40000 12.89853622760850332915
109.50000 12.91593672572806466828
109.60000 12.93326668924487151743
109.70000 12.95052962933242356125
109.80000 12.96772271259040301044
109.90000 12.98484608347646144712
110.00000 13.00189407927698817246
110.10000 13.01886880468906177078
110.20000 13.03576494232329275164
110.30000 13.05258117729416766564
110.40000 13.06932069105835355008
110.50000 13.08598440821102308255
110.60000 13.10257735781739240939
110.70000 13.11910475014168030406
110.80000 13.13556779807854366205
110.90000 13.15197000298019992408
111.00000 13.16831096995544831441
111.10000 13.18458668823736772354
111.20000 13.20079434231205648775
111.30000 13.21692562527329953954
111.40000 13.23297486741106903096
111.50000 13.24893614793859590363
111.60000 13.26480738731509059977
111.70000 13.28058683183751485236
111.80000 13.29627420108851395373
111.90000 13.31187355859621286840
112.00000 13.32739046430721935873
112.10000 13.34283085256423386696
112.20000 13.35820081723261113514
112.30000 13.37350685851295325831
112.40000 13.38875411055905530031
112.50000 13.40394609369255856528
112.60000 13.41908782271436660113
112.70000 13.43418296759821564698
112.80000 13.44923934057142132767
112.90000 13.46426262818313418834
113.00000 13.47926281585380321202
113.10000 13.49424533150135076496
113.20000 13.50921984706111739277
113.30000 13.52418991585152208446
113.40000 13.53916221000845384287
113.50000 13.55413817525282571589
113.60000 13.56912501848980680987
113.70000 13.58412805134470160188
113.80000 13.59915762323714666929
113.90000 13.61422669617896439117
114.00000 13.62935440972942782621
114.10000 13.64455858166096921829
114.20000 13.65986090365989048931
114.30000 13.67527617906175962872
114.40000 13.69081934553797989015
114.50000 13.70650082735590104994
114.60000 13.72232738462196871077
114.70000 13.73830627441396066942
114.80000 13.75444662417270787963
114.90000 13.77076126281757162610
115.00000 13.78726823690037590762
115.10000 13.80398394199681760843
115.20000 13.82092904269799802085
115.30000 13.83811768788623939270
115.40000 13.85556587674949492533
