# Supplementary material for: Direct tracking of H2 roaming reaction in real time
Source: Nat Commun. 2024 Aug 6;15:6656. doi: 10.1038/s41467-024-49671-6 (PMC11303762; doi:10.1038/s41467-024-49671-6)
Supplement: Supplementary file 8 — Source Data [file 41467_2024_49671_MOESM8_ESM.zip › SourceData/Data-Fig7-SuppInfo/FigS7.R26.dat]

# Bond Length
# X-Axis:  Time in Trajectory (femtosec)
# Y-Axis:  Bond Length (Angstroms)
#                  X                   Y
0 1.09375621605730771727
.10000 1.09193255288914250777
.20000 1.09055553528557178196
.30000 1.08964370283547272927
.40000 1.08920084797249400599
.50000 1.08921297954899527537
.60000 1.08965709927573086958
.70000 1.09050150894255987728
.80000 1.09171472368288594040
.90000 1.09326681598455186990
1.00000 1.09513612624413043787
1.10000 1.09731133264447788623
1.20000 1.09978821401986300791
1.30000 1.10257172539295601147
1.40000 1.10566890187297933246
1.50000 1.10908612247291238027
1.60000 1.11282843092634904157
1.70000 1.11689093828000950434
1.80000 1.12126157934489131410
1.90000 1.12592076217689493320
2.00000 1.13083869901679611735
2.10000 1.13598194006639031602
2.20000 1.14131583764092225094
2.30000 1.14681154042806876525
2.40000 1.15244205637333454614
2.50000 1.15818967343738650690
2.60000 1.16404369714714747902
2.70000 1.16999673424928840696
2.80000 1.17603913578970661736
2.90000 1.18216119306167380212
3.00000 1.18834387096580760713
3.10000 1.19456840266851190475
3.20000 1.20081373781323804440
3.30000 1.20705462898992272577
3.40000 1.21326989123690034806
3.50000 1.21944649821261121205
3.60000 1.22557109490922639008
3.70000 1.23163710405378742795
3.80000 1.23764109214303320173
3.90000 1.24358220329055851280
4.00000 1.24945621396589964696
4.10000 1.25526008526719274473
4.20000 1.26098801791055889477
4.30000 1.26663185302517953059
4.40000 1.27218266028782203332
4.50000 1.27762704992732523156
4.60000 1.28295441117172982733
4.70000 1.28814927415653190671
4.80000 1.29319987821991384534
4.90000 1.29809549426265246550
5.00000 1.30282517287316796763
5.10000 1.30738606286513548713
5.20000 1.31177429809285408181
5.30000 1.31598489187604277754
5.40000 1.32001390132869434111
5.50000 1.32385701188194792142
5.60000 1.32750426726056138881
5.70000 1.33094360207260472784
5.80000 1.33416412947470597179
5.90000 1.33715383100412197861
6.00000 1.33990559897367396589
6.10000 1.34241442801319742072
6.20000 1.34467710371375030712
6.30000 1.34669683285622974691
6.40000 1.34847370900622307980
6.50000 1.35000796041319697101
6.60000 1.35130125159899115665
6.70000 1.35234777552077927023
6.80000 1.35314512016043571142
6.90000 1.35368830204630194255
7.00000 1.35397910882775440258
7.10000 1.35401534003348721292
7.20000 1.35380006082028227983
7.30000 1.35333716300927759603
7.40000 1.35262846573144393514
7.50000 1.35167453417751419883
7.60000 1.35047266240231608769
7.70000 1.34902175548283875702
7.80000 1.34731920835524348283
7.90000 1.34535800982935393530
8.00000 1.34313905028258336317
8.10000 1.34066509013026814175
8.20000 1.33793558309284830829
8.30000 1.33495738103693782303
8.40000 1.33173538370390985117
8.50000 1.32827272012715822394
8.60000 1.32457409628680267348
8.70000 1.32064397685598823920
8.80000 1.31648372256287316391
8.90000 1.31209992734471256810
9.00000 1.30749738860274592901
9.10000 1.30267951184702371521
9.20000 1.29765350521855409505
9.30000 1.29241900875722189294
9.40000 1.28698202836480976246
9.50000 1.28134143832664679806
9.60000 1.27549682562795898163
9.70000 1.26945211485152128994
9.80000 1.26320776481978608838
9.90000 1.25677232654805062746
10.00000 1.25015562146078437733
10.10000 1.24337049260668881292
10.20000 1.23642531779400246960
10.30000 1.22933665381741546769
10.40000 1.22211233401434910810
10.50000 1.21475690944484855809
10.60000 1.20728072198681280856
10.70000 1.19968592182870929945
10.80000 1.19198438310365459250
10.90000 1.18418318730676125065
11.00000 1.17629569071641166154
11.10000 1.16834197182075077585
11.20000 1.16034157165422630564
11.30000 1.15231586200485845781
11.40000 1.14428992968390663889
11.50000 1.13628605370038754163
11.60000 1.12833102152958641412
11.70000 1.12044886565072660615
11.80000 1.11266774943556263749
11.90000 1.10501577650683340820
12.00000 1.09752369756374736785
12.10000 1.09022388349090940285
12.20000 1.08314960025704667200
12.30000 1.07633288274260208072
12.40000 1.06980711314376667870
12.50000 1.06360276322365766971
12.60000 1.05774758089205763023
12.70000 1.05226697257017432248
12.80000 1.04718514179967240404
12.90000 1.04252386752342509618
13.00000 1.03830240981084118834
13.10000 1.03454270541046298559
13.20000 1.03126864533932185288
13.30000 1.02850491879134929103
13.40000 1.02627717828567151666
13.50000 1.02460750571572527398
13.60000 1.02351439114894715778
13.70000 1.02300822709595058270
13.80000 1.02309279091634694207
13.90000 1.02376188968724558593
14.00000 1.02500674285635799421
14.10000 1.02681495843262821060
14.20000 1.02917691561752394369
14.30000 1.03208047762226371840
14.40000 1.03552092776437888850
14.50000 1.03949142610172595881
14.60000 1.04398566323345647752
14.70000 1.04899403557312946239
14.80000 1.05450039663008187983
14.90000 1.06048553126622147234
15.00000 1.06692403683158249483
15.10000 1.07379020708143916281
15.20000 1.08105763576277467593
15.30000 1.08869798074994150326
15.40000 1.09668629960394781982
15.50000 1.10499907256341170197
15.60000 1.11361133773323267113
15.70000 1.12250290448354742776
15.80000 1.13164879893631310300
15.90000 1.14102532892394636797
16.00000 1.15061063237265455055
16.10000 1.16038631171735217086
16.20000 1.17033502041552187331
16.30000 1.18044541410858977507
16.40000 1.19070994905770397698
16.50000 1.20112458988815977033
16.60000 1.21168373224740456610
16.70000 1.22238633493057341196
16.80000 1.23322408122692771231
16.90000 1.24418952276291090780
17.00000 1.25527134301472842951
17.10000 1.26645489889731170007
17.20000 1.27772514500341582657
17.30000 1.28906594993778343923
17.40000 1.30046051633296425890
17.50000 1.31189562556096664499
17.60000 1.32335829661358151776
17.70000 1.33483857256336430757
17.80000 1.34632922731588947704
17.90000 1.35782513513670087753
18.00000 1.36932243378431509578
18.10000 1.38082118090142287620
18.20000 1.39231900700737401087
18.30000 1.40381637707429528334
18.40000 1.41531146722585414089
18.50000 1.42679872494546335713
18.60000 1.43827075858094257509
18.70000 1.44972007432090144179
18.80000 1.46113982307238481480
18.90000 1.47252168410281822919
19.00000 1.48385786897633831296
19.10000 1.49514747033227461498
19.20000 1.50638385436747163776
19.30000 1.51756723240454819725
19.40000 1.52869264652283848159
19.50000 1.53976012727210208143
19.60000 1.55076466381491940416
19.70000 1.56170298977814600327
19.80000 1.57257350832608139800
19.90000 1.58337220150822402898
20.00000 1.59410180898084423445
20.10000 1.60476296796816694239
20.20000 1.61535883189153981856
20.30000 1.62589238959963152907
20.40000 1.63636332835315030473
20.50000 1.64677524458500407711
20.60000 1.65712146141222852729
20.70000 1.66739866809680521586
20.80000 1.67760048304326617465
20.90000 1.68772045875138931433
21.00000 1.69775220406925109077
21.10000 1.70769000772651943277
21.20000 1.71753504890991962545
21.30000 1.72728602862670084181
21.40000 1.73694479303344583877
21.50000 1.74651240822073749159
21.60000 1.75598986804850329124
21.70000 1.76537632358712684758
21.80000 1.77466864334528658510
21.90000 1.78385998557510112674
22.00000 1.79294678462329160116
22.10000 1.80192403278356882011
22.20000 1.81078759595624577494
22.30000 1.81953704243524539463
22.40000 1.82817227474053987196
22.50000 1.83669566370642907335
22.60000 1.84511251969304029217
22.70000 1.85342782456749580329
22.80000 1.86164649394803201450
22.90000 1.86977594454014730219
23.00000 1.87781743507216377107
23.10000 1.88577519970806700605
23.20000 1.89365136137225640049
23.30000 1.90144375951906608054
23.40000 1.90915039329933355567
23.50000 1.91676958940974436568
23.60000 1.92429815699802612475
23.70000 1.93173345416881984484
23.80000 1.93907638751184838411
23.90000 1.94632731219622975314
24.00000 1.95349101200517428948
24.10000 1.96057306403433993521
24.20000 1.96757898154305358497
24.30000 1.97451645866779241694
24.40000 1.98138872395448945130
24.50000 1.98820151354282999398
24.60000 1.99495990367400617588
24.70000 2.00166954332252355425
24.80000 2.00833553717923340440
24.90000 2.01496324679806504901
25.00000 2.02156131216270559098
25.10000 2.02813027311043311096
25.20000 2.03467264330604297826
25.30000 2.04118715699491897425
25.40000 2.04766839554088933054
25.50000 2.05411507355868454033
25.60000 2.06052876816486112364
25.70000 2.06691474581633385762
25.80000 2.07328635800581102458
25.90000 2.07965836186259208376
26.00000 2.08604816791870843894
26.10000 2.09247368523525284499
26.20000 2.09894245496083098309
26.30000 2.10546005494167473649
26.40000 2.11202299093807215117
26.50000 2.11862526771158849029
26.60000 2.12526109018374492989
26.70000 2.13192923547429219074
26.80000 2.13863914610787015772
26.90000 2.14539796325530243102
27.00000 2.15222693102144784029
27.10000 2.15914332864703541894
27.20000 2.16616426601239085254
27.30000 2.17330187592290086809
27.40000 2.18056340155153480004
27.50000 2.18795028217576278636
27.60000 2.19546191445240060670
27.70000 2.20309787399493443385
27.80000 2.21085604368511519782
27.90000 2.21873607606988713694
28.00000 2.22673503113504728461
28.10000 2.23484952470317338813
28.20000 2.24307671109772792808
28.30000 2.25141103981414286748
28.40000 2.25984709605008453545
28.50000 2.26838193894436569153
28.60000 2.27701247912632222359
28.70000 2.28573654007914919188
28.80000 2.29455336512991128994
28.90000 2.30345835089936019446
29.00000 2.31244354527456518401
29.10000 2.32149512837438450653
29.20000 2.33060137361690405402
29.30000 2.33974644118160803753
29.40000 2.34891729488758288209
29.50000 2.35809726940578089462
29.60000 2.36728199748107745373
29.70000 2.37646024375750919061
29.80000 2.38562585345020102127
29.90000 2.39477349111956724114
30.00000 2.40389273360792868802
30.10000 2.41297978146709716685
30.20000 2.42202236005553838074
30.30000 2.43101038009672019582
30.40000 2.43993686949744664904
30.50000 2.44879031573918145467
30.60000 2.45756576444151337384
30.70000 2.46625457680041619826
30.80000 2.47485209627626030382
30.90000 2.48335437346344108110
31.00000 2.49176166609629822356
31.10000 2.50007090999455453445
31.20000 2.50828280796524218412
31.30000 2.51639769347315210894
31.40000 2.52441389025254731503
31.50000 2.53232863870588487249
31.60000 2.54014188963254570394
31.70000 2.54784757879783695666
31.80000 2.55544481798159750440
31.90000 2.56292810060875488462
32.00000 2.57029635988128808616
32.10000 2.57754682571840001868
32.20000 2.58467572556036514497
32.30000 2.59168180454584354825
32.40000 2.59856100587248095494
32.50000 2.60531052415580588503
32.60000 2.61192594079234949505
32.70000 2.61840700544395885940
32.80000 2.62475178444781707705
32.90000 2.63096483143693883926
33.00000 2.63704823219144021783
33.10000 2.64300371959235047914
33.20000 2.64883364360410523686
33.30000 2.65453898273956413939
33.40000 2.66011919961831785580
33.50000 2.66556866070975556853
33.60000 2.67088660584720443874
33.70000 2.67607018180689723106
33.80000 2.68111752587237398782
33.90000 2.68603084024495146897
34.00000 2.69081133942459815849
34.10000 2.69546673943808848475
34.20000 2.69999976450554528562
34.30000 2.70441431529767642590
34.40000 2.70871746028890949739
34.50000 2.71290841076878229357
34.60000 2.71698853618358132372
34.70000 2.72095917562777850656
34.80000 2.72481901651394087594
34.90000 2.72856593524877093082
35.00000 2.73220189494810211033
35.10000 2.73572841125156281475
35.20000 2.73914803615832344447
35.30000 2.74246284732191039394
35.40000 2.74567632749182582888
35.50000 2.74879139520080715782
35.60000 2.75180787008268438813
35.70000 2.75472601806440997646
35.80000 2.75754498247716713470
35.90000 2.76026538768249601076
36.00000 2.76288738910238612714
36.10000 2.76541438492931832800
36.20000 2.76784916212390446802
36.30000 2.77019652057737593282
36.40000 2.77246476992170272013
36.50000 2.77465875950989692147
36.60000 2.77678229081737698984
36.70000 2.77884288193305380336
36.80000 2.78084226534282235258
36.90000 2.78278328051628914482
37.00000 2.78467140271415147809
37.10000 2.78650888297363947233
37.20000 2.78830483647197370061
37.30000 2.79006330795467793449
37.40000 2.79178990383588857909
37.50000 2.79348994716036162792
37.60000 2.79516471408430598054
37.70000 2.79681492821977764843
37.80000 2.79844241104332893863
37.90000 2.80004804537886456602
38.00000 2.80163474255460360144
38.10000 2.80320898204379332357
38.20000 2.80478045895378414018
38.30000 2.80636017570250593805
38.40000 2.80796188299734581706
38.50000 2.80959390015817054556
38.60000 2.81126665313466840475
38.70000 2.81298449595034206260
38.80000 2.81474846847422585110
38.90000 2.81655827028840289178
39.00000 2.81841387575991046106
39.10000 2.82031148908573572119
39.20000 2.82225180592891108526
39.30000 2.82423694304921944521
39.40000 2.82626661159735600765
39.50000 2.82834608858763958727
39.60000 2.83047796042028915848
39.70000 2.83266557018032045695
39.80000 2.83490900092472104027
39.90000 2.83721157621246145936
40.00000 2.83957182882261317872
40.10000 2.84198947652537939512
40.20000 2.84446160213018168279
40.30000 2.84698801606627771909
40.40000 2.84956386003384735515
40.50000 2.85218377124353612363
40.60000 2.85484336076394916452
40.70000 2.85753768578281395865
40.80000 2.86026413480381213551
40.90000 2.86302117810976033303
41.00000 2.86580495091291933513
41.10000 2.86861567418589554077
41.20000 2.87145125401459671026
41.30000 2.87430644828087180770
41.40000 2.87717916083687774231
41.50000 2.88006087348236443486
41.60000 2.88294795533235389691
41.70000 2.88583351723154674430
41.80000 2.88871609297919756647
41.90000 2.89159765576886578025
42.00000 2.89447889363767860935
42.10000 2.89736200307745459326
42.20000 2.90025020558192530576
42.30000 2.90314482450342115205
42.40000 2.90604780058019692581
42.50000 2.90895709127670014863
42.60000 2.91187009614594586227
42.70000 2.91478673248815924412
42.80000 2.91770456137868763486
42.90000 2.92062320157017173552
43.00000 2.92354158541485433066
43.10000 2.92646134194747223214
43.20000 2.92937985114904482235
43.30000 2.93230123207933737688
43.40000 2.93522351656803131439
43.50000 2.93814558096259076432
43.60000 2.94106818166767429329
43.70000 2.94399047149358144793
43.80000 2.94691001348090030205
43.90000 2.94982818936730618531
44.00000 2.95274604809912496477
44.10000 2.95566390280914720921
44.20000 2.95858310340507420400
44.30000 2.96150673038792873177
44.40000 2.96443551041526285384
44.50000 2.96736875968744403710
44.60000 2.97031025648399227958
44.70000 2.97325803540980949957
44.80000 2.97621379814118864655
44.90000 2.97918011817076947946
45.00000 2.98215886221190436432
45.10000 2.98514966669495484443
45.20000 2.98815489147366656382
45.30000 2.99117573682941604593
45.40000 2.99421083678521209108
45.50000 2.99726302027800022700
45.60000 3.00032753317383667274
45.70000 3.00340638327649560184
45.80000 3.00649893726174465115
45.90000 3.00960528575775198780
46.00000 3.01272521288633291777
46.10000 3.01585982034593245780
46.20000 3.01900898193711904696
46.30000 3.02217497598815413128
46.40000 3.02536066734430855362
46.50000 3.02856660607588420923
46.60000 3.03179536939088288462
46.70000 3.03504902331576845322
46.80000 3.03833004969127736795
46.90000 3.04164007124100730604
47.00000 3.04498075508335520251
47.10000 3.04835220793431282924
47.20000 3.05175531204059674362
47.30000 3.05519051150284243612
47.40000 3.05865900908404629569
47.50000 3.06215897627376622785
47.60000 3.06569354995081007036
47.70000 3.06926286601506323310
47.80000 3.07286817133781383439
47.90000 3.07651130701205127230
48.00000 3.08019175294331310564
48.10000 3.08391129343679404088
48.20000 3.08767240966071399068
48.30000 3.09147294984413538212
48.40000 3.09531345188124687282
48.50000 3.09919354179551038893
48.60000 3.10311565214865944415
48.70000 3.10707650705257014918
48.80000 3.11107591869613493686
48.90000 3.11511359748147868406
49.00000 3.11918778008089791887
49.10000 3.12330024295263679025
49.20000 3.12745036148377581247
49.30000 3.13163907736683474921
49.40000 3.13586884470731651803
49.50000 3.14013858939410507031
49.60000 3.14444650561128166253
49.70000 3.14878996626624812420
49.80000 3.15316379224977781679
49.90000 3.15755982872866559402
50.00000 3.16197101092467323081
50.10000 3.16638973897986853617
50.20000 3.17081056820113427601
50.30000 3.17522772480352974131
50.40000 3.17963627181317706139
50.50000 3.18403214734948930917
50.60000 3.18840863380088092496
50.70000 3.19275849218743759337
50.80000 3.19707033735653054055
50.90000 3.20133443168657404174
51.00000 3.20553724877453264636
51.10000 3.20966880925291106583
51.20000 3.21372202461133840983
51.30000 3.21769108785243708639
51.40000 3.22157590052539348828
51.50000 3.22537641954144632826
51.60000 3.22909459827642708222
51.70000 3.23273712702363103849
51.80000 3.23630897867138143253
51.90000 3.23981517087919692950
52.00000 3.24326328782693804906
52.10000 3.24665920436146177291
52.20000 3.25000532348902468686
52.30000 3.25330756180690669109
52.40000 3.25656807110031096306
52.50000 3.25978947172988458316
52.60000 3.26297720730715494221
52.70000 3.26613894506709558019
52.80000 3.26928334525672460869
52.90000 3.27242386307779512256
53.00000 3.27557205623139971248
53.10000 3.27873924975439301858
53.20000 3.28193632214033061973
53.30000 3.28516885533925029020
53.40000 3.28843937234518587072
53.50000 3.29174905299583856354
53.60000 3.29509470071271244487
53.70000 3.29847504539082423539
53.80000 3.30188975397256411789
53.90000 3.30534004741433525021
54.00000 3.30882865854292914609
54.10000 3.31236144485516556074
54.20000 3.31594642539124868774
54.30000 3.31958913914674085228
54.40000 3.32329338258751991274
54.50000 3.32706061475501224448
54.60000 3.33089297820824618580
54.70000 3.33478995871359190465
54.80000 3.33875065589300933049
54.90000 3.34277330019745730288
55.00000 3.34685984341203030306
55.10000 3.35101456286584943871
55.20000 3.35524158874171086118
55.30000 3.35954448634855853429
55.40000 3.36392561236689655785
55.50000 3.36838946290300581684
55.60000 3.37293308054621801149
55.70000 3.37755671559398096215
55.80000 3.38225397882669361196
55.90000 3.38702411958137670419
56.00000 3.39186387834093365758
56.10000 3.39677199577422328936
56.20000 3.40174601216684018324
56.30000 3.40678803439177882762
56.40000 3.41189615520666162023
56.50000 3.41706988416494051661
56.60000 3.42230599172458569331
56.70000 3.42760281157443911908
56.80000 3.43295717067268405500
56.90000 3.43836410544709473472
57.00000 3.44382217035040878720
57.10000 3.44933330806954635768
57.20000 3.45490015835450735532
57.30000 3.46052286832857095049
57.40000 3.46620420431226180809
57.50000 3.47194468806978548040
57.60000 3.47774409256201598396
57.70000 3.48360189255948131510
57.80000 3.48951352080515658803
57.90000 3.49547998047449844066
58.00000 3.50150141491932000618
58.10000 3.50757912049179583435
58.20000 3.51371540367699671784
58.30000 3.51991645222098986114
58.40000 3.52618243034162938924
58.50000 3.53251706797985620150
58.60000 3.53891880331422693126
58.70000 3.54538353815507526113
58.80000 3.55190769387465923769
58.90000 3.55849042801986471775
59.00000 3.56512482751347712189
59.10000 3.57181062141317901087
59.20000 3.57854807944702623636
59.30000 3.58533708423085373915
59.40000 3.59217638653671905126
59.50000 3.59906764934767515408
59.60000 3.60600757894794225569
59.70000 3.61299784800309561435
59.80000 3.62003367247833759704
59.90000 3.62711595507091556781
60.00000 3.63424120200434687658
60.10000 3.64140798457917922987
60.20000 3.64861655658757871618
60.30000 3.65586346814483759927
60.40000 3.66315016083889195512
60.50000 3.67047434952445894353
60.60000 3.67783822618369118500
60.70000 3.68524232739544551107
60.80000 3.69268876156900068630
60.90000 3.70018000519717959301
61.00000 3.70771884240485527136
61.10000 3.71530630433629253948
61.20000 3.72294530068398936717
61.30000 3.73063280254623826734
61.40000 3.73837303816098588125
61.50000 3.74615891997082793273
61.60000 3.75398785633264935312
61.70000 3.76186067209778517602
61.80000 3.76977320817526103867
61.90000 3.77772441666329069986
62.00000 3.78571398042931922709
62.10000 3.79374316507944433093
62.20000 3.80181190232210199492
62.30000 3.80992480827863583179
62.40000 3.81808230977659778371
62.50000 3.82628427966062134827
62.60000 3.83453019389820426538
62.70000 3.84281648089744197193
62.80000 3.85114123270557295203
62.90000 3.85950030890852501302
63.00000 3.86789220192871972960
63.10000 3.87631811984994337874
63.20000 3.88477982061223130010
63.30000 3.89328462556618123247
63.40000 3.90183683841892599454
63.50000 3.91044276992593256901
63.60000 3.91910591190860775900
63.70000 3.92782575067402907315
63.80000 3.93660099480821144599
63.90000 3.94542812968909623756
64.00000 3.95430203145864921424
64.10000 3.96322100547685833946
64.20000 3.97218371039658738490
64.30000 3.98118884721649445143
64.40000 3.99023733539572806198
64.50000 3.99933020500545816083
64.60000 4.00846802854270000225
64.70000 4.01764815506012173743
64.80000 4.02686827211966296770
64.90000 4.03612412389931338196
65.00000 4.04540995254980307910
65.10000 4.05472180636366223195
65.20000 4.06405225525558418600
65.30000 4.07339830077872448655
65.40000 4.08275322586731905946
65.50000 4.09210995481915172841
65.60000 4.10146393581779528976
65.70000 4.11080813859708125395
65.80000 4.12013863210292961617
65.90000 4.12945162309537172764
66.00000 4.13874345073090994556
66.10000 4.14801394890554822010
66.20000 4.15726050045038673903
66.30000 4.16648075808409320439
66.40000 4.17567174449441128480
66.50000 4.18482506198968847649
66.60000 4.19393727324205458245
66.70000 4.20299814697175425723
66.80000 4.21200276721822679288
66.90000 4.22094486570175422375
67.00000 4.22981996296355384251
67.10000 4.23862313024996361258
67.20000 4.24735456043794394219
67.30000 4.25601075768071808101
67.40000 4.26458929032726432841
67.50000 4.27308995720766449674
67.60000 4.28150858599828105027
67.70000 4.28984410269347666885
67.80000 4.29809095325552644359
67.90000 4.30624605822449490924
68.00000 4.31430573444279676492
68.10000 4.32226480606753199887
68.20000 4.33012375439143771361
68.30000 4.33787837063811645087
68.40000 4.34552862198996452542
68.50000 4.35307579400933472880
68.60000 4.36051953296095211976
68.70000 4.36786112780363015973
68.80000 4.37510178881086148381
68.90000 4.38224214191342922875
69.00000 4.38928332508770729957
69.10000 4.39622248592197617406
69.20000 4.40306337309525900491
69.30000 4.40980401490463065681
69.40000 4.41644618108655321582
69.50000 4.42298893296354518472
69.60000 4.42943507644699540188
69.70000 4.43578525144398756656
69.80000 4.44204225736732495573
69.90000 4.44820686990713146621
70.00000 4.45428393936870620775
70.10000 4.46027220141573870738
70.20000 4.46617422086734095196
70.30000 4.47198959028014733146
70.40000 4.47771700734715927179
70.50000 4.48335664396153074990
70.60000 4.48890574809418336488
70.70000 4.49436262341803034000
70.80000 4.49972507020917890211
70.90000 4.50499072542330546361
71.00000 4.51016021780268910215
71.10000 4.51522609604591118752
71.20000 4.52019160963935244548
71.30000 4.52505063196402256565
71.40000 4.52980494900045337481
71.50000 4.53445283635104093250
71.60000 4.53899480921701429521
71.70000 4.54343434616007189421
71.80000 4.54777289698177430879
71.90000 4.55201661578404170921
72.00000 4.55616867701010384793
72.10000 4.56023535768539034294
72.20000 4.56422044209282249255
72.30000 4.56813164743344497234
72.40000 4.57197307115188507646
72.50000 4.57575096774201644270
72.60000 4.57947547235652305988
72.70000 4.58315258738621967779
72.80000 4.58679218127647461873
72.90000 4.59040574918285409730
73.00000 4.59400397923956961824
73.10000 4.59759845141417281646
73.20000 4.60119947727122563185
73.30000 4.60481900769205043030
73.40000 4.60846403663671872642
73.50000 4.61214866354077966639
73.60000 4.61587834393509552339
73.70000 4.61966740154158717114
73.80000 4.62352440774416156861
73.90000 4.62746436766281324112
74.00000 4.63149858777426380421
74.10000 4.63563840351218507332
74.20000 4.63989760821141396876
74.30000 4.64428634272059069387
74.40000 4.64881212802431928950
74.50000 4.65348598943383518166
74.60000 4.65831792089269063877
74.70000 4.66331471759198341155
74.80000 4.66848456342023262344
74.90000 4.67383143920499126936
75.00000 4.67935978801897642669
75.10000 4.68506777894920107205
75.20000 4.69095014644687947572
75.30000 4.69699725549792076946
75.40000 4.70320238706065040200
75.50000 4.70954951419326304974
75.60000 4.71602893900769018595
75.70000 4.72262608137157096270
75.80000 4.72933416938526347564
75.90000 4.73614044344305735876
76.00000 4.74303587179245356379
76.10000 4.75001411721744254438
76.20000 4.75706537793984916765
76.30000 4.76418044891059935595
76.40000 4.77135307083860646884
76.50000 4.77857436990134119226
76.60000 4.78583602000747618594
76.70000 4.79313083102860859098
76.80000 4.80045133089431498300
76.90000 4.80778877579703994216
77.00000 4.81513880483626349219
77.10000 4.82249560372697488683
77.20000 4.82985530346914223164
77.30000 4.83721586214353266378
77.40000 4.84457088411884009663
77.50000 4.85191639399412982094
77.60000 4.85924886813682346923
77.70000 4.86656044341360256365
77.80000 4.87384451896713668647
77.90000 4.88109094264519927106
78.00000 4.88829452279718923238
78.10000 4.89544302843797784912
78.20000 4.90253014619920516812
78.30000 4.90954822949983861343
78.40000 4.91649175698749646545
78.50000 4.92335326519334787415
78.60000 4.93012838938247124428
78.70000 4.93681440652633811364
78.80000 4.94340931842994364843
78.90000 4.94990933700022429006
79.00000 4.95631250949937578691
79.10000 4.96261526683632810507
79.20000 4.96881714578489998190
79.30000 4.97491473226114700612
79.40000 4.98090391330860748215
79.50000 4.98678914261441377017
79.60000 4.99256787402134373827
79.70000 4.99824477213171303888
79.80000 5.00382025384855326139
79.90000 5.00929903107610456415
80.00000 5.01468182236969048560
80.10000 5.01997148009249152148
80.20000 5.02517110218239235627
80.30000 5.03028167701750077652
80.40000 5.03530769765602308618
80.50000 5.04025310244257475820
80.60000 5.04512195483805921446
80.70000 5.04991899532002394276
80.80000 5.05465012713540837017
80.90000 5.05931943662821116397
81.00000 5.06393245680360551153
81.10000 5.06849160022703401540
81.20000 5.07300250198174059603
81.30000 5.07746921435984681047
81.40000 5.08189628042584119798
81.50000 5.08628669317381282826
81.60000 5.09064580011652352634
81.70000 5.09497376709674531764
81.80000 5.09927232470457494392
81.90000 5.10354394590210225222
82.00000 5.10778810315247905351
82.10000 5.11200623519739068011
82.20000 5.11620279486837777166
82.30000 5.12038157437402315320
82.40000 5.12454496397807012158
82.50000 5.12869984076364133637
82.60000 5.13284642817452702327
82.70000 5.13698720137689266561
82.80000 5.14112344062083379966
82.90000 5.14525271855571735628
83.00000 5.14937382529730501988
83.10000 5.15348770966740542589
83.20000 5.15759460003226697964
83.30000 5.16169642385572691091
83.40000 5.16579645561272574614
83.50000 5.16989942558634306746
83.60000 5.17400697259773703911
83.70000 5.17812427203886252963
83.80000 5.18225532668412624209
83.90000 5.18640106245583364063
84.00000 5.19056758418171451516
84.10000 5.19475602887171208488
84.20000 5.19897174394889359260
84.30000 5.20321980911521745793
84.40000 5.20750336815253533831
84.50000 5.21182579518252893034
84.60000 5.21618922282627703371
84.70000 5.22059578355325265073
84.80000 5.22504541899656600487
84.90000 5.22954114857823831235
85.00000 5.23408662087101879097
85.10000 5.23868191056452672650
85.20000 5.24333521460863686405
85.30000 5.24804832355895899862
85.40000 5.25282779837841248073
85.50000 5.25767140984847017093
85.60000 5.26258017431858229357
85.70000 5.26755162299535513531
85.80000 5.27258101351150412079
85.90000 5.27766851401620334846
86.00000 5.28280850337706259734
86.10000 5.28800408601856131357
86.20000 5.29325510086685695530
86.30000 5.29856401576823453971
86.40000 5.30393351911277258988
86.50000 5.30936286111601153577
86.60000 5.31485240683548991438
86.70000 5.32039803946415272340
86.80000 5.32599410522711712848
86.90000 5.33163650694849976660
87.00000 5.33731577439868176289
87.10000 5.34302811905655237306
87.20000 5.34876648990830408264
87.30000 5.35452427073274176227
87.40000 5.36029830190428860986
87.50000 5.36608233609371670438
87.60000 5.37187290313806661268
87.70000 5.37766753800325592422
87.80000 5.38346503254976106843
87.90000 5.38926272877737887706
88.00000 5.39505921227691438949
88.10000 5.40085648448938143046
88.20000 5.40665227728665753890
88.30000 5.41244552876183687879
88.40000 5.41823590769440381331
88.50000 5.42402472793635040227
88.60000 5.42980994349433928692
88.70000 5.43559609749390779731
88.80000 5.44138502807465371516
88.90000 5.44718266336663250325
89.00000 5.45299033330456216755
89.10000 5.45881554148855628832
89.20000 5.46465805460561274083
89.30000 5.47052198686112585118
89.40000 5.47640889036921712577
89.50000 5.48231952231726457222
89.60000 5.48825376090938418991
89.70000 5.49421390185720745205
89.80000 5.50020516552637334435
89.90000 5.50622811946989715345
90.00000 5.51229043713309794247
90.10000 5.51839221322614944123
90.20000 5.52454026499454522710
90.30000 5.53073481189299113189
90.40000 5.53697604523805033230
90.50000 5.54326507773225652730
90.60000 5.54960101275740362570
90.70000 5.55598588441133460732
90.80000 5.56242003285386566643
90.90000 5.56890410836692356849
91.00000 5.57544255017097275085
91.10000 5.58203480422694964049
91.20000 5.58868445231066879206
91.30000 5.59538987391486420987
91.40000 5.60215473768745520180
91.50000 5.60897569943933702544
91.60000 5.61585536674022615448
91.70000 5.62279190954973897476
91.80000 5.62978804221073672918
91.90000 5.63684558589518220980
92.00000 5.64396461562694420122
92.10000 5.65114933920410565537
92.20000 5.65840183560773633396
92.30000 5.66572569212356061801
92.40000 5.67312266092960482535
92.50000 5.68059654647766725200
92.60000 5.68814987982182129138
92.70000 5.69578475198308384951
92.80000 5.70350201111115590706
92.90000 5.71130234271098626453
93.00000 5.71919005068322589660
93.10000 5.72716447444527299215
93.20000 5.73522718564086177735
93.30000 5.74338247289591536567
93.40000 5.75163166545181333554
93.50000 5.75997681481279922695
93.60000 5.76842014128010616771
93.70000 5.77696384874866600545
93.80000 5.78560916293271576535
93.90000 5.79435511651969774229
94.00000 5.80320623696987008950
94.10000 5.81215995874098427243
94.20000 5.82121846147015856864
94.30000 5.83038020324626857005
94.40000 5.83964604686534062198
94.50000 5.84901907175938348384
94.60000 5.85849514926154052542
94.70000 5.86807868111641802310
94.80000 5.87776794208847615678
94.90000 5.88756404141322270848
95.00000 5.89746800310947002936
95.10000 5.90748006841165736657
95.20000 5.91760483243398063250
95.30000 5.92783856675002579308
95.40000 5.93819059529028589767
95.50000 5.94865942820262656192
95.60000 5.95924798922498273976
95.70000 5.96995979763967924829
95.80000 5.98079266349779090885
95.90000 5.99174870977046232801
96.00000 6.00282835104303144857
96.10000 6.01402640091602856940
96.20000 6.02534021817905316529
96.30000 6.03677128370605076048
96.40000 6.04831650825459034194
96.50000 6.05997488556553343081
96.60000 6.07174609956938169728
96.70000 6.08363272737153323299
96.80000 6.09563429867844024027
96.90000 6.10775238272173244133
97.00000 6.11998610442687198100
97.10000 6.13233150309480578393
97.20000 6.14478876418327337118
97.30000 6.15735183301847710811
97.40000 6.17001958056098878698
97.50000 6.18278356097526674531
97.60000 6.19564332635740095829
97.70000 6.20859265499758809873
97.80000 6.22162775407232154667
97.90000 6.23474601897102140488
98.00000 6.24794060719698263042
98.10000 6.26120714705311438955
98.20000 6.27454047737688915134
98.30000 6.28793217830806441658
98.40000 6.30137813414010253046
98.50000 6.31487124949907430810
98.60000 6.32840547635350242970
98.70000 6.34197424831116765391
98.80000 6.35557128804806971933
98.90000 6.36918910555943534233
99.00000 6.38281754082607315133
99.10000 6.39644493454199916635
99.20000 6.41005902721035791243
99.30000 6.42364591353648632910
99.40000 6.43719179549242574842
99.50000 6.45068388072691095811
99.60000 6.46411264313857699037
99.70000 6.47746910771174577587
99.80000 6.49074628151201115796
99.90000 6.50394100895549328628
100.00000 6.51704831910934967559
100.10000 6.53006575556670792089
100.20000 6.54299301107138582277
100.30000 6.55582751907278292757
100.40000 6.56857195955437485987
100.50000 6.58123157785539408076
100.60000 6.59381083369510987975
100.70000 6.60631588738178640842
100.80000 6.61875553360380579633
100.90000 6.63113911392650546314
101.00000 6.64347136974834866338
101.10000 6.65576267094508110661
101.20000 6.66801781240512284221
101.30000 6.68024130445510179251
101.40000 6.69244049712696362349
101.50000 6.70461779971267265972
101.60000 6.71677674812465387482
101.70000 6.72892007016348798002
101.80000 6.74105278524675253859
101.90000 6.75317544887462552884
102.00000 6.76529354127143547406
102.10000 6.77741214626497390202
102.20000 6.78953440007494181044
102.30000 6.80166710877649465694
102.40000 6.81381502023396581728
102.50000 6.82598232892138389836
102.60000 6.83817259992719107441
102.70000 6.85038965563959726496
102.80000 6.86263535782442691194
102.90000 6.87490635041125487475
103.00000 6.88720570189950112833
103.10000 6.89953021621602871866
103.20000 6.91187881949618674013
103.30000 6.92425123897696248229
103.40000 6.93664574303618304650
103.50000 6.94906317169911760185
103.60000 6.96150616072563710835
103.70000 6.97397126446969237868
103.80000 6.98646308681968203813
103.90000 6.99897678428254253914
104.00000 7.01151417664843632882
104.10000 7.02407084421249270759
104.20000 7.03664439096860997540
104.30000 7.04923187068967110735
104.40000 7.06182832932442503169
104.50000 7.07443305545886129137
104.60000 7.08704342059493805102
104.70000 7.09965733380449848313
104.80000 7.11227489713347623780
104.90000 7.12489540981690481404
105.00000 7.13751886209325544224
105.10000 7.15014383959127076804
105.20000 7.16277259962844276250
105.30000 7.17540308447413984023
105.40000 7.18803369775093639272
105.50000 7.20066586292059520669
105.60000 7.21329599790560376252
105.70000 7.22592332360792491685
105.80000 7.23854500442250479761
105.90000 7.25116034355123055983
106.00000 7.26376732837884889254
106.10000 7.27636563250432049095
106.20000 7.28895361170154518908
106.30000 7.30153266139000435547
106.40000 7.31410060540180155375
106.50000 7.32665954354349673981
106.60000 7.33921099427411202424
106.70000 7.35175087935860351130
106.80000 7.36428023152853682875
106.90000 7.37679655491548716196
107.00000 7.38929873691658239753
107.10000 7.40178375549103704021
107.20000 7.41425477095715938684
107.30000 7.42670760036572329842
107.40000 7.43914534652644086917
107.50000 7.45156687977911126256
107.60000 7.46397348641988411504
107.70000 7.47636497969741977470
107.80000 7.48874100206770403701
107.90000 7.50110070856097758604
108.00000 7.51344137593752707121
108.10000 7.52576095301983399372
108.20000 7.53805900939021569822
108.30000 7.55032920127897469678
108.40000 7.56257417649665106410
108.50000 7.57478963263389909437
108.60000 7.58697673971516799456
108.70000 7.59913674423786112723
108.80000 7.61127000294504070879
108.90000 7.62337682132255613715
109.00000 7.63545972898855645585
109.10000 7.64751966439060554051
109.20000 7.65955536419849895714
109.30000 7.67156807556121475365
109.40000 7.68355939239152364346
109.50000 7.69552692322091743066
109.60000 7.70747241386986736453
109.70000 7.71939735725179520959
109.80000 7.73130432742587102979
109.90000 7.74319366228748020198
110.00000 7.75506936703592613325
110.10000 7.76693448221400925189
110.20000 7.77878931015913298338
110.30000 7.79063620417151810930
110.40000 7.80247568302048603058
110.50000 7.81430577923362300261
110.60000 7.82612640737785425658
110.70000 7.83793621383932927448
110.80000 7.84973312881164132637
110.90000 7.86151600980936755097
111.00000 7.87328650042312381238
111.10000 7.88504589887363940384
111.20000 7.89679608118482441543
111.30000 7.90854004018959241432
111.40000 7.92028129062326927151
111.50000 7.93202661448573305277
111.60000 7.94377738634624629672
111.70000 7.95554211829495627113
111.80000 7.96732433903540793966
111.90000 7.97913398864275245101
112.00000 7.99097724340577758849
112.10000 8.00286349091511119222
112.20000 8.01480557532458175848
112.30000 8.02681281931714164474
112.40000 8.03889741419903927361
112.50000 8.05107114446382221261
112.60000 8.06334249511435549067
112.70000 8.07572022666176815345
112.80000 8.08821019657117961574
112.90000 8.10081729609654880037
113.00000 8.11354666293982683470
113.10000 8.12639815315253920275
113.20000 8.13937524597035641548
113.30000 8.15247734755246038763
113.40000 8.16570658659432851899
113.50000 8.17906045384498915674
113.60000 8.19254093694605837335
113.70000 8.20614409495702189622
113.80000 8.21987001158753118149
113.90000 8.23371690590452593561
114.00000 8.24767744895070444946
114.10000 8.26174761949026133527
114.20000 8.27591605175366674344
114.30000 8.29017736304561821767
114.40000 8.30451926403822607208
114.50000 8.31893335587021035969
114.60000 8.33341346600479196456
114.70000 8.34795423370558494822
114.80000 8.36255232712035111962
114.90000 8.37720598150164861994
115.00000 8.39190990460371899243
115.10000 8.40665665522887880003
115.20000 8.42144091365575039620
115.30000 8.43625131530948406940
115.40000 8.45107335682000810308
115.50000 8.46589764279842920426
115.60000 8.48070971530649668185
115.70000 8.49550195941081517916
115.80000 8.51026336853777986531
115.90000 8.52498591677910046270
116.00000 8.53966122770347371816
116.10000 8.55428325257692177152
116.20000 8.56884347324637503790
116.30000 8.58333779238152784467
116.40000 8.59775623381792559181
116.50000 8.61209608939293013041
116.60000 8.62634983015608983828
116.70000 8.64051366181976475208
116.80000 8.65458502442918981113
116.90000 8.66856457723999423629
117.00000 8.68244921659890850409
117.10000 8.69624471639942984418
117.20000 8.70995267829567487369
117.30000 8.72357646821697780662
117.40000 8.73712117798288293833
117.50000 8.75058695942043650061
117.60000 8.76397541518630687675
117.70000 8.77728279398727132067
117.80000 8.79050629257143527357
117.90000 8.80364260227333399443
118.00000 8.81668294684525899221
118.10000 8.82962636457002069446
118.20000 8.84246677676433229356
118.30000 8.85520184586376325701
118.40000 8.86783133819729343187
118.50000 8.88035343255858257509
118.60000 8.89276832999162303039
118.70000 8.90507895795562275372
118.80000 8.91728221650778528280
118.90000 8.92937793679632534345
119.00000 8.94136588934805866106
119.10000 8.95324410708839100844
119.20000 8.96501154906478634147
119.30000 8.97666812083425528264
119.40000 8.98821141713633703065
119.50000 8.99964440946224274763
119.60000 9.01096763961168600977
119.70000 9.02218290111927402839
119.80000 9.03329014841441921897
119.90000 9.04429035770833708587
120.00000 9.05518582353609129953
120.10000 9.06597533405126797778
120.20000 9.07666350660957354849
120.30000 9.08724973695347496803
120.40000 9.09773627292987648296
120.50000 9.10812541493791685042
120.60000 9.11841650333351465075
120.70000 9.12861272480906597036
120.80000 9.13871003566159768327
120.90000 9.14871044743585706625
121.00000 9.15860979952465274804
121.10000 9.16840869333882825029
121.20000 9.17810277836797815840
121.30000 9.18769664396392660959
121.40000 9.19718917231047281452
121.50000 9.20658225723932800619
121.60000 9.21587851456235288843
121.70000 9.22508001224954145925
121.80000 9.23418948980239412977
121.90000 9.24320705474620426670
122.00000 9.25213377730304978322
122.10000 9.26096752148100344475
122.20000 9.26970948188350722704
122.30000 9.27835687518269583831
122.40000 9.28691041806078799219
122.50000 9.29537085383703235924
122.60000 9.30374126378205984125
122.70000 9.31202631385661409740
122.80000 9.32022979685291879767
122.90000 9.32835769233561283468
123.00000 9.33641482128579160530
123.10000 9.34440507602683071955
123.20000 9.35232937022515262953
123.30000 9.36019121367613942613
123.40000 9.36799010724488329399
123.50000 9.37572807596663396320
123.60000 9.38340716655826461850
123.70000 9.39103049609839143770
123.80000 9.39860203132636103851
123.90000 9.40612583523184639730
124.00000 9.41360995581631266048
124.10000 9.42105975191294495804
124.20000 9.42848211669874251132
124.30000 9.43588473144362865155
124.40000 9.44327329805433514225
124.50000 9.45065928128069803815
124.60000 9.45805096744165362081
124.70000 9.46545517166374836347
124.80000 9.47288333350332146905
124.90000 9.48034270458415443035
125.00000 9.48784148375914847103
125.10000 9.49538476453424187412
125.20000 9.50297644716127874293
125.30000 9.51062264285514589567
125.40000 9.51832665414404655270
125.50000 9.52609623552386751763
125.60000 9.53393582090366286938
125.70000 9.54185629217009325212
125.80000 9.54986380711102078489
125.90000 9.55796668144940752178
126.00000 9.56617123250227002751
126.10000 9.57448110800355592826
126.20000 9.58289706424909898708
126.30000 9.59141905133400998146
126.40000 9.60004458802629728702
126.50000 9.60877102380819562840
126.60000 9.61759297864210928575
126.70000 9.62650794716479730803
126.80000 9.63550905829297635454
126.90000 9.64459244106680746370
127.00000 9.65375006964847831925
127.10000 9.66297813102089142878
127.20000 9.67227127886547648603
127.30000 9.68161891491004721212
127.40000 9.69101934557319929819
127.50000 9.70046759988244071863
127.60000 9.70995855214361870244
127.70000 9.71948736709853437936
127.80000 9.72905007204408420193
127.90000 9.73864020894549733544
128.00000 9.74825267160346023824
128.10000 9.75788065377902641623
128.20000 9.76751744976552371042
128.30000 9.77715862499054476703
128.40000 9.78680107591147476266
128.50000 9.79644353733134114469
128.60000 9.80608529120469153590
128.70000 9.81572867602670647494
128.80000 9.82537665967132274804
128.90000 9.83503180221218196748
129.00000 9.84469719759962957490
129.10000 9.85437336622400359109
129.20000 9.86405926063352480303
129.30000 9.87375631364897520377
129.40000 9.88346087732500714834
129.50000 9.89317057210144335435
129.60000 9.90288289418379419422
129.70000 9.91259679594988873065
129.80000 9.92231091327368152835
129.90000 9.93202582509681153718
130.00000 9.94174640863792099572
130.10000 9.95147346228155300706
130.20000 9.96121345178005911000
130.30000 9.97096767352898401723
130.40000 9.98074161939131655427
130.50000 9.99053373325024112047
130.60000 10.00034626094406793065
130.70000 10.01017656205668532163
130.80000 10.02002325869985194017
130.90000 10.02988640670645880670
131.00000 10.03976301493536250691
131.10000 10.04965538244456420325
131.20000 10.05956410019967018252
131.30000 10.06949177838554074460
131.40000 10.07944107479035764019
131.50000 10.08941558741654768595
131.60000 10.09941685144191877266
131.70000 10.10944579358740119853
131.80000 10.11950419336787468085
131.90000 10.12959261922423018426
132.00000 10.13970992974182669246
132.10000 10.14985457835337658587
132.20000 10.16002808328274258023
132.30000 10.17022865800376191325
132.40000 10.18045795538024900299
132.50000 10.19071670348945575083
132.60000 10.20100785797104461773
132.70000 10.21133231456938727710
132.80000 10.22169583012163398037
132.90000 10.23209911484349334437
133.00000 10.24254397396515940386
133.10000 10.25303231042709627917
133.20000 10.26356260207019928907
133.30000 10.27413297399503195664
133.40000 10.28474254994187980427
133.50000 10.29539064005484932235
133.60000 10.30607818292205660288
133.70000 10.31680543931700788182
133.80000 10.32757565086162900676
133.90000 10.33838914366687011679
134.00000 10.34924998260869143645
134.10000 10.36015852161679039624
134.20000 10.37111457452732030128
134.30000 10.38211888815288995869
134.40000 10.39316989186407940535
134.50000 10.40426722996218508797
134.60000 10.41540947949532131115
134.70000 10.42659958798557680567
134.80000 10.43783655311832328368
134.90000 10.44912245107587970216
135.00000 10.46045590897495251232
135.10000 10.47183838637715034899
135.20000 10.48327132591015217400
135.30000 10.49475339244448373331
135.40000 10.50628232853091569726
135.50000 10.51786197556927441162
135.60000 10.52948930795625054373
135.70000 10.54116703498815637660
135.80000 10.55289601387495905424
135.90000 10.56467839594168621278
136.00000 10.57651828888434343636
136.10000 10.58841618004642845460
136.20000 10.60037432764225548318
136.30000 10.61239459934194116752
136.40000 10.62447566002379244003
136.50000 10.63661555361864152770
136.60000 10.64881315011311483571
136.70000 10.66106376962252299236
136.80000 10.67336388491988030936
136.90000 10.68571242254141892738
137.00000 10.69810816306322451644
137.10000 10.71055169299070233472
137.20000 10.72304439247637359141
137.30000 10.73558582135329958166
137.40000 10.74817825655692221409
137.50000 10.76082214664678862333
137.60000 10.77351386757041307332
137.70000 10.78624903631735178193
137.80000 10.79901950261360533672
137.90000 10.81182214026206592776
138.00000 10.82464902658926858935
138.10000 10.83749648794471351638
138.20000 10.85035953189985313308
138.30000 10.86323889740233044093
138.40000 10.87613132296580905898
138.50000 10.88903759327232738891
138.60000 10.90195490451891385000
138.70000 10.91487959467029576632
138.80000 10.92780515650370662299
138.90000 10.94072379691371241775
139.00000 10.95362706413222742964
139.10000 10.96650668289574335040
139.20000 10.97935251316192142600
139.30000 10.99215607044486973426
139.40000 11.00490771203021038764
139.50000 11.01760002484502066614
139.60000 11.03022296368890269405
139.70000 11.04277243202521130356
139.80000 11.05523960951502850781
139.90000 11.06761877744246302967
140.00000 11.07990889654472745656
140.10000 11.09210536379545936739
140.20000 11.10420675810145386721
140.30000 11.11621268512050375658
140.40000 11.12812131436335483661
140.50000 11.13993508410735758000
140.60000 11.15165646218865549572
140.70000 11.16329194508237341565
140.80000 11.17484906492472496875
140.90000 11.18633875677171686107
141.00000 11.19777417958064557075
141.10000 11.20916886098402926544
141.20000 11.22053642967621223167
141.30000 11.23188858565731144245
141.40000 11.24323483051305835349
141.50000 11.25458217100634971413
141.60000 11.26593446478404648810
141.70000 11.27729514674693614316
141.80000 11.28866397149857588053
141.90000 11.30004462919952365264
142.00000 11.31144022749715987730
142.10000 11.32285540933156136185
142.20000 11.33429662946863236010
142.30000 11.34577336892188235639
142.40000 11.35728872445761149850
142.50000 11.36885359779274314848
142.60000 11.38047008915172185559
142.70000 11.39214501185834624907
142.80000 11.40387675862379705329
142.90000 11.41567306361626668672
143.00000 11.42753530196122386933
143.10000 11.43946789818237131452
143.20000 11.45148011210140468451
143.30000 11.46357576856148318972
143.40000 11.47576293351574947913
143.50000 11.48804356744563360380
143.60000 11.50042259149445342676
143.70000 11.51289832623540543703
143.80000 11.52547019721304038390
143.90000 11.53813459258588298775
144.00000 11.55088975714555073339
144.10000 11.56373089230201690099
144.20000 11.57665981274357046570
144.30000 11.58967626361401002528
144.40000 11.60277948286900779707
144.50000 11.61597103434155434877
144.60000 11.62925356244557082277
144.70000 11.64262297153016975596
144.80000 11.65608102532943960145
144.90000 11.66962215779028554233
145.00000 11.68324385975954025836
145.10000 11.69694236040265353585
145.20000 11.71071426304382170070
145.30000 11.72455935488293734792
145.40000 11.73847611386162850422
145.50000 11.75246826389086659762
145.60000 11.76654003220271205311
145.70000 11.78069220928447820382
145.80000 11.79493050940385998508
145.90000 11.80925788067298494795
146.00000 11.82367790728253050376
146.10000 11.83818910209061494023
146.20000 11.85279184295607209411
146.30000 11.86748410547126033099
146.40000 11.88226308225104061552
146.50000 11.89712646117275665230
146.60000 11.91207053458679785364
146.70000 11.92709166489240997314
146.80000 11.94218999212749085126
146.90000 11.95736429543404853773
147.00000 11.97261578221839540210
147.10000 11.98794312870681748464
147.20000 12.00334821205954184743
147.30000 12.01882497247996369206
147.40000 12.03437356353025963353
147.50000 12.04998700729527757775
147.60000 12.06566158287882695578
147.70000 12.08139406665398030878
147.80000 12.09717991682578059853
147.90000 12.11302065874610815690
148.00000 12.12891746456607725893
148.10000 12.14487055333283492630
148.20000 12.16088380194478299333
148.30000 12.17696061805116457690
148.40000 12.19310248085519045023
148.50000 12.20931148123799813150
148.60000 12.22559114306187649878
148.70000 12.24194358482316320137
148.80000 12.25836770266816559895
148.90000 12.27486396231115059928
149.00000 12.29143164049481259612
149.10000 12.30806850048138138001
149.20000 12.32476986113030834308
149.30000 12.34153430916958558045
149.40000 12.35835829903211699239
149.50000 12.37524154546249654736
149.60000 12.39218558087111605373
149.70000 12.40919020140419960675
149.80000 12.42625455490696118388
149.90000 12.44337818140580343584
150.00000 12.46055792784998050626
150.10000 12.47779020181678643694
150.20000 12.49506916930410593715
150.30000 12.51239117023145180730
150.40000 12.52975079263466436801
150.50000 12.54714201342779892901
150.60000 12.56456424794437509027
150.70000 12.58201446870905485845
150.80000 12.59949065086458167653
150.90000 12.61699399858508294440
151.00000 12.63452461837421091658
151.10000 12.65208303435406639443
151.20000 12.66967111591362500904
151.30000 12.68728974578617401254
151.40000 12.70493529048479648335
151.50000 12.72260532455750589845
151.60000 12.74029563737933830211
151.70000 12.75800061879971849376
151.80000 12.77571193970281250721
151.90000 12.79342530433636447547
152.00000 12.81113382417723400154
152.10000 12.82883518893656221718
152.20000 12.84652518431571829843
152.30000 12.86420618391721829448
152.40000 12.88187651842595485449
152.50000 12.89953799606067287000
152.60000 12.91718997625869091638
152.70000 12.93482980183887073630
152.80000 12.95245790728651625059
152.90000 12.97007149819375513838
153.00000 12.98766868509175514223
153.10000 13.00525091416909187808
153.20000 13.02281910657569565551
153.30000 13.04037622340344902980
153.40000 13.05793078369716278991
153.50000 13.07548606749492888617
153.60000 13.09304849395686000718
153.70000 13.11062121626957842910
153.80000 13.12820960161887421409
153.90000 13.14581375044850542248
154.00000 13.16343290700324874793
154.10000 13.18106752148717277786
154.20000 13.19871460763104006892
154.30000 13.21637584468938292458
154.40000 13.23405224839769173865
154.50000 13.25174360877763888832
