# Supplementary material for: Direct tracking of H2 roaming reaction in real time
Source: Nat Commun. 2024 Aug 6;15:6656. doi: 10.1038/s41467-024-49671-6 (PMC11303762; doi:10.1038/s41467-024-49671-6)
Supplement: Supplementary file 8 — Source Data [file 41467_2024_49671_MOESM8_ESM.zip › SourceData/Data-Fig7-SuppInfo/FigS7.R27.dat]

# Bond Length
# X-Axis:  Time in Trajectory (femtosec)
# Y-Axis:  Bond Length (Angstroms)
#                  X                   Y
0 1.09375621605730771727
.10000 1.09420754661855627324
.20000 1.09522891097843102910
.30000 1.09681012698689101773
.40000 1.09893494102744772085
.50000 1.10157863202996090069
.60000 1.10471570721566188836
.70000 1.10831455593256556309
.80000 1.11234482663875413917
.90000 1.11678197395463005386
1.00000 1.12160577895132120257
1.10000 1.12679782147508609744
1.20000 1.13234980800899153947
1.30000 1.13825506741942510888
1.40000 1.14450928669452044774
1.50000 1.15110968388246999405
1.60000 1.15805043722672114019
1.70000 1.16532287555466789609
1.80000 1.17291382316263968566
1.90000 1.18080795652510743064
2.00000 1.18898328073148278395
2.10000 1.19741949055374908742
2.20000 1.20609054664316144784
2.30000 1.21497423208601424231
2.40000 1.22404663026781786079
2.50000 1.23328862331613194849
2.60000 1.24267751525083932372
2.70000 1.25219860183918109979
2.80000 1.26183431084314710831
2.90000 1.27156628717499427104
3.00000 1.28137974397834149624
3.10000 1.29125998552421657545
3.20000 1.30118718985317404637
3.30000 1.31114788844698979669
3.40000 1.32112527779692414755
3.50000 1.33110265206144037642
3.60000 1.34106704385612280245
3.70000 1.35100482971009396758
3.80000 1.36090500805677102188
3.90000 1.37075711465634932155
4.00000 1.38055302795075568223
4.10000 1.39028440538797672295
4.20000 1.39994323557207132926
4.30000 1.40952830570868636245
4.40000 1.41903020232199427278
4.50000 1.42844651170318589566
4.60000 1.43777108029825109568
4.70000 1.44700093969147096749
4.80000 1.45612846380358899981
4.90000 1.46514914059183749705
5.00000 1.47405659086142279627
5.10000 1.48284413265420448909
5.20000 1.49150769849069166646
5.30000 1.50004222043614492391
5.40000 1.50844638491827080250
5.50000 1.51671394366670210288
5.60000 1.52484898864576094783
5.70000 1.53284979142608751571
5.80000 1.54071669505980235548
5.90000 1.54845126850798892036
6.00000 1.55605218021568929647
6.10000 1.56352056730188234514
6.20000 1.57085384634662941006
6.30000 1.57804937216045303301
6.40000 1.58510416406335896042
6.50000 1.59201792557841508746
6.60000 1.59878957492035204976
6.70000 1.60542249590473846704
6.80000 1.61191960029866253872
6.90000 1.61829292494158794675
7.00000 1.62454601230405290112
7.10000 1.63069145716318756950
7.20000 1.63674116617258698434
7.30000 1.64270406935942056185
7.40000 1.64859160077109455107
7.50000 1.65441503225943882258
7.60000 1.66018452436769811012
7.70000 1.66590832978048344951
7.80000 1.67159333508661729169
7.90000 1.67724577686098229150
8.00000 1.68287234023885483789
8.10000 1.68847115933290373747
8.20000 1.69405036428259711879
8.30000 1.69961300193308711932
8.40000 1.70516937019171207021
8.50000 1.71073158925735629265
8.60000 1.71631619095491842301
8.70000 1.72194101725494651160
8.80000 1.72762078873258526206
8.90000 1.73337084195333111643
9.00000 1.73920010692214482740
9.10000 1.74511804291342996818
9.20000 1.75112551785187574543
9.30000 1.75722610314836832610
9.40000 1.76342732340689334119
9.50000 1.76973625339907641278
9.60000 1.77616536208597424612
9.70000 1.78272925661217553262
9.80000 1.78944090813359914089
9.90000 1.79631485068681653985
10.00000 1.80335761780740538728
10.10000 1.81057290414111742831
10.20000 1.81796120883010042294
10.30000 1.82552114550694810624
10.40000 1.83325202620070762599
10.50000 1.84115493886880688018
10.60000 1.84923268414658948781
10.70000 1.85748854341715927580
10.80000 1.86592230475145990200
10.90000 1.87453057880419758171
11.00000 1.88330138218130132608
11.10000 1.89221895723988559769
11.20000 1.90126298285744784023
11.30000 1.91041177880921787411
11.40000 1.91964640084652048400
11.50000 1.92894775298062440807
11.60000 1.93830034693181644696
11.70000 1.94768502696457570729
11.80000 1.95709275603738311931
11.90000 1.96650329861660796554
12.00000 1.97590743583296431705
12.10000 1.98528525695049677412
12.20000 1.99462974580797826825
12.30000 2.00392877986843634232
12.40000 2.01317674698571858901
12.50000 2.02236730931203493877
12.60000 2.03149848743753683357
12.70000 2.04056741721757382372
12.80000 2.04957337092966740174
12.90000 2.05851183121108147785
13.00000 2.06738130452463945076
13.10000 2.07617887346923940324
13.20000 2.08490424440692239672
13.30000 2.09355862889626284284
13.40000 2.10214166571451601585
13.50000 2.11065460716077371179
13.60000 2.11909656339936524375
13.70000 2.12746809918315813979
13.80000 2.13576351048658943043
13.90000 2.14397894829730079605
14.00000 2.15210740067892522453
14.10000 2.16014269533357448520
14.20000 2.16807734896405391138
14.30000 2.17590589200498282946
14.40000 2.18361983591054603700
14.50000 2.19121698121683056657
14.60000 2.19869161362411167950
14.70000 2.20603975769341020278
14.80000 2.21325815076077377133
14.90000 2.22034392432208573825
15.00000 2.22729294803939070883
15.10000 2.23410437052927319141
15.20000 2.24077441643508595284
15.30000 2.24730033478482799784
15.40000 2.25368040003191224452
15.50000 2.25990913195221192282
15.60000 2.26598903396000572966
15.70000 2.27192087828185601187
15.80000 2.27770637899554559771
15.90000 2.28335410030529430365
16.00000 2.28886947304165861645
16.10000 2.29425994365285469497
16.20000 2.29953396115865181627
16.30000 2.30469840714506504385
16.40000 2.30975734700011291034
16.50000 2.31471423980196743420
16.60000 2.31957343754363595273
16.70000 2.32433473622045239183
16.80000 2.32900387482459977121
16.90000 2.33358363256687245732
17.00000 2.33807772869038723068
17.10000 2.34249179138839246434
17.20000 2.34682869820082948464
17.30000 2.35109596889450686668
17.40000 2.35529117250097126924
17.50000 2.35942073591506777704
17.60000 2.36348101985757440099
17.70000 2.36747364136836801235
17.80000 2.37139483952166852141
17.90000 2.37524679123180797951
18.00000 2.37902243197011490474
18.10000 2.38272192327367483765
18.20000 2.38634018862881324940
18.30000 2.38987381133816351964
18.40000 2.39331772176742133444
18.50000 2.39666720310955980670
18.60000 2.39991722150848361297
18.70000 2.40306716340430235591
18.80000 2.40611549208698625177
18.90000 2.40906648812895988115
19.00000 2.41192736532052307986
19.10000 2.41470504159514273375
19.20000 2.41741082888118129650
19.30000 2.42005405965445325627
19.40000 2.42264262658217916530
19.50000 2.42518132596513285951
19.60000 2.42767166929385243011
19.70000 2.43011648469389219934
19.80000 2.43251514029697254009
19.90000 2.43487077203123862213
20.00000 2.43719068721140488441
20.10000 2.43948435310620510649
20.20000 2.44176541714412033729
20.30000 2.44405116891381797436
20.40000 2.44635914146288013906
20.50000 2.44870621501008160446
20.60000 2.45110352414866394194
20.70000 2.45355886322317525115
20.80000 2.45607476454524893601
20.90000 2.45865055211552989820
21.00000 2.46128296886278396886
21.10000 2.46396836992523100042
21.20000 2.46671236326998612625
21.30000 2.46951844198033880566
21.40000 2.47239880953174704443
21.50000 2.47536730801572153266
21.60000 2.47843865419783993490
21.70000 2.48162919123466147222
21.80000 2.48495330312623782310
21.90000 2.48842111510451542382
22.00000 2.49204232435426345027
22.10000 2.49581851554274674989
22.20000 2.49975074182307224693
22.30000 2.50383714235830442119
22.40000 2.50807201330703421251
22.50000 2.51245339815428218421
22.60000 2.51697569509937858676
22.70000 2.52163479405821175308
22.80000 2.52642845992717553537
22.90000 2.53135228033970017003
23.00000 2.53640259291954675292
23.10000 2.54157228511604603545
23.20000 2.54685064788122195062
23.30000 2.55222275839159462660
23.40000 2.55767755684918187851
23.50000 2.56319760775891018698
23.60000 2.56877318842458335091
23.70000 2.57439485645792106410
23.80000 2.58005599201257645884
23.90000 2.58575432559862500174
24.00000 2.59148630062479782347
24.10000 2.59725003738550362928
24.20000 2.60304242670764012270
24.30000 2.60886233133946721102
24.40000 2.61470491291713451738
24.50000 2.62056975356180893244
24.60000 2.62645196328526062003
24.70000 2.63235213805638093621
24.80000 2.63827107444288218652
24.90000 2.64420901488932981059
25.00000 2.65016660429886935816
25.10000 2.65614424272741633800
25.20000 2.66214047031519356675
25.30000 2.66815271932829961838
25.40000 2.67417746844987832793
25.50000 2.68020629114775417131
25.60000 2.68623824354840127423
25.70000 2.69226454023114155044
25.80000 2.69828243491262419031
25.90000 2.70428536370942184633
26.00000 2.71027087800334083138
26.10000 2.71623182911639558012
26.20000 2.72215989241943684912
26.30000 2.72804795946075698751
26.40000 2.73388882668059492546
26.50000 2.73967282664353920112
26.60000 2.74539555600591005254
26.70000 2.75105160938921682018
26.80000 2.75663948014734055829
26.90000 2.76215921270679109273
27.00000 2.76761129345741035910
27.10000 2.77299699990191118129
27.20000 2.77832100084961384938
27.30000 2.78358223103916942646
27.40000 2.78878333431713550893
27.50000 2.79392820471052906402
27.60000 2.79901575828504402509
27.70000 2.80405127657965627295
27.80000 2.80903506032534239709
27.90000 2.81397059865344008892
28.00000 2.81885948057241760764
28.10000 2.82370353109475712182
28.20000 2.82850395448159131612
28.30000 2.83326177926466935918
28.40000 2.83797701800842636774
28.50000 2.84265043745111227842
28.60000 2.84727801178950560166
28.70000 2.85185858753620530917
28.80000 2.85638815649204091150
28.90000 2.86086364220352173009
29.00000 2.86527840931557643983
29.10000 2.86962941741037356546
29.20000 2.87391243837542830590
29.30000 2.87812019153926231580
29.40000 2.88224916900465078440
29.50000 2.88629252223401639051
29.60000 2.89024285715404891475
29.70000 2.89409355213061486824
29.80000 2.89783981369743762446
29.90000 2.90147456255659770345
30.00000 2.90499452804062954572
30.10000 2.90839559738664162350
30.20000 2.91167793754563452748
30.30000 2.91483750764275022905
30.40000 2.91787951594201366880
30.50000 2.92080389191914081166
30.60000 2.92361406432842978961
30.70000 2.92631595484663959073
30.80000 2.92891322265682702489
30.90000 2.93141720718784756198
31.00000 2.93383517402545980178
31.10000 2.93617589574551885360
31.20000 2.93845185448834604518
31.30000 2.94067519669241948057
31.40000 2.94285550933544815789
31.50000 2.94500620586799443165
31.60000 2.94713785135663445436
31.70000 2.94926064500393047237
31.80000 2.95138210900672771561
31.90000 2.95351036267557388775
32.00000 2.95564780009594512580
32.10000 2.95779994608644889670
32.20000 2.95996461103608466773
32.30000 2.96214719214913423923
32.40000 2.96435070613549367865
32.50000 2.96658290576885782742
32.60000 2.96885024470366305473
32.70000 2.97116447980181669376
32.80000 2.97353841595194461681
32.90000 2.97598012859141920715
33.00000 2.97849896230752445766
33.10000 2.98109935601901735743
33.20000 2.98378386655702661334
33.30000 2.98655464701886879771
33.40000 2.98941049996383066159
33.50000 2.99235257692204445883
33.60000 2.99537762740409744150
33.70000 2.99848628999116819373
33.80000 3.00167284495129482123
33.90000 3.00493392017411923653
34.00000 3.00826573917730878378
34.10000 3.01166000143857540325
34.20000 3.01511549243822499383
34.30000 3.01862981265358207221
34.40000 3.02219902421746539746
34.50000 3.02582114192759252060
34.60000 3.02948660617834717635
34.70000 3.03318735839875212941
34.80000 3.03691223253060113851
34.90000 3.04065006326870833490
35.00000 3.04439100698415544376
35.10000 3.04812976926409745662
35.20000 3.05186528477962146106
35.30000 3.05559723891516828291
35.40000 3.05933002864630477578
35.50000 3.06306209799834126705
35.60000 3.06679420762561112543
35.70000 3.07052334324134393153
35.80000 3.07424163211238163077
35.90000 3.07794055897088434984
36.00000 3.08161418853512549827
36.10000 3.08525647005382682172
36.20000 3.08886604373142086570
36.30000 3.09244366677907327728
36.40000 3.09599322595334500838
36.50000 3.09951949816322336359
36.60000 3.10302806994796616519
36.70000 3.10652415152642906343
36.80000 3.11001213388903034356
36.90000 3.11349550499803998030
37.00000 3.11697968423504486594
37.10000 3.12046920658881041937
37.20000 3.12396697862205323279
37.30000 3.12747726122828909050
37.40000 3.13100050975482915203
37.50000 3.13453877725224512814
37.60000 3.13808848689596386913
37.70000 3.14164412475776765850
37.80000 3.14520064331578057751
37.90000 3.14875191179441763272
38.00000 3.15229390611630628137
38.10000 3.15582060593690908234
38.20000 3.15933063396568229458
38.30000 3.16282246516635833762
38.40000 3.16629372697543649730
38.50000 3.16974596025627896059
38.60000 3.17317307637402596186
38.70000 3.17657518118586326022
38.80000 3.17994551512820734995
38.90000 3.18327954903900954898
39.00000 3.18657395398459252516
39.10000 3.18982196267127109389
39.20000 3.19302045132864753469
39.30000 3.19616600307008459363
39.40000 3.19925680005435012281
39.50000 3.20228960677497125089
39.60000 3.20526602547838453202
39.70000 3.20818450484584816997
39.80000 3.21104623350162929415
39.90000 3.21385383348605323594
40.00000 3.21661090695439879775
40.10000 3.21932352905668677840
40.20000 3.22199746503748820066
40.30000 3.22464094344874310069
40.40000 3.22726398231086760907
40.50000 3.22987998082359091239
40.60000 3.23249671567613506832
40.70000 3.23512812858857261057
40.80000 3.23778195927319973076
40.90000 3.24046920967581483360
41.00000 3.24318937580909696713
41.10000 3.24594868986510629346
41.20000 3.24874532726789774139
41.30000 3.25157923121458013780
41.40000 3.25444432593353792035
41.50000 3.25734035167558135231
41.60000 3.26026089656364771116
41.70000 3.26320270447822471769
41.80000 3.26615904442266864941
41.90000 3.26912143847150468623
42.00000 3.27208723437059361050
42.10000 3.27504397613680906738
42.20000 3.27798649403242660767
42.30000 3.28090836858254851201
42.40000 3.28380542371818979246
42.50000 3.28667305027515628606
42.60000 3.28951132433268878084
42.70000 3.29232437982286308009
42.80000 3.29511359430581694779
42.90000 3.29788439323106048747
43.00000 3.30064416395739333263
43.10000 3.30339744956552268631
43.20000 3.30615105320991043190
43.30000 3.30891164688406269328
43.40000 3.31168517135913751399
43.50000 3.31447917982418468532
43.60000 3.31730136628585495176
43.70000 3.32016390561204071409
43.80000 3.32307478640008943148
43.90000 3.32604397644965001145
44.00000 3.32908131982894043573
44.10000 3.33218949207949456915
44.20000 3.33537106574141162678
44.30000 3.33862590414889101273
44.40000 3.34194622794098828091
44.50000 3.34532410508443860105
44.60000 3.34874735342963727738
44.70000 3.35220834530999877707
44.80000 3.35569470698423339155
44.90000 3.35919655356812963017
45.00000 3.36270832083738716881
45.10000 3.36622788072866510740
45.20000 3.36975304078948788475
45.30000 3.37328213498159682172
45.40000 3.37681886643479886845
45.50000 3.38036149511039721285
45.60000 3.38391341159167369141
45.70000 3.38747260209805977406
45.80000 3.39104177475978611689
45.90000 3.39462158668768263048
46.00000 3.39821899007259389424
46.10000 3.40183828130350723172
46.20000 3.40548722681233969710
46.30000 3.40917667718732347894
46.40000 3.41291558570044330945
46.50000 3.41671292634514437925
46.60000 3.42057670937957478223
46.70000 3.42451648977545441750
46.80000 3.42853623584701230732
46.90000 3.43263684619331673338
47.00000 3.43682105711819101686
47.10000 3.44108390484292027528
47.20000 3.44542325305687225664
47.30000 3.44983397138731880741
47.40000 3.45431050732921229088
47.50000 3.45884762664243421568
47.60000 3.46343965232339511020
47.70000 3.46808475845876638805
47.80000 3.47278005905038564392
47.90000 3.47752504188970578863
48.00000 3.48232064441443990357
48.10000 3.48716705939864601721
48.20000 3.49206844405504171383
48.30000 3.49702610219197534659
48.40000 3.50204270353989258718
48.50000 3.50712512408824672660
48.60000 3.51227471339273232538
48.70000 3.51749818422312764098
48.80000 3.52280126163568869583
48.90000 3.52818945420466331283
49.00000 3.53366969772345870283
49.10000 3.53924996614522834694
49.20000 3.54493679354047157600
49.30000 3.55073682334075556588
49.40000 3.55665377159894493995
49.50000 3.56269511467526505210
49.60000 3.56886226035104918841
49.70000 3.57515794875275405642
49.80000 3.58158645111687901582
49.90000 3.58814724449610623835
50.00000 3.59484102310602881547
50.10000 3.60166973176622622986
50.20000 3.60863009470990251564
50.30000 3.61572000513784252840
50.40000 3.62293769979156555741
50.50000 3.63028084769677289495
50.60000 3.63774525775362670597
50.70000 3.64532625891085364726
50.80000 3.65302213113745041817
50.90000 3.66082872540221417007
51.00000 3.66874141601871417584
51.10000 3.67675678700604291139
51.20000 3.68487249405430580904
51.30000 3.69308704660883941098
51.40000 3.70140049303544022748
51.50000 3.70981222377764020435
51.60000 3.71832268233339318396
51.70000 3.72693451299549936162
51.80000 3.73564705015088383416
51.90000 3.74446156040277705505
52.00000 3.75337985905849929070
52.10000 3.76240295165802250091
52.20000 3.77153172683897755382
52.30000 3.78077011493610915100
52.40000 3.79012020855618773341
52.50000 3.79958528025888635929
52.60000 3.80916646908756141854
52.70000 3.81886334568887133411
52.80000 3.82867350505380649126
52.90000 3.83859284894360735586
53.00000 3.84861779258722962111
53.10000 3.85874233407907141643
53.20000 3.86896566534183655321
53.30000 3.87928385382173342192
53.40000 3.88969804895045805662
53.50000 3.90020618526226123413
53.60000 3.91080935576230818651
53.70000 3.92150380559728642474
53.80000 3.93228394443801578330
53.90000 3.94314405879470754088
54.00000 3.95407105320111818549
54.10000 3.96505171718415294619
54.20000 3.97607182873989337592
54.30000 3.98711337351849075809
54.40000 3.99816293287629787660
54.50000 4.00920299014966315037
54.60000 4.02022281438355105507
54.70000 4.03120797861794771478
54.80000 4.04215328234172732738
54.90000 4.05304862756789534179
55.00000 4.06388705716251420529
55.10000 4.07466636787872486545
55.20000 4.08537950543287961014
55.30000 4.09602022615233188010
55.40000 4.10658365065878087002
55.50000 4.11706187362031274100
55.60000 4.12744699323891984007
55.70000 4.13773374601326903695
55.80000 4.14791387279750542315
55.90000 4.15798623611322215256
56.00000 4.16794821201763494272
56.10000 4.17780551736111813948
56.20000 4.18755892912207266528
56.30000 4.19721942010588719709
56.40000 4.20679480911845758638
56.50000 4.21629188911322883995
56.60000 4.22571934185648443899
56.70000 4.23508193154040409527
56.80000 4.24439048808789505325
56.90000 4.25364816937837490443
57.00000 4.26286294208716027774
57.10000 4.27204287700357707914
57.20000 4.28119326616715587863
57.30000 4.29031989647508685629
57.40000 4.29942368335943369841
57.50000 4.30850224885551150619
57.60000 4.31755348841736991398
57.70000 4.32656669763797816804
57.80000 4.33553703198231256902
57.90000 4.34445367084711814860
58.00000 4.35331754596721326746
58.10000 4.36212460852518517322
58.20000 4.37087737694904911639
58.30000 4.37958114395726203902
58.40000 4.38823907290532656548
58.50000 4.39685390488540112466
58.60000 4.40542750104073327718
58.70000 4.41396373358209639017
58.80000 4.42246135590973818969
58.90000 4.43092566440207841137
59.00000 4.43935747762432395896
59.10000 4.44776530017558368018
59.20000 4.45615462441295903468
59.30000 4.46453460474661345187
59.40000 4.47291026939128301579
59.50000 4.48128789001710980233
59.60000 4.48967376076681099423
59.70000 4.49807266717313049680
59.80000 4.50648841615309158890
59.90000 4.51492506469664455271
60.00000 4.52338663331922136500
60.10000 4.53187778391937661485
60.20000 4.54040375111333022958
60.30000 4.54896673457006058155
60.40000 4.55757098570225233963
60.50000 4.56621892358929720206
60.60000 4.57491254324735698547
60.70000 4.58365082611143057824
60.80000 4.59243094523956886900
60.90000 4.60124882373698629778
61.00000 4.61009795977775292219
61.10000 4.61897849679093007141
61.20000 4.62788601665522872890
61.30000 4.63681998424146287236
61.40000 4.64578275970250249065
61.50000 4.65477837485416699618
61.60000 4.66380739968569027956
61.70000 4.67287226114848981541
61.80000 4.68197697822938894467
61.90000 4.69112269464741243832
62.00000 4.70031388758421111469
62.10000 4.70955454475006584990
62.20000 4.71885095394143594262
62.30000 4.72820767999460869705
62.40000 4.73762917586370408826
62.50000 4.74712178196873310422
62.60000 4.75669154477794576282
62.70000 4.76634081559575426884
62.80000 4.77607400198845327732
62.90000 4.78589150242867499128
63.00000 4.79579691964880848206
63.10000 4.80578721064717970519
63.20000 4.81586241471348514686
63.30000 4.82601617637518906814
63.40000 4.83624915110760190040
63.50000 4.84655707315997672653
63.60000 4.85693856794442068635
63.70000 4.86739346802012709443
63.80000 4.87792117105893788960
63.90000 4.88852290216963185293
64.00000 4.89919723033294506699
64.10000 4.90994136260912997881
64.20000 4.92075445637780223511
64.30000 4.93163180939382375543
64.40000 4.94256714193808398081
64.50000 4.95355542763841494899
64.60000 4.96458871975373202716
64.70000 4.97565810591131753657
64.80000 4.98675733827614675923
64.90000 4.99787745902698178588
65.00000 5.00901099665053640217
65.10000 5.02015308600136217001
65.20000 5.03129773733079724207
65.30000 5.04244262191658458538
65.40000 5.05359038996682041141
65.50000 5.06474077656665465001
65.60000 5.07589714267123423159
65.70000 5.08705932074661382162
65.80000 5.09822856046244752900
65.90000 5.10940226463027669097
66.00000 5.12057862868143056893
66.10000 5.13174921607340434151
66.20000 5.14290806909320516973
66.30000 5.15405341799849800508
66.40000 5.16517991010593937859
66.50000 5.17629003097169971550
66.60000 5.18738302364207534329
66.70000 5.19846220408439634160
66.80000 5.20953096124766303322
66.90000 5.22058796420192502439
67.00000 5.23163308532804123675
67.10000 5.24266445800243828650
67.20000 5.25367866430418448751
67.30000 5.26467571371713264426
67.40000 5.27565430992981191938
67.50000 5.28661927933277601177
67.60000 5.29757666635698628659
67.70000 5.30853116577693268797
67.80000 5.31949451206418672436
67.90000 5.33046941484228009823
68.00000 5.34146423356480034757
68.10000 5.35248184808412031292
68.20000 5.36352351780431741214
68.30000 5.37458918755740809410
68.40000 5.38567925290700912902
68.50000 5.39679052097086681058
68.60000 5.40792373466536600713
68.70000 5.41907862782521360972
68.80000 5.43025274022222652568
68.90000 5.44144976603487537883
69.00000 5.45266614204886011926
69.10000 5.46390371163895969328
69.20000 5.47515802526401971977
69.30000 5.48642762085940581489
69.40000 5.49771144702711730088
69.50000 5.50900487030688692238
69.60000 5.52030769494074487681
69.70000 5.53161899177067328139
69.80000 5.54294128726996349735
69.90000 5.55427553023128300766
70.00000 5.56562811307780426695
70.10000 5.57700007797283431237
70.20000 5.58839599639333003486
70.30000 5.59981718449004368923
70.40000 5.61126557095571800739
70.50000 5.62274061645831213777
70.60000 5.63424255859942543883
70.70000 5.64576991912608851046
70.80000 5.65732134482256540661
70.90000 5.66889487131116235520
71.00000 5.68048716309059182790
71.10000 5.69209673468222077087
71.20000 5.70372034315577221919
71.30000 5.71535743767561750211
71.40000 5.72700571072406038333
71.50000 5.73866547318843111531
71.60000 5.75033920821702482633
71.70000 5.76202206104775339916
71.80000 5.77371801069544787999
71.90000 5.78542187787148328027
72.00000 5.79713648452526948093
72.10000 5.80885928645073997716
72.20000 5.82058782397559911605
72.30000 5.83232500847586510766
72.40000 5.84407019729965256001
72.50000 5.85582792479987410362
72.60000 5.86759682429706480595
72.70000 5.87938494235315400138
72.80000 5.89119441807007418338
72.90000 5.90302938963690066431
73.00000 5.91489464408192143075
73.10000 5.92679353391435426675
73.20000 5.93873617602886952828
73.30000 5.95072922125482029565
73.40000 5.96277710252940781516
73.50000 5.97488868261945111194
73.60000 5.98706678458040920490
73.70000 5.99931565946691956526
73.80000 6.01163525518506486842
73.90000 6.02402758356417222672
74.00000 6.03648825934259562359
74.10000 6.04901552282443725586
74.20000 6.06160550393359069511
74.30000 6.07424940831054450373
74.40000 6.08694213288659415032
74.50000 6.09967651388587983372
74.60000 6.11244421048495133011
74.70000 6.12524035913808038704
74.80000 6.13806205159584550774
74.90000 6.15090773926101089588
75.00000 6.16378260373944402143
75.10000 6.17669179195441157799
75.20000 6.18964371990327081378
75.30000 6.20264853013017335192
75.40000 6.21571145410129217655
75.50000 6.22884204515823310020
75.60000 6.24203965427439430649
75.70000 6.25530444664630212273
75.80000 6.26862853496783616840
75.90000 6.28200379655202055020
76.00000 6.29542238218953820182
76.10000 6.30887246885376499762
76.20000 6.32235004732646862007
76.30000 6.33585410415312514714
76.40000 6.34938443440228306357
76.50000 6.36294597322733834950
76.60000 6.37654422103336471482
76.70000 6.39018572338527575600
76.80000 6.40387561709750886694
76.90000 6.41761573389144264678
77.00000 6.43140944923233759432
77.10000 6.44525497337444362488
77.20000 6.45915456475179884667
77.30000 6.47311261074392247437
77.40000 6.48713214730839285374
77.50000 6.50121851152728137556
77.60000 6.51537871506131253530
77.70000 6.52961690339984647402
77.80000 6.54394029530565017363
77.90000 6.55835091086364484416
78.00000 6.57284851061881693205
78.10000 6.58743235067510958951
78.20000 6.60209560942841844876
78.30000 6.61683357648966413839
78.40000 6.63164146838005710955
78.50000 6.64651293034618266362
78.60000 6.66144856558571650734
78.70000 6.67644565316763437518
78.80000 6.69150666735399733921
78.90000 6.70663411039390160646
79.00000 6.72182956988534483923
79.10000 6.73708755768351284383
79.20000 6.75240369873980505626
79.30000 6.76776509848014745648
79.40000 6.78315865318901412469
79.50000 6.79856483040214892676
79.60000 6.81396776151523922074
79.70000 6.82935439035645594164
79.80000 6.84471253574143901022
79.90000 6.86004000409020938531
80.00000 6.87533782718965744931
80.10000 6.89060916606202531760
80.20000 6.90586271072586556672
80.30000 6.92110535890756397897
80.40000 6.93634439991707735849
80.50000 6.95158583643243234318
80.60000 6.96683112113699796405
80.70000 6.98207815357755788562
80.80000 6.99732326528487606074
80.90000 7.01255939037959235735
81.00000 7.02777891593674138966
81.10000 7.04296971703442723243
81.20000 7.05812164950774987703
81.30000 7.07322272164223597339
81.40000 7.08826110610176379950
81.50000 7.10322710108933515576
81.60000 7.11811150264520652654
81.70000 7.13290251083484246999
81.80000 7.14759167127145001684
81.90000 7.16217554272540851411
82.00000 7.17664416991604788592
82.10000 7.19099681768160706783
82.20000 7.20523219825766614412
82.30000 7.21935334257805946324
82.40000 7.23336496195691760008
82.50000 7.24727741052583138939
82.60000 7.26109465804633344335
82.70000 7.27482855686084192684
82.80000 7.28848476466624714313
82.90000 7.30206723407974380450
83.00000 7.31558192184340178891
83.10000 7.32902765198665354305
83.20000 7.34240549822263630065
83.30000 7.35571379187268269830
83.40000 7.36895109245345717812
83.50000 7.38211621476152324601
83.60000 7.39521154533648212391
83.70000 7.40823486110915627739
83.80000 7.42119005278297666640
83.90000 7.43408021466401719643
84.00000 7.44690521921623492875
84.10000 7.45966881472294318101
84.20000 7.47237299122340385865
84.30000 7.48501903931292615653
84.40000 7.49760680310924280467
84.50000 7.51013846353587544826
84.60000 7.52261285922776967146
84.70000 7.53502700390363564621
84.80000 7.54738113190754399442
84.90000 7.55967178771512540062
85.00000 7.57189597141865123234
85.10000 7.58405508435124698362
85.20000 7.59614710702011088955
85.30000 7.60817197176522817851
85.40000 7.62013969532632649622
85.50000 7.63205439531834049676
85.60000 7.64392726100327304782
85.70000 7.65576912576822682230
85.80000 7.66759382136175755317
85.90000 7.67940896988537783917
86.00000 7.69122160732227244280
86.10000 7.70303576047365886821
86.20000 7.71484949401872648093
86.30000 7.72666216395365638610
86.40000 7.73846570456353447293
86.50000 7.75025264777381305724
86.60000 7.76201648594551749551
86.70000 7.77374829039415193747
86.80000 7.78543966352145073253
86.90000 7.79708366956396075840
87.00000 7.80867665419852046776
87.10000 7.82021716554303880541
87.20000 7.83170791796182858641
87.30000 7.84315207245473470043
87.40000 7.85456123197788814589
87.50000 7.86594401071473429541
87.60000 7.87731450845584811476
87.70000 7.88868814399536268041
87.80000 7.90007857415215839320
87.90000 7.91149648123469748408
88.00000 7.92295386056135000637
88.10000 7.93445702031600899641
88.20000 7.94600526074548984123
88.30000 7.95759703242436120782
88.40000 7.96922859479153101298
88.50000 7.98089181593373059800
88.60000 7.99258088711362370032
88.70000 8.00429341751925033714
88.80000 8.01603053774734568282
88.90000 8.02779510779690988495
89.00000 8.03959824548273058791
89.10000 8.05145254083000851914
89.20000 8.06337099454415529002
89.30000 8.07536701590144446358
89.40000 8.08745616207649066228
89.50000 8.09965043240361083671
89.60000 8.11196085516461303393
89.70000 8.12439630727612893200
89.80000 8.13696185949307494970
89.90000 8.14965934199595854493
90.00000 8.16248415086320397322
90.10000 8.17542669519811669138
90.20000 8.18847135150945008177
90.30000 8.20160155936028143261
90.40000 8.21479866595097995771
90.50000 8.22804864885046726714
90.60000 8.24134218641005101179
90.70000 8.25467671467338568115
90.80000 8.26805561815122286251
90.90000 8.28148419598359192570
91.00000 8.29497462392146200349
91.10000 8.30853349729607818231
91.20000 8.32216568275818454940
91.30000 8.33586931752825645267
91.40000 8.34963669173988671457
91.50000 8.36345283910981350133
91.60000 8.37730203316903215974
91.70000 8.39115767182031921566
91.80000 8.40500274546921251628
91.90000 8.41880891026450368143
92.00000 8.43256195058731839495
92.10000 8.44624447162329063495
92.20000 8.45984674326958478619
92.30000 8.47336175924786065073
92.40000 8.48679440097855793460
92.50000 8.50014746086213494931
92.60000 8.51342989862898912212
92.70000 8.52665227353619716026
92.80000 8.53982710144438462916
92.90000 8.55296254864137704532
93.00000 8.56606717114184203266
93.10000 8.57914473977080071969
93.20000 8.59219418408877674964
93.30000 8.60520817245579480815
93.40000 8.61818352647865117393
93.50000 8.63110803038520657352
93.60000 8.64397517404336371339
93.70000 8.65677609180860123741
93.80000 8.66950484217074533609
93.90000 8.68215960426373410492
94.00000 8.69473671478567544094
94.10000 8.70723453853179494105
94.20000 8.71965517856405833228
94.30000 8.73199682503910442185
94.40000 8.74426278970268596536
94.50000 8.75645404936433158691
94.60000 8.76857547503384383111
94.70000 8.78063303317118474827
94.80000 8.79263210176964017389
94.90000 8.80457883012986601313
95.00000 8.81648045333794181378
95.10000 8.82833903104258904400
95.20000 8.84015464150277181111
95.30000 8.85192638037636415588
95.40000 8.86364856333536048889
95.50000 8.87531802328564449509
95.60000 8.88692936231148401941
95.70000 8.89848249478381566591
95.80000 8.90997597476558855844
95.90000 8.92141538447269027282
96.00000 8.93280667139220023543
96.10000 8.94415807487798149324
96.20000 8.95547992795522935730
96.30000 8.96678106905867307514
96.40000 8.97806815062761706145
96.50000 8.98934549986471484492
96.60000 9.00061419000114680507
96.70000 9.01187408471922670149
96.80000 9.02311874142981673750
96.90000 9.03434375471218163897
97.00000 9.04553712995342250615
97.10000 9.05669586663983102751
97.20000 9.06781194420952909518
97.30000 9.07888385812650430779
97.40000 9.08991201951581047314
97.50000 9.10089987729284933044
97.60000 9.11185641667925976762
97.70000 9.12278769855799066758
97.80000 9.13370441433381398868
97.90000 9.14461357247702402879
98.00000 9.15552324798069637887
98.10000 9.16644020965592727625
98.20000 9.17736717114205908461
98.30000 9.18830909866064529752
98.40000 9.19926328863099775993
98.50000 9.21023271589697672607
98.60000 9.22121446952677703524
98.70000 9.23220630681241871477
98.80000 9.24320718942407998211
98.90000 9.25421411015921978165
99.00000 9.26522469577883469907
99.10000 9.27623678474692667221
99.20000 9.28725310171990521056
99.30000 9.29827312955561657607
99.40000 9.30929923772493200008
99.50000 9.32033805855377758679
99.60000 9.33139593551034571038
99.70000 9.34247838610017871739
99.80000 9.35359867121900842141
99.90000 9.36476804324394358354
100.00000 9.37599923781428216045
100.10000 9.38730548237698505121
100.20000 9.39870105250044645763
100.30000 9.41019453739687572884
100.40000 9.42179130251578009341
100.50000 9.43349318910757469361
100.60000 9.44529180181073071753
100.70000 9.45718035778413184429
100.80000 9.46914411563943829703
100.90000 9.48117386887641671836
101.00000 9.49326462588318455434
101.10000 9.50541758122934860051
101.20000 9.51764151481447634797
101.30000 9.52994972410269329223
101.40000 9.54235910593617305623
101.50000 9.55488364532446831407
101.60000 9.56753517491704861304
101.70000 9.58031961720160983481
101.80000 9.59323151148042501987
101.90000 9.60626453134468913579
102.00000 9.61940899462669691927
102.10000 9.63265025222726541405
102.20000 9.64597569033392287659
102.30000 9.65937678297834078230
102.40000 9.67284315822343932209
102.50000 9.68637248043951694080
102.60000 9.69995824615678435962
102.70000 9.71359986927920559381
102.80000 9.72729422937190689355
102.90000 9.74103905647215850439
103.00000 9.75483041478497462044
103.10000 9.76866871203138918280
103.20000 9.78254913696854374251
103.30000 9.79647090894925283348
103.40000 9.81043213700278342636
103.50000 9.82442812467005633597
103.60000 9.83845886873442186267
103.70000 9.85251863769163341540
103.80000 9.86660585339994211324
103.90000 9.88071355924383631253
104.00000 9.89483865268888555816
104.10000 9.90897525989468802044
104.20000 9.92311882767010908074
104.30000 9.93726140215809156410
104.40000 9.95139911159963476218
104.50000 9.96552666841532264433
104.60000 9.97964094403781643388
104.70000 9.99373695457495018813
104.80000 10.00781452752088126946
104.90000 10.02187323023744897738
105.00000 10.03591652843809776572
105.10000 10.04994499767958929101
105.20000 10.06396324684917557156
105.30000 10.07797291296826219049
105.40000 10.09197505081765449367
105.50000 10.10597093262839342508
105.60000 10.11995796859082809501
105.70000 10.13393327993972930518
105.80000 10.14789432357535934544
105.90000 10.16183449297792883512
106.00000 10.17575261290534715994
106.10000 10.18964043499008850085
106.20000 10.20349863627672564604
106.30000 10.21732669443367656869
106.40000 10.23112672492531489120
106.50000 10.24490133450752174690
106.60000 10.25865544861342928220
106.70000 10.27239600396153925453
106.80000 10.28612812000730428389
106.90000 10.29985562830125303887
107.00000 10.31358006312172863426
107.10000 10.32730250009188023687
107.20000 10.34102037740285085838
107.30000 10.35473448280321671715
107.40000 10.36844337450545177061
107.50000 10.38214488462138540194
107.60000 10.39583909409110660269
107.70000 10.40952608969077900163
107.80000 10.42320564734386308942
107.90000 10.43687853885715199664
108.00000 10.45054330550168094943
108.10000 10.46420080710423867007
108.20000 10.47785423155881664224
108.30000 10.49150301723356509086
108.40000 10.50515223443477757581
108.50000 10.51880290161180841202
108.60000 10.53245554294196866798
108.70000 10.54611100184001476926
108.80000 10.55977148318130035849
108.90000 10.57343482720757115085
109.00000 10.58710358166226689534
109.10000 10.60077720863465746291
109.20000 10.61445381718635582099
109.30000 10.62813800977847671456
109.40000 10.64182345122493563349
109.50000 10.65551327133930231115
109.60000 10.66920374765043091873
109.70000 10.68289686786131058547
109.80000 10.69659042797811343777
109.90000 10.71028567864078964503
110.00000 10.72398601527510385441
110.10000 10.73769204318474575984
110.20000 10.75140654552668285434
110.30000 10.76512734176293894155
110.40000 10.77885109470540927928
110.50000 10.79257698144062347924
110.60000 10.80629734630627309576
110.70000 10.82000825654301430210
110.80000 10.83370656356530638703
110.90000 10.84738821425420359699
111.00000 10.86105031995842472075
111.10000 10.87469288912868564232
111.20000 10.88831714016215638994
111.30000 10.90192437545849058528
111.40000 10.91551610366807163550
111.50000 10.92909763859153195368
111.60000 10.94266731575761650688
111.70000 10.95622621392288522694
111.80000 10.96976990928879966359
111.90000 10.98329460506991954737
112.00000 10.99678867620697710750
112.10000 11.01024436694703883718
112.20000 11.02365197568587068100
112.30000 11.03700394305243509728
112.40000 11.05029417891098499238
112.50000 11.06352385807383704581
112.60000 11.07669331801855927866
112.70000 11.08980533881325619366
112.80000 11.10286466820693982649
112.90000 11.11587264297742842756
113.00000 11.12882780149001137378
113.10000 11.14172792243940948766
113.20000 11.15456834829900533520
113.30000 11.16734059937960341245
113.40000 11.18003864595154250578
113.50000 11.19265872404287148601
113.60000 11.20519696492132172104
113.70000 11.21765196595833953670
113.80000 11.23002208192223458194
113.90000 11.24231176165436180704
114.00000 11.25452319801003386780
114.10000 11.26665769797605060797
114.20000 11.27871632515677734385
114.30000 11.29070161085740499430
114.40000 11.30261374634119751666
114.50000 11.31445063695882673410
114.60000 11.32621284495152863362
114.70000 11.33789963659394014482
114.80000 11.34951605914199321372
114.90000 11.36106393532824019905
115.00000 11.37255148339971244467
115.10000 11.38399029533620957048
115.20000 11.39538694614355778787
115.30000 11.40675421078375827032
115.40000 11.41809400149000349785
115.50000 11.42941326793064211666
115.60000 11.44071245375933744781
115.70000 11.45199443384443843487
115.80000 11.46326029081255748487
115.90000 11.47451028180623488869
116.00000 11.48575102204827527228
116.10000 11.49698666921389450038
116.20000 11.50822478863573467346
116.30000 11.51947324753441145817
116.40000 11.53073759695094266956
116.50000 11.54202591714062995241
116.60000 11.55333844922276134390
116.70000 11.56468074507709875500
116.80000 11.57605184082833139762
116.90000 11.58745322233928157314
117.00000 11.59888306193079092894
117.10000 11.61034247889996567951
117.20000 11.62183104933684707538
117.30000 11.63334827010852452111
117.40000 11.64489806096682840343
117.50000 11.65647738034321413489
117.60000 11.66809089144016738534
117.70000 11.67973677857681859496
117.80000 11.69141869445188418276
117.90000 11.70313698616699948948
118.00000 11.71489717917067336989
118.10000 11.72670278639119428415
118.20000 11.73855913842227060575
118.30000 11.75047345138730995124
118.40000 11.76244918329299308348
118.50000 11.77449324132605717128
118.60000 11.78660851455481234437
118.70000 11.79879910383734773419
118.80000 11.81106343262163671629
118.90000 11.82340250918968756732
119.00000 11.83581643550076354427
119.10000 11.84830087950694304109
119.20000 11.86085472619136331355
119.30000 11.87347935887139191518
119.40000 11.88617103418173938569
119.50000 11.89893323988906998859
119.60000 11.91176665867565590804
119.70000 11.92467347500471393934
119.80000 11.93765640651803146040
119.90000 11.95071641466778342195
120.00000 11.96385394668595074620
120.10000 11.97706962718782060266
120.20000 11.99036460146016577335
120.30000 12.00373626432828621566
120.40000 12.01718650535161661888
120.50000 12.03071679756592890600
120.60000 12.04432897268320216318
120.70000 12.05802472702697686751
120.80000 12.07180741003081940734
120.90000 12.08567841578080382111
121.00000 12.09963949950861139291
121.10000 12.11368987900235128022
121.20000 12.12782792079847247698
121.30000 12.14205028427608678876
121.40000 12.15635623174000277289
121.50000 12.17074251604288932013
121.60000 12.18520834676354641443
121.70000 12.19975081128438459057
121.80000 12.21437316842698236054
121.90000 12.22907401979826925603
122.00000 12.24385037003593081724
122.10000 12.25870360741036923125
122.20000 12.27362857348310830005
122.30000 12.28862324599501260175
122.40000 12.30367950488560149734
122.50000 12.31879255534311690602
122.60000 12.33395169845714938212
122.70000 12.34914879885496399552
122.80000 12.36437159061539204758
122.90000 12.37961004378542611935
123.00000 12.39485872155112544911
123.10000 12.41010582713676942478
123.20000 12.42535090004443295038
123.30000 12.44059324879971308838
123.40000 12.45583733052872684311
123.50000 12.47108859850145559858
123.60000 12.48635517442864509196
123.70000 12.50164136461792764061
123.80000 12.51694776356640389091
123.90000 12.53227391075127275523
124.00000 12.54760914928899911181
124.10000 12.56293918264599416746
124.20000 12.57824819477092366378
124.30000 12.59351562243184736662
124.40000 12.60872433652163719156
124.50000 12.62385796924323764787
124.60000 12.63890416286641521584
124.70000 12.65385315874267603712
124.80000 12.66869760664840401415
124.90000 12.68343273859080312346
125.00000 12.69805657960256530845
125.10000 12.71256490059692871261
125.20000 12.72695713729597660893
125.30000 12.74123446143532043589
125.40000 12.75540068631185729087
125.50000 12.76946378079592659290
125.60000 12.78343659115599477850
125.70000 12.79733157819648744292
125.80000 12.81115805705463927401
125.90000 12.82492500939689705443
126.00000 12.83863553797571589900
126.10000 12.85228812799872612628
126.20000 12.86587724753765090110
126.30000 12.87939337822418560201
126.40000 12.89283202451377631381
126.50000 12.90618894698609315226
126.60000 12.91945979709113069849
126.70000 12.93265158501268060818
126.80000 12.94577110044913469850
126.90000 12.95882925838966365073
127.00000 12.97183984548117214381
127.10000 12.98481379472301096732
127.20000 12.99776472645735344401
127.30000 13.01070154079686819098
127.40000 13.02363429909159419499
127.50000 13.03656228422397405146
127.60000 13.04949109885692055833
127.70000 13.06241466739473096566
127.80000 13.07533294262039049818
127.90000 13.08823792380655036203
128.00000 13.10112771998097879775
128.10000 13.11400278960989088289
128.20000 13.12686515323677727006
128.30000 13.13972134465301360714
128.40000 13.15258574623461635617
128.50000 13.16547034697450526296
128.60000 13.17839136857643942084
128.70000 13.19135932677489458130
128.80000 13.20438923157697589688
128.90000 13.21748525065040501935
129.00000 13.23065021007157455869
129.10000 13.24388212286786400329
129.20000 13.25717871348783620975
129.30000 13.27053450564931088375
129.40000 13.28394321878778583030
129.50000 13.29740432044291868233
129.60000 13.31091369085961731975
129.70000 13.32446897491637375458
129.80000 13.33807144008630657026
129.90000 13.35172000773267414011
130.00000 13.36541582798458987025
130.10000 13.37915862294198977033
130.20000 13.39294726240979416782
130.30000 13.40678276508995278051
130.40000 13.42066726141837554200
130.50000 13.43460549014097399074
130.60000 13.44860251427429912499
130.70000 13.46266336334137116791
130.80000 13.47680086799259640971
130.90000 13.49102051156950098275
131.00000 13.50532978394133846854
131.10000 13.51973394018654495799
131.20000 13.53423433449125706396
131.30000 13.54883165083152105219
131.40000 13.56352350385474135777
131.50000 13.57830494140513107367
131.60000 13.59316995083369065430
131.70000 13.60811536043996064418
131.80000 13.62313691492803723410
131.90000 13.63823082561576239580
132.00000 13.65339753630403160392
132.10000 13.66863390728587038778
132.20000 13.68394044584563368524
132.30000 13.69931963019791724138
132.40000 13.71477314474468440159
132.50000 13.73030201592077143483
132.60000 13.74590975963490020757
132.70000 13.76160006361284283634
132.80000 13.77737208688874019117
