# Supplementary material for: Direct tracking of H2 roaming reaction in real time
Source: Nat Commun. 2024 Aug 6;15:6656. doi: 10.1038/s41467-024-49671-6 (PMC11303762; doi:10.1038/s41467-024-49671-6)
Supplement: Supplementary file 8 — Source Data [file 41467_2024_49671_MOESM8_ESM.zip › SourceData/Data-Fig7-SuppInfo/FigS7.R28.dat]

# Bond Length
# X-Axis:  Time in Trajectory (femtosec)
# Y-Axis:  Bond Length (Angstroms)
#                  X                   Y
0 1.09375621605730771727
.10000 1.10256680081254033739
.20000 1.11173914899674195111
.30000 1.12121506841684927473
.40000 1.13094642696548628337
.50000 1.14089123368049418981
.60000 1.15102279149806586269
.70000 1.16131994179252773218
.80000 1.17176906614784809312
.90000 1.18235603201150879061
1.00000 1.19306310252433839988
1.10000 1.20387742330521341162
1.20000 1.21477998266064624843
1.30000 1.22575728217498263411
1.40000 1.23680143851024041408
1.50000 1.24790357640684722896
1.60000 1.25906319142924673143
1.70000 1.27027230292170032813
1.80000 1.28152528253835086013
1.90000 1.29280874203959496585
2.00000 1.30410333641280129960
2.10000 1.31538814564143005279
2.20000 1.32663864974943346477
2.30000 1.33783512128139318033
2.40000 1.34896002056324856821
2.50000 1.36000151504143553288
2.60000 1.37095061510799870241
2.70000 1.38180215899708305528
2.80000 1.39254664697201436333
2.90000 1.40317487210789233118
3.00000 1.41367228352755080815
3.10000 1.42402468270918675112
3.20000 1.43421669727067394785
3.30000 1.44423522149440739915
3.40000 1.45406878447651162002
3.50000 1.46371178233318870828
3.60000 1.47316152945866733965
3.70000 1.48241761888140010058
3.80000 1.49148276080885359993
3.90000 1.50035896516167090219
4.00000 1.50904986806135734143
4.10000 1.51755593172014585882
4.20000 1.52587780880940791012
4.30000 1.53401075258747779091
4.40000 1.54195446956516845137
4.50000 1.54970547154870689641
4.60000 1.55725984428643121677
4.70000 1.56461599319225929993
4.80000 1.57177121240051982318
4.90000 1.57872012212994865596
5.00000 1.58546378745558234840
5.10000 1.59199533350478135124
5.20000 1.59831249314706915982
5.30000 1.60440909478972974313
5.40000 1.61027963299390953949
5.50000 1.61591955708135422021
5.60000 1.62131809133124768201
5.70000 1.62647347175753223226
5.80000 1.63137753213197097775
5.90000 1.63602968092544091227
6.00000 1.64042598179923985255
6.10000 1.64456995827541492884
6.20000 1.64846302533147524643
6.30000 1.65210886116442096879
6.40000 1.65551081433284512386
6.50000 1.65866957949375800324
6.60000 1.66158776631148798308
6.70000 1.66426441861261938114
6.80000 1.66669772888337494128
6.90000 1.66888667372323397074
7.00000 1.67083417000580880507
7.10000 1.67253819357466393255
7.20000 1.67400357320616254412
7.30000 1.67523317550304023341
7.40000 1.67623225993177926309
7.50000 1.67700638588199776717
7.60000 1.67755806988700096086
7.70000 1.67789219282378210843
7.80000 1.67800833838959215107
7.90000 1.67790763984761688074
8.00000 1.67759027156305362260
8.10000 1.67705290432263942935
8.20000 1.67629299141916118672
8.30000 1.67530939547445981605
8.40000 1.67409766998702916180
8.50000 1.67265518420773144118
8.60000 1.67097572729288919494
8.70000 1.66905883976958703263
8.80000 1.66689709259600066050
8.90000 1.66449064772139828325
9.00000 1.66183714581784457114
9.10000 1.65893736956703703040
9.20000 1.65578937342676529209
9.30000 1.65239460958240843566
9.40000 1.64875300024412389240
9.50000 1.64486265909528142586
9.60000 1.64072100147739926465
9.70000 1.63632569265167990272
9.80000 1.63167132824230260174
9.90000 1.62675878354137064729
10.00000 1.62158938681467695402
10.10000 1.61616036995744948875
10.20000 1.61047911949363689972
10.30000 1.60454689006149022544
10.40000 1.59836832585796694396
10.50000 1.59194474297728060307
10.60000 1.58527912383813343396
10.70000 1.57837255591130955269
10.80000 1.57122348961883840594
10.90000 1.56383283232863479870
11.00000 1.55619962906916283585
11.10000 1.54832436361571214539
11.20000 1.54020567050150805500
11.30000 1.53184421731911107541
11.40000 1.52323906017440348462
11.50000 1.51439079881614441879
11.60000 1.50530201664151104664
11.70000 1.49597511936295250672
11.80000 1.48641554854118772434
11.90000 1.47662879509983821796
12.00000 1.46662375028669162759
12.10000 1.45640600115867416045
12.20000 1.44598025925287098989
12.30000 1.43535161014331258526
12.40000 1.42452320610441443239
12.50000 1.41350041748985698698
12.60000 1.40228511582060229753
12.70000 1.39088721026005555832
12.80000 1.37931588787630514989
12.90000 1.36758429779337551444
13.00000 1.35570550123763973756
13.10000 1.34369669710578659292
13.20000 1.33157218256052495533
13.30000 1.31934562410651137157
13.40000 1.30703059636146238150
13.50000 1.29463808687486094675
13.60000 1.28218256273200034499
13.70000 1.26968051944022516770
13.80000 1.25714385716432628162
13.90000 1.24459167420965820953
14.00000 1.23203800791818106961
14.10000 1.21949703049289956030
14.20000 1.20698315692473521774
14.30000 1.19450903738649043341
14.40000 1.18209130701608663847
14.50000 1.16975121636354796311
14.60000 1.15751789000300120631
14.70000 1.14542388628053326448
14.80000 1.13351124723974397800
14.90000 1.12182100729216156001
15.00000 1.11039621158350499840
15.10000 1.09928335828074828543
15.20000 1.08852221520922575978
15.30000 1.07815341441791112105
15.40000 1.06821800721950011508
15.50000 1.05875937762175216541
15.60000 1.04981871433405110545
15.70000 1.04144037555973409648
15.80000 1.03366323275813578683
15.90000 1.02652868164800928761
16.00000 1.02007437497517797415
16.10000 1.01433458925297425745
16.20000 1.00934058361536221348
16.30000 1.00512535678889327281
16.40000 1.00171626381575736099
16.50000 .99913739314320530538
16.60000 .99740973459606859804
16.70000 .99654546575507532134
16.80000 .99655013613264837083
16.90000 .99741996870475778539
17.00000 .99914411191679451341
17.10000 1.00170464091617345366
17.20000 1.00508508999437455588
17.30000 1.00926419826079236585
17.40000 1.01422008771272125696
17.50000 1.01993437214852211293
17.60000 1.02638677170889142359
17.70000 1.03355272922720299882
17.80000 1.04140751480340298147
17.90000 1.04991901636507184467
18.00000 1.05905350938750965455
18.10000 1.06877519174988338611
18.20000 1.07904212546267163795
18.30000 1.08982008711025325824
18.40000 1.10107108884122463820
18.50000 1.11276143229804653398
18.60000 1.12485868350028751511
18.70000 1.13733014327195249977
18.80000 1.15014575537581322675
18.90000 1.16327580293282125846
19.00000 1.17669498437827973942
19.10000 1.19037189035275862397
19.20000 1.20428272330462334836
19.30000 1.21839777448335812363
19.40000 1.23269421236128143021
19.50000 1.24714268211700620955
19.60000 1.26172105751707259044
19.70000 1.27640637681774373059
19.80000 1.29118262452876897440
19.90000 1.30603620293696299971
20.00000 1.32095218255733996118
20.10000 1.33592231303807483040
20.20000 1.35093802518620372128
20.30000 1.36599103663311056149
20.40000 1.38107140031100491976
20.50000 1.39617026486671746478
20.60000 1.41128023430678005085
20.70000 1.42638882502422879855
20.80000 1.44149064146146991209
20.90000 1.45657815290563794725
21.00000 1.47164384483950463740
21.10000 1.48668623323584993772
21.20000 1.50170205820229200350
21.30000 1.51669529510050238040
21.40000 1.53167069912693701042
21.50000 1.54663156771708238659
21.60000 1.56158122382859099232
21.70000 1.57651911156763335952
21.80000 1.59143964724082452400
21.90000 1.60633484969604018113
22.00000 1.62119288734468607648
22.10000 1.63600232141736278160
22.20000 1.65075315698653140573
22.30000 1.66544190201820009329
22.40000 1.68007240709738459771
22.50000 1.69465124669354903820
22.60000 1.70918951923769998291
22.70000 1.72369795149643314762
22.80000 1.73818536874667081636
22.90000 1.75265469316719658279
23.00000 1.76710436571726006247
23.10000 1.78153100543016090388
23.20000 1.79592962830228957721
23.30000 1.81029524517908404078
23.40000 1.82462415620697075106
23.50000 1.83891916216700509969
23.60000 1.85318332084605164676
23.70000 1.86741961771531146137
23.80000 1.88163161838522473314
23.90000 1.89582161120871285419
24.00000 1.90998909416179651651
24.10000 1.92413230452949882382
24.20000 1.93824914050335644667
24.30000 1.95233733057609693394
24.40000 1.96639737610026320946
24.50000 1.98042835546378703126
24.60000 1.99443360099076750387
24.70000 2.00841569272822602091
24.80000 2.02237813827459082331
24.90000 2.03632250455103501024
25.00000 2.05025399091649130241
25.10000 2.06417473253985937846
25.20000 2.07808652653228084972
25.30000 2.09199179147385757613
25.40000 2.10589104493988482319
25.50000 2.11978312855112609984
25.60000 2.13366625139031526089
25.70000 2.14753927355473524993
25.80000 2.16140006287359952968
25.90000 2.17524598198778429556
26.00000 2.18907691553174988022
26.10000 2.20289339004432985746
26.20000 2.21669863210879435053
26.30000 2.23049505294004182868
26.40000 2.24428729790862560146
26.50000 2.25807844478884302554
26.60000 2.27187321791203833012
26.70000 2.28567369289341036507
26.80000 2.29948367098116180556
26.90000 2.31330303702670999627
27.00000 2.32713159072580165083
27.10000 2.34096684906450565481
27.20000 2.35481032174907879564
27.30000 2.36865928210243019747
27.40000 2.38252020573719374280
27.50000 2.39639486966839419496
27.60000 2.41028869841975569098
27.70000 2.42420731232788752183
27.80000 2.43815338157610584726
27.90000 2.45212654457493282118
28.00000 2.46612293440898846039
28.10000 2.48013476224518896605
28.20000 2.49415411374096929519
28.30000 2.50817605683014205748
28.40000 2.52219555082154563696
28.50000 2.53621333288132526527
28.60000 2.55023311332003529845
28.70000 2.56425629772805666789
28.80000 2.57828869265080554128
28.90000 2.59232821060933563262
29.00000 2.60637447074763222712
29.10000 2.62042283966996440923
29.20000 2.63446724626175605068
29.30000 2.64850239329342498519
29.40000 2.66252119097463710684
29.50000 2.67651983150769873013
29.60000 2.69049547833517088778
29.70000 2.70444207263734898434
29.80000 2.71835853401643838420
29.90000 2.73223423139451936704
30.00000 2.74606525795182078007
30.10000 2.75984631232211914267
30.20000 2.77357187200962939099
30.30000 2.78724381958557762625
30.40000 2.80086267015896372026
30.50000 2.81442660821809315127
30.60000 2.82794162811505004373
30.70000 2.84140866173963086270
30.80000 2.85482619346362310204
30.90000 2.86819176332162281732
31.00000 2.88149887037649209625
31.10000 2.89474383158613881517
31.20000 2.90791872736928464522
31.30000 2.92101985362184760348
31.40000 2.93404612883983131148
31.50000 2.94699752795230556162
31.60000 2.95987488082199177272
31.70000 2.97268191544016360472
31.80000 2.98542037762138282085
31.90000 2.99809452285597560010
32.00000 3.01070243048794179565
32.10000 3.02324619325866347811
32.20000 3.03572631094669006889
32.30000 3.04813893330897894622
32.40000 3.06048393820503491953
32.50000 3.07276172612553868356
32.60000 3.08497389611289904023
32.70000 3.09711700171256042265
32.80000 3.10919422089148364607
32.90000 3.12120444188361362135
33.00000 3.13314566472882010497
33.10000 3.14501663871258398148
33.20000 3.15681363873906880331
33.30000 3.16853555147310916202
33.40000 3.18017965800314495376
33.50000 3.19174851939324944053
33.60000 3.20324316412881774216
33.70000 3.21466775838219399652
33.80000 3.22602670107998331179
33.90000 3.23732411950626284521
34.00000 3.24856398906547629667
34.10000 3.25974940786818764934
34.20000 3.27087957893117795532
34.30000 3.28195518098967951156
34.40000 3.29297616153806980455
34.50000 3.30394411553070915437
34.60000 3.31486001264050364724
34.70000 3.32572819737963553262
34.80000 3.33655148065423980803
34.90000 3.34733537681556492105
35.00000 3.35808601794951047677
35.10000 3.36880893302425211910
35.20000 3.37951002476527653220
35.30000 3.39019339720582902323
35.40000 3.40086297440355570701
35.50000 3.41152570892643281572
35.60000 3.42218601208248176078
35.70000 3.43284618393251054210
35.80000 3.44350895906341443048
35.90000 3.45417465410045529735
36.00000 3.46484271089006289973
36.10000 3.47550928909980040640
36.20000 3.48617020806227991034
36.30000 3.49682535226010393897
36.40000 3.50747165723117426304
36.50000 3.51811034681745023857
36.60000 3.52874789402884376698
36.70000 3.53938676716320450222
36.80000 3.55003314623103202371
36.90000 3.56069249088025010820
37.00000 3.57136586998951985000
37.10000 3.58205344071483668310
37.20000 3.59275287365927800185
37.30000 3.60346440623547716485
37.40000 3.61418564421378332716
37.50000 3.62491821879087363225
37.60000 3.63566662090723054238
37.70000 3.64643724978478136432
37.80000 3.65723663465546073762
37.90000 3.66807218372226148316
38.00000 3.67895084006690690109
38.10000 3.68987525087231099469
38.20000 3.70084804968064042779
38.30000 3.71186594253941234655
38.40000 3.72292918826144207391
38.50000 3.73403627997881134673
38.60000 3.74519040046337297027
38.70000 3.75639030979755882981
38.80000 3.76764214122811828387
38.90000 3.77894866500472588782
39.00000 3.79031277550784718877
39.10000 3.80173810373005573241
39.20000 3.81322130073904837354
39.30000 3.82476187911378347025
39.40000 3.83635275553930259271
39.50000 3.84798602649749756078
39.60000 3.85965300905288634989
39.70000 3.87134198497368609828
39.80000 3.88304186414246633731
39.90000 3.89474243680400514363
40.00000 3.90643024377064744227
40.10000 3.91809593317889550625
40.20000 3.92972963219010780840
40.30000 3.94132431713364587969
40.40000 3.95287245173582599370
40.50000 3.96437079188942668206
40.60000 3.97581651305062115287
40.70000 3.98720486562817587059
40.80000 3.99853152835512852605
40.90000 4.00979157006458379331
41.00000 4.02097471063770805208
41.10000 4.03207308536998123694
41.20000 4.04307839023694914062
41.30000 4.05398194931551218420
41.40000 4.06478030380659072588
41.50000 4.07547748361158290426
41.60000 4.08607274485146678720
41.70000 4.09657601738256530549
41.80000 4.10699503015684205733
41.90000 4.11733563157935911305
42.00000 4.12760371400780188802
42.10000 4.13779887184841307868
42.20000 4.14792326162165155357
42.30000 4.15797747338546796990
42.40000 4.16795736740612547259
42.50000 4.17786617641518048660
42.60000 4.18770814769952658887
42.70000 4.19748706655255818192
42.80000 4.20720826973338699250
42.90000 4.21687526970018405357
43.00000 4.22649170847004028521
43.10000 4.23605381995472290765
43.20000 4.24555860400772232703
43.30000 4.25499956833875601275
43.40000 4.26436812415485537195
43.50000 4.27365785555523852583
43.60000 4.28286677793566210291
43.70000 4.29199469976991001409
43.80000 4.30104565059811937820
43.90000 4.31002408893047835596
44.00000 4.31893839718535462233
44.10000 4.32779264659491282333
44.20000 4.33658849362133967279
44.30000 4.34532450088022770212
44.40000 4.35399852461309407825
44.50000 4.36260535759011784579
44.60000 4.37113974947335674862
44.70000 4.37960090894021986342
44.80000 4.38799031848487559991
44.90000 4.39630853086598097554
45.00000 4.40456302313736907210
45.10000 4.41275908608004568006
45.20000 4.42090229633137221631
45.30000 4.42899702380268031717
45.40000 4.43704647373520305795
45.50000 4.44505753906369585478
45.60000 4.45303531763526438797
45.70000 4.46098170484345295302
45.80000 4.46890466707301779290
45.90000 4.47681223247759186159
46.00000 4.48470831044472724022
46.10000 4.49259742957078227458
46.20000 4.50048589604378162637
46.30000 4.50837604355947663887
46.40000 4.51627053476527245117
46.50000 4.52417227079296793658
46.60000 4.53208470279539237121
46.70000 4.54001093576953843002
46.80000 4.54795405664887956110
46.90000 4.55591632737498812814
47.00000 4.56389732217290357392
47.10000 4.57189613320458101590
47.20000 4.57991335325789760731
47.30000 4.58794430229661789864
47.40000 4.59598837692100783667
47.50000 4.60404420041315415692
47.60000 4.61211461776027417928
47.70000 4.62020039844344847006
47.80000 4.62830419805191715749
47.90000 4.63642837707658328925
48.00000 4.64457310369693718313
48.10000 4.65273696222545982860
48.20000 4.66091516901155367938
48.30000 4.66910140669893782507
48.40000 4.67729022440825238983
48.50000 4.68547644111417979926
48.60000 4.69365373085339562312
48.70000 4.70182335224814672109
48.80000 4.70998268242134835134
48.90000 4.71813646869969203098
49.00000 4.72628576637648942743
49.10000 4.73443432157950629226
49.20000 4.74258558989007598490
49.30000 4.75074191775368913272
49.40000 4.75890482759531554807
49.50000 4.76707630620540832978
49.60000 4.77526029256803968830
49.70000 4.78345930463801479177
49.80000 4.79167533167043778999
49.90000 4.79990926963593760803
50.00000 4.80816061441909404940
50.10000 4.81642891780808906811
50.20000 4.82470943904345394104
50.30000 4.83300009291351038351
50.40000 4.84129504375575110434
50.50000 4.84959423163526125538
50.60000 4.85789461111807158973
50.70000 4.86619633671700509203
50.80000 4.87449947897945723023
50.90000 4.88280396294024894574
51.00000 4.89111009993488083615
51.10000 4.89941638102641772191
51.20000 4.90772021500268493046
51.30000 4.91601742532560598327
51.40000 4.92430502438699465257
51.50000 4.93257714745243492983
51.60000 4.94083111468930902983
51.70000 4.94905857213460346009
51.80000 4.95725909652834264684
51.90000 4.96542528590411880743
52.00000 4.97355608141548957843
52.10000 4.98165043183933169881
52.20000 4.98970870683519961328
52.30000 4.99773242191036073879
52.40000 5.00572659809812225825
52.50000 5.01369365549402110655
52.60000 5.02163557681259861451
52.70000 5.02955497772536531600
52.80000 5.03744901467260510078
52.90000 5.04531864441969611462
53.00000 5.05316046114993265013
53.10000 5.06097050372811400363
53.20000 5.06875285798094519801
53.30000 5.07650580486588235320
53.40000 5.08423476283658640419
53.50000 5.09194473130207885213
53.60000 5.09964114035654473521
53.70000 5.10733046122825304694
53.80000 5.11501473085425238836
53.90000 5.12269738674128593113
54.00000 5.13037594275302596951
54.10000 5.13805023968479700968
54.20000 5.14571704897432151841
54.30000 5.15337436556854464275
54.40000 5.16101665002981752635
54.50000 5.16864471124694350469
54.60000 5.17626131703124122713
54.70000 5.18386487059124642070
54.80000 5.19146087287470558279
54.90000 5.19905072920595765175
55.00000 5.20663696788685277740
55.10000 5.21422473870737566236
55.20000 5.22181284845799505219
55.30000 5.22940171010087921702
55.40000 5.23699041594005592848
55.50000 5.24457613455015066005
55.60000 5.25215920935237834303
55.70000 5.25973691384550145543
55.80000 5.26731015139425789252
55.90000 5.27487972513326601252
56.00000 5.28244613042726636379
56.10000 5.29001209734391817297
56.20000 5.29758171009659840621
56.30000 5.30515766023319989324
56.40000 5.31274310445978556539
56.50000 5.32033919481981900450
56.60000 5.32794846521604411060
56.70000 5.33557141451503767612
56.80000 5.34320802171289228573
56.90000 5.35085889132847531494
57.00000 5.35852267371455656137
57.10000 5.36619933970375349491
57.20000 5.37388619386882810827
57.30000 5.38158322352762653994
57.40000 5.38929067778460062531
57.50000 5.39700485057805001784
57.60000 5.40472624100573663828
57.70000 5.41245624389158457056
57.80000 5.42019264469824909930
57.90000 5.42793370701061528725
58.00000 5.43568029882635757649
58.10000 5.44343175942695179480
58.20000 5.45118554615058026094
58.30000 5.45894005312578973002
58.40000 5.46669270514961358386
58.50000 5.47444140789076305919
58.60000 5.48218087505118714502
58.70000 5.48991108771799691338
58.80000 5.49762828883965198915
58.90000 5.50533086470904126349
59.00000 5.51301851810394339074
59.10000 5.52069370288798036301
59.20000 5.52835766947490473239
59.30000 5.53601612742764686393
59.40000 5.54367374914198932605
59.50000 5.55133775263089176055
59.60000 5.55901073563615273577
59.70000 5.56669425192672136576
59.80000 5.57438863185174774014
59.90000 5.58208799764478811463
60.00000 5.58978711078677843415
60.10000 5.59747721386000820225
60.20000 5.60515296539336203689
60.30000 5.61280797209391442048
60.40000 5.62044232496651459055
60.50000 5.62805433849763039048
60.60000 5.63564794071276244409
60.70000 5.64322620288510143290
60.80000 5.65079415409276787080
60.90000 5.65835440996991633297
61.00000 5.66590986836792171716
61.10000 5.67346287997312977925
61.20000 5.68101603552119891391
61.30000 5.68856994925394232863
61.40000 5.69612901950315728625
61.50000 5.70369348571029016511
61.60000 5.71126806582321085854
61.70000 5.71885573723485352266
61.80000 5.72645937942984102680
61.90000 5.73408587683119723260
62.00000 5.74174086136896289657
62.10000 5.74943130949983608898
62.20000 5.75716790564970408176
62.30000 5.76495591322084613216
62.40000 5.77280278233216624755
62.50000 5.78071552010466953405
62.60000 5.78870065475405283544
62.70000 5.79676153716633404864
62.80000 5.80490873958359486628
62.90000 5.81314414268982323847
63.00000 5.82147601955217195928
63.10000 5.82990562083409717354
63.20000 5.83843498531430081728
63.30000 5.84706104226901328832
63.40000 5.85578123542495395363
63.50000 5.86458878797286178490
63.60000 5.87348133179667133604
63.70000 5.88245384537413944000
63.80000 5.89150259798211410412
63.90000 5.90062999335884472979
64.00000 5.90983607783786165481
64.10000 5.91912298566569741788
64.20000 5.92849420562422410469
64.30000 5.93795513179966694163
64.40000 5.94751088832975571880
64.50000 5.95716847917204705273
64.60000 5.96693729926148964222
64.70000 5.97682439588147846396
64.80000 5.98683672828581487782
64.90000 5.99697940366047947293
65.00000 6.00725539657113296599
65.10000 6.01766524099820627434
65.20000 6.02820868192881988918
65.30000 6.03888811031393427323
65.40000 6.04970382172201881422
65.50000 6.06066088080342934476
65.60000 6.07176330698792968026
65.70000 6.08301645231944116266
65.80000 6.09442271613677943110
65.90000 6.10598612474651796108
66.00000 6.11770614730415112310
66.10000 6.12957985584933871656
66.20000 6.14160672194963978385
66.30000 6.15378086724104923258
66.40000 6.16609987973710980496
66.50000 6.17856052953995102317
66.60000 6.19116253640953929688
66.70000 6.20390614998042986997
66.80000 6.21678600315854526680
66.90000 6.22980182426102539982
67.00000 6.24294586320216299214
67.10000 6.25621195071314699460
67.20000 6.26958938595319813149
67.30000 6.28306583765561062419
67.40000 6.29663137626088128935
67.50000 6.31027524724112173176
67.60000 6.32398912149562445782
67.70000 6.33776973877767193846
67.80000 6.35161547186997144338
67.90000 6.36552813747531870887
68.00000 6.37951120584014649632
68.10000 6.39356865641567972049
68.20000 6.40770211425351763753
68.30000 6.42190967344792229755
68.40000 6.43618838880093689260
68.50000 6.45053078390964660932
68.60000 6.46492616276504738859
68.70000 6.47936435068302051107
68.80000 6.49383596389044924264
68.90000 6.50832978927136113207
69.00000 6.52283668661518766987
69.10000 6.53734884979882345577
69.20000 6.55186093717365158180
69.30000 6.56636671864555551339
69.40000 6.58086407862227466017
69.50000 6.59534980464455728932
69.60000 6.60982339857427658339
69.70000 6.62428306868433876409
69.80000 6.63872754244433501740
69.90000 6.65315535789087071578
70.00000 6.66755861058663660548
70.10000 6.68193212566313037971
70.20000 6.69626558205377633751
70.30000 6.71055000569029363968
70.40000 6.72477934646200863731
70.50000 6.73894510852173361134
70.60000 6.75304679374576820353
70.70000 6.76708015474783629372
70.80000 6.78104796921781110032
70.90000 6.79495111984081898737
71.00000 6.80878925048249675959
71.10000 6.82256206837621961696
71.20000 6.83627136022795689607
71.30000 6.84991864774071605178
71.40000 6.86350517980674361492
71.50000 6.87703791328955812671
71.60000 6.89052317606471736624
71.70000 6.90397159059138944831
71.80000 6.91739039842699640008
71.90000 6.93079012652713355843
72.00000 6.94417725683928664502
72.10000 6.95755999567456119539
72.20000 6.97094069327239363510
72.30000 6.98432160017778677316
72.40000 6.99770680722942264083
72.50000 7.01109723979841831433
72.60000 7.02450038583912386135
72.70000 7.03791948487640770623
72.80000 7.05136329333030464871
72.90000 7.06483990196819675957
73.00000 7.07835872736540529170
73.10000 7.09192534992621027095
73.20000 7.10554470127850226586
73.30000 7.11922198158689247652
73.40000 7.13295806801084454545
73.50000 7.14675398434100290529
73.60000 7.16061265312829220626
73.70000 7.17453325643738304917
73.80000 7.18851688538053028617
73.90000 7.20256507664783269051
74.00000 7.21667366440211151106
74.10000 7.23084142800255300965
74.20000 7.24506254610200035366
74.30000 7.25932932298039499819
74.40000 7.27363961151465078551
74.50000 7.28798859953128631401
74.60000 7.30237663146697740909
74.70000 7.31680626715987335359
74.80000 7.33128338177436706837
74.90000 7.34581183873647828137
75.00000 7.36040115729197194957
75.10000 7.37505633060053311481
75.20000 7.38978200630559872809
75.30000 7.40457936546627880088
75.40000 7.41945142108970210083
75.50000 7.43439620451768766235
75.60000 7.44941395177264934356
75.70000 7.46450344057915214783
75.80000 7.47966356662818090417
75.90000 7.49489176649302921739
76.00000 7.51018941766770620244
76.10000 7.52555417209450429719
76.20000 7.54098962436237542394
76.30000 7.55649123303898235919
76.40000 7.57206078967575378511
76.50000 7.58769845465448106193
76.60000 7.60340410785333702955
76.70000 7.61917686454790206689
76.80000 7.63502101506741106363
76.90000 7.65093452866785418030
77.00000 7.66691854146690409455
77.10000 7.68297438071831656944
77.20000 7.69910002751860602166
77.30000 7.71529432756191097210
77.40000 7.73155680631953967925
77.50000 7.74788315290195893645
77.60000 7.76427214192508839574
77.70000 7.78072205767903008699
77.80000 7.79723290485297739255
77.90000 7.81380834274951998582
78.00000 7.83044894182466398897
78.10000 7.84715708356147283770
78.20000 7.86393841241925037496
78.30000 7.88079251377632705151
78.40000 7.89772513798384857414
78.50000 7.91473368562221428835
78.60000 7.93182103898398605315
78.70000 7.94898684540048789229
78.80000 7.96622874570200877557
78.90000 7.98354714985594608155
79.00000 8.00094113600731348362
79.10000 8.01840736968719992209
79.20000 8.03594419649775815937
79.30000 8.05355024642759648064
79.40000 8.07122153871165897884
79.50000 8.08895733992570886768
79.60000 8.10675405133700846013
79.70000 8.12461068118522218215
79.80000 8.14252700413692211170
79.90000 8.16049968295299917169
80.00000 8.17852709217228184881
80.10000 8.19661110341957116815
80.20000 8.21474665306715347640
80.30000 8.23293500594326324480
80.40000 8.25117018494092145700
80.50000 8.26945004409325880534
80.60000 8.28777371377585332778
80.70000 8.30613747407379478896
80.80000 8.32454243775482232960
80.90000 8.34298663800643995733
81.00000 8.36147409104913749119
81.10000 8.38000556983036855546
81.20000 8.39858484308082703076
81.30000 8.41721541072544964721
81.40000 8.43589466834863935642
81.50000 8.45462315117155295671
81.60000 8.47339752410218270882
81.70000 8.49221412934129917538
81.80000 8.51106907859817572988
81.90000 8.52996032095982261257
82.00000 8.54888398459740474679
82.10000 8.56784136943635295734
82.20000 8.58683187936045478973
82.30000 8.60586182780353498280
82.40000 8.62493259627679641149
82.50000 8.64404796660945189597
82.60000 8.66320829019653665166
82.70000 8.68241295209304128385
82.80000 8.70166107751594747205
82.90000 8.72094725557407553800
83.00000 8.74026840628101077311
83.10000 8.75962016323048107999
83.20000 8.77899604480666114851
83.30000 8.79839441291716587705
83.40000 8.81781173990582541060
83.50000 8.83724905517327829938
83.60000 8.85670421099875052161
83.70000 8.87617979499818378932
83.80000 8.89567253318111974665
83.90000 8.91518492356092409507
84.00000 8.93471230220425172476
84.10000 8.95425220002262388812
84.20000 8.97379847673943478109
84.30000 8.99334831560248198974
84.40000 9.01289491942744220963
84.50000 9.03243356771972057220
84.60000 9.05196048982130721275
84.70000 9.07147302495956276213
84.80000 9.09096760235762802600
84.90000 9.11044023790535602018
85.00000 9.12988992992697585018
85.10000 9.14931386765685287909
85.20000 9.16870782467529608649
85.30000 9.18806735516114944854
85.40000 9.20738842856252046368
85.50000 9.22666675775721294148
85.60000 9.24589763587100287122
85.70000 9.26507273559770819352
85.80000 9.28418817624879897608
85.90000 9.30323859531136608589
86.00000 9.32221971371057098193
86.10000 9.34112756102736239686
86.20000 9.35996236750415572951
86.30000 9.37871971331471233875
86.40000 9.39740055221979989429
86.50000 9.41600747671315307776
86.60000 9.43453857395606814951
86.70000 9.45299444173162517997
86.80000 9.47137444987452705451
86.90000 9.48967668832811184514
87.00000 9.50790354743594356788
87.10000 9.52605128124334631959
87.20000 9.54412018633446379967
87.30000 9.56210892295590826585
87.40000 9.58001298627606245480
87.50000 9.59783257670704526860
87.60000 9.61556492981426442824
87.70000 9.63320759085892428584
87.80000 9.65076076609207011172
87.90000 9.66822313855219210413
88.00000 9.68559282244179414069
88.10000 9.70287080199123335724
88.20000 9.72005679262096698578
88.30000 9.73715265281935487023
88.40000 9.75415833685090432877
88.50000 9.77107530214607444461
88.60000 9.78790520043364539328
88.70000 9.80465014607522852228
88.80000 9.82130994378417934266
88.90000 9.83788454895324536507
89.00000 9.85437394273725539141
89.10000 9.87077496388404146055
89.20000 9.88708546923677604758
89.30000 9.90330658588266669440
89.40000 9.91943743982490168313
89.50000 9.93548030588003329670
89.60000 9.95143989691235586874
89.70000 9.96732388691784210147
89.80000 9.98314077120927910638
89.90000 9.99889610824719990499
90.00000 10.01459985352055891117
90.10000 10.03025628478245813960
90.20000 10.04586846067601066317
90.30000 10.06143731019922421501
90.40000 10.07696194797405196592
90.50000 10.09243729043698343850
90.60000 10.10786119792085391891
90.70000 10.12322828249817746843
90.80000 10.13853758035496951819
90.90000 10.15378828299256001382
91.00000 10.16898262846810059393
91.10000 10.18412362330038686181
91.20000 10.19921669566178008460
91.30000 10.21426562094113548219
91.40000 10.22927410543905603088
91.50000 10.24424640296107871786
91.60000 10.25918550323762300572
91.70000 10.27409565136284878261
91.80000 10.28898262384872530697
91.90000 10.30385335388790362029
92.00000 10.31871430132790332213
92.10000 10.33358007157258156792
92.20000 10.34845818201368584918
92.30000 10.36336027611768402135
92.40000 10.37829448462347304576
92.50000 10.39326413940230809912
92.60000 10.40827566455894748944
92.70000 10.42333325009125859522
92.80000 10.43843881422763334099
92.90000 10.45359457582180197687
93.00000 10.46880858843951736142
93.10000 10.48408328417535034987
93.20000 10.49942530573297616428
93.30000 10.51483878113834896091
93.40000 10.53032692134845355770
93.50000 10.54589529350590508696
93.60000 10.56154651602467733978
93.70000 10.57728605833178740734
93.80000 10.59311510517944858227
93.90000 10.60903742785956053014
94.00000 10.62505818409188759770
94.10000 10.64117837796514902496
94.20000 10.65739753747982322115
94.30000 10.67371480430206173306
94.40000 10.69012627790060298500
94.50000 10.70662642764685238459
94.60000 10.72321183114704677519
94.70000 10.73987809483389806693
94.80000 10.75662560700385258137
94.90000 10.77345645746011264770
95.00000 10.79037640951908591017
95.10000 10.80739047374235479464
95.20000 10.82450186673275972602
95.30000 10.84171232375047848465
95.40000 10.85901804894996018995
95.50000 10.87641189995317343580
95.60000 10.89388238405982607935
95.70000 10.91141479331924215525
95.80000 10.92899705861237753860
95.90000 10.94661286004643538658
96.00000 10.96425099330460420667
96.10000 10.98190463373694572350
96.20000 10.99956418564994783130
96.30000 11.01722637362748392392
96.40000 11.03488653237331661508
96.50000 11.05254165142398366343
96.60000 11.07018740250687897088
96.70000 11.08781973468043896841
96.80000 11.10543459817678634551
96.90000 11.12302535405350049317
97.00000 11.14058774314416501288
97.10000 11.15811613735100894876
97.20000 11.17560759358120984664
97.30000 11.19305503320429493545
97.40000 11.21045229713377800072
97.50000 11.22779207647033335460
97.60000 11.24506736799993564182
97.70000 11.26226729612829780665
97.80000 11.27938511348668332186
97.90000 11.29641116970951974032
98.00000 11.31334210349558907034
98.10000 11.33017274792167500251
98.20000 11.34690365642367653570
98.30000 11.36353080598745945952
98.40000 11.38005769693229630947
98.50000 11.39648061427447872794
98.60000 11.41280130412481158254
98.70000 11.42901376375726480820
98.80000 11.44511793842959924961
98.90000 11.46110760777033277043
99.00000 11.47698476808760951663
99.10000 11.49274687925301868300
99.20000 11.50839240848155994090
99.30000 11.52392176547871223875
99.40000 11.53933245042142808268
99.50000 11.55462138932167694763
99.60000 11.56978667854170075320
99.70000 11.58482147230685639969
99.80000 11.59972256185784815859
99.90000 11.61448926633018159766
100.00000 11.62911985972373577375
100.10000 11.64361467878549302863
100.20000 11.65797699425187577428
100.30000 11.67221329132380102772
100.40000 11.68632546394656937718
100.50000 11.70031855834677691020
100.60000 11.71419424884823224178
100.70000 11.72795065360990508972
100.80000 11.74159133268416900747
100.90000 11.75510866170419540796
101.00000 11.76850629626015877588
101.10000 11.78177981209379926850
101.20000 11.79493097799274957673
101.30000 11.80795788760668810677
101.40000 11.82086215394583645002
101.50000 11.83364685471228687535
101.60000 11.84631494878778748401
101.70000 11.85886695140045830845
101.80000 11.87130807316843243585
101.90000 11.88364008408639915587
102.00000 11.89586822159874970426
102.10000 11.90799742077436797090
102.20000 11.92003163135811481475
102.30000 11.93197571959237603945
102.40000 11.94383411411239418508
102.50000 11.95561124545913796249
102.60000 11.96731066814002284510
102.70000 11.97893542408164082010
102.80000 11.99048861027727259981
102.90000 12.00197292900417268725
103.00000 12.01339173411422557861
103.10000 12.02474801993501234298
103.20000 12.03604944863791260421
103.30000 12.04729958497534002450
103.40000 12.05850150918599835624
103.50000 12.06966200682438331551
103.60000 12.08078631832125404222
103.70000 12.09187566886717538085
103.80000 12.10293660409658594688
103.90000 12.11397301139848998631
104.00000 12.12499526405585859105
104.10000 12.13601300116937086334
104.20000 12.14703790980669492699
104.30000 12.15808548333774465241
104.40000 12.16916453241256821491
104.50000 12.18029128951742270277
104.60000 12.19146830834538978091
104.70000 12.20269995913564204356
104.80000 12.21398678262961769773
104.90000 12.22532292124608870447
105.00000 12.23670725472641189800
105.10000 12.24813333632623383844
105.20000 12.25960313465219803075
105.30000 12.27111883867848457729
105.40000 12.28268430139511482836
105.50000 12.29430989331641989744
105.60000 12.30600051012663496549
105.70000 12.31776142379133758159
105.80000 12.32959535495905883380
105.90000 12.34150080069522987024
106.00000 12.35347344455501713448
106.10000 12.36550396895448010190
106.20000 12.37758690752789665097
106.30000 12.38971560086231357882
106.40000 12.40188383789583799212
106.50000 12.41408627122242130586
106.60000 12.42632042801653332611
106.70000 12.43858499216048288203
106.80000 12.45087409434751291750
106.90000 12.46318474621900162740
107.00000 12.47550969596308718287
107.10000 12.48784352805375280419
107.20000 12.50017788619898000849
107.30000 12.51250837111164533425
107.40000 12.52483086537690536010
107.50000 12.53713996540024275085
107.60000 12.54943418041562541586
107.70000 12.56171050259095885044
107.80000 12.57396739942509155859
107.90000 12.58620024221301669021
108.00000 12.59840402398577627073
108.10000 12.61057610769730059916
108.20000 12.62270807526677295929
108.30000 12.63479353170240768062
108.40000 12.64682860703741805872
108.50000 12.65880697856591065574
108.60000 12.67072273059705935573
108.70000 12.68257521209714726760
108.80000 12.69436086825189478392
108.90000 12.70608015188244434679
109.00000 12.71773669822806954309
109.10000 12.72933245205835607254
109.20000 12.74087023087080971309
109.30000 12.75235387346214604723
109.40000 12.76378244211299615333
109.50000 12.77515500416906878948
109.60000 12.78646909293198893938
109.70000 12.79772376498543587782
109.80000 12.80891546100949172784
109.90000 12.82004048293709562418
110.00000 12.83110030525480694638
110.10000 12.84209468828142537613
110.20000 12.85302713286562699769
110.30000 12.86389772620934669408
110.40000 12.87470691168055289334
110.50000 12.88545795012369748565
110.60000 12.89615080072678120356
110.70000 12.90678635262352981046
110.80000 12.91736239635143161992
110.90000 12.92787926307718113661
111.00000 12.93833556838838524951
111.10000 12.94873177065561119811
111.20000 12.95906698886987774182
111.30000 12.96934317732798679758
111.40000 12.97956401891550438990
111.50000 12.98973096492741068964
111.60000 12.99985335484958460998
111.70000 13.00993709277493009354
111.80000 13.01998748870435743015
111.90000 13.03000904552671444537
112.00000 13.04000497135457383564
112.10000 13.04997576428435364318
112.20000 13.05991876663040350934
112.30000 13.06983318470339161505
112.40000 13.07971609382940696862
112.50000 13.08957205385577149121
112.60000 13.09940077717580179236
112.70000 13.10920982667452767780
112.80000 13.11900456513046572085
112.90000 13.12878871389577203748
113.00000 13.13857012275304637154
113.10000 13.14835040292359260487
113.20000 13.15812877368833930656
113.30000 13.16790764349226440913
113.40000 13.17768754581675456717
113.50000 13.18746948571112334310
113.60000 13.19725620400805130932
113.70000 13.20704850084930974544
113.80000 13.21685234430172485310
113.90000 13.22667218271024512503
114.00000 13.23651346770338159504
114.10000 13.24637958959481124532
114.20000 13.25627846755619418177
114.30000 13.26620997811993777881
114.40000 13.27617995160136415962
114.50000 13.28618638541180484217
114.60000 13.29623240150964719892
114.70000 13.30631332910517329968
114.80000 13.31642938738237743523
114.90000 13.32657853334144427575
115.00000 13.33676304803241977430
115.10000 13.34698006499676315448
115.20000 13.35723127734041295992
115.30000 13.36752000293165822798
115.40000 13.37784387942709548198
115.50000 13.38820516748813496460
115.60000 13.39860149752301574137
115.70000 13.40902973828826289101
115.80000 13.41948966159510851314
115.90000 13.42997648712614090703
116.00000 13.44048864307879246831
116.10000 13.45102667749859902864
116.20000 13.46158895998043018541
116.30000 13.47217369595582374296
116.40000 13.48278119366260426891
116.50000 13.49341119249754428086
116.60000 13.50406006017930890333
116.70000 13.51472619866270172747
116.80000 13.52540648688940512908
116.90000 13.53609770806235721595
117.00000 13.54679664778832501686
117.10000 13.55749797958402795203
117.20000 13.56819983459740321641
117.30000 13.57890038321435658067
117.40000 13.58959516096594394792
117.50000 13.60028291329974503041
117.60000 13.61096537974514870156
117.70000 13.62163970198804663714
117.80000 13.63230707450408043367
117.90000 13.64296675604397271082
118.00000 13.65362114110370355562
118.10000 13.66426813014864693305
118.20000 13.67490821211861004862
118.30000 13.68553816235043056554
118.40000 13.69615984331330735948
118.50000 13.70676977879507539224
118.60000 13.71736854287603515796
118.70000 13.72795833646799060680
118.80000 13.73854084528426184640
118.90000 13.74912305016559956163
119.00000 13.75971115304067711082
119.10000 13.77031022900551794246
119.20000 13.78092747133406837741
119.30000 13.79156785907284001860
119.40000 13.80223509870691196958
119.50000 13.81292989420662338865
119.60000 13.82365430910936806040
119.70000 13.83440778587345241479
119.80000 13.84518762430289349814
119.90000 13.85599275249763545429
120.00000 13.86682531990527383379
120.10000 13.87768507091615045920
120.20000 13.88857547489147642857
120.30000 13.89950209551709085967
120.40000 13.91046702714894472137
120.50000 13.92147524184811384962
120.60000 13.93252905800411384880
120.70000 13.94362807239023426183
120.80000 13.95477221347840561017
120.90000 13.96596058155875649756
121.00000 13.97718855973725497196
121.10000 13.98845800512440327496
121.20000 13.99976780858811243734
121.30000 14.01112382984038150849
121.40000 14.02252925017715910629
121.50000 14.03399046303691201136
121.60000 14.04551463230511180260
121.70000 14.05710866987123351661
121.80000 14.06877652710117504764
121.90000 14.08052298555565016268
122.00000 14.09235012484890683288
122.10000 14.10426031658668727649
122.20000 14.11625327360734201700
122.30000 14.12832977525599095895
122.40000 14.14048980782476289961
122.50000 14.15273711627772022045
122.60000 14.16507252647249949829
122.70000 14.17749605057603251808
122.80000 14.19001041053842919977
122.90000 14.20261538586111962871
123.00000 14.21530994783799991977
123.10000 14.22809227699757364769
123.20000 14.24096053862192962716
123.30000 14.25391423505280531193
123.40000 14.26695233361323037682
123.50000 14.28007406608152015294
123.60000 14.29328160726898992695
123.70000 14.30657607369261501037
123.80000 14.31995939391610146474
123.90000 14.33343483472771783892
124.00000 14.34700272932953059037
124.10000 14.36066662220333697834
124.20000 14.37442979174074925503
124.30000 14.38829363912879003487
124.40000 14.40226062703303533020
124.50000 14.41633509022279212642
124.60000 14.43052137031694361088
124.70000 14.44481925409348969469
124.80000 14.45922882165041331703
124.90000 14.47374960508630603828
125.00000 14.48837635279012207921
125.10000 14.50310379966212611675
125.20000 14.51792668482376652892
125.30000 14.53283385062149535617
125.40000 14.54782054695650966394
125.50000 14.56287906357118657508
125.60000 14.57800516481284554493
125.70000 14.59319218398061802212
125.80000 14.60844015126697228171
125.90000 14.62374562107704333819
126.00000 14.63910327873661119489
126.10000 14.65451423199926473768
126.20000 14.66997610321479017234
126.30000 14.68548302593908553525
126.40000 14.70103397278630194513
126.50000 14.71662438559287956660
126.60000 14.73225134075712136198
126.70000 14.74791001001894505389
126.80000 14.76359692282436299378
126.90000 14.77930672620015015026
127.00000 14.79503515922385363224
127.10000 14.81077362925546168446
127.20000 14.82651788264493343035
127.30000 14.84226173807348001923
127.40000 14.85799985695147326481
127.50000 14.87373004764635359556
127.60000 14.88944914212913385173
127.70000 14.90515549044947065157
127.80000 14.92084989481953068816
127.90000 14.93652808158987796036
128.00000 14.95218551642886084211
128.10000 14.96781417747631579675
128.20000 14.98340578709770511032
128.30000 14.99895176999182833228
128.40000 15.01444301233975179258
128.50000 15.02987466304220382602
128.60000 15.04524271644751499188
128.70000 15.06055108160567941174
128.80000 15.07580107707782803908
128.90000 15.09100017285067159640
129.00000 15.10614966694180479712
129.10000 15.12125649556120716490
129.20000 15.13632312608610374204
129.30000 15.15135202641711443645
129.40000 15.16634537743743985584
129.50000 15.18130640114851907602
129.60000 15.19624240816409851205
129.70000 15.21116088016259855638
129.80000 15.22607166373487157179
129.90000 15.24098273371143216583
130.00000 15.25590042605119391449
130.10000 15.27083083594144199110
130.20000 15.28577550166205993268
130.30000 15.30073173220307133948
130.40000 15.31569955369982438987
130.50000 15.33067426364003730344
130.60000 15.34565455133999815270
130.70000 15.36064305796882971108
130.80000 15.37564141714741603254
130.90000 15.39065106292654534367
131.00000 15.40567973957897126841
131.10000 15.42073244526319508505
131.20000 15.43581386199969696952
131.30000 15.45092857207012655601
131.40000 15.46608181954634559148
131.50000 15.48128053710658006045
131.60000 15.49653219400711599089
131.70000 15.51184276868215938273
131.80000 15.52722222714549158905
131.90000 15.54267800351940637217
132.00000 15.55821500320808010397
132.10000 15.57383659716657615349
132.20000 15.58954154194298300051
132.30000 15.60533018550914865582
132.40000 15.62119687797913262059
132.50000 15.63713846223515410360
132.60000 15.65315291409772180150
132.70000 15.66923871886072198403
132.80000 15.68540080519544773038
132.90000 15.70163965049902041599
133.00000 15.71796145366672541643
133.10000 15.73436865384121473743
133.20000 15.75086440209660366308
133.30000 15.76744636438817888519
133.40000 15.78411228417632614504
133.50000 15.80085792940845348451
133.60000 15.81768192102562795746
133.70000 15.83458207089861907858
133.80000 15.85155902532599472892
133.90000 15.86861793537414524136
134.00000 15.88576162912851969122
134.10000 15.90299694706994528133
134.20000 15.92032812827951734236
134.30000 15.93775809188190056461
134.40000 15.95528708091051553799
134.50000 15.97291762873915280117
134.60000 15.99064757804973950892
134.70000 16.00847841336258915842
134.80000 16.02641194771184583504
134.90000 16.04445226286484982167
135.00000 16.06260243060473062146
135.10000 16.08086622416407641698
135.20000 16.09924631930628608456
135.30000 16.11774311679969665597
135.40000 16.13635487522389611628
135.50000 16.15507895238392203878
135.60000 16.17391094013825711099
135.70000 16.19284499396696503806
135.80000 16.21187827173875001273
135.90000 16.23100813834128419078
136.00000 16.25023076671128384502
136.10000 16.26954995743428669471
136.20000 16.28896293303539321428
136.30000 16.30847230139196698387
136.40000 16.32808000574066271009
136.50000 16.34778577594228814220
136.60000 16.36759011184972825839
136.70000 16.38749641570712899602
136.80000 16.40750473440848957416
136.90000 16.42761920769205679971
137.00000 16.44784124076877147676
137.10000 16.46817057295688202515
137.20000 16.48860709344831225789
137.30000 16.50914876333307501158
137.40000 16.52978917309582626970
137.50000 16.55052191530227846669
137.60000 16.57133997491684436415
137.70000 16.59223480615619180974
137.80000 16.61320144493772759477
137.90000 16.63423311040247505885
138.00000 16.65532865863543984841
138.10000 16.67648559154275166730
138.20000 16.69770263225893599755
138.30000 16.71897815136765468223
138.40000 16.74031190721588675859
138.50000 16.76169677798930355056
138.60000 16.78312934372189720567
138.70000 16.80460050004364132310
138.80000 16.82610332736801542312
138.90000 16.84763040923123408247
139.00000 16.86917733017336562967
139.10000 16.89074265845987010015
139.20000 16.91232304008310976538
139.30000 16.93391837399900188853
139.40000 16.95553093205096305692
139.50000 16.97715736137207394059
139.60000 16.99879931445388880469
139.70000 17.02045172550719935797
139.80000 17.04211188730135053973
139.90000 17.06377570584707961104
140.00000 17.08543765127466671883
140.10000 17.10709433683224884787
140.20000 17.12874322228621652472
140.30000 17.15037917079846955066
140.40000 17.17200377437429402803
140.50000 17.19361121571791851827
140.60000 17.21520247463415691324
140.70000 17.23677516513860547373
140.80000 17.25832650123458523045
140.90000 17.27985507006485283270
141.00000 17.30135828856685459977
141.10000 17.32283526432419780401
141.20000 17.34428598755676652948
141.30000 17.36570915059497361498
141.40000 17.38710596240909782763
141.50000 17.40847775577994068052
141.60000 17.42982682000727739875
141.70000 17.45115639286093269867
141.80000 17.47247233361051855467
141.90000 17.49377343329763145586
142.00000 17.51506493983105390644
142.10000 17.53634602470349294515
142.20000 17.55761537672792853915
142.30000 17.57887208181600029018
142.40000 17.60011352501758722675
142.50000 17.62133780103230414205
142.60000 17.64254354276267614619
142.70000 17.66373054649526745888
142.80000 17.68489772935679150516
142.90000 17.70604915604218015128
143.00000 17.72718612019248248294
143.10000 17.74830836320247733147
143.20000 17.76941655191269919597
143.30000 17.79051016640304219243
143.40000 17.81158966914101690338
143.50000 17.83265000037574336960
143.60000 17.85369347027720760179
143.70000 17.87471855660211507096
143.80000 17.89572372720770966249
143.90000 17.91670745776876829117
144.00000 17.93766977090628123708
144.10000 17.95860963588609773866
144.20000 17.97952551492371836446
144.30000 18.00041373433083065255
144.40000 18.02127009129822680822
144.50000 18.04209411839310298414
144.60000 18.06288070468899487272
144.70000 18.08362717379757306967
144.80000 18.10433059661698731872
144.90000 18.12498902056950212706
145.00000 18.14560315860192066489
145.10000 18.16617056939664981081
145.20000 18.18669111422597400902
145.30000 18.20716499420390269342
145.40000 18.22759362310650703409
145.50000 18.24797334822585168058
145.60000 18.26830436133438740228
145.70000 18.28858169864672693558
145.80000 18.30880048796318606058
145.90000 18.32895969549106734027
146.00000 18.34905528467354092515
146.10000 18.36908593317416543028
146.20000 18.38905192888458836656
146.30000 18.40895635699042011284
146.40000 18.42880139084951449735
146.50000 18.44859181244164771007
146.60000 18.46832868499288432566
146.70000 18.48801343870219605374
146.80000 18.50764425717832950156
146.90000 18.52722101953636218886
147.00000 18.54673876482075756527
147.10000 18.56619286100152520981
147.20000 18.58557871817060207196
147.30000 18.60489591544370881864
147.40000 18.62413895024314942892
147.50000 18.64330724284629172886
147.60000 18.66240060226695487382
147.70000 18.68142151346684859657
147.80000 18.70036911130713483810
147.90000 18.71924634849458889934
148.00000 18.73805664489386156471
148.10000 18.75679905178306269951
148.20000 18.77547504711265621190
148.30000 18.79408529793213958637
148.40000 18.81262938889662494166
148.50000 18.83110541954449364448
148.60000 18.84951328426049837987
148.70000 18.86785232908785514379
148.80000 18.88612105825187704258
148.90000 18.90432606453290098349
149.00000 18.92246875087983861776
149.10000 18.94055827814307061693
149.20000 18.95859892140964619335
149.30000 18.97659930814752171991
149.40000 18.99456592867262655309
149.50000 19.01250110300917247523
149.60000 19.03040805522556313427
149.70000 19.04828387069478235625
149.80000 19.06612717723269043022
149.90000 19.08393545471114299115
150.00000 19.10170710870245753910
150.10000 19.11944209775583383771
150.20000 19.13714155751116870543
150.30000 19.15480856210458188979
150.40000 19.17244696548510471325
150.50000 19.19006224683487054582
150.60000 19.20766144191731113718
150.70000 19.22524830356991774164
150.80000 19.24283132924346972643
150.90000 19.26041774292429515060
151.00000 19.27801437787214121777
151.10000 19.29562889126480375883
151.20000 19.31326708020991460342
151.30000 19.33093456984312489191
151.40000 19.34863745034742750063
151.50000 19.36637761892972074554
151.60000 19.38415642210150449238
151.70000 19.40197934705583073644
151.80000 19.41985310766652014327
151.90000 19.43778365568883473161
152.00000 19.45578065484975598952
152.10000 19.47385596242095039081
152.20000 19.49201760316712314044
152.30000 19.51027018550168617833
152.40000 19.52861958756586051390
152.50000 19.54706233125880734065
152.60000 19.56559420779509573849
152.70000 19.58420927096953281532
152.80000 19.60290181878226415558
152.90000 19.62166895028323017599
153.00000 19.64050681726174295314
153.10000 19.65941771435952270839
153.20000 19.67840493701303525444
153.30000 19.69747016575633755311
153.40000 19.71661842057501502328
153.50000 19.73584884316704529416
153.60000 19.75516134802846908906
153.70000 19.77455391258338853959
153.80000 19.79402103958288713630
153.90000 19.81356203513568127642
154.00000 19.83317051699130125743
154.10000 19.85284291972547693939
154.20000 19.87257603169327416323
154.30000 19.89236516693289038617
154.40000 19.91220548360509963929
154.50000 19.93209022011509960945
154.60000 19.95201206027514910192
154.70000 19.97196222765372145645
154.80000 19.99193578456768653093
154.90000 20.01192282694868879050
155.00000 20.03191508425477526489
155.10000 20.05190538308040690521
155.20000 20.07188365957380692589
155.30000 20.09183994247908595458
155.40000 20.11176181467016578788
155.50000 20.13163754253093540431
155.60000 20.15145330772679035363
155.70000 20.17119726285524678845
155.80000 20.19086022683087665774
155.90000 20.21043270980965414718
156.00000 20.22991491396686522405
156.10000 20.24930189788729482065
156.20000 20.26859294070205061801
156.30000 20.28778945371064816739
156.40000 20.30688779525646564062
156.50000 20.32588454333205642594
156.60000 20.34477695172824940941
156.70000 20.36355791756099285802
156.80000 20.38222637310836070579
156.90000 20.40077888312429114447
157.00000 20.41921231574989035575
157.10000 20.43752814464354444133
157.20000 20.45572157984376751572
157.30000 20.47379348563726721659
157.40000 20.49173649880404840259
157.50000 20.50954843456583760774
157.60000 20.52722047881565966398
157.70000 20.54474985803180812239
157.80000 20.56212910410840699329
157.90000 20.57935627326902079258
158.00000 20.59642821849050603002
158.10000 20.61334319658747155552
158.20000 20.63009999360243042833
158.30000 20.64669788499519358431
158.40000 20.66313455113877440484
158.50000 20.67941048449026749963
158.60000 20.69552542380265348164
158.70000 20.71147936775089467920
158.80000 20.72727271200728906933
158.90000 20.74290730636860364215
159.00000 20.75838649552370676738
159.10000 20.77371309925594404207
159.20000 20.78889059401662732219
159.30000 20.80392478513249191755
159.40000 20.81881901711480367131
159.50000 20.83357900224946947413
159.60000 20.84820865314701324447
