# Supplementary material for: Direct tracking of H2 roaming reaction in real time
Source: Nat Commun. 2024 Aug 6;15:6656. doi: 10.1038/s41467-024-49671-6 (PMC11303762; doi:10.1038/s41467-024-49671-6)
Supplement: Supplementary file 8 — Source Data [file 41467_2024_49671_MOESM8_ESM.zip › SourceData/Data-Fig7-SuppInfo/FigS7.R29.dat]

# Bond Length
# X-Axis:  Time in Trajectory (femtosec)
# Y-Axis:  Bond Length (Angstroms)
#                  X                   Y
0 1.09375621605730771727
.10000 1.09380425179828223229
.20000 1.09434858442911141730
.30000 1.09539121781306974288
.40000 1.09692032691941669570
.50000 1.09891008131966830182
.60000 1.10133470195894581191
.70000 1.10415736645371342647
.80000 1.10734890459014768467
.90000 1.11087932510106605188
1.00000 1.11473411230257056308
1.10000 1.11889598184505068853
1.20000 1.12335988709985545753
1.30000 1.12812559025535804924
1.40000 1.13319314343539865948
1.50000 1.13856494884306007253
1.60000 1.14424045169710723699
1.70000 1.15021724601702960207
1.80000 1.15648294165975487595
1.90000 1.16302219226418891236
2.00000 1.16981057380500711560
2.10000 1.17682109413920687080
2.20000 1.18402370471583042542
2.30000 1.19138896727307324851
2.40000 1.19889314900786717273
2.50000 1.20651835280239313896
2.60000 1.21424881108609696674
2.70000 1.22207605813959059002
2.80000 1.22999079019804046661
2.90000 1.23798110718419285576
3.00000 1.24603432963020725916
3.10000 1.25413106840114602114
3.20000 1.26225630632609635617
3.30000 1.27039060184259864509
3.40000 1.27852105411604387861
3.50000 1.28664051791127734560
3.60000 1.29474292243248041629
3.70000 1.30282597914456710452
3.80000 1.31088733707325131061
3.90000 1.31892305416350957042
4.00000 1.32692854045008768889
4.10000 1.33489298114305777482
4.20000 1.34280561705222249193
4.30000 1.35065777406825005102
4.40000 1.35844092723202358616
4.50000 1.36614731297397060758
4.60000 1.37377381164549792126
4.70000 1.38131531493826564320
4.80000 1.38876560819347769446
4.90000 1.39611655733251727666
5.00000 1.40335994451494873781
5.10000 1.41048521784313641916
5.20000 1.41747593714108600383
5.30000 1.42432433058239934006
5.40000 1.43101884377914464973
5.50000 1.43755099434941785302
5.60000 1.44391378000384773667
5.70000 1.45009945327001623554
5.80000 1.45610148522724884967
5.90000 1.46191135172041126058
6.00000 1.46752197207026512036
6.10000 1.47292596225200674544
6.20000 1.47811763138966717353
6.30000 1.48309607291604679779
6.40000 1.48785795388336718734
6.50000 1.49240649591021279499
6.60000 1.49674370802151695566
6.70000 1.50087096178652213938
6.80000 1.50478965654140512503
6.90000 1.50849811926067710294
7.00000 1.51199406775390491278
7.10000 1.51527269116189116384
7.20000 1.51833117504614256010
7.30000 1.52116462631070934327
7.40000 1.52377526849237187637
7.50000 1.52616414767252346170
7.60000 1.52833518095540809283
7.70000 1.53028952034116733671
7.80000 1.53203053087234524603
7.90000 1.53355945657251906888
8.00000 1.53487245947309902209
8.10000 1.53596700546007823416
8.20000 1.53683715611446614971
8.30000 1.53747757271285098898
8.40000 1.53788283474067035312
8.50000 1.53804913125068927363
8.60000 1.53797731759801971404
8.70000 1.53766335380472666059
8.80000 1.53711352927817273831
8.90000 1.53632680045099779545
9.00000 1.53530636793410063677
9.10000 1.53405202603725275351
9.20000 1.53256667477894742326
9.30000 1.53084924868420665792
9.40000 1.52889956320681836997
9.50000 1.52671509233026186129
9.60000 1.52429466038394295754
9.70000 1.52163453552717447515
9.80000 1.51873470843363555493
9.90000 1.51559150520481606452
10.00000 1.51220385384973807770
10.10000 1.50856789787831558509
10.20000 1.50468410617611030842
10.30000 1.50055384203466687868
10.40000 1.49617682430052364449
10.50000 1.49155826845383415614
10.60000 1.48670236503948563537
10.70000 1.48161555586494838880
10.80000 1.47630158637928720475
10.90000 1.47076782761420233617
11.00000 1.46501209664664544025
11.10000 1.45903704490701674575
11.20000 1.45283658854325388992
11.30000 1.44640566616907305310
11.40000 1.43973809166459161236
11.50000 1.43283277639332357645
11.60000 1.42568922514445622782
11.70000 1.41830845233961713142
11.80000 1.41070291740607100794
11.90000 1.40288020900930810728
12.00000 1.39485410260177390353
12.10000 1.38663540257235607621
12.20000 1.37823246585654047275
12.30000 1.36964893259586779411
12.40000 1.36088762711180528977
12.50000 1.35194689487531277069
12.60000 1.34283085170620056021
12.70000 1.33353897517170453340
12.80000 1.32408219508835628780
12.90000 1.31447185339055472679
13.00000 1.30472401003047383944
13.10000 1.29485824024755698351
13.20000 1.28489034394846317562
13.30000 1.27484064399084797927
13.40000 1.26472263461084620536
13.50000 1.25455295278716713082
13.60000 1.24434266972647048257
13.70000 1.23410521546665541996
13.80000 1.22385489752216949650
13.90000 1.21360352665151727466
14.00000 1.20336760874389501742
14.10000 1.19316399210083439393
14.20000 1.18300566281780747864
14.30000 1.17291698012263425497
14.40000 1.16292052941118895701
14.50000 1.15304566607658692504
14.60000 1.14332691415097895437
14.70000 1.13380048063184379653
14.80000 1.12450772891519069363
14.90000 1.11548258128623415990
15.00000 1.10675636834038592307
15.10000 1.09835645592130062373
15.20000 1.09030387509033462115
15.30000 1.08261702533305839379
15.40000 1.07532037959205441630
15.50000 1.06844402514918861798
15.60000 1.06202793115812166006
15.70000 1.05611677494773275663
15.80000 1.05076235592164225570
15.90000 1.04601316889702684086
16.00000 1.04191102971606937490
16.10000 1.03848683975339812680
16.20000 1.03575775253193253615
16.30000 1.03373228906762895987
16.40000 1.03241147494494655098
16.50000 1.03179241277158071569
16.60000 1.03187756092910558067
16.70000 1.03266909036002428419
16.80000 1.03417237070519341930
16.90000 1.03639281419209000611
17.00000 1.03933465763150609948
17.10000 1.04299343008908737804
17.20000 1.04736260927579422539
17.30000 1.05242716274429177239
17.40000 1.05817068981048610407
17.50000 1.06456684872674858247
17.60000 1.07159558470674934001
17.70000 1.07923102823816180345
17.80000 1.08744950813405584987
17.90000 1.09622875645049560066
18.00000 1.10554855908277497967
18.10000 1.11538599822124358600
18.20000 1.12572511579026253863
18.30000 1.13654576795393506053
18.40000 1.14783106027716465519
18.50000 1.15956431352598981231
18.60000 1.17172724155496188583
18.70000 1.18430270963254998372
18.80000 1.19727355433417972075
18.90000 1.21062122739071447358
19.00000 1.22433258968141495763
19.10000 1.23838914876948110312
19.20000 1.25278228218074667979
19.30000 1.26749782742614592617
19.40000 1.28252708429373919401
19.50000 1.29785724679527062384
19.60000 1.31347984355223357953
19.70000 1.32938337716739936675
19.80000 1.34555497958871974143
19.90000 1.36198486306639986827
20.00000 1.37866133117673246794
20.10000 1.39557066763170398758
20.20000 1.41270245323811907083
20.30000 1.43004274670549621301
20.40000 1.44757110732253840463
20.50000 1.46527095665921120447
20.60000 1.48311844177867331918
20.70000 1.50109520730998272013
20.80000 1.51917910891013769232
20.90000 1.53735273487966970214
21.00000 1.55559992059076680836
21.10000 1.57390634408563205333
21.20000 1.59225655819468993010
21.30000 1.61063350659732644219
21.40000 1.62902130701535024458
21.50000 1.64739831383852035312
21.60000 1.66574661943586125952
21.70000 1.68404871162891247289
21.80000 1.70228913195878684138
21.90000 1.72045614848301204819
22.00000 1.73853888106823771432
22.10000 1.75653139341430502085
22.20000 1.77442292196505396699
22.30000 1.79220367940030744709
22.40000 1.80986855282531499097
22.50000 1.82740688694007060754
22.60000 1.84481079202014643895
22.70000 1.86207920763940651440
22.80000 1.87920866201015580567
22.90000 1.89619894886006093893
23.00000 1.91305146614851948681
23.10000 1.92976576103992476240
23.20000 1.94634093856240921437
23.30000 1.96277078974443676633
23.40000 1.97905039136096784734
23.50000 1.99517094386746721186
23.60000 2.01112948642572490129
23.70000 2.02692104942447129345
23.80000 2.04254701001812930121
23.90000 2.05800411105177338515
24.00000 2.07329877046097724250
24.10000 2.08842841595492566214
24.20000 2.10339517019650874732
24.30000 2.11819337085616430271
24.40000 2.13282269343210993507
24.50000 2.14727746087202247241
24.60000 2.16155594737240146226
24.70000 2.17565277059208140544
24.80000 2.18957061341099479051
24.90000 2.20330828195988043855
25.00000 2.21686794198571963561
25.10000 2.23025336115540917706
25.20000 2.24346416313120544573
25.30000 2.25649977783668305859
25.40000 2.26936319443781409010
25.50000 2.28204939209430784835
25.60000 2.29455427587865090361
25.70000 2.30687922878745431734
25.80000 2.31901696906038184341
25.90000 2.33096309144074608618
26.00000 2.34271667203377369911
26.10000 2.35427393440950282292
26.20000 2.36563209935336310316
26.30000 2.37679438824017758155
26.40000 2.38776008228402210216
26.50000 2.39853490112797816673
26.60000 2.40912109378129849124
26.70000 2.41952602804970874733
26.80000 2.42974948773530972011
26.90000 2.43979496461280532744
27.00000 2.44966042064160394925
27.10000 2.45934316726519481470
27.20000 2.46884080829323622876
27.30000 2.47815184419377336911
27.40000 2.48727284610675553444
27.50000 2.49620418492838842528
27.60000 2.50494382416752012878
27.70000 2.51349410960698294611
27.80000 2.52185440953160497869
27.90000 2.53002599175759457255
28.00000 2.53800881146145747576
28.10000 2.54580472046031056140
28.20000 2.55341843171737130781
28.30000 2.56085264029404862591
28.40000 2.56811101194652409052
28.50000 2.57519947349171380650
28.60000 2.58211919047010686206
28.70000 2.58887438470853583437
28.80000 2.59546446874658640548
28.90000 2.60189182673396320425
29.00000 2.60815918490053056807
29.10000 2.61426924392190331257
29.20000 2.62022613203574473472
29.30000 2.62603757316074973177
29.40000 2.63170967730352049940
29.50000 2.63724991813764210798
29.60000 2.64266364731382340177
29.70000 2.64795492430384849253
29.80000 2.65312469952921737899
29.90000 2.65817286401881696735
30.00000 2.66309638196310874714
30.10000 2.66789602167119699012
30.20000 2.67256786434114709086
30.30000 2.67711411031580796156
30.40000 2.68153633371356726802
30.50000 2.68584096813270014577
30.60000 2.69003527406705208059
30.70000 2.69413083282122733661
30.80000 2.69814038783473978077
30.90000 2.70207472902083150362
31.00000 2.70594524664875656459
31.10000 2.70976402083078075546
31.20000 2.71353446374447214242
31.30000 2.71726157518244827514
31.40000 2.72094750434347777403
31.50000 2.72459765473234598099
31.60000 2.72821429446405474257
31.70000 2.73180917312703231211
31.80000 2.73539277297319771945
31.90000 2.73898141234492498700
32.00000 2.74259133418269226471
32.10000 2.74623528798863117368
32.20000 2.74992336513474498679
32.30000 2.75366325831209797183
32.40000 2.75745777261991810905
32.50000 2.76130927783343385484
32.60000 2.76521751445505639087
32.70000 2.76918530466669925956
32.80000 2.77321770347803744147
32.90000 2.77731699825749095205
33.00000 2.78148945175799651098
33.10000 2.78574009445838288526
33.20000 2.79006652453359971851
33.30000 2.79446858861018511180
33.40000 2.79894573403165499813
33.50000 2.80348798925731087213
33.60000 2.80809545329534693864
33.70000 2.81276145518261110858
33.80000 2.81748286590424538822
33.90000 2.82225578998360813000
34.00000 2.82707419375190788429
34.10000 2.83193030337842177623
34.20000 2.83681574392416258671
34.30000 2.84172097263489259697
34.40000 2.84663471857314351838
34.50000 2.85155083745336723393
34.60000 2.85646260385480978906
34.70000 2.86136558586315565549
34.80000 2.86625778374974500478
34.90000 2.87113583322245483760
35.00000 2.87599849421900775792
35.10000 2.88083851191332833445
35.20000 2.88564706152987461981
35.30000 2.89041673379116735281
35.40000 2.89513890568466507214
35.50000 2.89980477210087369012
35.60000 2.90441046741916284535
35.70000 2.90895223602313553009
35.80000 2.91342881419985959470
35.90000 2.91783863004039344355
36.00000 2.92217994584539574346
36.10000 2.92645160727766007594
36.20000 2.93064977631156056906
36.30000 2.93476939457157348896
36.40000 2.93880331831921001048
36.50000 2.94274947355632025436
36.60000 2.94660165627083023941
36.70000 2.95035832368222690768
36.80000 2.95401523176066240134
36.90000 2.95757441782569521873
37.00000 2.96103086144606064624
37.10000 2.96438425472913345792
37.20000 2.96762954722687717075
37.30000 2.97076323495797961580
37.40000 2.97378263204979391782
37.50000 2.97668382319016206259
37.60000 2.97946380977383244335
37.70000 2.98212245270327556346
37.80000 2.98465991848736428197
37.90000 2.98707788413392395094
38.00000 2.98937594276146539005
38.10000 2.99155834092216894542
38.20000 2.99362349336468830431
38.30000 2.99557055724130791170
38.40000 2.99740015852838708026
38.50000 2.99910860692306373168
38.60000 3.00069204657392325351
38.70000 3.00214957454754409176
38.80000 3.00348000254504774353
38.90000 3.00468046133544789621
39.00000 3.00575626379086166914
39.10000 3.00670414390408555208
39.20000 3.00752659165966477743
39.30000 3.00822675554004738328
39.40000 3.00880302649425690184
39.50000 3.00925514766727615213
39.60000 3.00958222547349584787
39.70000 3.00978317580536023568
39.80000 3.00985611298447288416
39.90000 3.00980287618541556871
40.00000 3.00962292001323647548
40.10000 3.00931636254365918402
40.20000 3.00888355314259378534
40.30000 3.00832242903815082399
40.40000 3.00763459494483804223
40.50000 3.00681636600607852950
40.60000 3.00586616036110297071
40.70000 3.00478624264738672275
40.80000 3.00357449864657094374
40.90000 3.00223271392109109433
41.00000 3.00076254282457344859
41.10000 2.99916477745571692021
41.20000 2.99743808616525055323
41.30000 2.99557888260165834678
41.40000 2.99358517809014413886
41.50000 2.99145193305341277716
41.60000 2.98917545195092220100
41.70000 2.98675748137357144881
41.80000 2.98419662996140386700
41.90000 2.98149940354496800962
42.00000 2.97866800051986324083
42.10000 2.97570635233468559398
42.20000 2.97261953439117398261
42.30000 2.96940850527659801138
42.40000 2.96607030209518129014
42.50000 2.96260310628254759480
42.60000 2.95900386710088636882
42.70000 2.95526835026178291049
42.80000 2.95139379900073653319
42.90000 2.94737858093340292904
43.00000 2.94322288245827553398
43.10000 2.93892425978724398973
43.20000 2.93448473554285165240
43.30000 2.92990612365891341027
43.40000 2.92518798707689896051
43.50000 2.92033530167427863457
43.60000 2.91534881160625443262
43.70000 2.91023638369067882836
43.80000 2.90500146656503428347
43.90000 2.89964925049996348692
44.00000 2.89418560961974240827
44.10000 2.88861838944156830970
44.20000 2.88295018055220649003
44.30000 2.87718661830650116069
44.40000 2.87133164702547030593
44.50000 2.86539197102438325374
44.60000 2.85937275600454023770
44.70000 2.85328099594694668761
44.80000 2.84712581726097942389
44.90000 2.84091866736430875950
45.00000 2.83466859564888113923
45.10000 2.82838746462308448691
45.20000 2.82208461965654034851
45.30000 2.81577062178899792569
45.40000 2.80945480992771976638
45.50000 2.80314277839106868423
45.60000 2.79684468723202433030
45.70000 2.79056581159645829987
45.80000 2.78431686639380181017
45.90000 2.77810114984839959840
46.00000 2.77192922815590658073
46.10000 2.76580559303740652479
46.20000 2.75973485162868499800
46.30000 2.75371396402803608254
46.40000 2.74774399572048924166
46.50000 2.74181595778308942280
46.60000 2.73592402209454639672
46.70000 2.73005681464928491330
46.80000 2.72420368529741182420
46.90000 2.71834945829008526318
47.00000 2.71247680402929897571
47.10000 2.70656763173987581034
47.20000 2.70060343553547306080
47.30000 2.69456295921045422508
47.40000 2.68843389527974074008
47.50000 2.68220520919951238543
47.60000 2.67587160024448856214
47.70000 2.66943353245609020539
47.80000 2.66289134810021867703
47.90000 2.65624994531011708405
48.00000 2.64951255729690777398
48.10000 2.64268224402348456086
48.20000 2.63576346168524765821
48.30000 2.62876340614898243831
48.40000 2.62168743915536201357
48.50000 2.61454552525022979374
48.60000 2.60734941322869114223
48.70000 2.60011182999289474791
48.80000 2.59284528659405360980
48.90000 2.58556064372023577566
49.00000 2.57826586536105698022
49.10000 2.57097058236378893032
49.20000 2.56367803385760591885
49.30000 2.55639859910617225326
49.40000 2.54913665281914613954
49.50000 2.54190209081506520562
49.60000 2.53469956855738625030
49.70000 2.52753894715096329017
49.80000 2.52042356934563679301
49.90000 2.51335619215223849655
50.00000 2.50634127252515234958
50.10000 2.49938210620485158341
50.20000 2.49248054827735817176
50.30000 2.48564273690428005563
50.40000 2.47887707139119748646
50.50000 2.47219087228494555818
50.60000 2.46559025819194053693
50.70000 2.45908447616973906999
50.80000 2.45267677378247295213
50.90000 2.44637300407705611192
51.00000 2.44017652664494746385
51.10000 2.43409225791690155484
51.20000 2.42812299296823100612
51.30000 2.42227396976023337689
51.40000 2.41655367821635611190
51.50000 2.41096870736453151502
51.60000 2.40552444825218935042
51.70000 2.40022769034231417017
51.80000 2.39508173684281597629
51.90000 2.39008937572238080521
52.00000 2.38524974293783333383
52.10000 2.38056112150223943793
52.20000 2.37601955613521834497
52.30000 2.37162043675879973219
52.40000 2.36736053928631665024
52.50000 2.36323957128387641595
52.60000 2.35925478586162880755
52.70000 2.35540443379518159554
52.80000 2.35169062827702742878
52.90000 2.34811529719666874794
53.00000 2.34467679010860684554
53.10000 2.34137617159353528772
53.20000 2.33821358756059751026
53.30000 2.33518729605785582690
53.40000 2.33229844287260973165
53.50000 2.32954834565608446828
53.60000 2.32694171419075299536
53.70000 2.32448317949474523617
53.80000 2.32217898173181302265
53.90000 2.32003111842772488274
54.00000 2.31804458436545175954
54.10000 2.31621653044571806501
54.20000 2.31454451365403642348
54.30000 2.31302335217048770720
54.40000 2.31164919895753213742
54.50000 2.31042006082941549583
54.60000 2.30933464287876649867
54.70000 2.30840034080182894084
54.80000 2.30762043014985460584
54.90000 2.30700537961509747321
55.00000 2.30655908321594918558
55.10000 2.30628762812338738869
55.20000 2.30619392912846772154
55.30000 2.30627485287270129398
55.40000 2.30653070224547412157
55.50000 2.30695942136570750735
55.60000 2.30756081403156090255
55.70000 2.30833881640044341216
55.80000 2.30929930769097144333
55.90000 2.31044954998480761027
56.00000 2.31179686108273795276
56.10000 2.31334587164263009605
56.20000 2.31509709136074895635
56.30000 2.31705038109683752297
56.40000 2.31919771163089931158
56.50000 2.32153105686441334757
56.60000 2.32404116577052051150
56.70000 2.32671533139187441939
56.80000 2.32954000400486791039
56.90000 2.33250234995037036082
57.00000 2.33558684876478100107
57.10000 2.33877360766214394187
57.20000 2.34204258525949950327
57.30000 2.34536932905800573829
57.40000 2.34873019325613473069
57.50000 2.35209679132577365114
57.60000 2.35544575899892035701
57.70000 2.35874716007078639153
57.80000 2.36198101798066954744
57.90000 2.36511927386189130434
58.00000 2.36813506867260424006
58.10000 2.37099518669524084717
58.20000 2.37366036240928959065
58.30000 2.37608847832335570205
58.40000 2.37823175242805132302
58.50000 2.38004402575813710513
58.60000 2.38148226546955415281
58.70000 2.38251246656990233680
58.80000 2.38311042362895974976
58.90000 2.38325961895279046411
59.00000 2.38295054119992175720
59.10000 2.38217371998139547941
59.20000 2.38092205701593684068
59.30000 2.37918958334576607989
59.40000 2.37697147186793135899
59.50000 2.37427487588674113063
59.60000 2.37111635125335003034
59.70000 2.36752618935419592963
59.80000 2.36354212140951700027
59.90000 2.35920708525428093671
60.00000 2.35456740285344135654
60.10000 2.34966165850511336976
60.20000 2.34452762659560060045
60.30000 2.33919531371025108763
60.40000 2.33369822629426532287
60.50000 2.32806600815226027387
60.60000 2.32233064565427461440
60.70000 2.31652505363594114528
60.80000 2.31068338431512507381
60.90000 2.30483417308577755302
61.00000 2.29900749026726748505
61.10000 2.29322602000456989407
61.20000 2.28751236598559178149
61.30000 2.28188870203610062047
61.40000 2.27637547881363368019
61.50000 2.27098679267097456187
61.60000 2.26574306106959091796
61.70000 2.26065795794786257620
61.80000 2.25574126073426249237
61.90000 2.25099998205086621009
62.00000 2.24643833287851460665
62.10000 2.24205178889204073621
62.20000 2.23784154549154797837
62.30000 2.23380081529083519134
62.40000 2.22993043891732192301
62.50000 2.22622643329985640524
62.60000 2.22269012626726715299
62.70000 2.21932013025903948790
62.80000 2.21611585970341361121
62.90000 2.21307781601935542966
63.00000 2.21020015411998376776
63.10000 2.20748189477920747000
63.20000 2.20491806696620815729
63.30000 2.20250914367250698140
63.40000 2.20025785927104462189
63.50000 2.19816935895894973236
63.60000 2.19624975079201773372
63.70000 2.19450878119546379727
63.80000 2.19295477512989309708
63.90000 2.19159433438649863653
64.00000 2.19043240869788082123
64.10000 2.18947018356336608962
64.20000 2.18870688533412349202
64.30000 2.18814240237444327077
64.40000 2.18777201478856109807
64.50000 2.18759746697101475684
64.60000 2.18761463935698693248
64.70000 2.18782496892278839354
64.80000 2.18822301762434625935
64.90000 2.18881192059870690023
65.00000 2.18958635995865666609
65.10000 2.19054386965520505642
65.20000 2.19167856499396370767
65.30000 2.19298814278851038205
65.40000 2.19446494320825275743
65.50000 2.19610246283933664732
65.60000 2.19789358304286424794
65.70000 2.19982973405306984454
65.80000 2.20190406708216968132
65.90000 2.20410986540712166923
66.00000 2.20644048885484332702
66.10000 2.20889251744714821920
66.20000 2.21146024521920809500
66.30000 2.21413848988043202753
66.40000 2.21692210241722295838
66.50000 2.21980410524127105912
66.60000 2.22277502310377781516
66.70000 2.22582360305797817730
66.80000 2.22894135677747251045
66.90000 2.23211977051703029800
67.00000 2.23535012926521200047
67.10000 2.23863164063697625563
67.20000 2.24196089658539762855
67.30000 2.24534385366740655034
67.40000 2.24878100694998756030
67.50000 2.25227915953950965824
67.60000 2.25584259952173968160
67.70000 2.25947893907090888820
67.80000 2.26319061278761935395
67.90000 2.26698289266527108479
68.00000 2.27085801984822468116
68.10000 2.27481794762438077613
68.20000 2.27886532335063626945
68.30000 2.28299735701401984781
68.40000 2.28721464671551978936
68.50000 2.29151134909714117261
68.60000 2.29588472423029114068
68.70000 2.30032399862171589699
68.80000 2.30482226611012242711
68.90000 2.30936608196232067203
69.00000 2.31394227886630741686
69.10000 2.31853608716966059648
69.20000 2.32313421026853289288
69.30000 2.32772153574992728338
69.40000 2.33228814843813842160
69.50000 2.33682728199283055186
69.60000 2.34133121617190249257
69.70000 2.34579416086812697991
69.80000 2.35021323502123951425
69.90000 2.35458047306308900341
70.00000 2.35888880027906359975
70.10000 2.36313000941971028070
70.20000 2.36729494401141320901
70.30000 2.37137256030384226085
70.40000 2.37535216100581599635
70.50000 2.37922194047003525862
70.60000 2.38297252729967493429
70.70000 2.38659456534158729739
70.80000 2.39008068278750790794
70.90000 2.39342541239747013763
71.00000 2.39662644736992752731
71.10000 2.39968593441787710954
71.20000 2.40260847456758963293
71.30000 2.40540510356530174216
71.40000 2.40808602476780301587
71.50000 2.41066635525885248955
71.60000 2.41316211138622015287
71.70000 2.41559285240166249337
71.80000 2.41797766243300932608
71.90000 2.42033695907863209244
72.00000 2.42268805739410041778
72.10000 2.42505118579072470678
72.20000 2.42744063650298150808
72.30000 2.42986621017927651662
72.40000 2.43233530270890078203
72.50000 2.43485212012988583470
72.60000 2.43741816600660462050
72.70000 2.44003313605553316059
72.80000 2.44269697104532391074
72.90000 2.44540555172695230388
73.00000 2.44815693945506687976
73.10000 2.45094676826139983794
73.20000 2.45376946665207324647
73.30000 2.45661725415804242250
73.40000 2.45948149968423222534
73.50000 2.46235628272149113868
73.60000 2.46523073255669113240
73.70000 2.46809786898088788086
73.80000 2.47094806173460473244
73.90000 2.47377391521011879231
74.00000 2.47657097934179952305
74.10000 2.47933303549442506112
74.20000 2.48205467615058794457
74.30000 2.48473517775456304260
74.40000 2.48737160985868776157
74.50000 2.48996159107525190756
74.60000 2.49250506597318674336
74.70000 2.49499404046121921793
74.80000 2.49742381729913835624
74.90000 2.49978378473519185278
75.00000 2.50206256351634820586
75.10000 2.50425021888588441428
75.20000 2.50633633029787125575
75.30000 2.50831484275439394051
75.40000 2.51018188315846945521
75.50000 2.51193618602583134968
75.60000 2.51357911968451870333
75.70000 2.51511109775731378128
75.80000 2.51653448789997710215
75.90000 2.51784575172130034118
76.00000 2.51904092853252386372
76.10000 2.52011630910380801019
76.20000 2.52106082316888975133
76.30000 2.52187063689357388893
76.40000 2.52254009579292911583
76.50000 2.52306598241385673040
76.60000 2.52345035117970965797
76.70000 2.52369428383966507727
76.80000 2.52380035423822698218
76.90000 2.52377299419361407826
77.00000 2.52361100719346205660
77.10000 2.52331568679881986739
77.20000 2.52288092868311959896
77.30000 2.52230210086599261826
77.40000 2.52157236176358817577
77.50000 2.52068700750291486878
77.60000 2.51963960056235026622
77.70000 2.51843189761367182378
77.80000 2.51706366066990844394
77.90000 2.51553877606488109567
78.00000 2.51386272005891363868
78.10000 2.51204598461254287605
78.20000 2.51009364311473447466
78.30000 2.50801279488482673888
78.40000 2.50580645939665499937
78.50000 2.50347599316150822960
78.60000 2.50101988033422077394
78.70000 2.49843225613763640425
78.80000 2.49570430730445308497
78.90000 2.49283057945561154013
79.00000 2.48980356580875672903
79.10000 2.48661543417734781822
79.20000 2.48326507062335171887
79.30000 2.47975134436035743426
79.40000 2.47607510902092790291
79.50000 2.47223513767703738621
79.60000 2.46823328241173346349
79.70000 2.46406677900214384591
79.80000 2.45973649595419061831
79.90000 2.45523874968301198812
80.00000 2.45057175722177129640
80.10000 2.44573480456283321870
80.20000 2.44073531905837753827
80.30000 2.43557500206029376959
80.40000 2.43026360845032611454
80.50000 2.42480941752563308539
80.60000 2.41922299993654987572
80.70000 2.41351270188350158597
80.80000 2.40769067665449915451
80.90000 2.40176500554300690726
81.00000 2.39575093289202331471
81.10000 2.38965883926157961515
81.20000 2.38350567028694102076
81.30000 2.37730469363016233456
81.40000 2.37107148921241933944
81.50000 2.36481724087105724906
81.60000 2.35855500226134221904
81.70000 2.35229942855517439331
81.80000 2.34606446182900098078
81.90000 2.33986705007656364492
82.00000 2.33372877930619864051
82.10000 2.32767062901734445543
82.20000 2.32171604948430332377
82.30000 2.31587877704209725330
82.40000 2.31017493402231338468
82.50000 2.30460218721257834356
82.60000 2.29915848476110928580
82.70000 2.29383138659514378875
82.80000 2.28861310641292098670
82.90000 2.28349723152908595769
83.00000 2.27848527909530282310
83.10000 2.27358549481518288472
83.20000 2.26881015810027613689
83.30000 2.26417275533891185456
83.40000 2.25968136661034579590
83.50000 2.25533898590721833866
83.60000 2.25114241973047986895
83.70000 2.24708484151288778168
83.80000 2.24315833475526198754
83.90000 2.23935868994361865717
84.00000 2.23568516417696881401
84.10000 2.23213813935293888208
84.20000 2.22871931699328168227
84.30000 2.22542927249778037065
84.40000 2.22226134590961195524
84.50000 2.21921031860614779361
84.60000 2.21626761194446010430
84.70000 2.21342288445452736536
84.80000 2.21066905269174110271
84.90000 2.20800111153708434902
85.00000 2.20541405935053384024
85.10000 2.20290555879025372257
85.20000 2.20047275898180570955
85.30000 2.19811213551151661895
85.40000 2.19581801328479860888
85.50000 2.19358369583610827858
85.60000 2.19140314159239079977
85.70000 2.18927086915187358686
85.80000 2.18718278945610762137
85.90000 2.18513596966802045272
86.00000 2.18312876509311745177
86.10000 2.18116143505014318781
86.20000 2.17923211321855295387
86.30000 2.17734129479877361738
86.40000 2.17548706651912780338
86.50000 2.17366839696536969272
86.60000 2.17188440128888996079
86.70000 2.17013735739146244484
86.80000 2.16843100786375031950
86.90000 2.16676994602611192854
87.00000 2.16516265236448229291
87.10000 2.16361878318801808279
87.20000 2.16214670329027396456
87.30000 2.16075623558628195388
87.40000 2.15945895904714984699
87.50000 2.15826024153645567729
87.60000 2.15716698968577766432
87.70000 2.15618376040285583076
87.80000 2.15531107786695143687
87.90000 2.15455266585108102341
88.00000 2.15390604124321077591
88.10000 2.15336717812499408402
88.20000 2.15293666334660202887
88.30000 2.15261200415007441721
88.40000 2.15239269959991269247
88.50000 2.15227914599779551922
88.60000 2.15227407271680899185
88.70000 2.15237739146670094361
88.80000 2.15259219981421469425
88.90000 2.15291642526387911805
89.00000 2.15334963702530202924
89.10000 2.15388764903789724108
89.20000 2.15452667495438542783
89.30000 2.15525967235713850072
89.40000 2.15607874640259834828
89.50000 2.15697688061161193337
89.60000 2.15794358822351980406
89.70000 2.15897044206283657958
89.80000 2.16004849439844752759
89.90000 2.16116635773579447971
90.00000 2.16231474707568879402
90.10000 2.16348958240847556894
90.20000 2.16468463071690884123
90.30000 2.16589493214006112831
90.40000 2.16711835342627284021
90.50000 2.16835555945859580328
90.60000 2.16960263298167113926
90.70000 2.17085691432692081056
90.80000 2.17211219143579229623
90.90000 2.17336384562479551706
91.00000 2.17460423595168231245
91.10000 2.17582494404536138455
91.20000 2.17701792910600531875
91.30000 2.17817533934208336037
91.40000 2.17928786155248430503
91.50000 2.18034786333488537670
91.60000 2.18134265296353658404
91.70000 2.18226119637223994699
91.80000 2.18309078623427843919
91.90000 2.18382078842472785908
92.00000 2.18443936098029509938
92.10000 2.18494080068499796413
92.20000 2.18532347784967523329
92.30000 2.18559224740229164274
92.40000 2.18575437513230200556
92.50000 2.18581543952594497177
92.60000 2.18578465263026311697
92.70000 2.18566183092764833138
92.80000 2.18544226564830579603
92.90000 2.18511557296038691702
93.00000 2.18466647477137800289
93.10000 2.18407800516945822751
93.20000 2.18334103968482212011
93.30000 2.18244479064946795276
93.40000 2.18139083199618311772
93.50000 2.18018250133721603540
93.60000 2.17882643379641417457
93.70000 2.17733067320951504570
93.80000 2.17570356344999352487
93.90000 2.17394699057957712659
94.00000 2.17206654374008532584
94.10000 2.17005984546440561983
94.20000 2.16793041228748853030
94.30000 2.16568059407152651338
94.40000 2.16331367888940229850
94.50000 2.16083345439878822698
94.60000 2.15824461919820386239
94.70000 2.15555209871740284040
94.80000 2.15276228035958489570
94.90000 2.14987734351985764629
95.00000 2.14690061066785297050
95.10000 2.14383452570994853823
95.20000 2.14067807168196124351
95.30000 2.13743038842555057372
95.40000 2.13409082294170413781
95.50000 2.13065879890446091105
95.60000 2.12713349336636604049
95.70000 2.12351868111844026696
95.80000 2.11981702229650000515
95.90000 2.11603340453925726772
96.00000 2.11217266151089078051
96.10000 2.10823813517377585643
96.20000 2.10422963182895036428
96.30000 2.10015129241990563788
96.40000 2.09600426030626187751
96.50000 2.09179034936247853414
96.60000 2.08750928571563484674
96.70000 2.08316591530895589391
96.80000 2.07875817747928534757
96.90000 2.07428565450494305827
97.00000 2.06974389398133024181
97.10000 2.06512863212754861073
97.20000 2.06043798923966648941
97.30000 2.05567226008135839708
97.40000 2.05083853999626211432
97.50000 2.04594663919101272341
97.60000 2.04101005309626047417
97.70000 2.03604557147279981995
97.80000 2.03106560080023018443
97.90000 2.02607895884143666312
98.00000 2.02109291984955506152
98.10000 2.01610575301247528581
98.20000 2.01111367457958477280
98.30000 2.00611495474137772551
98.40000 2.00110258371203948630
98.50000 1.99607288248450487284
98.60000 1.99102000719781819072
98.70000 1.98594100472949598644
98.80000 1.98083012837067883689
98.90000 1.97568219952147162123
99.00000 1.97048973077709796015
99.10000 1.96524903336981697648
99.20000 1.95995491795627789128
99.30000 1.95460110075406434577
99.40000 1.94918881882977155559
99.50000 1.94372132344582771467
99.60000 1.93819784419805812557
99.70000 1.93262308722497672639
99.80000 1.92700238198114327084
99.90000 1.92133564083686325604
100.00000 1.91562872597040577997
100.10000 1.90988652164179639251
100.20000 1.90411907687597101076
100.30000 1.89834116257563145113
100.40000 1.89257242832843784404
100.50000 1.88683465687616624295
100.60000 1.88115334001059041789
100.70000 1.87554795130836364335
100.80000 1.87003975441299108228
100.90000 1.86464216967599442950
101.00000 1.85936141950939704873
101.10000 1.85420130148401093176
101.20000 1.84916244810481699333
101.30000 1.84424406267310509674
101.40000 1.83944399744161822633
101.50000 1.83476047716043850910
101.60000 1.83019084127311706968
101.70000 1.82573045899552215363
101.80000 1.82137166454460908306
101.90000 1.81710646592075061054
102.00000 1.81292489416908829648
102.10000 1.80881748712715623170
102.20000 1.80477513865689096265
102.30000 1.80079147833778911405
102.40000 1.79686028389299094107
102.50000 1.79297801386575847772
102.60000 1.78914064205360893143
102.70000 1.78535123583484266733
102.80000 1.78160756398175409183
102.90000 1.77791904506673194025
103.00000 1.77429385978366052620
103.10000 1.77075010956543498388
103.20000 1.76730439396188906776
103.30000 1.76398126452238715380
103.40000 1.76079908280161254745
103.50000 1.75778141179698450012
103.60000 1.75494003739444043718
103.70000 1.75228364941324496740
103.80000 1.74981503834262437167
103.90000 1.74753656381147001166
104.00000 1.74544422349326304675
104.10000 1.74353684877291882259
104.20000 1.74181583366181397220
104.30000 1.74028611142018828673
104.40000 1.73895288179007311480
104.50000 1.73782380953565025092
104.60000 1.73690363940001000851
104.70000 1.73619551576341770022
104.80000 1.73569525347769502967
104.90000 1.73539765021478578697
105.00000 1.73529071898082829572
105.10000 1.73536085303864106729
105.20000 1.73559276559969562463
105.30000 1.73596999168303597724
105.40000 1.73648098347808001556
105.50000 1.73711386133724694310
105.60000 1.73785948840836956774
105.70000 1.73871005581868077030
105.80000 1.73966288642771246538
105.90000 1.74071441247006397043
106.00000 1.74186313101977102499
106.10000 1.74311342443743459341
106.20000 1.74446499989194394842
106.30000 1.74592516112776151262
106.40000 1.74749719940376442366
106.50000 1.74918809782395901140
106.60000 1.75100120780312427516
106.70000 1.75294223666639968379
106.80000 1.75501360361394350076
106.90000 1.75722069934200353989
107.00000 1.75956703623675560149
107.10000 1.76205900349732897359
107.20000 1.76470431824739410082
107.30000 1.76750834698708000189
107.40000 1.77047957780060259016
107.50000 1.77362201667914575986
107.60000 1.77693631109080552774
107.70000 1.78042240436588530366
107.80000 1.78407294610450275725
107.90000 1.78787908225416631501
108.00000 1.79183165099459050715
108.10000 1.79591953342403400676
108.20000 1.80013653296798573694
108.30000 1.80447690258673025775
108.40000 1.80894083887809885444
108.50000 1.81352690394242566362
108.60000 1.81823696046279952415
108.70000 1.82306684947041917297
108.80000 1.82800878235554437393
108.90000 1.83305072586248960029
109.00000 1.83817524794291580625
109.10000 1.84336500019421004520
109.20000 1.84860173421021110974
109.30000 1.85387008112515802583
109.40000 1.85916153704539617124
109.50000 1.86446948298597797135
109.60000 1.86979370110261094547
109.70000 1.87514126921093601107
109.80000 1.88051520247431129348
109.90000 1.88592516249558534808
110.00000 1.89138010949597331330
110.10000 1.89688616294837260853
110.20000 1.90244859179190437329
110.30000 1.90807405931976340570
110.40000 1.91376397167910964934
110.50000 1.91951530024483003598
110.60000 1.92532926217958885516
110.70000 1.93120029907335091008
110.80000 1.93712753233440982962
110.90000 1.94311074108013720279
111.00000 1.94915457693893533847
111.10000 1.95526445425190502541
111.20000 1.96144886585554404046
111.30000 1.96771423863476680387
111.40000 1.97406796625673453533
111.50000 1.98051051391831798071
111.60000 1.98703499907827491693
111.70000 1.99363431974898546086
111.80000 2.00029472292109994457
111.90000 2.00700128113387112506
112.00000 2.01374135676481551472
112.10000 2.02050447113833430388
112.20000 2.02728146800240839176
112.30000 2.03406843814213881528
112.40000 2.04086198291138737160
112.50000 2.04765850951299982626
112.60000 2.05445733966247155073
112.70000 2.06126029856129524202
112.80000 2.06807079666557837112
112.90000 2.07489149307933690800
113.00000 2.08172956198685904139
113.10000 2.08859052993017278977
113.20000 2.09547666136418708623
113.30000 2.10239192917043895314
113.40000 2.10933312741468126784
113.50000 2.11629150107328078358
113.60000 2.12325990477237618843
113.70000 2.13022616054070653223
113.80000 2.13718080579065654306
113.90000 2.14411761468185322121
114.00000 2.15103042871573529955
114.10000 2.15791626856303208139
114.20000 2.16477519500455289192
114.30000 2.17160381057894628110
114.40000 2.17840703879555071547
114.50000 2.18518660755986695663
114.60000 2.19194499848445102356
114.70000 2.19868798720623386226
114.80000 2.20542526149017346381
114.90000 2.21216430477191273207
115.00000 2.21891197239435345744
115.10000 2.22567367654312702032
115.20000 2.23245059853717703716
115.30000 2.23923777491828678734
115.40000 2.24602565291271773577
115.50000 2.25280042370623678822
115.60000 2.25955093023658132369
115.70000 2.26626036736867460932
115.80000 2.27292217367027329548
115.90000 2.27952917744366676487
116.00000 2.28608096308945278789
116.10000 2.29257551067113163473
116.20000 2.29901935033396358753
116.30000 2.30541144219616468875
116.40000 2.31175829601885499538
116.50000 2.31805938870361990559
116.60000 2.32431729621646106271
116.70000 2.33053260471378087090
116.80000 2.33670512256917004431
116.90000 2.34284191849578276235
117.00000 2.34894685648313465627
117.10000 2.35503099254532104766
117.20000 2.36110488474040475015
117.30000 2.36718189612754515928
117.40000 2.37327051533553587018
117.50000 2.37938154356336890537
117.60000 2.38551334066883809577
117.70000 2.39166269476404218132
117.80000 2.39781437416681610817
117.90000 2.40395536844988035231
118.00000 2.41006550913393223474
118.10000 2.41612643807500272963
118.20000 2.42212734031573988176
118.30000 2.42806468618177468851
118.40000 2.43393888681988069344
118.50000 2.43975590913968276835
118.60000 2.44552635704483872160
118.70000 2.45125844768926803590
118.80000 2.45695347116912248619
118.90000 2.46261046265035591397
119.00000 2.46822126252955693153
119.10000 2.47377662717756309550
119.20000 2.47926366527745491420
119.30000 2.48467257944120275189
119.40000 2.48999426411387542376
119.50000 2.49522326637216975113
119.60000 2.50035329118286802154
119.70000 2.50537959051417994902
119.80000 2.51029746114877788202
119.90000 2.51510284842707774306
120.00000 2.51979349434452663839
120.10000 2.52436749497156217839
120.20000 2.52882672690993203999
120.30000 2.53317307702039972553
120.40000 2.53740747376057044670
120.50000 2.54152944397148387630
120.60000 2.54553582792169711782
120.70000 2.54942119986125478206
120.80000 2.55317764008088555874
120.90000 2.55679646225232406550
121.00000 2.56027515126519165301
121.10000 2.56360819585013809496
121.20000 2.56679748057029228493
121.30000 2.56984512676425697480
121.40000 2.57275616117462635841
121.50000 2.57553358712519996521
121.60000 2.57817667615274186430
121.70000 2.58068642434895603881
121.80000 2.58305611999197570666
121.90000 2.58528390204634972503
122.00000 2.58736241019324542555
122.10000 2.58929288719333564696
122.20000 2.59107111357407556584
122.30000 2.59270067633211373758
122.40000 2.59418137036503290050
122.50000 2.59551826732099884097
122.60000 2.59671635131660077125
122.70000 2.59778115210153913380
122.80000 2.59871798756271358518
122.90000 2.59953348894335269727
123.00000 2.60023368966425784981
123.10000 2.60082135290488569919
123.20000 2.60130360601564537945
123.30000 2.60168107302989772124
123.40000 2.60195363999245766730
123.50000 2.60212228524717877064
123.60000 2.60218662530438043138
123.70000 2.60214319565872469684
123.80000 2.60199326469324282146
123.90000 2.60173531509625321455
124.00000 2.60137197665443455510
124.10000 2.60090462518332263432
124.20000 2.60033748144082251929
124.30000 2.59967396710529837932
124.40000 2.59891605845898762840
124.50000 2.59806698561584435526
124.60000 2.59712828361538583433
124.70000 2.59609992873964695542
124.80000 2.59498251797752965131
124.90000 2.59377522736377448038
125.00000 2.59247886703459937770
125.10000 2.59109564373722028763
125.20000 2.58963085737504294204
125.30000 2.58808813167268320518
125.40000 2.58647602361533597108
125.50000 2.58479861923071291321
125.60000 2.58306574911073450205
125.70000 2.58128051294798256763
125.80000 2.57944733216749358772
125.90000 2.57757262836665768314
126.00000 2.57565967246509491176
126.10000 2.57371345573686582457
126.20000 2.57174233692452168255
126.30000 2.56975238464350879955
126.40000 2.56775507069229638392
126.50000 2.56576106229769571659
126.60000 2.56377786804902425033
126.70000 2.56182001387548692091
126.80000 2.55989776332317615469
126.90000 2.55802127080190636948
127.00000 2.55620154181668547087
127.10000 2.55444623900484544920
127.20000 2.55276550923464178647
127.30000 2.55116633623662414459
127.40000 2.54965647278804993133
127.50000 2.54824333413608677686
127.60000 2.54693362161541226139
127.70000 2.54573344985919529398
127.80000 2.54464726995963037737
127.90000 2.54368109795331851854
128.00000 2.54283679665545975833
128.10000 2.54211983448341789613
128.20000 2.54153012123051573327
128.30000 2.54107068533108696755
128.40000 2.54074310747269370605
128.50000 2.54054762712549831071
128.60000 2.54048528418509049233
128.70000 2.54055813892164254875
128.80000 2.54076773890590007231
128.90000 2.54111719863075185948
129.00000 2.54160760917140787505
129.10000 2.54224322386470331211
129.20000 2.54302523726761311903
129.30000 2.54395288978491109164
129.40000 2.54502572741514736931
129.50000 2.54623725082188678594
129.60000 2.54757933459313490326
129.70000 2.54904151137442247813
129.80000 2.55061144464342118265
129.90000 2.55227788969814178422
130.00000 2.55403142337442669139
130.10000 2.55586157664964320735
130.20000 2.55776360039332016450
130.30000 2.55972714226360462679
130.40000 2.56174811061138483666
130.50000 2.56382026838466194383
130.60000 2.56593271661086234336
130.70000 2.56807924150443613214
130.80000 2.57024966471158206043
130.90000 2.57243346700842780028
131.00000 2.57462271058188251972
131.10000 2.57680963333382468166
131.20000 2.57898783938369899402
131.30000 2.58115370234436058466
131.40000 2.58330260194755349145
131.50000 2.58543176863169220244
131.60000 2.58753626146050366804
131.70000 2.58961028448123830816
131.80000 2.59164464844430398619
131.90000 2.59363015652849008895
132.00000 2.59555450648238169492
132.10000 2.59740877765148857210
132.20000 2.59918375836319044970
132.30000 2.60086965611639215802
132.40000 2.60246055868307060881
132.50000 2.60394918606968980154
132.60000 2.60533274753629118851
132.70000 2.60660843603484104123
132.80000 2.60777155791645215957
132.90000 2.60882200940002804170
133.00000 2.60975677476235321296
133.10000 2.61057611428492925296
133.20000 2.61128271064949993476
133.30000 2.61187820999716600491
133.40000 2.61236261989525489382
133.50000 2.61274050393088214932
133.60000 2.61301189507855091968
133.70000 2.61317817516697471747
133.80000 2.61323910313828726773
133.90000 2.61319481848292359574
134.00000 2.61304452929241142696
134.10000 2.61278250709583556029
134.20000 2.61241066337549617650
134.30000 2.61192774535610000667
134.40000 2.61133175765393700770
134.50000 2.61062483754177133968
134.60000 2.60980800881482467719
134.70000 2.60888529645958179676
134.80000 2.60785658142199223202
134.90000 2.60672735254955269746
135.00000 2.60549632327834997465
135.10000 2.60416366821941512163
135.20000 2.60272533404064747847
135.30000 2.60117772317906028925
135.40000 2.59951204649334141145
135.50000 2.59772579651413555423
135.60000 2.59581544283352317065
135.70000 2.59377762865554841302
135.80000 2.59161601848460567814
135.90000 2.58933460076734771925
136.00000 2.58693911702730259673
136.10000 2.58443384770436714693
136.20000 2.58182410977742633675
136.30000 2.57911203454115191719
136.40000 2.57629838137840703026
136.50000 2.57338413046051094202
136.60000 2.57036873830429240224
136.70000 2.56725203780092460169
136.80000 2.56403300065131767016
136.90000 2.56071508155065935675
137.00000 2.55729955173694894229
137.10000 2.55378570314308087599
137.20000 2.55017836954868707866
137.30000 2.54647714496498083139
137.40000 2.54268364624209592213
137.50000 2.53879536756982444278
137.60000 2.53481358664360168763
137.70000 2.53073523453896693874
137.80000 2.52656147095296298076
137.90000 2.52229484433600664647
138.00000 2.51793995793644769745
138.10000 2.51350669526261656226
138.20000 2.50900527387409052452
138.30000 2.50445253188256694497
138.40000 2.49986516869890404895
138.50000 2.49526045183363574264
138.60000 2.49065587431583972324
138.70000 2.48606658815909434200
138.80000 2.48150778755538061277
138.90000 2.47699128499940427222
139.00000 2.47253148987045259026
139.10000 2.46814336045011777593
139.20000 2.46384574054018243847
139.30000 2.45965834011169120341
139.40000 2.45560806086700244811
139.50000 2.45172051520784073240
139.60000 2.44801724519293368477
139.70000 2.44452176851710608774
139.80000 2.44124663078845845644
139.90000 2.43819829731545830230
140.00000 2.43538170636432267670
140.10000 2.43279520415570533490
140.20000 2.43044476999437286122
140.30000 2.42833475324840664769
140.40000 2.42647909078751387455
140.50000 2.42488868463111106167
140.60000 2.42357652505259259865
140.70000 2.42255047229939050448
140.80000 2.42180925316136324320
140.90000 2.42134827424742845480
141.00000 2.42115449059121380140
141.10000 2.42121257427636865475
141.20000 2.42150787239129164884
141.30000 2.42202760457142601907
141.40000 2.42276905434628663452
141.50000 2.42372597138971137443
141.60000 2.42489560073851426829
141.70000 2.42627525584320296426
141.80000 2.42785258335076843684
141.90000 2.42961300098390155120
142.00000 2.43153800883021361829
142.10000 2.43360415972400901877
142.20000 2.43578866593676389903
142.30000 2.43807173021570470774
142.40000 2.44043720764968669168
142.50000 2.44287149370674019497
142.60000 2.44536460884445614403
142.70000 2.44790593255643710407
142.80000 2.45048509903835163067
142.90000 2.45309247443079487345
143.00000 2.45571448098532008473
143.10000 2.45833752308526584878
143.20000 2.46094791534014388615
143.30000 2.46353417573716642767
143.40000 2.46608175772276455157
143.50000 2.46857956159832936424
143.60000 2.47101720030051591707
143.70000 2.47338136688077279612
143.80000 2.47566322288351652121
143.90000 2.47785356487525307513
144.00000 2.47994691695628840127
144.10000 2.48194071931905738657
144.20000 2.48383556377752188750
144.30000 2.48563257327445723188
144.40000 2.48733593668004563729
144.50000 2.48894562652481422182
144.60000 2.49046355849930074820
144.70000 2.49188647712009545308
144.80000 2.49321021619216858205
144.90000 2.49442822000874581189
145.00000 2.49553543476725651562
145.10000 2.49652731536047888682
145.20000 2.49740161994722026327
145.30000 2.49815871616396703274
145.40000 2.49879881771162201740
145.50000 2.49932172449526793609
145.60000 2.49972937663979938274
145.70000 2.50001822471177197616
145.80000 2.50018517408351175911
145.90000 2.50022675456087382458
146.00000 2.50013943924593933837
146.10000 2.49992175681680085657
146.20000 2.49957041421721104512
146.30000 2.49908555503708195876
146.40000 2.49846672897779449297
146.50000 2.49771622583691440453
146.60000 2.49683442645302373682
146.70000 2.49582104168608210730
146.80000 2.49467907556443019122
146.90000 2.49340837129580520705
147.00000 2.49201336139375464625
147.10000 2.49049500391568744058
147.20000 2.48885589688193880374
147.30000 2.48710322820927559504
147.40000 2.48523946133325349626
147.50000 2.48327484789199280449
147.60000 2.48121755920636673218
147.70000 2.47907594812623681345
147.80000 2.47685685618729287114
147.90000 2.47456673973223037822
148.00000 2.47220852075183981637
148.10000 2.46978365385249887883
148.20000 2.46729346244523575927
148.30000 2.46473558913344698756
148.40000 2.46211064101737718800
148.50000 2.45941969539198412917
148.60000 2.45666615823233092380
148.70000 2.45385113291536086207
148.80000 2.45097650220845650603
148.90000 2.44804538682047314692
149.00000 2.44505550086005205183
149.10000 2.44200410156330409059
149.20000 2.43888627354987587990
149.30000 2.43569958478010994630
149.40000 2.43244317951601903395
149.50000 2.42911869385709516012
149.60000 2.42573523130740713575
149.70000 2.42230593416397343391
149.80000 2.41884649636515793515
149.90000 2.41537598991626974398
150.00000 2.41191246968541542884
150.10000 2.40847059630837096088
150.20000 2.40506334264588549110
150.30000 2.40169948872418257838
150.40000 2.39838468945121478817
150.50000 2.39512023742045150796
150.60000 2.39190874345678163040
150.70000 2.38875974450550384353
150.80000 2.38567763052806445180
150.90000 2.38267703530503688782
151.00000 2.37977229304591240759
151.10000 2.37698306266620250816
151.20000 2.37433156875824737874
151.30000 2.37183635829498153006
151.40000 2.36951621961994596514
151.50000 2.36738894201058563616
151.60000 2.36546401699666528662
151.70000 2.36374722112686998712
151.80000 2.36224011979751965265
151.90000 2.36093984707298292487
152.00000 2.35984160556360222843
152.10000 2.35894219447806732388
152.20000 2.35824144481030610183
152.30000 2.35774731464633419058
152.40000 2.35746873487518387491
152.50000 2.35742063228139241633
152.60000 2.35761507424324889516
152.70000 2.35805981451997947405
152.80000 2.35875996170403062062
152.90000 2.35970652304942361872
153.00000 2.36088720050577596416
153.10000 2.36228669079220780340
153.20000 2.36388572504552343049
153.30000 2.36567081350681587175
153.40000 2.36762874479382852419
153.50000 2.36974686080982075852
153.60000 2.37201214755342262770
153.70000 2.37441062955041540135
153.80000 2.37692509495482419167
153.90000 2.37953371595886407183
154.00000 2.38221586107598569989
154.10000 2.38494788358383211023
154.20000 2.38771354676958684796
154.30000 2.39049678365251100372
154.40000 2.39329048093602712177
154.50000 2.39609360994828413652
154.60000 2.39890393092678890628
154.70000 2.40172515367891336077
154.80000 2.40455644483780001782
154.90000 2.40739718807200570344
155.00000 2.41024497604392902507
155.10000 2.41308989535388009754
155.20000 2.41592791102280202122
155.30000 2.41874986045374274456
155.40000 2.42154999809336994824
155.50000 2.42432366786986592748
155.60000 2.42706865317279395659
155.70000 2.42977853455186322666
155.80000 2.43244765864468294420
155.90000 2.43506839219702410394
156.00000 2.43763225630323492402
156.10000 2.44012959069103540921
156.20000 2.44255232244040168483
156.30000 2.44489403813028265153
156.40000 2.44715035346073494994
156.50000 2.44932299770712151781
156.60000 2.45140877100066687348
156.70000 2.45340646753162367218
156.80000 2.45531442524720242804
156.90000 2.45712924297176521149
157.00000 2.45884817191729021973
157.10000 2.46047466676777633511
157.20000 2.46200816464507282104
157.30000 2.46345856061168603534
157.40000 2.46483181569169136688
157.50000 2.46613545575785435200
157.60000 2.46737604345527356017
157.70000 2.46855502588093020616
157.80000 2.46967128889878784208
157.90000 2.47072107749681044404
158.00000 2.47170312233569021722
158.10000 2.47261303751092439312
158.20000 2.47345594952447050851
158.30000 2.47423735784059327180
158.40000 2.47496706518147428862
158.50000 2.47565351553685718914
158.60000 2.47629794236012722976
158.70000 2.47690380421081351287
158.80000 2.47746450402705063660
158.90000 2.47797073260238487426
159.00000 2.47841826833224419726
159.10000 2.47880284605129497983
159.20000 2.47912617255455556210
159.30000 2.47939552980197171283
159.40000 2.47962337650014906452
159.50000 2.47982525375055409366
159.60000 2.48001270870070341258
159.70000 2.48019656647794752969
159.80000 2.48038371428071588199
159.90000 2.48058018382172036571
160.00000 2.48079260774233201519
160.10000 2.48102576439625068235
160.20000 2.48129305216252116921
160.30000 2.48160794238090719405
160.40000 2.48198926108958013758
160.50000 2.48245507519330548710
160.60000 2.48302337481003186789
160.70000 2.48370751216925701837
160.80000 2.48451935276403109767
160.90000 2.48546149924435562559
161.00000 2.48654130252163718206
161.10000 2.48775801901028951341
161.20000 2.48911564041488438034
161.30000 2.49061818711760795653
161.40000 2.49227007100795559025
161.50000 2.49407423630111700009
161.60000 2.49603543443838152575
161.70000 2.49815475028369689666
161.80000 2.50043691798093558703
161.90000 2.50288244008762824673
162.00000 2.50549961305884060597
162.10000 2.50829385044854742593
162.20000 2.51128008036957120287
162.30000 2.51447038916269602588
162.40000 2.51788022026644468415
162.50000 2.52152156219731739973
162.60000 2.52539790878130727892
162.70000 2.52950782634883341844
162.80000 2.53384661406901266281
162.90000 2.53839942453428711771
163.00000 2.54315119708954780028
163.10000 2.54808347524762225949
163.20000 2.55318006411572938241
163.30000 2.55842453960498901402
163.40000 2.56379786125388598273
163.50000 2.56928354927380485105
163.60000 2.57486060942218773148
163.70000 2.58050920950207034908
163.80000 2.58621108182085554994
163.90000 2.59194964329382757397
164.00000 2.59771375349960373573
164.10000 2.60349399915978296844
164.20000 2.60928742288924544610
164.30000 2.61509634925235594081
164.40000 2.62092163552709068783
164.50000 2.62676231710788785633
164.60000 2.63261743594127249714
164.70000 2.63848356263214192493
164.80000 2.64435378961080016828
164.90000 2.65022474038504892982
165.00000 2.65609326992634051966
165.10000 2.66195666912386085143
165.20000 2.66781582373090365475
165.30000 2.67366819293961755429
165.40000 2.67950940536378785818
165.50000 2.68533350520359016355
165.60000 2.69112807663440648812
165.70000 2.69688046778699481907
165.80000 2.70257670652175939307
165.90000 2.70820378960280609086
166.00000 2.71375248806776776025
166.10000 2.71921807494985587446
166.20000 2.72459898678117400492
166.30000 2.72989630960536667779
166.40000 2.73511369658721865719
166.50000 2.74025378549122708807
166.60000 2.74531738219918754806
166.70000 2.75030037445657924267
166.80000 2.75520517929717894902
166.90000 2.76002473801395483071
167.00000 2.76475554940649318881
167.10000 2.76939295113189020336
167.20000 2.77393351737365904737
167.30000 2.77837456266933166723
167.40000 2.78271330472598272658
167.50000 2.78694862326721050015
167.60000 2.79108201196417730773
167.70000 2.79511504475611879956
167.80000 2.79905595358488680570
167.90000 2.80290557423435154864
168.00000 2.80667296793498903716
168.10000 2.81035799526270318186
168.20000 2.81396144842426723676
168.30000 2.81748010875072550173
168.40000 2.82091050915781445673
168.50000 2.82424625230750726758
168.60000 2.82748574762331914393
168.70000 2.83062692463100831008
168.80000 2.83367334971358334225
168.90000 2.83663306874065049562
169.00000 2.83951653641037984359
169.10000 2.84232969000483826702
169.20000 2.84508504607964223857
169.30000 2.84778908971749521308
169.40000 2.85044761390645451728
169.50000 2.85306431370290003843
169.60000 2.85564262859360607353
169.70000 2.85818867138280428808
169.80000 2.86070565562047994494
169.90000 2.86320047514333162873
170.00000 2.86568184660858679907
170.10000 2.86815579745644221864
170.20000 2.87063230642031199167
170.30000 2.87311985373409022356
170.40000 2.87562760183529327591
170.50000 2.87816697782043215492
170.60000 2.88074604876132738227
170.70000 2.88336968534560271359
170.80000 2.88604336921502272839
170.90000 2.88876749276728742408
171.00000 2.89154472563593593119
171.10000 2.89437641155465472052
171.20000 2.89727262478869944538
171.30000 2.90024346041638373349
171.40000 2.90330452260471636527
171.50000 2.90646920356039554579
171.60000 2.90975247854692959964
171.70000 2.91315952573884975016
171.80000 2.91669238470874744388
171.90000 2.92034986586984128770
172.00000 2.92412735638070319667
172.10000 2.92802456316746086138
172.20000 2.93204089143756656441
172.30000 2.93617957140550243969
172.40000 2.94044378148078185630
172.50000 2.94483251185903610126
172.60000 2.94934072288486194156
172.70000 2.95396090722964714051
172.80000 2.95868397307130455209
172.90000 2.96349913359764625391
173.00000 2.96840423240922495488
173.10000 2.97338981779063069421
173.20000 2.97845436879264611640
173.30000 2.98359245897609145971
173.40000 2.98879756505438153102
173.50000 2.99406378753442726314
173.60000 2.99938844948116048451
173.70000 3.00476585802438190576
173.80000 3.01019686535050394866
173.90000 3.01567867437397912173
174.00000 3.02121173470993257361
174.10000 3.02678880562040535639
174.20000 3.03240696963072553877
174.30000 3.03805420767059388558
174.40000 3.04372582942862972971
174.50000 3.04941527168701639267
174.60000 3.05512176507156585050
174.70000 3.06084440664271597012
174.80000 3.06658732775115993434
174.90000 3.07235370758788122969
175.00000 3.07814721867327196881
175.10000 3.08396741283269723203
175.20000 3.08981128508813625246
175.30000 3.09567245200990216131
175.40000 3.10154713104379569736
175.50000 3.10742606957237198241
175.60000 3.11330141632142646606
175.70000 3.11916653059932021321
175.80000 3.12501325282053803964
175.90000 3.13083477373846734269
176.00000 3.13662734018356091992
176.10000 3.14238859230538195384
176.20000 3.14811266344551271366
176.30000 3.15380062880011487894
176.40000 3.15945314008959468219
176.50000 3.16506964065784814762
176.60000 3.17064968451451602493
176.70000 3.17619254346458032862
176.80000 3.18169463359512237148
176.90000 3.18715506906363123698
177.00000 3.19257195769382776804
177.10000 3.19794413729727305253
177.20000 3.20327144291347872653
177.30000 3.20855301429304733250
177.40000 3.21378762628413267092
177.50000 3.21897684591890160430
177.60000 3.22411855063597188440
177.70000 3.22921375752442253836
177.80000 3.23425928917889945974
177.90000 3.23925772858381862964
178.00000 3.24421561209562642102
178.10000 3.24913527504703934264
178.20000 3.25402309620214588912
178.30000 3.25888350020463296708
178.40000 3.26371972607131202478
178.50000 3.26853279205288072018
178.60000 3.27331967852056881865
178.70000 3.27807466684363368849
178.80000 3.28279433377800870116
178.90000 3.28747172590214074376
179.00000 3.29210585270476988045
179.10000 3.29669191920461381774
179.20000 3.30123200905328676052
179.30000 3.30572740340110318661
179.40000 3.31017946401656597552
179.50000 3.31459321042899621758
179.60000 3.31896769607448876115
179.70000 3.32330858968257716023
179.80000 3.32762020934751506686
179.90000 3.33190513190006656888
180.00000 3.33617019287835493963
180.10000 3.34042290003855649534
180.20000 3.34466668766934084163
180.30000 3.34890426946994111893
180.40000 3.35314075904934238416
180.50000 3.35737510271476815215
180.60000 3.36160852755418265404
180.70000 3.36584022890763488479
180.80000 3.37007228795956244841
180.90000 3.37430431556935895757
181.00000 3.37853743650503301626
181.10000 3.38276951120409621088
181.20000 3.38699636484289720000
181.30000 3.39121465168485021984
181.40000 3.39541785253214453319
181.50000 3.39960277946659527083
181.60000 3.40376857020655856457
181.70000 3.40791444196446927173
181.80000 3.41204255482753321418
181.90000 3.41615900887444055169
182.00000 3.42026394966426531202
182.10000 3.42435946147451056406
182.20000 3.42844443454272713403
182.30000 3.43251740920596060419
182.40000 3.43657612477550102646
182.50000 3.44061920967534563348
182.60000 3.44464902543902141449
182.70000 3.44866238140253445134
182.80000 3.45266133866355331539
182.90000 3.45664564066798724551
183.00000 3.46061171981399843377
183.10000 3.46455785664953212655
183.20000 3.46848075787252998852
183.30000 3.47237784585563211141
183.40000 3.47624567887095689950
183.50000 3.48008193429149021235
183.60000 3.48388441963708089946
183.70000 3.48765195467093591121
183.80000 3.49138307216452546058
183.90000 3.49507565895861544795
184.00000 3.49873343843654371073
184.10000 3.50235793301712667769
184.20000 3.50595368501710244711
184.30000 3.50952608040359204280
184.40000 3.51308260547357468481
184.50000 3.51663279954916532653
184.60000 3.52018475931676063496
184.70000 3.52375061137277420692
184.80000 3.52734231626787251911
184.90000 3.53096705190461951441
185.00000 3.53463549266101836329
185.10000 3.53834996900151186839
185.20000 3.54211352711583765804
185.30000 3.54592158607561427840
185.40000 3.54977100584587005271
185.50000 3.55365420201586299476
185.60000 3.55756824409103921830
185.70000 3.56151151104780229938
185.80000 3.56548491153545621058
185.90000 3.56949441098665960637
186.00000 3.57354515098242462377
186.10000 3.57764442027697883960
186.20000 3.58179651506907913011
186.30000 3.58600603458178803996
186.40000 3.59027263494320163585
186.50000 3.59459323590458563028
186.60000 3.59896610152596463713
186.70000 3.60339028321010490011
186.80000 3.60786643069404663347
186.90000 3.61239671440402569747
187.00000 3.61698347720237726827
187.10000 3.62163240597951906497
187.20000 3.62634834753709230580
187.30000 3.63113678848552881117
187.40000 3.63600388682850557813
187.50000 3.64095365676741345693
187.60000 3.64599066228329772994
187.70000 3.65111730037874844501
187.80000 3.65633596197860351925
187.90000 3.66165153177428941427
188.00000 3.66706073177388214359
188.10000 3.67256639073060189110
188.20000 3.67816512584155199180
188.30000 3.68386013132434223259
188.40000 3.68964494477747817885
188.50000 3.69552434739023198334
188.60000 3.70149635309140889608
188.70000 3.70756434354604289718
188.80000 3.71373162886428830328
188.90000 3.71999961229487226945
189.00000 3.72637410169107953991
189.10000 3.73285660449219506313
189.20000 3.73945100053323335426
189.30000 3.74615782371391822277
189.40000 3.75297583901002485523
189.50000 3.75990307483810013173
189.60000 3.76694020219541048132
189.70000 3.77408144849869396667
189.80000 3.78132708319830486467
189.90000 3.78867469162212447664
190.00000 3.79612580770948633216
190.10000 3.80368152679926661601
190.20000 3.81134558488901659451
190.30000 3.81911966953197212851
190.40000 3.82700810241969568788
190.50000 3.83501170002778479137
190.60000 3.84312953998821122225
190.70000 3.85135709472401429254
190.80000 3.85968772258611616295
190.90000 3.86811665085426295239
191.00000 3.87663472953656029643
191.10000 3.88523609704403935596
191.20000 3.89391510852470947907
191.30000 3.90266941684714053875
191.40000 3.91149982371992444399
191.50000 3.92040514836477073005
191.60000 3.92938774854951162530
191.70000 3.93844688392036080789
191.80000 3.94758022945158139315
191.90000 3.95678532455540226014
192.00000 3.96605881232401797070
192.10000 3.97539377994658536694
192.20000 3.98478388015134391679
192.30000 3.99421994139143519448
192.40000 4.00369627315084928883
192.50000 4.01320266818671892500
192.60000 4.02273379184429751895
192.70000 4.03228428227599052054
192.80000 4.04185013388287319858
192.90000 4.05143097540264160922
193.00000 4.06102413723176484150
193.10000 4.07062785080606453613
193.20000 4.08023628156936519342
193.30000 4.08984148315090569110
193.40000 4.09942983845814831625
193.50000 4.10898451106377377154
193.60000 4.11848841024046102632
193.70000 4.12792036069168853823
193.80000 4.13726457373540470558
193.90000 4.14650955852401237413
194.00000 4.15564459615845878461
194.10000 4.16466550379355196541
194.20000 4.17357109743802016376
194.30000 4.18236340471724192806
194.40000 4.19104275691885539131
194.50000 4.19961121303794025385
194.60000 4.20807060262491318386
194.70000 4.21642438843257332755
194.80000 4.22466920526353163607
194.90000 4.23280546765404752872
195.00000 4.24083248304457317195
195.10000 4.24874879413151466680
195.20000 4.25655365050659263976
195.30000 4.26425519612112333062
195.40000 4.27185885381399276399
195.50000 4.27937742970411526658
195.60000 4.28682345307641518226
195.70000 4.29421642352443619825
195.80000 4.30157487275288514185
195.90000 4.30891309030026735813
196.00000 4.31624866662545289456
196.10000 4.32358898968137349474
196.20000 4.33094172418678476034
196.30000 4.33830567503593503989
196.40000 4.34567733956364965648
196.50000 4.35305294657944632723
196.60000 4.36042621885166175322
196.70000 4.36779687384761518055
196.80000 4.37516129268499083067
196.90000 4.38252571956195141278
197.00000 4.38989302636043740760
197.10000 4.39727305765971281239
197.20000 4.40466964183569617228
197.30000 4.41209265383287253558
197.40000 4.41954719621569376899
197.50000 4.42703738341907386247
197.60000 4.43456586384597517119
197.70000 4.44213321667473182951
197.80000 4.44973868664307072925
197.90000 4.45738163046894605923
198.00000 4.46506211237872927307
198.10000 4.47277694007089962326
198.20000 4.48052731831834722493
198.30000 4.48831761804197631585
198.40000 4.49614968528284209302
198.50000 4.50403173815738114631
198.60000 4.51197080944336340904
198.70000 4.51997276512425459547
198.80000 4.52804213411525136174
198.90000 4.53618049569569045824
199.00000 4.54438596223395180049
199.10000 4.55265051945182807483
199.20000 4.56096825072933389740
199.30000 4.56933057859693491448
199.40000 4.57773572631240913577
199.50000 4.58617581725799081907
199.60000 4.59465622682143652887
199.70000 4.60317708009305242717
199.80000 4.61174251254187000279
199.90000 4.62035688209276751751
200.00000 4.62902308470124179829
200.10000 4.63774427723575548158
200.20000 4.64652004495256643458
200.30000 4.65534967015293062829
200.40000 4.66422984216022527690
200.50000 4.67315892596892107880
200.60000 4.68213090022716045806
200.70000 4.69114613481364487752
200.80000 4.70020037559176832164
200.90000 4.70929282491267472043
201.00000 4.71842690809776134652
201.10000 4.72760716776425915427
201.20000 4.73683839290723533546
201.30000 4.74612560093904383810
201.40000 4.75547419730367162887
201.50000 4.76488488043121562254
201.60000 4.77435906768657273348
201.70000 4.78389346771476507134
201.80000 4.79348308274244355864
201.90000 4.80312456641382558261
202.00000 4.81281141537584038339
202.10000 4.82253724121462850523
202.20000 4.83230142041832899569
202.30000 4.84209845362999615247
202.40000 4.85192611739327704285
202.50000 4.86177978092724804568
202.60000 4.87165613126111354850
202.70000 4.88155316193411950841
202.80000 4.89146369550924910061
202.90000 4.90138498350609059765
203.00000 4.91131299672032712934
203.10000 4.92124218552531714355
203.20000 4.93116970100563462650
203.30000 4.94109003697655766569
203.40000 4.95099736480852916238
203.50000 4.96088790869235423808
203.60000 4.97075723944129059898
203.70000 4.98060052919976709107
203.80000 4.99041423685869988922
203.90000 5.00019230863183901202
204.00000 5.00992933259083006798
204.10000 5.01962178266271372271
204.20000 5.02926095899616248974
204.30000 5.03884109585934452099
204.40000 5.04835355014582947543
204.50000 5.05779201251158606793
204.60000 5.06714774270377871325
204.70000 5.07641387912766624135
204.80000 5.08557799968430333778
204.90000 5.09463403522029244490
205.00000 5.10356598064735516553
205.10000 5.11236525022322715497
205.20000 5.12101988074026129336
205.30000 5.12952173330623485720
205.40000 5.13786923771810292264
205.50000 5.14606330555561665643
205.60000 5.15411248755729040112
205.70000 5.16203041170913676359
205.80000 5.16983142462314722620
205.90000 5.17753237427541345161
206.00000 5.18514601004378660688
206.10000 5.19268206069714998105
206.20000 5.20014493883545519008
206.30000 5.20753561465785848733
206.40000 5.21485374006107672734
206.50000 5.22209961762517510096
206.60000 5.22927854481294580043
206.70000 5.23639921612132242897
206.80000 5.24347479949565505680
206.90000 5.25052311332290013375
207.00000 5.25756260737330640111
207.10000 5.26460936832259189034
207.20000 5.27167962868126120348
207.30000 5.27878080109507862107
207.40000 5.28591593941494684454
207.50000 5.29308339599094168664
207.60000 5.30028082110882121136
207.70000 5.30750501196739332857
207.80000 5.31474977765915147133
207.90000 5.32201851841451224388
208.00000 5.32931303008755529040
208.10000 5.33664278428479790262
208.20000 5.34401769127133410540
208.30000 5.35145151881711435167
208.40000 5.35895340734391905199
208.50000 5.36653487719860067248
208.60000 5.37420175091045498051
208.70000 5.38195984841182181036
208.80000 5.38980913143211408099
208.90000 5.39774732766818198718
209.00000 5.40577193420467933821
209.10000 5.41388069203136392869
209.20000 5.42207282061344137384
209.30000 5.43034512588969799817
209.40000 5.43870274395696312539
209.50000 5.44714466838186701743
209.60000 5.45567912530511640243
209.70000 5.46430777049069592393
209.80000 5.47303016248567736687
209.90000 5.48184918383176608894
210.00000 5.49076204588352198608
210.10000 5.49976648383647285196
210.20000 5.50885453354606196938
210.30000 5.51802268206365748353
210.40000 5.52726541274978037398
210.50000 5.53657743810199045968
210.60000 5.54595696890798098806
210.70000 5.55540133029090887479
210.80000 5.56491396449585732496
210.90000 5.57449550980804001938
211.00000 5.58415118771295446378
211.10000 5.59388561322467515469
211.20000 5.60370323957416574399
211.30000 5.61361202119945229119
211.40000 5.62361317918835879100
211.50000 5.63370864309594910027
211.60000 5.64390033837602415897
211.70000 5.65418629854924394672
211.80000 5.66456348992056050730
211.90000 5.67503152195465783035
212.00000 5.68558764795662964547
212.10000 5.69623110531946377418
212.20000 5.70696444721797789473
212.30000 5.71778827073948235752
212.40000 5.72870519062955446827
212.50000 5.73971694148944944293
212.60000 5.75082725571660689923
212.70000 5.76203398711904510057
212.80000 5.77333980978332852539
212.90000 5.78473890591459624608
213.00000 5.79622919691983884889
213.10000 5.80780663719583556866
213.20000 5.81946788103895286031
213.30000 5.83121068128309011794
213.40000 5.84303453475691858331
213.50000 5.85494068199029664601
213.60000 5.86693152668019468849
213.70000 5.87901144029716955270
213.80000 5.89118681423633008864
213.90000 5.90346057620409624091
214.00000 5.91583434555887475790
214.10000 5.92830933050511459223
214.20000 5.94088268468760456804
214.30000 5.95354939668715606769
214.40000 5.96630601255701600306
214.50000 5.97914867049030651547
214.60000 5.99207142706710397904
214.70000 6.00507386858554804905
214.80000 6.01814967124190090959
214.90000 6.03129728201794079000
215.00000 6.04451250744127420901
215.10000 6.05778765698014542085
215.20000 6.07111752053647862837
215.30000 6.08449361178216703697
215.40000 6.09790787818887929778
215.50000 6.11135412995589709837
215.60000 6.12482608906359070997
215.70000 6.13831933248882059169
215.80000 6.15183175898000318517
215.90000 6.16536518237719638160
216.00000 6.17891776687188158600
216.10000 6.19249022337241966517
216.20000 6.20608050399122682859
216.30000 6.21968530288679477012
216.40000 6.23329882004456770131
216.50000 6.24691236961708948222
216.60000 6.26051513036754827712
216.70000 6.27409799146626335189
216.80000 6.28765402554012985985
216.90000 6.30117688467971830510
217.00000 6.31466686326871878632
217.10000 6.32812641700732777009
217.20000 6.34155895095945630995
217.30000 6.35497161378278699231
217.40000 6.36836336922902036755
217.50000 6.38173845414311851677
217.60000 6.39509008000207922012
217.70000 6.40841176174463683314
217.80000 6.42169692167747823243
217.90000 6.43493759361339882761
218.00000 6.44813356006635458090
218.10000 6.46128262514850839116
218.20000 6.47439438722673118561
218.30000 6.48747327470140719962
218.40000 6.50053148443117687819
218.50000 6.51357276884330202229
218.60000 6.52660279348368189018
218.70000 6.53961785221047912571
218.80000 6.55261339342929646641
218.90000 6.56558636099419531502
219.00000 6.57853237551522581240
219.10000 6.59144725259400069486
219.20000 6.60433458189104771221
219.30000 6.61719944721768228493
219.40000 6.63005151940322406421
219.50000 6.64289788727856330880
219.60000 6.65574734051977066182
219.70000 6.66860180359893733548
219.80000 6.68146618459257039739
219.90000 6.69433400347950968594
220.00000 6.70720183278645641205
220.10000 6.72006389089285370612
220.20000 6.73291446683091318772
220.30000 6.74574832183027711865
220.40000 6.75856222048787533391
220.50000 6.77135594388812202839
220.60000 6.78412993446484631818
220.70000 6.79688376395550845674
220.80000 6.80962125864016023103
220.90000 6.82234200589804791120
221.00000 6.83505051174115318256
221.10000 6.84774536955726764266
221.20000 6.86042928753186698130
221.30000 6.87310041148308846675
221.40000 6.88576054143069950541
221.50000 6.89840816389005790466
221.60000 6.91104507869034232940
221.70000 6.92367251713388015582
221.80000 6.93629131070970807449
221.90000 6.94890485905412292542
222.00000 6.96151744731800553719
222.10000 6.97412850298257696220
222.20000 6.98674216276362956496
222.30000 6.99935651179463782569
222.40000 7.01197434659632792926
222.50000 7.02458753090300669220
222.60000 7.03719762321863460682
222.70000 7.04980239316464812923
222.80000 7.06239596578569077897
222.90000 7.07498075759757808827
223.00000 7.08755703564366386961
223.10000 7.10012983528815478519
223.20000 7.11269972207487471407
223.30000 7.12527225460978438253
223.40000 7.13785262055171604255
223.50000 7.15044150141611885070
223.60000 7.16304175370777801806
223.70000 7.17565324518081768212
223.80000 7.18827647781121451767
223.90000 7.20090780695753665611
224.00000 7.21354264737687677587
224.10000 7.22617826374841101594
224.20000 7.23881045157303452375
224.30000 7.25143667666842416590
224.40000 7.26405702266150991701
224.50000 7.27667253649695301444
224.60000 7.28929032198478153056
224.70000 7.30191766083958248847
224.80000 7.31456033036955680560
224.90000 7.32723061659301126162
225.00000 7.33993076707103552772
225.10000 7.35266565624440725527
225.20000 7.36543258225869582224
225.30000 7.37823116843603647197
225.40000 7.39105652846215214224
225.50000 7.40390528701779112649
225.60000 7.41677335181580157742
225.70000 7.42966233116270230942
225.80000 7.44257241211330103105
225.90000 7.45550613963009220993
226.00000 7.46846813368799211079
226.10000 7.48145812224228118749
226.20000 7.49447416429124799207
226.30000 7.50751748735985296339
226.40000 7.52058135911805690505
226.50000 7.53366562572915098182
226.60000 7.54676478793363481093
226.70000 7.55987745315054693711
226.80000 7.57300560591981867575
226.90000 7.58614878569811600554
227.00000 7.59931331470324363280
227.10000 7.61250044841988827058
227.20000 7.62571375180546624220
227.30000 7.63895667900905169153
227.40000 7.65223238255778533959
227.50000 7.66553883894439608624
227.60000 7.67887351977892653191
227.70000 7.69223544578888978770
227.80000 7.70562128964576093901
227.90000 7.71902672923665940585
228.00000 7.73245048742518622278
228.10000 7.74589943241054479416
228.20000 7.75937788761276917873
228.30000 7.77289939200997249084
228.40000 7.78647187731247122880
228.50000 7.80011066936578791513
228.60000 7.81382448406585339522
228.70000 7.82762068011863998499
228.80000 7.84150055414880398642
228.90000 7.85545906773410665195
229.00000 7.86949404345838487908
229.10000 7.88359640036328851131
229.20000 7.89776394455759863969
229.30000 7.91199133233941302198
229.40000 7.92628067755678205392
229.50000 7.94063591636853729385
229.60000 7.95505990154656220738
229.70000 7.96955655851522268371
229.80000 7.98412607068306505958
229.90000 7.99876653142482962919
230.00000 8.01346855478057017376
230.10000 8.02822494471287220670
230.20000 8.04302466113868135266
230.30000 8.05785402661781904285
230.40000 8.07270627564709553516
230.50000 8.08757331510237377211
230.60000 8.10245028651635726899
230.70000 8.11733516789106103250
230.80000 8.13222524264908688098
230.90000 8.14711915731806392241
231.00000 8.16201199092613438436
231.10000 8.17689669337340961859
231.20000 8.19176759069353724789
231.30000 8.20661547248480504800
231.40000 8.22143250864452453543
231.50000 8.23620959396717878352
231.60000 8.25094221443472478765
231.70000 8.26562347254857720330
231.80000 8.28025016348262270302
231.90000 8.29481743325855243623
232.00000 8.30932283594433463988
232.10000 8.32376305523877823940
232.20000 8.33812998558261863224
232.30000 8.35242276524147213858
232.40000 8.36663557190469483400
232.50000 8.38076319694537127541
232.60000 8.39480531802667833612
232.70000 8.40875790255968779844
232.80000 8.42261625060176892777
232.90000 8.43638085416572454067
233.00000 8.45004389659308219619
233.10000 8.46360571516897873502
233.20000 8.47706713849277001230
233.30000 8.49042533107552863307
233.40000 8.50368993491901725982
233.50000 8.51686178080007354536
233.60000 8.52995039281876480480
233.70000 8.54296064137023869034
233.80000 8.55589482872633258503
233.90000 8.56875624839270357920
234.00000 8.58154412821900019156
234.10000 8.59425666348317758919
234.20000 8.60689463154824499679
234.30000 8.61945652030062739964
234.40000 8.63194369680994849339
234.50000 8.64435965083007175085
234.60000 8.65670559120881735441
234.70000 8.66898498284130147333
234.80000 8.68119791450811239941
234.90000 8.69334674600386568521
235.00000 8.70542805330180188492
235.10000 8.71743996839398946256
235.20000 8.72938325361792097322
235.30000 8.74125603143964660293
235.40000 8.75305993002041543773
235.50000 8.76479764251799483608
235.60000 8.77646960051460555390
235.70000 8.78807892039545807810
235.80000 8.79962906782643878506
235.90000 8.81112417904196830869
236.00000 8.82257031451503932982
236.10000 8.83396662478300288037
236.20000 8.84532071623759722676
236.30000 8.85663246360274340587
236.40000 8.86790258346278858128
236.50000 8.87913394140543416546
236.60000 8.89032458223466664447
236.70000 8.90147796345876486268
236.80000 8.91259718820294267650
236.90000 8.92368613277030267380
237.00000 8.93475198825697679477
237.10000 8.94580502310764651510
237.20000 8.95685051909213230897
237.30000 8.96789439042866962775
237.40000 8.97894115667604762369
237.50000 8.98999123011479917205
237.60000 9.00104190769963030283
237.70000 9.01209102882266719062
237.80000 9.02313563320301641579
237.90000 9.03417452123363620821
238.00000 9.04521176000219466393
238.10000 9.05624831682512998881
238.20000 9.06729638609072930529
238.30000 9.07836244657911859909
238.40000 9.08945800738360856860
238.50000 9.10059133936416243911
238.60000 9.11177099855187317580
238.70000 9.12299870125108589560
238.80000 9.13428036772060111916
238.90000 9.14561404102409080008
239.00000 9.15700247010182912509
239.10000 9.16844233989405639867
239.20000 9.17993997742610515376
239.30000 9.19149864300038941152
239.40000 9.20312762684170320965
239.50000 9.21484080262459010648
239.60000 9.22665345510960436440
239.70000 9.23858495923228494071
239.80000 9.25065076342529536745
239.90000 9.26286997664233652498
240.00000 9.27525174470348270988
240.10000 9.28780253817322496590
240.20000 9.30052578319231369249
240.30000 9.31342180273083089571
240.40000 9.32648681281236788089
240.50000 9.33972072724720179574
240.60000 9.35312647775608773735
240.70000 9.36670707454071075585
240.80000 9.38046964635486681025
240.90000 9.39442160152901590012
241.00000 9.40856995767502384573
241.10000 9.42291830518916257467
241.20000 9.43746543910010830191
241.30000 9.45220864690247937398
241.40000 9.46714064938305434913
241.50000 9.48225524753947972946
241.60000 9.49754813768527313801
241.70000 9.51301890134787864229
241.80000 9.52866922392256199993
241.90000 9.54450551654369363223
242.00000 9.56052917940220503566
242.10000 9.57674232408260006223
242.20000 9.59314030582129034254
242.30000 9.60971365500793681167
242.40000 9.62644237458231502813
242.50000 9.64331036540683989614
242.60000 9.66028895766886467931
242.70000 9.67735845713617244637
242.80000 9.69449506448799013467
242.90000 9.71168187478492316373
243.00000 9.72890685314773686470
243.10000 9.74615994415980226478
243.20000 9.76343319144490279949
243.30000 9.78072248866074310315
243.40000 9.79802242382987200723
243.50000 9.81532467669663997243
243.60000 9.83262246677487358515
243.70000 9.84990588332827675653
243.80000 9.86716552048753259384
243.90000 9.88439031230282811923
244.00000 9.90157311619860735753
244.10000 9.91870688705145676964
244.20000 9.93578609922561688397
244.30000 9.95280966974180612960
244.40000 9.96977733879478373578
244.50000 9.98669287818690256932
244.60000 10.00355905436285211316
244.70000 10.02037869488548820883
244.80000 10.03715572933373391525
244.90000 10.05388862099884215740
245.00000 10.07057508320001554418
245.10000 10.08721094206743552027
245.20000 10.10379408331810768598
245.30000 10.12031386282135026551
245.40000 10.13677041193362532200
245.50000 10.15315759003439284251
245.60000 10.16947261716147205635
245.70000 10.18571548018562120684
245.80000 10.20187884157428131137
245.90000 10.21796077783140641470
246.00000 10.23395337094209160438
246.10000 10.24985384671435205338
246.20000 10.26565207218206864940
246.30000 10.28134341194622289618
246.40000 10.29692359241040498457
246.50000 10.31238685841318697374
246.60000 10.32773608967754365322
246.70000 10.34297190156847520766
246.80000 10.35809968408906557188
246.90000 10.37312704721242677212
247.00000 10.38806088954189755908
247.10000 10.40291236481217311614
247.20000 10.41768868487559480306
247.30000 10.43239574727919339585
247.40000 10.44703852751702069647
247.50000 10.46161736710700961583
247.60000 10.47612923260046463235
247.70000 10.49056929380507928972
247.80000 10.50492773201653205928
247.90000 10.51919918888225065061
248.00000 10.53337687100974280904
248.10000 10.54745901415791233696
248.20000 10.56144542395263244111
248.30000 10.57533744050793870458
248.40000 10.58914495094145927708
248.50000 10.60286773129274682078
248.60000 10.61651349606931927249
248.70000 10.63008470416793057079
248.80000 10.64358089076768373671
248.90000 10.65700381652146167607
249.00000 10.67035353839313985829
249.10000 10.68362893221755432566
249.20000 10.69683057917353386741
249.30000 10.70996053149128089726
249.40000 10.72302336792240698509
249.50000 10.73602096646280772342
249.60000 10.74895622008779045896
249.70000 10.76183515818017907629
249.80000 10.77466274708484785250
249.90000 10.78744479223036394770
250.00000 10.80018798034196254794
250.10000 10.81289888439497061035
250.20000 10.82558332645654711742
250.30000 10.83824848847796993523
250.40000 10.85089785407060220751
250.50000 10.86354084866076250351
250.60000 10.87618465962007285373
250.70000 10.88883731509888984070
250.80000 10.90150937979810206795
250.90000 10.91421108848362892061
251.00000 10.92694959682650865296
251.10000 10.93973164126382946622
251.20000 10.95256331086755234192
251.30000 10.96544620987586624165
251.40000 10.97838366025841711201
251.50000 10.99137542324298920132
251.60000 11.00442737761365754927
251.70000 11.01754393352629204754
251.80000 11.03073304173947453255
251.90000 11.04400325013375754394
252.00000 11.05736885210450958663
252.10000 11.07083992822531961659
252.20000 11.08443296967066331133
252.30000 11.09816089109128026431
252.40000 11.11203634558117344893
252.50000 11.12606731676008690506
252.60000 11.14025845908662031164
252.70000 11.15461034854889048176
252.80000 11.16911697201161914664
252.90000 11.18376745168165592075
253.00000 11.19855008130722251492
253.10000 11.21345237221695252516
253.20000 11.22846267178708663315
253.30000 11.24357556945858749183
253.40000 11.25878571909280099520
253.50000 11.27409284355894418851
253.60000 11.28949388022638506448
253.70000 11.30498487737206130580
253.80000 11.32055909786866489639
253.90000 11.33620680149956509252
254.00000 11.35191393898161121889
254.10000 11.36766247118087158065
254.20000 11.38343918631140226112
254.30000 11.39922799446809029389
254.40000 11.41501540129482260699
254.50000 11.43079039530359860233
254.60000 11.44654563477283307161
254.70000 11.46227113513805343363
254.80000 11.47796316381094681895
254.90000 11.49361519085879262411
255.00000 11.50922061515014143401
255.10000 11.52477421719787966449
255.20000 11.54026937989945709568
255.30000 11.55569993141678977891
255.40000 11.57105633722202564231
255.50000 11.58633481155045855685
255.60000 11.60152589544401266988
255.70000 11.61662694791160107347
255.80000 11.63163068046140295780
255.90000 11.64653686868525737549
256.00000 11.66134055250686004936
256.10000 11.67604127709841560236
256.20000 11.69063634526444415823
256.30000 11.70512529387174052559
256.40000 11.71950403565667108132
256.50000 11.73377126332446451614
256.60000 11.74792442450235547139
256.70000 11.76196170815502187587
256.80000 11.77588205920027886214
256.90000 11.78968375394679532792
257.00000 11.80337060228954261568
257.10000 11.81694252046869355508
257.20000 11.83040434500216057598
257.30000 11.84376046728753291363
257.40000 11.85701892691299535989
257.50000 11.87018083314373943240
257.60000 11.88325297979530519091
257.70000 11.89623677038541461796
257.80000 11.90913157618102731489
257.90000 11.92193664053776960853
258.00000 11.93464661683579133866
258.10000 11.94725711556476882705
258.20000 11.95976556364739116118
258.30000 11.97216662488736831396
258.40000 11.98445707463416967617
258.50000 11.99663813535733851760
258.60000 12.00871072846161116987
258.70000 12.02067768567933111603
258.80000 12.03254241167551422314
258.90000 12.04430970740241302269
259.00000 12.05598343708575273190
259.10000 12.06757013961456119615
259.20000 12.07907471737674118771
259.30000 12.09050358940478541719
259.40000 12.10186116739326174625
259.50000 12.11315361934611972664
259.60000 12.12438421092188912492
259.70000 12.13555472306235369150
259.80000 12.14666538431980516044
259.90000 12.15771768926396810006
260.00000 12.16871063204319112384
260.10000 12.17964330840004525951
260.20000 12.19051624405324353940
260.30000 12.20133322680583132019
260.40000 12.21209508082990647659
260.50000 12.22280686259179176759
260.60000 12.23347318532022613923
260.70000 12.24409694117034504623
260.80000 12.25468192469041605194
260.90000 12.26523046563879287956
261.00000 12.27574817465216659288
261.10000 12.28623448439048797889
261.20000 12.29669028194639860426
261.30000 12.30711301318477370875
261.40000 12.31750500146413579689
261.50000 12.32786230305733095309
261.60000 12.33818426166366669244
261.70000 12.34847101138898086533
261.80000 12.35872614192648092760
261.90000 12.36895591357605251934
262.00000 12.37917066602609691963
262.10000 12.38938140664649971772
262.20000 12.39960279482899403734
262.30000 12.40984634436103725281
262.40000 12.42012417751795265841
262.50000 12.43044645144336720496
262.60000 12.44082038595067893603
262.70000 12.45125182029232753883
262.80000 12.46174839213539088697
262.90000 12.47231719479820638192
263.00000 12.48296661845356374098
