# Supplementary material for: Direct tracking of H2 roaming reaction in real time
Source: Nat Commun. 2024 Aug 6;15:6656. doi: 10.1038/s41467-024-49671-6 (PMC11303762; doi:10.1038/s41467-024-49671-6)
Supplement: Supplementary file 8 — Source Data [file 41467_2024_49671_MOESM8_ESM.zip › SourceData/Data-Fig7-SuppInfo/FigS7.R30.dat]

# Bond Length
# X-Axis:  Time in Trajectory (femtosec)
# Y-Axis:  Bond Length (Angstroms)
#                  X                   Y
0 1.09375621605730771727
.10000 1.09837461472213568269
.20000 1.10334052751677711587
.30000 1.10862241732972367312
.40000 1.11419071754300663802
.50000 1.12001495137922154436
.60000 1.12606786371736938934
.70000 1.13232490327114152011
.80000 1.13876324599365253662
.90000 1.14536745290059643810
1.00000 1.15212037911365841788
1.10000 1.15901477847523583680
1.20000 1.16603875713331244313
1.30000 1.17319110582462224870
1.40000 1.18047191577733013004
1.50000 1.18788000136629962543
1.60000 1.19541672142688383928
1.70000 1.20307988457541754379
1.80000 1.21086177647739793537
1.90000 1.21874777993931131509
2.00000 1.22671858963129763113
2.10000 1.23475214475537559197
2.20000 1.24282473925288436060
2.30000 1.25091364116872592365
2.40000 1.25900244751271234373
2.50000 1.26707795607768348548
2.60000 1.27512809783056698197
2.70000 1.28314716490276359882
2.80000 1.29112605097023737498
2.90000 1.29905036281238919486
3.00000 1.30690709061891618462
3.10000 1.31467919760753801926
3.20000 1.32235186677752302404
3.30000 1.32990777185863531594
3.40000 1.33733524694932048291
3.50000 1.34462644851125846058
3.60000 1.35177864149645447784
3.70000 1.35878734919817383469
3.80000 1.36565439968390245727
3.90000 1.37238247250648024297
4.00000 1.37897226094689809028
4.10000 1.38542310081721966355
4.20000 1.39173472518903544099
4.30000 1.39790293100307934077
4.40000 1.40392481335362115609
4.50000 1.40979174078797893913
4.60000 1.41549733301938792455
4.70000 1.42103298057750932693
4.80000 1.42638744940180962039
4.90000 1.43155133089491415554
5.00000 1.43651648361896634381
5.10000 1.44127553308172133141
5.20000 1.44582486590942265478
5.30000 1.45015644514445406094
5.40000 1.45427159516061510675
5.50000 1.45816019091525057310
5.60000 1.46181869918570955459
5.70000 1.46524086746514137759
5.80000 1.46841369041765611018
5.90000 1.47133166705879065708
6.00000 1.47398458204589100783
6.10000 1.47637048440220451326
6.20000 1.47848651318637330341
6.30000 1.48033632371093292713
6.40000 1.48192940357123625027
6.50000 1.48327254184623804759
6.60000 1.48437388134458900549
6.70000 1.48524194749980045128
6.80000 1.48587804417118971036
6.90000 1.48628291786220835916
7.00000 1.48645343596932090377
7.10000 1.48638676113116669537
7.20000 1.48607579486310185981
7.30000 1.48552182310257562907
7.40000 1.48472050829305917552
7.50000 1.48367451866708285797
7.60000 1.48238656997457987628
7.70000 1.48085750824074900255
7.80000 1.47908878973440941971
7.90000 1.47707781812130670152
8.00000 1.47482094986747459072
8.10000 1.47230781405961436947
8.20000 1.46953176928197098436
8.30000 1.46648117814242675673
8.40000 1.46314996890475994706
8.50000 1.45953065806820241661
8.60000 1.45561866687226843903
8.70000 1.45141508553928155731
8.80000 1.44692220707645509548
8.90000 1.44214552474776275609
9.00000 1.43708927831050218297
9.10000 1.43176146073708800607
9.20000 1.42616711361467033373
9.30000 1.42031424270300127128
9.40000 1.41420493482592543243
9.50000 1.40784355287688127410
9.60000 1.40123315104696263391
9.70000 1.39437178687931003332
9.80000 1.38726386588601088669
9.90000 1.37990766557549059801
10.00000 1.37230799894083543886
10.10000 1.36447044656525998353
10.20000 1.35640378733251847257
10.30000 1.34811759540405079604
10.40000 1.33962411495501229648
10.50000 1.33093401630659361549
10.60000 1.32206059494563258842
10.70000 1.31301051570579586123
10.80000 1.30379485805743228510
10.90000 1.29441860576708337115
11.00000 1.28488959537619417988
11.10000 1.27521321647244544232
11.20000 1.26539605584575772376
11.30000 1.25544537573962173561
11.40000 1.24537115367829200414
11.50000 1.23518140722850908690
11.60000 1.22488872119062309537
11.70000 1.21451147614339157383
11.80000 1.20406770990920606117
11.90000 1.19358643576994456392
12.00000 1.18309680055606608000
12.10000 1.17263382636993718952
12.20000 1.16222956988970126615
12.30000 1.15191839068833344154
12.40000 1.14172956775674334815
12.50000 1.13168704228554282762
12.60000 1.12181493377562058553
12.70000 1.11213787697299474721
12.80000 1.10268065620559427677
12.90000 1.09347453929618315553
13.00000 1.08455595909155374480
13.10000 1.07596822926794636839
13.20000 1.06775873635386378888
13.30000 1.05997314958257315283
13.40000 1.05265725433210215444
13.50000 1.04584778866668738584
13.60000 1.03957628724831926112
13.70000 1.03386416011243952976
13.80000 1.02872713934308158700
13.90000 1.02417568250959756909
14.00000 1.02022432527900450958
14.10000 1.01688864345758134737
14.20000 1.01418940314469860861
14.30000 1.01215641778037449738
14.40000 1.01082039219685313984
14.50000 1.01021019010946429870
14.60000 1.01035017530903610963
14.70000 1.01125618156726241096
14.80000 1.01293299614831384956
14.90000 1.01538052797756565999
15.00000 1.01858733013424037975
15.10000 1.02254457974457035405
15.20000 1.02723759671947365888
15.30000 1.03265557529555806877
15.40000 1.03878242069309201416
15.50000 1.04560029715900521065
15.60000 1.05308941353714120413
15.70000 1.06122126548660906486
15.80000 1.06996289587302979522
15.90000 1.07927852222167378771
16.00000 1.08913114226570530104
16.10000 1.09948036942730359964
16.20000 1.11029102279087170866
16.30000 1.12153061550588087367
16.40000 1.13316961767998351147
16.50000 1.14518438052612296358
16.60000 1.15755126441553334774
16.70000 1.17025235602924551428
16.80000 1.18326731326230760543
16.90000 1.19657165520916464670
17.00000 1.21014008026756968496
17.10000 1.22394753528327348807
17.20000 1.23796401560101899433
17.30000 1.25216469368210506177
17.40000 1.26653007786510936852
17.50000 1.28104361602952457787
17.60000 1.29569592746330726436
17.70000 1.31047995007134695192
17.80000 1.32539377433991291552
17.90000 1.34043103343476795229
18.00000 1.35558776395075210194
18.10000 1.37085462107438657457
18.20000 1.38622297447344307099
18.30000 1.40167964596087361462
18.40000 1.41721493073210317487
18.50000 1.43281679550248153838
18.60000 1.44847765370232757346
18.70000 1.46419186451263961392
18.80000 1.47995496322117856533
18.90000 1.49576017578520922459
19.00000 1.51160683536162934354
19.10000 1.52749196991080774715
19.20000 1.54340996090798895686
19.30000 1.55935828313893276346
19.40000 1.57532865924638087884
19.50000 1.59131332496651959632
19.60000 1.60730698242401721982
19.70000 1.62330144840353050182
19.80000 1.63929010383580367663
19.90000 1.65526824412419632451
20.00000 1.67123423843457683033
20.10000 1.68718515956518536466
20.20000 1.70312197847922801092
20.30000 1.71904440841125451130
20.40000 1.73495518700656934287
20.50000 1.75085201925519679254
20.60000 1.76673815422603017944
20.70000 1.78260909238396963809
20.80000 1.79846393709326292957
20.90000 1.81429840618515674206
21.00000 1.83010598639832878942
21.10000 1.84588452075312663639
21.20000 1.86162852894394589528
21.30000 1.87733504291615459100
21.40000 1.89300531645687672643
21.50000 1.90863944366582762917
21.60000 1.92423822108256648151
21.70000 1.93980138390764120003
21.80000 1.95532613770388698294
21.90000 1.97080661854531024405
22.00000 1.98623666927408225210
22.10000 2.00160558361556335862
22.20000 2.01690513529491515348
22.30000 2.03213184402119932923
22.40000 2.04727643261504869011
22.50000 2.06233871902192633008
22.60000 2.07731567219765614514
22.70000 2.09220540619151445686
22.80000 2.10700703959099291852
22.90000 2.12171915080907916095
23.00000 2.13634267937964484228
23.10000 2.15087348850275245564
23.20000 2.16531102072404369869
23.30000 2.17965302550956490534
23.40000 2.19389355671099047967
23.50000 2.20802462453796017442
23.60000 2.22203989749194197496
23.70000 2.23592805137575927322
23.80000 2.24968184178874502467
23.90000 2.26329755316330424384
24.00000 2.27677461478513502860
24.10000 2.29011628416419064595
24.20000 2.30333257220054959218
24.30000 2.31643127862602476990
24.40000 2.32941866950018239953
24.50000 2.34229892480315159282
24.60000 2.35507209768299874866
24.70000 2.36773144331235336154
24.80000 2.38027282198574875884
24.90000 2.39268716578891691935
25.00000 2.40497040676533065733
25.10000 2.41712096843931251350
25.20000 2.42913731979091704868
25.30000 2.44102241865022616182
25.40000 2.45278066364789332338
25.50000 2.46441506698851360516
25.60000 2.47592961625850745830
25.70000 2.48733078241294637824
25.80000 2.49861955430073427575
25.90000 2.50980284024084250377
26.00000 2.52088161997306013917
26.10000 2.53185715831284605272
26.20000 2.54272999255091966990
26.30000 2.55349620782193447924
26.40000 2.56415609090456893737
26.50000 2.57470800296480222052
26.60000 2.58515193952038339374
26.70000 2.59549124657375795203
26.80000 2.60572933602302601086
26.90000 2.61587449007287044952
27.00000 2.62593067208218579808
27.10000 2.63590451231185535143
27.20000 2.64580100359739829016
27.30000 2.65562522278144511526
27.40000 2.66537802480417400172
27.50000 2.67506531231332742576
27.60000 2.68468713448438903938
27.70000 2.69424581447294819769
27.80000 2.70374425794101317773
27.90000 2.71318192569923331339
28.00000 2.72255866048263503710
28.10000 2.73187656845949026489
28.20000 2.74113270065132016402
28.30000 2.75033329939009392054
28.40000 2.75948098287250387059
28.50000 2.76858459943090776414
28.60000 2.77764864484279220725
28.70000 2.78668192246352364354
28.80000 2.79568877743911258846
28.90000 2.80466894179170458471
29.00000 2.81362292799550522855
29.10000 2.82254370406571384235
29.20000 2.83143055655776237509
29.30000 2.84027446869629133030
29.40000 2.84907770676564734514
29.50000 2.85783450760379055228
29.60000 2.86655098698767261260
29.70000 2.87522914659005917639
29.80000 2.88387265045285936946
29.90000 2.89248482029016013987
30.00000 2.90106898233220231711
30.10000 2.90962279694464863120
30.20000 2.91814762656740860095
30.30000 2.92664018418629658506
30.40000 2.93509838344713753481
30.50000 2.94352017086379076846
30.60000 2.95190343022718139867
30.70000 2.96024905272833420764
30.80000 2.96855494155961344572
30.90000 2.97682647057063102836
31.00000 2.98506004548283751939
31.10000 2.99326025856773770783
31.20000 3.00142345588239181402
31.30000 3.00955046719389638481
31.40000 3.01763785668426422596
31.50000 3.02568144721168556792
31.60000 3.03368194833176274414
31.70000 3.04163315816848630040
31.80000 3.04953605959742669838
31.90000 3.05739025406669339700
32.00000 3.06519426919812049944
32.10000 3.07295177595841877864
32.20000 3.08066415549715512964
32.30000 3.08833146314802161651
32.40000 3.09595806929502842063
32.50000 3.10354320820074937779
32.60000 3.11108908497201346212
32.70000 3.11859437950721638890
32.80000 3.12605722933953977860
32.90000 3.13347440708457039728
33.00000 3.14083967846434339457
33.10000 3.14815073063362072558
33.20000 3.15539838917465380644
33.30000 3.16258041774007700883
33.40000 3.16969145040743673959
33.50000 3.17673025674214271963
33.60000 3.18369907032213080677
33.70000 3.19060062497220106088
33.80000 3.19743995029898880507
33.90000 3.20422258954414713426
34.00000 3.21094958765253740630
34.10000 3.21762494476842344112
34.20000 3.22424594469296029849
34.30000 3.23080933614365426855
34.40000 3.23731109968396457169
34.50000 3.24374943352257096004
34.60000 3.25011747667218946019
34.70000 3.25641810700791307339
34.80000 3.26264971711720840073
34.90000 3.26881644732355689363
35.00000 3.27491970418909660326
35.10000 3.28096191476950856726
35.20000 3.28694653594335178684
35.30000 3.29287485781619098565
35.40000 3.29874546822227555750
35.50000 3.30455689879732589845
35.60000 3.31030940084986617856
35.70000 3.31600137726117357534
35.80000 3.32163334035606645251
35.90000 3.32720608557194725506
36.00000 3.33271977641220234650
36.10000 3.33817742713130812998
36.20000 3.34358099193693826095
36.30000 3.34893011281677838479
36.40000 3.35422738901434647503
36.50000 3.35946966238809782766
36.60000 3.36465644867540674148
36.70000 3.36978719615734785645
36.80000 3.37486268364773620755
36.90000 3.37987951866053947363
37.00000 3.38484235909133588117
37.10000 3.38975198953684515718
37.20000 3.39461345318402931707
37.30000 3.39942672501835226717
37.40000 3.40419856134288970473
37.50000 3.40892824009966510764
37.60000 3.41362001068733483600
37.70000 3.41827442491105444598
37.80000 3.42289657361495513826
37.90000 3.42748823801410002737
38.00000 3.43205490907255153722
38.10000 3.43659676841522971248
38.20000 3.44111801830073825789
38.30000 3.44561903210584208080
38.40000 3.45010119685684002401
38.50000 3.45456417753397657152
38.60000 3.45901204796889945727
38.70000 3.46344609224786404787
38.80000 3.46786846852457770663
38.90000 3.47228682491135803923
39.00000 3.47670456898871405961
39.10000 3.48112523906925819180
39.20000 3.48555243290084505938
39.30000 3.48998342105001983059
39.40000 3.49441824041327371274
39.50000 3.49885543787236228248
39.60000 3.50329117915568074465
39.70000 3.50772552537025051651
39.80000 3.51216114391139519081
39.90000 3.51659965312260133027
40.00000 3.52104419027197101152
40.10000 3.52549941822857205247
40.20000 3.52996470914073020566
40.30000 3.53444166997589592417
40.40000 3.53892815283526206825
40.50000 3.54342320260690848234
40.60000 3.54792510137812802165
40.70000 3.55243480527665700889
40.80000 3.55695430874519387605
40.90000 3.56148561733906206153
41.00000 3.56603123145339264147
41.10000 3.57059236064521932707
41.20000 3.57517072630510891522
41.30000 3.57976249537326149131
41.40000 3.58436780406140798155
41.50000 3.58898201120331613177
41.60000 3.59360372371439975944
41.70000 3.59823181604715401360
41.80000 3.60286420311021436643
41.90000 3.60750244462093192356
42.00000 3.61215098374389660561
42.10000 3.61681047777319955053
42.20000 3.62148450449729247491
42.30000 3.62617691452292492805
42.40000 3.63088713596580966486
42.50000 3.63561270247244570274
42.60000 3.64034999991635419671
42.70000 3.64509505134242006915
42.80000 3.64984030517350169721
42.90000 3.65458287047591793968
43.00000 3.65932045361184512918
43.10000 3.66405187661978934487
43.20000 3.66877983330016684172
43.30000 3.67350827839015492805
43.40000 3.67824235841155524040
43.50000 3.68298668969004013694
43.60000 3.68774253505827057758
43.70000 3.69250913435701604900
43.80000 3.69728677777285758653
43.90000 3.70207020254856863512
44.00000 3.70685684712317964095
44.10000 3.71164457040272109080
44.20000 3.71642906464902138861
44.30000 3.72121425180182281855
44.40000 3.72600296150351979292
44.50000 3.73079579349218737161
44.60000 3.73560059161763170422
44.70000 3.74041894637245147189
44.80000 3.74525358574836691925
44.90000 3.75010420663679691299
45.00000 3.75496989320487095699
45.10000 3.75984585416556671899
45.20000 3.76472981039157709167
45.30000 3.76961851938535021835
45.40000 3.77451086846110432550
45.50000 3.77940600455600694649
45.60000 3.78430817695929727250
45.70000 3.78922207085385799244
45.80000 3.79415256527462269099
45.90000 3.79910622883606664752
46.00000 3.80408859063639578640
46.10000 3.80910203477197496823
46.20000 3.81415003612469340416
46.30000 3.81923228549102522377
46.40000 3.82434483470280174472
46.50000 3.82948656879287148127
46.60000 3.83465386733900664845
46.70000 3.83984592431870891076
46.80000 3.84506174154863214206
46.90000 3.85030316843193530881
47.00000 3.85557290433626737821
47.10000 3.86087412952429724765
47.20000 3.86620839061864330851
47.30000 3.87158146913247842608
47.40000 3.87699313607207718512
47.50000 3.88244499704941087269
47.60000 3.88793471845130136310
47.70000 3.89346400391707743858
47.80000 3.89903031595934119123
47.90000 3.90463485694744573256
48.00000 3.91027633687057979004
48.10000 3.91595431712296664274
48.20000 3.92167050384539572934
48.30000 3.92742736450529406859
48.40000 3.93322494557506842831
48.50000 3.93906698749653151922
48.60000 3.94495128026202625244
48.70000 3.95088210941683249815
48.80000 3.95685811311247297800
48.90000 3.96287695034062343266
49.00000 3.96893381805819483231
49.10000 3.97502784425933298392
49.20000 3.98115434327557815672
49.30000 3.98730934372403566588
49.40000 3.99349187866508625506
49.50000 3.99970299445421322148
49.60000 4.00593906134004989059
49.70000 4.01220207319035714592
49.80000 4.01849063079460221353
49.90000 4.02480360348713164386
50.00000 4.03113780852912544037
50.10000 4.03749175729697310796
50.20000 4.04386268494010562885
50.30000 4.05024781196138664119
50.40000 4.05665307293598869318
50.50000 4.06307608476508842252
50.60000 4.06952226834182589413
50.70000 4.07599330764097305331
50.80000 4.08249039592134251967
50.90000 4.08901279572527138845
51.00000 4.09555651912276752064
51.10000 4.10211625311545747762
51.20000 4.10868795973094067721
51.30000 4.11526651164672444231
51.40000 4.12185187551578568367
51.50000 4.12844811640863424330
51.60000 4.13505698389985914834
51.70000 4.14168605293653323763
51.80000 4.14834138344640097919
51.90000 4.15502643948146255354
52.00000 4.16174499913317610752
52.10000 4.16849705860961355674
52.20000 4.17527718962346259217
52.30000 4.18208571740573007590
52.40000 4.18891733089804482954
52.50000 4.19577336421952133065
52.60000 4.20265602219465494051
52.70000 4.20957155555134850590
52.80000 4.21652900296120339635
52.90000 4.22353586920982594843
53.00000 4.23060120316604646994
53.10000 4.23772986903058746628
53.20000 4.24492646514412543834
53.30000 4.25219173510790785460
53.40000 4.25952297971991225176
53.50000 4.26692020839586359378
53.60000 4.27438158889879648049
53.70000 4.28191110042268392725
53.80000 4.28950795366496552204
53.90000 4.29717956771124471472
54.00000 4.30493001983841776828
54.10000 4.31276613831506055150
54.20000 4.32069394954849816425
54.30000 4.32871660074449780328
54.40000 4.33683826439365847836
54.50000 4.34506104448545118481
54.60000 4.35338770155944185692
54.70000 4.36181963753901681202
54.80000 4.37035571992349382489
54.90000 4.37899773790133397004
55.00000 4.38774375649125617897
55.10000 4.39659389380654533065
55.20000 4.40554654755184717024
55.30000 4.41460328607973561364
55.40000 4.42376196946388606208
55.50000 4.43302611382315229419
55.60000 4.44239862146093323766
55.70000 4.45187729332604134838
55.80000 4.46146653932246812272
55.90000 4.47116298939246901616
56.00000 4.48096697721250786724
56.10000 4.49087405062689327700
56.20000 4.50088057851916350975
56.30000 4.51098562439363133911
56.40000 4.52118828270500143744
56.50000 4.53149084534030588170
56.60000 4.54189639639237037495
56.70000 4.55240849963390258144
56.80000 4.56303016546702220023
56.90000 4.57376619752977753802
57.00000 4.58461636680900488188
57.10000 4.59557667661078199967
57.20000 4.60664716723529847548
57.30000 4.61782158273205700517
57.40000 4.62909524414641959092
57.50000 4.64046407998197956097
57.60000 4.65192329651521661888
57.70000 4.66347065281277394681
57.80000 4.67510775147215189829
57.90000 4.68683207403913715258
58.00000 4.69864396045731475255
58.10000 4.71054318641247572205
58.20000 4.72252980118844776782
58.30000 4.73459901386305364063
58.40000 4.74675035613681710291
58.50000 4.75897512885327023117
58.60000 4.77126859476942463191
58.70000 4.78362437376661086850
58.80000 4.79603355588615539035
58.90000 4.80849433442174287439
59.00000 4.82100019763295591591
59.10000 4.83355060283535254518
59.20000 4.84614496677709797129
59.30000 4.85878366063462430426
59.40000 4.87146701996903598045
59.50000 4.88419646127190506157
59.60000 4.89696980622517214229
59.70000 4.90978601812757212548
59.80000 4.92264144212494924223
59.90000 4.93553229690597810396
60.00000 4.94845643234039194061
60.10000 4.96140892578559785055
60.20000 4.97438871705157356412
60.30000 4.98739210051184966986
60.40000 5.00041693975882375119
60.50000 5.01346039849812716160
60.60000 5.02651905368964059594
60.70000 5.03958820462188160320
60.80000 5.05266137325459403282
60.90000 5.06573583627630547609
61.00000 5.07880493737207828197
61.10000 5.09186658846566796024
61.20000 5.10491836369299837209
61.30000 5.11795853436836668554
61.40000 5.13098793033018155042
61.50000 5.14400540677145867247
61.60000 5.15701063915220171033
61.70000 5.17000281884749072522
61.80000 5.18298354959428749294
61.90000 5.19595186535758816396
62.00000 5.20891004150887597184
62.10000 5.22185709286284470988
62.20000 5.23479985545732206649
62.30000 5.24774006608721045940
62.40000 5.26068198323705935076
62.50000 5.27362896145927202260
62.60000 5.28658506694775507421
62.70000 5.29955368565702898663
62.80000 5.31253572459131798354
62.90000 5.32553210845883455743
63.00000 5.33854395228408698356
63.10000 5.35156991548657616900
63.20000 5.36461281524333310389
63.30000 5.37767243533519806370
63.40000 5.39075069379738613784
63.50000 5.40384990116907299725
63.60000 5.41697382095695566783
63.70000 5.43012130932716824511
63.80000 5.44329356049625528553
63.90000 5.45649224412680715028
64.00000 5.46971504390539526029
64.10000 5.48296278445176025617
64.20000 5.49623376886291109290
64.30000 5.50952798395044001431
64.40000 5.52284563143140911019
64.50000 5.53618491729123874647
64.60000 5.54954518365757609586
64.70000 5.56292502016574010914
64.80000 5.57632534342850193065
64.90000 5.58974390177984808900
65.00000 5.60317939876718564450
65.10000 5.61662978847475757323
65.20000 5.63009464996761843959
65.30000 5.64357243928063707103
65.40000 5.65706082024747193719
65.50000 5.67055836925597654146
65.60000 5.68406378181191770482
65.70000 5.69757717597725919561
65.80000 5.71109471461111385410
65.90000 5.72461834761418833224
66.00000 5.73814509977466498711
66.10000 5.75167538317767025908
66.20000 5.76520617939037805579
66.30000 5.77873744203160695910
66.40000 5.79226352048160875109
66.50000 5.80578644958630906066
66.60000 5.81930287782540151916
66.70000 5.83280963320259578656
66.80000 5.84630642480378375180
66.90000 5.85979325888567505526
67.00000 5.87326636539617535504
67.10000 5.88672517897166658618
67.20000 5.90016753909446201922
67.30000 5.91359323836421809739
67.40000 5.92699727997508026526
67.50000 5.94037975653526716514
67.60000 5.95373937777410609423
67.70000 5.96707164657120570089
67.80000 5.98037783317074373626
67.90000 5.99365821960044698710
68.00000 6.00691124635831455698
68.10000 6.02013812711311466965
68.20000 6.03333803953491404235
68.30000 6.04650964115811197140
68.40000 6.05965460295774613880
68.50000 6.07277139492085606698
68.60000 6.08586212954220644658
68.70000 6.09892347002764086987
68.80000 6.11195718731054267191
68.90000 6.12496151718963863728
69.00000 6.13793639275620059760
69.10000 6.15088185940617786468
69.20000 6.16379851844380130692
69.30000 6.17668513043120889180
69.40000 6.18954490875363146031
69.50000 6.20237847273971181030
69.60000 6.21518685194532184468
69.70000 6.22797310160585070585
69.80000 6.24073666328503241067
69.90000 6.25347958439947255577
70.00000 6.26619993410982698114
70.10000 6.27889697636567373548
70.20000 6.29157044495545642936
70.30000 6.30421775059277279085
70.40000 6.31684099991926344196
70.50000 6.32944242583894588663
70.60000 6.34202810511440417410
70.70000 6.35460337474755382549
70.80000 6.36717601067796774315
70.90000 6.37975146673489154659
71.00000 6.39233451336849235762
71.10000 6.40492656157890697169
71.20000 6.41753028853499062314
71.30000 6.43014382158019852793
71.40000 6.44276540507956102003
71.50000 6.45539490962218360238
71.60000 6.46803748891771653126
71.70000 6.48069755238006767453
71.80000 6.49338002767564806264
71.90000 6.50609435642221530792
72.00000 6.51884845950486871723
72.10000 6.53164838689346473611
72.20000 6.54449647210853036762
72.30000 6.55739498741901317838
72.40000 6.57034151314663399361
72.50000 6.58333389656069320653
72.60000 6.59636948051562678685
72.70000 6.60944524379595719183
72.80000 6.62256393288551046812
72.90000 6.63572651421846950728
73.00000 6.64894039766721025161
73.10000 6.66220946771294485392
73.20000 6.67554108099088848682
73.30000 6.68893829841814283123
73.40000 6.70240254931617786069
73.50000 6.71593603590281374859
73.60000 6.72953516081348667768
73.70000 6.74319522118928423954
73.80000 6.75691389621371451733
73.90000 6.77068340917946037144
74.00000 6.78450281934446542094
74.10000 6.79836896712593850961
74.20000 6.81228141546787539932
74.30000 6.82623866121021291676
74.40000 6.84024398557361402545
74.50000 6.85429484213963471663
74.60000 6.86839068174088361532
74.70000 6.88252512458399965701
74.80000 6.89669209964603247982
74.90000 6.91088068387300403984
75.00000 6.92507908862880785511
75.10000 6.93927649861597603136
75.20000 6.95346389090121039653
75.30000 6.96763086535502395798
75.40000 6.98177612793084335802
75.50000 6.99589802731636447914
75.60000 7.00999661942721624305
75.70000 7.02407455172316632779
75.80000 7.03813178668039719166
75.90000 7.05216602939614574698
76.00000 7.06617130039910651471
76.10000 7.08013885772475510422
76.20000 7.09406197136816672734
76.30000 7.10792882616595985847
76.40000 7.12172946269900089638
76.50000 7.13545842888899465557
76.60000 7.14910927102209006374
76.70000 7.16268299761890900339
76.80000 7.17617916860037713481
76.90000 7.18959739381288303860
77.00000 7.20293695574340009091
77.10000 7.21619201934018659882
77.20000 7.22935750622100580593
77.30000 7.24242316484068749005
77.40000 7.25537941386665181201
77.50000 7.26821721563094177728
77.60000 7.28093092016487957558
77.70000 7.29351735554766469906
77.80000 7.30597953757242602366
77.90000 7.31831779314508861264
78.00000 7.33053558732409401567
78.10000 7.34263364590859864588
78.20000 7.35461622008511060010
78.30000 7.36647861433317404835
78.40000 7.37821794031112908545
78.50000 7.38983145495795458740
78.60000 7.40131550244076542839
78.70000 7.41266872580085019409
78.80000 7.42389122812188028894
78.90000 7.43498557179467564836
79.00000 7.44595545602214840432
79.10000 7.45680484141874266874
79.20000 7.46753921810585471531
79.30000 7.47815956220064884488
79.40000 7.48866803639405557006
79.50000 7.49906251098108929478
79.60000 7.50934389435774874873
79.70000 7.51951073316243096111
79.80000 7.52956180880879680955
79.90000 7.53949884301125150056
80.00000 7.54932370547004693745
80.10000 7.55903883977599363677
80.20000 7.56865360591505733364
80.30000 7.57816924409002625964
80.40000 7.58759196672119421369
80.50000 7.59692499937533936425
80.60000 7.60616836467836806981
80.70000 7.61532245100612926107
80.80000 7.62438503166347180772
80.90000 7.63335853470181236711
81.00000 7.64224278114232641524
81.10000 7.65103993573357320506
81.20000 7.65975380153331037856
81.30000 7.66839173177518364054
81.40000 7.67695685626602958311
81.50000 7.68545226341807421417
81.60000 7.69388317218223687267
81.70000 7.70225037144093362534
81.80000 7.71055555934804220511
81.90000 7.71879814591973897408
82.00000 7.72697935442045813675
82.10000 7.73510390109124519961
82.20000 7.74317219943234892798
82.30000 7.75119046244484950986
82.40000 7.75916274433917257812
82.50000 7.76709315680879419179
82.60000 7.77498633576902178725
82.70000 7.78284837670694956986
82.80000 7.79068437164913002997
82.90000 7.79850049038903375768
83.00000 7.80630353330652906914
83.10000 7.81410008042653623140
83.20000 7.82189816573630674623
83.30000 7.82970078798296097442
83.40000 7.83751210801036019681
83.50000 7.84533120417111517118
83.60000 7.85316263445740693136
83.70000 7.86100396774979372608
83.80000 7.86886077787515567123
83.90000 7.87673686134943827475
84.00000 7.88464207335050815368
84.10000 7.89258694323819279902
84.20000 7.90058138543221387401
84.30000 7.90863480906793419755
84.40000 7.91675331955246664170
84.50000 7.92493799011569553618
84.60000 7.93318729316741897379
84.70000 7.94149829060839123467
84.80000 7.94986819383472545884
84.90000 7.95829327319036415014
85.00000 7.96677419996286828362
85.10000 7.97531708477606550391
85.20000 7.98392671475765739321
85.30000 7.99260972846353858551
85.40000 8.00137512716839192190
85.50000 8.01022439883365564631
85.60000 8.01916001826980629306
85.70000 8.02817952510492879299
85.80000 8.03727462144065349840
85.90000 8.04644033672300337898
86.00000 8.05566678493642759486
86.10000 8.06494651136125018751
86.20000 8.07427514529267202876
86.30000 8.08364941240984300024
86.40000 8.09306883277746501584
86.50000 8.10253577857907394504
86.60000 8.11205144765083451822
86.70000 8.12161756588156519681
86.80000 8.13122936592007592594
86.90000 8.14088808531931606973
87.00000 8.15058376683222610998
87.10000 8.16031161846635609227
87.20000 8.17006165834573123633
87.30000 8.17982845190838950273
87.40000 8.18960450086241954658
87.50000 8.19938608743447328587
87.60000 8.20917383200197558101
87.70000 8.21896725253343493329
87.80000 8.22876962367570477604
87.90000 8.23858109253249991944
88.00000 8.24840126402625977387
88.10000 8.25823184446967436918
88.20000 8.26806689388571650058
88.30000 8.27790160458126006106
88.40000 8.28773225577437437524
88.50000 8.29755353954748519765
88.60000 8.30736290553061128275
88.70000 8.31715869100578121222
88.80000 8.32694400424759671627
88.90000 8.33672006827151417697
89.00000 8.34649180391732008798
89.10000 8.35626249386805703880
89.20000 8.36603296098586979503
89.30000 8.37580473937782291230
89.40000 8.38557859551170148115
89.50000 8.39535194342685076215
89.60000 8.40512235281117130270
89.70000 8.41488706654492184932
89.80000 8.42464585447738568618
89.90000 8.43439772019134748603
90.00000 8.44414292835744224531
90.10000 8.45388402531321694023
90.20000 8.46362626539629288704
90.30000 8.47337268032399245302
90.40000 8.48312688518885705815
90.50000 8.49289258637656384671
90.60000 8.50267213070861623941
90.70000 8.51246794992227856199
90.80000 8.52228042726857234458
90.90000 8.53210958865308996213
91.00000 8.54195641790760953072
91.10000 8.55182330826713233958
91.20000 8.56171071233897741065
91.30000 8.57162279936214878701
91.40000 8.58156564635719604887
91.50000 8.59153955614230993456
91.60000 8.60154975503751881889
91.70000 8.61159470427127103309
91.80000 8.62167916489775209728
91.90000 8.63180113827143262923
92.00000 8.64195513005448322085
92.10000 8.65214400726126379468
92.20000 8.66236653615124970140
92.30000 8.67262127106482149536
92.40000 8.68291293813804170173
92.50000 8.69324582875838154564
92.60000 8.70362423369948801697
92.70000 8.71405526338168227249
92.80000 8.72454331213514006244
92.90000 8.73509148891830439768
93.00000 8.74570242328687970549
93.10000 8.75637559052374134740
93.20000 8.76710946134522721005
93.30000 8.77790176219220398265
93.40000 8.78874899599590339785
93.50000 8.79964823724414565873
93.60000 8.81059803423768731860
93.70000 8.82159859936769056798
93.80000 8.83264994019824154833
93.90000 8.84375582359271156285
94.00000 8.85491794146478807447
94.10000 8.86613821041461094592
94.20000 8.87741844368305081192
94.30000 8.88875918780051100108
94.40000 8.90015760178419537182
94.50000 8.91160904845858910841
94.60000 8.92311176600214954407
94.70000 8.93465782225156063083
94.80000 8.94624511776750950431
94.90000 8.95786866874593110653
95.00000 8.96952510626543706091
95.10000 8.98121476731572208537
95.20000 8.99293640258858941742
95.30000 9.00469122804113700277
95.40000 9.01647853234803637326
95.50000 9.02829658845659544829
95.60000 9.04014342112098352078
95.70000 9.05201077193260967012
95.80000 9.06389064212957061866
95.90000 9.07577298800636595120
96.00000 9.08764510375201656950
96.10000 9.09949568119717280851
96.20000 9.11131158562064542898
96.30000 9.12308575881757235605
96.40000 9.13481325037890416095
96.50000 9.14648939127860137923
96.60000 9.15811414998115209669
96.70000 9.16968851408437973665
96.80000 9.18120734118824919155
96.90000 9.19266655620565843658
97.00000 9.20405989589436559311
97.10000 9.21538080386318056357
97.20000 9.22662017633548194819
97.30000 9.23777183366882037865
97.40000 9.24883307857515612109
97.50000 9.25980511786403634353
97.60000 9.27068967808301735736
97.70000 9.28149132419769059173
97.80000 9.29221595704060248677
97.90000 9.30286817806519281434
98.00000 9.31345002044360573053
98.10000 9.32396572294450254538
98.20000 9.33441760327059719233
98.30000 9.34480452349571622648
98.40000 9.35513143761930263132
98.50000 9.36540071979869956914
98.60000 9.37561600039666726964
98.70000 9.38578566694237909710
98.80000 9.39591503831564028260
98.90000 9.40600971763419985039
99.00000 9.41607914011925666546
99.10000 9.42613056581256994419
99.20000 9.43617291781228434690
99.30000 9.44621682505229180069
99.40000 9.45626797705595904608
99.50000 9.46633746626143684723
99.60000 9.47643165339892059942
99.70000 9.48655703945967954669
99.80000 9.49671929886384501217
99.90000 9.50692532563777951125
100.00000 9.51717974352050366906
100.10000 9.52749034187734036560
100.20000 9.53786620904539633394
100.30000 9.54831498563531889101
100.40000 9.55884621479464957711
100.50000 9.56946532517230034609
100.60000 9.58018223270836325692
100.70000 9.59099851650984252199
100.80000 9.60191697549083164326
100.90000 9.61293767228405574873
101.00000 9.62406279972704666889
101.10000 9.63529194749935950273
101.20000 9.64662876781987500982
101.30000 9.65807368700767368503
101.40000 9.66963116604030559338
101.50000 9.68130691222352479346
101.60000 9.69310535385487285997
101.70000 9.70502929811162393896
101.80000 9.71708082431272154333
101.90000 9.72926224596813918155
102.00000 9.74157216522815684674
102.10000 9.75401054914541293474
102.20000 9.76657676672696818873
102.30000 9.77927230658529111397
102.40000 9.79209492125811656237
102.50000 9.80504895751867217569
102.60000 9.81813450213700219707
102.70000 9.83135273145628724165
102.80000 9.84470321982379517581
102.90000 9.85818676629196349088
103.00000 9.87180295996227833947
103.10000 9.88554933591340689132
103.20000 9.89942721762148216461
103.30000 9.91343332551835948443
103.40000 9.92756817395730604609
103.50000 9.94183185440937740666
103.60000 9.95622300299616631683
103.70000 9.97073687874231289505
103.80000 9.98537516712662128706
103.90000 10.00013332195256284824
104.00000 10.01500885691840014959
104.10000 10.03000074420725055611
104.20000 10.04510724085980079587
104.30000 10.06032686199121464707
104.40000 10.07566042812484823371
104.50000 10.09110739024875307069
104.60000 10.10666648456087127054
104.70000 10.12233876225870045841
104.80000 10.13812367852912909017
104.90000 10.15402046537744575172
105.00000 10.17002487875329634387
105.10000 10.18613971760175690944
105.20000 10.20235749710457852469
105.30000 10.21867869513788949917
105.40000 10.23509704079003835216
105.50000 10.25161409442474087904
105.60000 10.26822513845075370043
105.70000 10.28493201148038702969
105.80000 10.30173291262727311831
105.90000 10.31862807432155682307
106.00000 10.33561517219778263547
106.10000 10.35269172762987278161
106.20000 10.36985659705118583757
106.30000 10.38710414136962429636
106.40000 10.40442924380501517955
106.50000 10.42182744882772466639
106.60000 10.43929279071575805948
106.70000 10.45682125629643723996
106.80000 10.47440836677986314226
106.90000 10.49204995211021667388
107.00000 10.50974403639674756470
107.10000 10.52748515044628310398
107.20000 10.54527143377893331692
107.30000 10.56309819492396842312
107.40000 10.58096381330765160650
107.50000 10.59886142879932174462
107.60000 10.61678557349864724110
107.70000 10.63473169935161081682
107.80000 10.65269322223000093093
107.90000 10.67066563135946079205
108.00000 10.68864093554615576693
108.10000 10.70661545442022494982
108.20000 10.72458428589019948311
108.30000 10.74254258559867194720
108.40000 10.76048642953770003963
108.50000 10.77841226032559027390
108.60000 10.79631589791888221776
108.70000 10.81419256784902087680
108.80000 10.83203832929352221464
108.90000 10.84984810317351862234
109.00000 10.86761681004331326345
109.10000 10.88533705739886586448
109.20000 10.90300639794263351050
109.30000 10.92061985979023994705
109.40000 10.93817738471583756569
109.50000 10.95567500656545580061
109.60000 10.97311533804785084835
109.70000 10.99049991723543028752
109.80000 11.00782911890973169461
109.90000 11.02510380209116217099
110.00000 11.04232450789764645739
110.10000 11.05949057941259788114
110.20000 11.07660124881698537710
110.30000 11.09365560289704504580
110.40000 11.11065761163708077299
110.50000 11.12760733552101037651
110.60000 11.14451362815161171356
110.70000 11.16137763461804924517
110.80000 11.17820990087348467124
110.90000 11.19501610604397478103
111.00000 11.21180162694956889326
111.10000 11.22857126956720170952
111.20000 11.24532766803555617940
111.30000 11.26207182563110809429
111.40000 11.27880518233562716767
111.50000 11.29552797259809365481
111.60000 11.31224457709874658631
111.70000 11.32895769085845778718
111.80000 11.34567367309658699580
111.90000 11.36239882012601245763
112.00000 11.37913688379729440364
112.10000 11.39589193302911239922
112.20000 11.41266477814020435972
112.30000 11.42945315609880786215
112.40000 11.44625437941905954739
112.50000 11.46306682871721724483
112.60000 11.47988679185840229425
112.70000 11.49671669526556612365
112.80000 11.51355620767840782073
112.90000 11.53040758016111935220
113.00000 11.54727404448625701706
113.10000 11.56415514415445742553
113.20000 11.58105605990878536512
113.30000 11.59797467184533904903
113.40000 11.61491346737706005885
113.50000 11.63187081063699744184
113.60000 11.64884514789466157920
113.70000 11.66583077316900735779
113.80000 11.68282241079603161148
113.90000 11.69981146830272645825
114.00000 11.71679358877082036649
114.10000 11.73376424177224552778
114.20000 11.75072241385856242370
114.30000 11.76767059946827369554
114.40000 11.78461019795309139693
114.50000 11.80154391787502521939
114.60000 11.81847122331653350631
114.70000 11.83538776739904707377
114.80000 11.85228751156594243373
114.90000 11.86916636925129632753
115.00000 11.88601684161931515475
115.10000 11.90283906070988594881
115.20000 11.91962819581391137613
115.30000 11.93638891177838591792
115.40000 11.95311950983901105912
115.50000 11.96982032452338024651
115.60000 11.98649284365322599177
115.70000 12.00313364316610448027
115.80000 12.01974232452701125707
115.90000 12.03631724938890932355
116.00000 12.05285501824007671490
116.10000 12.06935266377923849586
116.20000 12.08580780323392367655
116.30000 12.10221811842944764234
116.40000 12.11858053848015650509
116.50000 12.13489292081994434275
116.60000 12.15115540578215961119
116.70000 12.16736708622292697202
116.80000 12.18352961835846648507
116.90000 12.19964206151516561780
117.00000 12.21570474799919188027
117.10000 12.23171935778682750922
117.20000 12.24768317432117444630
117.30000 12.26359606607331958890
117.40000 12.27945683422902871519
117.50000 12.29526247346208546973
117.60000 12.31101254038029968572
117.70000 12.32670375206271435280
117.80000 12.34233781761518630974
117.90000 12.35791444127596313081
118.00000 12.37343465181260817087
118.10000 12.38890290065791095995
118.20000 12.40431681858803540290
118.30000 12.41968214572361751148
118.40000 12.43499825768620684932
118.50000 12.45026561600615009144
118.60000 12.46548336304280661246
118.70000 12.48064848062335260962
118.80000 12.49575917148510028854
118.90000 12.51081571808457260196
119.00000 12.52581816967678163652
119.10000 12.54076712721071940087
119.20000 12.55566544075677416263
119.30000 12.57051808340018259567
119.40000 12.58533129033292472429
119.50000 12.60010766552976721031
119.60000 12.61485184632439510125
119.70000 12.62957041845845998290
119.80000 12.64426377119609127303
119.90000 12.65893491758690573923
120.00000 12.67358465620555990295
120.10000 12.68821451692723391906
120.20000 12.70282812481476504370
120.30000 12.71742513440936282046
120.40000 12.73201521618918738558
120.50000 12.74660186554961792653
120.60000 12.76119789814663128124
120.70000 12.77581425379732890549
120.80000 12.79046006977458180282
120.90000 12.80515019533324333744
121.00000 12.81989369945102157905
121.10000 12.83469992713070795149
121.20000 12.84957266394353676445
121.30000 12.86452059376290943795
121.40000 12.87954611524074632442
121.50000 12.89465514009614760430
121.60000 12.90985355665543558608
121.70000 12.92515183367263194797
121.80000 12.94055802778106628895
121.90000 12.95608493686244710549
122.00000 12.97174162081626570354
122.10000 12.98753531076447160394
