# Supplementary material for: Direct tracking of H2 roaming reaction in real time
Source: Nat Commun. 2024 Aug 6;15:6656. doi: 10.1038/s41467-024-49671-6 (PMC11303762; doi:10.1038/s41467-024-49671-6)
Supplement: Supplementary file 8 — Source Data [file 41467_2024_49671_MOESM8_ESM.zip › SourceData/Data-Fig7-SuppInfo/FigS7.R31.dat]

# Bond Length
# X-Axis:  Time in Trajectory (femtosec)
# Y-Axis:  Bond Length (Angstroms)
#                  X                   Y
0 1.09375621605730771727
.10000 1.10246520420827794940
.20000 1.11149523751431341884
.30000 1.12079295520537601209
.40000 1.13031287069288917303
.50000 1.14001878997541088774
.60000 1.14988175893132594731
.70000 1.15988675079250732856
.80000 1.17001484505026687289
.90000 1.18025467597929896953
1.00000 1.19058687603803192602
1.10000 1.20099782310960081106
1.20000 1.21147137854139996186
1.30000 1.22199793526298562236
1.40000 1.23256915287094541176
1.50000 1.24318490921222173593
1.60000 1.25385046193156542617
1.70000 1.26457005128422996351
1.80000 1.27534647938236768396
1.90000 1.28618054301602619135
2.00000 1.29706270565497333630
2.10000 1.30798225938618907553
2.20000 1.31892253380211834183
2.30000 1.32986498460182039639
2.40000 1.34079518229631180309
2.50000 1.35170195755758229204
2.60000 1.36257091753053352771
2.70000 1.37339564669508108937
2.80000 1.38416758290786452011
2.90000 1.39487523017795394501
3.00000 1.40550894985019572446
3.10000 1.41605643038192513975
3.20000 1.42651078948425763387
3.30000 1.43686109722895622698
3.40000 1.44710673785730125042
3.50000 1.45724169305781256184
3.60000 1.46727031202502015320
3.70000 1.47719147050543180422
3.80000 1.48700739658483205542
3.90000 1.49672028167924550243
4.00000 1.50632572645195169288
4.10000 1.51582464966796208911
4.20000 1.52521287847598506959
4.30000 1.53448767862664834106
4.40000 1.54364478028625484676
4.50000 1.55268160105315861245
4.60000 1.56159681418892501530
4.70000 1.57038929823308462330
4.80000 1.57905466007798476082
4.90000 1.58759261717261711383
5.00000 1.59599606058567700964
5.10000 1.60426331761621975945
5.20000 1.61238855016711155011
5.30000 1.62036636624067212832
5.40000 1.62818709501027553132
5.50000 1.63584379616453599826
5.60000 1.64332858646102788471
5.70000 1.65063230554627156188
5.80000 1.65774682149657581540
5.90000 1.66466493062958468753
6.00000 1.67138086537449626266
6.10000 1.67789277447189693772
6.20000 1.68420236887792079841
6.30000 1.69030889764267643459
6.40000 1.69621255285651037419
6.50000 1.70191773398892579962
6.60000 1.70742449634822798509
6.70000 1.71273105564913489134
6.80000 1.71783824448665713131
6.90000 1.72274292405019037419
7.00000 1.72744725295911712824
7.10000 1.73194978607233298737
7.20000 1.73625164440354094657
7.30000 1.74035600419770437266
7.40000 1.74426762277639035467
7.50000 1.74798734844649261837
7.60000 1.75152443622063120789
7.70000 1.75487955156301254338
7.80000 1.75805929182095562223
7.90000 1.76106452149942535829
8.00000 1.76389868083430460963
8.10000 1.76656264639836647939
8.20000 1.76905359211387375086
8.30000 1.77136879953582788626
8.40000 1.77350272093701621137
8.50000 1.77544897773999689782
8.60000 1.77720199877954222381
8.70000 1.77875892648919684908
8.80000 1.78011238396175425292
8.90000 1.78126260014715404679
9.00000 1.78221020909824214821
9.10000 1.78295539431641418728
9.20000 1.78350030814855762390
9.30000 1.78384164019819875938
9.40000 1.78398077629693084089
9.50000 1.78391273933508306004
9.60000 1.78363383828127683343
9.70000 1.78313795212989620221
9.80000 1.78242402508185464594
9.90000 1.78148620273888172484
10.00000 1.78032573524200902059
10.10000 1.77894338334248288127
10.20000 1.77734263827884352030
10.30000 1.77552596544488754485
10.40000 1.77349987188806980189
10.50000 1.77126403555116536442
10.60000 1.76882136560168223223
10.70000 1.76617172988076105713
10.80000 1.76331418456638067163
10.90000 1.76024401441845556414
11.00000 1.75695592838892803002
11.10000 1.75344682454130898003
11.20000 1.74971121545042397890
11.30000 1.74574733814289403315
11.40000 1.74155203232117070157
11.50000 1.73712702631097188280
11.60000 1.73247491544928291928
11.70000 1.72759965678307542317
11.80000 1.72250576647191518190
11.90000 1.71719997312980412240
12.00000 1.71168601245000538796
12.10000 1.70596905576449422302
12.20000 1.70005295997448267729
12.30000 1.69394030770656142386
12.40000 1.68763409624953951390
12.50000 1.68113997830906394753
12.60000 1.67446220393713276552
12.70000 1.66760365331154153117
12.80000 1.66057117881589164958
12.90000 1.65337121684454153920
13.00000 1.64601019293624059866
13.10000 1.63849054817963475489
13.20000 1.63082145251802473338
13.30000 1.62300629223425994701
13.40000 1.61505020420357211878
13.50000 1.60695876587639920686
13.60000 1.59873441982744588684
13.70000 1.59038136141618561160
13.80000 1.58190512155786384886
13.90000 1.57330592878912141980
14.00000 1.56459123708047144360
14.10000 1.55576227890028237437
14.20000 1.54682632331913720894
14.30000 1.53778651553100828976
14.40000 1.52864721695687523990
14.50000 1.51940949817651199254
14.60000 1.51007372538992280818
14.70000 1.50063813279751091363
14.80000 1.49109755600497179542
14.90000 1.48144804053939063556
15.00000 1.47168343895723716199
15.10000 1.46179733553526495679
15.20000 1.45178709404444011264
15.30000 1.44164911711310668703
15.40000 1.43138403583559642828
15.50000 1.42099327243903586329
15.60000 1.41047979120227029220
15.70000 1.39984814353879113897
15.80000 1.38910499172596741482
15.90000 1.37825677571380000090
16.00000 1.36731437709584550393
16.10000 1.35628639749206362082
16.20000 1.34518308391385891676
16.30000 1.33401588889075830227
16.40000 1.32279657463005247986
16.50000 1.31153708029052689837
16.60000 1.30025279656726752990
16.70000 1.28896079524165512921
16.80000 1.27768133467230396102
16.90000 1.26643629752585660797
17.00000 1.25524784789976835873
17.10000 1.24414155066415171953
17.20000 1.23313866256029779872
17.30000 1.22226195710494074102
17.40000 1.21153175388885288597
17.50000 1.20096810604278746599
17.60000 1.19059142672790987975
17.70000 1.18042354547086191201
17.80000 1.17048257466995210282
17.90000 1.16078784196381037043
18.00000 1.15135960088627393179
18.10000 1.14221528250107037341
18.20000 1.13337325207761983780
18.30000 1.12485237083139047807
18.40000 1.11667048794395923177
18.50000 1.10885032228024355658
18.60000 1.10141602405176582758
18.70000 1.09439205189502358702
18.80000 1.08780696504894654034
18.90000 1.08168674970667917486
19.00000 1.07605510491052455208
19.10000 1.07093853702861958407
19.20000 1.06635789779088709106
19.30000 1.06233191775734574320
19.40000 1.05887787309113226176
19.50000 1.05601613612008789228
19.60000 1.05376437291123104282
19.70000 1.05214229622565787239
19.80000 1.05116902292019621709
19.90000 1.05086137543873977897
20.00000 1.05123406686902988703
20.10000 1.05229426483897554310
20.20000 1.05404456002011603759
20.30000 1.05648265534745055747
20.40000 1.05960169122977526512
20.50000 1.06339438913368355236
20.60000 1.06785117260318630976
20.70000 1.07296303283058172656
20.80000 1.07871965689839915886
20.90000 1.08510813171176631819
21.00000 1.09211123510199271276
21.10000 1.09971120152429110373
21.20000 1.10788104165429241268
21.30000 1.11659324890713896882
21.40000 1.12581882560250341551
21.50000 1.13553043105413956140
21.60000 1.14570353612311068924
21.70000 1.15631160610278404314
21.80000 1.16732574069237417805
21.90000 1.17871498470071211697
22.00000 1.19044011161964800454
22.10000 1.20245955122033106997
22.20000 1.21472712515897989228
22.30000 1.22720242907883783246
22.40000 1.23985022363227406081
22.50000 1.25264666786368772905
22.60000 1.26557226556408069857
22.70000 1.27861546202875241156
22.80000 1.29177017561793862620
22.90000 1.30502181373837579236
23.00000 1.31835755166419098416
23.10000 1.33175712631883445837
23.20000 1.34519666507280637102
23.30000 1.35865406604477506344
23.40000 1.37210273713304719141
23.50000 1.38552205545238434504
23.60000 1.39889718380908895158
23.70000 1.41220973163832857082
23.80000 1.42545173421059753537
23.90000 1.43861366950025884980
24.00000 1.45168854636626516300
24.10000 1.46466779842836716883
24.20000 1.47754317347209858103
24.30000 1.49030845014144638983
24.40000 1.50295731308676894171
24.50000 1.51548316193384346027
24.60000 1.52788413224498146170
24.70000 1.54015691548393860399
24.80000 1.55230112716508712841
24.90000 1.56432031758236778326
25.00000 1.57621331689400467392
25.10000 1.58798676150054853031
25.20000 1.59964492463890248170
25.30000 1.61118642054884511740
25.40000 1.62261678638272444072
25.50000 1.63393205783686122032
25.60000 1.64513516498098112959
25.70000 1.65622540216179512623
25.80000 1.66720574619211290673
25.90000 1.67807888352872136366
26.00000 1.68884934721543472549
26.10000 1.69952148845167591779
26.20000 1.71010127651727106708
26.30000 1.72058722249847014258
26.40000 1.73098296941159995919
26.50000 1.74128272094367260450
26.60000 1.75148459689544515274
26.70000 1.76158240034209015708
26.80000 1.77157226570100718541
26.90000 1.78145365712442825813
27.00000 1.79122437441572349769
27.10000 1.80088314225437737034
27.20000 1.81043393118997855353
27.30000 1.81987776180846827776
27.40000 1.82921538050006566196
27.50000 1.83844831058286759763
27.60000 1.84757808104935040117
27.70000 1.85660728668019613587
27.80000 1.86553251667426049183
27.90000 1.87435958265776740473
28.00000 1.88308601619203789360
28.10000 1.89171590782072771573
28.20000 1.90024922515968941520
28.30000 1.90869078033321049517
28.40000 1.91704370984179700836
28.50000 1.92531521486872377544
28.60000 1.93351264655600326383
28.70000 1.94164540299046365290
28.80000 1.94972580759859666991
28.90000 1.95776375105705744599
29.00000 1.96577196058825704270
29.10000 1.97375996464083747510
29.20000 1.98173735597757756956
29.30000 1.98970594257191683143
29.40000 1.99766958945742576471
29.50000 2.00562976515258169420
29.60000 2.01358011931857332787
29.70000 2.02151783516866355645
29.80000 2.02943397516795308035
29.90000 2.03732497197967904356
30.00000 2.04518454672066207649
30.10000 2.05300939510709497386
30.20000 2.06079483391966993740
30.30000 2.06854106833318636917
30.40000 2.07624844973283483966
30.50000 2.08391854354698806687
30.60000 2.09155543913017041500
30.70000 2.09915701004236460139
30.80000 2.10672896782523973533
30.90000 2.11427195121228432759
31.00000 2.12179057251746690854
31.10000 2.12928416964716102216
31.20000 2.13675655440974370256
31.30000 2.14421344554127819693
31.40000 2.15166041489264750566
31.50000 2.15910053696649336922
31.60000 2.16654158239162351877
31.70000 2.17398702600406518617
31.80000 2.18143770494369148739
31.90000 2.18888667925089260432
32.00000 2.19632908832374207118
32.10000 2.20374753438001604494
32.20000 2.21112453682419254184
32.30000 2.21844186720026540342
32.40000 2.22567782939332888525
32.50000 2.23281450367199110954
32.60000 2.23983588961267427942
32.70000 2.24672922345617786287
32.80000 2.25348234740678632190
32.90000 2.26008258371370137860
33.00000 2.26652141917454642879
33.10000 2.27278726390878915449
33.20000 2.27887274623397960369
33.30000 2.28476886311701123024
33.40000 2.29046821725711793383
33.50000 2.29596869818776057285
33.60000 2.30126739479487693887
33.70000 2.30636460509044406380
33.80000 2.31126097775954327645
33.90000 2.31596100460392035505
34.00000 2.32047056258466679131
34.10000 2.32479456125611236771
34.20000 2.32894198541762735769
34.30000 2.33291970465959243652
34.40000 2.33673893885688480003
34.50000 2.34040837702760754752
34.60000 2.34393404084713953795
34.70000 2.34732938202438900924
34.80000 2.35060075948426426947
34.90000 2.35375760747129609781
35.00000 2.35681243757771271653
35.10000 2.35977654984725195696
35.20000 2.36266442705243268323
35.30000 2.36549060154843988760
35.40000 2.36826972240367925538
35.50000 2.37101707882883036815
35.60000 2.37374868160805936654
35.70000 2.37647526389609197632
35.80000 2.37921088929880278488
35.90000 2.38196622513712397936
36.00000 2.38475373090157886013
36.10000 2.38758149033807849211
36.20000 2.39046034234433598561
36.30000 2.39339887584560380147
36.40000 2.39640271004144877218
36.50000 2.39947749100882377916
36.60000 2.40262883049150977260
36.70000 2.40585820035720309698
36.80000 2.40916409026637286875
36.90000 2.41254515578651915934
37.00000 2.41599879680557788145
37.10000 2.41951576178664312498
37.20000 2.42309193768499011115
37.30000 2.42672018261644661337
37.40000 2.43039652725126316989
37.50000 2.43411835166328755075
37.60000 2.43788514871517275913
37.70000 2.44169701283451628831
37.80000 2.44555776854279195741
37.90000 2.44947231083860182507
38.00000 2.45344460292564991918
38.10000 2.45748143849979058188
38.20000 2.46158668927177943496
38.30000 2.46577035127077476991
38.40000 2.47003962127027427972
38.50000 2.47440101396398558782
38.60000 2.47886940076519561688
38.70000 2.48345488820815909742
38.80000 2.48817016419275472349
38.90000 2.49302882320341414860
39.00000 2.49804214216754157624
39.10000 2.50322103140773407812
39.20000 2.50857610886973090458
39.30000 2.51411332851285763195
39.40000 2.51983711406590723704
39.50000 2.52575028240778387525
39.60000 2.53185298503902078362
39.70000 2.53814537623458440072
39.80000 2.54462439998460283568
39.90000 2.55128834152022103422
40.00000 2.55813281127016546462
40.10000 2.56515304094356132433
40.20000 2.57234644859144119137
40.30000 2.57970853529812549635
40.40000 2.58723783325209590210
40.50000 2.59492988464756018347
40.60000 2.60278089674275118381
40.70000 2.61079169354833822215
40.80000 2.61895745504981428287
40.90000 2.62727545257230308557
41.00000 2.63574303974439056091
41.10000 2.64435537378772144487
41.20000 2.65311264671668247656
41.30000 2.66201608813714722823
41.40000 2.67106467319625190688
41.50000 2.68026367682789746827
41.60000 2.68961195554990794660
41.70000 2.69911013720855785310
41.80000 2.70875259327111674110
41.90000 2.71853513015723230694
42.00000 2.72845019118711419441
42.10000 2.73848855935002949210
42.20000 2.74864331733366233798
42.30000 2.75890404310805996542
42.40000 2.76926210065425190334
42.50000 2.77970444513944683514
42.60000 2.79021455823902545990
42.70000 2.80077611368866826102
42.80000 2.81137326871175183691
42.90000 2.82198838374398699437
43.00000 2.83260916289222647144
43.10000 2.84322066730477323322
43.20000 2.85381172806073526375
43.30000 2.86436823320937561329
43.40000 2.87487394674583949835
43.50000 2.88531028969606664035
43.60000 2.89565620661621361614
43.70000 2.90588481753028194591
43.80000 2.91596749504516939496
43.90000 2.92587544844547338773
44.00000 2.93557747065309111048
44.10000 2.94504684228366731083
44.20000 2.95425859734282570810
44.30000 2.96319075001661005117
44.40000 2.97181841506946719438
44.50000 2.98011564477387353619
44.60000 2.98805892589185730736
44.70000 2.99562045868848345332
44.80000 3.00277671454056004040
44.90000 3.00950314947401242954
45.00000 3.01578464811365468294
45.10000 3.02160921470894379452
45.20000 3.02697519119020861525
45.30000 3.03188444549474873287
45.40000 3.03634869371519976617
45.50000 3.04038431476647372865
45.60000 3.04401538924641443738
45.70000 3.04726565429189320622
45.80000 3.05016891371100954639
45.90000 3.05275508851430792271
46.00000 3.05506358930317520813
46.10000 3.05712901299045605063
46.20000 3.05899033867794358550
46.30000 3.06068411698054851718
46.40000 3.06224339446442434480
46.50000 3.06370710339369745699
46.60000 3.06511115516566543978
46.70000 3.06649401502122615833
46.80000 3.06789608679580280206
46.90000 3.06935374531691931535
47.00000 3.07090210938658870171
47.10000 3.07257019276191638316
47.20000 3.07438085312343825102
47.30000 3.07634829353634794184
47.40000 3.07847877659502470054
47.50000 3.08077660929610409167
47.60000 3.08324070331250654368
47.70000 3.08587502163729890741
47.80000 3.08867610834156581365
47.90000 3.09164558730233501517
48.00000 3.09478855537660278455
48.10000 3.09810786030764267837
48.20000 3.10160945258570554286
48.30000 3.10529513705428650355
48.40000 3.10917011427438624156
48.50000 3.11323664963009196552
48.60000 3.11749703064750327919
48.70000 3.12195555690243611129
48.80000 3.12661626498455994966
48.90000 3.13148375311337037758
49.00000 3.13656431893704357366
49.10000 3.14186240353981765520
49.20000 3.14738240623760239001
49.30000 3.15312924845303479037
49.40000 3.15910332631666227999
49.50000 3.16530509081415404720
49.60000 3.17173473292376706601
49.70000 3.17839107515186054078
49.80000 3.18527597724749746683
49.90000 3.19238509242274842445
50.00000 3.19971930608967636050
50.10000 3.20727308585798474723
50.20000 3.21504232440663213114
50.30000 3.22301827891326114334
50.40000 3.23119251275717089545
50.50000 3.23955870014065341677
50.60000 3.24811037831136520630
50.70000 3.25683949122918859266
50.80000 3.26574453182517018510
50.90000 3.27482034400194234532
51.00000 3.28406910921344650073
51.10000 3.29348823998674693916
51.20000 3.30308065757725631715
51.30000 3.31284587301748766399
51.40000 3.32278554856403575276
51.50000 3.33289936683572851015
51.60000 3.34318902938631335776
51.70000 3.35365648829885378289
51.80000 3.36430032570280502893
51.90000 3.37512465177184233726
52.00000 3.38613165514514512061
52.10000 3.39732495809997545780
52.20000 3.40870320326557618588
52.30000 3.42026600044046281777
52.40000 3.43201223041323091378
52.50000 3.44392983114305045214
52.60000 3.45600475020072852908
52.70000 3.46822106032501913241
52.80000 3.48055797036552747027
52.90000 3.49299420275341997310
53.00000 3.50550763946478941345
53.10000 3.51808232074051956798
53.20000 3.53069921827121943242
53.30000 3.54334841792110531366
53.40000 3.55601824243141362431
53.50000 3.56869814883845282608
53.60000 3.58137795908697690192
53.70000 3.59404467555232262446
53.80000 3.60668973285005484681
53.90000 3.61930187106919833946
54.00000 3.63187197040644592158
54.10000 3.64439342042074266501
54.20000 3.65685824066834726406
54.30000 3.66926493151325882834
54.40000 3.68160654401376791120
54.50000 3.69387840250677445063
54.60000 3.70607356327070226707
54.70000 3.71818292191952277543
54.80000 3.73019386808487475428
54.90000 3.74209786925395632416
55.00000 3.75388254216750900193
55.10000 3.76553423326318997362
55.20000 3.77703932255768287758
55.30000 3.78838304108679063229
55.40000 3.79955302624690316349
55.50000 3.81053285318326575899
55.60000 3.82131604538986018687
55.70000 3.83189525448452204948
55.80000 3.84226832339296678641
55.90000 3.85244249331433888439
56.00000 3.86242229501591397387
56.10000 3.87222143708892247540
56.20000 3.88184977012931297699
56.30000 3.89131761790013743411
56.40000 3.90063268338022312685
56.50000 3.90980269115373646881
56.60000 3.91883749863668115839
56.70000 3.92774709650328683175
56.80000 3.93654406115478402630
56.90000 3.94524842555421343646
57.00000 3.95387829233526104499
57.10000 3.96245444494419392940
57.20000 3.97099720323359079547
57.30000 3.97952747787900064902
57.40000 3.98806072952694640883
57.50000 3.99660763714690912113
57.60000 4.00517808051052831085
57.70000 4.01378135458073998961
57.80000 4.02241891716116510210
57.90000 4.03109577995388246517
58.00000 4.03981157284965458078
58.10000 4.04856795707000575969
58.20000 4.05736392715307212925
58.30000 4.06620172417023599884
58.40000 4.07508284011675031371
58.50000 4.08401081861862848812
58.60000 4.09299153034953151978
58.70000 4.10202881557565365672
58.80000 4.11113075782344826162
58.90000 4.12030465192514617775
59.00000 4.12955453635643368772
59.10000 4.13888283400883432159
59.20000 4.14829479345971746718
59.30000 4.15779149396046554565
59.40000 4.16737198975445435337
59.50000 4.17703638940026472927
59.60000 4.18678673762588485631
59.70000 4.19662706962603480750
59.80000 4.20655939941860324136
59.90000 4.21658892469896809124
60.00000 4.22671956136316193144
60.10000 4.23695337857734752771
60.20000 4.24729109322860045478
60.30000 4.25772965722296652252
60.40000 4.26826746966939737025
60.50000 4.27889674872892907481
60.60000 4.28961153620954353195
60.70000 4.30040366060501348373
60.80000 4.31127072208890635330
60.90000 4.32220481133471970966
61.00000 4.33320609770421605318
61.10000 4.34427309408098790623
61.20000 4.35540659142748692240
61.30000 4.36660348864022688010
61.40000 4.37786802303427141583
61.50000 4.38919676465899623719
61.60000 4.40059003202718260213
61.70000 4.41204265744904148246
61.80000 4.42355338796605912513
61.90000 4.43511747407145913583
62.00000 4.44673073480011829690
62.10000 4.45838958656744128188
62.20000 4.47009176967822440252
62.30000 4.48183678585264860601
62.40000 4.49362397763876099780
62.50000 4.50545354390543017171
62.60000 4.51732683356451418053
62.70000 4.52924170183376281250
62.80000 4.54119811333022554359
62.90000 4.55319291292099768417
63.00000 4.56522440495590534119
63.10000 4.57728791151037384687
63.20000 4.58938357915232446088
63.30000 4.60150610637984484680
63.40000 4.61365053713715945982
63.50000 4.62581672756400931755
63.60000 4.63799900314197997780
63.70000 4.65019348531004675227
63.80000 4.66239843205565176202
63.90000 4.67460998188052047889
64.00000 4.68682890696225436686
64.10000 4.69905422680245306402
64.20000 4.71128848416757430046
64.30000 4.72352860930575924885
64.40000 4.73577651492318627972
64.50000 4.74802965526522380418
64.60000 4.76028418876530941931
64.70000 4.77253675074681850270
64.80000 4.78478697744570442647
64.90000 4.79703425564316769972
65.00000 4.80927984173483088447
65.10000 4.82152656164165500286
65.20000 4.83377821834370055120
65.30000 4.84603582816254052506
65.40000 4.85830573820328849834
65.50000 4.87058984315801323870
65.60000 4.88289282406669253734
65.70000 4.89522396904758587573
65.80000 4.90758824570491039886
65.90000 4.91999572730271789206
66.00000 4.93245181309011877507
66.10000 4.94496476320084610570
66.20000 4.95753435419523845380
66.30000 4.97016324810020701999
66.40000 4.98285006188014852653
66.50000 4.99559494276957967215
66.60000 5.00839703872935776657
66.70000 5.02126188475904929074
66.80000 5.03419390356489943576
66.90000 5.04720010989241440042
67.00000 5.06028794732335365350
67.10000 5.07346284214736316028
67.20000 5.08673014962893426731
67.30000 5.10009164342945900362
67.40000 5.11354693597545851254
67.50000 5.12709593891824887509
67.60000 5.14073392644328558814
67.70000 5.15445976365564425190
67.80000 5.16826520452907873027
67.90000 5.18214681325191712287
68.00000 5.19609662901076157421
68.10000 5.21010544786053250567
68.20000 5.22416536151029583773
68.30000 5.23826969668286552609
68.40000 5.25241009432260534718
68.50000 5.26658002407159859154
68.60000 5.28077293928114277144
68.70000 5.29498321426480066986
68.80000 5.30920314699729680629
68.90000 5.32342707776005888249
69.00000 5.33764152009283965551
69.10000 5.35183687359863389175
69.20000 5.36600252102298215086
69.30000 5.38012378872559028036
69.40000 5.39419251402774834261
69.50000 5.40819640953136982129
69.60000 5.42213122407951318295
69.70000 5.43599168912563735902
69.80000 5.44977492966838035088
69.90000 5.46347941282558508736
70.00000 5.47710537718556223872
70.10000 5.49065086945163542147
70.20000 5.50411822812164891455
70.30000 5.51750345971246310735
70.40000 5.53080439373424234282
70.50000 5.54402015718711109377
70.60000 5.55714644869342992555
70.70000 5.57018100749571692049
70.80000 5.58311963794185589006
70.90000 5.59596002022914741981
71.00000 5.60869786839726284787
71.10000 5.62132889109354639618
71.20000 5.63384930908255656727
71.30000 5.64625443605138998875
71.40000 5.65854164545927858279
71.50000 5.67070584422874115985
71.60000 5.68274515816264630777
71.70000 5.69465751558159992565
71.80000 5.70644283664858943796
71.90000 5.71810291549120336397
72.00000 5.72963892101570393540
72.10000 5.74105473306160006687
72.20000 5.75235628222157324329
72.30000 5.76354496508563729275
72.40000 5.77462713239963225939
72.50000 5.78560498786099291713
72.60000 5.79647971814315934469
72.70000 5.80725106516551426427
72.80000 5.81791721718915488385
72.90000 5.82847648112540641141
73.00000 5.83892572627816528898
73.10000 5.84926441165391325652
73.20000 5.85948911173337705008
73.30000 5.86960073868810944015
73.40000 5.87959843781580035891
73.50000 5.88948713817162521189
73.60000 5.89926543836730574352
73.70000 5.90893977007483128398
73.80000 5.91851363968386914116
73.90000 5.92799838531776255071
74.00000 5.93740219889877428202
74.10000 5.94673719716761991701
74.20000 5.95601465962156610943
74.30000 5.96524875449180241476
74.40000 5.97445054572443506806
74.50000 5.98363218911097509314
74.60000 5.99280218975755948486
74.70000 6.00197420044938213828
74.80000 6.01115776514607874586
74.90000 6.02036567168747649319
75.00000 6.02961281419337903410
75.10000 6.03891625545097288526
75.20000 6.04829186554600719691
75.30000 6.05775584322536063038
75.40000 6.06732122605520203225
75.50000 6.07700114458949234119
75.60000 6.08680638179710789459
75.70000 6.09674815115886183511
75.80000 6.10683809064469957967
75.90000 6.11708540143146930709
76.00000 6.12750436910533748825
76.10000 6.13810569667833269708
76.20000 6.14889743495360312714
76.30000 6.15988670999483561118
76.40000 6.17107425612834446631
76.50000 6.18245720332102258540
76.60000 6.19403130875950610091
76.70000 6.20579183495635792825
76.80000 6.21773416731191556334
76.90000 6.22985944607187747105
77.00000 6.24216919691288086122
77.10000 6.25466884723963623528
77.20000 6.26736536864183465485
77.30000 6.28026600836031466900
77.40000 6.29337166872964845077
77.50000 6.30668559666906179601
77.60000 6.32020300090099954061
77.70000 6.33392037379489007418
77.80000 6.34782865636352853187
77.90000 6.36191737903196916391
78.00000 6.37617406078558994038
78.10000 6.39058173719615294304
78.20000 6.40512474128779165652
78.30000 6.41978244050263746942
78.40000 6.43453149505673023557
78.50000 6.44935346206625583176
78.60000 6.46422370789145879479
78.70000 6.47912457231484321458
78.80000 6.49403649032317957454
78.90000 6.50894223788927166724
79.00000 6.52382865375095516081
79.10000 6.53868195383909156839
79.20000 6.55348839760237921488
79.30000 6.56823452497655567688
79.40000 6.58290842042109833876
79.50000 6.59750057619603395211
79.60000 6.61199942918184166414
79.70000 6.62639739249843059093
79.80000 6.64068803688638877774
79.90000 6.65486904804700120253
80.00000 6.66893745463713282229
80.10000 6.68289014263035749926
80.20000 6.69672479909313579670
80.30000 6.71043888206747621816
80.40000 6.72402457486541314618
80.50000 6.73747723165177011642
80.60000 6.75079495392927780190
80.70000 6.76397151069170308343
80.80000 6.77700711172063032534
80.90000 6.78990281968961614681
81.00000 6.80265931870551635961
81.10000 6.81528062239002745526
81.20000 6.82776877703126382021
81.30000 6.84012400855225723443
81.40000 6.85234333693678837104
81.50000 6.86442421422904194918
81.60000 6.87635831695127708169
81.70000 6.88813986011789688021
81.80000 6.89975899774434150489
81.90000 6.91121030718455275108
82.00000 6.92248799222382183541
82.10000 6.93359200402049904175
82.20000 6.94451950424894407611
82.30000 6.95527156124467939526
82.40000 6.96584788548422151087
82.50000 6.97625376124213245351
82.60000 6.98648663274359954600
82.70000 6.99654919697889353732
82.80000 7.00644250073808855203
82.90000 7.01616694802197533911
83.00000 7.02572259609180698258
83.10000 7.03511515237646980763
83.20000 7.04434707248201960709
83.30000 7.05342155029195741887
83.40000 7.06234466243272496942
83.50000 7.07111711929395212729
83.60000 7.07973994303611409141
83.70000 7.08821320747535076569
83.80000 7.09653556373537805439
83.90000 7.10470482888071853216
84.00000 7.11272285458817803360
84.10000 7.12058997246969698031
84.20000 7.12831260656784047018
84.30000 7.13589538037757389317
84.40000 7.14334688763026543250
84.50000 7.15067804917925248356
84.60000 7.15789920662263866164
84.70000 7.16501958376870034916
84.80000 7.17205188643389556452
84.90000 7.17900624481257851482
85.00000 7.18589106341544813151
85.10000 7.19271923167149629565
85.20000 7.19950414744439188172
85.30000 7.20625520236530340990
85.40000 7.21298534372072601399
85.50000 7.21970472425742630523
85.60000 7.22642570440968416658
85.70000 7.23315427886077928360
85.80000 7.23989991969854511468
85.90000 7.24666983357417767763
86.00000 7.25347273031904353074
86.10000 7.26032002963801864942
86.20000 7.26722503288345956803
86.30000 7.27420782714062961353
86.40000 7.28128814751819858233
86.50000 7.28848669350023578678
86.60000 7.29582628026031058403
86.70000 7.30332353157115722747
86.80000 7.31099459026396763480
86.90000 7.31885118837963530840
87.00000 7.32690183555976133974
87.10000 7.33515060942977502814
87.20000 7.34360322310492208144
87.30000 7.35226300898492069171
87.40000 7.36113343175288461636
87.50000 7.37022172020699795174
87.60000 7.37952954551555406942
87.70000 7.38906573983138953639
87.80000 7.39883533435972610577
87.90000 7.40884338388550362262
88.00000 7.41909415701061176389
88.10000 7.42959014232911774017
88.20000 7.44032922255662017556
88.30000 7.45130732387928017878
88.40000 7.46251391958078695281
88.50000 7.47393815026415642066
88.60000 7.48556433746561288614
88.70000 7.49737572363276989317
88.80000 7.50935427812971146678
88.90000 7.52148186510404344536
89.00000 7.53374365797602646304
89.10000 7.54612048534563222156
89.20000 7.55859681348026394385
89.30000 7.57115661765188952031
89.40000 7.58378400076676761887
89.50000 7.59646294429901105931
89.60000 7.60917758750845556844
89.70000 7.62191525355438467302
89.80000 7.63466388194044859485
89.90000 7.64741562264815053905
90.00000 7.66015976957249893626
90.10000 7.67289076410279673935
90.20000 7.68560425961609084982
90.30000 7.69829119441697918421
90.40000 7.71094478464228143379
90.50000 7.72355469598170192177
90.60000 7.73611250389683771951
90.70000 7.74860512649805894081
90.80000 7.76102130908587313872
90.90000 7.77335125448959755162
91.00000 7.78558507553118964695
91.10000 7.79772011360359099161
91.20000 7.80975733668620461829
91.30000 7.82169907298286437981
91.40000 7.83354765272325384352
91.50000 7.84530875598583436656
91.60000 7.85698471875400811511
91.70000 7.86857953466170411054
91.80000 7.88009001786724515080
91.90000 7.89151600911181070386
92.00000 7.90285430552012644150
92.10000 7.91410000489259675617
92.20000 7.92525052576163045801
92.30000 7.93629910906191841471
92.40000 7.94723992856324931025
92.50000 7.95807146215029913763
92.60000 7.96878684618888523072
92.70000 7.97938572993491774084
92.80000 7.98986778964139055546
92.90000 8.00023612563110539594
93.00000 8.01049357416095802962
93.10000 8.02064850354620639387
93.20000 8.03070602851635953220
93.30000 8.04067571337689255525
93.40000 8.05056359916304244831
93.50000 8.06037368621796591205
93.60000 8.07010623250648417385
93.70000 8.07976461118620707556
93.80000 8.08934342538694545687
93.90000 8.09883928026566038978
94.00000 8.10825039327751643898
94.10000 8.11757032576509311758
94.20000 8.12679784538442914995
94.30000 8.13593240778793589406
94.40000 8.14497444077941843113
94.50000 8.15392331549089318512
94.60000 8.16278341495877250499
94.70000 8.17155594834943291903
94.80000 8.18024247178260602933
94.90000 8.18884460377414904086
95.00000 8.19736564091641577666
95.10000 8.20580731189046383398
95.20000 8.21417488015077507090
95.30000 8.22247297849631123979
95.40000 8.23070529381613808732
95.50000 8.23888337491458850908
95.60000 8.24700912643644404982
95.70000 8.25509005711718447270
95.80000 8.26312847462860158572
95.90000 8.27112774981023975237
96.00000 8.27908420434325574205
96.10000 8.28700104841878247967
96.20000 8.29487249834854303048
96.30000 8.30270407765530325841
96.40000 8.31049307584122832713
96.50000 8.31824585213865868700
96.60000 8.32596619187202801363
96.70000 8.33365780157128842016
96.80000 8.34133081709159884342
96.90000 8.34898853405848198497
97.00000 8.35663532755827511346
97.10000 8.36427575235202297667
97.20000 8.37191299607353779145
97.30000 8.37954840156466904574
97.40000 8.38718464059406528098
97.50000 8.39482561389728929013
97.60000 8.40247381289141537304
97.70000 8.41013272441172595315
97.80000 8.41780604485450234824
97.90000 8.42549594627010665681
98.00000 8.43320535491061073687
98.10000 8.44093565709234629988
98.20000 8.44868934331242883579
98.30000 8.45646706483866109782
98.40000 8.46426931953189920472
98.50000 8.47209608869971445863
98.60000 8.47995023996072750540
98.70000 8.48783085642179841854
98.80000 8.49573752736453128708
98.90000 8.50367147475312571532
99.00000 8.51163090738285009195
99.10000 8.51961614827246779756
99.20000 8.52762352695133933115
99.30000 8.53564882428406844774
99.40000 8.54369024702516939276
99.50000 8.55173823312085482826
99.60000 8.55978613841280499546
99.70000 8.56782633822108931755
99.80000 8.57585304359146536792
99.90000 8.58385924235608607174
100.00000 8.59184233735175100949
100.10000 8.59980227291308134294
100.20000 8.60773906691153132796
100.30000 8.61565071040887775845
100.40000 8.62353686718906536617
100.50000 8.63139899532317993746
100.60000 8.63922971161879686246
100.70000 8.64702941145443311831
100.80000 8.65479149383109055613
100.90000 8.66251786235278131908
101.00000 8.67020867558174749609
101.10000 8.67786383767572144774
101.20000 8.68548726540203960709
101.30000 8.69308429225835817214
101.40000 8.70065897868851080968
101.50000 8.70821515674142033884
101.60000 8.71575763370930364468
101.70000 8.72328886095376300533
101.80000 8.73081209064248501651
101.90000 8.73832833351356739920
102.00000 8.74583903046402975586
102.10000 8.75334548359151650821
102.20000 8.76084608170757671826
102.30000 8.76834541639989226080
102.40000 8.77584277377175895357
102.50000 8.78334290775220730252
102.60000 8.79084831959384907234
102.70000 8.79836704923771636120
102.80000 8.80590320727516286728
102.90000 8.81346571846523948343
103.00000 8.82105966558950331193
103.10000 8.82869127763617069156
103.20000 8.83636509062159563280
103.30000 8.84408527714364590522
103.40000 8.85185107995819143401
103.50000 8.85966639936442527901
103.60000 8.86752808037645855415
103.70000 8.87543340881965042530
103.80000 8.88338477525036624482
103.90000 8.89137858608691793904
104.00000 8.89941224623721990662
104.10000 8.90748995718412247259
104.20000 8.91560841643625575400
104.30000 8.92377095236055462037
104.40000 8.93197999257885709243
104.50000 8.94023923139336355868
104.60000 8.94855092912444679460
104.70000 8.95692031482143978552
104.80000 8.96534911612314180493
104.90000 8.97384444704665025095
105.00000 8.98240680046088760975
105.10000 8.99104078309769430221
105.20000 8.99974949132302237549
105.30000 9.00853566860569187811
105.40000 9.01740304402381694939
105.50000 9.02635517400207335758
105.60000 9.03539320808225810995
105.70000 9.04451991166507411100
105.80000 9.05373948111944515542
105.90000 9.06305084997480304879
106.00000 9.07245500589454563099
106.10000 9.08195090221027345540
106.20000 9.09153776509612261534
106.30000 9.10121563559802707743
106.40000 9.11098366828214658061
106.50000 9.12084507030072296250
106.60000 9.13079821599108606651
106.70000 9.14084408622294574579
106.80000 9.15098653559915363948
106.90000 9.16122449816300484703
107.00000 9.17155790649620224050
107.10000 9.18198534201215113222
107.20000 9.19250574628098886346
107.30000 9.20311785933196663416
107.40000 9.21381954033939173503
107.50000 9.22461191363062167494
107.60000 9.23549242943341922590
107.70000 9.24646308662771875557
107.80000 9.25752303698824181327
107.90000 9.26866981843112156505
108.00000 9.27990580705919665424
108.10000 9.29122906451170215685
108.20000 9.30264157901270535669
108.30000 9.31414071934690065534
108.40000 9.32573286084707661244
108.50000 9.33741661623288607131
108.60000 9.34919259733293760537
108.70000 9.36105999964111970224
108.80000 9.37301656559071701718
108.90000 9.38505485095521431604
109.00000 9.39716556266398873539
109.10000 9.40933974259533260264
109.20000 9.42156203239515904849
109.30000 9.43381982123370851058
109.40000 9.44609790168882380507
109.50000 9.45838272545343768719
109.60000 9.47066025942082878599
109.70000 9.48291543851457108415
109.80000 9.49513882921708522819
109.90000 9.50731520844959678672
110.00000 9.51943035819407631008
110.10000 9.53147460233121536066
110.20000 9.54343237636360055535
110.30000 9.55529362328029143228
110.40000 9.56704272525993269382
110.50000 9.57866973552481346851
110.60000 9.59015876954021027640
110.70000 9.60149608649287530396
110.80000 9.61266240562576919212
110.90000 9.62363670098850936460
111.00000 9.63440181045849882919
111.10000 9.64493580033589440791
111.20000 9.65522473824291673592
111.30000 9.66525553816085092337
111.40000 9.67502400076837018695
111.50000 9.68453070578363131042
111.60000 9.69377840101995523226
111.70000 9.70277691983830987634
111.80000 9.71153411119509995205
111.90000 9.72005982439048571517
112.00000 9.72835813942548067004
112.10000 9.73643667858796275754
112.20000 9.74429601649031390918
112.30000 9.75194212430888045413
112.40000 9.75937770024226493457
112.50000 9.76660763208730526710
112.60000 9.77364079409991412643
112.70000 9.78048212458281629060
112.80000 9.78714530370173874839
112.90000 9.79364003880788953310
113.00000 9.79998055670571215853
113.10000 9.80618393306116811183
113.20000 9.81227076904862017475
113.30000 9.81826555348855900968
113.40000 9.82419437815895415928
113.50000 9.83008519717413232552
113.60000 9.83596780964659318562
113.70000 9.84187035400416154049
113.80000 9.84781538402304737275
113.90000 9.85382251795951518699
114.00000 9.85990739188304952712
114.10000 9.86607972820709573248
114.20000 9.87234569846270121991
114.30000 9.87871399991426009498
114.40000 9.88518681782924120776
114.50000 9.89177238772283922794
114.60000 9.89847266271347541372
114.70000 9.90529371326595241815
114.80000 9.91224171081143480808
114.90000 9.91931861182319317075
115.00000 9.92652750969642958758
115.10000 9.93386955581962531741
115.20000 9.94134670594633270181
115.30000 9.94896511666173247116
115.40000 9.95672810029745665144
115.50000 9.96463976508283012802
115.60000 9.97271071806321874321
115.70000 9.98094598423801710537
115.80000 9.98935048381910564346
115.90000 9.99792708846258790319
116.00000 10.00668015675488650720
116.10000 10.01561165872958554776
116.20000 10.02472298732024814247
116.30000 10.03401554088561295965
116.40000 10.04349105062074518897
116.50000 10.05315683832267683974
116.60000 10.06301406850109695304
116.70000 10.07306709881682461931
116.80000 10.08332189669123872704
116.90000 10.09378088804849181227
117.00000 10.10445071648434534537
117.10000 10.11533585898011594045
117.20000 10.12643861848660987576
117.30000 10.13776584416157246647
117.40000 10.14932039256289317384
117.50000 10.16110388017222270539
117.60000 10.17311858069613774223
117.70000 10.18536600044622844185
117.80000 10.19784502710847239123
117.90000 10.21055657438256398988
118.00000 10.22349830159534970517
118.10000 10.23666872774238992565
118.20000 10.25006183501592345393
118.30000 10.26367596432121389680
118.40000 10.27750416347889396465
118.50000 10.29154498223342557819
118.60000 10.30579613314362045749
118.70000 10.32025636847171544138
118.80000 10.33492658043786008201
118.90000 10.34981187606847277230
119.00000 10.36491133370681565137
119.10000 10.38022980657201057132
119.20000 10.39576833388975631803
119.30000 10.41152453577481610498
119.40000 10.42749780419502174253
119.50000 10.44368282099250656862
119.60000 10.46007485544271810207
119.70000 10.47666994291797855337
119.80000 10.49346331683338949289
119.90000 10.51045330478119768521
120.00000 10.52763912872914731540
120.10000 10.54502072272710140263
120.20000 10.56259704129254378894
120.30000 10.58036806566477629550
120.40000 10.59832752042288038291
120.50000 10.61647327497403913659
120.60000 10.63479715584613301560
120.70000 10.65329257798554972175
120.80000 10.67194918831531918571
120.90000 10.69075607011071036905
121.00000 10.70970301723390460515
121.10000 10.72877605554384754210
121.20000 10.74796156886327910915
121.30000 10.76724011832679433163
121.40000 10.78659460207803489693
121.50000 10.80600147795163870344
121.60000 10.82543498689313638797
121.70000 10.84487240817474993680
121.80000 10.86428939947206119158
121.90000 10.88366463374069607315
122.00000 10.90297783697032010067
122.10000 10.92221458448999710001
122.20000 10.94136088888004827061
122.30000 10.96040155338886295130
122.40000 10.97932734241884237300
122.50000 10.99812167813545332572
122.60000 11.01676650738908961832
122.70000 11.03524505637015747373
122.80000 11.05353425514762676351
122.90000 11.07161525476192656158
123.00000 11.08946811942732445492
123.10000 11.10707223573975861625
123.20000 11.12440486833511467194
123.30000 11.14144848532088308735
123.40000 11.15818177208657055672
123.50000 11.17458549086891186776
123.60000 11.19064469761939140085
123.70000 11.20635140566727900250
123.80000 11.22169882223765618738
123.90000 11.23669635133503106979
124.00000 11.25135180379642204350
124.10000 11.26568309880115525345
124.20000 11.27970920462056947259
124.30000 11.29345274660947080548
124.40000 11.30693057688155260568
124.50000 11.32016581700899821231
124.60000 11.33317752180327403875
124.70000 11.34598454225991795661
124.80000 11.35861054319382851160
124.90000 11.37107777708788693166
125.00000 11.38340786918829505576
125.10000 11.39562274682358024224
125.20000 11.40774422756905082250
125.30000 11.41979141002181352890
125.40000 11.43178360394269359614
125.50000 11.44373461969413200180
125.60000 11.45566596239367482369
125.70000 11.46758932867100015423
125.80000 11.47952523553848894103
125.90000 11.49148643134364058498
126.00000 11.50348803372072882863
126.10000 11.51554364677022098255
126.20000 11.52766430183365462839
126.30000 11.53985370156597782507
126.40000 11.55211903336470126765
126.50000 11.56446111667975647052
126.60000 11.57688393208064429888
126.70000 11.58938685077584248986
126.80000 11.60197405348477755334
126.90000 11.61464786338380557620
127.00000 11.62741088811408607993
127.10000 11.64026784942962556053
127.20000 11.65322145546239072244
127.30000 11.66627596558259031482
127.40000 11.67943763579586908870
127.50000 11.69271034593096383694
127.60000 11.70610455957629826603
127.70000 11.71962483659861016457
127.80000 11.73327794661615437519
127.90000 11.74707023245243051951
128.00000 11.76100343157355770355
128.10000 11.77507960061901237591
128.20000 11.78929863556403426473
128.30000 11.80365571168466434782
128.40000 11.81814644671134543645
128.50000 11.83276728394507892258
128.60000 11.84751230801614318373
128.70000 11.86237717479801769264
128.80000 11.87736096631760198521
128.90000 11.89246091287152391791
129.00000 11.90767661829981004292
129.10000 11.92301342432864159190
129.20000 11.93847754146252100742
129.30000 11.95407033896776934972
129.40000 11.96980035146906700485
