# Supplementary material for: Direct tracking of H2 roaming reaction in real time
Source: Nat Commun. 2024 Aug 6;15:6656. doi: 10.1038/s41467-024-49671-6 (PMC11303762; doi:10.1038/s41467-024-49671-6)
Supplement: Supplementary file 8 — Source Data [file 41467_2024_49671_MOESM8_ESM.zip › SourceData/Data-Fig7-SuppInfo/FigS7.R32.dat]

# Bond Length
# X-Axis:  Time in Trajectory (femtosec)
# Y-Axis:  Bond Length (Angstroms)
#                  X                   Y
0 1.09375621605730771727
.10000 1.08876583294756269643
.20000 1.08424715066722679398
.30000 1.08023939502593590608
.40000 1.07676308304891285402
.50000 1.07382269240829512281
.60000 1.07140741865828052516
.70000 1.06949970284100593573
.80000 1.06807951669526927596
.90000 1.06712818617727458094
1.00000 1.06663605241994328531
1.10000 1.06659571501717556825
1.20000 1.06700654959798630094
1.30000 1.06786612300325362461
1.40000 1.06917287701708931819
1.50000 1.07091632191268800364
1.60000 1.07308772897046959009
1.70000 1.07566906422607506352
1.80000 1.07864108572870521822
1.90000 1.08198173616424782976
2.00000 1.08566845476922649693
2.10000 1.08967640968408598470
2.20000 1.09397974656069387398
2.30000 1.09855871285289071708
2.40000 1.10338899114093031628
2.50000 1.10844994992647277398
2.60000 1.11372603349522184005
2.70000 1.11919812955034909672
2.80000 1.12484758483360757936
2.90000 1.13065617412766114519
3.00000 1.13659963678201129363
3.10000 1.14265567368345920273
3.20000 1.14879777576255778542
3.30000 1.15499956991940044618
3.40000 1.16123990467301802933
3.50000 1.16749834033672184916
3.60000 1.17375766800903158146
3.70000 1.18000776358378252832
3.80000 1.18623722597042114576
3.90000 1.19243891167975560994
4.00000 1.19860352005198115887
4.10000 1.20472192954432434868
4.20000 1.21078162124554896961
4.30000 1.21677188151066344404
4.40000 1.22268186796811540841
4.50000 1.22850069433761412099
4.60000 1.23422081534018862940
4.70000 1.23983323405488691554
4.80000 1.24533528485063009556
4.90000 1.25071805096752321558
5.00000 1.25597820308196431693
5.10000 1.26111130868175153320
5.20000 1.26611624006960751091
5.30000 1.27098841486852270993
5.40000 1.27572597983305176554
5.50000 1.28033078409097076587
5.60000 1.28479796541479625741
5.70000 1.28912925017664539842
5.80000 1.29331909794412299167
5.90000 1.29736463033104151293
6.00000 1.30126015708274108364
6.10000 1.30499962219688017808
6.20000 1.30858074018724576366
6.30000 1.31200005784146213962
6.40000 1.31525809888021598146
6.50000 1.31835660108105803802
6.60000 1.32129106540875390875
6.70000 1.32406329100387040372
6.80000 1.32666637937689519184
6.90000 1.32909286775191145782
7.00000 1.33133139881360869224
7.10000 1.33336866421144006124
7.20000 1.33519300806325375244
7.30000 1.33679187819233850999
7.40000 1.33815508286521110534
7.50000 1.33927421857848066319
7.60000 1.34014422343156783089
7.70000 1.34076555393327434633
7.80000 1.34113458517517920282
7.90000 1.34125076917480274748
8.00000 1.34111724055617150954
8.10000 1.34073479132078913916
8.20000 1.34010524906702757083
8.30000 1.33922975622034324629
8.40000 1.33811046814566098438
8.50000 1.33674918248301165736
8.60000 1.33514809412364439775
8.70000 1.33331035330638605223
8.80000 1.33123916369448806867
8.90000 1.32893860114077505111
9.00000 1.32641662226127127195
9.10000 1.32367842470518495642
9.20000 1.32073521517410899995
9.30000 1.31759358383418063759
9.40000 1.31426574455473045323
9.50000 1.31075657405789882233
9.60000 1.30707905755313821415
9.70000 1.30323575739311266029
9.80000 1.29923521323276948811
9.90000 1.29508134697747847687
10.00000 1.29078177824681116777
10.10000 1.28634419967518802506
10.20000 1.28177287414775633486
10.30000 1.27707580894401096630
10.40000 1.27226268041784515750
10.50000 1.26733874378281357740
10.60000 1.26231113001668491190
10.70000 1.25718513385022175897
10.80000 1.25196384249945493383
10.90000 1.24665262159312046264
11.00000 1.24125171928420707424
11.10000 1.23576780527128153533
11.20000 1.23020264665013625550
11.30000 1.22455817758569559927
11.40000 1.21883973729362795172
11.50000 1.21305228052627641066
11.60000 1.20720481782918676355
11.70000 1.20130344828190683088
11.80000 1.19536376541954792515
11.90000 1.18940247804054956912
12.00000 1.18343591533720151837
12.10000 1.17748614730110519461
12.20000 1.17157363554878615235
12.30000 1.16571592122394896970
12.40000 1.15993498811959284738
12.50000 1.15424761337505047491
12.60000 1.14867197927084475389
12.70000 1.14322835547103186781
12.80000 1.13793809740820260490
12.90000 1.13282858661096648722
13.00000 1.12792096261617551337
13.10000 1.12324242247655514731
13.20000 1.11881500442834605381
13.30000 1.11465882701614129369
13.40000 1.11079116566616607207
13.50000 1.10722641656121987595
13.60000 1.10397806478797394627
13.70000 1.10105934723383552955
13.80000 1.09848188525346197444
13.90000 1.09625827384334938026
14.00000 1.09439692849441056899
14.10000 1.09290571614343750764
14.20000 1.09178807076144590012
14.30000 1.09104653701755545235
14.40000 1.09068539828403313964
14.50000 1.09070958406855488674
14.60000 1.09112464984207922530
14.70000 1.09194245755122096543
14.80000 1.09317365385239686538
14.90000 1.09482896775432462978
15.00000 1.09691387083763326800
15.10000 1.09942826565720057441
15.20000 1.10236684138312142901
15.30000 1.10571823279396094075
15.40000 1.10947193506685873266
15.50000 1.11361218827291936208
15.60000 1.11813319304902132933
15.70000 1.12303100896368841093
15.80000 1.12830596625294860664
15.90000 1.13395860961015680274
16.00000 1.13999155326125114232
16.10000 1.14640087055008816405
16.20000 1.15317859093637356687
16.30000 1.16031459677709820664
16.40000 1.16779504176032533795
16.50000 1.17560762552520047865
16.60000 1.18374276603829769718
16.70000 1.19219135484577307011
16.80000 1.20094877406407305928
16.90000 1.21001234147342480731
17.00000 1.21938068468300743376
17.10000 1.22905036420237881153
17.20000 1.23902398515847948858
17.30000 1.24930207904413574621
17.40000 1.25988478164989357093
17.50000 1.27077630567814727413
17.60000 1.28197547601855473247
17.70000 1.29347847531452953822
17.80000 1.30528323449663598289
17.90000 1.31737942905375594755
18.00000 1.32975621517630065183
18.10000 1.34240147240570322610
18.20000 1.35530602227651892036
18.30000 1.36846046415488379647
18.40000 1.38185921744800038077
18.50000 1.39549686160019722202
18.60000 1.40936749486214559850
18.70000 1.42346638828038366857
18.80000 1.43778082547028008416
18.90000 1.45230170725438452195
19.00000 1.46701142869236025594
19.10000 1.48189351086911774761
19.20000 1.49693213964361123272
19.30000 1.51211276378218565713
19.40000 1.52741709521040781102
19.50000 1.54283242787057078371
19.60000 1.55834465834551504070
19.70000 1.57394071867812098992
19.80000 1.58960785334842882437
19.90000 1.60533375510265777255
20.00000 1.62110954612142112325
20.10000 1.63692203227093256691
20.20000 1.65276252213831373530
20.30000 1.66862142075936445770
20.40000 1.68448885829173711397
20.50000 1.70035342887412674514
20.60000 1.71620158016941587944
20.70000 1.73202574270159160356
20.80000 1.74781680423635932039
20.90000 1.76356833953521631029
21.00000 1.77927906668965225591
21.10000 1.79494689649304109990
21.20000 1.81057176210776025678
21.30000 1.82615267626148936955
21.40000 1.84168572837740152804
21.50000 1.85716245453648992295
21.60000 1.87257254280334891382
21.70000 1.88790336212132425981
21.80000 1.90314024012236155544
21.90000 1.91827219063849226203
22.00000 1.93328698893102779811
22.10000 1.94817904085173855460
22.20000 1.96294229281734107732
22.30000 1.97757556353581594310
22.40000 1.99207425793593347161
22.50000 2.00644080002974421174
22.60000 2.02066910149608612260
22.70000 2.03475981085679987439
22.80000 2.04871094444043032744
22.90000 2.06251681442018794514
23.00000 2.07617512880898368592
23.10000 2.08968299591756261196
23.20000 2.10303524292033679651
23.30000 2.11622781705680260628
23.40000 2.12925862447824782786
23.50000 2.14212225933862140986
23.60000 2.15481985313877224821
23.70000 2.16735045573668127069
23.80000 2.17971365939726128973
23.90000 2.19191429214237297923
24.00000 2.20395187807833045708
24.10000 2.21582919688093287837
24.20000 2.22754728728011518278
24.30000 2.23910266435172641460
24.40000 2.25049665972758111090
24.50000 2.26172568539002978711
24.60000 2.27278737331497862226
24.70000 2.28368249612374968608
24.80000 2.29440661674451244160
24.90000 2.30496221171909887777
25.00000 2.31534834586266953801
25.10000 2.32556766264712237892
25.20000 2.33561921863903149378
25.30000 2.34550657142332474855
25.40000 2.35523431960792385189
25.50000 2.36480554407714462293
25.60000 2.37422835858221523349
25.70000 2.38350549865109394506
25.80000 2.39264396435010781568
25.90000 2.40164605769064147501
26.00000 2.41051460361890361230
26.10000 2.41924664008054375142
26.20000 2.42784082201943379383
26.30000 2.43629371622819730984
26.40000 2.44460283307145825617
26.50000 2.45276492248910800505
26.60000 2.46078191681770125933
26.70000 2.46865648126708791787
26.80000 2.47639610859349397419
26.90000 2.48400455601615191562
27.00000 2.49149172092122353092
27.10000 2.49886192039676333933
27.20000 2.50612236855645179407
27.30000 2.51327723140066663040
27.40000 2.52033104256444851653
27.50000 2.52729203290992867403
27.60000 2.53416917096333566773
27.70000 2.54097530756223603252
27.80000 2.54772518642611844789
27.90000 2.55443582487601359587
28.00000 2.56112155664935201060
28.10000 2.56779742075285214661
28.20000 2.57447752309123879831
28.30000 2.58116926338839700665
28.40000 2.58788399080890022804
28.50000 2.59462744205213400421
28.60000 2.60140610395032324718
28.70000 2.60822672005042537099
28.80000 2.61509891402925713501
28.90000 2.62202978999762701017
29.00000 2.62903124666577517648
29.10000 2.63611452958212724160
29.20000 2.64329367787425391102
29.30000 2.65058048892105896750
29.40000 2.65798968650990066252
29.50000 2.66553096019085848471
29.60000 2.67321443733457342705
29.70000 2.68104610851175030663
29.80000 2.68903023153589703185
29.90000 2.69716591878326981057
30.00000 2.70546027316111222916
30.10000 2.71391425927128361075
30.20000 2.72253901201433659089
30.30000 2.73134122494590558252
30.40000 2.74032867397945533375
30.50000 2.74950591817730045052
30.60000 2.75887651700995853034
30.70000 2.76843287054047962154
30.80000 2.77816870045359196505
30.90000 2.78807047412704401316
31.00000 2.79812845035284254014
31.10000 2.80832782875682090478
31.20000 2.81866100434319699693
31.30000 2.82912140281395488933
31.40000 2.83970549786170608104
31.50000 2.85040717370080304813
31.60000 2.86122179176588825308
31.70000 2.87213827465148341872
31.80000 2.88314320822500941547
31.90000 2.89422266311992657646
32.00000 2.90535414159530644987
32.10000 2.91651729484620063344
32.20000 2.92769533518107037339
32.30000 2.93886985768832574210
32.40000 2.95002772704766285218
32.50000 2.96115877528561443398
32.60000 2.97225516225794450213
32.70000 2.98330966724223920281
32.80000 2.99431518885871465299
32.90000 3.00526719682543369020
33.00000 3.01615484106734812044
33.10000 3.02696775184094090474
33.20000 3.03769474946035352954
33.30000 3.04832160080822180956
33.40000 3.05883845116949580953
33.50000 3.06923210340469363467
33.60000 3.07949489862883195522
33.70000 3.08961961473884354286
33.80000 3.09960327561480035289
33.90000 3.10944103721456663996
34.00000 3.11913299584147261157
34.10000 3.12867780066484314868
34.20000 3.13807371000841852436
34.30000 3.14731905904835139261
34.40000 3.15641436015694872202
34.50000 3.16535271121766144325
34.60000 3.17413726306865941748
34.70000 3.18276561444257154711
34.80000 3.19123854371966371184
34.90000 3.19955655603928964211
35.00000 3.20772185926944108543
35.10000 3.21573900653660013410
35.20000 3.22360948102681941469
35.30000 3.23133950524004827913
35.40000 3.23893221561489304348
35.50000 3.24639296028392101982
35.60000 3.25372485032431714376
35.70000 3.26093265496912708014
35.80000 3.26801288737804704514
35.90000 3.27496880696488466569
36.00000 3.28179684019562673476
36.10000 3.28849554082318925682
36.20000 3.29505847854768732327
36.30000 3.30148498277078340552
36.40000 3.30777069417425004188
36.50000 3.31391521788307070745
36.60000 3.31991510924993381825
36.70000 3.32577248235729438630
36.80000 3.33148681460830638539
36.90000 3.33705510017844925604
37.00000 3.34247828383700946372
37.10000 3.34775430537069132749
37.20000 3.35287921985716628348
37.30000 3.35785155141230149051
37.40000 3.36267086727604074028
37.50000 3.36733797965573987317
37.60000 3.37185482417140848054
37.70000 3.37622757164546003889
37.80000 3.38046242533621426436
37.90000 3.38457256571609053748
38.00000 3.38856521878183716920
38.10000 3.39245757307280115673
38.20000 3.39626232828355000731
38.30000 3.39999158601517718520
38.40000 3.40365629457103086033
38.50000 3.40726389467825048298
38.60000 3.41081863277219710921
38.70000 3.41432352675504375671
38.80000 3.41777784617564048016
38.90000 3.42117937742176857054
39.00000 3.42452891617299677897
39.10000 3.42782705788273396667
39.20000 3.43108180929149516541
39.30000 3.43429823405917966587
39.40000 3.43748624748696267420
39.50000 3.44065936850496724669
39.60000 3.44382773035890980816
39.70000 3.44700786764057154508
39.80000 3.45021076232307872035
39.90000 3.45344724747968316204
40.00000 3.45672972419858130857
40.10000 3.46006571844134197508
40.20000 3.46346245493739977975
40.30000 3.46692507276750934976
40.40000 3.47045648848029788981
40.50000 3.47406261588820531725
40.60000 3.47775001837509879409
40.70000 3.48152726798182639194
40.80000 3.48540566684410496325
40.90000 3.48939948490667946908
41.00000 3.49352131045654278544
41.10000 3.49778374540007833229
41.20000 3.50219720270875095106
41.30000 3.50676654537794973529
41.40000 3.51149217649263743877
41.50000 3.51637169298753171498
41.60000 3.52140588912979470526
41.70000 3.52659357812634825877
41.80000 3.53193770524240701818
41.90000 3.53744227132500354532
42.00000 3.54311484492360196484
42.10000 3.54895887356968395737
42.20000 3.55497469153227587362
42.30000 3.56115864898406344504
42.40000 3.56750097099187907144
42.50000 3.57398914588572862386
42.60000 3.58060946139424705620
42.70000 3.58734727233564606843
42.80000 3.59419172080038045373
42.90000 3.60113280495596274253
43.00000 3.60816495374504739396
43.10000 3.61528440491049057937
43.20000 3.62248540904459682821
43.30000 3.62976161871010476968
43.40000 3.63710743480557637486
43.50000 3.64451390459221598508
43.60000 3.65196912439850728812
43.70000 3.65945759128180087726
43.80000 3.66696622266540655409
43.90000 3.67447667189519656093
44.00000 3.68197356043100885273
44.10000 3.68944120361485094096
44.20000 3.69686438297998700064
44.30000 3.70423115211645505647
44.40000 3.71153364082207936007
44.50000 3.71876284561693984879
44.60000 3.72591577849486554923
44.70000 3.73299299207887611057
44.80000 3.73999202757559364292
44.90000 3.74691580613576103876
45.00000 3.75376289603618944396
45.10000 3.76053144914040042123
45.20000 3.76721779316208369386
45.30000 3.77381587682454375462
45.40000 3.78032101738410570131
45.50000 3.78672601485003137003
45.60000 3.79302828663760428856
45.70000 3.79922009517335018004
45.80000 3.80530566653954883051
45.90000 3.81128155889341242985
46.00000 3.81715006571381733514
46.10000 3.82291330882888318733
46.20000 3.82857151346595588180
46.30000 3.83412779690427116049
46.40000 3.83958514136944227236
46.50000 3.84494082618003368408
46.60000 3.85019796676729338278
46.70000 3.85535720479659316353
46.80000 3.86041911085169611276
46.90000 3.86538526055527872526
47.00000 3.87025658797785653998
47.10000 3.87503088014715051767
47.20000 3.87971003814060826006
47.30000 3.88429166783005624488
47.40000 3.88877807130286106791
47.50000 3.89317061768913487725
47.60000 3.89747259914973616482
47.70000 3.90168838182612938410
47.80000 3.90581988742261385910
47.90000 3.90987424730297432107
48.00000 3.91385320677692254196
48.10000 3.91775795565180366337
48.20000 3.92158977233200668189
48.30000 3.92534764860910122165
48.40000 3.92902988356222610189
48.50000 3.93263904230263675492
48.60000 3.93617339651926411421
48.70000 3.93963653076701988284
48.80000 3.94303229244270836215
48.90000 3.94636460824807722175
49.00000 3.94963837242221455506
49.10000 3.95285759123902666304
49.20000 3.95602664538081694655
49.30000 3.95914708541801967744
49.40000 3.96222179820312431736
49.50000 3.96525220497763546732
49.60000 3.96824292710993186241
49.70000 3.97119890020759348013
49.80000 3.97412754544214395927
49.90000 3.97704162558289047636
50.00000 3.97995090309290122026
50.10000 3.98286734371231601028
50.20000 3.98580349503145977659
50.30000 3.98876926791322438357
50.40000 3.99177104731596549015
50.50000 3.99481325899233993217
50.60000 3.99790174920607572451
50.70000 4.00103585586545325076
50.80000 4.00421683774567832781
50.90000 4.00744823146912279610
51.00000 4.01073364081061857791
51.10000 4.01407796524843298913
51.20000 4.01748805338883366292
51.30000 4.02096818044970358355
51.40000 4.02452318821758063926
51.50000 4.02815781831360227057
51.60000 4.03187308507274320925
51.70000 4.03567005729271678773
51.80000 4.03954767004104062225
51.90000 4.04350157405459655646
52.00000 4.04753087790593637121
52.10000 4.05163120571431081478
52.20000 4.05579864676601025170
52.30000 4.06003163369018591689
52.40000 4.06432753597996823649
52.50000 4.06868327080998036243
52.60000 4.07309862650169569890
52.70000 4.07756926993962911879
52.80000 4.08209339292733477754
52.90000 4.08666613436307028107
53.00000 4.09128379324399836969
53.10000 4.09593941717965354966
53.20000 4.10062808360292533369
53.30000 4.10534670708211927019
53.40000 4.11009091680816715239
53.50000 4.11486104600094606888
53.60000 4.11965635162121259184
53.70000 4.12447580195507996388
53.80000 4.12931813470589838979
53.90000 4.13418267115714179347
54.00000 4.13906841342324275431
54.10000 4.14397039981959813226
54.20000 4.14888966964825421591
54.30000 4.15382192293928267287
54.40000 4.15877034230684587342
54.50000 4.16373167776503100639
54.60000 4.16870831447883865973
54.70000 4.17370491511582548295
54.80000 4.17871936386998833836
54.90000 4.18375474646985013731
55.00000 4.18881039397607492138
55.10000 4.19388409005792624325
55.20000 4.19897383303504286079
55.30000 4.20408040653946103852
55.40000 4.20919913815466801561
55.50000 4.21432973223631375599
55.60000 4.21947031345511423779
55.70000 4.22462088531752160110
55.80000 4.22978088086534336020
55.90000 4.23495188754276168341
56.00000 4.24013358152440758690
56.10000 4.24532744127493656865
56.20000 4.25053494119657837685
56.30000 4.25575663481325022065
56.40000 4.26099479132185750668
56.50000 4.26625025135961755855
56.60000 4.27152094030229471377
56.70000 4.27681249239325431523
56.80000 4.28212408248278111476
56.90000 4.28745805130837402575
57.00000 4.29281603879667780948
57.10000 4.29820145692323267585
57.20000 4.30361873053980003703
57.30000 4.30907101352727766808
57.40000 4.31456305750802534263
57.50000 4.32009595772443462052
57.60000 4.32567186586661933778
57.70000 4.33129078457196175352
57.80000 4.33695210728802030657
57.90000 4.34265506851119825385
58.00000 4.34839713437779277543
58.10000 4.35417944654581272345
58.20000 4.35999991928841668413
58.30000 4.36586109505581956965
58.40000 4.37176682108972962089
58.50000 4.37771628929171242610
58.60000 4.38371202022965920101
58.70000 4.38975465219868523804
58.80000 4.39584236238266396731
58.90000 4.40196968627397524017
59.00000 4.40813256956593808836
59.10000 4.41432662184811603231
59.20000 4.42054524063604624478
59.30000 4.42678650632961968686
59.40000 4.43304877288903736690
59.50000 4.43933197230439165542
59.60000 4.44563796261031584240
59.70000 4.45196963017685016193
59.80000 4.45832893486976799581
59.90000 4.46471777541615725361
60.00000 4.47113494719394484974
60.10000 4.47757837988828510468
60.20000 4.48404475548025724653
60.30000 4.49052983619349755679
60.40000 4.49702855470809747003
60.50000 4.50353828955644608273
60.60000 4.51005610449814692768
60.70000 4.51658039363111525253
60.80000 4.52311205707773726829
60.90000 4.52964956825812298951
61.00000 4.53619115968628464942
61.10000 4.54273464856280153826
61.20000 4.54927216447928074498
61.30000 4.55579738603957232658
61.40000 4.56229830235354075756
61.50000 4.56876647693630758631
61.60000 4.57518817969982519931
61.70000 4.58155297011602824489
61.80000 4.58784990462427835516
61.90000 4.59407322788176723246
62.00000 4.60021550198618412507
62.10000 4.60627556026742716190
62.20000 4.61224864735955015055
62.30000 4.61813112466655714814
62.40000 4.62392108660658264915
62.50000 4.62961118823978565000
62.60000 4.63519832647795125603
62.70000 4.64067993503689069056
62.80000 4.64605352850459526429
62.90000 4.65132114138510113688
63.00000 4.65648957372020752600
63.10000 4.66157128405755477191
63.20000 4.66657749427843531659
63.30000 4.67152513099801273026
63.40000 4.67642982547947574780
63.50000 4.68130518509560536427
63.60000 4.68616213221042961387
63.70000 4.69101048768151870990
63.80000 4.69585479046839777809
63.90000 4.70069922936960517888
64.00000 4.70554609194480210650
64.10000 4.71039664373797718932
64.20000 4.71525266517596064228
64.30000 4.72011570940596751807
64.40000 4.72499584794463073399
64.50000 4.72989625170129920895
64.60000 4.73482977289680394271
64.70000 4.73980633167833134831
64.80000 4.74483309004942765015
64.90000 4.74991845168124965357
65.00000 4.75506439985758762804
65.10000 4.76027146649316629075
65.20000 4.76554093730575354082
65.30000 4.77087191188864344258
65.40000 4.77626546926120931249
65.50000 4.78172551020350811604
65.60000 4.78725533271581410434
65.70000 4.79286424389278941738
65.80000 4.79856004324057614474
65.90000 4.80434720323635643876
66.00000 4.81023186218897352644
66.10000 4.81621989268959770156
66.20000 4.82231150483541450781
66.30000 4.82851048334659826489
66.40000 4.83481821024048431594
66.50000 4.84124002550761781582
66.60000 4.84777796587519053425
66.70000 4.85443431066998783835
66.80000 4.86121362589847515950
66.90000 4.86811890357671933477
67.00000 4.87515151511827373687
67.10000 4.88231355799778595088
67.20000 4.88960570782829072891
67.30000 4.89702803416582454017
67.40000 4.90457979523159557698
67.50000 4.91225873560178016810
67.60000 4.92006405387023391342
67.70000 4.92799113295580108839
67.80000 4.93603621975132998516
67.90000 4.94419593809488905453
68.00000 4.95246722995851836257
68.10000 4.96084911491621563106
68.20000 4.96934272892884698444
68.30000 4.97794923341068234321
68.40000 4.98666868216949019312
68.50000 4.99550744135328057865
68.60000 5.00447040090817202147
68.70000 5.01355726294723794491
68.80000 5.02277612855659733513
68.90000 5.03212652464144625465
69.00000 5.04160855354290670657
69.10000 5.05122033867084440017
69.20000 5.06095958417353892229
69.30000 5.07081960727198419236
69.40000 5.08079229728464692333
69.50000 5.09087305871330875399
69.60000 5.10105569163903561473
69.70000 5.11133356850607041263
69.80000 5.12170615962220152042
69.90000 5.13217720577690107491
70.00000 5.14274861080074572217
70.10000 5.15342264536162413134
70.20000 5.16420617966924322141
70.30000 5.17510030878378240541
70.40000 5.18610536005874065003
70.50000 5.19721564120029562584
70.60000 5.20842485538046329602
70.70000 5.21972106430966289810
70.80000 5.23109136022943112963
70.90000 5.24252362738223622400
71.00000 5.25400563637935203918
71.10000 5.26552763943500727684
71.20000 5.27708200920423445336
71.30000 5.28866121485107041640
71.40000 5.30026129776447908285
71.50000 5.31187595345090866514
71.60000 5.32350055248104581240
71.70000 5.33513062968452535340
71.80000 5.34675888187722562836
71.90000 5.35837953590458166604
72.00000 5.36998686476466160080
72.10000 5.38157171332948047708
72.20000 5.39312573508739920236
72.30000 5.40463982497363093247
72.40000 5.41610174613900694213
72.50000 5.42750022091524193426
72.60000 5.43882320696334088884
72.70000 5.45006065910105261096
72.80000 5.46120192124050655853
72.90000 5.47223929505106711757
73.00000 5.48316557169742960152
73.10000 5.49397422026805655450
73.20000 5.50466643326895875953
73.30000 5.51523945003714231301
73.40000 5.52569651949236169775
73.50000 5.53604327487032926282
73.60000 5.54628296416410762990
73.70000 5.55642619727077811206
73.80000 5.56648225765060711740
73.90000 5.57645842793335992784
74.00000 5.58636157315179519342
74.10000 5.59620051885804034758
74.20000 5.60597930870298521475
74.30000 5.61570225915922291073
74.40000 5.62537547873499729465
74.50000 5.63500364941745179700
74.60000 5.64459234389278106705
74.70000 5.65415121015117529019
74.80000 5.66368603671231055642
74.90000 5.67321212210446084955
75.00000 5.68273728075493562139
75.10000 5.69227236000720541769
75.20000 5.70182818057936572193
75.30000 5.71141723910256796430
75.40000 5.72104601065591850567
75.50000 5.73072388062459348500
75.60000 5.74045840305554343801
75.70000 5.75025695876766884505
75.80000 5.76012303565201634834
75.90000 5.77006272960736536913
76.00000 5.78007753540192573081
76.10000 5.79017087164109518734
76.20000 5.80034020214685338589
76.30000 5.81058835575167895579
76.40000 5.82091106935314722988
76.50000 5.83130685414170259989
76.60000 5.84177281458111823412
76.70000 5.85231065176251558834
76.80000 5.86291861874382493120
76.90000 5.87359946096846137334
77.00000 5.88435660176684057496
77.10000 5.89519350596611035451
77.20000 5.90611323055315288119
77.30000 5.91712143041783451280
77.40000 5.92821527802373249813
77.50000 5.93939630401078725660
77.60000 5.95066367419903844795
77.70000 5.96201224828639546128
77.80000 5.97343959303883812197
77.90000 5.98494505789334711082
78.00000 5.99652703068659567932
78.10000 6.00818675438813236628
78.20000 6.01992719358913841673
78.30000 6.03174902330211348789
78.40000 6.04365085607772348919
78.50000 6.05563527373305401252
78.60000 6.06769622225593953638
78.70000 6.07983333245024077773
78.80000 6.09204522726415746690
78.90000 6.10432948221530715893
79.00000 6.11668676638341519055
79.10000 6.12911609175205621671
79.20000 6.14161874597243295863
79.30000 6.15419323925053559087
79.40000 6.16683708105103097671
79.50000 6.17954641208519446135
79.60000 6.19231622288308205872
79.70000 6.20514085808404513772
79.80000 6.21801383270405727713
79.90000 6.23092969921142666714
80.00000 6.24388651570454153461
80.10000 6.25688297994728362332
80.20000 6.26991585052574688859
80.30000 6.28298889486413146246
80.40000 6.29609926624803144867
80.50000 6.30924980726504440727
80.60000 6.32243769874484409695
80.70000 6.33566272768445274348
80.80000 6.34892448697163195359
80.90000 6.36222308446175125158
81.00000 6.37555482004672280427
81.10000 6.38891993082977993271
81.20000 6.40231530473538924094
81.30000 6.41573542746020660748
81.40000 6.42917877105124523539
81.50000 6.44263973350691090775
81.60000 6.45611583891653852348
81.70000 6.46960516863811403951
81.80000 6.48310494686758869221
81.90000 6.49661540880934401029
82.00000 6.51013992654866059753
82.10000 6.52367778227511785497
82.20000 6.53723251893987628872
82.30000 6.55080155943392930373
82.40000 6.56438620455484779210
82.50000 6.57798528476196881800
82.60000 6.59159613375220372352
82.70000 6.60521472767244713742
82.80000 6.61884088769906902042
82.90000 6.63246972540734632790
83.00000 6.64610338476531675446
83.10000 6.65973981572080637090
83.20000 6.67338265823270470128
83.30000 6.68703164533120779219
83.40000 6.70068980883714688015
83.50000 6.71435686227512038992
83.60000 6.72803447062357135185
83.70000 6.74172067326480087533
83.80000 6.75541495388025738411
83.90000 6.76911362038442962343
84.00000 6.78281692901378549361
84.10000 6.79652453667232779453
84.20000 6.81023625191534746656
84.30000 6.82395623264525341870
84.40000 6.83768834744243078097
84.50000 6.85143954040324287819
84.60000 6.86521510977667763857
84.70000 6.87902197564261310740
84.80000 6.89286478604556699017
84.90000 6.90674620252966874572
85.00000 6.92066830897139586356
85.10000 6.93462955819999082955
85.20000 6.94862669343943098547
85.30000 6.96266037286388111530
85.40000 6.97673017236907335448
85.50000 6.99083355258298221771
85.60000 7.00497833353601458517
85.70000 7.01916338071062426242
85.80000 7.03339396193885900259
85.90000 7.04767034293638056227
86.00000 7.06199651543166650973
86.10000 7.07636942908367383662
86.20000 7.09079037155562793048
86.30000 7.10525826584473986212
86.40000 7.11976950250729675965
86.50000 7.13432536222809227157
86.60000 7.14892413238341759365
86.70000 7.16356823078519996866
86.80000 7.17825597441196018540
86.90000 7.19298695721839884944
87.00000 7.20776048364407014720
87.10000 7.22257573838017983854
87.20000 7.23742900914882894991
87.30000 7.25231847490511133579
87.40000 7.26724232305618112309
87.50000 7.28219676070476689505
87.60000 7.29717963980111976522
87.70000 7.31218800284196741057
87.80000 7.32721932663940393392
87.90000 7.34226890028981436514
88.00000 7.35733258205512957766
88.10000 7.37240792841646819301
88.20000 7.38749196892348574010
88.30000 7.40258058689603189381
88.40000 7.41767230683878350579
88.50000 7.43276477325745860307
88.60000 7.44785820165274091800
88.70000 7.46295374259568890167
88.80000 7.47804686321167687826
88.90000 7.49314070055500826240
89.00000 7.50823457334385631007
89.10000 7.52332338872741798344
89.20000 7.53840799845411657193
89.30000 7.55348440777824072420
89.40000 7.56855150539923325955
89.50000 7.58360518874163174219
89.60000 7.59864398841780190425
89.70000 7.61366822497073351426
89.80000 7.62867557142057260785
89.90000 7.64366507763219567924
90.00000 7.65863808296161753025
90.10000 7.67359168293426986144
90.20000 7.68852721604768724382
90.30000 7.70344338484816801343
90.40000 7.71833624739347566602
90.50000 7.73320697288091468808
90.60000 7.74805366442882867052
90.70000 7.76287400473085096947
90.80000 7.77766645282767317001
90.90000 7.79242803164154991222
91.00000 7.80715730177316204432
91.10000 7.82184899461744914604
91.20000 7.83650239091873180039
91.30000 7.85111319392696057185
91.40000 7.86567676390391725077
91.50000 7.88019436373932340331
91.60000 7.89466035306028855887
91.70000 7.90907702376762796942
91.80000 7.92344273935730540785
91.90000 7.93775675322700979023
92.00000 7.95201880878195609414
92.10000 7.96622966829534735828
92.20000 7.98038764858719128124
92.30000 7.99449117748234180887
92.40000 8.00853999849498160699
92.50000 8.02253022678793027681
92.60000 8.03646096891623060410
92.70000 8.05032809040016703839
92.80000 8.06413272919841021139
92.90000 8.07787372769406441902
93.00000 8.09155198103089491609
93.10000 8.10516838530489753822
93.20000 8.11872717088608662404
93.30000 8.13222815393874694012
93.40000 8.14567457651807988061
93.50000 8.15906344836011187640
93.60000 8.17239863837258002366
93.70000 8.18567516680267492765
93.80000 8.19889625797186190985
93.90000 8.21205894368549938746
94.00000 8.22516862411738036703
94.10000 8.23822860668930454025
94.20000 8.25124652108916207722
94.30000 8.26423297123604811073
94.40000 8.27719803337977410264
94.50000 8.29015060538884299465
94.60000 8.30309947214899985386
94.70000 8.31604925264142480234
94.80000 8.32900264553932051396
94.90000 8.34195589308202947657
95.00000 8.35490768070012847823
95.10000 8.36785343387352835630
95.20000 8.38079121029727121073
95.30000 8.39372556135700686395
95.40000 8.40666120681409403971
95.50000 8.41960906877546185754
95.60000 8.43258815083400121345
95.70000 8.44561469930555143603
95.80000 8.45871204936910002153
95.90000 8.47189738980666597166
96.00000 8.48518983796408646974
96.10000 8.49860283794242263918
96.20000 8.51214654164518011207
96.30000 8.52582747228848163020
96.40000 8.53964927092828561208
96.50000 8.55361518533806850377
96.60000 8.56772535278004811932
96.70000 8.58198233135037396995
96.80000 8.59639018336260723269
96.90000 8.61095073905860873610
97.00000 8.62566853931798146741
97.10000 8.64054845505266523182
97.20000 8.65559087818931053709
97.30000 8.67079180791108604045
97.40000 8.68614906575341936204
97.50000 8.70164994200484946168
97.60000 8.71728347600346193995
97.70000 8.73303512393932834570
97.80000 8.74889338953035819880
97.90000 8.76484645227849955630
98.00000 8.78088677242213390334
98.10000 8.79700805369604058088
98.20000 8.81320314432936465715
98.30000 8.82946395372612640239
98.40000 8.84578272051704873888
98.50000 8.86214410982675230384
98.60000 8.87853303681334510131
98.70000 8.89493363762102499475
98.80000 8.91133121340739977323
98.90000 8.92771273673173245431
99.00000 8.94407078370950729362
99.10000 8.96040314489258903902
99.20000 8.97670912840964230382
99.30000 8.99299188803609452027
99.40000 9.00925208855624152581
99.50000 9.02549247552913314155
99.60000 9.04170800798195429095
99.70000 9.05789618941059624241
99.80000 9.07404749139792633474
99.90000 9.09015387762550475077
100.00000 9.10620531135741524908
100.10000 9.12219011707577820091
100.20000 9.13809920691174155519
100.30000 9.15392619418460244775
100.40000 9.16966409429380351933
100.50000 9.18531331518528005840
100.60000 9.20087232269076756369
100.70000 9.21634336221849972368
100.80000 9.23173045431954756008
100.90000 9.24703676755694532044
101.00000 9.26226643632205173243
101.10000 9.27741891411204951631
101.20000 9.29249496494359150965
101.30000 9.30749285322234346328
101.40000 9.32241070846918865783
101.50000 9.33724410427857455186
101.60000 9.35198951451689770338
101.70000 9.36664202368618334291
101.80000 9.38119924376537266603
101.90000 9.39565413372001470674
102.00000 9.41000620639949418731
102.10000 9.42424987504766874748
102.20000 9.43838591490743188291
102.30000 9.45241042176153076925
102.40000 9.46632255330262872191
102.50000 9.48012204521144337361
102.60000 9.49380965119761604334
102.70000 9.50738120202766456844
102.80000 9.52083746244215640637
102.90000 9.53417439992897339910
103.00000 9.54738834937434604823
103.10000 9.56047525075929475887
103.20000 9.57343086646004876240
103.30000 9.58625219419940985729
103.40000 9.59893614510118511810
103.50000 9.61148192220825019224
103.60000 9.62388746531312054493
103.70000 9.63615091461336547700
103.80000 9.64827365083168647995
103.90000 9.66025482635717017036
104.00000 9.67209441437277327408
104.10000 9.68379262929623044290
104.20000 9.69535050536972593054
104.30000 9.70677024440333603593
104.40000 9.71805494383181597784
104.50000 9.72921000288856957510
104.60000 9.74023545748171326002
104.70000 9.75113732313785026207
104.80000 9.76191892437439781464
104.90000 9.77258221122779810815
105.00000 9.78313038843130210480
105.10000 9.79356589455270883357
105.20000 9.80388870876164118036
105.30000 9.81410461763950221647
105.40000 9.82421201242669640300
105.50000 9.83421442373614304344
105.60000 9.84411211073751435056
105.70000 9.85390978479369883052
105.80000 9.86360926220594973138
105.90000 9.87321345343703181501
106.00000 9.88273050681384309496
106.10000 9.89216739217033265827
106.20000 9.90153084933562179930
106.30000 9.91083374778091008211
106.40000 9.92008696673108808890
106.50000 9.92930137015107422910
106.60000 9.93848932476566078240
106.70000 9.94766366972270529628
106.80000 9.95683289955099125946
106.90000 9.96600586426342616970
107.00000 9.97518825698588006352
107.10000 9.98438719426645633129
107.20000 9.99360406554237068550
107.30000 10.00284676836774302088
107.40000 10.01212046662493968615
107.50000 10.02143669023364134528
107.60000 10.03080760004387682602
107.70000 10.04025288277596123616
107.80000 10.04979101091684393639
107.90000 10.05944070027658148031
108.00000 10.06921867705389542653
108.10000 10.07914155179378359344
108.20000 10.08921890803777733157
108.30000 10.09945892249985835843
108.40000 10.10986459162628943269
108.50000 10.12043960349060133651
108.60000 10.13118258043136837831
108.70000 10.14209558908769110206
108.80000 10.15317808438840493481
108.90000 10.16443087641698707616
109.00000 10.17585129665390698018
109.10000 10.18743796763533672315
109.20000 10.19918459750645948666
109.30000 10.21108622058931593272
109.40000 10.22313735842167974144
109.50000 10.23532966103085514096
109.60000 10.24765704304461976758
109.70000 10.26011212865829259208
109.80000 10.27268466524428072790
109.90000 10.28536825554287093557
110.00000 10.29815266178915217191
110.10000 10.31102937069990117288
110.20000 10.32398801308617366800
110.30000 10.33701582562109653269
110.40000 10.35010179036462423524
110.50000 10.36323625288958661401
110.60000 10.37640469809490420108
110.70000 10.38959600905973629378
110.80000 10.40279970456251743360
110.90000 10.41600356266135308391
111.00000 10.42919921991779769645
111.10000 10.44238046084885761762
111.20000 10.45554040058877109784
111.30000 10.46867729277089713844
111.40000 10.48179129451612387903
111.50000 10.49488084514264506759
111.60000 10.50794765584911923622
111.70000 10.52099239431442607864
111.80000 10.53401310899383682744
111.90000 10.54700809018600307625
112.00000 10.55997370195006688303
112.10000 10.57290521455375575429
112.20000 10.58579806000487617463
112.30000 10.59864558804798416210
112.40000 10.61144414263746666591
112.50000 10.62419007301295414846
112.60000 10.63688262861337583914
112.70000 10.64952269581998684234
112.80000 10.66211210714209288556
112.90000 10.67465441808796918394
113.00000 10.68715555291140131723
113.10000 10.69962037838174892319
113.20000 10.71205438871283924177
113.30000 10.72445954119334630818
113.40000 10.73684133585297049675
113.50000 10.74919691181131912564
113.60000 10.76152617673334473035
113.70000 10.77382728820863361439
113.80000 10.78609915531064455641
113.90000 10.79834015107039494856
114.00000 10.81054708822046618996
114.10000 10.82271919459194875770
114.20000 10.83486000704236141262
114.30000 10.84696737964902335678
114.40000 10.85904347386467552676
114.50000 10.87108924395099426046
114.60000 10.88310358545405925330
114.70000 10.89508249923143078537
114.80000 10.90702575997297257689
114.90000 10.91892837785256287189
115.00000 10.93078637360066606475
115.10000 10.94259641235250894602
115.20000 10.95435517034503496475
115.30000 10.96606282486380797407
115.40000 10.97771819888759942839
115.50000 10.98932323980294065860
115.60000 11.00087733354794752935
115.70000 11.01238283413217522891
115.80000 11.02384064742800969702
115.90000 11.03524961957517298099
116.00000 11.04661043959227341051
116.10000 11.05792003471190779075
116.20000 11.06917728120920466451
116.30000 11.08037922304336116353
116.40000 11.09152282708289790769
116.50000 11.10260782191796595389
116.60000 11.11363023592642297515
116.70000 11.12459329744283280870
116.80000 11.13549401577285209579
116.90000 11.14633631077516878276
117.00000 11.15712066632197897015
117.10000 11.16785090237620427016
117.20000 11.17852870304688174172
117.30000 11.18915750081685104527
117.40000 11.19974029744020448373
117.50000 11.21027524216158574868
117.60000 11.22076465541359618796
117.70000 11.23120425275339741472
117.80000 11.24159403933886059452
117.90000 11.25193302356448440657
118.00000 11.26222120137488686503
118.10000 11.27245839178379934994
118.20000 11.28264927612526649348
118.30000 11.29280044701211392126
118.40000 11.30291755194091469313
118.50000 11.31300771948949922575
118.60000 11.32307711743009370201
118.70000 11.33313167199913900303
118.80000 11.34317410621586113014
118.90000 11.35320473876891731270
119.00000 11.36322668178585619823
119.10000 11.37323780352090413459
119.20000 11.38323940089362260092
119.30000 11.39323316020742199925
119.40000 11.40322207724422071381
119.50000 11.41320972496523433617
119.60000 11.42320101051211476929
119.70000 11.43319668202511068828
119.80000 11.44320154154496223255
119.90000 11.45321566780670554225
120.00000 11.46323645075198647321
120.10000 11.47326283659508952679
120.20000 11.48328919475587360337
120.30000 11.49331342655528558434
120.40000 11.50333156553552532608
120.50000 11.51334218014482534905
120.60000 11.52334204394844820489
120.70000 11.53333339153191218456
120.80000 11.54331454602624089820
120.90000 11.55328535834050106061
121.00000 11.56324516058541413817
121.10000 11.57319184363116828740
121.20000 11.58312410508330865479
121.30000 11.59303616707349015764
121.40000 11.60292683872620994645
121.50000 11.61279437953927607559
121.60000 11.62263486085366961271
121.70000 11.63245072699661169727
121.80000 11.64224087857810129753
121.90000 11.65200581334814645482
122.00000 11.66174591029705122858
122.10000 11.67146053437653534526
122.20000 11.68114740824183760972
122.30000 11.69080955250191388558
122.40000 11.70044438545673358306
122.50000 11.71005750996420170868
122.60000 11.71964968276727117974
122.70000 11.72922957713173930353
122.80000 11.73880275219560029216
122.90000 11.74837413069314881018
123.00000 11.75795149397721405653
123.10000 11.76753762469166698861
123.20000 11.77713648637757785241
123.30000 11.78674850452019273931
123.40000 11.79637592513145538912
123.50000 11.80601820615723089271
123.60000 11.81567861432685549667
123.70000 11.82535856074977542158
123.80000 11.83506159634693240577
123.90000 11.84479460819654736489
124.00000 11.85456425021763505562
124.10000 11.86437450789791952106
124.20000 11.87423059922928227448
124.30000 11.88413699806317446509
124.40000 11.89409641228399493420
124.50000 11.90410888678909052257
124.60000 11.91417325845457058585
124.70000 11.92428997631741594003
124.80000 11.93445753395126040908
124.90000 11.94467542684346027851
125.00000 11.95494423835648846143
125.10000 11.96526430434940287867
125.20000 11.97563953784924172806
125.30000 11.98607472333878786252
125.40000 11.99657577915552534438
125.50000 12.00714588778007643975
125.60000 12.01779319154003415237
125.70000 12.02851855806915234939
125.80000 12.03932698061428182921
125.90000 12.05021594762210060203
126.00000 12.06118292628090439244
126.10000 12.07222450008120914252
126.20000 12.08333878091854213488
126.30000 12.09451983533691179501
126.40000 12.10576817633024063023
126.50000 12.11708288744238144323
126.60000 12.12846391102092532420
126.70000 12.13991613586774329986
126.80000 12.15144136550471118636
126.90000 12.16304671598707623742
127.00000 12.17473200747687916021
127.10000 12.18650135172297923296
127.20000 12.19835733883349557616
127.30000 12.21030111140007881828
127.40000 12.22233320752866727374
127.50000 12.23445106916979745211
127.60000 12.24665451305433046345
127.70000 12.25894036720503017228
127.80000 12.27130930970587180561
127.90000 12.28376056164739805044
128.00000 12.29629597650516055599
128.10000 12.30891850137001272687
128.20000 12.32163068658077415921
128.30000 12.33443660569326530761
128.40000 12.34733906133252663745
128.50000 12.36033873199411958575
128.60000 12.37343649191807990992
128.70000 12.38663067865361843492
128.80000 12.39991857547879223169
128.90000 12.41329880046367851871
129.00000 12.42676841037805773753
129.10000 12.44032606505231437537
129.20000 12.45396980640104972628
129.30000 12.46769965715335957940
129.40000 12.48151265367391277236
129.50000 12.49541041643102653635
129.60000 12.50939423426258478712
129.70000 12.52346533723517757555
129.80000 12.53762486335007552573
129.90000 12.55187356126335428120
130.00000 12.56621411826290663257
130.10000 12.58064315107439171338
130.20000 12.59516026883048439758
130.30000 12.60975947530015340062
130.40000 12.62443595262576473735
130.50000 12.63918109403805480579
130.60000 12.65398973775172618382
130.70000 12.66885325232544478698
130.80000 12.68376565079239391731
130.90000 12.69872197909966843762
131.00000 12.71371739871962074594
131.10000 12.72874613643138850388
131.20000 12.74380426694638934887
131.30000 12.75888000713197396437
131.40000 12.77396573327206792534
131.50000 12.78904397820939546087
131.60000 12.80410152761364197392
131.70000 12.81912156851806285264
131.80000 12.83408668828308171950
131.90000 12.84898380990041562282
132.00000 12.86380172257665047379
132.10000 12.87853359698048075872
132.20000 12.89317506069625970003
132.30000 12.90772355373870718225
132.40000 12.92217551812561474929
132.50000 12.93652693903688355783
132.60000 12.95076860876948106088
132.70000 12.96488631259036532551
132.80000 12.97886443894545806654
132.90000 12.99268191263624370886
133.00000 13.00632194752867095120
133.10000 13.01976624228783917071
133.20000 13.03300344292036163198
133.30000 13.04602472060773001507
133.40000 13.05883232677856998297
133.50000 13.07142809690888365864
133.60000 13.08382139087178153917
133.70000 13.09602243935260672932
133.80000 13.10804254151812706879
133.90000 13.11989340379440735340
134.00000 13.13158538901857044159
134.10000 13.14312814052503255894
134.20000 13.15453162135421680632
134.30000 13.16580169506095819351
134.40000 13.17695061799303397541
134.50000 13.18798844530165639013
134.60000 13.19892569528603718019
134.70000 13.20977761689597861641
134.80000 13.22055650971996715514
134.90000 13.23127941351111366514
135.00000 13.24196194015335478301
135.10000 13.25262232953048428490
135.20000 13.26327228098002216384
135.30000 13.27392862221505242639
135.40000 13.28460093677540620161
135.50000 13.29530089993675171353
135.60000 13.30603358703020860520
135.70000 13.31680298939118495210
135.80000 13.32761438678948273839
135.90000 13.33846956251057312431
136.00000 13.34937490174701026626
136.10000 13.36033176998606573150
136.20000 13.37134469141379961307
136.30000 13.38242014656859441407
136.40000 13.39355908998799318023
136.50000 13.40476596196934726625
136.60000 13.41604515936768155600
136.70000 13.42740020790640618343
136.80000 13.43883246171917272332
136.90000 13.45034819788041769786
137.00000 13.46195242722756021848
137.10000 13.47365041365189940706
137.20000 13.48545127760736081181
137.30000 13.49735920500991927276
137.40000 13.50938355787257970175
137.50000 13.52152960892919836230
137.60000 13.53379969484767422608
137.70000 13.54619840783151234292
137.80000 13.55872437775287177844
137.90000 13.57137596377718068852
138.00000 13.58415083899751902338
138.10000 13.59704834951177924213
138.20000 13.61006399363540832576
138.30000 13.62319665370554650571
138.40000 13.63644352684936689244
138.50000 13.64980618374707912467
138.60000 13.66328271852138028502
138.70000 13.67687546780597838166
138.80000 13.69058670237955872242
138.90000 13.70441798244515015857
139.00000 13.71837428600236872834
139.10000 13.73245807990182797630
139.20000 13.74667486709433307822
139.30000 13.76102657924168097927
139.40000 13.77551950582993439797
139.50000 13.79015390924416042646
139.60000 13.80493190219767074675
139.70000 13.81985271440477400285
139.80000 13.83491327716516624208
139.90000 13.85011390780732893247
140.00000 13.86544650022486654143
140.10000 13.88091515362557066299
140.20000 13.89651495197961495000
140.30000 13.91224881919529931176
140.40000 13.92811773152366773172
140.50000 13.94412454329711586142
140.60000 13.96027146381777921335
140.70000 13.97656264879498187984
140.80000 13.99299930478098037127
140.90000 14.00957987684948388295
141.00000 14.02630304935480851811
141.10000 14.04316492902643367655
141.20000 14.06015989864005778476
141.30000 14.07728404531168789188
141.40000 14.09453139741123142246
141.50000 14.11189714584304217674
141.60000 14.12937737587265378791
141.70000 14.14696880956920750077
141.80000 14.16467165847793310578
141.90000 14.18248672769380736429
142.00000 14.20041280179523513558
142.10000 14.21845158312767895610
142.20000 14.23660231392732976062
142.30000 14.25486462916224960669
142.40000 14.27323633248906868249
142.50000 14.29171622312957206164
142.60000 14.31029815073242979565
142.70000 14.32897873617307033513
142.80000 14.34775271232930749663
142.90000 14.36661345690660670111
143.00000 14.38555666357447566395
143.10000 14.40457126622090755519
143.20000 14.42364977367299361729
143.30000 14.44278340916175340260
143.40000 14.46196092410413754537
143.50000 14.48117219617976920353
143.60000 14.50040212626960218261
143.70000 14.51963844858011607368
143.80000 14.53887228953501056235
143.90000 14.55808834034788373869
144.00000 14.57727398176936235360
144.10000 14.59642074242230111250
