# Supplementary material for: Direct tracking of H2 roaming reaction in real time
Source: Nat Commun. 2024 Aug 6;15:6656. doi: 10.1038/s41467-024-49671-6 (PMC11303762; doi:10.1038/s41467-024-49671-6)
Supplement: Supplementary file 8 — Source Data [file 41467_2024_49671_MOESM8_ESM.zip › SourceData/Data-Fig7-SuppInfo/FigS7.R33.dat]

# Bond Length
# X-Axis:  Time in Trajectory (femtosec)
# Y-Axis:  Bond Length (Angstroms)
#                  X                   Y
0 1.09375621605730771727
.10000 1.09584015495554825009
.20000 1.09831312544328632365
.30000 1.10116621587978261039
.40000 1.10438013337573218046
.50000 1.10793400229932468662
.60000 1.11180255362766639042
.70000 1.11596280456563604949
.80000 1.12038922003516260179
.90000 1.12506407759336090181
1.00000 1.12996904927922693965
1.10000 1.13509753015809174563
1.20000 1.14044272792543159782
1.30000 1.14600119246840227709
1.40000 1.15177485821709096724
1.50000 1.15775925747367703784
1.60000 1.16395411622408896398
1.70000 1.17035196139537442995
1.80000 1.17694196433511537867
1.90000 1.18371170776418360134
2.00000 1.19064337494062427592
2.10000 1.19771863303573932501
2.20000 1.20491473422811126316
2.30000 1.21221198728027764046
2.40000 1.21959278772629678092
2.50000 1.22703880928925797363
2.60000 1.23453477679691146074
2.70000 1.24206478164828423734
2.80000 1.24961613416360786038
2.90000 1.25717511518801548381
3.00000 1.26472590306121270649
3.10000 1.27225930440378387511
3.20000 1.27975839368726158005
3.30000 1.28721174792883241460
3.40000 1.29460734735633259497
3.50000 1.30193483684937165905
3.60000 1.30918324049576803311
3.70000 1.31634719190797075973
3.80000 1.32341696250803737384
3.90000 1.33038732197619802783
4.00000 1.33725288721692427684
4.10000 1.34400639152535282874
4.20000 1.35064475952376167356
4.30000 1.35716102754831565344
4.40000 1.36355134286942052059
4.50000 1.36980604623574355137
4.60000 1.37591952730201485428
4.70000 1.38188353899849317222
4.80000 1.38768762233760664180
4.90000 1.39332557103643224566
5.00000 1.39878913620924294051
5.10000 1.40406823425181156685
5.20000 1.40916043450878935043
5.30000 1.41405543801825535074
5.40000 1.41874732128910114816
5.50000 1.42323119475263048353
5.60000 1.42749746064012317037
5.70000 1.43154303058133743267
5.80000 1.43536014422757329116
5.90000 1.43894209320667244145
6.00000 1.44228396930354876630
6.10000 1.44538179280216478033
6.20000 1.44823226901384848268
6.30000 1.45083524207299293188
6.40000 1.45318865045182623047
6.50000 1.45529453505673551677
6.60000 1.45715261641359996564
6.70000 1.45876471154089822258
6.80000 1.46012748272368327475
6.90000 1.46124235611037500475
7.00000 1.46210758252633379878
7.10000 1.46271922066608532003
7.20000 1.46307554484688178728
7.30000 1.46317680324217824855
7.40000 1.46302396770422049022
7.50000 1.46261738556397585301
7.60000 1.46195940586871289502
7.70000 1.46105377025282680045
7.80000 1.45990168774955527825
7.90000 1.45850489752040256904
8.00000 1.45685908691026120118
8.10000 1.45496394432748745005
8.20000 1.45281090987815754356
8.30000 1.45039582553280950898
8.40000 1.44771362158266646600
8.50000 1.44476206731939082980
8.60000 1.44154127336299323871
8.70000 1.43805224335800818637
8.80000 1.43430316473575418239
8.90000 1.43029738146792396342
9.00000 1.42604257399490005548
9.10000 1.42154382696946772679
9.20000 1.41680672279319736435
9.30000 1.41183163938126843495
9.40000 1.40661932215542951427
9.50000 1.40116822903889738460
9.60000 1.39547695333817677492
9.70000 1.38954426922606535573
9.80000 1.38336916622787281206
9.90000 1.37695310509653886324
10.00000 1.37030283203750257738
10.10000 1.36342398449345169204
10.20000 1.35632691505293074015
10.30000 1.34902605853296992566
10.40000 1.34153504594773818379
10.50000 1.33386527411354404747
10.60000 1.32602900197582405667
10.70000 1.31803560714762178992
10.80000 1.30989354827749266229
10.90000 1.30160658332884902476
11.00000 1.29318223078149353296
11.10000 1.28463107658230033961
11.20000 1.27596059035104998810
11.30000 1.26718707430039705246
11.40000 1.25832900401921913261
11.50000 1.24940715852719524907
11.60000 1.24044718346127095392
11.70000 1.23147104577655417971
11.80000 1.22250594897325550805
11.90000 1.21357724240527846180
12.00000 1.20470932251767687563
12.10000 1.19592435539125968583
12.20000 1.18724576081702645934
12.30000 1.17869502858160897564
12.40000 1.17029400266514226036
12.50000 1.16206485825404771165
12.60000 1.15403042285938025438
12.70000 1.14621592216562757011
12.80000 1.13864720043787048341
12.90000 1.13135125078376962918
13.00000 1.12435614110921277966
13.10000 1.11769102588148214942
13.20000 1.11138194254540594456
13.30000 1.10545469102491939264
13.40000 1.09992661086456127252
13.50000 1.09481779334508443126
13.60000 1.09014151364857214119
13.70000 1.08591065465350325017
13.80000 1.08213789088729353114
13.90000 1.07884114914244905251
14.00000 1.07603798548053125874
14.10000 1.07375184192531190274
14.20000 1.07200573394222103852
14.30000 1.07082356493215071569
14.40000 1.07021948916098514487
14.50000 1.07020773922122241397
14.60000 1.07078763394802052598
14.70000 1.07195823949909541240
14.80000 1.07371423651593630157
14.90000 1.07604707207863355628
15.00000 1.07895360479030793217
15.10000 1.08242885263328046599
15.20000 1.08647035593659894389
15.30000 1.09107197729068268835
15.40000 1.09622476602246128965
15.50000 1.10191368272882427258
15.60000 1.10812151066748993057
15.70000 1.11482911580385269376
15.80000 1.12201312068175031658
15.90000 1.12965434729124111842
16.00000 1.13773177796438471458
16.10000 1.14622314201467769876
16.20000 1.15510959869312833963
16.30000 1.16436641495235510764
16.40000 1.17397294976715711377
16.50000 1.18390807374094716915
16.60000 1.19415045444491624997
16.70000 1.20468162645073988859
16.80000 1.21548365093241793056
16.90000 1.22653963528130634968
17.00000 1.23783215097887968859
17.10000 1.24934300105655532503
17.20000 1.26105180811892102056
17.30000 1.27294110898580064672
17.40000 1.28499587419804582032
17.50000 1.29719726492927821004
17.60000 1.30953541154640029841
17.70000 1.32199546282277383616
17.80000 1.33456857614324188013
17.90000 1.34723993306352079789
18.00000 1.36000083575011085358
18.10000 1.37283964758670923227
18.20000 1.38574412675248239711
18.30000 1.39870599458821223713
18.40000 1.41171502091817383906
18.50000 1.42476450829566918995
18.60000 1.43784774883330397764
18.70000 1.45095548279504426703
18.80000 1.46408627751953197520
18.90000 1.47723056750732043603
19.00000 1.49038326880873162867
19.10000 1.50353919288490780598
19.20000 1.51668886951081697453
19.30000 1.52982822546160390810
19.40000 1.54294822994000676872
19.50000 1.55604299513863048012
19.60000 1.56910529672453785901
19.70000 1.58212700193410516230
19.80000 1.59510117825829468603
19.90000 1.60802549793994249337
20.00000 1.62089463524129167869
20.10000 1.63370845483672514413
20.20000 1.64646755907974087237
20.30000 1.65917049772137643322
20.40000 1.67182166334480783937
20.50000 1.68442259511115559008
20.60000 1.69697079448203822056
20.70000 1.70946967828651468011
20.80000 1.72191742464207615091
20.90000 1.73431648409077862861
21.00000 1.74666375731936454467
21.10000 1.75896286821695016700
21.20000 1.77121332236436162144
21.30000 1.78341357751307926953
21.40000 1.79556431676200337660
21.50000 1.80766331088452420357
21.60000 1.81971153978013779039
21.70000 1.83170790084936850446
21.80000 1.84365546914112995831
21.90000 1.85555703556856478536
22.00000 1.86741323976751326876
22.10000 1.87923111758532776803
22.20000 1.89101068213429191088
22.30000 1.90275389785910043212
22.40000 1.91446194322216810160
22.50000 1.92613456126097275322
22.60000 1.93777073291295221791
22.70000 1.94936972635003234780
22.80000 1.96093355618338073255
22.90000 1.97246290081055770411
23.00000 1.98396175046017457236
23.10000 1.99542783724217899866
23.20000 2.00686403935019972742
23.30000 2.01827067738026655402
23.40000 2.02964360612226697399
23.50000 2.04098393714061355912
23.60000 2.05228550425860582795
23.70000 2.06355036914440254232
23.80000 2.07477602726366587445
23.90000 2.08596225305948429571
24.00000 2.09710929866161243913
24.10000 2.10822055954565626657
24.20000 2.11929619410477873863
24.30000 2.13033706796905733229
24.40000 2.14134396005709461080
24.50000 2.15231222591751311177
24.60000 2.16324175601919259920
24.70000 2.17413045954514882234
24.80000 2.18497278166731404251
24.90000 2.19576790553783256630
25.00000 2.20651359735669881957
25.10000 2.21720943020658289820
25.20000 2.22785311752031803466
25.30000 2.23844278002565881983
25.40000 2.24897522663234332035
25.50000 2.25945013446745489355
25.60000 2.26986369577866943776
25.70000 2.28021324109062220838
25.80000 2.29049683466753561894
25.90000 2.30071102390978254729
26.00000 2.31085804658118279664
26.10000 2.32093162798411620938
26.20000 2.33093432876539874430
26.30000 2.34086366855996122532
26.40000 2.35071875130012097327
26.50000 2.36050087778844089969
26.60000 2.37020780610181941911
26.70000 2.37984238717062941550
26.80000 2.38940484945121846967
26.90000 2.39889700127141765536
27.00000 2.40832184271226506683
27.10000 2.41768296216894410243
27.20000 2.42698185239383279571
27.30000 2.43622001728784750579
27.40000 2.44539895938249716103
27.50000 2.45451531459777207070
27.60000 2.46356568895919639531
27.70000 2.47254758164873340825
27.80000 2.48145319385113528681
27.90000 2.49027958579473561888
28.00000 2.49902141703387568226
28.10000 2.50767956382489188239
28.20000 2.51625406370739916188
28.30000 2.52475049341236885716
28.40000 2.53317468978078967383
28.50000 2.54153307981029434406
28.60000 2.54983184430718881866
28.70000 2.55807638061376111053
28.80000 2.56626681066583565789
28.90000 2.57440118360153804525
29.00000 2.58247720902489282742
29.10000 2.59049179008175974570
29.20000 2.59844388253700795600
29.30000 2.60633400153453087701
29.40000 2.61416268465774715640
29.50000 2.62193691012903664794
29.60000 2.62965877489038489889
29.70000 2.63733363163062856354
29.80000 2.64496446494900948035
29.90000 2.65255179184723931376
30.00000 2.66009547990462176943
30.10000 2.66759743273418225112
30.20000 2.67505834548631854696
30.30000 2.68248016787151662251
30.40000 2.68986800985122688231
30.50000 2.69722653361021939951
30.60000 2.70455591870846700746
30.70000 2.71185867307627223997
30.80000 2.71913151019034016857
30.90000 2.72637163052471626909
31.00000 2.73357389706589055291
31.10000 2.74073957634814329690
31.20000 2.74786803820434579470
31.30000 2.75496483864349891270
31.40000 2.76203660337548749147
31.50000 2.76909209284595661314
31.60000 2.77613695264210623561
31.70000 2.78317648449285371580
31.80000 2.79021445725754205869
31.90000 2.79724919168850596702
32.00000 2.80428458454736722535
32.10000 2.81131794389215251563
32.20000 2.81835052749813219538
32.30000 2.82538643380706420493
32.40000 2.83242844096386661035
32.50000 2.83947686473300923072
32.60000 2.84653384772674010091
32.70000 2.85359444347738384083
32.80000 2.86065305067042340201
32.90000 2.86770380339201000962
33.00000 2.87473884522577111260
33.10000 2.88175444899335585288
33.20000 2.88874923534615582942
33.30000 2.89572428139990565642
33.40000 2.90268479653044656932
33.50000 2.90963257639620195396
33.60000 2.91656995733704285854
33.70000 2.92349816562333419911
33.80000 2.93040962582861442524
33.90000 2.93730242622648579052
34.00000 2.94416808290372579400
34.10000 2.95100181731916254677
34.20000 2.95779725753405890874
34.30000 2.96455038066280803086
34.40000 2.97126195579016560059
34.50000 2.97792853150776605403
34.60000 2.98455036609570387058
34.70000 2.99112412453161161019
34.80000 2.99764812883750583805
34.90000 3.00411926245230816735
35.00000 3.01053545467745654317
35.10000 3.01689669853659391086
35.20000 3.02319982459429896018
35.30000 3.02945074593398860890
35.40000 3.03564928777353988988
35.50000 3.04179860081975184013
35.60000 3.04789873905039699565
35.70000 3.05394765565931073965
35.80000 3.05994281279650714978
35.90000 3.06587939838572254299
36.00000 3.07175394828606023230
36.10000 3.07756176377891724027
36.20000 3.08330161476070971813
36.30000 3.08897311013692704174
36.40000 3.09457811304756047839
36.50000 3.10011910631204619850
36.60000 3.10559614190898942776
36.70000 3.11101517286913919030
36.80000 3.11637739522125272394
36.90000 3.12168322726618115133
37.00000 3.12693649117103112296
37.10000 3.13213535470451851288
37.20000 3.13728211775176508431
37.30000 3.14237570830955858189
37.40000 3.14741241445111542916
37.50000 3.15239357507989474711
37.60000 3.15731589148900335369
37.70000 3.16217851405941343955
37.80000 3.16698399264568433972
37.90000 3.17173188748670873528
38.00000 3.17642817657270506715
38.10000 3.18107716541598531528
38.20000 3.18568562912679756464
38.30000 3.19026056967734220215
38.40000 3.19480560204858160944
38.50000 3.19932655451502793292
38.60000 3.20382277165466816650
38.70000 3.20829522408864362290
38.80000 3.21274155482292101534
38.90000 3.21716406088996337961
39.00000 3.22155919968654308756
39.10000 3.22592861795948609610
39.20000 3.23027451771517400242
39.30000 3.23460369519033969708
39.40000 3.23892192986771448671
39.50000 3.24323187965122222464
39.60000 3.24754030677049488102
39.70000 3.25185059338063685277
39.80000 3.25616348072774134784
39.90000 3.26047947531662894840
40.00000 3.26479665297947767912
40.10000 3.26911455464013986271
40.20000 3.27343026298239626939
40.30000 3.27774524723841221223
40.40000 3.28206101724465201935
40.50000 3.28638259147668319680
40.60000 3.29071273175948921206
40.70000 3.29506130265356368225
40.80000 3.29943296825181765958
40.90000 3.30383568528778379983
41.00000 3.30827643689187497135
41.10000 3.31275974107525642636
41.20000 3.31729054991238293853
41.30000 3.32187103575078603622
41.40000 3.32649960110338807778
41.50000 3.33117698126668136353
41.60000 3.33589883845313870453
41.70000 3.34066226732769261540
41.80000 3.34546353227620761043
41.90000 3.35030057195902946943
42.00000 3.35517186552611638341
42.10000 3.36007769747308075548
42.20000 3.36502057741553788555
42.30000 3.37000102290830172976
42.40000 3.37501921384915970377
42.50000 3.38007490847022501309
42.60000 3.38516544305725181789
42.70000 3.39029039251005753723
42.80000 3.39544524439549753726
42.90000 3.40062932040423953055
43.00000 3.40584163869446519514
43.10000 3.41108969271243291357
43.20000 3.41637342609703601470
43.30000 3.42170335428116854163
43.40000 3.42708361585882523386
43.50000 3.43251871723228917923
43.60000 3.43800988127855734934
43.70000 3.44355858419237583906
43.80000 3.44916218106194594753
43.90000 3.45481945203407120100
44.00000 3.46052775317754098199
44.10000 3.46628853233094258523
44.20000 3.47210288260716721521
44.30000 3.47797565273522292953
44.40000 3.48391063616462470249
44.50000 3.48991111829642446554
44.60000 3.49598161759984087019
44.70000 3.50211994960238333639
44.80000 3.50832701203194569024
44.90000 3.51459838703385852447
45.00000 3.52093173484150356936
45.10000 3.52732440267889168243
45.20000 3.53377373550542989486
45.30000 3.54028018863832301619
45.40000 3.54684273738955051516
45.50000 3.55346756743705204173
45.60000 3.56015697724552589706
45.70000 3.56691584110124470988
45.80000 3.57375414613960259201
45.90000 3.58067681225058344415
46.00000 3.58769333318345368301
46.10000 3.59481161496649223230
46.20000 3.60203788720413100543
46.30000 3.60937688866471798380
46.40000 3.61683153339355854494
46.50000 3.62440584491320452897
46.60000 3.63209668100726635930
46.70000 3.63990621816153389751
46.80000 3.64783224125082265274
46.90000 3.65587582893812190810
47.00000 3.66403643303311054835
47.10000 3.67231744710734395955
47.20000 3.68072292894222072005
47.30000 3.68925294406049095450
47.40000 3.69791198129687775833
47.50000 3.70670399995656518567
47.60000 3.71563007100935708852
47.70000 3.72469276891839765066
47.80000 3.73389297146503651627
47.90000 3.74323431422466525775
48.00000 3.75271675857184830516
48.10000 3.76234328842039612200
48.20000 3.77211660959056248526
48.30000 3.78204011187004731376
48.40000 3.79211722039047732810
48.50000 3.80234842646409772703
48.60000 3.81273469234891821104
48.70000 3.82327619529952347909
48.80000 3.83396943663887336419
48.90000 3.84481320035304185907
49.00000 3.85580429462829453911
49.10000 3.86694230473561630045
49.20000 3.87822724801628920740
49.30000 3.88966067622318438143
49.40000 3.90124346337638866411
49.50000 3.91297837881925946120
49.60000 3.92486938601197275562
49.70000 3.93691369986808321452
49.80000 3.94911055729223665906
49.90000 3.96145774543109319784
50.00000 3.97395252642315796449
50.10000 3.98659197226315098593
50.20000 3.99937575648112864338
50.30000 4.01230216084008309076
50.40000 4.02537336953393678606
50.50000 4.03859055173571662234
50.60000 4.05195472851573207208
50.70000 4.06546556112888502722
50.80000 4.07912145965341414470
50.90000 4.09292213564453239037
51.00000 4.10686196278253306476
51.10000 4.12093887201885099740
51.20000 4.13514697873316227303
51.30000 4.14948583515271202570
51.40000 4.16395461386048250956
51.50000 4.17854860463414975938
51.60000 4.19327053976475503056
51.70000 4.20811743379839626832
51.80000 4.22308645265166220939
51.90000 4.23817407754813676671
52.00000 4.25337529663231104819
52.10000 4.26868335482195259069
52.20000 4.28409371153934960232
52.30000 4.29960081515796068442
52.40000 4.31520055495894651702
52.50000 4.33088858982980535409
52.60000 4.34666323110383144391
52.70000 4.36252325436014151683
52.80000 4.37846451663936634899
52.90000 4.39448632134792291243
53.00000 4.41058755526335742641
53.10000 4.42676362355739523170
53.20000 4.44301439137383393643
53.30000 4.45933547976074569746
53.40000 4.47572655225506376109
53.50000 4.49218123192430872788
53.60000 4.50869816903161083624
53.70000 4.52527164411165487328
53.80000 4.54189635698449200092
53.90000 4.55857035492499556091
54.00000 4.57528592242014968915
54.10000 4.59204130935894347383
54.20000 4.60883428123381324946
54.30000 4.62566629787061055349
54.40000 4.64253504311006789841
54.50000 4.65944203100864857191
54.60000 4.67638926597316104993
54.70000 4.69337496898990588205
54.80000 4.71039928784556437203
54.90000 4.72745965027793759169
55.00000 4.74455343135715987691
55.10000 4.76167572313592140102
55.20000 4.77882426457272019238
55.30000 4.79599498536747846754
55.40000 4.81318385027104486149
55.50000 4.83038557128941829982
55.60000 4.84760012716344003521
55.70000 4.86482218741415049470
55.80000 4.88205294695592173890
55.90000 4.89929082182411375986
56.00000 4.91653690575480171489
56.10000 4.93379036080952673466
56.20000 4.95105255817932112567
56.30000 4.96832421095383025528
56.40000 4.98560416045217131716
56.50000 5.00288912911339661241
56.60000 5.02018111540958251113
56.70000 5.03747434123946679979
56.80000 5.05476905231564461828
56.90000 5.07206193190244868484
57.00000 5.08935432918145324923
57.10000 5.10664470813409927793
57.20000 5.12393543554063530317
57.30000 5.14122568051986996218
57.40000 5.15851894175343704339
57.50000 5.17581469626859806110
57.60000 5.19311222541752894862
57.70000 5.21040741797971111402
57.80000 5.22769914966622768449
57.90000 5.24497990782328926930
58.00000 5.26224397432587688264
58.10000 5.27948570902365451227
58.20000 5.29670122183873988616
58.30000 5.31388712126292724095
58.40000 5.33104029545510000921
58.50000 5.34815900135392384539
58.60000 5.36524400287908620667
58.70000 5.38229509233421723209
58.80000 5.39930951275531156690
58.90000 5.41628700551900222140
59.00000 5.43322520824427081837
59.10000 5.45012300393798451745
59.20000 5.46697851152983772179
59.30000 5.48378908108991733857
59.40000 5.50055381099176230938
59.50000 5.51726558345789622003
59.60000 5.53392330220233536622
59.70000 5.55051972355139010184
59.80000 5.56704948047221868771
59.90000 5.58350993632043248287
60.00000 5.59989460271628683802
60.10000 5.61620500123446348543
60.20000 5.63243757983512854127
60.30000 5.64859311085548097650
60.40000 5.66467246283887096906
60.50000 5.68067311522191003811
60.60000 5.69659094252887355763
60.70000 5.71242304259532235144
60.80000 5.72816639667476838565
60.90000 5.74381314286389368786
61.00000 5.75936174232883204819
61.10000 5.77480720158292384181
61.20000 5.79015019583499232737
61.30000 5.80539129759174803550
61.40000 5.82053149227156059032
61.50000 5.83557461329919077918
61.60000 5.85052100219706928623
61.70000 5.86537050722254032783
61.80000 5.88012259227254546871
61.90000 5.89477435514201849588
62.00000 5.90932221692073582598
62.10000 5.92375951407229224970
62.20000 5.93808430257385281591
62.30000 5.95229265783580234740
62.40000 5.96638228234865956279
62.50000 5.98035197696013541252
62.60000 5.99419959298328670526
62.70000 6.00792457651209199998
62.80000 6.02152598968484067772
62.90000 6.03499963417513389993
63.00000 6.04834402493310560529
63.10000 6.06155802703760314336
63.20000 6.07464258224276105434
63.30000 6.08759846245216800928
63.40000 6.10042901966156803180
63.50000 6.11313762077535761409
63.60000 6.12572990741405444149
63.70000 6.13820844624072700609
63.80000 6.15057429415091286400
63.90000 6.16282922862227296358
64.00000 6.17496960720755288803
64.10000 6.18699598979027947454
64.20000 6.19890838573203951492
64.30000 6.21070807554645897800
64.40000 6.22239842017834791748
64.50000 6.23398718213159305818
64.60000 6.24547950207075773731
64.70000 6.25688306452070430572
64.80000 6.26820257508338669359
64.90000 6.27943942254895870892
65.00000 6.29059576438162174808
65.10000 6.30166706681573268911
65.20000 6.31265251038935296153
65.30000 6.32354800062030050215
65.40000 6.33435277430362256896
65.50000 6.34507256236687966216
65.60000 6.35571083218572806711
65.70000 6.36627431551468727630
65.80000 6.37676953682858135641
65.90000 6.38720460518410197577
66.00000 6.39758316811231458335
66.10000 6.40790784185314263169
66.20000 6.41817913807794866226
66.30000 6.42840211164928605386
66.40000 6.43857530659927903277
66.50000 6.44870475775422672590
66.60000 6.45879299392332282231
66.70000 6.46884980994202708966
66.80000 6.47887838837788342075
66.90000 6.48888511744976110730
67.00000 6.49887533416575086713
67.10000 6.50885037234771590658
67.20000 6.51880906514786640901
67.30000 6.52875103526118539033
67.40000 6.53867364433200626765
67.50000 6.54857576036232476906
67.60000 6.55845423624606837128
67.70000 6.56830812705844365521
67.80000 6.57813706265246498170
67.90000 6.58794207980185569572
68.00000 6.59772114508062548807
68.10000 6.60747726048974004337
68.20000 6.61720915193104652708
68.30000 6.62691753462452556570
68.40000 6.63660212577407716937
68.50000 6.64626428337521047151
68.60000 6.65590358651550781310
68.70000 6.66551936184120614395
68.80000 6.67511020945647009022
68.90000 6.68467165810924478498
69.00000 6.69420051149672390809
69.10000 6.70369484823660510866
69.20000 6.71315034787997281302
69.30000 6.72256473122557593420
69.40000 6.73193832197867065395
69.50000 6.74126969093812475103
69.60000 6.75055767063151605514
69.70000 6.75980558915040100282
69.80000 6.76900691983971899972
69.90000 6.77816137057793866743
70.00000 6.78726387173056651008
70.10000 6.79630685304092195975
70.20000 6.80528550056601225618
70.30000 6.81419609284308753227
70.40000 6.82303772701067511838
70.50000 6.83181059767233301187
70.60000 6.84051990851536079351
70.70000 6.84917004027444189427
70.80000 6.85776730392334032569
70.90000 6.86631660533841098817
71.00000 6.87482171139273981972
71.10000 6.88328176457661799820
71.20000 6.89169735442539583375
71.30000 6.90006535691612126921
71.40000 6.90838390877070467400
71.50000 6.91665078553551090007
71.60000 6.92486798546975911951
71.70000 6.93303737569479716128
71.80000 6.94116429565033419401
71.90000 6.94925165693983196390
72.00000 6.95730493869544286485
72.10000 6.96532580175701472549
72.20000 6.97331460787952689943
72.30000 6.98127070640166481146
72.40000 6.98919034735369043804
72.50000 6.99707043702269728694
72.60000 7.00490849847833487030
72.70000 7.01270191580948348524
72.80000 7.02045359821101588056
72.90000 7.02816199086510811194
73.00000 7.03583311397093897841
73.10000 7.04347004064140248686
73.20000 7.05107550675703656515
73.30000 7.05865518626459044290
73.40000 7.06621094668967549638
73.50000 7.07374576555179851199
73.60000 7.08126064150310739005
73.70000 7.08875603037521668663
73.80000 7.09623282497467102377
73.90000 7.10369381660245826786
74.00000 7.11113894186782149952
74.10000 7.11857189156420615270
74.20000 7.12599351208699880612
74.30000 7.13340867834810092482
74.40000 7.14081769247458102335
74.50000 7.14822566681522723175
74.60000 7.15563423542728321305
74.70000 7.16304350821813729963
74.80000 7.17045844810783350236
74.90000 7.17787875065084949363
75.00000 7.18530750924530717123
75.10000 7.19274581731302388722
75.20000 7.20019640468154174086
75.30000 7.20766108092611413404
75.40000 7.21514603205520712764
75.50000 7.22265322427963448463
75.60000 7.23018912990061415585
75.70000 7.23775786933619381353
75.80000 7.24536411172730504064
75.90000 7.25301250215329492368
76.00000 7.26070441937240687175
76.10000 7.26844287883725478204
76.20000 7.27622838705513696027
76.30000 7.28405996924167284824
76.40000 7.29193957357258960987
76.50000 7.29986679373569117458
76.60000 7.30784506319154251402
76.70000 7.31587789369184318673
76.80000 7.32397191790929793704
76.90000 7.33212927127154516865
77.00000 7.34035460601230082017
77.10000 7.34865049612859190847
77.20000 7.35701807390643835164
77.30000 7.36545739113783754430
77.40000 7.37396656168822072859
77.50000 7.38254403148142422239
77.60000 7.39119298040546361162
77.70000 7.39991075538975672584
77.80000 7.40870187173272616090
77.90000 7.41756940857010113896
78.00000 7.42651784469201958976
78.10000 7.43555123462773269592
78.20000 7.44467359065708132003
78.30000 7.45388807455994740200
78.40000 7.46319441677261949110
78.50000 7.47259532819394683431
78.60000 7.48208871058723815235
78.70000 7.49167317307856136031
78.80000 7.50134831955702480962
78.90000 7.51110922554591799486
79.00000 7.52095562010852448029
79.10000 7.53088469794040864785
79.20000 7.54089400800528424984
79.30000 7.55098424574604711179
79.40000 7.56115570400147228709
79.50000 7.57141172097951624793
79.60000 7.58175586633373470033
79.70000 7.59219291937217570069
79.80000 7.60272674684352969084
79.90000 7.61335825901119669620
80.00000 7.62408744670068694510
80.10000 7.63491321265264940012
80.20000 7.64583019372088854134
80.30000 7.65683375967605816218
80.40000 7.66791928397436901449
80.50000 7.67908211033883918841
80.60000 7.69032018168411502973
80.70000 7.70163477266502166869
80.80000 7.71302788818256510263
80.90000 7.72450098960994372918
81.00000 7.73605870415659397612
81.10000 7.74770305996938682366
81.20000 7.75943590339433115160
81.30000 7.77125633353513825527
81.40000 7.78316267158338403953
81.50000 7.79515676812525688925
81.60000 7.80723660289279307813
81.70000 7.81940474218856380589
81.80000 7.83166172919783352921
81.90000 7.84401102115837162596
82.00000 7.85645334282900199799
82.10000 7.86899176830583550712
82.20000 7.88162868986366294426
82.30000 7.89436536430263024851
82.40000 7.90720627524070602451
82.50000 7.92015142179428284192
82.60000 7.93320602980213794472
82.70000 7.94637348673355523900
82.80000 7.95966199705760118905
82.90000 7.97307470580565926256
83.00000 7.98661551411547543516
83.10000 8.00028659145689605213
83.20000 8.01408790663029849947
83.30000 8.02801403149701775606
83.40000 8.04206505441295221060
83.50000 8.05623531241913265900
83.60000 8.07052238859579646727
83.70000 8.08492502347146074014
83.80000 8.09944570152316040575
83.90000 8.11408476290561066258
84.00000 8.12884491178187013146
84.10000 8.14372767488371998054
84.20000 8.15873679934571734190
84.30000 8.17387114935768974652
84.40000 8.18913027521909679382
84.50000 8.20451528380354716004
84.60000 8.22002412593570189942
84.70000 8.23565936175562083938
84.80000 8.25142155389063854608
84.90000 8.26731479879482997300
85.00000 8.28333951535786078574
85.10000 8.29950063903913438333
85.20000 8.31579615662072370882
85.30000 8.33222887088352848493
85.40000 8.34879611700423547958
85.50000 8.36549745680888961681
85.60000 8.38232871774628031975
85.70000 8.39929121922236959890
85.80000 8.41637932806203786541
85.90000 8.43359653165427400978
86.00000 8.45094010575083888991
86.10000 8.46841048767559448423
86.20000 8.48600922530031191575
86.30000 8.50373144167035651335
86.40000 8.52157581891054936355
86.50000 8.53954056785644645607
86.60000 8.55762215427375596863
86.70000 8.57582099816303302019
86.80000 8.59413480420391125249
86.90000 8.61256454806000278373
87.00000 8.63111228684049736132
87.10000 8.64977931620362208186
87.20000 8.66856459068835686552
87.30000 8.68746885353219554206
87.40000 8.70649222226184498875
87.50000 8.72563052068026772233
87.60000 8.74488185842044409262
87.70000 8.76424453628868116830
87.80000 8.78371584671777733390
87.90000 8.80329485659647776403
88.00000 8.82297822686126773374
88.10000 8.84276761593037680568
88.20000 8.86265911711321547430
88.30000 8.88265020152352954288
88.40000 8.90274006540306668073
88.50000 8.92292396651293896925
88.60000 8.94319819321572454661
88.70000 8.96355897886046153950
88.80000 8.98400174242709060261
88.90000 9.00452198877214136818
89.00000 9.02511520512469691100
89.10000 9.04577855035784081293
89.20000 9.06650916067010875879
89.30000 9.08730688854877399754
89.40000 9.10817093242353461707
89.50000 9.12909961437347883647
89.60000 9.15009504518264553310
89.70000 9.17115773762963909038
89.80000 9.19228617375563433344
89.90000 9.21347963521594809629
90.00000 9.23473639255479777119
90.10000 9.25605446561298060731
90.20000 9.27742999396115087710
90.30000 9.29886092017237345668
90.40000 9.32034525307174444479
90.50000 9.34187522664015246587
90.60000 9.36344870917254504293
90.70000 9.38506137190002609947
90.80000 9.40670744576304977370
90.90000 9.42838519044618795956
91.00000 9.45009224681859917768
91.10000 9.47182888160153577423
91.20000 9.49359183210617076295
91.30000 9.51538373866787360896
91.40000 9.53720315610499093031
91.50000 9.55904811774770804244
91.60000 9.58091417993528423401
91.70000 9.60279775128842333987
91.80000 9.62469514529275882976
91.90000 9.64660070317715596904
92.00000 9.66851311558473296980
92.10000 9.69042879164771531731
92.20000 9.71234814949505401017
92.30000 9.73427221193454195053
92.40000 9.75620127359132541179
92.50000 9.77813690294572425097
92.60000 9.80007950987383571237
92.70000 9.82202480100814039886
92.80000 9.84397533308012713652
92.90000 9.86592629862974397032
93.00000 9.88787615132865628066
93.10000 9.90982656554134654649
93.20000 9.93177306914097791096
93.30000 9.95371572921805919905
93.40000 9.97565339575097707293
93.50000 9.99758442709882795616
93.60000 10.01950657278940059082
93.70000 10.04141802426559672205
93.80000 10.06331866886918174572
93.90000 10.08520564504606420571
94.00000 10.10707891210853265691
94.10000 10.12893703292991154528
94.20000 10.15077893783472165710
94.30000 10.17260361570822241383
94.40000 10.19440981787817867005
94.50000 10.21619570190924837101
94.60000 10.23795863890023732303
94.70000 10.25969517154218378681
94.80000 10.28140085936994288148
94.90000 10.30307591148264810259
95.00000 10.32471415373956006743
95.10000 10.34631198136287595293
95.20000 10.36786608979157292047
95.30000 10.38937311752932473340
95.40000 10.41083156290817145789
95.50000 10.43223671850222156374
95.60000 10.45358931242747837078
95.70000 10.47488829437994531972
95.80000 10.49613642091269695974
95.90000 10.51733410461705357342
96.00000 10.53847959294712493205
96.10000 10.55957628526263358610
96.20000 10.58061908785884796914
96.30000 10.60160409500123712292
96.40000 10.62252418890896195261
96.50000 10.64337469973076725373
96.60000 10.66414660833247359571
96.70000 10.68483603864420560627
96.80000 10.70543521048359808343
96.90000 10.72594416701956359759
97.00000 10.74636308111637367080
97.10000 10.76669084752924444254
97.20000 10.78693013972492546428
97.30000 10.80708231236609023728
97.40000 10.82714159559331707551
97.50000 10.84710913258587990684
97.60000 10.86697467068410903453
97.70000 10.88673273352813598867
97.80000 10.90637817606537060245
97.90000 10.92590059839576794234
98.00000 10.94530089762204755806
98.10000 10.96457917650805237688
98.20000 10.98373439249702541713
98.30000 11.00277332499461246626
98.40000 11.02169776097249003129
98.50000 11.04050977527460006369
98.60000 11.05921110171091724603
98.70000 11.07779776228416258769
98.80000 11.09626731148227160444
98.90000 11.11461571299044058856
99.00000 11.13283931530645060895
99.10000 11.15093234300365576386
99.20000 11.16889390359354250769
99.30000 11.18672350706148453343
99.40000 11.20441827204197156841
99.50000 11.22197856627542307301
99.60000 11.23940331947764031301
99.70000 11.25669209517738385936
99.80000 11.27384290180761743614
99.90000 11.29085582291338090930
100.00000 11.30772804490720850304
100.10000 11.32445847734221682593
100.20000 11.34104680790521206285
100.30000 11.35748992528798151784
100.40000 11.37378446764264124016
100.50000 11.38993086503623164112
100.60000 11.40592640449463885633
100.70000 11.42176840211011282611
100.80000 11.43745551167854816412
100.90000 11.45298666131874092300
101.00000 11.46836631420024880956
101.10000 11.48359519748501932537
101.20000 11.49867716069613809383
101.30000 11.51361649499087667089
101.40000 11.52841710719841191156
101.50000 11.54308235474151851985
101.60000 11.55761214819986075137
101.70000 11.57200621568602511438
101.80000 11.58626603660441589465
101.90000 11.60038764795978703762
102.00000 11.61436784640188671512
102.10000 11.62820684202224706883
102.20000 11.64190486541588261917
102.30000 11.65546291272628948259
102.40000 11.66888550728671773953
102.50000 11.68217381028552408175
102.60000 11.69533352490175886732
102.70000 11.70836534180724136836
102.80000 11.72127001758986012994
102.90000 11.73404780751608323700
103.00000 11.74669515472590273519
103.10000 11.75921201561894622514
103.20000 11.77159754394950422270
103.30000 11.78385348669687084208
103.40000 11.79598407946111124285
103.50000 11.80799587072446430739
103.60000 11.81989584850196554387
103.70000 11.83168891674713530202
103.80000 11.84338409380127298081
103.90000 11.85498209097145789526
104.00000 11.86648446516144898627
104.10000 11.87789259215143770277
104.20000 11.88920932166752626394
104.30000 11.90043406083450386343
104.40000 11.91157430510866602972
104.50000 11.92263379389382235168
104.60000 11.93361919577744863780
104.70000 11.94453974372160561735
104.80000 11.95539881531059590273
104.90000 11.96619890697651741152
105.00000 11.97694200721240029165
105.10000 11.98762514158713589860
105.20000 11.99824301664685403199
105.30000 12.00879574216973681306
105.40000 12.01928092869377939143
105.50000 12.02970241109068333548
105.60000 12.04006263621780333136
105.70000 12.05036971390981846003
105.80000 12.06063182107956564745
105.90000 12.07085764049290741199
106.00000 12.08104925016556664148
106.10000 12.09121090937028523388
106.20000 12.10134315081846606834
106.30000 12.11144142338289146382
106.40000 12.12150719490831305095
106.50000 12.13153713238911864478
106.60000 12.14152976599485177080
106.70000 12.15148806387715627582
106.80000 12.16141341577787166379
106.90000 12.17130993099781351550
107.00000 12.18118077911144047560
107.10000 12.19102146801792815217
107.20000 12.20083487859863629258
107.30000 12.21061616297400448263
107.40000 12.22036376015681457914
107.50000 12.23007618693264723196
107.60000 12.23975295037122062581
107.70000 12.24939506011896899339
107.80000 12.25900579572218001486
107.90000 12.26858490168519802137
108.00000 12.27813271035237670516
108.10000 12.28764621701035954756
108.20000 12.29712214701203982474
108.30000 12.30655842809682515343
108.40000 12.31595139318672368070
108.50000 12.32529927936559275174
108.60000 12.33460383256328991044
108.70000 12.34386868329459344139
108.80000 12.35309764812781685152
108.90000 12.36229377164646577142
109.00000 12.37145714913138273688
109.10000 12.38059020735610972511
109.20000 12.38969260857048059152
109.30000 12.39876033720653864950
109.40000 12.40779290422446565747
109.50000 12.41679090496308550929
109.60000 12.42575320979380307924
109.70000 12.43468060688190736288
109.80000 12.44357261778830943147
109.90000 12.45243246732500854481
110.00000 12.46125696649326784919
110.10000 12.47004954362836523209
110.20000 12.47880552137783738768
110.30000 12.48752757892277889963
110.40000 12.49621470691609075635
110.50000 12.50486936320108063846
110.60000 12.51349359303492031799
110.70000 12.52209195901184076590
110.80000 12.53066725068102668273
110.90000 12.53922716812970096690
111.00000 12.54777517842222896750
111.10000 12.55631449864764258645
111.20000 12.56484732748416645081
111.30000 12.57337421300157597436
111.40000 12.58189588167753039763
111.50000 12.59041037258456480689
111.60000 12.59891665901850467510
111.70000 12.60741536659965050744
111.80000 12.61590943110729532634
111.90000 12.62440050935057272274
112.00000 12.63289331101030869463
112.10000 12.64139074060306863039
112.20000 12.64989686754706312850
112.30000 12.65841535124870991448
112.40000 12.66694694068254949205
112.50000 12.67549451918977400178
112.60000 12.68405553482662736642
112.70000 12.69263216228178575037
112.80000 12.70122597035707415651
112.90000 12.70983827604183168191
113.00000 12.71847091843429895570
113.10000 12.72712710839873713249
113.20000 12.73581125468318959571
113.30000 12.74452463804048675746
113.40000 12.75327135777224807655
113.50000 12.76205630790336232639
113.60000 12.77087887911775631839
113.70000 12.77974907354796227182
113.80000 12.78866684326482093223
113.90000 12.79763493191597491898
114.00000 12.80665830785853363239
114.10000 12.81573820408348541262
114.20000 12.82487645341279691190
114.30000 12.83407276201837652648
114.40000 12.84332626021989678863
114.50000 12.85263638523664918203
114.60000 12.86200264351492815381
114.70000 12.87142611243039377918
114.80000 12.88090736531409886530
114.90000 12.89044866235845958500
115.00000 12.90005251572744567328
115.10000 12.90972106034921267306
115.20000 12.91945799251458536201
115.30000 12.92926534477013508244
115.40000 12.93914646405832288506
115.50000 12.94910272786516278164
115.60000 12.95913428580362385003
115.70000 12.96924494874219730495
115.80000 12.97943557538824567203
115.90000 12.98970483705742252998
116.00000 13.00005174456782691155
116.10000 13.01047552438061350661
116.20000 13.02097417069944118088
116.30000 13.03154509579673748672
116.40000 13.04218933716690067589
