# Supplementary material for: Direct tracking of H2 roaming reaction in real time
Source: Nat Commun. 2024 Aug 6;15:6656. doi: 10.1038/s41467-024-49671-6 (PMC11303762; doi:10.1038/s41467-024-49671-6)
Supplement: Supplementary file 8 — Source Data [file 41467_2024_49671_MOESM8_ESM.zip › SourceData/Data-Fig7-SuppInfo/FigS7.R34.dat]

# Bond Length
# X-Axis:  Time in Trajectory (femtosec)
# Y-Axis:  Bond Length (Angstroms)
#                  X                   Y
0 1.09375621605730771727
.10000 1.09967510418941466549
.20000 1.10610462905866188224
.30000 1.11299872190133264321
.40000 1.12031401888086716916
.50000 1.12801046739912834906
.60000 1.13605256903366932177
.70000 1.14441040087024724663
.80000 1.15305739899885296213
.90000 1.16196954175442998140
1.00000 1.17112377646472535443
1.10000 1.18050117439416382818
1.20000 1.19008196857905548219
1.30000 1.19984901190941520898
1.40000 1.20979051163207591095
1.50000 1.21989844267668445941
1.60000 1.23016200783148883588
1.70000 1.24057425306549063492
1.80000 1.25111833543993751190
1.90000 1.26177857827790054774
2.00000 1.27252927986628268387
2.10000 1.28334340665972956094
2.20000 1.29419140726246517603
2.30000 1.30505073321997716120
2.40000 1.31589823322436298497
2.50000 1.32672110563863421189
2.60000 1.33750570464802130502
2.70000 1.34824689950839493855
2.80000 1.35893315222567147436
2.90000 1.36955517502399296362
3.00000 1.38009725581532840029
3.10000 1.39054438053195554956
3.20000 1.40088078454485198210
3.30000 1.41109048795319997366
3.40000 1.42115950256788558687
3.50000 1.43107958522892779053
3.60000 1.44084558733161965428
3.70000 1.45045320676401001916
3.80000 1.45990238507956414667
3.90000 1.46919279173327010983
4.00000 1.47832038159459872881
4.10000 1.48728471297663783928
4.20000 1.49608251588039087009
4.30000 1.50471021262002471995
4.40000 1.51316552014212906463
4.50000 1.52144535153419164797
4.60000 1.52955204337348390860
4.70000 1.53748380925003564734
4.80000 1.54524294444012912956
4.90000 1.55283101924549407810
5.00000 1.56024783905570591884
5.10000 1.56749256791411932997
5.20000 1.57456396500777319167
5.30000 1.58145397229132154088
5.40000 1.58815728663819692843
5.50000 1.59466433011151284107
5.60000 1.60096478377851897083
5.70000 1.60705054425179794965
5.80000 1.61291202044097867154
5.90000 1.61854437961088975510
6.00000 1.62394458493201054178
6.10000 1.62911068775421150018
6.20000 1.63404101793590236667
6.30000 1.63873860228072982316
6.40000 1.64320239095158329799
6.50000 1.64743440117626534890
6.60000 1.65143184066282311704
6.70000 1.65519227450196854765
6.80000 1.65871444376511052313
6.90000 1.66199292057036151504
7.00000 1.66502247052644908141
7.10000 1.66780236127815816208
7.20000 1.67032781958183286434
7.30000 1.67259748755371505849
7.40000 1.67461175375368723105
7.50000 1.67636991714925497824
7.60000 1.67787285503669794604
7.70000 1.67912303175705382854
7.80000 1.68012193266947146296
7.90000 1.68087387439807630558
8.00000 1.68137965788961536371
8.10000 1.68164022159854394938
8.20000 1.68165651870202079028
8.30000 1.68142655420806293390
8.40000 1.68094490266903156459
8.50000 1.68020626412414020615
8.60000 1.67920531458812385453
8.70000 1.67793514065591939375
8.80000 1.67639117877540741967
8.90000 1.67457020650822520239
9.00000 1.67247068321450705182
9.10000 1.67009851155822541796
9.20000 1.66745816568722347061
9.30000 1.66455535906439591144
9.40000 1.66139418482761037982
9.50000 1.65798071078948322003
9.60000 1.65431690496984283219
9.70000 1.65040247796984357290
9.80000 1.64623527036538735434
9.90000 1.64181554820570511004
10.00000 1.63714032698147167716
10.10000 1.63221121357868387853
10.20000 1.62703043019637466152
10.30000 1.62159985884496178936
10.40000 1.61592312255286451792
10.50000 1.61000447045497361252
10.60000 1.60384617647391609199
10.70000 1.59744862228554943907
10.80000 1.59081012276167013331
10.90000 1.58393037345522230502
11.00000 1.57680205008079565218
11.10000 1.56942372316210385491
11.20000 1.56179003232764934943
11.30000 1.55389652977699901934
11.40000 1.54574088190259107217
11.50000 1.53732212162740961450
11.60000 1.52864064595770840048
11.70000 1.51969919970170412668
11.80000 1.51050004908606341958
11.90000 1.50104757672700034907
12.00000 1.49134283090709897307
12.10000 1.48138941186104067550
12.20000 1.47118834543575691010
12.30000 1.46074151872978540323
12.40000 1.45004887484560326457
12.50000 1.43911066505602688483
12.60000 1.42793219082980267407
12.70000 1.41651748669933474986
12.80000 1.40487579778890062563
12.90000 1.39301602534931377579
13.00000 1.38095624643650459140
13.10000 1.36870671550043912247
13.20000 1.35628527665421480826
13.30000 1.34370694077912688290
13.40000 1.33098541883410578556
13.50000 1.31813757207887826749
13.60000 1.30517743217311262242
13.70000 1.29212473444555653703
13.80000 1.27899302663658021994
13.90000 1.26580362324137783295
14.00000 1.25257686141370182984
14.10000 1.23933101122500763476
14.20000 1.22608759610967437598
14.30000 1.21286831396982252930
14.40000 1.19969989535466743742
14.50000 1.18660855698288304565
14.60000 1.17363002786312518581
14.70000 1.16079773119566356257
14.80000 1.14815200813873073154
14.90000 1.13573196028332318829
15.00000 1.12357730231390843987
15.10000 1.11172572241942841537
15.20000 1.10021284518996595834
15.30000 1.08907681604650826393
15.40000 1.07835107411686663558
15.50000 1.06807452260738810303
15.60000 1.05828586276204219168
15.70000 1.04902128245236283194
15.80000 1.04032552972086578511
15.90000 1.03223689607182710895
16.00000 1.02479653970580911597
16.10000 1.01804460558268270802
16.20000 1.01201932477744712283
16.30000 1.00675803975433938423
16.40000 1.00229008999440875445
16.50000 .99864731020215540357
16.60000 .99585652211852285483
16.70000 .99394016618758294348
16.80000 .99291827883265398167
16.90000 .99280366247813570402
17.00000 .99360892646402890496
17.10000 .99533474548465351963
17.20000 .99797840390912267475
17.30000 1.00152793464835517786
17.40000 1.00596368683417196200
17.50000 1.01126517937630978237
17.60000 1.01740251628595847502
17.70000 1.02434601777182694331
17.80000 1.03206719324518788813
17.90000 1.04053349121352168036
18.00000 1.04971379145793830996
18.10000 1.05957471849605773802
18.20000 1.07007833571379249748
18.30000 1.08118688318995065396
18.40000 1.09285994262119425529
18.50000 1.10505613877350140713
18.60000 1.11773445825160100948
18.70000 1.13086180512563072416
18.80000 1.14440397991662017812
18.90000 1.15833220548597369990
19.00000 1.17262222466658033233
19.10000 1.18724972851797275110
19.20000 1.20218451032360253081
19.30000 1.21739744715232584555
19.40000 1.23285255907103506324
19.50000 1.24851629742386622960
19.60000 1.26435610836623081503
19.70000 1.28033888197695534954
19.80000 1.29644539819230335374
19.90000 1.31265743013400110795
20.00000 1.32896382152750870135
20.10000 1.34535420225530198475
20.20000 1.36181904543371693880
20.30000 1.37834739733385066525
20.40000 1.39492400324247055376
20.50000 1.41153175959664471164
20.60000 1.42815434466201866468
20.70000 1.44477493360211645111
20.80000 1.46137986500498904335
20.90000 1.47795817412029627436
21.00000 1.49450152522136958841
21.10000 1.51100129444418412119
21.20000 1.52745090579370177019
21.30000 1.54384059681334976870
21.40000 1.56016105193053707380
21.50000 1.57640450879430054997
21.60000 1.59255999561806147988
21.70000 1.60862236465305927313
21.80000 1.62458369088699151571
21.90000 1.64043919998121234849
22.00000 1.65618507770176458621
22.10000 1.67181896035426036796
22.20000 1.68733960020441646718
22.30000 1.70273877278959029405
22.40000 1.71801775128052736892
22.50000 1.73317273332060010226
22.60000 1.74820015405931136761
22.70000 1.76309948560284028006
22.80000 1.77786892287986180435
22.90000 1.79250927347057259234
23.00000 1.80701893974634366586
23.10000 1.82140089053535932435
23.20000 1.83565552943083523401
23.30000 1.84978799785840323199
23.40000 1.86380220739272653110
23.50000 1.87770121772501388554
23.60000 1.89148987594911540938
23.70000 1.90516993025871579338
23.80000 1.91874455352086928080
23.90000 1.93221222799437846845
24.00000 1.94557370635270459290
24.10000 1.95882394153354170197
24.20000 1.97195958398010784383
24.30000 1.98498125922992028635
24.40000 1.99788435373046555124
24.50000 2.01067031282455652613
24.60000 2.02333990076037397360
24.70000 2.03589665095775428951
24.80000 2.04834430070557230039
24.90000 2.06068827841112349061
25.00000 2.07293151206956183895
25.10000 2.08507537752019890855
25.20000 2.09712092164948847996
25.30000 2.10906872018196694889
25.40000 2.12091590225756004632
25.50000 2.13266186620875274654
25.60000 2.14430765349308026947
25.70000 2.15585153212854618413
25.80000 2.16729500703665166728
25.90000 2.17864007213238414720
26.00000 2.18988670995670458678
26.10000 2.20103606434174540083
26.20000 2.21208582506307833354
26.30000 2.22303730437727922532
26.40000 2.23388722502166612842
26.50000 2.24463654473369028769
26.60000 2.25528355092347534285
26.70000 2.26583189846665368195
26.80000 2.27628500547954231785
26.90000 2.28665227724396260029
27.00000 2.29694427260871960406
27.10000 2.30717216227874940958
27.20000 2.31735062452901157863
27.30000 2.32749647371805914837
27.40000 2.33762521654049582593
27.50000 2.34775004200915732834
27.60000 2.35788011100649474900
27.70000 2.36802702223623284395
27.80000 2.37819380669133019252
27.90000 2.38838783546454196891
28.00000 2.39861187675663775781
28.10000 2.40887059377190289117
28.20000 2.41917094552224647041
28.30000 2.42952221605998079418
28.40000 2.43993049383870769311
28.50000 2.45040893301893592325
28.60000 2.46096478888057234226
28.70000 2.47160888780344856567
28.80000 2.48234728953101967045
28.90000 2.49318634324913628185
29.00000 2.50412918113523049132
29.10000 2.51517934502432649092
29.20000 2.52634123282584294680
29.30000 2.53761610288889048104
29.40000 2.54900663066124643613
29.50000 2.56051383556308869244
29.60000 2.57213863602955896347
29.70000 2.58387993228516715457
29.80000 2.59573674576814510987
29.90000 2.60770681786699326794
30.00000 2.61978761882828967613
30.10000 2.63197501408979944746
30.20000 2.64426268567515810641
30.30000 2.65664472742160237837
30.40000 2.66911173008418664062
30.50000 2.68165321751527000083
30.60000 2.69425897956191286403
30.70000 2.70691899678601391280
30.80000 2.71962338159109817578
30.90000 2.73236552631762648653
31.00000 2.74513998573497158551
31.10000 2.75794157784641986422
31.20000 2.77076524876197333903
31.30000 2.78360487346354529261
31.40000 2.79645414617618931556
31.50000 2.80930105755915736457
31.60000 2.82213508787123795967
31.70000 2.83494075837679542858
31.80000 2.84770442851746817309
31.90000 2.86041274337061363889
32.00000 2.87305359574808489161
32.10000 2.88561438938850594303
32.20000 2.89808587283710418351
32.30000 2.91046017164794749575
32.40000 2.92272927016786828496
32.50000 2.93488843855809960495
32.60000 2.94693471990168116109
32.70000 2.95886232581392674705
32.80000 2.97066776491717430828
32.90000 2.98235086049411697987
33.00000 2.99390813559451085573
33.10000 3.00533721422804732153
33.20000 3.01663405969849117196
33.30000 3.02779408174251506512
33.40000 3.03881139498867221159
33.50000 3.04968138705439194933
33.60000 3.06039630773025864987
33.70000 3.07095068398093947639
33.80000 3.08134504884133351093
33.90000 3.09157762001813565981
34.00000 3.10164937112159729691
34.10000 3.11156560592011300757
34.20000 3.12132967116596000233
34.30000 3.13094458087491545430
34.40000 3.14041446898749337678
34.50000 3.14974128809875431013
34.60000 3.15892526386317028359
34.70000 3.16796919590090080156
34.80000 3.17687311141930879606
34.90000 3.18563952919802274354
35.00000 3.19427194998703890881
35.10000 3.20277137157961994919
35.20000 3.21114124300286735300
35.30000 3.21938229843070982864
35.40000 3.22749321171586664578
35.50000 3.23547235553836868198
35.60000 3.24331536033500757075
35.70000 3.25101463991628312076
35.80000 3.25856609547220938367
35.90000 3.26596441961360013833
36.00000 3.27320437955499503514
36.10000 3.28028078756407680789
36.20000 3.28719340803336364928
36.30000 3.29393669843092157744
36.40000 3.30051206495613343940
36.50000 3.30691547561545636793
36.60000 3.31314728775917838759
36.70000 3.31920723528585964065
36.80000 3.32509655563985088917
36.90000 3.33081605530236388645
37.00000 3.33636678063878342530
37.10000 3.34175253146773272553
37.20000 3.34697414502726626604
37.30000 3.35203481963627579499
37.40000 3.35693708365006447881
37.50000 3.36168368138184589665
37.60000 3.36627867808638208116
37.70000 3.37072434989587957555
37.80000 3.37502331788611499068
37.90000 3.37918005980119384344
38.00000 3.38319645005799212457
38.10000 3.38707356717181447168
38.20000 3.39081204237465807664
38.30000 3.39440885921422259064
38.40000 3.39785988422021310398
38.50000 3.40116077624242867840
38.60000 3.40430161486978118784
38.70000 3.40727723951632676649
38.80000 3.41007632366755099289
38.90000 3.41269080247669082617
39.00000 3.41511512665649384546
39.10000 3.41734140221576339944
39.20000 3.41936493359307877195
39.30000 3.42118367770571476517
39.40000 3.42279487973132856853
39.50000 3.42419687457570114522
39.60000 3.42539326253979194107
39.70000 3.42638452078776470764
39.80000 3.42717121437753675586
39.90000 3.42775490632060798163
40.00000 3.42813861955595372041
40.10000 3.42832336303826509392
40.20000 3.42830986424097902020
40.30000 3.42810343708266772596
40.40000 3.42770989971671902571
40.50000 3.42713500200969614502
40.60000 3.42638939152455350348
40.70000 3.42548405485983834552
40.80000 3.42443164424288078094
40.90000 3.42324472685944555447
41.00000 3.42193219007872802119
41.10000 3.42050314271877259446
41.20000 3.41896257001403862985
41.30000 3.41731385452755860856
41.40000 3.41556079449363629680
41.50000 3.41370634373154598676
41.60000 3.41175485641055400843
41.70000 3.40971254600633453457
41.80000 3.40759040172274813267
41.90000 3.40539699921139884709
42.00000 3.40314522349957907287
42.10000 3.40084605390673336782
42.20000 3.39850982563549461337
42.30000 3.39614555877895198321
42.40000 3.39375550402294007093
42.50000 3.39134511454525960634
42.60000 3.38891482385704111399
42.70000 3.38646762181096307023
42.80000 3.38400952625993652062
42.90000 3.38154823822077096803
43.00000 3.37909442753321115295
43.10000 3.37666533090547781636
43.20000 3.37427780350625547008
43.30000 3.37195245541362875248
43.40000 3.36970921561994722808
43.50000 3.36756610802846749400
43.60000 3.36553942606085065009
43.70000 3.36364540586043344010
43.80000 3.36189790476867396497
43.90000 3.36031008802982347621
44.00000 3.35889472507624150456
44.10000 3.35766673459680926684
44.20000 3.35663698412175635135
44.30000 3.35581946083709932346
44.40000 3.35522711216185781464
44.50000 3.35486751681359244698
44.60000 3.35474928260607874595
44.70000 3.35487661001906298127
44.80000 3.35524900598718604254
44.90000 3.35586336102663750870
45.00000 3.35671131878688668385
45.10000 3.35778315232848233433
45.20000 3.35906677573236105502
45.30000 3.36054863080301220032
45.40000 3.36221834571477525866
45.50000 3.36406049700492158078
45.60000 3.36606033927631784513
45.70000 3.36820377402763445095
45.80000 3.37047244897358566140
45.90000 3.37284997549876208543
46.00000 3.37531446498515157238
46.10000 3.37784634303960013627
46.20000 3.38042539354132174582
46.30000 3.38303464880128001328
46.40000 3.38565697208104648824
46.50000 3.38828032606069948239
46.60000 3.39089626635628592772
46.70000 3.39349504513340935569
46.80000 3.39607246355271400589
46.90000 3.39862126327633041247
47.00000 3.40113497711822663264
47.10000 3.40360532445023654801
47.20000 3.40602610635282712009
47.30000 3.40838910827182406075
47.40000 3.41068783499369815898
47.50000 3.41291508073274509945
47.60000 3.41507130370977759472
47.70000 3.41715346687004972156
47.80000 3.41916542220276321043
47.90000 3.42110860874103206247
48.00000 3.42298889459927988239
48.10000 3.42480785771786035243
48.20000 3.42657138747845146947
48.30000 3.42827789636254546149
48.40000 3.42992826804030990656
48.50000 3.43152225881561199585
48.60000 3.43305726242674256969
48.70000 3.43453317404942239698
48.80000 3.43595223007974894051
48.90000 3.43731420045374961645
49.00000 3.43862160355773952960
49.10000 3.43987760993527210114
49.20000 3.44108489509427825740
49.30000 3.44224551315591084757
49.40000 3.44335961597623433590
49.50000 3.44442945116575148587
49.60000 3.44545059583068176664
49.70000 3.44642343644262609636
49.80000 3.44734461316735783051
49.90000 3.44821482381478082990
50.00000 3.44903164712213100330
50.10000 3.44979490562975352075
50.20000 3.45050470083174933790
50.30000 3.45116232303176374370
50.40000 3.45176854763264797901
50.50000 3.45232609656069425020
50.60000 3.45283661052097859037
50.70000 3.45330179506758430086
50.80000 3.45372150843738412735
50.90000 3.45409579112479160555
51.00000 3.45442757470394796523
51.10000 3.45471541647021918632
51.20000 3.45496080501081806411
51.30000 3.45516619640285899807
51.40000 3.45533400162733906437
51.50000 3.45547124987692525295
51.60000 3.45558038843404712363
51.70000 3.45567195709633295047
51.80000 3.45575332397279189826
51.90000 3.45583132312559491332
52.00000 3.45591050266698891549
52.10000 3.45600059995075811040
52.20000 3.45610248153986313473
52.30000 3.45621615698931654652
52.40000 3.45634594130593357190
52.50000 3.45649004037057800980
52.60000 3.45664996799690436923
52.70000 3.45682971387990125856
52.80000 3.45703302312922663235
52.90000 3.45726722095356696192
53.00000 3.45754001371003658844
53.10000 3.45785908267138613307
53.20000 3.45823017528822103706
53.30000 3.45865658812580003736
53.40000 3.45913844970275799453
53.50000 3.45967239585224311741
53.60000 3.46025036613840993319
53.70000 3.46086356806404606354
53.80000 3.46150253712430492564
53.90000 3.46215651189803953958
54.00000 3.46281812072681634221
54.10000 3.46348420855920750652
54.20000 3.46414685956903391789
54.30000 3.46480700890107297762
54.40000 3.46546167602889528765
54.50000 3.46610663100459158392
54.60000 3.46673852888922097317
54.70000 3.46734927893412549411
54.80000 3.46792491275878117158
54.90000 3.46845403936753932014
55.00000 3.46891836402040455974
55.10000 3.46930338964193213725
55.20000 3.46959169907036755926
55.30000 3.46976817361924051642
55.40000 3.46982384085330764216
55.50000 3.46975019209784034850
55.60000 3.46954119158729689234
55.70000 3.46919395945888271979
55.80000 3.46870305261909094425
55.90000 3.46806575960433599157
56.00000 3.46727813328048432175
56.10000 3.46633515304261944935
56.20000 3.46523628914537370542
56.30000 3.46397720026070610394
56.40000 3.46256438483055503168
56.50000 3.46100038637198074497
56.60000 3.45929656262281161478
56.70000 3.45746052864353029912
56.80000 3.45550592073649904200
56.90000 3.45344346433440256485
57.00000 3.45128214483748053942
57.10000 3.44903370479805546361
57.20000 3.44670996872989010131
57.30000 3.44432084218442112309
57.40000 3.44187887450299447634
57.50000 3.43940088287189924655
57.60000 3.43690361409641512803
57.70000 3.43440914265117807032
57.80000 3.43193778345441454770
57.90000 3.42950979750765546635
58.00000 3.42714613075908976478
58.10000 3.42486130986716015370
58.20000 3.42267079256258591166
58.30000 3.42058671721811490752
58.40000 3.41861741446523963031
58.50000 3.41677049436584195049
58.60000 3.41505354976726536249
58.70000 3.41347030073003564722
58.80000 3.41202635397002758847
58.90000 3.41072571205205535214
59.00000 3.40957124226170115085
59.10000 3.40856755396691529323
59.20000 3.40771880159352350279
59.30000 3.40703140860089518488
59.40000 3.40651087741005165867
59.50000 3.40616508818979588812
59.60000 3.40600195808003022938
59.70000 3.40602593653248624230
59.80000 3.40624226743841577854
59.90000 3.40665299570149938686
60.00000 3.40725840094481240388
60.10000 3.40805849603465579952
60.20000 3.40904811582089583155
60.30000 3.41022822207238792887
60.40000 3.41159728288334172779
60.50000 3.41315370052932131355
60.60000 3.41489872370250535370
60.70000 3.41683550086245738187
60.80000 3.41896254212853288463
60.90000 3.42128005063338829856
61.00000 3.42379222801983122908
61.10000 3.42649725643039148194
61.20000 3.42939854667403741815
61.30000 3.43249836773187701395
61.40000 3.43580089466502700600
61.50000 3.43930794779705645363
61.60000 3.44302838245301137976
61.70000 3.44696070744547362326
61.80000 3.45111121095597265599
61.90000 3.45547911539427481460
62.00000 3.46006380020166680162
62.10000 3.46486677184419314578
62.20000 3.46988727647758033044
62.30000 3.47512480054155752905
62.40000 3.48057964845699228541
62.50000 3.48625492469956935591
62.60000 3.49215313286531007473
62.70000 3.49827896585578206229
62.80000 3.50463509159313189685
62.90000 3.51122319589997012767
63.00000 3.51804641475037961159
63.10000 3.52510663261935950191
63.20000 3.53240152562389203823
63.30000 3.53993085374531009355
63.40000 3.54769106599052674616
63.50000 3.55567787838507665905
63.60000 3.56388822405641672784
63.70000 3.57231252292489101589
63.80000 3.58094577219831688419
63.90000 3.58977717099056163686
64.00000 3.59879523002379228172
64.10000 3.60798584722127201417
64.20000 3.61733577744187303417
64.30000 3.62682908159510599234
64.40000 3.63645244645629870499
64.50000 3.64619330071706428722
64.60000 3.65603904132395719689
64.70000 3.66598095240700889269
64.80000 3.67601097087767136059
64.90000 3.68611548383728748309
65.00000 3.69628790122685113333
65.10000 3.70650800991701621872
65.20000 3.71675947883166096056
65.30000 3.72702340680106274000
65.40000 3.73727654321954077147
65.50000 3.74749613964137393345
65.60000 3.75766402395171567046
65.70000 3.76775951242140718452
65.80000 3.77776809777797239526
65.90000 3.78768081151844155760
66.00000 3.79748308545436446951
66.10000 3.80717118815860445936
66.20000 3.81673328848689661751
66.30000 3.82615832281023101941
66.40000 3.83543364958383812738
66.50000 3.84454380998643322782
66.60000 3.85347127856949259499
66.70000 3.86219984011094381900
66.80000 3.87071462500466443260
66.90000 3.87900428409701553399
67.00000 3.88705876995730539211
67.10000 3.89487583132363797310
67.20000 3.90245356425531346770
67.30000 3.90979551159814494971
67.40000 3.91690700755251528092
67.50000 3.92379600482848751268
67.60000 3.93047267843957923116
67.70000 3.93694886823755941957
67.80000 3.94323576487090104603
67.90000 3.94934837544068781027
68.00000 3.95529988194700605055
68.10000 3.96110994845586178409
68.20000 3.96679754695131876476
68.30000 3.97238405212361107122
68.40000 3.97789305221570782239
68.50000 3.98334865018140233594
68.60000 3.98877237655459602687
68.70000 3.99418543394094310795
68.80000 3.99960598415331407004
68.90000 4.00504866738208313622
69.00000 4.01052505830471030607
69.10000 4.01604278224398401390
69.20000 4.02160959013291094971
69.30000 4.02723265455895905085
69.40000 4.03291931178147922042
69.50000 4.03867738060246649357
69.60000 4.04451549309493930142
69.70000 4.05044290932053503496
69.80000 4.05646979829531086328
69.90000 4.06260182095107617500
70.00000 4.06884433944025437941
70.10000 4.07520183943924426571
70.20000 4.08167398004715707352
70.30000 4.08826130974599029482
70.40000 4.09496196221576641887
70.50000 4.10177046276799843065
70.60000 4.10868670732887590897
70.70000 4.11570490507956607557
70.80000 4.12282458237686848106
70.90000 4.13004296019230289071
71.00000 4.13736039025777883709
71.10000 4.14477552876594271179
71.20000 4.15229230428615176990
71.30000 4.15991122380201762882
71.40000 4.16763414835803455748
71.50000 4.17546276842806969843
71.60000 4.18339987305851506978
71.70000 4.19144567326608684031
71.80000 4.19959879195167880503
71.90000 4.20786069460741535133
72.00000 4.21622874655858775311
72.10000 4.22470037052724012469
72.20000 4.23327300218920442825
72.30000 4.24194386803078760400
72.40000 4.25070879665332990921
72.50000 4.25956638570993514689
72.60000 4.26851041827017215024
72.70000 4.27754072005995052222
72.80000 4.28665267973112092672
72.90000 4.29584544566887322276
73.00000 4.30511735751605266271
73.10000 4.31446568076198747273
73.20000 4.32388753967399110476
73.30000 4.33338194853776996254
73.40000 4.34294538172309968091
73.50000 4.35257661920488195786
73.60000 4.36226998806859729654
73.70000 4.37202729123183767895
73.80000 4.38184446735549937182
73.90000 4.39172309341288046559
74.00000 4.40165997551491930322
74.10000 4.41165470301869840253
74.20000 4.42170820622143722207
74.30000 4.43181930793991193830
74.40000 4.44198842655414850868
74.50000 4.45221582873191357598
74.60000 4.46250155133575275712
74.70000 4.47284586679901144120
74.80000 4.48324986992906742670
74.90000 4.49370952423629625063
75.00000 4.50422397300544991449
75.10000 4.51478787435976885454
75.20000 4.52539749713337336574
75.30000 4.53604711025073018916
75.40000 4.54673245321461596994
75.50000 4.55744896769300094814
75.60000 4.56819398024350537758
75.70000 4.57896526703806741159
75.80000 4.58976349239849176784
75.90000 4.60058785485529012085
76.00000 4.61144179594690319886
76.10000 4.62232647047577114341
76.20000 4.63324545986439185978
76.30000 4.64419941299175912119
76.40000 4.65519004169206823585
76.50000 4.66621677073815335195
76.60000 4.67727707149405464852
76.70000 4.68837060999010614691
76.80000 4.69949451169516741249
76.90000 4.71064932104885090436
77.00000 4.72183562672378505573
77.10000 4.73305688766910977215
77.20000 4.74431880416282733599
77.30000 4.75562872846356667729
77.40000 4.76699362354660592008
77.50000 4.77841895203235606788
77.60000 4.78990770390589050231
77.70000 4.80146376023281050443
77.80000 4.81308758657371619620
77.90000 4.82477980357166144527
78.00000 4.83653993146278075883
78.10000 4.84836778828040231009
78.20000 4.86026612748818518850
78.30000 4.87223845080574848500
78.40000 4.88429251246114456133
78.50000 4.89643840948939130021
78.60000 4.90868219178100793859
78.70000 4.92103250170866073299
78.80000 4.93349317800136417701
78.90000 4.94606501628122555353
79.00000 4.95874340528868260979
79.10000 4.97151878516837146226
79.20000 4.98437847974097970183
79.30000 4.99730805547446714536
79.40000 5.01029482037324825526
79.50000 5.02332250774186307369
79.60000 5.03638198402226039890
79.70000 5.04946358148031403345
79.80000 5.06255971081043151778
79.90000 5.07566384007806411387
80.00000 5.08876700336741689967
80.10000 5.10186491155038325952
80.20000 5.11494731495819026094
80.30000 5.12800724255748297202
80.40000 5.14103395988598775955
80.50000 5.15401957648183559943
80.60000 5.16695848935812527686
80.70000 5.17983943064618558065
80.80000 5.19265686466061417914
80.90000 5.20540424228032457233
81.00000 5.21807360660330279323
81.10000 5.23066132837196791876
81.20000 5.24315605973596784375
81.30000 5.25555857718178230182
81.40000 5.26786104530871239266
81.50000 5.28006421168843362391
81.60000 5.29216350443285151529
81.70000 5.30415658972121598882
81.80000 5.31604482360589205745
81.90000 5.32782466180870107657
82.00000 5.33949040833270904753
82.10000 5.35104071849654307973
82.20000 5.36246848127557762338
82.30000 5.37376846373501656098
82.40000 5.38493373725666191692
82.50000 5.39596159535230569268
82.60000 5.40684695537186441638
82.70000 5.41759094523036133590
82.80000 5.42819144668249518806
82.90000 5.43865012427403717429
83.00000 5.44896529237248858437
83.10000 5.45913562899604098121
83.20000 5.46915878879576872721
83.30000 5.47903370199691325096
83.40000 5.48875947246861966187
83.50000 5.49833626994357266730
83.60000 5.50776931568125863170
83.70000 5.51706104416889699507
83.80000 5.52621966629811052066
83.90000 5.53524893311592626876
84.00000 5.54415435923739410453
84.10000 5.55293409544981003640
84.20000 5.56158319593674693057
84.30000 5.57009753007467545186
84.40000 5.57846730370385876298
84.50000 5.58668407938734262557
84.60000 5.59473954562185137651
84.70000 5.60263116039098186858
84.80000 5.61035740062627382701
84.90000 5.61792316197525079678
85.00000 5.62533374032190200326
85.10000 5.63259532876186659218
85.20000 5.63971857052769965609
85.30000 5.64671159904682930850
85.40000 5.65358051664129039314
85.50000 5.66033694282116035940
85.60000 5.66698691485960641440
85.70000 5.67354237051676560403
85.80000 5.68001007027707654221
85.90000 5.68639839714075960557
86.00000 5.69271205880343117148
86.10000 5.69895937360611476749
86.20000 5.70514503046907651528
86.30000 5.71127469253178191063
86.40000 5.71735701273796614744
86.50000 5.72340111074752474402
86.60000 5.72941985671202141478
86.70000 5.73542357627298526276
86.80000 5.74142931179475552027
86.90000 5.74744955328143789354
87.00000 5.75349755366994138083
87.10000 5.75958424672970644446
87.20000 5.76572156849236000288
87.30000 5.77191638017435245657
87.40000 5.77817675820297141591
87.50000 5.78451031907991326733
87.60000 5.79092374204841347088
87.70000 5.79742974155970259309
87.80000 5.80403578284050554146
87.90000 5.81075672131384278623
88.00000 5.81760480563839949803
88.10000 5.82459571893019884982
88.20000 5.83174492573286336117
88.30000 5.83906466765953877459
88.40000 5.84656882533482196926
88.50000 5.85427032839174586744
88.60000 5.86218306324990161510
88.70000 5.87032209973950236903
88.80000 5.87870036080841596078
88.90000 5.88733411192629698540
89.00000 5.89623273548475187731
89.10000 5.90540143228104350010
89.20000 5.91484004525946584789
89.30000 5.92453702034277105419
89.40000 5.93447905270016097644
89.50000 5.94464480702531124741
89.60000 5.95501160571438349232
89.70000 5.96555914840796796872
89.80000 5.97626723518962127075
89.90000 5.98712491276188424239
90.00000 5.99812231387531809808
90.10000 6.00925463070637405320
90.20000 6.02051920795183577661
90.30000 6.03191106042703517579
90.40000 6.04342121892037242431
90.50000 6.05504048038458616546
90.60000 6.06675310865614507413
90.70000 6.07854499409167818656
90.80000 6.09039625059429117601
90.90000 6.10228760186259985489
91.00000 6.11419872022736925370
91.10000 6.12611449033512595190
91.20000 6.13801561056291221290
91.30000 6.14988907952167865763
91.40000 6.16172285312435973083
91.50000 6.17350717073220868223
91.60000 6.18523892635191579306
91.70000 6.19690810878207229851
91.80000 6.20851433161799184390
91.90000 6.22005256500891638566
92.00000 6.23151888439062663810
92.10000 6.24290858776468070109
92.20000 6.25421761640742718408
92.30000 6.26544112799513901872
92.40000 6.27657088256143252487
92.50000 6.28759999354260766892
92.60000 6.29852353916606395657
92.70000 6.30933429782738648000
92.80000 6.32002569681374001294
92.90000 6.33059293056416635682
93.00000 6.34102870964333357354
93.10000 6.35132980799155162247
93.20000 6.36148848085194602123
93.30000 6.37149659610212771555
93.40000 6.38135196014739497302
93.50000 6.39104708654333104656
93.60000 6.40057802201582415801
93.70000 6.40994152972544672337
93.80000 6.41913491633319699615
93.90000 6.42816191101297634388
94.00000 6.43702111511761315893
94.10000 6.44571811515257002710
94.20000 6.45425933111274976448
94.30000 6.46264411005882328401
94.40000 6.47087926149460773571
94.50000 6.47896386593118761159
94.60000 6.48689675513985654801
94.70000 6.49467929140053843197
94.80000 6.50230786634414904185
94.90000 6.50977902212302441531
95.00000 6.51709460285187205905
95.10000 6.52425457806184935814
95.20000 6.53126404034173158308
95.30000 6.53812646032301825498
95.40000 6.54484851452354090312
95.50000 6.55143396380861035081
95.60000 6.55788638031332470263
95.70000 6.56420723292820791182
95.80000 6.57039765557192131810
95.90000 6.57645691231022968070
96.00000 6.58238403652217788161
96.10000 6.58817643828168888544
96.20000 6.59383818009579303931
96.30000 6.59936817181463213445
96.40000 6.60477110620807206789
96.50000 6.61005182428897451378
96.60000 6.61521229828022979678
96.70000 6.62026011779552359908
96.80000 6.62520252388959050151
96.90000 6.63004251029606898402
97.00000 6.63479015307650856828
97.10000 6.63945279331203619334
97.20000 6.64403918523634235797
97.30000 6.64855654121742428609
97.40000 6.65301307564219356540
97.50000 6.65741503677200524887
97.60000 6.66176823631849263990
97.70000 6.66607522735244865313
97.80000 6.67033882051759046924
97.90000 6.67456588304145815029
98.00000 6.67875917754046586195
98.10000 6.68292548936713793135
98.20000 6.68707531811217152526
98.30000 6.69121547361262309543
98.40000 6.69535695777402147614
98.50000 6.69950812767146361344
98.60000 6.70367560306538102698
98.70000 6.70786651414896597895
98.80000 6.71208369465823928651
98.90000 6.71633035117287839323
99.00000 6.72061058853122362635
99.10000 6.72492714699051591145
99.20000 6.72928501863117698632
99.30000 6.73369295304396842825
99.40000 6.73815895166958791445
99.50000 6.74269100374961569393
99.60000 6.74730032612570166155
99.70000 6.75199328720445337499
99.80000 6.75677517000440084940
99.90000 6.76164811345170490453
100.00000 6.76661309374889558566
100.10000 6.77166892137447901086
100.20000 6.77681397291596015963
100.30000 6.78204543900540377380
100.40000 6.78735982253107014397
100.50000 6.79275310375829867759
100.60000 6.79822314256901985078
100.70000 6.80376610576179345486
100.80000 6.80937500833299678241
100.90000 6.81504591861309471544
101.00000 6.82077285366761059097
101.10000 6.82654824941280261951
101.20000 6.83236606149677843796
101.30000 6.83821807338615079356
101.40000 6.84409776262642233160
101.50000 6.84999806695330389273
101.60000 6.85591364321904218076
101.70000 6.86184188892923996670
101.80000 6.86777981449667618855
101.90000 6.87372723150940868057
102.00000 6.87968553685980621071
102.10000 6.88565357029258334440
102.20000 6.89163439080941089355
102.30000 6.89762705190038525614
102.40000 6.90362974330069355581
102.50000 6.90964325072206604150
102.60000 6.91566321679569645019
102.70000 6.92168830163588051179
102.80000 6.92771798709452375468
102.90000 6.93374824766669762595
103.00000 6.93977849135388470433
103.10000 6.94580644018727317140
103.20000 6.95183208747140267117
103.30000 6.95785405711574263686
103.40000 6.96387223297139477321
103.50000 6.96988644601144129715
103.60000 6.97589535955500123784
103.70000 6.98190212168596645960
103.80000 6.98790770179178883521
103.90000 6.99391348868907585660
104.00000 6.99992270150749593261
104.10000 7.00593640392338988294
104.20000 7.01195821330111749832
104.30000 7.01798918042746771517
104.40000 7.02403098602988795214
104.50000 7.03008612691402238129
104.60000 7.03615779587986500125
104.70000 7.04224545004823017777
104.80000 7.04835212851351517945
104.90000 7.05447756885688878153
105.00000 7.06062754258217475619
105.10000 7.06680040833671769833
105.20000 7.07299990487176523049
105.30000 7.07922718660342189755
105.40000 7.08548293634999871911
105.50000 7.09177026444695259912
105.60000 7.09808898438206394397
105.70000 7.10444042501371109921
105.80000 7.11082792679087404732
105.90000 7.11724972297115622291
106.00000 7.12371269118912459245
106.10000 7.13021660698537264290
106.20000 7.13676415979125654615
106.30000 7.14335709574944881181
106.40000 7.14999681890698466064
106.50000 7.15668413760842179589
106.60000 7.16342376671441935992
106.70000 7.17021590972308169308
106.80000 7.17706307464390339253
106.90000 7.18397022152242777515
107.00000 7.19093826388594439030
107.10000 7.19797229944524029355
107.20000 7.20507350660921432351
107.30000 7.21224533385505404633
107.40000 7.21948300661155376058
107.50000 7.22678940778808082738
107.60000 7.23415952253210960390
107.70000 7.24159421294102891270
107.80000 7.24908906305406072571
107.90000 7.25664347736940980274
108.00000 7.26425814164123713239
108.10000 7.27193037950783739487
108.20000 7.27966143365589496149
108.30000 7.28745010958846976585
108.40000 7.29529544922294425371
108.50000 7.30319305911558112358
108.60000 7.31114069551653478505
108.70000 7.31913103606384410248
108.80000 7.32716166236162691641
108.90000 7.33522679546372308347
109.00000 7.34332545093052511373
109.10000 7.35145585868037433868
109.20000 7.35962208748119076951
109.30000 7.36782642323019170622
109.40000 7.37607219079700981745
109.50000 7.38436351555643555182
109.60000 7.39270009012816642613
109.70000 7.40107742176373939329
109.80000 7.40948908487393616458
109.90000 7.41792476457162512248
110.00000 7.42637154065159872135
110.10000 7.43481401037746202476
110.20000 7.44323694763380483906
110.30000 7.45162930539194226764
110.40000 7.45997515040821030749
110.50000 7.46826693729214529071
110.60000 7.47649503568155925516
110.70000 7.48465222598632167067
110.80000 7.49273119357481020797
110.90000 7.50073177836782802526
111.00000 7.50864345597378861186
111.10000 7.51645949324740258059
111.20000 7.52417172807060538052
111.30000 7.53176757613171438204
111.40000 7.53923787701051385256
111.50000 7.54656974367381037324
111.60000 7.55375485476766051503
111.70000 7.56078891240418111965
111.80000 7.56767077153532095963
111.90000 7.57440318724188328377
112.00000 7.58099327981531718228
112.10000 7.58745036703226151653
112.20000 7.59378086559844048282
112.30000 7.59999564818013563578
112.40000 7.60609907142288017147
112.50000 7.61209616168089405725
112.60000 7.61799266132266630447
112.70000 7.62379495371406221295
112.80000 7.62950962638268122134
112.90000 7.63514899620027061590
113.00000 7.64072245212100345926
113.10000 7.64624476371309997054
113.20000 7.65172791316111814605
113.30000 7.65718431734883863896
113.40000 7.66262210219093344008
113.50000 7.66804703620276445158
113.60000 7.67346694188187664208
113.70000 7.67888590368186158270
113.80000 7.68430971667195361230
113.90000 7.68974662449017236798
114.00000 7.69520524516175591785
114.10000 7.70069708375319746935
114.20000 7.70623509380715688012
114.30000 7.71183674302957479302
114.40000 7.71751521753089904459
114.50000 7.72328867351590063560
114.60000 7.72917081850368992089
114.70000 7.73517489495240824965
114.80000 7.74130945907015139523
114.90000 7.74758079602852544527
115.00000 7.75399309771739479590
115.10000 7.76054822240342760180
115.20000 7.76724832398559277580
115.30000 7.77409353234208264629
115.40000 7.78108647275758014371
115.50000 7.78822338106002195836
115.60000 7.79550341733816444101
115.70000 7.80292520971801958998
115.80000 7.81048430556806125127
115.90000 7.81818208672604401372
116.00000 7.82601991446348160901
116.10000 7.83399892271290780268
116.20000 7.84212793609967829629
116.30000 7.85041099089085908476
116.40000 7.85885327004302835774
116.50000 7.86746198154836970674
116.60000 7.87623753383339753627
116.70000 7.88518033743350729714
116.80000 7.89428862887138172060
116.90000 7.90356107403175571867
117.00000 7.91299667729527104974
117.10000 7.92260055303743052467
117.20000 7.93237491294832836458
117.30000 7.94232985922317381561
117.40000 7.95247314513353135158
117.50000 7.96281606153658430718
117.60000 7.97336655274652477205
117.70000 7.98413048507061913486
117.80000 7.99511072201636241980
117.90000 8.00630777231883585800
118.00000 8.01771864486332545939
118.10000 8.02933872921132901933
118.20000 8.04116121561314053474
118.30000 8.05318049104383354624
118.40000 8.06538958638124312150
118.50000 8.07778219193213948841
118.60000 8.09035478349658038035
118.70000 8.10310101470344500110
118.80000 8.11601448535585106369
118.90000 8.12908969406667329336
119.00000 8.14232213246356398416
119.10000 8.15570333465722623816
119.20000 8.16923142631018869827
119.30000 8.18289987210438742027
119.40000 8.19670801873959641168
119.50000 8.21065602406123210015
119.60000 8.22474828751628118784
119.70000 8.23898750633304456159
119.80000 8.25337788546398740500
119.90000 8.26792359339761920129
120.00000 8.28262693337536481850
120.10000 8.29749218924808630036
120.20000 8.31251697183777183294
120.30000 8.32770133496182726784
120.40000 8.34304467936484204466
120.50000 8.35854179937691045581
120.60000 8.37418714879199484445
120.70000 8.38997165105085441491
120.80000 8.40588542662919002505
120.90000 8.42191347807693878115
121.00000 8.43804084716410933777
121.10000 8.45425034235283335568
121.20000 8.47052245336313360982
121.30000 8.48684172398101224304
121.40000 8.50319265720199944241
121.50000 8.51955747872546488167
121.60000 8.53592610586888808500
121.70000 8.55228038819764140688
121.80000 8.56861033860946439058
121.90000 8.58489575042731663339
122.00000 8.60112206450629323935
122.10000 8.61727256980472911395
122.20000 8.63333089025018199551
122.30000 8.64928587285777021564
122.40000 8.66512768487112369798
122.50000 8.68085303312128421613
122.60000 8.69646241438724324232
122.70000 8.71195843561721775045
122.80000 8.72734501875684985801
122.90000 8.74262619068235125465
123.00000 8.75780215235751943165
123.10000 8.77287037440386440365
123.20000 8.78782781095135022332
123.30000 8.80266990286884493940
123.40000 8.81738707702973647784
123.50000 8.83198325211166826519
123.60000 8.84645315074131842881
123.70000 8.86079739187202045348
123.80000 8.87501919703388585295
123.90000 8.88911949581672571633
124.00000 8.90310266724409957255
124.10000 8.91697173567332779173
124.20000 8.93072763773809194313
124.30000 8.94437475383304811134
124.40000 8.95791884282069168601
124.50000 8.97136844947497404923
124.60000 8.98473225850659391812
124.70000 8.99802038860359551252
124.80000 9.01124645896942494673
124.90000 9.02442385917538782355
125.00000 9.03756670522182093398
125.10000 9.05068887068089419913
125.20000 9.06380653102271374822
125.30000 9.07692776389913769594
125.40000 9.09006650953137966092
125.50000 9.10322772357156843634
125.60000 9.11642078213451049126
125.70000 9.12964787350930638290
125.80000 9.14291456592294752697
125.90000 9.15622258386000574841
126.00000 9.16957678246782554308
126.10000 9.18298554819324541443
126.20000 9.19645112706901737710
126.30000 9.20998222348561322129
126.40000 9.22358259262099305889
126.50000 9.23725559997654281646
126.60000 9.25100207927519601203
126.70000 9.26482225760025036865
126.80000 9.27871106405313172795
126.90000 9.29266621146380141517
127.00000 9.30668576701948178546
127.10000 9.32076300631278791018
127.20000 9.33489943997973660014
127.30000 9.34909223759381892643
127.40000 9.36334312499819692472
127.50000 9.37765139839426959278
127.60000 9.39201749800041631076
127.70000 9.40644228705438876887
127.80000 9.42092332363643643300
127.90000 9.43546252232809199874
128.00000 9.45005665008591363841
128.10000 9.46470487451885633279
128.20000 9.47940665820651456242
128.30000 9.49416186119032836873
128.40000 9.50897115179602382623
128.50000 9.52383358373759069748
128.60000 9.53875193894426630822
128.70000 9.55372425409039111021
128.80000 9.56875006346670129180
128.90000 9.58382835692318730082
129.00000 9.59895665825682327838
129.10000 9.61413217898765941446
129.20000 9.62935001461266854909
129.30000 9.64460540229230943936
129.40000 9.65989400090803273820
129.50000 9.67521133733863200516
129.60000 9.69055567672906980238
129.70000 9.70592209776139713685
129.80000 9.72131109230215921907
129.90000 9.73671987668388249806
130.00000 9.75214924201070663659
130.10000 9.76759652831447578727
130.20000 9.78306073834543868922
130.30000 9.79854043322800194281
130.40000 9.81403010156933439594
130.50000 9.82953006782750525200
130.60000 9.84503494657698002830
130.70000 9.86054400992713991750
130.80000 9.87605590039839740071
130.90000 9.89157252857790048969
131.00000 9.90709162740675372623
131.10000 9.92261709928025994268
131.20000 9.93814811491487079859
131.30000 9.95368280358069276565
131.40000 9.96922412682516632765
131.50000 9.98476901650764277708
131.60000 10.00031676356334224693
131.70000 10.01586427730118555443
131.80000 10.03140951569469124721
131.90000 10.04695184045658696019
132.00000 10.06248951946276563176
132.10000 10.07802134143394240907
132.20000 10.09354609576005255388
132.30000 10.10906557457735556457
132.40000 10.12458101745780885624
132.50000 10.14009472584827483573
132.60000 10.15560822305350650828
132.70000 10.17112721998058580964
132.80000 10.18664974570393285984
132.90000 10.20217920624544802942
133.00000 10.21771370044908823388
133.10000 10.23325207309372400177
133.20000 10.24879422340882010549
133.30000 10.26433842364319162747
133.40000 10.27988572379333407539
133.50000 10.29543917637188510819
133.60000 10.31100346688798277023
133.70000 10.32658427105211784123
133.80000 10.34219062161053962460
133.90000 10.35782931940336618713
134.00000 10.37351033564357133426
134.10000 10.38924318211514384802
134.20000 10.40503631649664161805
134.30000 10.42089986292215553405
134.40000 10.43684047256505688897
134.50000 10.45286553623545852986
134.60000 10.46897976032521518600
134.70000 10.48518739868949600263
134.80000 10.50149217471826715068
134.90000 10.51789605962889329027
135.00000 10.53440314227483891388
135.10000 10.55101526677508888154
135.20000 10.56773654015555972594
135.30000 10.58457149402856081440
135.40000 10.60152095481478544249
135.50000 10.61858591118064081748
135.60000 10.63576260449592772876
135.70000 10.65304703363436765409
135.80000 10.67043283811687744039
135.90000 10.68791195893557124692
136.00000 10.70547503310721845148
136.10000 10.72311603202935597144
136.20000 10.74082880533406509428
136.30000 10.75861211540006214011
136.40000 10.77646194960321845240
136.50000 10.79437880779107177243
136.60000 10.81236279177895510185
136.70000 10.83041031304059135367
136.80000 10.84851446974907251517
136.90000 10.86667116392370640139
137.00000 10.88486783037171287820
137.10000 10.90309416202877704927
137.20000 10.92133934529620776218
137.30000 10.93959321484235994167
137.40000 10.95784799410144217939
137.50000 10.97609524248222802382
137.60000 10.99433473835434028258
137.70000 11.01255524638496422013
137.80000 11.03075574906044232278
137.90000 11.04892768201611499714
138.00000 11.06706167784032908703
138.10000 11.08514864816349677442
138.20000 11.10317683986821854491
138.30000 11.12113491280525739490
138.40000 11.13901255391064724515
138.50000 11.15680330219857376149
138.60000 11.17449683478544818188
138.70000 11.19208894129411392965
138.80000 11.20957221891156736750
138.90000 11.22694485062396661276
139.00000 11.24420273175759669431
139.10000 11.26134391532365021572
139.20000 11.27836679117725803713
139.30000 11.29527070180130742668
139.40000 11.31205642147076633824
139.50000 11.32872750585016057477
139.60000 11.34528219598230178813
139.70000 11.36172139846647533522
139.80000 11.37804341215417405826
139.90000 11.39424546837332270046
140.00000 11.41032340034505770449
140.10000 11.42627100877447243825
140.20000 11.44208517046233142572
140.30000 11.45775888937299989298
140.40000 11.47328942101980620998
140.50000 11.48867584537896168767
140.60000 11.50391430010781156462
140.70000 11.51900849267969764699
140.80000 11.53395180240081461040
140.90000 11.54874374363341737751
141.00000 11.56338382778367346191
141.10000 11.57786431020056479224
141.20000 11.59217695068609621679
141.30000 11.60632088758573829566
141.40000 11.62028960735527451682
141.50000 11.63408181256458244268
141.60000 11.64769591201753515283
141.70000 11.66113890343606189221
141.80000 11.67441366777895188697
141.90000 11.68752808890216100857
142.00000 11.70048675760602705020
142.10000 11.71329597619342153708
142.20000 11.72595976019570860270
142.30000 11.73848403775551419478
142.40000 11.75086766091870341084
142.50000 11.76311561731623039138
142.60000 11.77522712024485751065
142.70000 11.78720407965124696474
142.80000 11.79904910383976662938
142.90000 11.81076274512488884243
143.00000 11.82234677002455380100
143.10000 11.83380210561584471521
143.20000 11.84513136360834117364
143.30000 11.85633515866627312845
143.40000 11.86741613720573127185
143.50000 11.87837814309167377586
143.60000 11.88922121811672743004
143.70000 11.89994955166962041856
143.80000 11.91056418375116267523
143.90000 11.92106790549798017549
144.00000 11.93146230869783203037
144.10000 11.94174966260643901294
144.20000 11.95193499286977380437
144.30000 11.96202538523865531091
144.40000 11.97203048575157112224
144.50000 11.98196216668209147287
144.60000 11.99183725912043054190
144.70000 12.00167137897755472450
144.80000 12.01148392233424254521
144.90000 12.02128999106539314500
145.00000 12.03110726025377100660
145.10000 12.04094723716224080024
145.20000 12.05082177961673284325
145.30000 12.06073947785039422787
145.40000 12.07070876539422601274
145.50000 12.08073995335397491478
145.60000 12.09084076921017928926
145.70000 12.10102444802653888101
145.80000 12.11130214281709677470
145.90000 12.12168518058116373220
146.00000 12.13218574563961248619
146.10000 12.14280881390450781892
146.20000 12.15355799559178472594
146.30000 12.16443161113193977251
146.40000 12.17542608551552909471
146.50000 12.18653356360343349298
146.60000 12.19775049933289953748
146.70000 12.20907454530874752001
146.80000 12.22051053863078177084
146.90000 12.23206917333506579937
147.00000 12.24376542188758204730
147.10000 12.25561665751887002941
147.20000 12.26764149457042129779
147.30000 12.27985375000883306529
147.40000 12.29226002692625275071
147.50000 12.30486285705281641762
147.60000 12.31765405292558133224
147.70000 12.33062049445306706054
147.80000 12.34374574021334093033
147.90000 12.35701370589585451237
148.00000 12.37040676748169829558
148.10000 12.38390866634581571436
148.20000 12.39750984121771124960
148.30000 12.41119779784715219007
148.40000 12.42496703466407592062
148.50000 12.43880927322229665836
148.60000 12.45271651324051462284
148.70000 12.46668053884280777434
148.80000 12.48069171847045503330
148.90000 12.49473977204083270378
149.00000 12.50881179616397458251
149.10000 12.52289503804635423967
149.20000 12.53697808733069454111
149.30000 12.55104522799248779760
149.40000 12.56508359563162635785
149.50000 12.57908041054460387616
149.60000 12.59302724909272956981
149.70000 12.60691298332454581553
149.80000 12.62073461212892313942
149.90000 12.63448752322728759122
150.00000 12.64816906168280152626
150.10000 12.66177920806839057558
150.20000 12.67531216949065913615
150.30000 12.68877150024268503849
150.40000 12.70215285601684924078
150.50000 12.71545647134930818956
150.60000 12.72868293711501794983
150.70000 12.74182841641375266561
150.80000 12.75489125446959661377
