# Supplementary material for: Direct tracking of H2 roaming reaction in real time
Source: Nat Commun. 2024 Aug 6;15:6656. doi: 10.1038/s41467-024-49671-6 (PMC11303762; doi:10.1038/s41467-024-49671-6)
Supplement: Supplementary file 8 — Source Data [file 41467_2024_49671_MOESM8_ESM.zip › SourceData/Data-Fig7-SuppInfo/FigS7.R35.dat]

# Bond Length
# X-Axis:  Time in Trajectory (femtosec)
# Y-Axis:  Bond Length (Angstroms)
#                  X                   Y
0 1.09375621605730771727
.10000 1.09873346746333343862
.20000 1.10415788545569876756
.30000 1.10998842910861012272
.40000 1.11618361288723460634
.50000 1.12270801962798858418
.60000 1.12953133183723593422
.70000 1.13662645817216484501
.80000 1.14397074475180526794
.90000 1.15153947916213450158
1.00000 1.15931169604166419795
1.10000 1.16726716222551210771
1.20000 1.17538705895462367898
1.30000 1.18365979200190795363
1.40000 1.19207861354107011762
1.50000 1.20064039202543906418
1.60000 1.20934482069466027047
1.70000 1.21819059608379837468
1.80000 1.22716866707474241965
1.90000 1.23625991225550948057
2.00000 1.24544274719514907133
2.10000 1.25468467443417830248
2.20000 1.26395596932567235690
2.30000 1.27323023671172685514
2.40000 1.28248496413954109171
2.50000 1.29170548522060554111
2.60000 1.30088465549602052333
2.70000 1.31001498035098820010
2.80000 1.31909067800928682023
2.90000 1.32810210257344295795
3.00000 1.33703358372705058989
3.10000 1.34587225569553962776
3.20000 1.35459969182522701473
3.30000 1.36320414961552988958
3.40000 1.37167473060233926582
3.50000 1.38000198924349380808
3.60000 1.38818599371049699407
3.70000 1.39622513894858661508
3.80000 1.40412229495225949139
3.90000 1.41187890810579077791
4.00000 1.41949805852561841395
4.10000 1.42698191078548714726
4.20000 1.43433507407648649467
4.30000 1.44155515747299797866
4.40000 1.44864720518213129226
4.50000 1.45560797494689482757
4.60000 1.46243870765717904667
4.70000 1.46913859220462927705
4.80000 1.47570522696980374963
4.90000 1.48213557385753345259
5.00000 1.48842631248275102508
5.10000 1.49457473186254557392
5.20000 1.50057411269220554949
5.30000 1.50641939473740180599
5.40000 1.51210425305929220509
5.50000 1.51761996541756131444
5.60000 1.52295780648644366834
5.70000 1.52811085306989427192
5.80000 1.53307019495651274630
5.90000 1.53783020671074087209
6.00000 1.54238522105633519973
6.10000 1.54673129887191459781
6.20000 1.55086929028013189297
6.30000 1.55479390500799172640
6.40000 1.55850603526389977210
6.50000 1.56200382808493782513
6.60000 1.56528656193969799249
6.70000 1.56835135895021941986
6.80000 1.57120236065314005752
6.90000 1.57383928717928502472
7.00000 1.57626397643732250587
7.10000 1.57847976627798431846
7.20000 1.58049109570506597017
7.30000 1.58230120223995279627
7.40000 1.58391369259344430985
7.50000 1.58533150192980143152
7.60000 1.58655326767083367285
7.70000 1.58757861466605804112
7.80000 1.58841033750759756253
7.90000 1.58904513447982338926
8.00000 1.58948528614013914060
8.10000 1.58973143016548553109
8.20000 1.58978395941020866748
8.30000 1.58964579170486907561
8.40000 1.58931536789084122918
8.50000 1.58879281272700878239
8.60000 1.58807664788762636096
8.70000 1.58716771580762692881
8.80000 1.58606092886685787623
8.90000 1.58475825142070170575
9.00000 1.58326296661199020164
9.10000 1.58157537565586800583
9.20000 1.57970367506567509409
9.30000 1.57765034851864435545
9.40000 1.57541746305098446436
9.50000 1.57301119955898597537
9.60000 1.57042946529444613576
9.70000 1.56767199658697737420
9.80000 1.56473881663266729352
9.90000 1.56162761022146377776
10.00000 1.55834098549868090158
10.10000 1.55487831684444040291
10.20000 1.55124547704191550367
10.30000 1.54744893968104808676
10.40000 1.54349615468293279451
10.50000 1.53939319494793142339
10.60000 1.53515005328469438189
10.70000 1.53076948329982068531
10.80000 1.52625763088935938659
10.90000 1.52161646851300870113
11.00000 1.51684225842603686342
11.10000 1.51193483961743536508
11.20000 1.50688960456365216774
11.30000 1.50170078168022540321
11.40000 1.49636730335135296954
11.50000 1.49088756371900828864
11.60000 1.48526447723259038428
11.70000 1.47950369421404284643
11.80000 1.47361181233423885716
11.90000 1.46759872381008835490
12.00000 1.46147175859610780232
12.10000 1.45523850416933374928
12.20000 1.44890221894163720685
12.30000 1.44246673756658943625
12.40000 1.43593388611941322902
12.50000 1.42931196060272300514
12.60000 1.42260284447170989058
12.70000 1.41581996093641793237
12.80000 1.40897118059313051372
12.90000 1.40207300320739361991
13.00000 1.39513292833371257935
13.10000 1.38816348229522303624
13.20000 1.38117231387723668054
13.30000 1.37416371392530955594
13.40000 1.36714215898311028568
13.50000 1.36011377131694391207
13.60000 1.35308083632981810108
13.70000 1.34604874720754448611
13.80000 1.33902128045711058445
13.90000 1.33200516796482437671
14.00000 1.32499998983962260255
14.10000 1.31800889852572694988
14.20000 1.31103039060351305038
14.30000 1.30406338075723911495
14.40000 1.29710552475656351280
14.50000 1.29015868066722707301
14.60000 1.28322276837577971647
14.70000 1.27630242656746523949
14.80000 1.26940183270743705035
14.90000 1.26252749935397446771
15.00000 1.25568140718018119422
15.10000 1.24887247178685142158
15.20000 1.24210623239882344614
15.30000 1.23539060313327622461
15.40000 1.22873792899788032871
15.50000 1.22216023277923750320
15.60000 1.21566821939006038984
15.70000 1.20927496096834817412
15.80000 1.20298956970790066779
15.90000 1.19682338192483522351
16.00000 1.19077887763639811717
16.10000 1.18486528567808078896
16.20000 1.17908942315585207695
16.30000 1.17345903307955322927
16.40000 1.16799006427152452896
16.50000 1.16269037009515134282
16.60000 1.15757145286889310019
16.70000 1.15264261171752625779
16.80000 1.14790544181217295943
16.90000 1.14335944812644111897
17.00000 1.13900274793786164947
17.10000 1.13483301997518560043
17.20000 1.13084619170292119793
17.30000 1.12704515254891185748
17.40000 1.12343275781241130764
17.50000 1.12001629258729982101
17.60000 1.11680387501208107153
17.70000 1.11380591867793555911
17.80000 1.11102854670210882030
17.90000 1.10848429974041580919
18.00000 1.10618463595052702214
18.10000 1.10414512296346262492
18.20000 1.10238220677676034413
18.30000 1.10091629244416216878
18.40000 1.09976643031190945694
18.50000 1.09894805759371539097
18.60000 1.09847158303253343650
18.70000 1.09834168895612807837
18.80000 1.09855989607394643869
18.90000 1.09912309714426436485
19.00000 1.10003165415046125389
19.10000 1.10129077337004871503
19.20000 1.10290598185747455850
19.30000 1.10488782365903553295
19.40000 1.10724398609204466520
19.50000 1.10997398771908164028
19.60000 1.11306899827369192611
19.70000 1.11650638188726892740
19.80000 1.12025732004481898855
19.90000 1.12428251171580535263
20.00000 1.12855099352222449762
20.10000 1.13303196070013841423
20.20000 1.13770813689188318119
20.30000 1.14256914297735172119
20.40000 1.14761458366997062137
20.50000 1.15284239726078776791
20.60000 1.15825482614751059797
20.70000 1.16384669601842320992
20.80000 1.16961032260321642563
20.90000 1.17553326541872050929
21.00000 1.18160425373345707163
21.10000 1.18780849413068266709
21.20000 1.19413550646189228870
21.30000 1.20057621340004900165
21.40000 1.20712138808862135080
21.50000 1.21376147790000321792
21.60000 1.22048814452783604251
21.70000 1.22728868458321573494
21.80000 1.23415040443132375939
21.90000 1.24106415161747380156
22.00000 1.24801887817893203534
22.10000 1.25500543628822580491
22.20000 1.26201732031973317129
22.30000 1.26904382664311479640
22.40000 1.27607352082942305679
22.50000 1.28309382257300264815
22.60000 1.29008776226309502962
22.70000 1.29703669047178461072
22.80000 1.30392484880072747235
22.90000 1.31073968962872258024
23.00000 1.31747083573717107159
23.10000 1.32411704955604283616
23.20000 1.33067587852564607912
23.30000 1.33715148445193000129
23.40000 1.34354562673435099086
23.50000 1.34985849133307303131
23.60000 1.35608644487215489606
23.70000 1.36222314815855335324
23.80000 1.36826097908915022891
23.90000 1.37419094731591067922
24.00000 1.38000668076426354668
24.10000 1.38570203768919961850
24.20000 1.39127515550806843263
24.30000 1.39672385759354737242
24.40000 1.40205124648066983557
24.50000 1.40725642533974596168
24.60000 1.41234010889622475523
24.70000 1.41730298073312468427
24.80000 1.42214303417623925019
24.90000 1.42686085353092506796
25.00000 1.43145182193009905016
25.10000 1.43591803231347436129
25.20000 1.44025733555014396947
25.30000 1.44446839910120567510
25.40000 1.44854945126012180613
25.50000 1.45249980104129446314
25.60000 1.45631283772752618003
25.70000 1.45998959578142199855
25.80000 1.46352504229138491362
25.90000 1.46692048958012717506
26.00000 1.47017462074271979999
26.10000 1.47329011617332178449
26.20000 1.47626867984659215285
26.30000 1.47911211959168261018
26.40000 1.48182288448687415997
26.50000 1.48439895841347180594
26.60000 1.48684087263869632970
26.70000 1.48914586838428961206
26.80000 1.49130867239280815495
26.90000 1.49333002394715147574
27.00000 1.49520776787876540244
27.10000 1.49694244962389920195
27.20000 1.49853569357189486999
27.30000 1.49998988673190726949
27.40000 1.50130689021831908729
27.50000 1.50249122968555127603
27.60000 1.50354461788767678725
27.70000 1.50446715030272429009
27.80000 1.50525867526282671147
27.90000 1.50591804510106060419
28.00000 1.50644268017936878951
28.10000 1.50683040970740964137
28.20000 1.50708418154328724942
28.30000 1.50720109083725121884
28.40000 1.50718434302145004733
28.50000 1.50703749056285922246
28.60000 1.50676368838547473140
28.70000 1.50636661371327531158
28.80000 1.50584929551432868477
28.90000 1.50521642516981590370
29.00000 1.50447267048358176548
29.10000 1.50361945516809538254
29.20000 1.50265987645541397812
29.30000 1.50159677848815325699
29.40000 1.50043258851106003295
29.50000 1.49916903896725401924
29.60000 1.49780947684977611106
29.70000 1.49635426045772997625
29.80000 1.49480761946980990092
29.90000 1.49317316971609157024
30.00000 1.49145474469324747258
30.10000 1.48965909519728707626
30.20000 1.48779006322599157222
30.30000 1.48585428333904936789
30.40000 1.48385709351338816855
30.50000 1.48180299208093111475
30.60000 1.47969168799618523774
30.70000 1.47752332774139305634
30.80000 1.47529648525440471883
30.90000 1.47300926240332922083
31.00000 1.47065983565507084939
31.10000 1.46824986574458776621
31.20000 1.46578206213645553672
31.30000 1.46326331691633683214
31.40000 1.46069665762984478734
31.50000 1.45808427540660351228
31.60000 1.45542682666872675725
31.70000 1.45272114924131258756
31.80000 1.44995600877095578178
31.90000 1.44712395433459672933
32.00000 1.44421237402537165770
32.10000 1.44121506739938019564
32.20000 1.43812366781511526586
32.30000 1.43493459191873968844
32.40000 1.43164699948695453548
32.50000 1.42825975445820078600
32.60000 1.42477719146328279506
32.70000 1.42119917183517947615
32.80000 1.41752739397198246879
32.90000 1.41376345177614490487
33.00000 1.40990919175136949668
33.10000 1.40596922066523205947
33.20000 1.40194774555616016369
33.30000 1.39785050986648783351
33.40000 1.39368394069171938636
33.50000 1.38945540757845122001
33.60000 1.38517419613491212334
33.70000 1.38084768297955296239
33.80000 1.37648236099195982395
33.90000 1.37208632033775484325
34.00000 1.36766304744736011310
34.10000 1.36321663257495505074
34.20000 1.35874945592555804342
34.30000 1.35426334811586775070
34.40000 1.34975890400434106563
34.50000 1.34523935550146614048
34.60000 1.34070826680266277830
34.70000 1.33616824541260521605
34.80000 1.33162326344090279264
34.90000 1.32707887521051287360
35.00000 1.32253685884893204363
35.10000 1.31799770211180565623
35.20000 1.31346232001492909214
35.30000 1.30892875545271752578
35.40000 1.30439497763024218108
35.50000 1.29986240658386609100
35.60000 1.29532978817095069536
35.70000 1.29080092430591325479
35.80000 1.28627923097397479513
35.90000 1.28176987467485753825
36.00000 1.27727986787391274532
36.10000 1.27281480627701687653
36.20000 1.26838032197089844318
36.30000 1.26398017304861234124
36.40000 1.25961573891643637242
36.50000 1.25529027710008174029
36.60000 1.25100325941182103700
36.70000 1.24675577029585068610
36.80000 1.24254514393441657359
36.90000 1.23837179677389294135
37.00000 1.23423596539316581365
37.10000 1.23013779558958353305
37.20000 1.22607901257871631508
37.30000 1.22206262573936856323
37.40000 1.21809381477905879726
37.50000 1.21417900895584585130
37.60000 1.21032374705819930053
37.70000 1.20653512569713443879
37.80000 1.20281818963174979082
37.90000 1.19917781464801957867
38.00000 1.19561339807732164774
38.10000 1.19212682953031469805
38.20000 1.18871759380266598290
38.30000 1.18538735641181865948
38.40000 1.18214005050374636226
38.50000 1.17898321819184517177
38.60000 1.17592741426586360539
38.70000 1.17298609578545303402
38.80000 1.17017497143760513777
38.90000 1.16750640919354271440
39.00000 1.16499069922853890567
39.10000 1.16263128299560217880
39.20000 1.16042852429091900532
39.30000 1.15837462501429130709
39.40000 1.15645954915595729192
39.50000 1.15467142925509332964
39.60000 1.15299783797975961339
39.70000 1.15143163452894588256
39.80000 1.14996306380205099177
39.90000 1.14858867860126498810
40.00000 1.14730786091353875984
40.10000 1.14612075837190908109
40.20000 1.14503077488467531581
40.30000 1.14404516336593985008
40.40000 1.14317215638503022455
40.50000 1.14241901998566182835
40.60000 1.14179173638890906101
40.70000 1.14129399551386407878
40.80000 1.14092433083268059473
40.90000 1.14067806714164536004
41.00000 1.14055402777641357992
41.10000 1.14055147301732945506
41.20000 1.14067491536283027003
41.30000 1.14092882734375679372
41.40000 1.14132387932523342959
41.50000 1.14186639161593682488
41.60000 1.14255951678019819467
41.70000 1.14340015049587954827
41.80000 1.14438035735545548553
41.90000 1.14548557044643735660
42.00000 1.14670662818961677090
42.10000 1.14803048607386729100
42.20000 1.14945237174317057476
42.30000 1.15096963719335359363
42.40000 1.15257913254969179144
42.50000 1.15428092892891546724
42.60000 1.15606987904105519948
42.70000 1.15793993886988801799
42.80000 1.15988307917393122042
42.90000 1.16189000873275435873
43.00000 1.16395094514373757606
43.10000 1.16605405922624359260
43.20000 1.16819155609257850858
43.30000 1.17035352933376502891
43.40000 1.17253401606051497954
43.50000 1.17472618919303914529
43.60000 1.17693027320228278678
43.70000 1.17914419889553796676
43.80000 1.18137082659510430285
43.90000 1.18361363384425409380
44.00000 1.18587269484797566107
44.10000 1.18814610198157027829
44.20000 1.19042633169843819613
44.30000 1.19270420039295577220
44.40000 1.19496669632421137195
44.50000 1.19720535768137957326
44.60000 1.19941613406940628830
44.70000 1.20159714584131731783
44.80000 1.20375401340514748873
44.90000 1.20589469269791547582
45.00000 1.20802701833030208099
45.10000 1.21015865346036343582
45.20000 1.21229644481125160148
45.30000 1.21444419935582054720
45.40000 1.21660432180228588895
45.50000 1.21878040555507783401
45.60000 1.22097282903756707635
45.70000 1.22318474991597242362
45.80000 1.22541731382823214948
45.90000 1.22767233613004410648
46.00000 1.22994695517611652811
46.10000 1.23223984359377050618
46.20000 1.23454719173671121351
46.30000 1.23686551481395906852
46.40000 1.23919064468587721823
46.50000 1.24151805164202103114
46.60000 1.24384656691973065878
46.70000 1.24617481177120571746
46.80000 1.24850473672509548873
46.90000 1.25083934281625472063
47.00000 1.25317922954619703511
47.10000 1.25553115288868877990
47.20000 1.25789668748828494559
47.30000 1.26027926902373507224
47.40000 1.26268302936643604832
47.50000 1.26511024290889369116
47.60000 1.26756452331232432611
47.70000 1.27005412622848479921
47.80000 1.27258408519240880847
47.90000 1.27516399020204456211
48.00000 1.27780657557589677634
48.10000 1.28052086396473837383
48.20000 1.28331432085985855720
48.30000 1.28619481056681300855
48.40000 1.28916095038943837844
48.50000 1.29221362444256870635
48.60000 1.29534455635132075850
48.70000 1.29854992650802610562
48.80000 1.30182268623073242247
48.90000 1.30515965823112997411
49.00000 1.30855851698653507331
49.10000 1.31202427752919267389
49.20000 1.31555851564269082496
49.30000 1.31916685234696524343
49.40000 1.32285277669852588929
49.50000 1.32661656135486262819
49.60000 1.33045727668459914361
49.70000 1.33437160751756105401
49.80000 1.33835320929267397935
49.90000 1.34239563212750360915
50.00000 1.34649464464326778844
50.10000 1.35063965323767982434
50.20000 1.35482487859981372575
50.30000 1.35904416530000966705
50.40000 1.36328592280783124060
50.50000 1.36754461888780798931
50.60000 1.37181261564726834961
50.70000 1.37607908879141100041
50.80000 1.38034027869471374054
50.90000 1.38459158032720970320
51.00000 1.38882993626865632882
51.10000 1.39305729787399627979
51.20000 1.39727599373638420783
51.30000 1.40148398950433964634
51.40000 1.40568380379657216850
51.50000 1.40986762628588645808
51.60000 1.41403230788762390285
51.70000 1.41816681083785062608
51.80000 1.42226176369823005939
51.90000 1.42630923711129347786
52.00000 1.43030656086903271954
52.10000 1.43425341888245119148
52.20000 1.43815288148409312290
52.30000 1.44201184009910265368
52.40000 1.44583608182670555456
52.50000 1.44963037202626242436
52.60000 1.45339595159853118396
52.70000 1.45713272379835049808
52.80000 1.46083396630554835959
52.90000 1.46449171437396667846
53.00000 1.46809753469073028070
53.10000 1.47163901516846175248
53.20000 1.47510823835608754964
53.30000 1.47849969487382715523
53.40000 1.48180222288704912038
53.50000 1.48501077462219108304
53.60000 1.48811940928240029457
53.70000 1.49112628780328328030
53.80000 1.49402392478500825378
53.90000 1.49680769342323999159
54.00000 1.49947389312685267571
54.10000 1.50201723469406302282
54.20000 1.50443205136489963044
54.30000 1.50671432915632683313
54.40000 1.50886157105381937021
54.50000 1.51086913063640293570
54.60000 1.51273880431024839893
54.70000 1.51447077285961514193
54.80000 1.51606924954930736171
54.90000 1.51753923891904686393
55.00000 1.51888481597453597034
55.10000 1.52011396777544281599
55.20000 1.52122987488446334416
55.30000 1.52224036964534612226
55.40000 1.52314706279630136048
55.50000 1.52395301428718595516
55.60000 1.52466315140131854634
55.70000 1.52527841800767639393
55.80000 1.52580137045357250524
55.90000 1.52623562752544864054
56.00000 1.52658443107218933801
56.10000 1.52685209325003055451
56.20000 1.52704310087829544537
56.30000 1.52715906442190886797
56.40000 1.52720524011574816230
56.50000 1.52718082322624782230
56.60000 1.52708929747968569802
56.70000 1.52692906856932945089
56.80000 1.52670216987433406870
56.90000 1.52640685299955332714
57.00000 1.52604410925339900543
57.10000 1.52561493306731892384
57.20000 1.52512080330084016594
57.30000 1.52456175219110098203
57.40000 1.52394428387195310874
57.50000 1.52326840536032913545
57.60000 1.52253767910715431331
57.70000 1.52175420384009453867
57.80000 1.52091814204249664476
57.90000 1.52002849964499020902
58.00000 1.51908595756658879069
58.10000 1.51808512407835681287
58.20000 1.51702567109558169137
58.30000 1.51590324560672407051
58.40000 1.51471980407796873830
58.50000 1.51347508773451570149
58.60000 1.51217557539129694805
58.70000 1.51082588469254126689
58.80000 1.50943083674112077549
58.90000 1.50799645661221631399
59.00000 1.50652642794011416572
59.10000 1.50502237543632553130
59.20000 1.50348516505517938549
59.30000 1.50191959105173137094
59.40000 1.50032780927935878875
59.50000 1.49872045632099116951
59.60000 1.49710663990411852023
59.70000 1.49550135882452477295
59.80000 1.49392377687785664348
59.90000 1.49239204524179905587
60.00000 1.49092319717851328359
60.10000 1.48953077563405852577
60.20000 1.48822905902182947531
60.30000 1.48702656783562545735
60.40000 1.48592815843970061027
60.50000 1.48493572204624399358
60.60000 1.48405269915694031596
60.70000 1.48327854110817635060
60.80000 1.48261240308146619794
60.90000 1.48205338552833514317
61.00000 1.48160204871821097249
61.10000 1.48125428901657530356
61.20000 1.48100664209516629702
61.30000 1.48085648906502752982
61.40000 1.48080021823708548506
61.50000 1.48083269617705294642
61.60000 1.48095497207781439015
61.70000 1.48116538410840536359
61.80000 1.48146515340658620568
61.90000 1.48185728954612899997
62.00000 1.48234128732657244299
62.10000 1.48292059803989505444
62.20000 1.48359473025317800230
62.30000 1.48436142687318576117
62.40000 1.48521950910631388729
62.50000 1.48616678104982551113
62.60000 1.48720488307226856011
62.70000 1.48833223730657665278
62.80000 1.48955452226395526458
62.90000 1.49087361700279611595
63.00000 1.49229329151980040655
63.10000 1.49381468410877525420
63.20000 1.49543846362830991615
63.30000 1.49715948791302792184
63.40000 1.49897293727238451434
63.50000 1.50087373436475328305
63.60000 1.50285421329848225568
63.70000 1.50490800924475114576
63.80000 1.50703111308658787092
63.90000 1.50921736553619074768
64.00000 1.51146441939133982380
64.10000 1.51376557262543132524
64.20000 1.51611558356116107827
64.30000 1.51850705278902145769
64.40000 1.52093055577070973645
64.50000 1.52337610207394286798
64.60000 1.52583350986272417754
64.70000 1.52829200136263227123
64.80000 1.53073869913091306806
64.90000 1.53316806765207577486
65.00000 1.53556811434823691444
65.10000 1.53793108753220799181
65.20000 1.54025048557466781926
65.30000 1.54252231704406792352
65.40000 1.54473931523250873722
65.50000 1.54689999955330014861
65.60000 1.54900471377300850355
65.70000 1.55105120043182326921
65.80000 1.55304247783021054108
65.90000 1.55498130741755220624
66.00000 1.55686600753565173342
66.10000 1.55870251087434897992
66.20000 1.56048464016119043631
66.30000 1.56221398524113846828
66.40000 1.56388394022126846572
66.50000 1.56549226013640833969
66.60000 1.56703078849300213741
66.70000 1.56849656647185555769
66.80000 1.56988725404915623195
66.90000 1.57119874712080902931
67.00000 1.57243307929781227939
67.10000 1.57358818313909564005
67.20000 1.57466094559209793084
67.30000 1.57564624266806792649
67.40000 1.57653863003067577861
67.50000 1.57732782914934966286
67.60000 1.57800274572923351425
67.70000 1.57855594505294616751
67.80000 1.57897931079985972056
67.90000 1.57926922442121944871
68.00000 1.57942784668657782912
68.10000 1.57945693263285909704
68.20000 1.57936451765069104961
68.30000 1.57915984571416962052
68.40000 1.57885120897885751341
68.50000 1.57844371835615348936
68.60000 1.57793976265699065499
68.70000 1.57734067025928168704
68.80000 1.57664162039856096144
68.90000 1.57583949705736212074
69.00000 1.57493159045115353226
69.10000 1.57391490216752188930
69.20000 1.57278814833562374475
69.30000 1.57155410378548533126
69.40000 1.57021809298485667398
69.50000 1.56878246069651097434
69.60000 1.56725263016975026546
69.70000 1.56563227676424709048
69.80000 1.56392097375219058732
69.90000 1.56211976739973430245
70.00000 1.56022388080108554656
70.10000 1.55823475625240755955
70.20000 1.55615112359500611581
70.30000 1.55397316275539327603
70.40000 1.55170743281683097053
70.50000 1.54935433573989136076
70.60000 1.54692256180521201938
70.70000 1.54441841915363078850
70.80000 1.54184489674026550575
70.90000 1.53920684445528632790
71.00000 1.53650927172894078830
71.10000 1.53375259817155648070
71.20000 1.53094075123761729461
71.30000 1.52807377213209179536
71.40000 1.52515742870760722003
71.50000 1.52219028452621520468
71.60000 1.51917605887039965556
71.70000 1.51611487628345629923
71.80000 1.51300669770163278018
71.90000 1.50985323045586122956
72.00000 1.50665676435676616252
72.10000 1.50341670122325034652
72.20000 1.50013858868505879122
72.30000 1.49682619125301251524
72.40000 1.49348130310526485680
72.50000 1.49010894000438773288
72.60000 1.48670834666756344272
72.70000 1.48327953492084559266
72.80000 1.47982311222017342838
72.90000 1.47633861793763289744
73.00000 1.47282914587979280659
73.10000 1.46929681038175537175
73.20000 1.46575086979404518448
73.30000 1.46220304739697489114
73.40000 1.45866665696484609814
73.50000 1.45515758385165968938
73.60000 1.45168899428562177138
73.70000 1.44827601165592741443
73.80000 1.44492693072452629126
73.90000 1.44164878845334587268
74.00000 1.43844600599188289449
74.10000 1.43532390747802985238
74.20000 1.43228094470672896682
74.30000 1.42932137430390370553
74.40000 1.42644681139010577550
74.50000 1.42366380377601790034
74.60000 1.42097205512353408842
74.70000 1.41837557011004669940
74.80000 1.41587358013913092437
74.90000 1.41346449075808055829
75.00000 1.41114167942308330077
75.10000 1.40889698545954735817
75.20000 1.40672411593922708295
75.30000 1.40460965570403224392
75.40000 1.40254587911019866216
75.50000 1.40052443431273272448
75.60000 1.39853674043873441601
75.70000 1.39657652300187260451
75.80000 1.39463640392290061574
75.90000 1.39270887677540132780
76.00000 1.39078710110534171577
76.10000 1.38885872683473462055
76.20000 1.38691260049507085008
76.30000 1.38493609203637985051
76.40000 1.38291647458008106556
76.50000 1.38084082490271122487
76.60000 1.37870060061095208039
76.70000 1.37648885865087916446
76.80000 1.37420498143326492600
76.90000 1.37185163404247181003
77.00000 1.36943861615225382835
77.10000 1.36697790936832625905
77.20000 1.36448394972898087219
77.30000 1.36196900160906745946
77.40000 1.35944268732558196066
77.50000 1.35691098495111314357
77.60000 1.35437340049411779637
77.70000 1.35182722383298672788
77.80000 1.34926700427306084775
77.90000 1.34668931466801205922
78.00000 1.34409161668243433769
78.10000 1.34147444477522567526
78.20000 1.33884134554098679433
78.30000 1.33619164195447652859
78.40000 1.33352333967651274851
78.50000 1.33083413207431676541
78.60000 1.32811008277062635964
78.70000 1.32533479913039331618
78.80000 1.32249438875520375494
78.90000 1.31957019029871995665
79.00000 1.31654777564697590430
79.10000 1.31341445685777343662
79.20000 1.31016805528603848645
79.30000 1.30680125794437464644
79.40000 1.30331555152081262963
79.50000 1.29970795389118089369
79.60000 1.29597977116774473209
79.70000 1.29213070726378142212
79.80000 1.28816368970756197138
79.90000 1.28408379176321667330
80.00000 1.27989869595136317569
80.10000 1.27561727647950895883
80.20000 1.27124967787999852063
80.30000 1.26680276730436612983
80.40000 1.26228205322027770640
80.50000 1.25768647583767871253
80.60000 1.25301747611835007478
80.70000 1.24827488594980552865
80.80000 1.24346534479292988457
80.90000 1.23859565282661960423
81.00000 1.23367895586088360575
81.10000 1.22873270795970919331
81.20000 1.22377077850592592093
81.30000 1.21880893992003521076
81.40000 1.21385554638309413624
81.50000 1.20891664318678316390
81.60000 1.20399537163146935412
81.70000 1.19910094635814544502
81.80000 1.19423708195022984724
81.90000 1.18942011033066024917
82.00000 1.18466108721186583929
82.10000 1.17997673557193490966
82.20000 1.17537640025185123673
82.30000 1.17087018663812599443
82.40000 1.16646158483980945886
82.50000 1.16215158806672032185
82.60000 1.15793691943214246924
82.70000 1.15382070017745824804
82.80000 1.14980473867087536890
82.90000 1.14589550618980961251
83.00000 1.14210176438792003120
83.10000 1.13843500780720899262
83.20000 1.13490267628770705970
83.30000 1.13151253329205328780
83.40000 1.12826984198196133474
83.50000 1.12517425382115813857
83.60000 1.12222403369425304783
83.70000 1.11941811954827674211
83.80000 1.11675256433374711996
83.90000 1.11422704431457774592
84.00000 1.11184133856679389072
84.10000 1.10960180624852986042
84.20000 1.10751267279295725447
84.30000 1.10558846155520273682
84.40000 1.10384387325155725575
84.50000 1.10229921705723804800
84.60000 1.10097717934796450530
84.70000 1.09989715961948006114
84.80000 1.09907888441594582387
84.90000 1.09853513284919567928
85.00000 1.09827299190774968269
85.10000 1.09829787548050915821
85.20000 1.09860392884560539423
85.30000 1.09918778763003003080
85.40000 1.10004473046735695001
85.50000 1.10116536047816179023
85.60000 1.10255088350288849605
85.70000 1.10419462385577661351
85.80000 1.10609739613019612243
85.90000 1.10825456521911065845
86.00000 1.11066067141724253997
86.10000 1.11330499754290153819
86.20000 1.11618059395198230618
86.30000 1.11926975156527838689
86.40000 1.12255963224142351127
86.50000 1.12603207359692912079
86.60000 1.12967408494043094960
86.70000 1.13346708702679144004
86.80000 1.13739797917615450632
86.90000 1.14145563705778771715
87.00000 1.14563196947405408899
87.10000 1.14991909522452926349
87.20000 1.15431157274151938565
87.30000 1.15880931971485282838
87.40000 1.16340509392515554689
87.50000 1.16808936414342888237
87.60000 1.17285148870818252459
87.70000 1.17767394592688514652
87.80000 1.18253514051295744147
87.90000 1.18741842682476508719
88.00000 1.19230844595054345358
88.10000 1.19719478313639506102
88.20000 1.20207182918991991491
88.30000 1.20694295259428065480
88.40000 1.21180975396181722597
88.50000 1.21667077790707211511
88.60000 1.22152417332773238900
88.70000 1.22635829535825295855
88.80000 1.23115395141225128587
88.90000 1.23589182965581579250
89.00000 1.24054865796469265294
89.10000 1.24510816341432763091
89.20000 1.24956085546363047071
89.30000 1.25390290565816937180
89.40000 1.25813669627946231365
89.50000 1.26226929918658799645
89.60000 1.26631003095963825662
89.70000 1.27026391443864924112
89.80000 1.27413752151759505429
89.90000 1.27792520830328720767
90.00000 1.28162308880614350455
90.10000 1.28522331516900205975
90.20000 1.28871394546423683837
90.30000 1.29208479546700030038
90.40000 1.29532494687394946350
90.50000 1.29842513296300607306
90.60000 1.30137871499652244773
90.70000 1.30417902387977395348
90.80000 1.30682072167417057681
90.90000 1.30930341068562102787
91.00000 1.31162658412941600457
91.10000 1.31379502402239292390
91.20000 1.31581318519385570108
91.30000 1.31768176106144840271
91.40000 1.31940682658155138105
91.50000 1.32098929277795435127
91.60000 1.32242810436144315935
91.70000 1.32372042201402936578
91.80000 1.32486187271654851558
91.90000 1.32584882383513091081
92.00000 1.32667685002075769242
92.10000 1.32734269813714649446
92.20000 1.32784551373493746499
92.30000 1.32818432449942730078
92.40000 1.32835969219598047844
92.50000 1.32837521815825817520
92.60000 1.32823055650892175971
92.70000 1.32792768784147278958
92.80000 1.32746630669896853695
92.90000 1.32684347622204481335
93.00000 1.32605637065435495007
93.10000 1.32509910159240542743
93.20000 1.32396832746180148189
93.30000 1.32266151449416566140
93.40000 1.32118158008163283656
93.50000 1.31952985915628298070
93.60000 1.31771664433519242088
93.70000 1.31575015120120734873
93.80000 1.31364088815551109123
93.90000 1.31139834448385666703
94.00000 1.30902569572793337126
94.10000 1.30652830408261726260
94.20000 1.30390552154287620379
94.30000 1.30115624906503830693
94.40000 1.29827924936394173271
94.50000 1.29527374125086006855
94.60000 1.29214049154184468657
94.70000 1.28888393737411438034
94.80000 1.28550653427666403285
94.90000 1.28201777349848001239
95.00000 1.27841947244595738752
95.10000 1.27472169639062784722
95.20000 1.27092712723035383324
95.30000 1.26703875089162130961
95.40000 1.26305730388213186564
95.50000 1.25897972441219243012
95.60000 1.25480485261812723035
95.70000 1.25053073329126941533
95.80000 1.24615476303587589344
95.90000 1.24168177150427717793
96.00000 1.23711501455483111438
96.10000 1.23246237157651186442
96.20000 1.22773649913529898282
96.30000 1.22294731249469615080
96.40000 1.21810863138925339444
96.50000 1.21323588711717557732
96.60000 1.20833943634435766933
96.70000 1.20343297714372112015
96.80000 1.19852171454921917071
96.90000 1.19361579895249375841
97.00000 1.18871616313861905862
97.10000 1.18382758066958382552
97.20000 1.17895080725745296043
97.30000 1.17408658676181119210
97.40000 1.16923960714004210472
97.50000 1.16441549867948769071
97.60000 1.15962230645585634146
97.70000 1.15486694842046631324
97.80000 1.15015955548697677200
97.90000 1.14550822564004314529
98.00000 1.14091936463932454370
98.10000 1.13640076497510331445
98.20000 1.13196382028446474548
98.30000 1.12762084923523828927
98.40000 1.12338833526345643642
98.50000 1.11928130236683575183
98.60000 1.11531594757225631629
98.70000 1.11150720012107883780
98.80000 1.10786340344331259076
98.90000 1.10439560026106587165
99.00000 1.10111090183323496145
99.10000 1.09801428985510020091
99.20000 1.09511410137665563711
99.30000 1.09241724782337632221
99.40000 1.08993078225270800909
99.50000 1.08765866887824693143
99.60000 1.08560436635359937188
99.70000 1.08376898882049582291
99.80000 1.08215101848217099943
99.90000 1.08075384459690912542
100.00000 1.07957602197297805675
100.10000 1.07861586419911328875
100.20000 1.07787009154257545898
100.30000 1.07733244250324142923
100.40000 1.07699241546865129258
100.50000 1.07683746601843307149
100.60000 1.07685899011244735951
100.70000 1.07704748186651455538
100.80000 1.07740548418271938922
100.90000 1.07793688408320085649
101.00000 1.07865123255758624289
101.10000 1.07955749866137283016
101.20000 1.08066752918786266269
101.30000 1.08199179753175578313
101.40000 1.08353311579572869093
101.50000 1.08529275934007778673
101.60000 1.08726800937487349582
101.70000 1.08944680061901141001
101.80000 1.09181464529882543612
101.90000 1.09435485465090344250
102.00000 1.09704990374458353534
102.10000 1.09987954196902853385
102.20000 1.10283271216853193232
102.30000 1.10589561163520311710
102.40000 1.10906135853387300313
102.50000 1.11232752875535720061
102.60000 1.11569046836566637399
102.70000 1.11914792267018929583
102.80000 1.12269444420599142822
102.90000 1.12632513340331707258
103.00000 1.13002883959215837351
103.10000 1.13379583851811698206
103.20000 1.13760993139168752599
103.30000 1.14145845986658664739
103.40000 1.14532633864632659987
103.50000 1.14920235749236087268
103.60000 1.15307417971872043822
103.70000 1.15693864732448107461
103.80000 1.16078830741914350142
103.90000 1.16462431362006177206
104.00000 1.16844924820079370018
104.10000 1.17226255013542081506
104.20000 1.17606743955438201732
104.30000 1.17986192870988086645
104.40000 1.18364326871655042585
104.50000 1.18740559124715258349
104.60000 1.19114828749530593446
104.70000 1.19486549463820403687
104.80000 1.19855763241114108721
104.90000 1.20222266136103090842
105.00000 1.20585921040351970270
105.10000 1.20946116708681473896
105.20000 1.21302210955695279940
105.30000 1.21653171536832528236
105.40000 1.21997986124484858235
105.50000 1.22335916168392673708
105.60000 1.22666729569349813981
105.70000 1.22990266217697081623
105.80000 1.23307584350395900536
105.90000 1.23619677719770811575
106.00000 1.23927631923070328633
106.10000 1.24232442650943638281
106.20000 1.24534992563576282569
106.30000 1.24835584683614952018
106.40000 1.25133980087344780340
106.50000 1.25429671171178631931
106.60000 1.25722254912525332099
106.70000 1.26011141185769760490
106.80000 1.26295858228407474565
106.90000 1.26576811887248921971
107.00000 1.26853949662160696950
107.10000 1.27127650325686425785
107.20000 1.27398185123690047015
107.30000 1.27665194325822415990
107.40000 1.27928136766623784045
107.50000 1.28185877525802349987
107.60000 1.28437874893467464284
107.70000 1.28683215271844991307
107.80000 1.28921925233918221998
107.90000 1.29155134334257110864
108.00000 1.29383990167137757817
108.10000 1.29610782590261370584
108.20000 1.29837996047112495473
108.30000 1.30067561309459477387
108.40000 1.30301377546708998712
108.50000 1.30540966142778336647
108.60000 1.30787222127316397865
108.70000 1.31040934815652166118
108.80000 1.31302960009285396155
108.90000 1.31574183604649434283
109.00000 1.31855608123924710068
109.10000 1.32148457993084429331
109.20000 1.32453674082412678085
109.30000 1.32771766758787991959
109.40000 1.33103177576232191166
109.50000 1.33447425353432727814
109.60000 1.33803582025033993482
109.70000 1.34170252538481867463
109.80000 1.34546269824510556737
109.90000 1.34929805872572128295
110.00000 1.35319593796685629867
110.10000 1.35714250914338395430
110.20000 1.36112888739090391843
110.30000 1.36514558976176603256
110.40000 1.36918859536697865383
110.50000 1.37325283713524509870
110.60000 1.37733776570200818697
110.70000 1.38144265309639256121
110.80000 1.38556913989125782636
110.90000 1.38972382811154245532
111.00000 1.39391491419813713104
111.10000 1.39815508529275821534
111.20000 1.40246001955920297813
111.30000 1.40684754793190011800
111.40000 1.41133540446840629804
111.50000 1.41593888986424834336
111.60000 1.42066845881542678810
111.70000 1.42552464294764122467
111.80000 1.43050094860926254472
111.90000 1.43558238639863508183
112.00000 1.44074606534253634240
112.10000 1.44597228507533988626
112.20000 1.45123534128169577180
112.30000 1.45651670150774446929
112.40000 1.46179646699326784219
112.50000 1.46705797117666757865
112.60000 1.47228344031371893984
112.70000 1.47744927903769339515
112.80000 1.48252843088016359295
112.90000 1.48749509340266396725
113.00000 1.49232000446754046720
113.10000 1.49698108667745031066
113.20000 1.50146577432620820962
113.30000 1.50576858651819403666
113.40000 1.50989331291816773844
113.50000 1.51384731336717046075
113.60000 1.51763939554691317982
113.70000 1.52127564171290141642
113.80000 1.52475765375452370607
113.90000 1.52808778204460492309
114.00000 1.53126924342291940386
114.10000 1.53430930302986822501
114.20000 1.53722942207791482278
114.30000 1.54005167285127157190
114.40000 1.54280790365975245090
114.50000 1.54552415614218078128
114.60000 1.54822121154665750174
114.70000 1.55091370500811553051
114.80000 1.55360357743280187131
114.90000 1.55628706700627696246
115.00000 1.55896162934210795796
115.10000 1.56162245907037338561
115.20000 1.56426768801442676862
115.30000 1.56689898331321920607
115.40000 1.56952117768795971095
115.50000 1.57213727256241845008
115.60000 1.57474813523210752205
115.70000 1.57735654525411596936
115.80000 1.57995916410298402370
115.90000 1.58255545910119687027
116.00000 1.58514354929955791685
116.10000 1.58771945528200919630
116.20000 1.59028542638546493095
116.30000 1.59284581656009631496
116.40000 1.59540167837569984173
116.50000 1.59795835285059916983
116.60000 1.60052106801566345392
116.70000 1.60308975141506035391
116.80000 1.60566683471073786764
116.90000 1.60825379392370780130
117.00000 1.61085514199446251759
117.10000 1.61347199794914321283
117.20000 1.61611048794505383594
117.30000 1.61877657972525658850
117.40000 1.62147492238671394137
117.50000 1.62421316430171812593
117.60000 1.62699323845368208094
117.70000 1.62981692457956761764
117.80000 1.63267950627764051688
117.90000 1.63557783455419815737
118.00000 1.63850240952157284277
118.10000 1.64144520803924490911
118.20000 1.64439713421636684631
118.30000 1.64734846962201655483
118.40000 1.65029273755567378731
118.50000 1.65322103269647522350
118.60000 1.65612547415617033011
118.70000 1.65899672516765384963
118.80000 1.66182612667210163825
118.90000 1.66460278638659018676
119.00000 1.66731988265749413152
119.10000 1.66996798676621343189
119.20000 1.67253978195109009490
119.30000 1.67503285700549766857
119.40000 1.67744096344074058742
119.50000 1.67976559008571192960
119.60000 1.68200325932175291965
119.70000 1.68415189049206603917
119.80000 1.68620811316219208849
119.90000 1.68816752174687924245
120.00000 1.69002445187340410858
120.10000 1.69177516514015537785
120.20000 1.69341181384121682877
120.30000 1.69493331110725415467
120.40000 1.69633813268640518408
120.50000 1.69763040368803480027
120.60000 1.69881154672612229687
120.70000 1.69988903390574291921
120.80000 1.70086882514349118750
120.90000 1.70175892312160361417
121.00000 1.70256379913676068974
121.10000 1.70329010106470119178
121.20000 1.70394030336335433485
121.30000 1.70451571452216303701
121.40000 1.70501964857446730832
121.50000 1.70545376575590579684
121.60000 1.70581904952049354231
121.70000 1.70611647194586337245
121.80000 1.70634841054076643693
121.90000 1.70651368230817299825
122.00000 1.70661056971677050491
122.10000 1.70663617408544343792
122.20000 1.70658493460477963988
122.30000 1.70645103701512631475
122.40000 1.70622501307301200870
122.50000 1.70589986022685399597
122.60000 1.70546937642955055201
122.70000 1.70492576526633557705
122.80000 1.70426932349262216015
122.90000 1.70349454208752896726
123.00000 1.70260372883739450595
123.10000 1.70159467538747311396
123.20000 1.70046761204234642723
123.30000 1.69922246046537414523
123.40000 1.69786075243790237039
123.50000 1.69637931110645180492
123.60000 1.69478300555233323946
123.70000 1.69307198626520307800
123.80000 1.69125673435288942828
123.90000 1.68934378828141431681
124.00000 1.68734738615644881675
124.10000 1.68528433667022491555
124.20000 1.68317219294759025554
124.30000 1.68103015211863466443
124.40000 1.67887604116593432313
124.50000 1.67672674668623330814
124.60000 1.67459351007490770103
124.70000 1.67248321967934853178
124.80000 1.67040164473278701330
124.90000 1.66834583660732644872
125.00000 1.66631224257880311596
125.10000 1.66429308284118035025
125.20000 1.66228856718350800308
125.30000 1.66029305537335787532
125.40000 1.65830666293390982081
125.50000 1.65633250440362970013
125.60000 1.65436968225182366583
125.70000 1.65241924270718900388
125.80000 1.65047291136358854206
125.90000 1.64851797208128732004
126.00000 1.64653627439847191481
126.10000 1.64450754848404390046
126.20000 1.64240931305962826362
126.30000 1.64022491385571875174
126.40000 1.63794220365768706204
126.50000 1.63555678810672911468
126.60000 1.63306917553360243442
126.70000 1.63048507523466770308
126.80000 1.62780338386520133195
126.90000 1.62502507816064180271
127.00000 1.62214003106883469821
127.10000 1.61913895508724018841
127.20000 1.61600178096498396154
127.30000 1.61271230282093402277
127.40000 1.60925359540285010978
127.50000 1.60561025561342251909
127.60000 1.60177018269444633834
127.70000 1.59772206316680749528
127.80000 1.59345498224016357053
127.90000 1.58895703857121322737
128.00000 1.58421056232370828111
128.10000 1.57920009082604855326
128.20000 1.57390603972092311175
128.30000 1.56830826353303386526
128.40000 1.56238578760624931639
128.50000 1.55612293338894019398
128.60000 1.54950325382201117854
128.70000 1.54252361332784789236
128.80000 1.53518381369626223661
128.90000 1.52749307810215624557
129.00000 1.51946788882325512604
129.10000 1.51112744781140151190
129.20000 1.50249602315247410441
129.30000 1.49358938258177237218
129.40000 1.48443171809652464054
129.50000 1.47504159663787109078
129.60000 1.46544287627358576613
129.70000 1.45567007787994323394
129.80000 1.44575867682646124245
129.90000 1.43575536921614888314
130.00000 1.42570586314498966501
130.10000 1.41565302169210941150
130.20000 1.40563670293998797532
130.30000 1.39568000877027682673
130.40000 1.38579866939682114849
130.50000 1.37600059988686051444
130.60000 1.36628381308021065202
130.70000 1.35664617465314072214
130.80000 1.34708197343628646747
130.90000 1.33758829706191732963
131.00000 1.32815848969089528611
131.10000 1.31879006012860136357
131.20000 1.30947373725668893233
131.30000 1.30020602969337132666
131.40000 1.29097402188618807233
131.50000 1.28176858365307112874
131.60000 1.27258122158312551457
131.70000 1.26340136064751806171
131.80000 1.25422052573739997774
131.90000 1.24503176731720383842
132.00000 1.23583052908924369232
132.10000 1.22661605591766162891
132.20000 1.21739516281403057002
132.30000 1.20818370733800246856
132.40000 1.19900339941719931722
132.50000 1.18988862714247336401
132.60000 1.18087444629393179192
132.70000 1.17199802482342093749
132.80000 1.16329262171347068163
132.90000 1.15478412591661477168
133.00000 1.14648981900276811834
133.10000 1.13842180307388702085
133.20000 1.13059051761369376876
133.30000 1.12300650298829525522
133.40000 1.11568258536960233401
133.50000 1.10863499327822049403
133.60000 1.10188612647632513877
133.70000 1.09545553889740317474
133.80000 1.08936428022677519770
133.90000 1.08362927576408713414
134.00000 1.07826873258478565603
134.10000 1.07329449744885955974
134.20000 1.06872190927294084364
134.30000 1.06455710276762514304
134.40000 1.06080893700090969774
134.50000 1.05747654374269692356
134.60000 1.05455618206238779793
134.70000 1.05203511671046418544
134.80000 1.04990320515655156275
134.90000 1.04814791289493106541
135.00000 1.04676316586800091702
135.10000 1.04574758827596633382
135.20000 1.04510950241637359250
135.30000 1.04485319751628266718
135.40000 1.04498545615333804989
135.50000 1.04550105208077146152
135.60000 1.04638966559499238968
135.70000 1.04762691433353314741
135.80000 1.04918590527370315031
135.90000 1.05103854978778014372
136.00000 1.05316607327572036633
136.10000 1.05555680217646269497
136.20000 1.05821556100305007752
136.30000 1.06115368435538120219
136.40000 1.06438913948470932338
136.50000 1.06794076873485825360
136.60000 1.07181574256305827036
136.70000 1.07601455658462167479
136.80000 1.08052793905479371459
136.90000 1.08533774127411601773
137.00000 1.09042332097218096869
137.10000 1.09576080344754073521
137.20000 1.10132721526801470393
137.30000 1.10709457320185613851
137.40000 1.11303624513310436938
137.50000 1.11912394663549220293
137.60000 1.12532288488015740699
137.70000 1.13160460611867429778
137.80000 1.13793913328657433952
137.90000 1.14430472390399577516
138.00000 1.15068630113728215878
138.10000 1.15707667462834976984
138.20000 1.16347583538163782527
138.30000 1.16987884593106477796
138.40000 1.17628613257829406411
138.50000 1.18268986973677930459
138.60000 1.18908144679285951761
138.70000 1.19544792302718063654
138.80000 1.20177419797605906163
138.90000 1.20804707033335418788
139.00000 1.21425265580150163408
139.10000 1.22038136447792417115
139.20000 1.22641699366895597497
139.30000 1.23235113388920123961
139.40000 1.23816353640300682212
139.50000 1.24384332683220196628
139.60000 1.24937020144391149953
139.70000 1.25473157852107954348
139.80000 1.25991185199282890149
139.90000 1.26490625063599080943
140.00000 1.26970378135413930884
140.10000 1.27429954909942583719
140.20000 1.27868321430837591174
140.30000 1.28285185806779732005
140.40000 1.28679592486493366264
140.50000 1.29051780129915294400
140.60000 1.29401726271715556275
140.70000 1.29730387368187566049
140.80000 1.30038938889126590719
140.90000 1.30328932147624074669
141.00000 1.30602067222307013527
141.10000 1.30859523000811828574
141.20000 1.31102264268280279004
141.30000 1.31330496442220151991
141.40000 1.31544244213724531931
141.50000 1.31742902098443239053
141.60000 1.31925814511451851790
141.70000 1.32092035881880479100
141.80000 1.32240852243359351393
141.90000 1.32371041982905007273
142.00000 1.32481472968638146856
142.10000 1.32571008334439396765
142.20000 1.32638200164583053648
142.30000 1.32681793107683014912
142.40000 1.32700846222810500960
142.50000 1.32694757456803846407
142.60000 1.32663617073898599472
142.70000 1.32608257850482297933
142.80000 1.32529977222740063368
142.90000 1.32430671796755603409
143.00000 1.32312460032832886634
143.10000 1.32177109816412614734
143.20000 1.32026116107268716397
143.30000 1.31860759125829394718
143.40000 1.31681590201743842701
143.50000 1.31488728104008976302
143.60000 1.31282447326251501442
143.70000 1.31062150809339307133
143.80000 1.30827704735847139297
143.90000 1.30578641155895017224
144.00000 1.30314175450063758595
144.10000 1.30033744210877816282
144.20000 1.29736784212535497853
144.30000 1.29422682994829001497
144.40000 1.29091335444870195207
144.50000 1.28742909514194217623
144.60000 1.28377890479825224459
144.70000 1.27997036869140060573
144.80000 1.27601059128284668011
144.90000 1.27190917627399795405
145.00000 1.26766758956478807658
145.10000 1.26329015684046236456
145.20000 1.25878290201448160597
145.30000 1.25415040681291492375
145.40000 1.24940717029797776008
145.50000 1.24457200784526726394
145.60000 1.23966620497374211512
145.70000 1.23471723778401992471
145.80000 1.22975044645692241358
145.90000 1.22478385787084898206
146.00000 1.21982955112138515530
146.10000 1.21489111230183917252
146.20000 1.20996851756399017474
146.30000 1.20505782296991873434
146.40000 1.20016437206492677987
146.50000 1.19528812149456249835
146.60000 1.19044069460767343174
146.70000 1.18563390427905695918
146.80000 1.18087983609679778459
146.90000 1.17618991142077051909
147.00000 1.17157318605155862452
147.10000 1.16703502514963105969
147.20000 1.16258217988837245036
147.30000 1.15822027631448414390
147.40000 1.15396164203625070060
147.50000 1.14981445091197214436
147.60000 1.14578859003831941632
147.70000 1.14189601464100048762
147.80000 1.13813864785666601138
147.90000 1.13452321586338637603
148.00000 1.13105185521531239827
148.10000 1.12773202044812046739
148.20000 1.12457487170797125187
148.30000 1.12160349201444625316
148.40000 1.11883988335820420913
148.50000 1.11631172010868003786
148.60000 1.11404538456967721508
148.70000 1.11205892407327049874
148.80000 1.11036086425900296137
148.90000 1.10895680130021295613
149.00000 1.10784213302121706225
149.10000 1.10701836515615223103
149.20000 1.10648977096989016855
149.30000 1.10627222070926105307
149.40000 1.10638765747860726937
149.50000 1.10686186961788506629
149.60000 1.10772522099887208445
149.70000 1.10899728823112998629
149.80000 1.11068920734605141836
149.90000 1.11280316502470462734
150.00000 1.11533517622641132227
150.10000 1.11827132925153723624
150.20000 1.12160351363081954282
150.30000 1.12532386449190705857
150.40000 1.12942456935999050365
150.50000 1.13389857454756507864
150.60000 1.13873660317432494482
150.70000 1.14392771474206358613
150.80000 1.14945103160160763761
150.90000 1.15528479986581663672
151.00000 1.16140533378015790822
151.10000 1.16778263796906999571
151.20000 1.17439135732727529298
151.30000 1.18121141791679274302
151.40000 1.18821705733632691357
151.50000 1.19539011983285188937
151.60000 1.20271275193580615830
151.70000 1.21017035432454715210
151.80000 1.21774902424514387290
151.90000 1.22543953646803806719
152.00000 1.23323332814557035064
152.10000 1.24112722745494549077
152.20000 1.24911611644434401637
152.30000 1.25719183357552875889
152.40000 1.26534561420427739197
152.50000 1.27356646043031456709
152.60000 1.28183658025272472717
152.70000 1.29014207708259790715
152.80000 1.29846960493266841813
152.90000 1.30680810812299446797
153.00000 1.31515197683043460496
153.10000 1.32349683669210180700
153.20000 1.33184134898342903190
153.30000 1.34018493721351755834
153.40000 1.34852368310052308105
153.50000 1.35685374351622732293
153.60000 1.36517150888743645798
153.70000 1.37347251979134988443
153.80000 1.38175659691061363139
153.90000 1.39002807924336550072
154.00000 1.39829076584163996259
154.10000 1.40655457967403454755
154.20000 1.41482459055460299134
154.30000 1.42310661217984648924
154.40000 1.43139880053079547073
154.50000 1.43969920296463316476
154.60000 1.44800394857127375169
154.70000 1.45630791077058975097
154.80000 1.46461239550879126102
154.90000 1.47292063909125803246
155.00000 1.48123752451421510698
155.10000 1.48956868386691051568
155.20000 1.49791428207524612012
155.30000 1.50626928087742664420
155.40000 1.51462293142880944564
155.50000 1.52295817364102288073
155.60000 1.53125859796182042531
155.70000 1.53950455965482609544
155.80000 1.54768098728840111056
155.90000 1.55577632546520002635
156.00000 1.56378292277093242338
156.10000 1.57169798281381019274
156.20000 1.57952010479670691654
156.30000 1.58725096842370834951
156.40000 1.59489505956160012176
156.50000 1.60246022188415023383
156.60000 1.60996022366299472498
156.70000 1.61741159344367258062
156.80000 1.62483182839117230286
156.90000 1.63223952249325221392
157.00000 1.63965533405225136052
157.10000 1.64709171116031058727
157.20000 1.65455661019682248888
157.30000 1.66204980617609651704
157.40000 1.66956768005463019025
157.50000 1.67710009423081245022
157.60000 1.68464091790060709067
157.70000 1.69217977581963790588
157.80000 1.69971616007467552699
157.90000 1.70724965507772178316
158.00000 1.71478349731270740381
158.10000 1.72231954346050431153
158.20000 1.72985702973540561902
158.30000 1.73739600056204803040
158.40000 1.74492983453117678648
158.50000 1.75245044836366200748
158.60000 1.75994983676637783879
158.70000 1.76742806209078846344
158.80000 1.77488031014403898029
158.90000 1.78231294521304535129
159.00000 1.78973120376273263433
159.10000 1.79713893449365789427
159.20000 1.80453781658074431166
159.30000 1.81192652094945616202
159.40000 1.81930394264427404939
159.50000 1.82666460537122139749
159.60000 1.83401020568425409184
159.70000 1.84134678514559011353
159.80000 1.84868843064589983385
159.90000 1.85605316303251400159
160.00000 1.86345902292752335155
160.10000 1.87092761654987604172
160.20000 1.87847141904475086426
160.30000 1.88609481498385971253
160.40000 1.89380038167305267865
160.50000 1.90158204414035209936
160.60000 1.90943107207853931477
160.70000 1.91734036894887288554
160.80000 1.92530538084247819410
160.90000 1.93332180065321768977
161.00000 1.94138688754482938070
161.10000 1.94949710509274673300
161.20000 1.95764740115629607217
161.30000 1.96582930277351395472
161.40000 1.97403648824914074838
161.50000 1.98226077568063682855
161.60000 1.99049893169200168752
161.70000 1.99875406341325545283
161.80000 2.00703010112479379326
161.90000 2.01533940568704208523
162.00000 2.02369111364407587053
162.10000 2.03209134838102196965
162.20000 2.04054736763104815704
162.30000 2.04905429458006309804
162.40000 2.05760676072567374328
162.50000 2.06619519642481987839
162.60000 2.07481136626441296348
162.70000 2.08344738625505011815
162.80000 2.09209876005316727973
162.90000 2.10076104452767307116
163.00000 2.10943773338086469340
163.10000 2.11813040026741507508
163.20000 2.12684147361715701521
163.30000 2.13557258901939458284
163.40000 2.14432083229795629386
163.50000 2.15308104921668009185
163.60000 2.16184291478844503023
163.70000 2.17059277795790152675
163.80000 2.17931404813280639761
163.90000 2.18798831608100686402
164.00000 2.19660247198827489619
164.10000 2.20514572330696548912
164.20000 2.21361272763710861348
164.30000 2.22200656245948112636
164.40000 2.23033225908988726172
164.50000 2.23859743526298180202
164.60000 2.24680796453212707584
164.70000 2.25496626148108921102
164.80000 2.26307221871530206807
164.90000 2.27112282599796878533
165.00000 2.27911514904666455731
165.10000 2.28704452539713358331
165.20000 2.29491057513795077287
165.30000 2.30271276466128097936
165.40000 2.31044892917047616787
165.50000 2.31811980334688483071
165.60000 2.32571926090080786431
165.70000 2.33324145879096705202
165.80000 2.34067604832514146867
165.90000 2.34801116806096133184
166.00000 2.35523468414105179167
166.10000 2.36233414070152235100
166.20000 2.36930697777113719452
166.30000 2.37614360118491155134
166.40000 2.38284898047295477361
166.50000 2.38942328927525940777
166.60000 2.39587432258559839510
166.70000 2.40220653867938674379
166.80000 2.40842761781603060905
166.90000 2.41454465217874983079
167.00000 2.42056178220594072073
167.10000 2.42648872492022925533
167.20000 2.43233137858989106945
167.30000 2.43809833449206884117
167.40000 2.44379371650595746432
167.50000 2.44942105341098919852
167.60000 2.45497933292706152671
167.70000 2.46045914918841926299
167.80000 2.46585030840985965962
167.90000 2.47113579548150287401
168.00000 2.47629950440107304884
168.10000 2.48132735818714576957
168.20000 2.48621136541244216073
168.30000 2.49095005812902639977
168.40000 2.49554973574280823228
168.50000 2.50002113704044510424
168.60000 2.50437871638716016300
168.70000 2.50863976443191221292
168.80000 2.51281767737136074135
168.90000 2.51691992425702729188
169.00000 2.52095486763964102507
169.10000 2.52492360700002169392
169.20000 2.52882945088730726763
169.30000 2.53267568728805070432
169.40000 2.53646615775748129732
169.50000 2.54020492791861184516
169.60000 2.54389362961956410493
169.70000 2.54753329282288281540
169.80000 2.55112077009791913927
169.90000 2.55465029838175698595
170.00000 2.55812067477748203277
170.10000 2.56152329978803823489
170.20000 2.56486285038810603456
170.30000 2.56814094932034444985
170.40000 2.57136254320914459415
170.50000 2.57454002691160348562
170.60000 2.57768161167918486588
170.70000 2.58079695941350643865
170.80000 2.58389780889047545165
170.90000 2.58699444948090292573
171.00000 2.59010022573664125766
171.10000 2.59323368472742926461
171.20000 2.59641678915115629399
171.30000 2.59966823284722237265
171.40000 2.60301248553920693636
171.50000 2.60646163246344372503
171.60000 2.61002395701284703744
171.70000 2.61369379913657827846
171.80000 2.61746259730564249375
171.90000 2.62131586917582292349
172.00000 2.62524646417417349504
172.10000 2.62924476813285681585
172.20000 2.63332046773080773090
172.30000 2.63748565620156501354
172.40000 2.64175923491676281108
172.50000 2.64615894913778752770
172.60000 2.65069691737210876471
172.70000 2.65536937101903018843
172.80000 2.66016886382894873548
172.90000 2.66507244338479474661
173.00000 2.67005736578448815918
173.10000 2.67510032971382215408
173.20000 2.68018539358269020471
173.30000 2.68530471415833923791
173.40000 2.69045887234445566798
173.50000 2.69565690718477747453
173.60000 2.70090929601310380620
173.70000 2.70622555919679392861
173.80000 2.71161172789708224480
173.90000 2.71707044535488626701
174.00000 2.72259938224576110697
174.10000 2.72819149190283195560
174.20000 2.73383781474907541743
174.30000 2.73953012408953079575
174.40000 2.74525872113995842233
174.50000 2.75101763456016399269
174.60000 2.75679906076540152320
174.70000 2.76260114475959051717
174.80000 2.76841995322331832090
174.90000 2.77425145660446576614
175.00000 2.78009320231210953551
175.10000 2.78593688729734148656
175.20000 2.79177388201713069898
175.30000 2.79759000008954135523
175.40000 2.80336986527732369430
175.50000 2.80909987009184135913
175.60000 2.81476621487238261188
175.70000 2.82036038803270671662
175.80000 2.82587728713137860486
175.90000 2.83131618250487877226
176.00000 2.83668275854703216758
176.10000 2.84198324804422448587
176.20000 2.84722715937365981006
176.30000 2.85241708772577647380
176.40000 2.85754867474449155707
176.50000 2.86261442075421676933
176.60000 2.86759456057825580469
176.70000 2.87246678553225398300
176.80000 2.87720936796420847466
176.90000 2.88179983732475770989
177.00000 2.88622343109919333216
177.10000 2.89047442352635253343
177.20000 2.89455338401937233989
177.30000 2.89846870955182126147
177.40000 2.90223187014838633482
177.50000 2.90584990360720455433
177.60000 2.90933331675145122069
177.70000 2.91268268448075201585
177.80000 2.91589506866776672080
177.90000 2.91896100069288352936
178.00000 2.92187070493185923245
178.10000 2.92460879483427663441
178.20000 2.92716761159640463797
178.30000 2.92954262332006359220
178.40000 2.93173303485600475641
178.50000 2.93374573138130019503
178.60000 2.93559103494355970892
178.70000 2.93727867720225007593
178.80000 2.93882058612549534454
178.90000 2.94022448288374743272
179.00000 2.94149205075264481837
179.10000 2.94262311176541940787
179.20000 2.94361229776765948338
179.30000 2.94444909796756377888
179.40000 2.94512593055645075585
179.50000 2.94563253048033810581
179.60000 2.94596396178330735533
179.70000 2.94611866781855886600
179.80000 2.94609935304904474635
179.90000 2.94591449315844875219
180.00000 2.94557174242522906505
180.10000 2.94508417736081017436
180.20000 2.94445648499956609564
180.30000 2.94369778557955911643
180.40000 2.94281400983395483086
180.50000 2.94180429688601141658
180.60000 2.94066894710727341335
180.70000 2.93940880599041548152
180.80000 2.93802502600267174783
180.90000 2.93652263514688406700
181.00000 2.93491040199781908095
181.10000 2.93320347028756257742
181.20000 2.93141790564532098410
181.30000 2.92957316813712642250
181.40000 2.92768927571950503942
181.50000 2.92578142815146053076
181.60000 2.92386055287542740226
181.70000 2.92193037502453162064
181.80000 2.91999174200304888464
181.90000 2.91804168620994857781
182.00000 2.91607954444198932589
182.10000 2.91411508826916443046
182.20000 2.91216536242913238863
182.30000 2.91025653314806596965
182.40000 2.90842807389335313436
182.50000 2.90671480637815584097
182.60000 2.90515987401485359287
182.70000 2.90379029501047130970
182.80000 2.90262627105884921569
182.90000 2.90166979574502929001
183.00000 2.90091892444497662489
183.10000 2.90036266024337032389
183.20000 2.89998678668213935019
183.30000 2.89978075348516650575
183.40000 2.89973867769683687405
183.50000 2.89985802460361841763
183.60000 2.90013728515823884954
183.70000 2.90057806484259271694
183.80000 2.90117669041063405549
183.90000 2.90192853835445093304
184.00000 2.90283303127151975709
184.10000 2.90388600764510038299
184.20000 2.90508648779102616237
184.30000 2.90643601613402114130
184.40000 2.90793484750621605119
184.50000 2.90957808776908408995
184.60000 2.91135983241285377187
184.70000 2.91326740433160374863
184.80000 2.91528500853381400569
184.90000 2.91739363147416224697
185.00000 2.91957767581494567092
185.10000 2.92182130382728916127
185.20000 2.92411777810162769784
185.30000 2.92646152382736786939
185.40000 2.92885008496952605633
185.50000 2.93127624652641703216
185.60000 2.93373099599486114847
185.70000 2.93620160442483921751
185.80000 2.93867033815993045286
185.90000 2.94111874885425188947
186.00000 2.94353437826178615875
186.10000 2.94590915475851020004
186.20000 2.94823933765662926038
186.30000 2.95052207913599589114
186.40000 2.95275425006636812054
186.50000 2.95492788068913790199
186.60000 2.95702783935322462158
186.70000 2.95903482734826897812
186.80000 2.96092406559860970710
186.90000 2.96267240605133391788
187.00000 2.96425922872106446951
187.10000 2.96567669449570986104
187.20000 2.96691943052132779010
187.30000 2.96799804134723107805
187.40000 2.96892586074138941271
187.50000 2.96972020017054805364
187.60000 2.97039594606560827093
187.70000 2.97096463209190694667
187.80000 2.97142545813183743746
187.90000 2.97177487627545569436
188.00000 2.97200090861123392086
188.10000 2.97208779293815612549
188.20000 2.97202118785633828125
188.30000 2.97178464175501788664
188.40000 2.97136771435411541189
188.50000 2.97076407563626634077
188.60000 2.96996978380673091992
188.70000 2.96898507684258999207
188.80000 2.96781282611302830793
188.90000 2.96645835352563141288
189.00000 2.96492732201077738323
189.10000 2.96322785074890925101
189.20000 2.96136626721130191238
189.30000 2.95935098161708422929
189.40000 2.95718544133217996606
189.50000 2.95487455029194090488
189.60000 2.95242482955891698346
189.70000 2.94983397956715523356
189.80000 2.94710441765014495049
189.90000 2.94422946822610957984
190.00000 2.94120531538228388262
190.10000 2.93802726815732600341
190.20000 2.93468712959661170079
190.30000 2.93118496674843090666
190.40000 2.92752235121305265159
190.50000 2.92369735257344993204
190.60000 2.91971545537334853489
190.70000 2.91558265406316340980
190.80000 2.91129681723282897556
190.90000 2.90685675501167411756
191.00000 2.90225934528342935267
191.10000 2.89750107714250901881
191.20000 2.89258154238960046642
191.30000 2.88750095453023183931
191.40000 2.88226982274959816087
191.50000 2.87690586129699419471
191.60000 2.87142778983296043463
191.70000 2.86586116185728718214
191.80000 2.86022630330136639697
191.90000 2.85453819970954321086
192.00000 2.84880873519072880562
192.10000 2.84304249341739526522
192.20000 2.83724136208342345532
192.30000 2.83141067332328179877
192.40000 2.82555583185928216051
192.50000 2.81969631986513753367
192.60000 2.81385195513445589659
192.70000 2.80805157569051783255
192.80000 2.80232410421403612491
192.90000 2.79669235147343298197
193.00000 2.79117727693674089927
193.10000 2.78579080941552393513
193.20000 2.78053927300029337312
193.30000 2.77542897882939890586
193.40000 2.77046716355274638725
193.50000 2.76566350147699638763
193.60000 2.76103564023411331263
193.70000 2.75660306372281317610
193.80000 2.75238586571305441297
193.90000 2.74840196444079118257
194.00000 2.74466003855359106658
194.10000 2.74115930171050073541
194.20000 2.73788809664566093638
194.30000 2.73483022494962198704
194.40000 2.73196522387639480728
194.50000 2.72927109738314563055
194.60000 2.72673111492955975327
194.70000 2.72433467791312306673
194.80000 2.72207308797339238526
194.90000 2.71994598599108213982
195.00000 2.71795339172786404865
195.10000 2.71609709239323769797
195.20000 2.71438114322694188583
195.30000 2.71280900472185840907
195.40000 2.71138176610727394631
195.50000 2.71009525079045884076
195.60000 2.70894062320513034902
195.70000 2.70790568991702515680
195.80000 2.70697410719219846770
195.90000 2.70612569768460681531
196.00000 2.70534457821808717557
196.10000 2.70461502265405602771
196.20000 2.70392467746477730910
196.30000 2.70326934979590962697
196.40000 2.70264516113288538379
196.50000 2.70204926011314604974
196.60000 2.70147915652943730055
196.70000 2.70092906677831878228
196.80000 2.70039269046559226535
196.90000 2.69986281260900365770
197.00000 2.69933202846741326921
197.10000 2.69879362352329563969
197.20000 2.69824836488174305351
197.30000 2.69769702388833872546
197.40000 2.69714319778780006844
197.50000 2.69658674927026962871
197.60000 2.69603354565090677025
197.70000 2.69548074575705326072
197.80000 2.69492289397860138480
197.90000 2.69435389365484058343
198.00000 2.69376200391701271022
198.10000 2.69313536013658251473
198.20000 2.69246645820593278565
198.30000 2.69174356151621545956
198.40000 2.69095984706739910879
198.50000 2.69011271451773931055
198.60000 2.68919788955405808752
198.70000 2.68820978934048225818
198.80000 2.68714314863406560572
198.90000 2.68599032141014983218
199.00000 2.68474530905037619734
199.10000 2.68339987870108543015
199.20000 2.68194970606571964478
199.30000 2.68039327355688609219
199.40000 2.67872770268013616927
199.50000 2.67695868208289684838
199.60000 2.67508784524190906054
199.70000 2.67312395694737658007
199.80000 2.67107283757219919058
199.90000 2.66894316535871553954
200.00000 2.66674315181796238919
200.10000 2.66448309967355582024
200.20000 2.66217152905574437179
200.30000 2.65982017320945966239
200.40000 2.65743483866923818877
200.50000 2.65502594695908762977
200.60000 2.65259576400815358008
200.70000 2.65014553276796480160
200.80000 2.64767477224866120829
200.90000 2.64517839425888249485
201.00000 2.64264959973603008131
201.10000 2.64008340191479556977
201.20000 2.63746844872445820126
201.30000 2.63480235203212159270
201.40000 2.63207722768709808994
201.50000 2.62928936963374193002
201.60000 2.62643698799171650715
201.70000 2.62351774560817484095
201.80000 2.62052871745264413540
201.90000 2.61747060613963724412
202.00000 2.61433990756156266115
202.10000 2.61114101866789262845
202.20000 2.60787618737354937335
202.30000 2.60454939200277021738
202.40000 2.60117462864337503133
202.50000 2.59776308684548830240
202.60000 2.59433015163182343953
202.70000 2.59089166602581050488
202.80000 2.58746254702536709007
202.90000 2.58405181016731938125
203.00000 2.58066290806761509512
203.10000 2.57729671768444232425
203.20000 2.57394948107883422770
203.30000 2.57061749648484264727
203.40000 2.56729746917531938737
203.50000 2.56399298859532765298
203.60000 2.56071035209568362458
203.70000 2.55746056738593723327
203.80000 2.55425438658916665077
203.90000 2.55110487458473568728
204.00000 2.54801581656707931825
204.10000 2.54499191971408820816
204.20000 2.54202501620991133785
204.30000 2.53910562198010975141
204.40000 2.53622286878006838935
204.50000 2.53336519452900828709
204.60000 2.53052832697798504608
204.70000 2.52770987358775018098
204.80000 2.52491695667916967633
204.90000 2.52215658661075204860
205.00000 2.51944477472418513815
205.10000 2.51679439861066124393
205.20000 2.51421781737402378150
205.30000 2.51172803405245290103
205.40000 2.50933216028986485390
205.50000 2.50703475725487300233
205.60000 2.50483680721299686030
205.70000 2.50273622952699512001
205.80000 2.50072636494319385979
205.90000 2.49879729753555640426
206.00000 2.49693953292786006944
206.10000 2.49514022582499358814
206.20000 2.49338738349940320700
206.30000 2.49166878135879047257
206.40000 2.48997733760369795057
206.50000 2.48830424578084904251
206.60000 2.48664256979968876265
206.70000 2.48498344928452189480
206.80000 2.48332083473601936435
206.90000 2.48164519973363637959
207.00000 2.47994782360556932746
207.10000 2.47822371297770452110
207.20000 2.47646297609433281024
207.30000 2.47466454916257286251
207.40000 2.47282749526973676441
207.50000 2.47095407315514466241
207.60000 2.46904963815695694085
207.70000 2.46711866958300163563
207.80000 2.46516764154103726544
207.90000 2.46319708136580090419
208.00000 2.46121046985624534987
208.10000 2.45920296930001286138
208.20000 2.45716946425394111440
208.30000 2.45510387279336920522
208.40000 2.45299769979447799725
208.50000 2.45084256006174333776
208.60000 2.44862978750851595532
208.70000 2.44635273507746629698
208.80000 2.44400552043525466337
208.90000 2.44158852735283796835
209.00000 2.43909991297773613774
209.10000 2.43654684030289062694
209.20000 2.43393235593041903256
209.30000 2.43126661056330883014
209.40000 2.42855530934854353792
209.50000 2.42580667241105592602
209.60000 2.42302471753735933695
209.70000 2.42021022110600962563
209.80000 2.41736261301650812140
209.90000 2.41448056513652641991
210.00000 2.41156134028931555187
210.10000 2.40860370851682448371
210.20000 2.40560009759498471799
210.30000 2.40254820435595006606
210.40000 2.39944506318565251705
210.50000 2.39628538697731076407
210.60000 2.39306790696252495625
210.70000 2.38978848368030261541
210.80000 2.38644771214476853033
210.90000 2.38304216231962627019
211.00000 2.37957833870982276598
211.10000 2.37605759683745882044
211.20000 2.37248365660419250020
211.30000 2.36886104495852605508
211.40000 2.36518920248972893876
211.50000 2.36146933711323044144
211.60000 2.35770024029476656453
211.70000 2.35388311080839356108
211.80000 2.35002139973618112582
211.90000 2.34611801946449403251
212.00000 2.34218080993462159311
212.10000 2.33821418852807408927
212.20000 2.33422197386688140996
212.30000 2.33020384351863088244
212.40000 2.32615751645626956239
212.50000 2.32207552626567252230
212.60000 2.31795141763282001708
212.70000 2.31377905202830462482
212.80000 2.30955258139125293221
212.90000 2.30527289514039964127
213.00000 2.30094322458964641007
213.10000 2.29657174016532738488
213.20000 2.29216508505343043932
213.30000 2.28772858400685285488
213.40000 2.28326829036208532898
213.50000 2.27878141524653478555
213.60000 2.27426038804948629831
213.70000 2.26969631432533281981
213.80000 2.26507813861553129422
213.90000 2.26039361465166061904
214.00000 2.25563812362577344340
214.10000 2.25080348969229208452
214.20000 2.24588957852540025539
214.30000 2.24089972239812640840
214.40000 2.23583850299121559787
214.50000 2.23071333192546280617
214.60000 2.22553155645342400523
214.70000 2.22030254007398730444
214.80000 2.21503634901190729872
214.90000 2.20974155986033805690
215.00000 2.20442890691580253556
215.10000 2.19910537181964066066
215.20000 2.19377963942712350080
215.30000 2.18845752511420700865
215.40000 2.18314375591462139518
215.50000 2.17783979075849378696
215.60000 2.17254702150655418213
215.70000 2.16726308151294821063
215.80000 2.16198758769286184817
215.90000 2.15671438303012204861
216.00000 2.15144046459761465554
216.10000 2.14616115975105653294
216.20000 2.14087363507984749062
216.30000 2.13556990626787958584
216.40000 2.13024333001983602032
216.50000 2.12488103584624238134
216.60000 2.11947119140459184491
216.70000 2.11400078824985304214
216.80000 2.10845792370253383721
216.90000 2.10283289387697186079
217.00000 2.09712368934929539124
217.10000 2.09133353519949084184
217.20000 2.08547005424436627176
217.30000 2.07953812220718858357
217.40000 2.07354307106990184169
217.50000 2.06748555335218727133
217.60000 2.06136257480943900055
217.70000 2.05516713736985391686
217.80000 2.04889047969236266838
217.90000 2.04252925284902590547
218.00000 2.03607944408316248783
218.10000 2.02954635168773615274
218.20000 2.02293359531300483071
218.30000 2.01625157265753918121
218.40000 2.00950739125015412320
218.50000 2.00270692623508944611
218.60000 1.99585799531354434484
218.70000 1.98897159040972729525
218.80000 1.98205427882815560394
218.90000 1.97512143810475612993
219.00000 1.96818503788160121253
219.10000 1.96125747875055915616
219.20000 1.95434644565670597481
219.30000 1.94745569394325374469
219.40000 1.94058696552924419563
219.50000 1.93373765480868681355
219.60000 1.92690614477431152334
219.70000 1.92009247086435917829
219.80000 1.91329778480141454430
219.90000 1.90652109796325096948
220.00000 1.89976005967306302878
220.10000 1.89300460182985292181
220.20000 1.88623887988928910212
220.30000 1.87943849896318767518
220.40000 1.87257955525820050538
220.50000 1.86563265872196823525
220.60000 1.85857312831914149570
220.70000 1.85139157143727971547
220.80000 1.84408017840982174578
220.90000 1.83664378432237098837
221.00000 1.82909303639426717926
221.10000 1.82144204705886813455
221.20000 1.81370769575750546298
221.30000 1.80590166093007401054
221.40000 1.79804187163480706300
221.50000 1.79014047078881494125
221.60000 1.78221289719185906243
221.70000 1.77427758640213904946
221.80000 1.76635177814188530343
221.90000 1.75845628537191677325
222.00000 1.75060628426468297080
222.10000 1.74281705754878357513
222.20000 1.73509986012794087827
222.30000 1.72745608702768476481
222.40000 1.71988858366261621045
222.50000 1.71239045006797442136
222.60000 1.70495441371932287801
222.70000 1.69756941487233446208
222.80000 1.69022493544143407895
222.90000 1.68291095633993660205
223.00000 1.67561549310872630162
223.10000 1.66833115836724694314
223.20000 1.66104696565027925762
223.30000 1.65376152625370989430
223.40000 1.64646338832085786528
223.50000 1.63915006722783011939
223.60000 1.63181504826343601163
223.70000 1.62445267068326739846
223.80000 1.61705748688443355538
223.90000 1.60962736870432219921
224.00000 1.60215982270309100395
224.10000 1.59466023359617267405
224.20000 1.58713221100858513197
224.30000 1.57958580581777829547
224.40000 1.57203383851557088548
224.50000 1.56448837643940327230
224.60000 1.55696075552532794082
224.70000 1.54946005831224962234
224.80000 1.54199559771226324989
224.90000 1.53457415012895352759
225.00000 1.52720595993664194448
225.10000 1.51990395258285975680
225.20000 1.51267836338892611265
225.30000 1.50554613404770828364
225.40000 1.49851295514486627343
225.50000 1.49158453430102311449
225.60000 1.48475617614138921621
225.70000 1.47801377771690612884
225.80000 1.47134049520598732143
225.90000 1.46471622591852241691
226.00000 1.45812280931957168255
226.10000 1.45155042528945579858
226.20000 1.44498890860725986404
226.30000 1.43843654098573288433
226.40000 1.43189382429354726231
226.50000 1.42535831061736894059
226.60000 1.41882630935749143938
226.70000 1.41229008960800967591
226.80000 1.40573817250902025862
226.90000 1.39916150145792676466
227.00000 1.39255214219252845900
227.10000 1.38590600341401220152
227.20000 1.37922485127552715511
227.30000 1.37251630487947209668
227.40000 1.36578995183959381770
227.50000 1.35905989574926387789
227.60000 1.35233822730484107246
227.70000 1.34564415100984257204
227.80000 1.33898967396317138290
227.90000 1.33238825452718548047
228.00000 1.32585175892254259210
228.10000 1.31938485056635389578
228.20000 1.31299267150810860875
228.30000 1.30667357809668746665
228.40000 1.30042150837564971428
228.50000 1.29423078272694472332
228.60000 1.28809715875822038085
228.70000 1.28202282168688401239
228.80000 1.27600997607267945685
228.90000 1.27007349261135278604
229.00000 1.26422870529425964304
229.10000 1.25849352087207822859
229.20000 1.25288165378298999178
229.30000 1.24741138995280943362
229.40000 1.24209360164401458847
229.50000 1.23693741686230835758
229.60000 1.23195314792771238731
229.70000 1.22715244265331599428
229.80000 1.22254191464710116907
229.90000 1.21813203857463662066
230.00000 1.21392737360066149881
230.10000 1.20993721689929019225
230.20000 1.20616248587576292601
230.30000 1.20260481993920180695
230.40000 1.19926921955038936119
230.50000 1.19615954314715058415
230.60000 1.19328329030955595628
230.70000 1.19065535726926454710
230.80000 1.18828958482139361045
230.90000 1.18620200031402745902
231.00000 1.18440848909740595458
231.10000 1.18291717962374694729
231.20000 1.18173299150400298875
231.30000 1.18085758176250873407
231.40000 1.18028544632093129948
231.50000 1.18001299486192100154
231.60000 1.18003847090041941564
231.70000 1.18036005044604927954
231.80000 1.18097537652992579233
231.90000 1.18188738101140584095
232.00000 1.18309320734589631063
232.10000 1.18458722854883084375
232.20000 1.18636480635848263517
232.30000 1.18841631159244865019
232.40000 1.19073429062322715994
232.50000 1.19330543784900268089
232.60000 1.19611954487626361167
232.70000 1.19916787408185681431
232.80000 1.20243475651737545738
232.90000 1.20590419327697836809
233.00000 1.20956358709288202513
233.10000 1.21339650327541326733
233.20000 1.21738924753013980281
233.30000 1.22153528050932691839
233.40000 1.22582641366589910824
233.50000 1.23026295172901959577
233.60000 1.23484069003049944037
233.70000 1.23956052359777898825
233.80000 1.24442036817990085484
233.90000 1.24941563402496288756
234.00000 1.25454375601530933608
234.10000 1.25980022779248615279
234.20000 1.26518663984844544358
234.30000 1.27070415333271024923
234.40000 1.27635614142957764043
234.50000 1.28214461521351014875
234.60000 1.28806548450224377557
234.70000 1.29410956982243199853
234.80000 1.30025559085665922777
234.90000 1.30647717065894419707
235.00000 1.31274645623174317522
235.10000 1.31902689185399097381
235.20000 1.32529070790374139708
235.30000 1.33151516852569126111
235.40000 1.33768319640713136977
235.50000 1.34378758668511296826
235.60000 1.34982271442326825292
235.70000 1.35579408942545549068
235.80000 1.36170537502427447824
235.90000 1.36756284495777377784
236.00000 1.37337845315739535960
236.10000 1.37916005583906032730
236.20000 1.38492328673648924242
236.30000 1.39068335181557415521
236.40000 1.39645345691182991177
236.50000 1.40224670904730598337
236.60000 1.40807016635180506902
236.70000 1.41392571666017872171
236.80000 1.41980647576491916773
236.90000 1.42569915585371656626
237.00000 1.43158536999020774429
237.10000 1.43744662801649787027
237.20000 1.44326483934931360192
237.30000 1.44902578830260988561
237.40000 1.45472375244167921711
237.50000 1.46035617525485884460
237.60000 1.46592677875908931770
237.70000 1.47144218037746899434
237.80000 1.47691068419217551545
237.90000 1.48233567885954900535
238.00000 1.48772367310129201963
238.10000 1.49307474224266482298
238.20000 1.49838571636478168878
238.30000 1.50365053871802273896
238.40000 1.50886265683593614477
238.50000 1.51401284078603507727
238.60000 1.51910077729754321918
238.70000 1.52412449720519878533
238.80000 1.52909033805429560042
238.90000 1.53400701046181663139
239.00000 1.53888637684073348872
239.10000 1.54374148738576045305
239.20000 1.54858262667285532220
239.30000 1.55341270238980600399
239.40000 1.55823796953514131727
239.50000 1.56305465075729197933
239.60000 1.56785681319723836572
239.70000 1.57263770323142132150
239.80000 1.57739282105789995889
239.90000 1.58211504320829969156
240.00000 1.58680559608447310264
240.10000 1.59146879126107904962
240.20000 1.59611122369463964621
240.30000 1.60074059331360744998
240.40000 1.60536554198631035647
240.50000 1.60999471726773066452
240.60000 1.61463260835460646905
240.70000 1.61928176703438490856
240.80000 1.62394208984464713885
240.90000 1.62860605738342997236
241.00000 1.63326581095699177682
241.10000 1.63790907515954621137
241.20000 1.64252198582484733813
241.30000 1.64709070907281849071
241.40000 1.65160041532478430168
241.50000 1.65603656453895968921
241.60000 1.66038981698786625628
241.70000 1.66465323826705722718
241.80000 1.66882395044594203594
241.90000 1.67290488329163532273
242.00000 1.67690428539079116994
242.10000 1.68082866508338677844
242.20000 1.68469288223996482818
242.30000 1.68850429814732778488
242.40000 1.69227318471723116764
242.50000 1.69600491510313731165
242.60000 1.69970304849994312175
242.70000 1.70336833472593355004
242.80000 1.70699831214679295593
242.90000 1.71059162050473052117
243.00000 1.71414693953377287474
243.10000 1.71765874831906002783
243.20000 1.72112152849268607363
243.30000 1.72452869526546295738
243.40000 1.72786522760138905458
243.50000 1.73111405129702531682
243.60000 1.73425832248889611606
243.70000 1.73727810370533364412
243.80000 1.74016201994498201954
243.90000 1.74290208668186521280
244.00000 1.74549912899061625398
244.10000 1.74796697174660597189
244.20000 1.75031794079904237265
244.30000 1.75257424470691112572
244.40000 1.75475090822828753992
244.50000 1.75686394939989590532
244.60000 1.75891949884268438625
244.70000 1.76092477665231344770
244.80000 1.76287695656333315178
244.90000 1.76477743046906626060
245.00000 1.76662297680801151749
245.10000 1.76841586379081094240
245.20000 1.77015437069934666192
245.30000 1.77183945497412377720
245.40000 1.77346601113694874217
245.50000 1.77502745657665814034
245.60000 1.77651181387966007525
245.70000 1.77790879152587577275
245.80000 1.77920232840703083427
245.90000 1.78038521948313197065
246.00000 1.78144779325889873241
246.10000 1.78238955307334541165
246.20000 1.78321294492245092607
246.30000 1.78392517191557112687
246.40000 1.78453439104350129641
246.50000 1.78505414361973905925
246.60000 1.78549596784366892056
246.70000 1.78587316348530194267
246.80000 1.78619486410301829643
246.90000 1.78647486851088952003
247.00000 1.78672191156906115779
247.10000 1.78694526213927437134
247.20000 1.78714796670589086396
247.30000 1.78733724298689641555
247.40000 1.78751191052003902444
247.50000 1.78767211892617489577
247.60000 1.78781321433336541942
247.70000 1.78792845998630493302
247.80000 1.78800987500097437241
247.90000 1.78804427060266044185
248.00000 1.78802701371707468954
248.10000 1.78794738084234458826
248.20000 1.78780182884373401124
248.30000 1.78758992009716814692
248.40000 1.78731580246720808765
248.50000 1.78698700928518224077
248.60000 1.78661237698248357343
248.70000 1.78620008178619228278
248.80000 1.78575902874799991867
248.90000 1.78529255558045723902
249.00000 1.78480636415438635671
249.10000 1.78430190136927220615
249.20000 1.78378337469183740567
249.30000 1.78324985321350860892
249.40000 1.78270520720673276435
249.50000 1.78214625239877549169
249.60000 1.78157326127274373167
249.70000 1.78098030435403748740
249.80000 1.78036534190064484079
249.90000 1.77972185047102233974
250.00000 1.77904609179891682760
250.10000 1.77833445416097137484
250.20000 1.77758455819406802136
250.30000 1.77679286494909135764
250.40000 1.77595708918909411807
250.50000 1.77507224716798499102
250.60000 1.77413400776886073420
250.70000 1.77314060820483156628
250.80000 1.77208682548542186265
250.90000 1.77096806846114534906
251.00000 1.76978120791243571165
251.10000 1.76852444876230082611
251.20000 1.76719528199743675073
251.30000 1.76579281167129004710
251.40000 1.76431636792186451675
251.50000 1.76276971368156878712
251.60000 1.76115357980784855797
251.70000 1.75947254597563982564
251.80000 1.75773136380107867721
251.90000 1.75593104557012716426
252.00000 1.75407566230992441758
252.10000 1.75216648325123489105
252.20000 1.75020557075476136766
252.30000 1.74819684043702584424
252.40000 1.74614733463731519106
252.50000 1.74406276262639126389
252.60000 1.74195415521850057671
252.70000 1.73982555611819887993
252.80000 1.73768042372583572821
252.90000 1.73551236359641068389
253.00000 1.73330953051005866786
253.10000 1.73105683050268456517
253.20000 1.72873407448948029347
253.30000 1.72632514101197054888
253.40000 1.72381547699804575109
253.50000 1.72120107870318277929
253.60000 1.71848277795094589071
253.70000 1.71567060775050873399
253.80000 1.71277895556227570086
253.90000 1.70982590723178598116
254.00000 1.70682840333467617157
254.10000 1.70380027056606608580
254.20000 1.70075336723288600402
254.30000 1.69769386159872769918
254.40000 1.69462601523581007486
254.50000 1.69155076052892956038
254.60000 1.68846945814426859593
254.70000 1.68538143779531403737
254.80000 1.68229146844445478213
254.90000 1.67920495316890963487
255.00000 1.67612629335441188287
255.10000 1.67306105001640630507
255.20000 1.67001319966220626276
255.30000 1.66698528614802116375
255.40000 1.66397778036456965184
255.50000 1.66098802984819851470
255.60000 1.65801423284512247277
255.70000 1.65505205415116777830
255.80000 1.65209868532693893672
255.90000 1.64915192451817488700
256.00000 1.64620819338290258674
256.10000 1.64326141512572490633
256.20000 1.64031157039234469944
256.30000 1.63734762491170457006
256.40000 1.63436720474836988207
256.50000 1.63136324867639457314
256.60000 1.62833287211030656635
256.70000 1.62527913761113663044
256.80000 1.62220938490504363127
256.90000 1.61913465110657180327
257.00000 1.61606979786672580461
257.10000 1.61303110313502634579
257.20000 1.61003486748424178343
257.30000 1.60709234218883639107
257.40000 1.60421191002186491060
257.50000 1.60139885572614294908
257.60000 1.59865374119256981770
257.70000 1.59597087312394269772
257.80000 1.59335087305370376164
257.90000 1.59078694083085809068
258.00000 1.58827682093298836884
258.10000 1.58581922002005007859
258.20000 1.58341061005065896962
258.30000 1.58104617035018936223
258.40000 1.57872326197627176155
258.50000 1.57643113963978775497
258.60000 1.57416294662306163685
258.70000 1.57191316155823315251
258.80000 1.56967525497983180763
258.90000 1.56744891504125262831
259.00000 1.56523854551758339963
259.10000 1.56305102256740166850
259.20000 1.56089868438697839784
259.30000 1.55879269209154300551
259.40000 1.55674092869558742131
259.50000 1.55474514201170604590
259.60000 1.55279866482232653934
259.70000 1.55089499029560347600
259.80000 1.54901836247799206003
259.90000 1.54715917019128965895
260.00000 1.54530213685285506370
260.10000 1.54344406378818924789
260.20000 1.54158235909632800909
260.30000 1.53971614459126848502
260.40000 1.53785037407772541725
260.50000 1.53598870444805029497
260.60000 1.53413631692265208561
260.70000 1.53230027190006071603
260.80000 1.53049141315885859497
260.90000 1.52872159121175494699
261.00000 1.52700575163356866774
261.10000 1.52536028478422106845
261.20000 1.52380132423259168133
261.30000 1.52233782419474817435
261.40000 1.52097386641519912736
261.50000 1.51970655194152532152
261.60000 1.51852085395262188345
261.70000 1.51740008096315850961
261.80000 1.51631699821673172457
261.90000 1.51524894154392993590
262.00000 1.51417472252940479471
262.10000 1.51307253547376240781
262.20000 1.51193325632416724085
262.30000 1.51074588604437377762
262.40000 1.50950379384783263286
262.50000 1.50820808500684016191
262.60000 1.50685936149164232479
262.70000 1.50546019016412386832
262.80000 1.50401952635529303489
262.90000 1.50254359199658496962
263.00000 1.50104501352690952537
263.10000 1.49953297665006353804
263.20000 1.49801513671825092142
263.30000 1.49649887807542308227
263.40000 1.49498737703500359688
263.50000 1.49347826582411302260
263.60000 1.49196426038762738185
263.70000 1.49043515911494787844
263.80000 1.48888401779420011342
263.90000 1.48729939407302926528
264.00000 1.48568009388057697028
264.10000 1.48402971393062073014
264.20000 1.48235232345114229931
264.30000 1.48066169406620363206
264.40000 1.47896634196285886944
264.50000 1.47727182675667378341
264.60000 1.47558225792871337302
264.70000 1.47389413553178913515
264.80000 1.47219750383092281617
264.90000 1.47047964172612740051
265.00000 1.46872592464421352978
265.10000 1.46692497608057652158
265.20000 1.46506466848020056947
265.30000 1.46314030211015648859
265.40000 1.46115020558017922074
265.50000 1.45909701102394147835
265.60000 1.45698833828037209859
265.70000 1.45483232275819332649
265.80000 1.45263771607169831187
265.90000 1.45041519890650621932
266.00000 1.44817107969362514817
266.10000 1.44591242833340359942
266.20000 1.44364082074385801845
266.30000 1.44135430060932624255
266.40000 1.43904302083676428217
266.50000 1.43669229479453950331
266.60000 1.43428573246546658939
266.70000 1.43180287403154768217
266.80000 1.42922791369466332572
266.90000 1.42654810359763192950
267.00000 1.42375742819554764210
267.10000 1.42085669234127901193
267.20000 1.41785878782973306364
267.30000 1.41477518376207037567
267.40000 1.41162376941910410720
267.50000 1.40841796353035770274
267.60000 1.40516725264717153527
267.70000 1.40187626473487309699
267.80000 1.39854009456361314575
267.90000 1.39515059019555304777
268.00000 1.39168998977717735109
268.10000 1.38814760158024982267
268.20000 1.38451190844896671838
268.30000 1.38077688595985702066
268.40000 1.37694193743890304969
268.50000 1.37301586272883242315
268.60000 1.36900973123970159746
268.70000 1.36493988199810470627
268.80000 1.36082358280344333544
268.90000 1.35667756329718963919
269.00000 1.35251401413848573844
269.10000 1.34834219862392499400
269.20000 1.34416388124439647881
269.30000 1.33997173279065853583
269.40000 1.33575531394263972061
269.50000 1.33150043743627812598
269.60000 1.32718243281848784422
269.70000 1.32278501543410295769
269.80000 1.31828149099537918074
269.90000 1.31365311864015304061
270.00000 1.30888163153472361654
270.10000 1.30395364701549111469
270.20000 1.29886339681045750839
270.30000 1.29361420261258727415
270.40000 1.28821347775048526698
270.50000 1.28268417713052030928
270.60000 1.27705180534307221189
270.70000 1.27134510874860410578
270.80000 1.26559691915356683993
270.90000 1.25983202860738542187
271.00000 1.25407380646674859094
271.10000 1.24834059014357135498
271.20000 1.24264440975083455287
271.30000 1.23700013164671894468
271.40000 1.23141636979577301703
271.50000 1.22590427972333957424
271.60000 1.22047395228616001790
271.70000 1.21513258857007040604
271.80000 1.20988635301461269106
271.90000 1.20473878624164831858
272.00000 1.19969420282878753268
272.10000 1.19475224604057556046
272.20000 1.18990945781391283132
272.30000 1.18515519946967283260
272.40000 1.18048008817768713773
272.50000 1.17586355458488464880
272.60000 1.17129135737654958588
272.70000 1.16674928573622876677
272.80000 1.16223153954838103937
272.90000 1.15774633104190833363
273.00000 1.15331252771310864660
273.10000 1.14896508868024358262
273.20000 1.14474469940026365688
273.30000 1.14069594421870370740
273.40000 1.13686617198375640646
273.50000 1.13328832235446598199
273.60000 1.12998956518544895809
273.70000 1.12698018627037094861
273.80000 1.12426089459564500143
273.90000 1.12181890263179288255
274.00000 1.11963376322885154408
274.10000 1.11767867068938915132
274.20000 1.11592428993458153867
274.30000 1.11434840092764524951
274.40000 1.11293882245206991431
274.50000 1.11168761543295066070
274.60000 1.11060108152927709995
274.70000 1.10967944979665186192
274.80000 1.10892883807798956527
274.90000 1.10834996533179897961
275.00000 1.10793804937144387251
275.10000 1.10769171400981419456
275.20000 1.10761147933469884203
275.30000 1.10770620396249474106
275.40000 1.10799289621459216285
275.50000 1.10849165901462695670
275.60000 1.10922050953315860512
275.70000 1.11019719035268685010
275.80000 1.11142455845864770057
275.90000 1.11289947720582562954
276.00000 1.11461175091643457874
276.10000 1.11654951734260312652
276.20000 1.11869785775918959699
276.30000 1.12104549743219610328
276.40000 1.12357347190693319608
276.50000 1.12626244623577856379
276.60000 1.12907881847991462530
276.70000 1.13198861553815990663
276.80000 1.13495145511427051520
276.90000 1.13793642899065323841
277.00000 1.14091918877587469560
277.10000 1.14389702858299269209
277.20000 1.14688593256740227574
277.30000 1.14991483910809673488
277.40000 1.15302560142002050864
277.50000 1.15626165694880672195
277.60000 1.15966333982971109527
277.70000 1.16326039700275191651
277.80000 1.16706782276352731256
277.90000 1.17108864190547079184
278.00000 1.17531537414984919442
278.10000 1.17972602309434541014
278.20000 1.18429804900709010667
278.30000 1.18899860371238451677
278.40000 1.19380144201035374691
278.50000 1.19867555615479203781
278.60000 1.20360335898002544582
278.70000 1.20856887955010656893
278.80000 1.21355889762343220191
278.90000 1.21856396865942167082
279.00000 1.22357718807355999186
279.10000 1.22858967414023140975
279.20000 1.23359628143854259917
279.30000 1.23859567297847444078
279.40000 1.24359021467925679396
279.50000 1.24859427414592927885
279.60000 1.25362249819632704292
279.70000 1.25870100658655230933
279.80000 1.26385560344605823170
279.90000 1.26911671239409655801
280.00000 1.27450759975490142229
280.10000 1.28005250483134479900
280.20000 1.28577051683611099980
280.30000 1.29167070494418197128
280.40000 1.29775981782994036419
280.50000 1.30402979966295248769
280.60000 1.31047132817395131287
280.70000 1.31706367557001586300
280.80000 1.32378341822255803628
280.90000 1.33060382257454829543
281.00000 1.33749635097296620624
281.10000 1.34443284663682626048
281.20000 1.35139335226609724506
281.30000 1.35835310356733090507
281.40000 1.36529885169877733988
281.50000 1.37222203068927588180
281.60000 1.37911286743145138417
281.70000 1.38597259872625187481
281.80000 1.39280212870960245384
281.90000 1.39960692318664957366
282.00000 1.40639210751838336672
282.10000 1.41316390271970929649
282.20000 1.41992615478200133053
282.30000 1.42668730297006568684
282.40000 1.43345541199787585161
282.50000 1.44024309228303539188
282.60000 1.44706331260695017317
282.70000 1.45393620340852644991
282.80000 1.46087835313177257031
282.90000 1.46791165106419126071
283.00000 1.47505044553669417885
283.10000 1.48230735769374092383
283.20000 1.48968619909764888712
283.30000 1.49718697429846750587
283.40000 1.50479995307083924696
283.50000 1.51251140138909366173
283.60000 1.52030186190835141001
283.70000 1.52815389132802982893
283.80000 1.53604245531951362141
283.90000 1.54394619233216803189
284.00000 1.55184594345991702888
284.10000 1.55972208192164798882
284.20000 1.56756596633475045600
284.30000 1.57537271894240951401
284.40000 1.58314925460772649160
284.50000 1.59090824705543594086
284.60000 1.59867136494215095451
284.70000 1.60646268732921400523
284.80000 1.61430490938267297335
284.90000 1.62221627271489296942
285.00000 1.63020649164607365085
285.10000 1.63827678514407326628
285.20000 1.64642562018604411657
285.30000 1.65464237885622886036
285.40000 1.66291797646275987330
285.50000 1.67124170269952275386
285.60000 1.67961046097272209148
285.70000 1.68802183204661189002
285.80000 1.69647690612663513498
285.90000 1.70497840780169412678
286.00000 1.71353292580066870450
286.10000 1.72214709626704071506
286.20000 1.73082768071290100915
286.30000 1.73958432900822603380
286.40000 1.74842150930517896096
286.50000 1.75734800645119804341
286.60000 1.76636620985258886377
286.70000 1.77546923514461381950
286.80000 1.78465050475296142785
286.90000 1.79389359070681781618
287.00000 1.80318006784763456690
287.10000 1.81248734957074941786
287.20000 1.82179257734133937271
287.30000 1.83108082340567370161
287.40000 1.84033542408850023200
287.50000 1.84954332106766290796
287.60000 1.85869320416522747881
287.70000 1.86777228010215420907
287.80000 1.87676350872719176492
287.90000 1.88565286187940753752
288.00000 1.89442274917242270747
288.10000 1.90305941771821722592
288.20000 1.91155374530641957569
288.30000 1.91989900473358233365
288.40000 1.92809229721245450547
288.50000 1.93612961635449396892
288.60000 1.94400180786438570636
288.70000 1.95169361065639603635
288.80000 1.95918107501067904736
288.90000 1.96643541977406417952
289.00000 1.97342504862586559801
289.10000 1.98012352500191260163
289.20000 1.98651388886310080084
289.30000 1.99258932437895993059
289.40000 1.99836516602196606643
289.50000 2.00386439014370431024
289.60000 2.00912451501916625237
289.70000 2.01418628740566099605
289.80000 2.01908537040809643918
289.90000 2.02385057525574254041
290.00000 2.02849609429399690919
290.10000 2.03302049619230351723
290.20000 2.03741512555885380125
290.30000 2.04165955514649895314
290.40000 2.04573322080128522314
290.50000 2.04961814162248280974
290.60000 2.05330395978237961415
290.70000 2.05678704825292985410
290.80000 2.06007456055066123424
290.90000 2.06317858609016199724
291.00000 2.06611676187455582047
291.10000 2.06891404232727851626
291.20000 2.07159399023577976781
291.30000 2.07418088362056793882
291.40000 2.07669867475905131613
291.50000 2.07917034270643635496
291.60000 2.08161687454584206923
291.70000 2.08405832390314834969
291.80000 2.08651226716020052255
291.90000 2.08899656707353159786
292.00000 2.09152359996199899441
292.10000 2.09410367485685865695
292.20000 2.09674539326643090636
292.30000 2.09944941482284826209
292.40000 2.10221970832760484802
292.50000 2.10505276920199793836
292.60000 2.10794810056865489232
292.70000 2.11090420187984845462
292.80000 2.11392142752184618655
292.90000 2.11700396215122847369
293.00000 2.12016101103053019990
293.10000 2.12340525476179416937
293.20000 2.12674785294002354142
293.30000 2.13020435931438277582
293.40000 2.13378377315298749555
293.50000 2.13749218341167273612
293.60000 2.14133007226139707058
293.70000 2.14528901599061938608
293.80000 2.14935983378516683399
293.90000 2.15352757359779352326
294.00000 2.15777728096159173551
294.10000 2.16209919663946038847
294.20000 2.16648401827038641092
294.30000 2.17093176595212222713
294.40000 2.17544466366602853196
294.50000 2.18003392874537620119
294.60000 2.18471296685880454358
294.70000 2.18949681658823153448
294.80000 2.19439933194507694645
294.90000 2.19943283897758514848
295.00000 2.20460375995188758999
295.10000 2.20991053660391419927
295.20000 2.21534815790769104112
295.30000 2.22090492416357166309
295.40000 2.22656346929432936836
295.50000 2.23230576975915196867
295.60000 2.23811306552774495883
295.70000 2.24397133862868221795
295.80000 2.24986968289032242784
295.90000 2.25580343892680507634
296.00000 2.26177785239775482243
296.10000 2.26779787661819632456
296.20000 2.27387944189967995761
296.30000 2.28003597238683933883
296.40000 2.28628223580226419953
296.50000 2.29262686326187847013
296.60000 2.29907720460601322538
296.70000 2.30563303446537215856
296.80000 2.31228597656734492422
296.90000 2.31902976747302663855
297.00000 2.32585139370618431607
297.10000 2.33274038546620099449
297.20000 2.33969008553568906215
297.30000 2.34669549625617170740
297.40000 2.35375329951420354880
297.50000 2.36085875820854645213
297.60000 2.36801000332473257903
297.70000 2.37520169907168094379
297.80000 2.38242089290494596266
297.90000 2.38965304536160646385
298.00000 2.39687352941722813795
298.10000 2.40405974184939921596
298.20000 2.41118058173729493063
298.30000 2.41821261405981422028
298.40000 2.42513534833955195474
298.50000 2.43193743035157053770
298.60000 2.43860900202164430540
298.70000 2.44514865196249367009
298.80000 2.45155023588932396977
298.90000 2.45779702107334323296
299.00000 2.46386534345913474070
299.10000 2.46972073504556381047
299.20000 2.47532007657777461819
299.30000 2.48061821158416072771
299.40000 2.48557335723188825783
299.50000 2.49015568495405523711
299.60000 2.49434630228643272082
299.70000 2.49814053021562419868
299.80000 2.50154513531796983245
299.90000 2.50457694943277795870
300.00000 2.50725731680436023012
300.10000 2.50961136529005223582
300.20000 2.51166539719386188783
300.30000 2.51344382474464704317
300.40000 2.51496364643209107361
300.50000 2.51623852403920562818
300.60000 2.51727548995456593827
300.70000 2.51808131762280465079
300.80000 2.51866397785433061130
300.90000 2.51903696007938716389
301.00000 2.51922179148363195481
301.10000 2.51924743027913000588
301.20000 2.51914348620895352126
301.30000 2.51893760241098469334
301.40000 2.51865174953128444608
301.50000 2.51829532713162933351
301.60000 2.51787151772226058516
301.70000 2.51737393102653702681
301.80000 2.51680161658780726395
301.90000 2.51615466243571760292
302.00000 2.51544223384875209103
302.10000 2.51468227657193305315
302.20000 2.51389975376346301912
302.30000 2.51311542564244350706
302.40000 2.51235775771067286108
302.50000 2.51164029807713508902
302.60000 2.51097707450346905790
302.70000 2.51037163778174485652
302.80000 2.50982364751589668338
302.90000 2.50933548098475664940
303.00000 2.50890504934164457510
303.10000 2.50853503773935754847
303.20000 2.50823094702820378067
303.30000 2.50800051023001189500
303.40000 2.50785239680069688107
303.50000 2.50779647786757209170
303.60000 2.50784391809956944935
303.70000 2.50799909014198009537
303.80000 2.50826622654075538226
303.90000 2.50864191733973862497
304.00000 2.50912184593136090290
304.10000 2.50969976183885390271
304.20000 2.51036934727163205935
304.30000 2.51112778840703365746
304.40000 2.51197812960383872845
304.50000 2.51292902257306105553
304.60000 2.51399436568680479610
304.70000 2.51519624385573540479
304.80000 2.51655742169039329870
304.90000 2.51809808518671488226
305.00000 2.51983718830760968670
305.10000 2.52178785046641066570
305.20000 2.52395625464666086791
305.30000 2.52634328113382089521
305.40000 2.52894173394900500226
305.50000 2.53174219049728679122
305.60000 2.53473251877352928712
305.70000 2.53790177342051597377
305.80000 2.54123532922297457972
305.90000 2.54472692172539409396
306.00000 2.54836796295060184152
306.10000 2.55215391148927379888
306.20000 2.55608608370336385273
306.30000 2.56016514619447938456
306.40000 2.56439705358608614979
306.50000 2.56878871276210648176
306.60000 2.57334673021145753257
306.70000 2.57808121812696195748
306.80000 2.58299252706352211002
306.90000 2.58808101497035830329
307.00000 2.59334186311812735523
307.10000 2.59876308681649547551
307.20000 2.60433171241088257804
307.30000 2.61003392580728727967
307.40000 2.61585473640146921672
307.50000 2.62178532411027123744
307.60000 2.62781771073071200579
307.70000 2.63394373715062486336
307.80000 2.64015933605454956829
307.90000 2.64646113156513220686
308.00000 2.65284501803365814338
308.10000 2.65930465716246960435
308.20000 2.66583312489698049366
308.30000 2.67242480881969811128
308.40000 2.67907192929846510308
308.50000 2.68577271054737615896
308.60000 2.69252326836965329130
308.70000 2.69932708804490753585
308.80000 2.70618834651655389911
308.90000 2.71311462569553076374
309.00000 2.72010722655946046806
309.10000 2.72716827443614120670
309.20000 2.73429694353064001664
309.30000 2.74148050046101914636
309.40000 2.74870148805613302451
309.50000 2.75593499842539827636
309.60000 2.76314785949214089465
309.70000 2.77030364574896374300
309.80000 2.77736573006149119943
309.90000 2.78429496670072655576
310.00000 2.79105885736596389677
310.10000 2.79762726418763655857
310.20000 2.80397623440338737832
310.30000 2.81008147522487326189
310.40000 2.81592555868243789765
310.50000 2.82148292232896564806
310.60000 2.82672863939678511192
310.70000 2.83163068217537860468
310.80000 2.83616137424829901021
310.90000 2.84029015328645604907
311.00000 2.84399716516683609721
311.10000 2.84727432328428796934
311.20000 2.85012680023556144939
311.30000 2.85257448821200811075
311.40000 2.85465181619702965833
311.50000 2.85639412155850789903
311.60000 2.85783963027091497431
311.70000 2.85901575100820317253
311.80000 2.85994576922517885704
311.90000 2.86063598418778197400
312.00000 2.86108973615491480270
312.10000 2.86131017303000549758
312.20000 2.86130250327538769306
312.30000 2.86108457334347248757
312.40000 2.86068313698424139188
312.50000 2.86013506324072045560
312.60000 2.85948154732724232699
312.70000 2.85876422415473081280
312.80000 2.85801875135013766060
312.90000 2.85727158376763338432
313.00000 2.85654066563404624673
313.10000 2.85583638118747972504
313.20000 2.85516123749062550206
313.30000 2.85451506268315214157
313.40000 2.85389505737965074180
313.50000 2.85330216196935581405
313.60000 2.85273831293899090438
313.70000 2.85221055476081569036
313.80000 2.85172898500646445984
313.90000 2.85130788228753016927
314.00000 2.85096268238940651343
314.10000 2.85070895900668891836
314.20000 2.85056261252020212487
314.30000 2.85053734959024874728
314.40000 2.85064429938093118099
314.50000 2.85089201312431334258
314.60000 2.85128824441391754565
314.70000 2.85184146390941584542
314.80000 2.85255718171205114932
314.90000 2.85344217448207630573
315.00000 2.85450503384667374105
315.10000 2.85575225715782285539
315.20000 2.85718873459542395697
315.30000 2.85881762189213462249
315.40000 2.86063956232902575020
315.50000 2.86265299258030923499
315.60000 2.86485040105535004530
315.70000 2.86722543426131737430
315.80000 2.86976862712205424235
315.90000 2.87247096786407921390
316.00000 2.87532439103294917255
316.10000 2.87832378037096445068
316.20000 2.88146913000104861439
316.30000 2.88476454995776041756
316.40000 2.88822287967428164683
316.50000 2.89186021517171538406
316.60000 2.89569775363624578683
316.70000 2.89975917161460151488
316.80000 2.90407153539457426361
316.90000 2.90865390150839362457
317.00000 2.91352278774579005351
317.10000 2.91868686296937308156
317.20000 2.92415004928338108016
317.30000 2.92990659444460788769
317.40000 2.93595104029716408348
317.50000 2.94227090951207278526
317.60000 2.94885971553497268090
317.70000 2.95570575146918168323
317.80000 2.96280218450624880728
317.90000 2.97014312024084118881
318.00000 2.97771955250272015941
318.10000 2.98552394534627707112
318.20000 2.99354234668043404981
318.30000 3.00176137848996917898
318.40000 3.01016190611485215506
318.50000 3.01872056820319160855
318.60000 3.02741992869572026935
318.70000 3.03624001716942661074
318.80000 3.04517143387691721594
318.90000 3.05420714488113919741
319.00000 3.06335040954409915184
319.10000 3.07261187422703943439
319.20000 3.08200807818182072979
319.30000 3.09155817399527515344
319.40000 3.10128721476583010144
319.50000 3.11121207460436550678
319.60000 3.12134935831604726187
319.70000 3.13170648653573536005
319.80000 3.14228119733037259569
319.90000 3.15306354535267810862
320.00000 3.16403054712577008647
320.10000 3.17515299954049458400
320.20000 3.18639436835838008609
320.30000 3.19771492470295106511
320.40000 3.20907938126341773421
320.50000 3.22045698142235708392
320.60000 3.23181948796664693916
320.70000 3.24314769377082177928
320.80000 3.25442375078999200693
320.90000 3.26563552980013371240
321.00000 3.27676163046215493248
321.10000 3.28777783727003062843
321.20000 3.29865437438389413328
321.30000 3.30935213445562483556
321.40000 3.31983136843334257931
321.50000 3.33005099036771507511
321.60000 3.33998048541379953973
321.70000 3.34959291257325775945
321.80000 3.35887544714879238702
321.90000 3.36782245655601625569
322.00000 3.37643483229781883495
322.10000 3.38471037687081876562
322.20000 3.39265085668389991491
322.30000 3.40024872136260055678
322.40000 3.40749836117891625318
322.50000 3.41438926970212346349
322.60000 3.42091451397458922237
322.70000 3.42707447473059738874
322.80000 3.43287445523703939603
322.90000 3.43832872976828671352
323.00000 3.44345600279385013082
323.10000 3.44827639598263642436
323.20000 3.45280765065258160262
323.30000 3.45706146627102943675
323.40000 3.46104724278114990309
323.50000 3.46476985110800685632
323.60000 3.46823854232274513543
323.70000 3.47146130797651264848
323.80000 3.47445723960980702698
323.90000 3.47725452008477515761
324.00000 3.47988495880682814275
324.10000 3.48239082287399212586
324.20000 3.48481821374688065664
324.30000 3.48721195367000885715
324.40000 3.48961779895119746335
324.50000 3.49208096875172698221
324.60000 3.49463799557751045751
324.70000 3.49731896389720221355
324.80000 3.50014465954551655584
324.90000 3.50312491217427186963
325.00000 3.50626714153913263973
325.10000 3.50956953811760225108
325.20000 3.51302626030648965315
325.30000 3.51663565139239296770
325.40000 3.52039501030367329430
325.50000 3.52430430279197088517
325.60000 3.52836828217959696588
325.70000 3.53259273705093268001
325.80000 3.53698660153979096183
325.90000 3.54155419525679431610
326.00000 3.54630073692601541607
326.10000 3.55122336833745224216
326.20000 3.55631745814810520270
326.30000 3.56157526053430464357
326.40000 3.56698690423920676328
326.50000 3.57254272763167942492
326.60000 3.57823586274172261977
326.70000 3.58406292245392923988
326.80000 3.59002305885143305997
326.90000 3.59611884535119333978
327.00000 3.60236092670265343027
327.10000 3.60875906143496922705
327.20000 3.61532655129325765861
327.30000 3.62207941685477128357
327.40000 3.62903156454983179855
327.50000 3.63619678802027985070
327.60000 3.64358544070384055540
327.70000 3.65120419460155638116
327.80000 3.65905810056481612025
327.90000 3.66714582653826298585
328.00000 3.67546696696106901632
328.10000 3.68401609869338111718
328.20000 3.69278868923365286024
328.30000 3.70177847335318000387
328.40000 3.71097933804353052477
328.50000 3.72038492770640602701
328.60000 3.72998698193049998210
328.70000 3.73978005603030082793
328.80000 3.74975460517831753219
328.90000 3.75990267312785637749
329.00000 3.77021647040126861732
329.10000 3.78068539406401812284
329.20000 3.79130387349642550384
329.30000 3.80206338220103847863
329.40000 3.81295849038761501175
329.50000 3.82398633743558241808
329.60000 3.83514331492292475450
329.70000 3.84642950383417270293
329.80000 3.85784321618427101159
329.90000 3.86938259096422255043
330.00000 3.88104617057578947839
330.10000 3.89282743216829481897
330.20000 3.90472065620448705613
330.30000 3.91671404735717207808
330.40000 3.92879807526500399551
330.50000 3.94095931665095979584
330.60000 3.95318611381161764800
330.70000 3.96547070928975593158
330.80000 3.97780462280049646985
330.90000 3.99018707519108682704
331.00000 4.00261795686198359912
331.10000 4.01509612307451488739
331.20000 4.02762141035139994698
331.30000 4.04018407356199551661
331.40000 4.05276797082981300053
331.50000 4.06534978547307783809
331.60000 4.07789478616712228680
331.70000 4.09036795171950270354
331.80000 4.10273138557437123374
331.90000 4.11495072874524221805
332.00000 4.12699975692681620007
332.10000 4.13885796738738064176
332.20000 4.15051587234623161367
332.30000 4.16196593694133926413
332.40000 4.17320789168308747939
332.50000 4.18424026198364952351
332.60000 4.19506112286412341851
332.70000 4.20566467329790809131
332.80000 4.21604568966300458900
332.90000 4.22619714320214834911
333.00000 4.23611406602053151087
333.10000 4.24579772289707649939
333.20000 4.25525344558958086040
333.30000 4.26449075637009676471
333.40000 4.27352535124175904308
333.50000 4.28237375341422061635
333.60000 4.29104953397522550668
333.70000 4.29957026405442059034
333.80000 4.30794242450256059593
333.90000 4.31618147843878316228
334.00000 4.32429689205967910493
334.10000 4.33229718019435965839
334.20000 4.34019593798356066799
334.30000 4.34800693402620966887
334.40000 4.35574251276243371102
334.50000 4.36341685517095650318
334.60000 4.37104213061931033133
334.70000 4.37863143655058046951
334.80000 4.38619456152939025094
334.90000 4.39374101417971607781
335.00000 4.40127907336912686255
335.10000 4.40881403289830313976
335.20000 4.41635230772670580880
335.30000 4.42389947640721149331
335.40000 4.43145983741859043828
335.50000 4.43904421011561902195
335.60000 4.44665662587342131732
335.70000 4.45430718972041711608
335.80000 4.46200654273489383909
335.90000 4.46975830689535158449
336.00000 4.47756939216278366769
336.10000 4.48544462225095361838
336.20000 4.49338140880272926781
336.30000 4.50138200074088357747
336.40000 4.50944371532332134063
336.50000 4.51756744118380594652
336.60000 4.52575472336283376717
336.70000 4.53400910487716158048
336.80000 4.54233283708162451515
336.90000 4.55072763020563558755
337.00000 4.55919732266492277997
337.10000 4.56773996034866240501
337.20000 4.57635241938325811887
337.30000 4.58503250003323313411
337.40000 4.59377293147473713919
337.50000 4.60257065228704555515
337.60000 4.61142051856193223492
337.70000 4.62031757441001018470
337.80000 4.62926060246266541939
337.90000 4.63824602914539236928
338.00000 4.64727433752559953173
338.10000 4.65634647784354638439
338.20000 4.66546176809905923807
338.30000 4.67462151379039456026
338.40000 4.68382746396331298509
338.50000 4.69308066240087120026
338.60000 4.70238069916781620842
338.70000 4.71172985150974036613
338.80000 4.72112658709984178708
338.90000 4.73057211122354628883
339.00000 4.74006544488575600510
339.10000 4.74960984399287264236
339.20000 4.75920625563570211610
339.30000 4.76885700983631925881
339.40000 4.77856359338671980386
339.50000 4.78832659374702635790
339.60000 4.79814319121449313171
339.70000 4.80801173797412853196
339.80000 4.81792297114316679275
339.90000 4.82787074800320229119
340.00000 4.83784728043052223010
340.10000 4.84784555980416933908
340.20000 4.85785991183689857542
340.30000 4.86788811058276071383
340.40000 4.87792721853176075040
340.50000 4.88797648215639433634
340.60000 4.89803544964039638584
340.70000 4.90810352176082365892
340.80000 4.91818274475369611595
340.90000 4.92827629192337389187
341.00000 4.93838688047078790228
341.10000 4.94851827252572646292
341.20000 4.95867480487871880368
341.30000 4.96885696381099302016
341.40000 4.97906904516557191314
341.50000 4.98930813660471365359
341.60000 4.99957781123906501401
341.70000 5.00987302783852996124
341.80000 5.02019498363380304272
341.90000 5.03054278335270696065
342.00000 5.04091610840747874471
342.10000 5.05131391322940847380
342.20000 5.06173283394896297642
342.30000 5.07217034229312925586
342.40000 5.08262052947207539215
342.50000 5.09307773403950707853
342.60000 5.10353588320675962306
342.70000 5.11399188810336303607
342.80000 5.12444701700739608690
342.90000 5.13490287584224907314
343.00000 5.14536917819615738406
343.10000 5.15585590256991181555
343.20000 5.16638068345935963704
343.30000 5.17695506158523651521
343.40000 5.18759576211687874418
343.50000 5.19831324771747474960
343.60000 5.20911550393000980536
343.70000 5.22000645778326599954
343.80000 5.23098701410058941086
343.90000 5.24205509035254226027
344.00000 5.25320559903465038557
344.10000 5.26443879842115744583
344.20000 5.27575081139139853518
344.30000 5.28714713295279877063
344.40000 5.29862997454257037686
344.50000 5.31020715639945632432
344.60000 5.32188953227281860685
344.70000 5.33368055034973012208
344.80000 5.34558723626226120537
344.90000 5.35760755168452031328
345.00000 5.36974373081360373405
345.10000 5.38198821864912669747
345.20000 5.39433833688544233863
345.30000 5.40679066789440258610
345.40000 5.41934623019290030671
345.50000 5.43200586807212497510
345.60000 5.44477371702130519311
345.70000 5.45764805810955530874
345.80000 5.47062831294440986170
345.90000 5.48370373408410896072
346.00000 5.49685850608854584513
346.10000 5.51007154062286200367
346.20000 5.52332231063967513599
346.30000 5.53658526422830410653
346.40000 5.54984154141872774965
346.50000 5.56307169834085456756
346.60000 5.57626477464018919590
346.70000 5.58941419501552058667
346.80000 5.60251292895545221873
346.90000 5.61556052196804304017
347.00000 5.62855669205854228464
347.10000 5.64149983732464535466
347.20000 5.65438970532930282215
347.30000 5.66722614439762761793
347.40000 5.68000362121794777998
347.50000 5.69272014465808779230
347.60000 5.70537329731929109641
347.70000 5.71796332681357794662
347.80000 5.73048417032522654188
347.90000 5.74294061650031342198
348.00000 5.75533108051613308749
348.10000 5.76765912732592060211
348.20000 5.77992597474448629291
348.30000 5.79213120426764849368
348.40000 5.80427634993622611542
348.50000 5.81635696647927550495
348.60000 5.82837005800155074539
348.70000 5.84030739343084577678
348.80000 5.85216548419386377146
348.90000 5.86393226601305482712
349.00000 5.87559899494417505129
349.10000 5.88715677602270075642
349.20000 5.89859516916985921067
349.30000 5.90990715584585135705
349.40000 5.92108925539532801932
349.50000 5.93213980100831743707
349.60000 5.94305997951038686974
349.70000 5.95385484710426913511
349.80000 5.96453038762390747868
349.90000 5.97509298143577009222
350.00000 5.98554856091603353387
350.10000 5.99590041437789391842
350.20000 6.00614934394367186884
350.30000 6.01629226507406303880
350.40000 6.02632691660094059321
350.50000 6.03624928470933844350
350.60000 6.04605576802108235399
350.70000 6.05574618634632011275
350.80000 6.06531869619874137739
350.90000 6.07477669645897354444
351.00000 6.08412617030235493126
351.10000 6.09337083894834025881
351.20000 6.10251601252942227787
351.30000 6.11156648351083553849
351.40000 6.12052418718993381611
351.50000 6.12938956767645826879
351.60000 6.13815973866483862459
351.70000 6.14683259794880049245
351.80000 6.15540403836417548939
351.90000 6.16387008601203404694
352.00000 6.17222763107405169524
352.10000 6.18047413545668031703
352.20000 6.18861062889248187349
352.30000 6.19663710600919408076
352.40000 6.20455534544168604114
352.50000 6.21237131295699355833
352.60000 6.22009186302975753728
352.70000 6.22772761865264945532
352.80000 6.23529164201795776756
352.90000 6.24279777397193925795
353.00000 6.25026226849169906095
353.10000 6.25770146611053985648
353.20000 6.26512817689263241780
353.30000 6.27255313403768625262
353.40000 6.27997873769115559097
353.50000 6.28740680608738724866
353.60000 6.29483767107913593733
353.70000 6.30226639310343656310
353.80000 6.30969329469547196310
353.90000 6.31712103728154000929
354.00000 6.32456239126360425534
354.10000 6.33203415685844196315
354.20000 6.33955539825672633107
354.30000 6.34715100435510357174
354.40000 6.35484612516070289781
354.50000 6.36266256327113421439
354.60000 6.37062354261919953232
354.70000 6.37874866896345117316
354.80000 6.38705822376624338847
354.90000 6.39557600464203693134
355.00000 6.40433109016905839732
355.10000 6.41335474081786622014
355.20000 6.42268483601367442965
355.30000 6.43235244205570564132
355.40000 6.44238565589006011036
355.50000 6.45280451876244272145
355.60000 6.46361294127935850675
355.70000 6.47480847751777133598
355.80000 6.48637504269888791326
355.90000 6.49829383956319722222
356.00000 6.51054879895742736763
356.10000 6.52312385026131479168
356.20000 6.53601314721443931705
356.30000 6.54921841237044101682
356.40000 6.56274962388060329390
356.50000 6.57661075873690429554
356.60000 6.59081172580009297901
356.70000 6.60535072443545574369
356.80000 6.62022094109448887961
356.90000 6.63540221453356962964
357.00000 6.65086964734206770184
357.10000 6.66659333850393187457
357.20000 6.68253976362303436462
357.30000 6.69868132291916093057
357.40000 6.71499186136178425673
357.50000 6.73145671428963435178
357.60000 6.74806284562221604684
357.70000 6.76480828098756986495
357.80000 6.78169159124616931293
357.90000 6.79871016003484296203
358.00000 6.81585957093674282516
358.10000 6.83312929150480804803
358.20000 6.85050035768088986675
358.30000 6.86794984748105160477
358.40000 6.88544837245926926425
358.50000 6.90296724377799724178
358.60000 6.92047793021869263442
358.70000 6.93795248560322730609
358.80000 6.95536997762908367919
358.90000 6.97271151366252926234
359.00000 6.98996537277810840515
359.10000 7.00711908986703322177
359.20000 7.02416522376887145500
359.30000 7.04109265449738276627
359.40000 7.05789490662825044023
359.50000 7.07456508792512276508
359.60000 7.09109889284030504416
359.70000 7.10749056525086074630
359.80000 7.12374599740417471322
359.90000 7.13986596554697236705
360.00000 7.15585972506399820637
360.10000 7.17173288942282066082
360.20000 7.18749232856620167676
360.30000 7.20314324168296683748
360.40000 7.21868651518820285167
360.50000 7.23411754400631784481
360.60000 7.24942497935153474748
360.70000 7.26460015421674808091
360.80000 7.27962695385010783314
360.90000 7.29448968085814759828
361.00000 7.30917842228618742588
361.10000 7.32367880292643636907
361.20000 7.33798538938215657169
361.30000 7.35209254104149589491
361.40000 7.36599523553810072650
361.50000 7.37969258247476051325
361.60000 7.39318236554198627729
361.70000 7.40646425731711743876
361.80000 7.41954078861980514147
361.90000 7.43241176869190960461
362.00000 7.44508102428287881692
362.10000 7.45755169519165988328
362.20000 7.46982513579146643734
362.30000 7.48190384164946348717
362.40000 7.49378708934047578469
362.50000 7.50547451366833967746
362.60000 7.51696560745311645063
362.70000 7.52825747357554183698
362.80000 7.53935245110752200600
362.90000 7.55025005222217789297
363.00000 7.56095688630837254293
363.10000 7.57147856241685465422
363.20000 7.58182573019539931445
363.30000 7.59200317348497951745
363.40000 7.60201757543686556294
363.50000 7.61187042563041794189
363.60000 7.62156261389152401680
363.70000 7.63109189290379335817
363.80000 7.64045139825651924158
363.90000 7.64963130491613955144
364.00000 7.65862747258945870187
364.10000 7.66743296371777873269
364.20000 7.67604487355031034930
364.30000 7.68446331266894656387
364.40000 7.69269432463249510598
364.50000 7.70074702610448046913
364.60000 7.70863638377034878286
364.70000 7.71637920329541606697
364.80000 7.72399235051537321238
364.90000 7.73149421533961958897
365.00000 7.73890167786398485394
365.10000 7.74622786212192443790
365.20000 7.75348348837024350827
365.30000 7.76067909294199588475
365.40000 7.76782446775633569993
365.50000 7.77492584281149269406
365.60000 7.78199918599237582829
365.70000 7.78905064513564451377
365.80000 7.79609841025272076445
365.90000 7.80315574611124880372
366.00000 7.81023839245710860395
366.10000 7.81736040928618053184
366.20000 7.82454314327437266767
366.30000 7.83180277662384703133
366.40000 7.83916291570534972256
366.50000 7.84664884619727327835
366.60000 7.85428802679918277008
366.70000 7.86210704049811318771
366.80000 7.87014047178123752706
366.90000 7.87841872642150189998
367.00000 7.88697681136682434965
367.10000 7.89584158760939174909
367.20000 7.90503926400425920110
367.30000 7.91458807171131301196
367.40000 7.92450086490657151470
367.50000 7.93478255983281497760
367.60000 7.94543465570978061391
367.70000 7.95645339726049045875
367.80000 7.96783945768110967904
367.90000 7.97959284519767963329
368.00000 7.99172179854135062596
368.10000 8.00423613323957353626
368.20000 8.01714869115616440554
368.30000 8.03047377794274352239
368.40000 8.04422020174572297243
368.50000 8.05838554381167592941
368.60000 8.07296098856856857535
368.70000 8.08792308356094593244
368.80000 8.10323606630746010626
368.90000 8.11885857001358288841
369.00000 8.13474285838569085374
369.10000 8.15084985824834096483
369.20000 8.16714053170434921468
369.30000 8.18359076244932961396
369.40000 8.20018553167048775890
369.50000 8.21692010873593683378
369.60000 8.23379071927019529587
369.70000 8.25079793107751488096
369.80000 8.26793626559064616983
369.90000 8.28519588601675729866
370.00000 8.30255789174041230906
370.10000 8.32000036196074933800
370.20000 8.33749465654767301452
370.30000 8.35501263478745434745
370.40000 8.37252110665801785531
370.50000 8.38999511002181693166
370.60000 8.40740514603881808195
370.70000 8.42472960999129039703
370.80000 8.44194698014557539900
370.90000 8.45903925074508683119
371.00000 8.47599449553065719780
371.10000 8.49280170462780792224
371.20000 8.50945623065804363973
371.30000 8.52595363625125514909
371.40000 8.54229324547565505782
371.50000 8.55847732376560077078
371.60000 8.57450595155668429488
371.70000 8.59038487136903546546
371.80000 8.60611475952679822269
371.90000 8.62170170060191771652
372.00000 8.63714532593153720173
372.10000 8.65244735908228452944
372.20000 8.66760659298736285232
372.30000 8.68261838653121965020
372.40000 8.69747784269445552233
372.50000 8.71217972916640419786
372.60000 8.72670953604106156513
372.70000 8.74105905200954468417
372.80000 8.75521608208095569902
372.90000 8.76917119319231901605
373.00000 8.78291576713257566010
373.10000 8.79644566827920559969
373.20000 8.80975865499827412837
373.30000 8.82285147162650585215
373.40000 8.83572354103505209936
373.50000 8.84837936186378708770
373.60000 8.86081647056460593296
373.70000 8.87303914072134587695
373.80000 8.88504659246680596718
373.90000 8.89684107091151763707
374.00000 8.90842105218719441282
374.10000 8.91978308513239575180
374.20000 8.93092132357854779461
374.30000 8.94183334551315600619
374.40000 8.95251438815537453141
374.50000 8.96296771804713129080
374.60000 8.97319814995434055471
374.70000 8.98321587253729531568
374.80000 8.99303750500808264031
374.90000 9.00267729270232144979
375.00000 9.01215017823943055933
375.10000 9.02147163088600528577
375.20000 9.03064950159959424831
375.30000 9.03968575516842841983
375.40000 9.04858328113329573061
375.50000 9.05733771483861586500
375.60000 9.06594431508554987330
375.70000 9.07439513524675648945
375.80000 9.08267854289129842922
375.90000 9.09078348540635962714
376.00000 9.09869673070237021184
376.10000 9.10641226087826533340
376.20000 9.11392017459720787080
376.30000 9.12122669033754472447
376.40000 9.12834002785637910200
376.50000 9.13527602848988904048
376.60000 9.14205733357721838346
376.70000 9.14870848735760079360
376.80000 9.15525573120183246364
376.90000 9.16172027252376877544
377.00000 9.16812894926080323616
377.10000 9.17450083419501357668
377.20000 9.18085923801214806535
377.30000 9.18722653146454204704
377.40000 9.19362118762579862692
377.50000 9.20006740824728957594
377.60000 9.20658293871613367545
377.70000 9.21318232175972950879
377.80000 9.21987846758979789970
377.90000 9.22667510803832303227
378.00000 9.23357999127104546252
378.10000 9.24059767179342139331
378.20000 9.24773209732402444880
378.30000 9.25499250943348954151
378.40000 9.26238914578614538573
378.50000 9.26993477020059726374
378.60000 9.27764600679089285977
378.70000 9.28554299115883691033
378.80000 9.29364714066732791834
378.90000 9.30197900382504626087
379.00000 9.31056043748162347967
379.10000 9.31940951039281243580
379.20000 9.32853966932917105231
379.30000 9.33796080244096976687
379.40000 9.34767447288393756461
379.50000 9.35768030914788197649
379.60000 9.36797609570679893075
379.70000 9.37856016373265049173
379.80000 9.38943105779876313374
379.90000 9.40059198108480825687
380.00000 9.41204514478638696674
380.10000 9.42379393428787788028
380.20000 9.43583191052961688990
380.30000 9.44814931800180643186
380.40000 9.46072542698344036451
380.50000 9.47353371471590847792
380.60000 9.48654600488085969204
380.70000 9.49973121933383965781
380.80000 9.51306095744513770010
380.90000 9.52651214231179154276
381.00000 9.54006022078057953807
381.10000 9.55369199904801201457
381.20000 9.56738894334885917101
381.30000 9.58113860577149776158
381.40000 9.59492799559715299482
381.50000 9.60874607486018437764
381.60000 9.62258227966869608310
381.70000 9.63642568439408450772
381.80000 9.65026795222008330323
381.90000 9.66410143735639811294
382.00000 9.67792107867681466969
382.10000 9.69171855876598389370
382.20000 9.70549025099654613011
382.30000 9.71923075250330703866
382.40000 9.73293823407494968163
382.50000 9.74661190449978879223
382.60000 9.76024624966860147098
382.70000 9.77383841412067749148
382.80000 9.78738439917841379558
382.90000 9.80087469732457093818
383.00000 9.81430153501990176140
383.10000 9.82765316880922492396
383.20000 9.84092073667631976014
383.30000 9.85409672913093541853
383.40000 9.86717382119287488129
383.50000 9.88014627298346226260
383.60000 9.89301265002218623969
383.70000 9.90576861898303174776
383.80000 9.91841337438024913055
383.90000 9.93094529682879685128
384.00000 9.94336674108619006839
384.10000 9.95567585979706352150
384.20000 9.96787503839674948400
384.30000 9.97996727425025176870
384.40000 9.99195242917634191035
384.50000 10.00383602751129662876
384.60000 10.01561485573072543155
384.70000 10.02728728106859417709
384.80000 10.03885260664693691965
384.90000 10.05030434421659690666
385.00000 10.06163852407971372754
385.10000 10.07285077905991814956
385.20000 10.08393998243052813143
385.30000 10.09490457898582615423
385.40000 10.10574617229945074380
385.50000 10.11646277666225587541
385.60000 10.12706079264976072553
385.70000 10.13753707919043815716
385.80000 10.14789296684262432115
385.90000 10.15812796569343282655
386.00000 10.16824007172750617880
386.10000 10.17823182371304608319
386.20000 10.18810030709219116883
386.30000 10.19784609410305819212
386.40000 10.20747123096293619918
386.50000 10.21697513806013917717
386.60000 10.22635760994998648888
386.70000 10.23562201092254090082
386.80000 10.24477022513526166590
386.90000 10.25380644879905074171
387.00000 10.26273578185144548253
387.10000 10.27156575552534736339
387.20000 10.28029885104766786516
387.30000 10.28894179224292239362
387.40000 10.29749488027437671325
387.50000 10.30595953810653188322
387.60000 10.31433635002436790322
387.70000 10.32262363556784918201
387.80000 10.33081926060668239779
387.90000 10.33892652051904274486
388.00000 10.34694354524953422005
388.10000 10.35487283768704713493
388.20000 10.36271918305953131071
388.30000 10.37048849160014255497
388.40000 10.37818787195360999454
388.50000 10.38582596353424362541
388.60000 10.39341350174104253607
388.70000 10.40095985495920467741
388.80000 10.40847613599906372000
388.90000 10.41597030077078320775
389.00000 10.42345078523585681346
389.10000 10.43092463638722681764
389.20000 10.43839360941715973956
389.30000 10.44586422712209102165
389.40000 10.45333944380282716551
389.50000 10.46082730592580808426
389.60000 10.46833465789554322461
389.70000 10.47587159207013189895
389.80000 10.48344799869260571513
389.90000 10.49107682362978409621
390.00000 10.49876255553624757754
390.10000 10.50651341077690720329
390.20000 10.51432755356756041366
390.30000 10.52220662153908665583
390.40000 10.53014556587353164591
390.50000 10.53814609201661238765
390.60000 10.54620557704822099586
390.70000 10.55432888507938244076
390.80000 10.56252042855615025295
390.90000 10.57079091619444528685
391.00000 10.57914739066660324218
391.10000 10.58759755067338210732
391.20000 10.59615307857361033887
391.30000 10.60481736460939717582
391.40000 10.61359399087316699304
391.50000 10.62248381001886959336
391.60000 10.63148394291530687255
391.70000 10.64058789883444363063
391.80000 10.64978566317543312838
391.90000 10.65906863121802026048
392.00000 10.66842276367884663704
392.10000 10.67783565093455631615
392.20000 10.68729696366925138695
392.30000 10.69679901415886190810
392.40000 10.70633403372606341547
392.50000 10.71590214288344460337
392.60000 10.72549967239522132651
392.70000 10.73513142461353381264
392.80000 10.74479883698885262662
392.90000 10.75450543030487292709
393.00000 10.76425375865554369828
393.10000 10.77404383072293798620
393.20000 10.78387493639025841609
393.30000 10.79374663279331381211
393.40000 10.80365480172654350252
393.50000 10.81359445217301461195
393.60000 10.82356280325170931652
393.70000 10.83355548144624586340
393.80000 10.84356905657334761273
393.90000 10.85360200401005122464
394.00000 10.86365244153567350308
394.10000 10.87371783171616054787
394.20000 10.88379868205021513664
394.30000 10.89389408283759659943
394.40000 10.90400711119591117446
394.50000 10.91413666634173131014
394.60000 10.92428913641185167253
394.70000 10.93446525102809954510
394.80000 10.94467161064022057485
394.90000 10.95490660519467870100
395.00000 10.96517567045539859097
395.10000 10.97547531918167086723
395.20000 10.98580860594184937669
395.30000 10.99617330378241174071
395.40000 11.00656954347307070155
395.50000 11.01699584203924441147
395.60000 11.02745116749423651692
395.70000 11.03793649357677723362
395.80000 11.04844965194402286551
395.90000 11.05898672334219777365
396.00000 11.06955098162730356734
396.10000 11.08013778627589991758
396.20000 11.09074919405204113553
396.30000 11.10138352533295734528
396.40000 11.11204039107584417711
396.50000 11.12272164245936705802
396.60000 11.13342568579347908156
396.70000 11.14415118226780877154
396.80000 11.15489711844250941857
396.90000 11.16565989879729410343
397.00000 11.17643802709329212339
397.10000 11.18722890279853887642
397.20000 11.19803378259424612993
397.30000 11.20885083824117984234
397.40000 11.21968538174235080007
397.50000 11.23053993390562678337
397.60000 11.24141690120444736813
397.70000 11.25232107094465199521
397.80000 11.26325500596767985650
397.90000 11.27421929539753098375
398.00000 11.28521474702036850876
398.10000 11.29624051067150393469
398.20000 11.30729359470452593412
398.30000 11.31837231148940426124
398.40000 11.32947532965163396052
398.50000 11.34059861522618214210
398.60000 11.35174186284386930165
398.70000 11.36290095500977250333
398.80000 11.37407520067552569019
398.90000 11.38526418273858061642
399.00000 11.39646493592469225739
399.10000 11.40767759654737963439
399.20000 11.41890113052324312837
399.30000 11.43013671237426626082
399.40000 11.44138645770275517792
399.50000 11.45265012826337064122
399.60000 11.46392890361367340593
399.70000 11.47522318522846857487
399.80000 11.48653184099465246417
399.90000 11.49785578617756885631
400.00000 11.50919078958455706075
400.10000 11.52053576706474185494
400.20000 11.53188728232070433464
400.30000 11.54324414872872729190
400.40000 11.55460511657153084900
400.50000 11.56596944914817765229
400.60000 11.57734011733394658154
400.70000 11.58871859294723749484
400.80000 11.60010472342357778250
400.90000 11.61150348016732930436
401.00000 11.62291231101628848557
401.10000 11.63433193415204223431
401.20000 11.64576026431104239395
401.30000 11.65718881080756107695
401.40000 11.66860888450161397387
401.50000 11.68000823244765525708
401.60000 11.69137179443524497138
401.70000 11.70268025183671332456
401.80000 11.71391870689757689510
401.90000 11.72507073845872368688
402.00000 11.73612281842044289365
402.10000 11.74706568139912121433
402.20000 11.75789307123419114826
402.30000 11.76860362229661467664
402.40000 11.77919956450127387007
402.50000 11.78967741544144200932
402.60000 11.80003967642842292489
402.70000 11.81028067784076840396
402.80000 11.82039993908539458433
402.90000 11.83038967635322653153
403.00000 11.84024508870931269288
403.10000 11.84996496965796941507
403.20000 11.85954905791581942305
403.30000 11.86899891456676307332
403.40000 11.87831899244863687963
403.50000 11.88751134192459982108
403.60000 11.89657608529319666116
403.70000 11.90551527353696690892
403.80000 11.91432893932016634415
403.90000 11.92301738398791398826
404.00000 11.93158362545865074238
404.10000 11.94003185547580522031
404.20000 11.94836856734140085590
404.30000 11.95660436359608747592
404.40000 11.96475289046146577373
404.50000 11.97282936661410037653
404.60000 11.98084835900575948859
404.70000 11.98882241515996432519
404.80000 11.99676547698040982255
404.90000 12.00468743474960284232
405.00000 12.01259664805944443727
405.10000 12.02049981134470131896
405.20000 12.02840577476325413643
405.30000 12.03632387905921215536
405.40000 12.04426256428516257709
405.50000 12.05223808995403973553
405.60000 12.06026672947140916591
405.70000 12.06836428254090281709
405.80000 12.07654967756780272666
405.90000 12.08484018429958386017
406.00000 12.09324797364326768562
406.10000 12.10178109980088839980
406.20000 12.11044265542634903070
406.30000 12.11922971989548517279
406.40000 12.12813765732010480794
406.50000 12.13715988924900832378
406.60000 12.14628591758493062026
406.70000 12.15551432026370490919
406.80000 12.16483924901619898097
406.90000 12.17426297660429216342
407.00000 12.18379242423051953072
407.10000 12.19343497951877381478
407.20000 12.20320054140507026355
407.30000 12.21309547030796775143
407.40000 12.22312928625178209523
407.50000 12.23330799078278744862
407.60000 12.24363187347614596680
407.70000 12.25410646558165007034
407.80000 12.26472937893665878826
407.90000 12.27550264998305476721
408.00000 12.28642701594706906026
408.10000 12.29750479000561316715
408.20000 12.30873431299562985249
408.30000 12.32012109401957136461
408.40000 12.33166838669460005196
408.50000 12.34337861039213201691
408.60000 12.35525487869129310905
408.70000 12.36730112051558320914
408.80000 12.37951631908702643073
408.90000 12.39189656974532692133
409.00000 12.40443542095681193038
409.10000 12.41712642277616500228
409.20000 12.42995635844603438324
409.30000 12.44291863294685375963
409.40000 12.45600348334420625855
409.50000 12.46920418433834934528
409.60000 12.48251693526377716165
409.70000 12.49594252405419796951
409.80000 12.50948205202221791812
409.90000 12.52314034946590383376
410.00000 12.53692133158336445018
410.10000 12.55083154491036103795
410.20000 12.56487466230917084192
410.30000 12.57905581507837177145
410.40000 12.59337468304493035185
410.50000 12.60783260695056975739
410.60000 12.62242754286175334193
410.70000 12.63715821519142016316
410.80000 12.65202133324624140866
410.90000 12.66701362658053668204
411.00000 12.68213398397075759265
411.10000 12.69737845160385853102
411.20000 12.71274428462359971180
411.30000 12.72822435543905707752
411.40000 12.74381132260317953268
411.50000 12.75949486936395143123
411.60000 12.77526201034491503551
411.70000 12.79109739565941230269
411.80000 12.80699125489160314980
411.90000 12.82292705814807323705
412.00000 12.83889618735738512474
412.10000 12.85489170257396606434
412.20000 12.87090607451553893903
412.30000 12.88693637160508370297
412.40000 12.90298338749058453580
412.50000 12.91904725555166471231
412.60000 12.93512972212899765165
412.70000 12.95123353837753170488
412.80000 12.96735839859934618596
412.90000 12.98350023230014811247
413.00000 12.99965202142418887601
413.10000 13.01580266783320589844
413.20000 13.03193151685723830407
413.30000 13.04801885464383439630
413.40000 13.06403857698919993509
413.50000 13.07996811425777138541
413.60000 13.09577976439200049515
413.70000 13.11145607173360437064
413.80000 13.12697875035870544468
413.90000 13.14233613144501033614
414.00000 13.15751556304418740853
414.10000 13.17250559290376615780
414.20000 13.18728945862719735880
414.30000 13.20184453125959971058
414.40000 13.21614548270565157219
414.50000 13.23016745176299724373
414.60000 13.24388151383502071536
414.70000 13.25726777612151877288
414.80000 13.27031515889611417483
