# Supplementary material for: Direct tracking of H2 roaming reaction in real time
Source: Nat Commun. 2024 Aug 6;15:6656. doi: 10.1038/s41467-024-49671-6 (PMC11303762; doi:10.1038/s41467-024-49671-6)
Supplement: Supplementary file 8 — Source Data [file 41467_2024_49671_MOESM8_ESM.zip › SourceData/Data-Fig7-SuppInfo/FigS7.R36.dat]

# Bond Length
# X-Axis:  Time in Trajectory (femtosec)
# Y-Axis:  Bond Length (Angstroms)
#                  X                   Y
0 1.09375625150213427248
.10000 1.10091456856061269946
.20000 1.10836610240840548723
.30000 1.11604792444500339207
.40000 1.12391415234305151087
.50000 1.13193281123306961058
.60000 1.14008733532392157697
.70000 1.14837567411975424515
.80000 1.15679474535329732366
.90000 1.16534168399744458810
1.00000 1.17400764219361025418
1.10000 1.18277938437774607671
1.20000 1.19164210480370321631
1.30000 1.20057720668268560961
1.40000 1.20957459267380447073
1.50000 1.21862750515569768999
1.60000 1.22772884890516440124
1.70000 1.23687702150011663962
1.80000 1.24607004411830717920
1.90000 1.25529966727829574455
2.00000 1.26455892647713336996
2.10000 1.27383770402237662765
2.20000 1.28312729048485287058
2.30000 1.29242112874171165029
2.40000 1.30171117128916121167
2.50000 1.31099949986641871334
2.60000 1.32028148831451848088
2.70000 1.32955741925348978137
2.80000 1.33882466443892495238
2.90000 1.34807603438493038140
3.00000 1.35730574176122897590
3.10000 1.36650672281222239144
3.20000 1.37567032997808017710
3.30000 1.38479082784765728675
3.40000 1.39386233758574594754
3.50000 1.40288182480314427944
3.60000 1.41184784564838997384
3.70000 1.42075853543978401115
3.80000 1.42961049214217786531
3.90000 1.43839633899596671630
4.00000 1.44711421504765821991
4.10000 1.45574781795371412468
4.20000 1.46428810688914632050
4.30000 1.47272102095882368782
4.40000 1.48103319578124244014
4.50000 1.48921143603250643315
4.60000 1.49725065305479162445
4.70000 1.50514244586517458294
4.80000 1.51288330014545404790
4.90000 1.52047293138187764319
5.00000 1.52791125105943244376
5.10000 1.53519441262759942341
5.20000 1.54231814305188020115
5.30000 1.54927913580219623378
5.40000 1.55606535064373180071
5.50000 1.56267232661553202536
5.60000 1.56908923149290652443
5.70000 1.57531162420582677550
5.80000 1.58133547944609147696
5.90000 1.58716133430284899944
6.00000 1.59278912272058161490
6.10000 1.59822651359561670863
6.20000 1.60347750387836748097
6.30000 1.60855000562058996251
6.40000 1.61345375085002049153
6.50000 1.61819312276316388997
6.60000 1.62277780800114468412
6.70000 1.62721379333048919432
6.80000 1.63150913623062497394
6.90000 1.63566659965776644209
7.00000 1.63969299136301732257
7.10000 1.64359146934054144840
7.20000 1.64736559795146869517
7.30000 1.65101627145313137885
7.40000 1.65454731652920703046
7.50000 1.65796156814836935471
7.60000 1.66126238283691959362
7.70000 1.66445246951272237283
7.80000 1.66753568249498037540
7.90000 1.67051458398003817008
8.00000 1.67339323039296415100
8.10000 1.67616696626260953168
8.20000 1.67883925334708563931
8.30000 1.68140535575452476908
8.40000 1.68386212423998657978
8.50000 1.68621223707901016999
8.60000 1.68845432689842102225
8.70000 1.69059138085286593596
8.80000 1.69263049547915211842
8.90000 1.69457939483223977976
9.00000 1.69644647840655438698
9.10000 1.69823844425009999830
9.20000 1.69996511355203992609
9.30000 1.70162876435813695961
9.40000 1.70323502399903695733
9.50000 1.70478584431622965069
9.60000 1.70628068304426396914
9.70000 1.70772328056450644617
9.80000 1.70911458605530600626
9.90000 1.71045818936827567226
10.00000 1.71176159862201605588
10.10000 1.71303292514475622965
10.20000 1.71428261106913173985
10.30000 1.71552549369719364715
10.40000 1.71677521174147898400
10.50000 1.71804785558551889832
10.60000 1.71936147241759491509
10.70000 1.72073362701639558561
10.80000 1.72218372456715546560
10.90000 1.72373025082986810126
11.00000 1.72539516526070050304
11.10000 1.72719770915086614469
11.20000 1.72915981622781183574
11.30000 1.73130146360967418896
11.40000 1.73364290180561694589
11.50000 1.73620467258989946539
11.60000 1.73900070913182781255
11.70000 1.74204731417547898930
11.80000 1.74536096309187573166
11.90000 1.74895719402219790291
12.00000 1.75285371139094205929
12.10000 1.75707269515265076297
12.20000 1.76163462579673427580
12.30000 1.76656000140697174112
12.40000 1.77186254431431559622
12.50000 1.77755046111664576845
12.60000 1.78361764405995939340
12.70000 1.79005042950471090910
12.80000 1.79682731575212869702
12.90000 1.80391755069376715679
13.00000 1.81129569816195389759
13.10000 1.81893063871825524868
13.20000 1.82679613260949290854
13.30000 1.83486741655548507917
13.40000 1.84311952848913192779
13.50000 1.85152967087891950962
13.60000 1.86007395432278444663
13.70000 1.86872583649769234949
13.80000 1.87746187648537886363
13.90000 1.88625823770686287227
14.00000 1.89509239772049109447
14.10000 1.90394519686990990869
14.20000 1.91280015086103545612
14.30000 1.92164125479393265444
14.40000 1.93045645971852988591
14.50000 1.93923466287450627345
14.60000 1.94796098271756973094
14.70000 1.95662578914006957335
14.80000 1.96521923260078034480
14.90000 1.97373277646291317801
15.00000 1.98215694328526872075
15.10000 1.99048685374231999723
15.20000 1.99871470723712842748
15.30000 2.00683458326863602014
15.40000 2.01484069933034656277
15.50000 2.02272527934022716114
15.60000 2.03048197334573743809
15.70000 2.03810458187822147881
15.80000 2.04558945698031011336
15.90000 2.05293403769580477965
16.00000 2.06013667904292214220
16.10000 2.06720158218520140527
16.20000 2.07412904784779483595
16.30000 2.08092226002174333989
16.40000 2.08758323375739919262
16.50000 2.09411606501740967853
16.60000 2.10051684641042572143
16.70000 2.10678437279518475167
16.80000 2.11291324451099979373
16.90000 2.11889802751477401057
17.00000 2.12473411352008936487
17.10000 2.13041727083616180488
17.20000 2.13594412110312473876
17.30000 2.14131625336800729193
17.40000 2.14653892658553946849
17.50000 2.15161493704868111561
17.60000 2.15655090135336244513
17.70000 2.16135823981541754965
17.80000 2.16604035541168992320
17.90000 2.17060716599756944596
18.00000 2.17506388372663666000
18.10000 2.17941254158844373664
18.20000 2.18365961556946873899
18.30000 2.18780591789788337248
18.40000 2.19185502752828066687
18.50000 2.19580254900594374913
18.60000 2.19965020215692476816
18.70000 2.20339674400889500815
18.80000 2.20704020620150914368
18.90000 2.21058093186474401019
19.00000 2.21402329581646452918
19.10000 2.21736495703819582123
19.20000 2.22061353992336991694
19.30000 2.22377039384937400960
19.40000 2.22684165908984197807
19.50000 2.22982833826238740803
19.60000 2.23273184187107431506
19.70000 2.23555375762382417373
19.80000 2.23829506625221331652
19.90000 2.24095769345385010104
20.00000 2.24354477694384339203
20.10000 2.24605950183538102989
20.20000 2.24850398927397947367
20.30000 2.25088103054914921462
20.40000 2.25319728995687370545
20.50000 2.25545396613364733953
20.60000 2.25765794400436134801
20.70000 2.25980978986860750346
20.80000 2.26191658181397131734
20.90000 2.26398259579904898172
21.00000 2.26601080997443611047
21.10000 2.26800567268514564445
21.20000 2.26997123291772136061
21.30000 2.27190787441502565870
21.40000 2.27381487308927592914
21.50000 2.27569241493968160565
21.60000 2.27753758533596981779
21.70000 2.27934889498404785130
21.80000 2.28112570513003513433
21.90000 2.28286816436604590887
22.00000 2.28457645066848222556
22.10000 2.28625285087673537492
22.20000 2.28789997595939495215
22.30000 2.28951914427331225144
22.40000 2.29111115626915840828
22.50000 2.29267646029547745256
22.60000 2.29421310252099292642
22.70000 2.29572252865671900214
22.80000 2.29720539137121998876
22.90000 2.29866026316134851306
23.00000 2.30009059327388233201
23.10000 2.30149807648757334345
23.20000 2.30288279287222952665
23.30000 2.30424643353179566117
23.40000 2.30558732992376586750
23.50000 2.30690142180479831616
23.60000 2.30818737406779868210
23.70000 2.30944159835272734268
23.80000 2.31065927057495865664
23.90000 2.31183918568593347563
24.00000 2.31297884178865760760
24.10000 2.31407699900435465177
24.20000 2.31513611915692767112
24.30000 2.31615548249205411585
24.40000 2.31713998379122533322
24.50000 2.31809112057679906898
24.60000 2.31900971984724548717
24.70000 2.31989878823710755435
24.80000 2.32075815120102508280
24.90000 2.32158858768516520290
25.00000 2.32238932128465489118
25.10000 2.32315785862540989748
25.20000 2.32389333640789116145
25.30000 2.32459481161212265147
25.40000 2.32526231080839565565
25.50000 2.32589310423630604133
25.60000 2.32649059130829067705
25.70000 2.32705177139787760244
25.80000 2.32757662570257823939
25.90000 2.32806618475184248787
26.00000 2.32851655324242863755
26.10000 2.32892829322866873019
26.20000 2.32929777679990928204
26.30000 2.32962247348213053763
26.40000 2.32989999458560452609
26.50000 2.33012672256124301974
26.60000 2.33029889493536858605
26.70000 2.33041582168376122617
26.80000 2.33047366304835120743
26.90000 2.33047250124540195141
27.00000 2.33041049798806905391
27.10000 2.33028894791096668411
27.20000 2.33011001533060665912
27.30000 2.32987353029408014689
27.40000 2.32958567645708192785
27.50000 2.32924640988131609913
27.60000 2.32886027699645390297
27.70000 2.32842930379107709768
27.80000 2.32795243199254395761
27.90000 2.32743644937128197412
28.00000 2.32687995214708057787
28.10000 2.32628862547556639167
28.20000 2.32566319313373491760
28.30000 2.32500981305649546714
28.40000 2.32432909073930406719
28.50000 2.32362607683895646196
28.60000 2.32290125371247755069
28.70000 2.32215571129694056957
28.80000 2.32138755871870735758
28.90000 2.32059698319247153157
29.00000 2.31977812545294943342
29.10000 2.31893099221580977170
29.20000 2.31805140560126491772
29.30000 2.31713677220702705760
29.40000 2.31618301138619009602
29.50000 2.31518932539738529263
29.60000 2.31415256383584183086
29.70000 2.31307420983374417977
29.80000 2.31195438108821688748
29.90000 2.31079336868920411050
30.00000 2.30959212028725972617
30.10000 2.30835107291525307099
30.20000 2.30707294879919217521
30.30000 2.30575603682197913485
30.40000 2.30440092343541643530
30.50000 2.30300706924664041509
30.60000 2.30157269010605007222
30.70000 2.30009622643988527543
30.80000 2.29857627387585291763
30.90000 2.29701093425238182952
31.00000 2.29539749460610852170
31.10000 2.29373243328444915635
31.20000 2.29201560321739520220
31.30000 2.29024355893996566873
31.40000 2.28841746418807947358
31.50000 2.28653528877841725734
31.60000 2.28460103868180888122
31.70000 2.28261602715152247745
31.80000 2.28058572356708398298
31.90000 2.27851198566718099236
32.00000 2.27640366242479060021
32.10000 2.27426488755245922430
32.20000 2.27209952726943720034
32.30000 2.26991324299960856455
32.40000 2.26770929672808811722
32.50000 2.26549351924475828989
32.60000 2.26326635630497543080
32.70000 2.26103263299006810243
32.80000 2.25879579883264348168
32.90000 2.25656017764317555103
33.00000 2.25432894286747780290
33.10000 2.25210608822186704731
33.20000 2.24989689635547521904
33.30000 2.24770223766249785704
33.40000 2.24552727242890550469
33.50000 2.24337405186228362063
33.60000 2.24124553848747237165
33.70000 2.23914376364292429056
33.80000 2.23707072223164192033
33.90000 2.23502739084893543503
34.00000 2.23301325372645291874
34.10000 2.23102685700979404413
34.20000 2.22906835086970807764
34.30000 2.22713186559350364839
34.40000 2.22521725149006518302
34.50000 2.22332255670854021046
34.60000 2.22144652634764089655
34.70000 2.21959367786516277957
34.80000 2.21776850622173819343
34.90000 2.21597572272689846813
35.00000 2.21422256368776081533
35.10000 2.21251398402382984802
35.20000 2.21085280708463266975
35.30000 2.20924698116756515802
35.40000 2.20769454393174600697
35.50000 2.20620145691774938597
35.60000 2.20476804031852747645
35.70000 2.20339797780609756100
35.80000 2.20209286621091436657
35.90000 2.20085702387047396314
36.00000 2.19968984350157874706
36.10000 2.19859530109795331564
36.20000 2.19757014169013499545
36.30000 2.19662041349410208015
36.40000 2.19574327088163929547
36.50000 2.19494251802364974826
36.60000 2.19422079217156266559
36.70000 2.19358096494111655117
36.80000 2.19302398137868068321
36.90000 2.19255138253542418549
37.00000 2.19216368155436787402
37.10000 2.19186059354900579863
37.20000 2.19164377857921974847
37.30000 2.19150910530620428905
37.40000 2.19145940391534517697
37.50000 2.19149299535134266419
37.60000 2.19160691712656355176
37.70000 2.19179808843013639489
37.80000 2.19206530504955531536
37.90000 2.19240528433544877733
38.00000 2.19281553566436590950
38.10000 2.19329266943401787315
38.20000 2.19383506329646395320
38.30000 2.19444064806729279651
38.40000 2.19511027457733885939
38.50000 2.19584045603363451647
38.60000 2.19663265841992798138
38.70000 2.19748213517743984411
38.80000 2.19839031381235848093
38.90000 2.19935461120597830709
39.00000 2.20037532974036045476
39.10000 2.20145549484108354072
39.20000 2.20259568560187641170
39.30000 2.20379611469346229084
39.40000 2.20505661402989832622
39.50000 2.20637392335637433312
39.60000 2.20774377389519547479
39.70000 2.20916086682183468375
39.80000 2.21061877700475529096
39.90000 2.21211352533160015485
40.00000 2.21364048654089266501
40.10000 2.21519554956667426038
40.20000 2.21677389447683635428
40.30000 2.21837244460595480053
40.40000 2.21998343116654814370
40.50000 2.22159948003077278358
40.60000 2.22321005350933945438
40.70000 2.22480648567128192826
40.80000 2.22638157365578284198
40.90000 2.22792486977209354908
41.00000 2.22943125816092387540
41.10000 2.23089344226164240163
41.20000 2.23230733950188857053
41.30000 2.23366568144250271104
41.40000 2.23496314778834776204
41.50000 2.23619876458466902534
41.60000 2.23736698965368665331
41.70000 2.23847060045313081167
41.80000 2.23951061592237155440
41.90000 2.24048889537819401351
42.00000 2.24141386208749944904
42.10000 2.24228775433618242823
42.20000 2.24311354378372919671
42.30000 2.24389133493179655800
42.40000 2.24461942962097697333
42.50000 2.24528984856276406761
42.60000 2.24589769385384070748
42.70000 2.24643293253037046906
42.80000 2.24689200295207780153
42.90000 2.24726798382769650492
43.00000 2.24755847641056938974
43.10000 2.24776154787112594204
43.20000 2.24787865644789643302
43.30000 2.24791054895985574223
43.40000 2.24785531526808904623
43.50000 2.24771457045328600147
43.60000 2.24748381662538340067
43.70000 2.24716213458953602046
43.80000 2.24674363573372562919
43.90000 2.24622517814977757407
44.00000 2.24560470362751066268
44.10000 2.24487891009403890296
44.20000 2.24404479184975271740
44.30000 2.24310558517003385397
44.40000 2.24205953379231212598
44.50000 2.24090585207388844464
44.60000 2.23964609390032870880
44.70000 2.23827508826060073272
44.80000 2.23679177986105805520
44.90000 2.23519304238649597671
45.00000 2.23347402766407830015
45.10000 2.23163456297060428907
45.20000 2.22967244978023621809
45.30000 2.22758890096848884438
45.40000 2.22538952368411225070
45.50000 2.22307604075186775874
45.60000 2.22065548652329229328
45.70000 2.21813163905233541484
45.80000 2.21550887956785223984
45.90000 2.21279261057402304404
46.00000 2.20998124201451085529
46.10000 2.20707982712587901538
46.20000 2.20408751378433247545
46.30000 2.20100448359379767984
46.40000 2.19782941906827700921
46.50000 2.19456075523599938452
46.60000 2.19119638349304510712
46.70000 2.18773414301761081236
46.80000 2.18417119140716623453
46.90000 2.18050458591492074853
47.00000 2.17672857895627400613
47.10000 2.17284026085628301071
47.20000 2.16883466628579136606
47.30000 2.16470319192401062990
47.40000 2.16044087176159486764
47.50000 2.15603915128529147959
47.60000 2.15149398426163395117
47.70000 2.14679723035362610838
47.80000 2.14194579722316969745
47.90000 2.13693650138884566716
48.00000 2.13176749459175308065
48.10000 2.12644013124023785669
48.20000 2.12095775201982748027
48.30000 2.11532503620720189309
48.40000 2.10954818855412734086
48.50000 2.10363431543151054388
48.60000 2.09759098574197729602
48.70000 2.09142581607620020312
48.80000 2.08514674487648470635
48.90000 2.07875816853524354346
49.00000 2.07226524617723587397
49.10000 2.06566973828296182453
49.20000 2.05897302085408588774
49.30000 2.05217515995833065243
49.40000 2.04527446448783494315
49.50000 2.03826852047442463561
49.60000 2.03115678966100497339
49.70000 2.02394006990548018054
49.80000 2.01661725102558814741
49.90000 2.00919128684702393122
50.00000 2.00166123435560394029
50.10000 1.99402935251690816227
50.20000 1.98629437591158677680
50.30000 1.97845759453999923227
50.40000 1.97052130642680440924
50.50000 1.96248698375352288602
50.60000 1.95435697760311946547
50.70000 1.94613826825459654954
50.80000 1.93783696502079348687
50.90000 1.92945982436820902052
51.00000 1.92101281859596137365
51.10000 1.91250306886708027577
51.20000 1.90393568790807637405
51.30000 1.89531321823966605290
51.40000 1.88663913145280647759
51.50000 1.87791690697352208486
51.60000 1.86914781600626760061
51.70000 1.86033570809222495018
51.80000 1.85148002902137726514
51.90000 1.84258644120106343519
52.00000 1.83365470847921637811
52.10000 1.82468969934369936969
52.20000 1.81569146320210472040
52.30000 1.80666323410562600622
52.40000 1.79760908662756820189
52.50000 1.78852608289199964912
52.60000 1.77941577546255332730
52.70000 1.77027332277278584086
52.80000 1.76109519618758826480
52.90000 1.75187056993660350718
53.00000 1.74259093589000399115
53.10000 1.73324469986265932328
53.20000 1.72381870624030530619
53.30000 1.71430347117130927193
53.40000 1.70468755694232718828
53.50000 1.69496476262281039787
53.60000 1.68512912767360353404
53.70000 1.67517541294098511491
53.80000 1.66510104467146377440
53.90000 1.65490727936824303522
54.00000 1.64459341563986568211
54.10000 1.63416369358702863087
54.20000 1.62362292309175038944
54.30000 1.61298051360331070801
54.40000 1.60225015066624350122
54.50000 1.59144865331244664696
54.60000 1.58059488663287785545
54.70000 1.56971309874479928797
54.80000 1.55882545277975237454
54.90000 1.54795300353531405265
55.00000 1.53711367733977307160
55.10000 1.52632154608195189429
55.20000 1.51557992929538361579
55.30000 1.50488966509209571353
55.40000 1.49424985088471733800
55.50000 1.48364792445006979155
55.60000 1.47307569348760893876
55.70000 1.46252282475522411930
55.80000 1.45197324914545171519
55.90000 1.44141617973644239234
56.00000 1.43084047547202130439
56.10000 1.42022835324746280746
56.20000 1.40957127900152676174
56.30000 1.39885430240250539110
56.40000 1.38806864311423734430
56.50000 1.37721340179363633725
56.60000 1.36628670193996984536
56.70000 1.35530008608056983329
56.80000 1.34426779418202234932
56.90000 1.33320620895793910940
57.00000 1.32213756261177301141
57.10000 1.31108454474454087357
57.20000 1.30006517228022072724
57.30000 1.28910094774536567323
57.40000 1.27821358792730724123
57.50000 1.26742377610410954448
57.60000 1.25676249013805309385
57.70000 1.24625232591959482368
57.80000 1.23592760523948165432
57.90000 1.22581253778340838114
58.00000 1.21592924187100624231
58.10000 1.20629158621661620209
58.20000 1.19690350769391598437
58.30000 1.18776063796919958379
58.40000 1.17885600312760845693
58.50000 1.17017971869708970785
58.60000 1.16172306360595251806
58.70000 1.15348444741747601943
58.80000 1.14546030927658073961
58.90000 1.13765770214550914365
59.00000 1.13008081711397968495
59.10000 1.12273761640198018262
59.20000 1.11563654863669646630
59.30000 1.10878941168014406684
59.40000 1.10221163801739999591
59.50000 1.09592598727195076948
59.60000 1.08995897505823585011
59.70000 1.08434307426524378571
59.80000 1.07911291767729293548
59.90000 1.07430458802566788628
60.00000 1.06994951963071603596
60.10000 1.06608208013595275890
60.20000 1.06272722401047014864
60.30000 1.05991193109144686144
60.40000 1.05766156553502500807
60.50000 1.05599830787648518845
60.60000 1.05494276235158843806
60.70000 1.05451066055730323280
60.80000 1.05471302990623947254
60.90000 1.05555311207205485648
61.00000 1.05702159780063150798
61.10000 1.05910371016156864372
61.20000 1.06177489630665124329
61.30000 1.06500621491989425854
61.40000 1.06876305199702707537
61.50000 1.07301097714701875271
61.60000 1.07771223029805131742
61.70000 1.08283695105542090103
61.80000 1.08834767790858082943
61.90000 1.09421679891372532336
62.00000 1.10041835015143218030
62.10000 1.10692807446780389264
62.20000 1.11372620797258784808
62.30000 1.12079844697162210156
62.40000 1.12813379138380568234
62.50000 1.13572010907749625880
62.60000 1.14354979692753214182
62.70000 1.15161446442548645160
62.80000 1.15990170174372966129
62.90000 1.16839951775495011969
63.00000 1.17709769448843964677
63.10000 1.18598703250710123436
63.20000 1.19505880790068235034
63.30000 1.20430778429187278918
63.40000 1.21372848620274213287
63.50000 1.22331634171828179661
63.60000 1.23306712669911040816
63.70000 1.24297329039726352440
63.80000 1.25302445350679409635
63.90000 1.26320669976255271601
64.00000 1.27350650763080123335
64.10000 1.28390547441702264906
64.20000 1.29438298631046599522
64.30000 1.30491960391857091603
64.40000 1.31548896054851026636
64.50000 1.32606812077622920283
64.60000 1.33663171601193123865
64.70000 1.34715702193693812924
64.80000 1.35762382229762011494
64.90000 1.36801435131105258445
65.00000 1.37831495620050499399
65.10000 1.38851034110985287973
65.20000 1.39859000592167824914
65.30000 1.40854244587232798094
65.40000 1.41834948875973442147
65.50000 1.42800266507629459675
65.60000 1.43748913124830269097
65.70000 1.44680239089206650370
65.80000 1.45593426118248896711
65.90000 1.46488557689841427423
66.00000 1.47365603139063628642
66.10000 1.48225078178896569607
66.20000 1.49067284580185467333
66.30000 1.49893051682090988109
66.40000 1.50703266728030816100
66.50000 1.51499113014763225048
66.60000 1.52282055883941887370
66.70000 1.53053719354284232957
66.80000 1.53815879694555594346
66.90000 1.54570128265263466462
67.00000 1.55318125385963888152
67.10000 1.56061007400631628756
67.20000 1.56799653864828413402
67.30000 1.57534835866261656507
67.40000 1.58266959942276012620
67.50000 1.58996654599680178302
67.60000 1.59723874677582249040
67.70000 1.60448617785570218978
67.80000 1.61170403405339902375
67.90000 1.61888197824115640502
68.00000 1.62600507245826265903
68.10000 1.63305777352211271974
68.20000 1.64001861049501508393
68.30000 1.64686737621886237910
68.40000 1.65359081595115301365
68.50000 1.66017480421912198107
68.60000 1.66661276509451948935
68.70000 1.67289758252530211491
68.80000 1.67902691719400377217
68.90000 1.68500011344035226447
69.00000 1.69081464857890322217
69.10000 1.69647391130043611997
69.20000 1.70197902087129146845
69.30000 1.70734030029868386516
69.40000 1.71256705094603522212
69.50000 1.71767520082843368737
69.60000 1.72268324435950789797
69.70000 1.72760870195481476684
69.80000 1.73246424249564239022
69.90000 1.73726428285681393041
70.00000 1.74201747225164191233
70.10000 1.74672523813621013357
70.20000 1.75138886341354814496
70.30000 1.75600542949815505403
70.40000 1.76057058820514208884
70.50000 1.76507778403615969368
70.60000 1.76952002364511264097
70.70000 1.77388647739983631681
70.80000 1.77816839263102413295
70.90000 1.78235386444106547402
71.00000 1.78643295443125992508
71.10000 1.79039466140848398140
71.20000 1.79423099054135167392
71.30000 1.79793750126554732809
71.40000 1.80151067008635838387
71.50000 1.80495365116642261108
71.60000 1.80826981591658494397
71.70000 1.81146327831673143194
71.80000 1.81454059052036639746
71.90000 1.81750442782761880125
72.00000 1.82035612935436345073
72.10000 1.82309389896955115667
72.20000 1.82571840522600855988
72.30000 1.82822628197113499432
72.40000 1.83062229801289157136
72.50000 1.83290758910262576281
72.60000 1.83509047652425028871
72.70000 1.83718070221140740132
72.80000 1.83919182380903379221
72.90000 1.84113183923205238778
73.00000 1.84301287750194518275
73.10000 1.84484220532028158606
73.20000 1.84662580048530676863
73.30000 1.84836410804310956247
73.40000 1.85005889792163103447
73.50000 1.85170671591588715067
73.60000 1.85330441740718893695
73.70000 1.85484943426171386909
73.80000 1.85633410483188612886
73.90000 1.85775300938364785629
74.00000 1.85909963114137591934
74.10000 1.86036375737085353487
74.20000 1.86153679993735283664
74.30000 1.86261112877755565073
74.40000 1.86357844357274105060
74.50000 1.86443661124346085932
74.60000 1.86517969937966030823
74.70000 1.86581047435531350647
74.80000 1.86633061602814628423
74.90000 1.86674557076453244225
75.00000 1.86705703987023385209
75.10000 1.86727094493568340319
75.20000 1.86739315856945347222
75.30000 1.86742618133622620579
75.40000 1.86737431978111983460
75.50000 1.86724082006928072619
75.60000 1.86703068053580737080
75.70000 1.86674531293077042508
75.80000 1.86638897536526399189
75.90000 1.86596434298997257124
76.00000 1.86547459496397323625
76.10000 1.86491820758391438897
76.20000 1.86430021800191827365
76.30000 1.86361919539829810157
76.40000 1.86287611909273237105
76.50000 1.86207112049191074929
76.60000 1.86120654422876989840
76.70000 1.86027889387747449119
76.80000 1.85929376103992776238
76.90000 1.85824921104059667511
77.00000 1.85715015598900887581
77.10000 1.85599744308956417268
77.20000 1.85479486537379653163
77.30000 1.85354528203008841410
77.40000 1.85225065154476325804
77.50000 1.85091187570019118941
77.60000 1.84953039035588706922
77.70000 1.84810271670867904711
77.80000 1.84662695253914237890
77.90000 1.84510112206567149981
78.00000 1.84352008041518224196
78.10000 1.84188150713421301780
78.20000 1.84018468942739549139
78.30000 1.83843126084550683697
78.40000 1.83662337811702701847
78.50000 1.83476554020261673324
78.60000 1.83286121755931100829
78.70000 1.83091562877293720478
78.80000 1.82893160561542049152
78.90000 1.82690757306246886114
79.00000 1.82484130798817681740
79.10000 1.82272904179694245634
79.20000 1.82056521825997763402
79.30000 1.81834503843302522978
79.40000 1.81606411726981710110
79.50000 1.81372322514268973563
79.60000 1.81132049789814944279
79.70000 1.80885967168047615799
79.80000 1.80634319635084849509
79.90000 1.80377568181578498627
80.00000 1.80116023180337845255
80.10000 1.79850096267141319537
80.20000 1.79579742080141099639
80.30000 1.79305311056114564829
80.40000 1.79026321747501699599
80.50000 1.78742856503441837548
80.60000 1.78454289276806120707
80.70000 1.78159952037572125071
80.80000 1.77858968967690802815
80.90000 1.77550664624185510256
81.00000 1.77233916985491239241
81.10000 1.76908208601042591643
81.20000 1.76572619095543802832
81.30000 1.76226652649194923077
81.40000 1.75869935158627951317
81.50000 1.75502101692287434555
81.60000 1.75122860529201041257
81.70000 1.74732077157715949817
81.80000 1.74329846181914587267
81.90000 1.73915877321221020254
82.00000 1.73490736584579639048
82.10000 1.73054564452718206828
82.20000 1.72607704686696995657
82.30000 1.72150738066614166927
82.40000 1.71684241889959137856
82.50000 1.71208604338158191762
82.60000 1.70724294551829968895
82.70000 1.70231675636850852211
82.80000 1.69730662733726459694
82.90000 1.69221398467628791783
83.00000 1.68703667944890872191
83.10000 1.68177709314076459744
83.20000 1.67643030052877533880
83.30000 1.67099504358032133571
83.40000 1.66547209326635071060
83.50000 1.65986141574349513523
83.60000 1.65416249526187722716
83.70000 1.64837552680752937706
83.80000 1.64250097826637534091
83.90000 1.63654072055509819507
84.00000 1.63049587679024812675
84.10000 1.62436784426465423675
84.20000 1.61816092077549567795
84.30000 1.61187793247193504718
84.40000 1.60552321918401416808
84.50000 1.59910140537271744341
84.60000 1.59261686595992069444
84.70000 1.58607609031880938949
84.80000 1.57948174592364314541
84.90000 1.57283899323929529795
85.00000 1.56615074297782715063
85.10000 1.55941882492452937554
85.20000 1.55264554268834971592
85.30000 1.54583225639265271478
85.40000 1.53898186340547886263
85.50000 1.53209673411341752654
85.60000 1.52517946922354026290
85.70000 1.51822980396084966330
85.80000 1.51125388004828626147
85.90000 1.50425221377334193371
86.00000 1.49722519879809663855
86.10000 1.49017253923228634967
86.20000 1.48309530155347737855
86.30000 1.47599484993816966908
86.40000 1.46886945744473834777
86.50000 1.46172763080780545256
86.60000 1.45457100214530607148
86.70000 1.44740810932231549384
86.80000 1.44024986633917102405
86.90000 1.43310680447864736247
87.00000 1.42598997091143666991
87.10000 1.41891182803654152920
87.20000 1.41188005766318549556
87.30000 1.40490369964812890729
87.40000 1.39798947869502937829
87.50000 1.39113972316119274849
87.60000 1.38435822049171940473
87.70000 1.37764649077366723425
87.80000 1.37100274278682608330
87.90000 1.36443087187918758261
88.00000 1.35792865012488782086
88.10000 1.35149696694221256398
88.20000 1.34513840883308361503
88.30000 1.33885604339861722117
88.40000 1.33265188204609533729
88.50000 1.32653244211892533721
88.60000 1.32050262779216005617
88.70000 1.31456903018517821767
88.80000 1.30873604983625326893
88.90000 1.30300453639348470228
89.00000 1.29737424085920559023
89.10000 1.29184217704098823868
89.20000 1.28640300674438723887
89.30000 1.28105165916991809655
89.40000 1.27578284646290804406
89.50000 1.27059264460723209398
89.60000 1.26548119897017830013
89.70000 1.26044770672725649574
89.80000 1.25549366439859026474
89.90000 1.25061629895863743296
90.00000 1.24581415739346934104
90.10000 1.24108443243036450553
90.20000 1.23642114052251630044
90.30000 1.23182814161960109036
90.40000 1.22730483418342323418
90.50000 1.22285527824882041517
90.60000 1.21849110421455272928
90.70000 1.21422151478632596332
90.80000 1.21006065846055833169
90.90000 1.20601764982441281019
91.00000 1.20210484183868089101
91.10000 1.19832909961704593498
91.20000 1.19469625247717254233
91.30000 1.19121055119613509910
91.40000 1.18787409302543508245
91.50000 1.18468826704074350767
91.60000 1.18165504891656092817
91.70000 1.17877383039962335261
91.80000 1.17604919267733014332
91.90000 1.17348126309839306270
92.00000 1.17107422741259232273
92.10000 1.16882831993839026761
92.20000 1.16675044898427187191
92.30000 1.16484185588001601480
92.40000 1.16310994146770149597
92.50000 1.16155238740445968746
92.60000 1.16017366711152343754
92.70000 1.15897121642860483940
92.80000 1.15794435816838798569
92.90000 1.15708670364757022386
93.00000 1.15639422024498202695
93.10000 1.15586490813286653736
93.20000 1.15549113937277770888
93.30000 1.15526953379243927848
93.40000 1.15519644585888507658
93.50000 1.15526452003469750806
93.60000 1.15546940116084424159
93.70000 1.15580643848267258214
93.80000 1.15627467094112201693
93.90000 1.15687491879502686364
94.00000 1.15761052262235418918
94.10000 1.15848987322505327111
94.20000 1.15952249168698750170
94.30000 1.16071522072255087663
94.40000 1.16207843281682153418
94.50000 1.16361781666877204961
94.60000 1.16533686358323016881
94.70000 1.16723584544212828933
94.80000 1.16931392414184481052
94.90000 1.17156289788512848756
95.00000 1.17397030295872476128
95.10000 1.17651739985943259316
95.20000 1.17917913330290915557
95.30000 1.18193367438405781298
95.40000 1.18475330077193707728
95.50000 1.18761366513188959685
95.60000 1.19049211768327134942
95.70000 1.19337487780956743249
95.80000 1.19624839110529214537
95.90000 1.19910368695038211862
96.00000 1.20193718876071057359
96.10000 1.20474712690464632624
96.20000 1.20753030346281579352
96.30000 1.21028861764208953499
96.40000 1.21302018742682102157
96.50000 1.21572502916613508373
96.60000 1.21840521034588488827
96.70000 1.22105806414355251167
96.80000 1.22368449812359721663
96.90000 1.22628302786265455187
97.00000 1.22884988781054946231
97.10000 1.23137960471578381587
97.20000 1.23386697807421688044
97.30000 1.23629846297121958364
97.40000 1.23866407415287539694
97.50000 1.24094289564870792244
97.60000 1.24311414665186720334
97.70000 1.24515149269355975823
97.80000 1.24702928313051253704
97.90000 1.24872326440008316199
98.00000 1.25021074345167902976
98.10000 1.25147293471852598431
98.20000 1.25250216845880151154
98.30000 1.25328849045102141638
98.40000 1.25383197385096221671
98.50000 1.25413471887552814052
98.60000 1.25419989902487235051
98.70000 1.25403437863082525621
98.80000 1.25364537668074220039
98.90000 1.25304349749958800063
99.00000 1.25224003359419874442
99.10000 1.25124474004328985231
99.20000 1.25006867067253549340
99.30000 1.24872023415094864074
99.40000 1.24720639815028210109
99.50000 1.24553118479908001057
99.60000 1.24369543058338845052
99.70000 1.24169983957677952178
99.80000 1.23954193025851287658
99.90000 1.23721891250740262841
100.00000 1.23472732211124250313
100.10000 1.23206416814831523611
100.20000 1.22922291444513838431
100.30000 1.22619820316741616076
100.40000 1.22298241089641187038
100.50000 1.21956730581013854923
100.60000 1.21594443704142994857
100.70000 1.21210643239857447759
100.80000 1.20804940844528374778
100.90000 1.20377383193604935582
101.00000 1.19928635601761099998
101.10000 1.19459536257345315378
101.20000 1.18971722400451108203
101.30000 1.18467240197111032388
101.40000 1.17948383870318460586
101.50000 1.17417732239811206464
101.60000 1.16877809995995390399
101.70000 1.16331639352542436351
101.80000 1.15781712829358332998
101.90000 1.15230780808471483688
102.00000 1.14681276534838065953
102.10000 1.14135096159288357608
102.20000 1.13593981971493542673
102.30000 1.13059019137086095631
102.40000 1.12531197687308029468
102.50000 1.12010979261008159440
102.60000 1.11499113060777304104
102.70000 1.10996785176688788638
102.80000 1.10505093788748037060
102.90000 1.10025268689197028472
103.00000 1.09558685560753237799
103.10000 1.09106736326269057730
103.20000 1.08670340621026857992
103.30000 1.08250654704209526087
103.40000 1.07849106420034839341
103.50000 1.07467115929059899564
103.60000 1.07106693719953843041
103.70000 1.06770004897162011884
103.80000 1.06459845055541951037
103.90000 1.06178385921099780108
104.00000 1.05928121322715810732
104.10000 1.05711064252707247068
104.20000 1.05528254149777347673
104.30000 1.05381202329684965499
104.40000 1.05270433411713471485
104.50000 1.05196921887144587687
104.60000 1.05161112838824599422
104.70000 1.05163804349643038196
104.80000 1.05205245945722687616
104.90000 1.05285768491472768467
105.00000 1.05405223936767005001
105.10000 1.05563007148148256983
105.20000 1.05758465420977057594
105.30000 1.05990572013269180205
105.40000 1.06258262488853072719
105.50000 1.06559972485216042307
105.60000 1.06894444261897914597
105.70000 1.07259904443272743389
105.80000 1.07654375756538572759
105.90000 1.08076061419446628537
106.00000 1.08522866595985198385
106.10000 1.08993009750946872363
106.20000 1.09484335341819562054
106.30000 1.09995790300265582482
106.40000 1.10525702681457764166
106.50000 1.11073265258386997686
106.60000 1.11637434817045129022
106.70000 1.12217565685457639943
106.80000 1.12812708638610393042
106.90000 1.13421861035384179592
107.00000 1.14044256652362814197
107.10000 1.14678858865485751745
107.20000 1.15324437971749942536
107.30000 1.15979657475050339105
107.40000 1.16643003814673771457
107.50000 1.17313116281258166908
107.60000 1.17987979927618050562
107.70000 1.18666082637415818589
107.80000 1.19345411676779597926
107.90000 1.20024543981512381332
108.00000 1.20702044100545372661
108.10000 1.21376861947366228652
108.20000 1.22048592350956674194
108.30000 1.22716884051136174535
108.40000 1.23382055677841581340
108.50000 1.24044151427263994162
108.60000 1.24702813760195483409
108.70000 1.25357593156138730964
108.80000 1.26007201107754155210
108.90000 1.26649800666128172157
109.00000 1.27283033746096734053
109.10000 1.27904834564843560490
109.20000 1.28512936907729254493
109.30000 1.29105929558095820249
109.40000 1.29682589724681238723
109.50000 1.30242726260663017495
109.60000 1.30786108602213560928
109.70000 1.31313028609426262063
109.80000 1.31823567086238415140
109.90000 1.32317940568012167047
110.00000 1.32796344280782067016
110.10000 1.33258863769807072447
110.20000 1.33705840438217208044
110.30000 1.34137931677322354633
110.40000 1.34555606254143123309
110.50000 1.34959746347901825033
110.60000 1.35350847518994132081
110.70000 1.35729576672367176435
110.80000 1.36096130570857891675
110.90000 1.36450650270418279161
111.00000 1.36792876966236805586
111.10000 1.37122645182515349549
111.20000 1.37440155624548097351
111.30000 1.37745516695172333292
111.40000 1.38039285160058692619
111.50000 1.38322363111284358942
111.60000 1.38595267370462545675
111.70000 1.38858899152485001975
111.80000 1.39113641851185823953
111.90000 1.39359830147499821068
112.00000 1.39597600986120101733
112.10000 1.39826910171039680311
112.20000 1.40047388561372325219
112.30000 1.40258910406433715458
112.40000 1.40460916177917620757
112.50000 1.40653166107592473206
112.60000 1.40835439850202477364
112.70000 1.41007136615279157295
112.80000 1.41168196500522028876
112.90000 1.41318679249453785715
113.00000 1.41458458509132637868
113.10000 1.41587973692754004325
113.20000 1.41707744151545930958
113.30000 1.41818787185936687518
113.40000 1.41922026425815947056
113.50000 1.42019034168170570614
113.60000 1.42111386079054200462
113.70000 1.42200819635612508659
113.80000 1.42289212844860449737
113.90000 1.42378693716545945840
114.00000 1.42471380264142875327
114.10000 1.42569078789125939978
114.20000 1.42673767666134057273
114.30000 1.42787203307894506852
114.40000 1.42910930531922574841
114.50000 1.43046319888104776087
114.60000 1.43194675411413255523
114.70000 1.43357544576140114635
114.80000 1.43536841835153945956
114.90000 1.43734920563828190401
115.00000 1.43954318589231632679
115.10000 1.44197493867716022798
115.20000 1.44467479320641571163
115.30000 1.44766376353937933331
115.40000 1.45096191734069988305
115.50000 1.45458677373713253491
115.60000 1.45855549673058378282
115.70000 1.46289239927959158154
115.80000 1.46761684029415525101
115.90000 1.47275525317311294253
116.00000 1.47833253612676738651
116.10000 1.48436587089100105057
116.20000 1.49086410553913330172
116.30000 1.49782741966155767127
116.40000 1.50524525641703983414
116.50000 1.51310472091623585681
116.60000 1.52138602457397379630
116.70000 1.53007881242568678345
116.80000 1.53916801007037565054
116.90000 1.54864346887558338354
117.00000 1.55849365773396716765
117.10000 1.56870025869826387301
117.20000 1.57924665603065311667
117.30000 1.59010548352837271762
117.40000 1.60125044602679190010
117.50000 1.61265147833157056266
117.60000 1.62428595235352571216
117.70000 1.63612922986174903188
117.80000 1.64816653681598571642
117.90000 1.66038235641583471988
118.00000 1.67276549553426645278
118.10000 1.68530234390894976883
118.20000 1.69797869502947533302
118.30000 1.71078055251221510955
118.40000 1.72368996856627323124
118.50000 1.73669397858402215397
118.60000 1.74978024179123705180
118.70000 1.76293736396815868269
118.80000 1.77615682952660461288
118.90000 1.78942965406131570567
119.00000 1.80274898344001292630
119.10000 1.81610559904566122121
119.20000 1.82948993208325691512
119.30000 1.84289785474100544355
119.40000 1.85632039156876149422
119.50000 1.86975178082573302840
119.60000 1.88318898875444787367
119.70000 1.89662686963066090587
119.80000 1.91005921501926217114
119.90000 1.92347758200297203255
120.00000 1.93687001052006585091
120.10000 1.95022481141918610346
120.20000 1.96353019805807926871
120.30000 1.97677204545643046687
120.40000 1.98994444770852836991
120.50000 2.00304246096456976730
120.60000 2.01606286840490170265
120.70000 2.02900725322730179736
120.80000 2.04187369457515662466
120.90000 2.05466178311127400985
121.00000 2.06736971374667284013
121.10000 2.07999341800328781713
121.20000 2.09253166648082054777
121.30000 2.10497839025986202640
121.40000 2.11733109549970951159
121.50000 2.12958872138213579523
121.60000 2.14174617589713464159
121.70000 2.15380204861774611508
121.80000 2.16575590197625918878
121.90000 2.17759953471041134864
122.00000 2.18933100953282073590
122.10000 2.20094553480044117151
122.20000 2.21243535202771518179
122.30000 2.22379782726330587626
122.40000 2.23502969998633351494
122.50000 2.24612927840963775635
122.60000 2.25709752430527467449
122.70000 2.26793330039421573814
122.80000 2.27863768272667693105
122.90000 2.28921490139610964397
123.00000 2.29966171136386927495
123.10000 2.30997804567359470824
123.20000 2.32016092649561702767
123.30000 2.33020932393722946411
123.40000 2.34012025022091546362
123.50000 2.34988897982479163759
123.60000 2.35951243999157588675
123.70000 2.36898784846018152807
123.80000 2.37831127908985034103
123.90000 2.38748044068595460399
124.00000 2.39649224596075002614
124.10000 2.40534729833053422206
124.20000 2.41404357133524000526
124.30000 2.42258045593082418889
124.40000 2.43096048581234655987
124.50000 2.43918450388095898135
124.60000 2.44725254188814767691
124.70000 2.45516625253484616236
124.80000 2.46292713105118073446
124.90000 2.47053525041619270557
125.00000 2.47799244876512890474
125.10000 2.48529649481787182598
125.20000 2.49245184922497549940
125.30000 2.49945971730432175012
125.40000 2.50632296014879135927
125.50000 2.51304405919474479873
125.60000 2.51962721243639532176
125.70000 2.52607585096746451597
125.80000 2.53239195518900667668
125.90000 2.53857555685604914397
126.00000 2.54462522223863056638
126.10000 2.55053772363515533241
126.20000 2.55630912899066258449
126.30000 2.56193564222835230845
126.40000 2.56741429379794487425
126.50000 2.57274677976690896877
126.60000 2.57793742430242088294
126.70000 2.58299420268067965325
126.80000 2.58792560564518546594
126.90000 2.59274339688234477624
127.00000 2.59745641238308366728
127.10000 2.60207312683367913068
127.20000 2.60659941439589063681
127.30000 2.61103596035251877570
127.40000 2.61538244963561686740
127.50000 2.61963958324842847073
127.60000 2.62380878636649130343
127.70000 2.62789667001463358526
127.80000 2.63191084665229494547
127.90000 2.63586720821933668214
128.00000 2.63978182579261652132
128.10000 2.64367340840524399295
128.20000 2.64756184471430241980
128.30000 2.65146622596687058008
128.40000 2.65540935056141579445
128.50000 2.65941268445534793421
128.60000 2.66350255645118538714
128.70000 2.66770661578611376355
128.80000 2.67205703942206293613
128.90000 2.67658024090947066081
129.00000 2.68130784686838970955
129.10000 2.68626001946237512772
129.20000 2.69145728044325459250
129.30000 2.69691128552831711420
129.40000 2.70263269300232509416
129.50000 2.70862774911817663007
129.60000 2.71490311938566235093
129.70000 2.72146542219665175741
129.80000 2.72831890694489745164
129.90000 2.73546908229228575209
130.00000 2.74291717751411517168
130.10000 2.75066617779384490689
130.20000 2.75871460385702094466
130.30000 2.76706414219999605704
130.40000 2.77570896683532007499
130.50000 2.78464442187023224970
130.60000 2.79386105589844965002
130.70000 2.80334401019942609540
130.80000 2.81306968096152925708
130.90000 2.82301290046379348811
131.00000 2.83314338234724717576
131.10000 2.84343344869842170885
131.20000 2.85386111201123450887
131.30000 2.86440629125408813748
131.40000 2.87505484573703393551
131.50000 2.88579705680856913580
131.60000 2.89661757115191165858
131.70000 2.90750434437061503765
131.80000 2.91843254532051845400
131.90000 2.92937863443307717451
132.00000 2.94031173492794807775
132.10000 2.95120060043162772463
132.20000 2.96202076718631397241
132.30000 2.97274401405536430356
132.40000 2.98335698720920758668
132.50000 2.99384439190700090066
132.60000 3.00420377885455699657
132.70000 3.01443071005687573093
132.80000 3.02452503966854273421
132.90000 3.03448382779312238008
133.00000 3.04430720553971031065
133.10000 3.05399329658612708618
133.20000 3.06353814429574223964
133.30000 3.07294007278030073854
133.40000 3.08219901790718244982
133.50000 3.09131049520522929951
133.60000 3.10028017189898500308
133.70000 3.10910551678227865190
133.80000 3.11779115760837964436
133.90000 3.12633654396035872457
134.00000 3.13474233991025169870
134.10000 3.14300561093278991938
134.20000 3.15112334260276140019
134.30000 3.15908838505825917640
134.40000 3.16689283915338695187
134.50000 3.17452770738467488336
134.60000 3.18198415895585501577
134.70000 3.18924776021650597631
134.80000 3.19630713168008934378
134.90000 3.20315361029642160993
135.00000 3.20977523777678240097
135.10000 3.21616327114560525695
135.20000 3.22231491416372897003
135.30000 3.22823085631216901049
135.40000 3.23391681140130752127
135.50000 3.23938018242903992733
135.60000 3.24463258589597475552
135.70000 3.24968925935019208568
135.80000 3.25455906547691956310
135.90000 3.25925347444564366456
136.00000 3.26377687152675925693
136.10000 3.26813137821553924138
136.20000 3.27231814467404742898
136.30000 3.27633840480711027543
136.40000 3.28019191485818402564
136.50000 3.28388119162935004011
136.60000 3.28741104093084167520
136.70000 3.29078819189840900948
136.80000 3.29401821154255308406
136.90000 3.29710720972248641255
137.00000 3.30005858367772010678
137.10000 3.30287299041819045240
137.20000 3.30555177638348300006
137.30000 3.30808806980588109009
137.40000 3.31047843564702895045
137.50000 3.31271975782482995109
137.60000 3.31480591850729625790
137.70000 3.31673586042271385455
137.80000 3.31851010104640181732
137.90000 3.32013349096538586752
138.00000 3.32161487534813403448
138.10000 3.32296728599018861902
138.20000 3.32420587510716610248
138.30000 3.32535385701326528766
138.40000 3.32643142409850379287
138.50000 3.32746001904771201414
138.60000 3.32846292711876242703
138.70000 3.32945777596623081127
138.80000 3.33046329956494191060
138.90000 3.33149212259266793542
139.00000 3.33255727209871068406
139.10000 3.33366798087916967652
139.20000 3.33483094535390204388
139.30000 3.33605395186978353520
139.40000 3.33734079742090469054
139.50000 3.33870125741058180109
139.60000 3.34014395358777912657
139.70000 3.34168432041687624159
139.80000 3.34333939233664998852
139.90000 3.34512963237913995194
140.00000 3.34708383043314288602
140.10000 3.34923210141877148466
140.20000 3.35160651907618773804
140.30000 3.35423763710101494055
140.40000 3.35716208200706329853
140.50000 3.36040932466775541174
140.60000 3.36401467286470080877
140.70000 3.36800915748369069068
140.80000 3.37242665144521712546
140.90000 3.37729020805808158491
141.00000 3.38261844755597582902
141.10000 3.38842031018364072135
141.20000 3.39468963002658020609
141.30000 3.40141803545080298029
141.40000 3.40858952421760517268
141.50000 3.41618778013738583187
141.60000 3.42420439328773129824
141.70000 3.43262661546577186123
141.80000 3.44145093545237108324
141.90000 3.45066957249676399669
142.00000 3.46026964801646636065
142.10000 3.47023381114904129452
142.20000 3.48053496002582913288
142.30000 3.49114161930921960128
142.40000 3.50201358019939722791
142.50000 3.51310860265079195003
142.60000 3.52438697200066269907
142.70000 3.53581558985914874875
142.80000 3.54735709936580813919
142.90000 3.55898935356246886314
143.00000 3.57069065933440949482
143.10000 3.58244746992066863439
143.20000 3.59424679285507605500
143.30000 3.60608255082991687188
143.40000 3.61794645609080290048
143.50000 3.62983429352828722210
143.60000 3.64173931654120460055
143.70000 3.65365493715813289033
143.80000 3.66556743245503533050
143.90000 3.67746540315582030901
144.00000 3.68932822330190621927
144.10000 3.70113322681229620175
144.20000 3.71285669776076868183
144.30000 3.72447364245848838843
144.40000 3.73596109203307951152
144.50000 3.74730014420555856279
144.60000 3.75847412393394029603
144.70000 3.76947546065417436085
144.80000 3.78029970061329925767
144.90000 3.79094374276881085979
145.00000 3.80141124179691981927
145.10000 3.81170332193023647972
145.20000 3.82182325370574927637
145.30000 3.83177125526498515174
145.40000 3.84155053494562270869
145.50000 3.85115930945643950778
145.60000 3.86059842744372986929
145.70000 3.86986619938325516262
145.80000 3.87896028770107415751
145.90000 3.88787588065771461813
146.00000 3.89660485242473617694
146.10000 3.90513625140916177995
146.20000 3.91345852129455947297
146.30000 3.92156027667432392355
146.40000 3.92943003955408270862
146.50000 3.93705790269244071731
146.60000 3.94443876813153229610
146.70000 3.95156565791902286088
146.80000 3.95844151904988991716
146.90000 3.96506601966448977309
147.00000 3.97144487992833661083
147.10000 3.97758435313457557351
147.20000 3.98348922189291231424
147.30000 3.98916483819671207128
147.40000 3.99461485805340187366
147.50000 3.99984430866040084672
147.60000 4.00485147583902292210
147.70000 4.00963926218581414169
147.80000 4.01420915021701379211
147.90000 4.01856482316684795816
148.00000 4.02270914778088325066
148.10000 4.02665451022036406346
148.20000 4.03040823961779335780
148.30000 4.03397914257882597694
148.40000 4.03738188402571103625
148.50000 4.04062579162201062144
148.60000 4.04371737043589632722
148.70000 4.04666176684016921063
148.80000 4.04946409977480847403
148.90000 4.05212346664178040072
149.00000 4.05463915283814127971
149.10000 4.05700775238130399114
149.20000 4.05922665418106457328
149.30000 4.06129434333501614523
149.40000 4.06320874555602914571
149.50000 4.06497338133301925807
149.60000 4.06659592832949165141
149.70000 4.06809156135023588286
149.80000 4.06948264977920749950
149.90000 4.07080288297763196914
150.00000 4.07209149317030940406
150.10000 4.07339168746304091536
150.20000 4.07475099516596228538
150.30000 4.07621058271171755712
150.40000 4.07780714473955965184
150.50000 4.07956905692684653199
150.60000 4.08152145427866151257
150.70000 4.08368553319731023580
150.80000 4.08608101576375991463
150.90000 4.08873072149536401822
151.00000 4.09165694327139307887
151.10000 4.09488683650586368679
151.20000 4.09844513665829129395
151.30000 4.10235390224600198375
151.40000 4.10663499719003514947
151.50000 4.11130815391476098485
151.60000 4.11639053785242782082
151.70000 4.12189617742611270638
151.80000 4.12783905892102338878
151.90000 4.13422970410341374877
152.00000 4.14107662518504962763
152.10000 4.14838282013256341660
152.20000 4.15614702531298813050
152.30000 4.16435730543105534802
152.40000 4.17299753564377269930
152.50000 4.18204862686423099893
152.60000 4.19148414566117618280
152.70000 4.20127979343211560877
152.80000 4.21140848547288274088
152.90000 4.22184311814117507954
153.00000 4.23255237449154313474
153.10000 4.24350892518208331857
153.20000 4.25467874576436146701
153.30000 4.26603375605632075265
153.40000 4.27753981354119017392
153.50000 4.28916826672957655835
153.60000 4.30088788114977486912
153.70000 4.31267317364462478925
153.80000 4.32449289286200584917
153.90000 4.33632282896476700962
154.00000 4.34813716622348518109
154.10000 4.35990558278467768930
154.20000 4.37160994978291721794
154.30000 4.38322929545660433271
154.40000 4.39475371702055677321
154.50000 4.40617656796615448570
154.60000 4.41749615541360714832
154.70000 4.42871682478503021300
154.80000 4.43984232557249717473
154.90000 4.45087757252196277481
155.00000 4.46182270440825561945
155.10000 4.47267459192830168495
155.20000 4.48342844094839992573
155.30000 4.49407223160387131755
155.40000 4.50459227004142962088
155.50000 4.51497596962021493326
155.60000 4.52520381861347765746
155.70000 4.53526042988768176428
155.80000 4.54513019099728319322
155.90000 4.55479856559442154217
156.00000 4.56425243178825506993
156.10000 4.57348308038501439037
156.20000 4.58247876304877162056
156.30000 4.59123241119048557363
156.40000 4.59973750774856716714
156.50000 4.60798973061768009839
156.60000 4.61598504562948080614
156.70000 4.62372496435774172659
156.80000 4.63120989865736921125
156.90000 4.63844750720496997627
157.00000 4.64544852090871845450
157.10000 4.65222005841146770661
157.20000 4.65877342906767682187
157.30000 4.66511850322389988481
157.40000 4.67125961029752659153
157.50000 4.67720049147489507102
157.60000 4.68294458462119750076
157.70000 4.68849179773602675330
157.80000 4.69384397063568784324
157.90000 4.69900245257873854623
158.00000 4.70396786858562629786
158.10000 4.70874274608052887202
158.20000 4.71332746524713684676
158.30000 4.71772063775558885095
158.40000 4.72191811765113097667
158.50000 4.72591419981869751253
158.60000 4.72969800560500902685
158.70000 4.73326067700586294256
158.80000 4.73659161895819344447
158.90000 4.73968790995578104424
159.00000 4.74254370546555954456
159.10000 4.74516405326654644209
159.20000 4.74755416678156501052
159.30000 4.74972363604504888460
159.40000 4.75168352472647319508
159.50000 4.75344635137170765565
159.60000 4.75502694918724934874
159.70000 4.75644336563844729228
159.80000 4.75770659330417306052
159.90000 4.75883560845948953651
160.00000 4.75984762944361486837
160.10000 4.76075977549581890264
160.20000 4.76158950615285609586
160.30000 4.76235193565301303425
160.40000 4.76305668978955151801
160.50000 4.76371098143222790543
160.60000 4.76431981914564589403
160.70000 4.76488342083287489951
160.80000 4.76540206451596274959
160.90000 4.76588054545998876108
161.00000 4.76632590704716708002
161.10000 4.76675726159262277994
161.20000 4.76719562748719176159
161.30000 4.76766940461542488439
161.40000 4.76821357810092227416
161.50000 4.76886615850780614041
161.60000 4.76966223373332799774
161.70000 4.77063713466136512443
161.80000 4.77182740013540305334
161.90000 4.77326488041256725730
162.00000 4.77498069687375804369
162.10000 4.77700649648856977561
162.20000 4.77936821615995601038
162.30000 4.78209182369839067480
162.40000 4.78519428017473497439
162.50000 4.78869325674979937944
162.60000 4.79259746102611876764
162.70000 4.79691455441547342973
162.80000 4.80164916612698808282
162.90000 4.80680613684731412842
163.00000 4.81238515597421815503
163.10000 4.81838416747865798480
163.20000 4.82479198087026338483
163.30000 4.83159223769494024962
163.40000 4.83875624766065272398
163.50000 4.84625118968600305877
163.60000 4.85404311519901932566
163.70000 4.86209089704552932065
163.80000 4.87036087475230114492
163.90000 4.87882277006287655126
164.00000 4.88744828256483958060
164.10000 4.89621730920125725581
164.20000 4.90511209275527158161
164.30000 4.91411493441870974723
164.40000 4.92321529034369976738
164.50000 4.93239870789061414862
164.60000 4.94165476994872639595
164.70000 4.95097449380119509417
164.80000 4.96035196097676117311
164.90000 4.96978054397586050994
165.00000 4.97925504639288385990
165.10000 4.98877183202328867543
165.20000 4.99832528466915606362
165.30000 5.00791210308038453695
165.40000 5.01752395687036057424
165.50000 5.02715066041400832015
165.60000 5.03678486874970668525
165.70000 5.04641315189016207446
165.80000 5.05602470520635411184
165.90000 5.06560360348359670186
166.00000 5.07513993760516912901
166.10000 5.08461818673418191202
166.20000 5.09402675841293554546
166.30000 5.10335468955725239820
166.40000 5.11259147272858092185
166.50000 5.12172506353679629061
166.60000 5.13074920642726406883
166.70000 5.13965543812588666415
166.80000 5.14843797627707660432
166.90000 5.15709414960295251734
167.00000 5.16562272980693006397
167.10000 5.17402337729633765132
167.20000 5.18229629962191567470
167.30000 5.19044348854450008643
167.40000 5.19846879572331375555
167.50000 5.20637564970853788661
167.60000 5.21416752676426766916
167.70000 5.22184970641907693731
167.80000 5.22942574241426627411
167.90000 5.23690230038922914409
168.00000 5.24427987145089349492
168.10000 5.25156344958765589129
168.20000 5.25875404399825491591
168.30000 5.26585228421136021520
168.40000 5.27285660907993969697
168.50000 5.27976373884154024652
168.60000 5.28656859520889977451
168.70000 5.29326664631369198889
168.80000 5.29984794598845071431
168.90000 5.30630703244563487820
169.00000 5.31263663976795988817
169.10000 5.31883265923444897394
169.20000 5.32489454435052638442
169.30000 5.33082397509550112513
169.40000 5.33662846421193162679
169.50000 5.34231739357837106035
169.60000 5.34790189169659319396
169.70000 5.35339138795072595054
169.80000 5.35880068411076472274
169.90000 5.36413703973313865970
170.00000 5.36940770639565048851
170.10000 5.37461463627542323537
170.20000 5.37976337337935338302
170.30000 5.38485274540752878329
170.40000 5.38988208351713386535
170.50000 5.39484895656968323986
170.60000 5.39975495561918994753
170.70000 5.40459680523764880782
170.80000 5.40937347506270822102
170.90000 5.41408528415317816925
171.00000 5.41873257629254112280
171.10000 5.42331611758138251344
171.20000 5.42784022585411038183
171.30000 5.43230964476538284895
171.40000 5.43673390032168118435
171.50000 5.44112028885559559083
171.60000 5.44548086285233399864
171.70000 5.44982719655852941430
171.80000 5.45417248206600081665
171.90000 5.45853256812286501539
172.00000 5.46291826923971103995
172.10000 5.46734607781600011638
172.20000 5.47182800455588150607
172.30000 5.47637902184299146597
172.40000 5.48100732041747961028
172.50000 5.48572501237429873415
172.60000 5.49053825918233630515
172.70000 5.49545411087982791828
172.80000 5.50047578925650758108
172.90000 5.50560970015619614299
173.00000 5.51086238789629004831
173.10000 5.51624136987722827835
173.20000 5.52175791459567702044
173.30000 5.52742241530661378129
173.40000 5.53324176070610527593
173.50000 5.53922253906132570719
173.60000 5.54536546833380495814
173.70000 5.55166726316104070599
173.80000 5.55811985049854785874
173.90000 5.56471381271741592876
174.00000 5.57144140977763491368
174.10000 5.57829289378103558898
174.20000 5.58526382963768328378
174.30000 5.59235111027356722063
174.40000 5.59955245995847421706
174.50000 5.60686687163249846320
174.60000 5.61428588979978824163
174.70000 5.62180336311018619391
174.80000 5.62940792889323308452
174.90000 5.63708695977842797017
175.00000 5.64482929450120750062
175.10000 5.65262368204226027618
175.20000 5.66046146146345563121
175.30000 5.66833842174344773833
175.40000 5.67625239448634806739
175.50000 5.68420161565623919416
175.60000 5.69218690631974944112
175.70000 5.70020860932738144995
175.80000 5.70826781369409821771
175.90000 5.71636372069263976081
176.00000 5.72449444342441474956
176.10000 5.73266069917983197569
176.20000 5.74086250431770922760
176.30000 5.74909713857306467411
176.40000 5.75736217112698235021
176.50000 5.76566099384701944513
176.60000 5.77398836966909728118
176.70000 5.78234492204451601581
176.80000 5.79073123073174585064
176.90000 5.79914428625129140267
177.00000 5.80758379853627251989
177.10000 5.81604990003309720571
177.20000 5.82453781534612409627
177.30000 5.83304543997738800402
177.40000 5.84157068139973805795
177.50000 5.85010873963911887899
177.60000 5.85865927767667676986
177.70000 5.86721971441959892792
177.80000 5.87579058432437668509
177.90000 5.88437379468886221774
178.00000 5.89296900886378325776
178.10000 5.90158356712111634909
178.20000 5.91021765784958210789
178.30000 5.91887736166606175442
178.40000 5.92756383975145391263
178.50000 5.93628096491810266135
178.60000 5.94502861104553474124
178.70000 5.95380799314598320545
178.80000 5.96261903258744177164
178.90000 5.97145849323504885399
179.00000 5.98032591942822126320
179.10000 5.98921685690349669442
179.20000 5.99813313083479333338
179.30000 6.00707218431167181192
179.40000 6.01603278739619237457
179.50000 6.02501644106055531351
179.60000 6.03402284401285640343
179.70000 6.04305349046332701746
179.80000 6.05210716188882432118
179.90000 6.06118847488848510233
180.00000 6.07029486282915255223
180.10000 6.07942736312343812512
180.20000 6.08858568554118321689
180.30000 6.09776956016328973900
180.40000 6.10698009650228023403
180.50000 6.11621798148790638735
180.60000 6.12548348835200110034
180.70000 6.13478092977622143876
180.80000 6.14411462843956061555
180.90000 6.15348801312597016746
181.00000 6.16290450041820784338
181.10000 6.17236390528969054886
181.20000 6.18186782767845983651
181.30000 6.19141338362849101079
181.40000 6.20099812866710999138
181.50000 6.21061829219184907395
181.60000 6.22026831000576694576
181.70000 6.22994711303113712074
181.80000 6.23965267612517035042
181.90000 6.24938345199308441347
182.00000 6.25914092235092594739
182.10000 6.26892703141470613815
182.20000 6.27874363367266333874
182.30000 6.28859389040833197290
182.40000 6.29847914518203354509
182.50000 6.30840202252598990145
182.60000 6.31836116770868045319
182.70000 6.32835508892958692199
182.80000 6.33838106162157151824
182.90000 6.34843762827004546762
183.00000 6.35852019690375757479
183.10000 6.36862642235458807100
183.20000 6.37875529105396862613
183.30000 6.38890711718725802920
183.40000 6.39908170241621465734
183.50000 6.40928148397166279426
183.60000 6.41950206557276527838
183.70000 6.42973851225841065307
183.80000 6.43998349471681487787
183.90000 6.45022367443308123920
184.00000 6.46044708645005465770
184.10000 6.47063847435822982094
184.20000 6.48078437469269610014
184.30000 6.49087741167062867831
184.40000 6.50090889445983545234
184.50000 6.51087352212896238195
184.60000 6.52076629935332063653
184.70000 6.53057711824812616231
184.80000 6.54029679330731901610
184.90000 6.54990931362709784502
185.00000 6.55939479634333338089
185.10000 6.56873335612840963185
185.20000 6.57790806837591794570
185.30000 6.58690396352709851773
185.40000 6.59571492453585352802
185.50000 6.60433882701039196160
185.60000 6.61277503649330263529
185.70000 6.62102886727840811337
185.80000 6.62910244066645873099
185.90000 6.63699923846869218548
186.00000 6.64471794302354116109
186.10000 6.65225768452515675697
186.20000 6.65961533083270508503
186.30000 6.66679023517382013632
186.40000 6.67378419778449234207
186.50000 6.68060114777143389970
186.60000 6.68724835724335873121
186.70000 6.69373775829065475647
186.80000 6.70008262759027472577
186.90000 6.70629713392368262727
187.00000 6.71239827000789636548
187.10000 6.71840024055548509563
187.20000 6.72432077737595739692
187.30000 6.73017524135842988823
187.40000 6.73598012077856417422
187.50000 6.74174955913455746932
187.60000 6.74749602277007644624
187.70000 6.75323548320321790331
187.80000 6.75898118665860764799
187.90000 6.76474670294682947931
188.00000 6.77054732306222049937
188.10000 6.77639746558848184568
188.20000 6.78231405342431780258
188.30000 6.78831080869946614143
188.40000 6.79439864655364477974
188.50000 6.80058886335830479749
188.60000 6.80689120847461466169
188.70000 6.81330968067157505157
188.80000 6.81984904256905088278
188.90000 6.82651143362061615173
189.00000 6.83329810981454254891
189.10000 6.84021123706519753557
189.20000 6.84725044819458900446
189.30000 6.85441804143108855364
189.40000 6.86171199493544759488
189.50000 6.86912880269172125530
189.60000 6.87666782014610619943
189.70000 6.88432387514387646564
189.80000 6.89209354090576748028
189.90000 6.89997253169568784479
190.00000 6.90796052407662503428
190.10000 6.91605853553062403517
190.20000 6.92427285052380066881
190.30000 6.93261390070945751064
190.40000 6.94109381103410818898
190.50000 6.94972786675658257749
190.60000 6.95852951015787530230
190.70000 6.96751365745328123214
190.80000 6.97669146683934991968
190.90000 6.98607017907514295820
191.00000 6.99565262263207291681
191.10000 7.00543805409554670769
191.20000 7.01542395723458754389
191.30000 7.02560211315535574003
191.40000 7.03596534021913726482
191.50000 7.04650608704186106019
191.60000 7.05721600143682721330
191.70000 7.06808725579969053624
191.80000 7.07911478192443211072
191.90000 7.09029168973667824517
192.00000 7.10161553488394639100
192.10000 7.11308200879323476958
192.20000 7.12469218023445557474
192.30000 7.13643934235175854479
192.40000 7.14832739352983188473
192.50000 7.16035548672389588922
192.60000 7.17252628532938873885
192.70000 7.18484008922376782497
192.80000 7.19730100162234426470
192.90000 7.20990929240049454867
193.00000 7.22266862696614373756
193.10000 7.23558052821126440401
193.20000 7.24864664233572638288
193.30000 7.26187167921941457380
193.40000 7.27525616702759133848
193.50000 7.28880529194689079808
193.60000 7.30251922287192613453
193.70000 7.31640303203158703627
193.80000 7.33045931239305085879
193.90000 7.34468732768938231266
194.00000 7.35908608667435008148
194.10000 7.37365066122263484058
194.20000 7.38837233605521534831
194.30000 7.40323949886602007126
194.40000 7.41823687583437847718
194.50000 7.43334470210147055305
194.60000 7.44854623888614925204
194.70000 7.46381768617769762844
194.80000 7.47913917090743806142
194.90000 7.49449077105049212695
195.00000 7.50984838919142228511
195.10000 7.52519152474108129925
195.20000 7.54050263102891570100
195.30000 7.55576249707691645889
195.40000 7.57096017360030761375
195.50000 7.58608758918699804383
195.60000 7.60114146573933986271
195.70000 7.61611954611014492838
195.80000 7.63102373626605881755
195.90000 7.64585179094788627200
196.00000 7.66059755673446142949
196.10000 7.67524455833779931028
196.20000 7.68976670693337744251
196.30000 7.70412732792423414526
196.40000 7.71828073883096066279
196.50000 7.73217601413302023908
196.60000 7.74576199407947210132
196.70000 7.75898846792415332044
196.80000 7.77180953018915666220
196.90000 7.78419058421805343197
197.00000 7.79609906666000493044
197.10000 7.80751822090854937506
197.20000 7.81843681121168875307
197.30000 7.82885949370155703779
197.40000 7.83879823148280810499
197.50000 7.84827617329627359998
197.60000 7.85732425589131455694
197.70000 7.86597403415209602991
197.80000 7.87425875509022118901
197.90000 7.88220452080514084398
198.00000 7.88983258695880061066
198.10000 7.89716122300494761780
198.20000 7.90420719252626879164
198.30000 7.91099104863139129060
198.40000 7.91753367666030202405
198.50000 7.92386564884703228774
198.60000 7.93001674596825804206
198.70000 7.93602289432131111716
198.80000 7.94191798445992515652
198.90000 7.94773260845670373513
199.00000 7.95349030951845694143
199.10000 7.95921426213706097638
199.20000 7.96492026627548858603
199.30000 7.97062455551614850994
199.40000 7.97633731714024240839
199.50000 7.98206690386024013311
199.60000 7.98782111564805887772
199.70000 7.99360314977538774238
199.80000 7.99941740323750077033
199.90000 8.00526401150249385077
200.00000 8.01114678879235116964
200.10000 8.01707134541404714322
200.20000 8.02304899074167438802
200.30000 8.02909057713300429547
200.40000 8.03521859070268230870
200.50000 8.04145303870892477401
200.60000 8.04782185943737201457
200.70000 8.05434957722111785917
200.80000 8.06106201334855133367
200.90000 8.06798474194144717706
201.00000 8.07513602532879937616
201.10000 8.08253464598587415173
201.20000 8.09019213148334320817
201.30000 8.09811486696731167082
201.40000 8.10630368365520833699
201.50000 8.11475713808417066171
201.60000 8.12346266496073704950
201.70000 8.13240837721065259589
201.80000 8.14157781714318566765
201.90000 8.15095451839059153512
202.00000 8.16052288762662560795
202.10000 8.17026975281042969799
202.20000 8.18018837395191040596
202.30000 8.19027013946365507790
202.40000 8.20051746073069464566
202.50000 8.21093122658392505427
202.60000 8.22151842546046964705
202.70000 8.23228945066978314881
202.80000 8.24325321948786188080
202.90000 8.25442140601689901389
203.00000 8.26580191435954990608
203.10000 8.27740286003121875355
203.20000 8.28922678923975393484
203.30000 8.30127635073848146854
203.40000 8.31355396515268913786
203.50000 8.32605565081071266316
203.60000 8.33878559499966997442
203.70000 8.35174257513825673829
203.80000 8.36493542778293059071
203.90000 8.37836697791126836005
204.00000 8.39204577361402384766
204.10000 8.40597909810249290272
204.20000 8.42016996541334669037
204.30000 8.43462310477534022695
204.40000 8.44933762010525887826
204.50000 8.46430523570487739059
204.60000 8.47952141877836169193
204.70000 8.49497141663160630083
204.80000 8.51064426082919999756
204.90000 8.52652749808419957575
205.00000 8.54260737823013846604
205.10000 8.55887233813438766610
205.20000 8.57531353990389088443
205.30000 8.59192316922398928407
205.40000 8.60869399434716810517
205.50000 8.62562273872043397520
205.60000 8.64270405626433560806
205.70000 8.65993546963751918695
205.80000 8.67731021655374494540
205.90000 8.69482490757554013207
206.00000 8.71247719867053654948
206.10000 8.73026176815409126595
206.20000 8.74817406591278337945
206.30000 8.76621280632514647374
206.40000 8.78437233656918711554
206.50000 8.80264783093615531470
206.60000 8.82102698496161500094
206.70000 8.83949922081986497416
206.80000 8.85804868651121153906
206.90000 8.87665646140825932098
207.00000 8.89530497763730414527
207.10000 8.91397199575873695710
207.20000 8.93263860393293869431
207.30000 8.95127868658774359355
207.40000 8.96986907180857350556
207.50000 8.98838116320870095309
207.60000 9.00678365886119194289
207.70000 9.02504689149796052182
207.80000 9.04313743042192188048
207.90000 9.06102781577310908102
208.00000 9.07869051131422807463
208.10000 9.09609990081672311005
208.20000 9.11322786544361569218
208.30000 9.13004703883233013433
208.40000 9.14652357901241076771
208.50000 9.16261832959362113361
208.60000 9.17828896856020762756
208.70000 9.19349988623799353120
208.80000 9.20822407970597770248
208.90000 9.22244205520023855682
209.00000 9.23615757908498440750
209.10000 9.24938027038076751599
209.20000 9.26213581506090850952
209.30000 9.27445397421745794066
209.40000 9.28636206889829382340
209.50000 9.29789083124414835157
209.60000 9.30906312180409484626
209.70000 9.31989815359293505192
209.80000 9.33041254724462866823
209.90000 9.34062945631840167153
210.00000 9.35056561912796802549
210.10000 9.36024492777908029032
210.20000 9.36969114240923098315
210.30000 9.37892929611909378530
210.40000 9.38798401292737609229
210.50000 9.39687931181011816659
210.60000 9.40563563258167044757
210.70000 9.41427228585114803827
210.80000 9.42280885912189136770
210.90000 9.43126207706190295961
211.00000 9.43965031283897719363
211.10000 9.44799461628006009523
211.20000 9.45631469625810412094
211.30000 9.46463021185112123342
211.40000 9.47296040605585979032
211.50000 9.48132548013609751112
211.60000 9.48974035436660405998
211.70000 9.49822055692317559693
211.80000 9.50678219391230189132
211.90000 9.51543776665240977603
212.00000 9.52420095962968433626
212.10000 9.53308861059908537342
212.20000 9.54211184506679317931
212.30000 9.55128518864896003059
212.40000 9.56062058472220724701
212.50000 9.57012671226316626767
212.60000 9.57981111366972621271
212.70000 9.58967609742628377163
212.80000 9.59972517210159511762
212.90000 9.60995986368798524754
213.00000 9.62038014916775521075
213.10000 9.63098703912890747692
213.20000 9.64178438252821540454
213.30000 9.65277431410213796261
213.40000 9.66395701989878471127
213.50000 9.67533439605872226930
213.60000 9.68690525512296935462
213.70000 9.69866722237550534259
213.80000 9.71061479753480902125
213.90000 9.72274676795842502930
214.00000 9.73505725695021271968
214.10000 9.74754319452989138689
214.20000 9.76020494349386087725
214.30000 9.77304674915545464362
214.40000 9.78606886926987654131
214.50000 9.79927875348099279693
214.60000 9.81267894649254281817
214.70000 9.82627616533308105049
214.80000 9.84006993940718898994
214.90000 9.85406351928264160405
215.00000 9.86825884830393978250
215.10000 9.88265622476295590383
215.20000 9.89725955438726483033
215.30000 9.91207001187708520313
215.40000 9.92709020454281960585
215.50000 9.94232252284233635944
215.60000 9.95776827870758398478
215.70000 9.97342753123453542046
215.80000 9.98929783510682996994
215.90000 10.00537793950418446660
216.00000 10.02166295242286623170
216.10000 10.03814951478677667538
216.20000 10.05482971107288320742
216.30000 10.07169831043553448632
216.40000 10.08874807918574206282
216.50000 10.10597036714401810045
216.60000 10.12335389782506813257
216.70000 10.14089327074558062573
216.80000 10.15857572858493780692
216.90000 10.17639506608042414005
217.00000 10.19434914562548225459
217.10000 10.21243331204336432997
217.20000 10.23065090498209698344
217.30000 10.24900395061612804333
217.40000 10.26749882210477782141
217.50000 10.28614154701970840033
217.60000 10.30493880040856914161
217.70000 10.32388942508403661176
217.80000 10.34299433683384552591
217.90000 10.36224591445995359900
218.00000 10.38163339785416425874
218.10000 10.40114061590564210558
218.20000 10.42074896146630143932
218.30000 10.44043814131116817278
218.40000 10.46019027222688717377
218.50000 10.47998927002704521375
218.60000 10.49982362668264061541
218.70000 10.51968424576831108225
218.80000 10.53956717430587848710
218.90000 10.55946383630130152452
219.00000 10.57936791217594436108
219.10000 10.59926323530574458956
219.20000 10.61913117973014777278
219.30000 10.63894620483307077803
219.40000 10.65867852717099259827
219.50000 10.67829868290173835030
219.60000 10.69777293473450014972
219.70000 10.71707780382105838521
219.80000 10.73618716101177140800
219.90000 10.75508255901264571971
220.00000 10.77374650400579083534
220.10000 10.79216391026679134731
220.20000 10.81031926691256422487
220.30000 10.82820039244513612543
220.40000 10.84579722709335922609
220.50000 10.86309930244651680547
220.60000 10.88010121526192420742
220.70000 10.89680316507616833808
220.80000 10.91320167207955522440
220.90000 10.92929887809181472381
221.00000 10.94509750681175978348
221.10000 10.96059949106352485190
221.20000 10.97580788997707448485
221.30000 10.99072478564307423082
221.40000 11.00535332062814782940
221.50000 11.01969624221144309850
221.60000 11.03375264085274842627
221.70000 11.04752297171927133350
221.80000 11.06100789140275408021
221.90000 11.07420955728407732933
222.00000 11.08713803199279196202
222.10000 11.09980812748517738989
222.20000 11.11224301707004606129
222.30000 11.12447861288905530520
222.40000 11.13654951142740621183
222.50000 11.14849700742252520429
222.60000 11.16035816576421529319
222.70000 11.17216634602121380354
222.80000 11.18394545498975509019
222.90000 11.19571353614788591603
223.00000 11.20748216934619976734
223.10000 11.21925632077015165294
223.20000 11.23104127801932709110
223.30000 11.24284493658055394243
223.40000 11.25467104146158507347
223.50000 11.26652871885311443109
223.60000 11.27842867866113696957
223.70000 11.29037915531630850819
223.80000 11.30238986198945448498
223.90000 11.31446572260546467912
224.00000 11.32661068917030448846
224.10000 11.33882655029108380266
224.20000 11.35110674057512332051
224.30000 11.36345338901612250547
224.40000 11.37585912286386394664
224.50000 11.38832482277196025711
224.60000 11.40084658054383257912
224.70000 11.41342860739935587564
224.80000 11.42607089608510174677
224.90000 11.43877669099196113859
225.00000 11.45155054987336638443
225.10000 11.46439677354386579240
225.20000 11.47731731136065611216
225.30000 11.49031634747955927660
225.40000 11.50339818330800892041
225.50000 11.51656699418785129137
225.60000 11.52982576843436086448
225.70000 11.54318053524421838321
225.80000 11.55663566755018023744
225.90000 11.57019323519836465483
226.00000 11.58385353040174623564
226.10000 11.59761715981839090125
226.20000 11.61148239488369546914
226.30000 11.62544466470005610855
226.40000 11.63949700544692781699
226.50000 11.65363589693778788775
226.60000 11.66785857811882291413
226.70000 11.68215847093768027352
226.80000 11.69653357910363971268
226.90000 11.71098038713420440164
227.00000 11.72549791173206426749
227.10000 11.74008419864223120299
227.20000 11.75473768190621938219
227.30000 11.76945719652159659444
227.40000 11.78424377078291774421
227.50000 11.79909630544750660143
227.60000 11.81401573416414576259
227.70000 11.82900357892607960470
227.80000 11.84406250750075195667
227.90000 11.85919399569507000144
228.00000 11.87439911198554080333
228.10000 11.88967717230531032554
228.20000 11.90502714549651919440
228.30000 11.92044802937930684890
228.40000 11.93593603188991625721
228.50000 11.95148532401604884303
228.60000 11.96709387510823364477
228.70000 11.98275547783922694195
228.80000 11.99846761010505041068
228.90000 12.01422796202281988313
229.00000 12.03003314131307786232
229.10000 12.04588266461055148526
229.20000 12.06177623702835900026
229.30000 12.07771315093821890028
229.40000 12.09369169108527423104
229.50000 12.10971159065867266040
229.60000 12.12576770891299071812
229.70000 12.14185895187940321512
229.80000 12.15798080419594181224
229.90000 12.17412962460865207950
230.00000 12.19030075338004119744
230.10000 12.20648932249313852649
230.20000 12.22269055203071890320
230.30000 12.23890021729182985334
230.40000 12.25511364300515166789
230.50000 12.27132476644494157933
230.60000 12.28753043519933666902
230.70000 12.30372550590145439953
230.80000 12.31990765784930711060
230.90000 12.33607379711608242776
231.00000 12.35222366844856805032
231.10000 12.36835941230485103176
231.20000 12.38447989802062701058
231.30000 12.40058655806692073105
231.40000 12.41667796170706844993
231.50000 12.43274860531479579550
231.60000 12.44879290513040063401
231.70000 12.46480333209649962826
231.80000 12.48076822828663059377
231.90000 12.49668010501597180097
