# Supplementary material for: Direct tracking of H2 roaming reaction in real time
Source: Nat Commun. 2024 Aug 6;15:6656. doi: 10.1038/s41467-024-49671-6 (PMC11303762; doi:10.1038/s41467-024-49671-6)
Supplement: Supplementary file 8 — Source Data [file 41467_2024_49671_MOESM8_ESM.zip › SourceData/Data-Fig7-SuppInfo/FigS7.R37.dat]

# Bond Length
# X-Axis:  Time in Trajectory (femtosec)
# Y-Axis:  Bond Length (Angstroms)
#                  X                   Y
0 1.09375621605730771727
.10000 1.10154436176578925831
.20000 1.10964882928879801526
.30000 1.11801691110331600386
.40000 1.12660080251125331780
.50000 1.13536878319161127092
.60000 1.14429610765832809416
.70000 1.15336739880274056582
.80000 1.16257037213151101358
.90000 1.17189484048057827431
1.00000 1.18132691437806495106
1.10000 1.19085331738002056925
1.20000 1.20045993071530713211
1.30000 1.21013543528400158983
1.40000 1.21987493103350558197
1.50000 1.22967841620278917539
1.60000 1.23954620041731401371
1.70000 1.24948333277118986946
1.80000 1.25949099426157073256
1.90000 1.26956295464699189528
2.00000 1.27969027649740310121
2.10000 1.28985727800598155945
2.20000 1.30004786240853455741
2.30000 1.31024599115242478195
2.40000 1.32043418945777074270
2.50000 1.33060392939484437703
2.60000 1.34074553852511476481
2.70000 1.35085362306876165849
2.80000 1.36091831494546358022
2.90000 1.37092972780117362221
3.00000 1.38087422514905389916
3.10000 1.39074286617764104927
3.20000 1.40051947906196577826
3.30000 1.41019448573769426720
3.40000 1.41975716313354094660
3.50000 1.42920358414782881484
3.60000 1.43852845447943781714
3.70000 1.44773015336767783991
3.80000 1.45680939812076994988
3.90000 1.46576307083000286646
4.00000 1.47459266339894692967
4.10000 1.48329557376437957197
4.20000 1.49187043924430649602
4.30000 1.50031413943013947721
4.40000 1.50862232255293107206
4.50000 1.51679430011488373868
4.60000 1.52482067910426765696
4.70000 1.53270142481600114156
4.80000 1.54042791432802852853
4.90000 1.54799607899955612258
5.00000 1.55540184719576567693
5.10000 1.56263852501402255681
5.20000 1.56969945973265850519
5.30000 1.57658048103863064412
5.40000 1.58327370959856464105
5.50000 1.58976980033714315112
5.60000 1.59606337909025404717
5.70000 1.60214346824433922166
5.80000 1.60800108534042973760
5.90000 1.61362784201872272974
6.00000 1.61901839939822796320
6.10000 1.62416951222278519902
6.20000 1.62907989608643811291
6.30000 1.63374916282794158927
6.40000 1.63818010819842395008
6.50000 1.64237614082767288597
6.60000 1.64633788927607445743
6.70000 1.65006978472124020649
6.80000 1.65357303453854133052
6.90000 1.65685069134065306095
7.00000 1.65990487902198781385
7.10000 1.66273879360860525993
7.20000 1.66535410122682317186
7.30000 1.66775734088655715321
7.40000 1.66995241212616594729
7.50000 1.67194145488500882496
7.60000 1.67372615801988349040
7.70000 1.67530815020341854719
7.80000 1.67668660409600696493
7.90000 1.67786020958243121452
8.00000 1.67882637612648914445
8.10000 1.67958074541714129523
8.20000 1.68012236457765182621
8.30000 1.68044510178761864841
8.40000 1.68054598647641891894
8.50000 1.68042000455213576941
8.60000 1.68006455636591536303
8.70000 1.67947194421907506897
8.80000 1.67864227449507538011
8.90000 1.67757012003492718384
9.00000 1.67625213701936857515
9.10000 1.67468820535167082784
9.20000 1.67287577245173827043
9.30000 1.67081290451743878072
9.40000 1.66849795722559996186
9.50000 1.66592874538948994029
9.60000 1.66310288178001784135
9.70000 1.66001872854675949887
9.80000 1.65667302312375449629
9.90000 1.65306543180147590914
10.00000 1.64919387595091438964
10.10000 1.64505963493911064962
10.20000 1.64066396497698455423
10.30000 1.63601281995007606358
10.40000 1.63110849777045794164
10.50000 1.62595647550142005638
10.60000 1.62056278815231346160
10.70000 1.61493308393474929144
10.80000 1.60906914406963879235
10.90000 1.60297711584570039987
11.00000 1.59665591828045406208
11.10000 1.59010606573335226680
11.20000 1.58332636365785307415
11.30000 1.57631412933368074913
11.40000 1.56906641365558519815
11.50000 1.56158218988723100767
11.60000 1.55386279262874429636
11.70000 1.54590711637504276028
11.80000 1.53771797755017483569
11.90000 1.52929828523378656144
12.00000 1.52064867672516652211
12.10000 1.51177534699207209951
12.20000 1.50267551333912405641
12.30000 1.49335072641526511563
12.40000 1.48379870465538552444
12.50000 1.47402042497924702264
12.60000 1.46401513671853816663
12.70000 1.45378111110304360014
12.80000 1.44332233306493251947
12.90000 1.43264212527274235529
13.00000 1.42174492224343815308
13.10000 1.41063858132336647075
13.20000 1.39932730433340719545
13.30000 1.38782066164112141020
13.40000 1.37612536646230019270
13.50000 1.36425261078144908199
13.60000 1.35221255695027473739
13.70000 1.34002479435605966700
13.80000 1.32770707003992413025
13.90000 1.31528496945871011500
14.00000 1.30278336104089078897
14.10000 1.29022285028323692295
14.20000 1.27762803392027994432
14.30000 1.26501063635567902682
14.40000 1.25238563889482539850
14.50000 1.23976364483920885781
14.60000 1.22715372372576044756
14.70000 1.21457224347792502976
14.80000 1.20203506358591719743
14.90000 1.18956843479809937330
15.00000 1.17719807933796765942
15.10000 1.16495053567308170065
15.20000 1.15285408943803465175
15.30000 1.14093440636611533470
15.40000 1.12921715114365846227
15.50000 1.11772820687589342056
15.60000 1.10649900570267120326
15.70000 1.09557127323100252964
15.80000 1.08498857757581945891
15.90000 1.07480661875520658704
16.00000 1.06508064831589161682
16.10000 1.05587441729592066104
16.20000 1.04724396833641395769
16.30000 1.03924151745587993517
16.40000 1.03192177015605209102
16.50000 1.02532851994080414343
16.60000 1.01950330076807500250
16.70000 1.01448467658264804369
16.80000 1.01030777293011063916
16.90000 1.00699999622244289261
17.00000 1.00458014304733298366
17.10000 1.00306205140160695843
17.20000 1.00245068099133934400
17.30000 1.00274306857340081042
17.40000 1.00393076394042233772
17.50000 1.00599697557845570294
17.60000 1.00892180735426667652
17.70000 1.01268021187786621033
17.80000 1.01724094561465623300
17.90000 1.02256782796105999923
18.00000 1.02861791963051081195
18.10000 1.03534918124659759640
18.20000 1.04271742553052214732
18.30000 1.05067994314205884150
18.40000 1.05919061418896646112
18.50000 1.06820592748449023011
18.60000 1.07767709076049306171
18.70000 1.08754832945483392894
18.80000 1.09776088339583315651
18.90000 1.10825585593354750385
19.00000 1.11897516852922165280
19.10000 1.12987276570638695964
19.20000 1.14091211136572654055
19.30000 1.15207065920020721617
19.40000 1.16333630384210051093
19.50000 1.17470075793667554779
19.60000 1.18615996997285319786
19.70000 1.19770802863343952788
19.80000 1.20934518194145049481
19.90000 1.22107283304518735820
20.00000 1.23289953215458720118
20.10000 1.24483487344828189465
20.20000 1.25688947245650840481
20.30000 1.26907497869471841541
20.40000 1.28139524688481656627
20.50000 1.29385326203746922423
20.60000 1.30644767228159582342
20.70000 1.31917669288196567955
20.80000 1.33203591769178656783
20.90000 1.34502314786512131610
21.00000 1.35813208802273720521
21.10000 1.37135247680127810384
21.20000 1.38467500242511780530
21.30000 1.39807770803485741008
21.40000 1.41154483322634849988
21.50000 1.42505458282902272837
21.60000 1.43858673906024867124
21.70000 1.45212001997286711879
21.80000 1.46563794323905247346
21.90000 1.47912398179293949273
22.00000 1.49255786393325468284
22.10000 1.50592581435906065020
22.20000 1.51920636837429035311
22.30000 1.53238588679516361565
22.40000 1.54544486210734804073
22.50000 1.55837103748529669598
22.60000 1.57115225379496560107
22.70000 1.58377847742952991550
22.80000 1.59624401986475739466
22.90000 1.60854352876041250138
23.00000 1.62067142984073116534
23.10000 1.63262366838105100405
23.20000 1.64439525312073313586
23.30000 1.65597999053913691907
23.40000 1.66737376909438034975
23.50000 1.67857186257187094551
23.60000 1.68956880942742311266
23.70000 1.70035803323035469464
23.80000 1.71093628295153060618
23.90000 1.72130082823834137606
24.00000 1.73144603539642551575
24.10000 1.74137161859265410504
24.20000 1.75107649207023506315
24.30000 1.76056154936628103107
24.40000 1.76982806747124450727
24.50000 1.77887866158600036201
24.60000 1.78771398896831368952
24.70000 1.79633512702752656492
24.80000 1.80473619126369824123
24.90000 1.81291528426068491789
25.00000 1.82086885146047791906
25.10000 1.82859759658980193027
25.20000 1.83609903524319733247
25.30000 1.84337938933497897564
25.40000 1.85044249311590334544
25.50000 1.85729403650822074134
25.60000 1.86393981331211443169
25.70000 1.87038115267904685973
25.80000 1.87661881138019076396
25.90000 1.88264984140067852395
26.00000 1.88847358458862219797
26.10000 1.89408724015790782687
26.20000 1.89948794023810532851
26.30000 1.90467635730220581745
26.40000 1.90965070428966145002
26.50000 1.91441250537965301915
26.60000 1.91896358608963708496
26.70000 1.92330732369504588230
26.80000 1.92744412738164734589
26.90000 1.93137744887813164090
27.00000 1.93510821501718606083
27.10000 1.93863528262899414300
27.20000 1.94196219872916166915
27.30000 1.94508118596833895754
27.40000 1.94799413978404976104
27.50000 1.95069627924005637602
27.60000 1.95318836707446115180
27.70000 1.95546833651429907268
27.80000 1.95753997904359542099
27.90000 1.95940675692057365120
28.00000 1.96107291871618073191
28.10000 1.96253968363979840314
28.20000 1.96380927555223651357
28.30000 1.96488282456282873377
28.40000 1.96576050448217114442
28.50000 1.96643860385444020096
28.60000 1.96691588275299663359
28.70000 1.96719399223208283973
28.80000 1.96727379047121959058
28.90000 1.96715531321982810031
29.00000 1.96684259066301490338
29.10000 1.96633681223970376036
29.20000 1.96564490826013638876
29.30000 1.96477004294395734763
29.40000 1.96371624644957296844
29.50000 1.96248683492144731380
29.60000 1.96108754883635931976
29.70000 1.95952312864992741835
29.80000 1.95779495434838630089
29.90000 1.95590803515170416102
30.00000 1.95386715803659487171
30.10000 1.95167464422146961498
30.20000 1.94933560002017097517
30.30000 1.94685583747384849861
30.40000 1.94423932098005877153
30.50000 1.94149238555962407874
30.60000 1.93861756522579770006
30.70000 1.93562241019988193357
30.80000 1.93250800780462485513
30.90000 1.92927834965149598550
31.00000 1.92593553934029681999
31.10000 1.92248359824498892914
31.20000 1.91892619794847764228
31.30000 1.91526660768285729542
31.40000 1.91150927193906124667
31.50000 1.90766052408440847308
31.60000 1.90372394295128830267
31.70000 1.89970262418779639901
31.80000 1.89560122885748309487
31.90000 1.89142097496273948875
32.00000 1.88716033034980893750
32.10000 1.88282192985449370137
32.20000 1.87840404467036856942
32.30000 1.87390450450870094491
32.40000 1.86932616805227439152
32.50000 1.86466783771319443005
32.60000 1.85993066723843230467
32.70000 1.85511653891069603605
32.80000 1.85022542537551353367
32.90000 1.84525615095818065667
33.00000 1.84020952910205309587
33.10000 1.83508354312739669340
33.20000 1.82987748322039309146
33.30000 1.82459330020363716121
33.40000 1.81923035187823314855
33.50000 1.81379068794444966959
33.60000 1.80827731811273903397
33.70000 1.80269799946469125713
33.80000 1.79705655054258100550
33.90000 1.79135744661834590538
34.00000 1.78560778852048021637
34.10000 1.77981409507987659379
34.20000 1.77397734761242089542
34.30000 1.76810455791222935244
34.40000 1.76219738730795989113
34.50000 1.75625915213501449812
34.60000 1.75029408222332740651
34.70000 1.74430627509305257329
34.80000 1.73830138860066495662
34.90000 1.73228178647730404404
35.00000 1.72625416058846908141
35.10000 1.72022052903079842299
35.20000 1.71418605738292014612
35.30000 1.70815170062878197516
35.40000 1.70211928621263204344
35.50000 1.69609104967097801143
35.60000 1.69006622106738764320
35.70000 1.68404620329015913850
35.80000 1.67803281895974847468
35.90000 1.67202724627740441614
36.00000 1.66602438413247721588
36.10000 1.66002312617957223445
36.20000 1.65401858759597982941
36.30000 1.64800354584266595867
36.40000 1.64196667571239094255
36.50000 1.63589814321796942370
36.60000 1.62978880322267522933
36.70000 1.62362502104057265603
36.80000 1.61739853657748806558
36.90000 1.61110208121552620629
37.00000 1.60472872055092227666
37.10000 1.59826947507890545960
37.20000 1.59172145629660970528
37.30000 1.58507423552274043011
37.40000 1.57832137732877457215
37.50000 1.57145234171514091132
37.60000 1.56445879940476540502
37.70000 1.55733232022905117642
37.80000 1.55006751520474100928
37.90000 1.54265794429063243326
38.00000 1.53510187908197154939
38.10000 1.52739681258735118521
38.20000 1.51954068777706640256
38.30000 1.51153588661169404602
38.40000 1.50338056888866300126
38.50000 1.49507803648572136998
38.60000 1.48663234004847345107
38.70000 1.47805142049760907497
38.80000 1.46934042615930226776
38.90000 1.46051263696381620866
39.00000 1.45157553496709223092
39.10000 1.44253599047337463648
39.20000 1.43339986363226643080
39.30000 1.42416710492448883833
39.40000 1.41484074570779873338
39.50000 1.40542072427405168102
39.60000 1.39590661567527503426
39.70000 1.38630193697765567249
39.80000 1.37660900167513070058
39.90000 1.36683514821795536090
40.00000 1.35698954696526678882
40.10000 1.34708248977187733319
40.20000 1.33712770395426330049
40.30000 1.32713919148331988365
40.40000 1.31713292617677734523
40.50000 1.30712790806102828002
40.60000 1.29713901578319661612
40.70000 1.28717808525665942523
40.80000 1.27726211356205191403
40.90000 1.26740040103197063806
41.00000 1.25760551276065898136
41.10000 1.24789137199237017563
41.20000 1.23827444306421829663
41.30000 1.22876995686295976431
41.40000 1.21939435833613729246
41.50000 1.21016261412092879113
41.60000 1.20108109627535142553
41.70000 1.19215644438890653509
41.80000 1.18338590363667928896
41.90000 1.17476791594808206185
42.00000 1.16630236502761152550
42.10000 1.15799668760925218805
42.20000 1.14986363305698123987
42.30000 1.14192548312050554746
42.40000 1.13421160043221211977
42.50000 1.12675351094815764057
42.60000 1.11958144152178585493
42.70000 1.11272021504689129108
42.80000 1.10619110242489294757
42.90000 1.10000925434288960803
43.00000 1.09418342981330145895
43.10000 1.08872011952797124745
43.20000 1.08362658389963837210
43.30000 1.07891430498673063056
43.40000 1.07459697132041089705
43.50000 1.07069403420258207769
43.60000 1.06722586532045783246
43.70000 1.06421644108423733748
43.80000 1.06168719456250389494
43.90000 1.05965729079311297871
44.00000 1.05813840214217724043
44.10000 1.05713696212742462219
44.20000 1.05665459306009738273
44.30000 1.05668414337066684309
44.40000 1.05721835670688200550
44.50000 1.05824473871642754319
44.60000 1.05974863923526695887
44.70000 1.06171497979354138902
44.80000 1.06413116842520875387
44.90000 1.06697983745570375234
45.00000 1.07024859078907457349
45.10000 1.07392221130955290434
45.20000 1.07798871359258673826
45.30000 1.08243948677281724523
45.40000 1.08726270663073880674
45.50000 1.09245153989135829310
45.60000 1.09799644041818277654
45.70000 1.10388709437876843039
45.80000 1.11011460223753475316
45.90000 1.11666474374585678507
46.00000 1.12352297208112304800
46.10000 1.13066945512293733316
46.20000 1.13808357434680516524
46.30000 1.14574300695618474283
46.40000 1.15362401682437246318
46.50000 1.16170172882155942843
46.60000 1.16995538311723665490
46.70000 1.17836244398614469759
46.80000 1.18690680388520816668
46.90000 1.19557204352769975599
47.00000 1.20434641159676313455
47.10000 1.21322057885612870113
47.20000 1.22218194097155600215
47.30000 1.23122257550533892084
47.40000 1.24033078175219049104
47.50000 1.24949848900788991710
47.60000 1.25871480166199682296
47.70000 1.26796989924130296761
47.80000 1.27725559424298471146
47.90000 1.28656404015851461229
48.00000 1.29588873940550930307
48.10000 1.30522244177381504291
48.20000 1.31456476653567738925
48.30000 1.32391373648625611652
48.40000 1.33326658347571285703
48.50000 1.34262439768276220610
48.60000 1.35198497458144851973
48.70000 1.36134617740896455642
48.80000 1.37070180789440852039
48.90000 1.38004725958243908249
49.00000 1.38937159743173100465
49.10000 1.39866983483486909724
49.20000 1.40793205618950234909
49.30000 1.41715544383140976593
49.40000 1.42633925018629421435
49.50000 1.43548634631681537286
49.60000 1.44460493569729990729
49.70000 1.45370507647665590725
49.80000 1.46279980452589615459
49.90000 1.47189553484953544103
50.00000 1.48099753821740027901
50.10000 1.49010533397542067854
50.20000 1.49921511503753189714
50.30000 1.50831866210028708243
50.40000 1.51740679318764089945
50.50000 1.52647043341526926543
50.60000 1.53550508588216665665
50.70000 1.54450392818212022830
50.80000 1.55346812937858496640
50.90000 1.56239575223372903280
51.00000 1.57129187387257877335
51.10000 1.58015662835935349564
51.20000 1.58899707696206917849
51.30000 1.59781831351189613281
51.40000 1.60662229237428421784
51.50000 1.61541408706405677425
51.60000 1.62419363245581036233
51.70000 1.63296261019963344413
51.80000 1.64171681586654889206
51.90000 1.65045336797196424152
52.00000 1.65916786687965964838
52.10000 1.66785521340732691310
52.20000 1.67651348820610447243
52.30000 1.68514080634824103709
52.40000 1.69373301150387926186
52.50000 1.70229423004162238745
52.60000 1.71081790071445067283
52.70000 1.71930818096174950993
52.80000 1.72776330547589764466
52.90000 1.73618802817264006153
53.00000 1.74458617694254358665
53.10000 1.75296308800841553829
53.20000 1.76133180879185850238
53.30000 1.76970064395450791732
53.40000 1.77808151605993587528
53.50000 1.78648162019344604283
53.60000 1.79490750852098225880
53.70000 1.80336328338718263924
53.80000 1.81184961985397673344
53.90000 1.82036728453518412488
54.00000 1.82891335043106949266
54.10000 1.83748743584983459336
54.20000 1.84608618313717954114
54.30000 1.85470770634108273767
54.40000 1.86334817784546106551
54.50000 1.87200443180458309512
54.60000 1.88067180024958102735
54.70000 1.88934776897134530688
54.80000 1.89803009512994814367
54.90000 1.90671743928957654037
55.00000 1.91540931878123637785
55.10000 1.92410611741998263415
55.20000 1.93280607286530430127
55.30000 1.94151130966059530703
55.40000 1.95021778762937140840
55.50000 1.95892565439349943697
55.60000 1.96763465478858650844
55.70000 1.97634460792317289637
55.80000 1.98505930841524228751
55.90000 1.99378116621734593011
56.00000 2.00251582152975760202
56.10000 2.01126888594712765720
56.20000 2.02004458142735057806
56.30000 2.02884608619776773839
56.40000 2.03767313671059618256
56.50000 2.04652954616198981472
56.60000 2.05541569399209365869
56.70000 2.06433670706912538783
56.80000 2.07329134348696878940
56.90000 2.08228698883751372298
57.00000 2.09133019777222171683
57.10000 2.10042354864560590604
57.20000 2.10956984989475994359
57.30000 2.11877016907969515616
57.40000 2.12802262162506157884
57.50000 2.13732247075189849555
57.60000 2.14666357945067862000
57.70000 2.15604050005815057741
57.80000 2.16544613802167797073
57.90000 2.17487547387591825774
58.00000 2.18432366594811218695
58.10000 2.19378363187575998469
58.20000 2.20325002828231004200
58.30000 2.21271720319633254303
58.40000 2.22217838375905366919
58.50000 2.23162995655865849465
58.60000 2.24106459355615183035
58.70000 2.25047814289985940312
58.80000 2.25986701873296075589
58.90000 2.26922583912091041569
59.00000 2.27855160829900888159
59.10000 2.28783860044737421595
59.20000 2.29707937492220760220
59.30000 2.30626832105416563127
59.40000 2.31540575120539078270
59.50000 2.32448619954130938694
59.60000 2.33351337473968638061
59.70000 2.34249178527182886682
59.80000 2.35143076817732399084
59.90000 2.36033852407721380223
60.00000 2.36921973028189177284
60.10000 2.37808039971864702301
60.20000 2.38692151003421140982
60.30000 2.39574013282012705026
60.40000 2.40453515870344470203
60.50000 2.41330443323050314244
60.60000 2.42204530589623777169
60.70000 2.43076337704783597473
60.80000 2.43946364722370888623
60.90000 2.44815086355028374096
61.00000 2.45683411170941698157
61.10000 2.46551875945753047113
61.20000 2.47420825625552385512
61.30000 2.48290528703412285436
61.40000 2.49160896572495901749
61.50000 2.50032009802285115335
61.60000 2.50903806599700675007
61.70000 2.51776518635813216695
61.80000 2.52650091307820429214
61.90000 2.53524828012583414512
62.00000 2.54400654571111510731
62.10000 2.55277813793600167614
62.20000 2.56156279452622437561
62.30000 2.57036081752231820781
62.40000 2.57916928772754271101
62.50000 2.58798518797809196425
62.60000 2.59680890479392033372
62.70000 2.60563160691030918420
62.80000 2.61445303746558048592
62.90000 2.62326736621527009762
63.00000 2.63206820928048899224
63.10000 2.64085111868920016935
63.20000 2.64960816036541523933
63.30000 2.65833443724900799021
63.40000 2.66702252414073173683
63.50000 2.67566553694459352917
63.60000 2.68425744306577270595
63.70000 2.69278897965250890173
63.80000 2.70125330105878815564
63.90000 2.70964158692510474983
64.00000 2.71794613334922441762
64.10000 2.72616218512930737922
64.20000 2.73428603593442652098
64.30000 2.74231388790907741338
64.40000 2.75024361916885464846
64.50000 2.75807233388321416590
64.60000 2.76579570237662347843
64.70000 2.77340598460106449666
64.80000 2.78089675489562179466
64.90000 2.78825784214695610707
65.00000 2.79547998812905115741
65.10000 2.80255411294643872037
65.20000 2.80947633444206110828
65.30000 2.81624281652861033977
65.40000 2.82285395392818719589
65.50000 2.82931308343845184997
65.60000 2.83562056540045568911
65.70000 2.84178195799202722716
65.80000 2.84779996261342064088
65.90000 2.85367407579825065067
66.00000 2.85940102820241008599
66.10000 2.86498342918733126832
66.20000 2.87041517626091853130
66.30000 2.87569779142263139166
66.40000 2.88082900536998203835
66.50000 2.88581296623360537564
66.60000 2.89064731083489325774
66.70000 2.89533129387450236912
66.80000 2.89986691747069661969
66.90000 2.90424893973949829519
67.00000 2.90847520569025996295
67.10000 2.91253858121501971632
67.20000 2.91643506408457515651
67.30000 2.92015637842736086577
67.40000 2.92370032520366218192
67.50000 2.92705987166661830139
67.60000 2.93022993303699633065
67.70000 2.93320578215508091548
67.80000 2.93598521084473448340
67.90000 2.93856384445769699189
68.00000 2.94093898883247831309
68.10000 2.94310915945297550562
68.20000 2.94507197875824420401
68.30000 2.94682731254836173170
68.40000 2.94837807718175790942
68.50000 2.94972251585127918791
68.60000 2.95086758872996536221
68.70000 2.95181670370671898195
68.80000 2.95257683497618737244
68.90000 2.95315086323150785286
69.00000 2.95354592409547612234
69.10000 2.95376534219917341083
69.20000 2.95381453480021321395
69.30000 2.95369220107884633321
69.40000 2.95340350748657437833
69.50000 2.95295065325480845563
69.60000 2.95233323058255061872
69.70000 2.95155489301554410375
69.80000 2.95062043955148524623
69.90000 2.94953024331180574521
70.00000 2.94828622793140625557
70.10000 2.94688873983884909071
70.20000 2.94533279545741655736
70.30000 2.94361580761586480511
70.40000 2.94172813628554057789
70.50000 2.93966124612156630036
70.60000 2.93740615206103223004
70.70000 2.93495773047824319087
70.80000 2.93231189796106103103
70.90000 2.92947265964729563304
71.00000 2.92644582478644220672
71.10000 2.92323908458630868792
71.20000 2.91986647282474203212
71.30000 2.91633800170522072494
71.40000 2.91266636271526986575
71.50000 2.90885921604569924569
71.60000 2.90492401714984621041
71.70000 2.90086622359753087597
71.80000 2.89668945492418983259
71.90000 2.89239454675654510714
72.00000 2.88798451514442854015
72.10000 2.88345909957190133194
72.20000 2.87881963903923651137
72.30000 2.87406975008105883651
72.40000 2.86921197142961189060
72.50000 2.86425168866651800740
72.60000 2.85919581318856159239
72.70000 2.85405297360525528140
72.80000 2.84883140589137004831
72.90000 2.84354147472144320049
73.00000 2.83819015513354918690
73.10000 2.83278545166449201036
73.20000 2.82733324574889827400
73.30000 2.82183752467182277351
73.40000 2.81630365176164908512
73.50000 2.81073398435960139866
73.60000 2.80513001606075293160
73.70000 2.79949602885412216474
73.80000 2.79383438943291697753
73.90000 2.78814753674370682503
74.00000 2.78243554296788697415
74.10000 2.77670260332034838534
74.20000 2.77094825295980581579
74.30000 2.76517725836626972647
74.40000 2.75938880255320308495
74.50000 2.75358531648866837866
74.60000 2.74776702156387341703
74.70000 2.74193259661939903055
74.80000 2.73608040692100275125
74.90000 2.73020806915516971922
75.00000 2.72431392552767310483
75.10000 2.71839587378806915374
75.20000 2.71245182640908850482
75.30000 2.70647951194720851520
75.40000 2.70047445880645203335
75.50000 2.69443150510752453233
75.60000 2.68833934460997687493
75.70000 2.68218469421141839458
75.80000 2.67595384312379349380
75.90000 2.66963434469160963407
76.00000 2.66321876112440301350
76.10000 2.65670197955623167032
76.20000 2.65008754281702928048
76.30000 2.64338153670937181266
76.40000 2.63659180410677147352
76.50000 2.62972387595009678042
76.60000 2.62278476687985207613
76.70000 2.61577260525719245861
76.80000 2.60868648643661279652
76.90000 2.60152378459509764290
77.00000 2.59427968251343324588
77.10000 2.58695343510663136945
77.20000 2.57954091948896984346
77.30000 2.57203994441474411562
77.40000 2.56444570198278910644
77.50000 2.55674991043492558484
77.60000 2.54894581402743828511
77.70000 2.54102173033388283930
77.80000 2.53297080102909990098
77.90000 2.52478555579459064680
78.00000 2.51646302753785754880
78.10000 2.50800156026386873537
78.20000 2.49940235392323338509
78.30000 2.49066989987774172723
78.40000 2.48180356455622812855
78.50000 2.47280642029274099019
78.60000 2.46367442338268389955
78.70000 2.45440539904332022718
78.80000 2.44499627214071637324
78.90000 2.43543932703095685228
79.00000 2.42573111572964739425
79.10000 2.41586739369486089349
79.20000 2.40584443553381065237
79.30000 2.39566378469183358818
79.40000 2.38532278950627560552
79.50000 2.37482521345740305831
79.60000 2.36417538394172440465
79.70000 2.35337540502360141411
79.80000 2.34242863724682122918
79.90000 2.33133959164661380311
80.00000 2.32011018446732395701
80.10000 2.30874362822445056336
80.20000 2.29724058090113844305
80.30000 2.28560297420396265986
80.40000 2.27382996476649502350
80.50000 2.26192140095848600200
80.60000 2.24987701324516847466
80.70000 2.23769395597543678041
80.80000 2.22537347228976377047
80.90000 2.21291885651711142899
81.00000 2.20033001261742553180
81.10000 2.18761325463848842533
81.20000 2.17477012392045702389
81.30000 2.16180686260475174762
81.40000 2.14872626678900167439
81.50000 2.13552751588360481138
81.60000 2.12221364651606177536
81.70000 2.10878648382452413706
81.80000 2.09524524996812723951
81.90000 2.08159353410097812976
82.00000 2.06783737498503493897
82.10000 2.05398056462007449054
82.20000 2.04003447259182363062
82.30000 2.02600745738212918355
82.40000 2.01190834050162434332
82.50000 1.99774237875082381704
82.60000 1.98351561997908148562
82.70000 1.96923045786444203068
82.80000 1.95488665264664385860
82.90000 1.94048141382853754969
83.00000 1.92601858648093009518
83.10000 1.91149207658729257940
83.20000 1.89690777637237809917
83.30000 1.88226723221465022665
83.40000 1.86757304559634293304
83.50000 1.85283093735882983285
83.60000 1.83804321553194172986
83.70000 1.82321246176467321775
83.80000 1.80834444081347511410
83.90000 1.79343812506899718801
84.00000 1.77849940724926866645
84.10000 1.76353043301242748925
84.20000 1.74853714767545044570
84.30000 1.73351714831697006780
84.40000 1.71847551396841264390
84.50000 1.70340723829300431912
84.60000 1.68830689001585253851
84.70000 1.67316402103589353987
84.80000 1.65796780838048842980
84.90000 1.64270566035215207083
85.00000 1.62736883573515687501
85.10000 1.61194999859952231708
85.20000 1.59644591672564968228
85.30000 1.58085999268847334569
85.40000 1.56519733970224981340
85.50000 1.54946162459416851476
85.60000 1.53365791369327208254
85.70000 1.51778801902274877589
85.80000 1.50185007967706283968
85.90000 1.48583862011996444135
86.00000 1.46974722417904229223
86.10000 1.45357019087933968267
86.20000 1.43730313642112393464
86.30000 1.42094314823570615646
86.40000 1.40449434051761134179
86.50000 1.38796114596266706877
86.60000 1.37135123338297253306
86.70000 1.35467573661633136965
86.80000 1.33794752945958235735
86.90000 1.32118596147022391830
87.00000 1.30440834342969456490
87.10000 1.28763748127219409549
87.20000 1.27089889884050178918
87.30000 1.25421987223532700650
87.40000 1.23762521857709412142
87.50000 1.22114339283517396428
87.60000 1.20480164871276632894
87.70000 1.18862158149261281196
87.80000 1.17262844167280882135
87.90000 1.15684731195823764164
88.00000 1.14130601253520083258
88.10000 1.12603385001695219908
88.20000 1.11106168182689119323
88.30000 1.09642450847698584268
88.40000 1.08215490622923296895
88.50000 1.06828946380182932140
88.60000 1.05486611787183685237
88.70000 1.04192280342547451129
88.80000 1.02950424178387919840
88.90000 1.01766131041226088266
89.00000 1.00645274471929381290
89.10000 .99594328654798411668
89.20000 .98620206470175269046
89.30000 .97730067631768269435
89.40000 .96930827337488459095
89.50000 .96228128996463398971
89.60000 .95627310435303993234
89.70000 .95132245670592681536
89.80000 .94745767642201305877
89.90000 .94469625895416776547
90.00000 .94304674600467181719
90.10000 .94251163575894382695
90.20000 .94308946512777885021
90.30000 .94477467179957782778
90.40000 .94756018130459661058
90.50000 .95143487375122003145
90.60000 .95638224469769408198
90.70000 .96237801072239800007
90.80000 .96938595187933273453
90.90000 .97735689202511893884
91.00000 .98623303210803074378
91.10000 .99594915965123440632
91.20000 1.00644054990098645170
91.30000 1.01764422539313807084
91.40000 1.02950619458991114902
91.50000 1.04198339483362209671
91.60000 1.05503801979549533198
91.70000 1.06864279837230924933
91.80000 1.08276315925552250939
91.90000 1.09736115564430291164
92.00000 1.11238988604985077866
92.10000 1.12779261144990660024
92.20000 1.14350862796264025390
92.30000 1.15947892696719589842
92.40000 1.17564880450796189290
92.50000 1.19197776871676595879
92.60000 1.20843212004439868744
92.70000 1.22499449729825317285
92.80000 1.24165025584904544004
92.90000 1.25838784704875467896
93.00000 1.27519570420582894935
93.10000 1.29205975378114769293
93.20000 1.30896158184493711289
93.30000 1.32588495931057306793
93.40000 1.34280909657404391594
93.50000 1.35971566339032808833
93.60000 1.37659036736459840738
93.70000 1.39341588810412234369
93.80000 1.41018175935905510492
93.90000 1.42688094402616506454
94.00000 1.44350652255748397778
94.10000 1.46005857323910125383
94.20000 1.47653735383159203027
94.30000 1.49294340465069204176
94.40000 1.50927575037930030342
94.50000 1.52553376993431384347
94.60000 1.54171129031443497436
94.70000 1.55780242383942900321
94.80000 1.57380219857452226142
94.90000 1.58971117557781545590
95.00000 1.60552693839873020051
95.10000 1.62125715054521810426
95.20000 1.63690933499293112193
95.30000 1.65249436879585160055
95.40000 1.66802277711876584554
95.50000 1.68350391139848558416
95.60000 1.69894634650097176045
95.70000 1.71435506588921071149
95.80000 1.72973488574260997934
95.90000 1.74508724066391591963
96.00000 1.76041263512677617909
96.10000 1.77571261052851680197
96.20000 1.79098399277520065723
96.30000 1.80622716029103050358
96.40000 1.82144045005539503089
96.50000 1.83662092615133839435
96.60000 1.85176818913410433388
96.70000 1.86688323272774615168
96.80000 1.88196656977986726404
96.90000 1.89701840827362558305
97.00000 1.91204042418720844365
97.10000 1.92703454176047399671
97.20000 1.94200306993166208022
97.30000 1.95694350699656120655
97.40000 1.97185979199992817339
97.50000 1.98675155663535343812
97.60000 2.00161701555867075417
97.70000 2.01645692552878500608
97.80000 2.03127068854178073575
97.90000 2.04605675310046079865
98.00000 2.06081452222974205243
98.10000 2.07553801894472653381
98.20000 2.09022090166183153111
98.30000 2.10485488965771699822
98.40000 2.11943153745739095529
98.50000 2.13394037820483634992
98.60000 2.14837609974347834160
98.70000 2.16273321016855890883
98.80000 2.17701130605470214218
98.90000 2.19121201379715878920
99.00000 2.20533838989348752505
99.10000 2.21939210231675826786
99.20000 2.23337542421891084979
99.30000 2.24728573279389641569
99.40000 2.26111850028741306568
99.50000 2.27486699841968783175
99.60000 2.28852482540959122539
99.70000 2.30208389655937604797
99.80000 2.31553879775183209949
99.90000 2.32888619776772261242
100.00000 2.34212695636380907096
100.10000 2.35526219048113622113
100.20000 2.36829342661714956675
100.30000 2.38122604917067879786
100.40000 2.39405952340997570277
100.50000 2.40679823108024574599
100.60000 2.41944105180969432934
100.70000 2.43198850343211943399
100.80000 2.44443676483684069139
100.90000 2.45678388987350696523
101.00000 2.46902577252810384672
101.10000 2.48115974203939557632
101.20000 2.49318012792036347884
101.30000 2.50508526627198859504
101.40000 2.51687210145410448109
101.50000 2.52853932818989390541
101.60000 2.54008494192300584961
101.70000 2.55150796819312324090
101.80000 2.56280821505121603978
101.90000 2.57398767565386761701
102.00000 2.58504523719566656251
102.10000 2.59598030373229141724
102.20000 2.60679111759822443967
102.30000 2.61747720248792233869
102.40000 2.62803738957820004604
102.50000 2.63846962819472303282
102.60000 2.64877621987853099949
102.70000 2.65896319894070741537
102.80000 2.66903425658457969519
102.90000 2.67900114189785294313
103.00000 2.68887449271512113096
103.10000 2.69866601818861609201
103.20000 2.70838520423535765556
103.30000 2.71803950070248243255
103.40000 2.72762996569787669576
103.50000 2.73715533605712629821
103.60000 2.74661134173985380781
103.70000 2.75599372803368331613
103.80000 2.76529387904161101298
103.90000 2.77451245477272997589
104.00000 2.78365127425347588203
104.10000 2.79271555404645533692
104.20000 2.80171474164376698773
104.30000 2.81065961253101582329
104.40000 2.81956821003518196497
104.50000 2.82844987882497221386
104.60000 2.83731644362097898161
104.70000 2.84617977509871993679
104.80000 2.85504664424068560610
104.90000 2.86392333549171668465
105.00000 2.87281395544716748370
105.10000 2.88172330273831113356
105.20000 2.89065252063422524399
105.30000 2.89960132683305275107
105.40000 2.90856966030693512767
105.50000 2.91755656675153429663
105.60000 2.92656119339558659432
105.70000 2.93558380059043792237
105.80000 2.94462183545901187423
105.90000 2.95367186473125345372
106.00000 2.96272844207986770391
106.10000 2.97178523808652767861
106.20000 2.98082877973224084342
106.30000 2.98985483359777853947
106.40000 2.99885263875202777526
106.50000 3.00781491638697742528
106.60000 3.01674124735466830193
106.70000 3.02562958516240054298
106.80000 3.03448191634832452497
106.90000 3.04330025335933621546
107.00000 3.05208532889989823757
107.10000 3.06083623709698000562
107.20000 3.06955167437168257227
107.30000 3.07822451381993902800
107.40000 3.08684638134828471739
107.50000 3.09540800695061845670
107.60000 3.10390144954330017465
107.70000 3.11231563988310799993
107.80000 3.12064196877261137689
107.90000 3.12887376500650789677
108.00000 3.13700376874526562944
108.10000 3.14502793516242077909
108.20000 3.15293810780579706577
108.30000 3.16072806455632940140
108.40000 3.16838746295004140549
108.50000 3.17590716095055272319
108.60000 3.18327649337801004030
108.70000 3.19048323629227050668
108.80000 3.19751605734982979146
108.90000 3.20436535320849454474
109.00000 3.21102483166433952758
109.10000 3.21748823042618137251
109.20000 3.22375017268940987644
109.30000 3.22980900071490295548
109.40000 3.23566083960726637836
109.50000 3.24130590670195768240
109.60000 3.24674396854772027156
109.70000 3.25197126267960738263
109.80000 3.25698553230406597702
109.90000 3.26177740387047258114
110.00000 3.26634524045591359469
110.10000 3.27068198326816849208
110.20000 3.27478258673671342703
110.30000 3.27864589583458981993
110.40000 3.28227210189054862277
110.50000 3.28566269191726374327
110.60000 3.28882455846978861007
110.70000 3.29175984073398039868
110.80000 3.29447448254816507085
110.90000 3.29697261733154223053
111.00000 3.29925587652640243046
111.10000 3.30132503182964400458
111.20000 3.30318275392900415282
111.30000 3.30482867749736763869
111.40000 3.30626446244247073841
111.50000 3.30749195098476392346
111.60000 3.30851705452004584343
111.70000 3.30933584007017939889
111.80000 3.30995636650545591448
111.90000 3.31037720415695226252
112.00000 3.31059906272897987117
112.10000 3.31062266698668031698
112.20000 3.31044560560342087612
112.30000 3.31006819404918000852
112.40000 3.30949148443820595366
112.50000 3.30871522759318167345
112.60000 3.30773842249715991655
112.70000 3.30655933054844790879
112.80000 3.30517837798900045993
112.90000 3.30359142004727939389
113.00000 3.30179411512922773880
113.10000 3.29978396775910165036
113.20000 3.29755277326565313605
113.30000 3.29510128859872834106
113.40000 3.29242659306065622721
113.50000 3.28952739234832941982
113.60000 3.28640985502691066890
113.70000 3.28307858340079943935
113.80000 3.27954191798824245490
113.90000 3.27581081685282918598
114.00000 3.27189600100217121800
114.10000 3.26780443253799997045
114.20000 3.26354555551565726876
114.30000 3.25912609279865083283
114.40000 3.25455183161276446738
114.50000 3.24982805884711383756
114.60000 3.24495724416501364786
114.70000 3.23994899216685199962
114.80000 3.23481172342348233922
114.90000 3.22955796405839416852
115.00000 3.22419969771492286826
115.10000 3.21875111481254480667
115.20000 3.21322360031744445047
115.30000 3.20762914121707654746
115.40000 3.20197633920271184754
115.50000 3.19626853299061842139
115.60000 3.19051298235534531416
115.70000 3.18471024989134608085
115.80000 3.17886979660350354526
115.90000 3.17299849495205402311
116.00000 3.16710703374609681030
116.10000 3.16120885810808141231
116.20000 3.15531747706550124892
116.30000 3.14944369952313959442
116.40000 3.14359488717789461924
116.50000 3.13777553698476016402
116.60000 3.13198509600891938854
116.70000 3.12621816677739239318
116.80000 3.12046997938868176511
116.90000 3.11473259941154499099
117.00000 3.10900110082402511844
117.10000 3.10327178820676291727
117.20000 3.09754545893696288138
117.30000 3.09182280433306850270
117.40000 3.08610648506317746599
117.50000 3.08039884278935541869
117.60000 3.07469971751681793398
117.70000 3.06900964065185041249
117.80000 3.06332689989870326930
117.90000 3.05764823665525658844
118.00000 3.05197127343295942759
118.10000 3.04629240750572071539
118.20000 3.04060984439996839263
118.30000 3.03492074922080955481
118.40000 3.02922723427427939793
118.50000 3.02352611070485051963
118.60000 3.01782192186450922135
118.70000 3.01211305553991449114
118.80000 3.00640319701749252912
118.90000 3.00069354136322958160
119.00000 2.99498283643162135567
119.10000 2.98927315563265311975
119.20000 2.98356576597734811855
119.30000 2.97786011771708309703
119.40000 2.97215923000164982748
119.50000 2.96646891526306069937
119.60000 2.96079159586587586625
119.70000 2.95513308576889646653
119.80000 2.94949925691633290840
119.90000 2.94389291125917146531
120.00000 2.93831798724865719731
120.10000 2.93277737534815281110
120.20000 2.92727325282266739055
120.30000 2.92181361615161893611
120.40000 2.91640436589664294104
120.50000 2.91105382740013929822
120.60000 2.90577429550782556990
120.70000 2.90057773226731505224
120.80000 2.89547405933225380018
120.90000 2.89047189762536871476
121.00000 2.88557956506868824200
121.10000 2.88079902333970531357
121.20000 2.87613442022778205198
121.30000 2.87158849768712508680
121.40000 2.86716235384290716659
121.50000 2.86286214484194121491
121.60000 2.85869340018320257778
121.70000 2.85466211285766708337
121.80000 2.85077363912745622259
121.90000 2.84703616202868066064
122.00000 2.84345330786440029420
122.10000 2.84002693385995901192
122.20000 2.83675769952422972180
122.30000 2.83364750638342453661
122.40000 2.83069216678518400848
122.50000 2.82788850734483519170
122.60000 2.82523850333631125104
122.70000 2.82274045933008159020
122.80000 2.82039469466916988100
122.90000 2.81820482097061213582
123.00000 2.81617468311253732142
123.10000 2.81431101727758582855
123.20000 2.81262114985790434306
123.30000 2.81111230862607123977
123.40000 2.80979593865978103701
123.50000 2.80867641766722568820
123.60000 2.80776420595088433077
123.70000 2.80706293675934526596
123.80000 2.80657867573545851595
123.90000 2.80631404320275602329
124.00000 2.80626872520362881943
124.10000 2.80644369459588481514
124.20000 2.80683491337948124789
124.30000 2.80743855965130606453
124.40000 2.80824930342197360973
124.50000 2.80926058179478964475
124.60000 2.81047044919138048566
124.70000 2.81187420261504586392
124.80000 2.81347387900794273572
124.90000 2.81527033480019463654
125.00000 2.81726694427773386317
125.10000 2.81946954116071273439
125.20000 2.82188064216773704420
125.30000 2.82449858189112922061
125.40000 2.82732195483606005262
125.50000 2.83034679450063150737
125.60000 2.83356731359623782628
125.70000 2.83698027532462763155
125.80000 2.84058168385948725563
125.90000 2.84437534696407464134
126.00000 2.84836348956571903324
126.10000 2.85255318691764273298
126.20000 2.85694866852889045742
126.30000 2.86155657650045423665
126.40000 2.86637410287090753292
126.50000 2.87139891575796204276
126.60000 2.87662581159663517331
126.70000 2.88204442349246240760
126.80000 2.88764141499563619207
126.90000 2.89340410220798574162
127.00000 2.89931826208196743390
127.10000 2.90536961574874324973
127.20000 2.91154019612936135743
127.30000 2.91781822175508390596
127.40000 2.92418651851177236084
127.50000 2.93063144181198601976
127.60000 2.93713934550439741304
127.70000 2.94370198376907712406
127.80000 2.95031246008282993862
127.90000 2.95696435551242314937
128.00000 2.96365973829706030913
128.10000 2.97039530904187902503
128.20000 2.97716915808877074293
128.30000 2.98397437212922457096
128.40000 2.99080462340504616252
128.50000 2.99764728709883411460
128.60000 3.00448892225516451478
128.70000 3.01131879552232064900
128.80000 3.01812738140208389714
128.90000 3.02490932617293505543
129.00000 3.03166366627665345314
129.10000 3.03838976461562613657
129.20000 3.04508780358842854828
129.30000 3.05175771043262869315
129.40000 3.05839937288853759011
129.50000 3.06501535124426415979
129.60000 3.07160647383580047044
129.70000 3.07818228747567839681
129.80000 3.08475205551078286334
129.90000 3.09133082928906203473
130.00000 3.09793187205496822236
130.10000 3.10456515458542116260
130.20000 3.11124012450807145989
130.30000 3.11796144452429045747
130.40000 3.12472721740666508375
130.50000 3.13153596565487333059
130.60000 3.13838149568340400639
130.70000 3.14526159494150819989
130.80000 3.15217393623670456235
130.90000 3.15911785352319516785
131.00000 3.16609709425232251515
131.10000 3.17311362714180155153
131.20000 3.18017193386914223927
131.30000 3.18727672843918590300
131.40000 3.19443071127924137981
131.50000 3.20163995683134239584
131.60000 3.20890881924073997207
131.70000 3.21623986880409776441
131.80000 3.22363787159631191723
131.90000 3.23110380289909596708
132.00000 3.23864229573041919167
132.10000 3.24625157702202741648
132.20000 3.25393457175171240412
132.30000 3.26168911186305430816
132.40000 3.26951806212490589446
132.50000 3.27742029940195494603
132.60000 3.28539820807463155224
132.70000 3.29345339204139945272
132.80000 3.30158559024069524424
132.90000 3.30979723493720986581
133.00000 3.31808827672697701540
133.10000 3.32645662660074376025
133.20000 3.33489987363773786808
133.30000 3.34341449898288860070
133.40000 3.35199659597291357392
133.50000 3.36064608281696333701
133.60000 3.36936026505388705072
133.70000 3.37813720200897109743
133.80000 3.38697507735294680600
133.90000 3.39587441570076321925
134.00000 3.40483557320937305787
134.10000 3.41385515993839434008
134.20000 3.42292998397703133620
134.30000 3.43205599903279550203
134.40000 3.44122788557078852461
134.50000 3.45043999880044284186
134.60000 3.45968316552050760184
134.70000 3.46895422552474739339
134.80000 3.47824883649818820722
134.90000 3.48756354021686607033
135.00000 3.49689846478790401839
135.10000 3.50625240830790731593
135.20000 3.51562515097286786946
135.30000 3.52502031410458683047
135.40000 3.53443558875600391100
135.50000 3.54387412646132227154
135.60000 3.55333258726016245111
135.70000 3.56281142201351992914
135.80000 3.57230832888833939185
135.90000 3.58182064272473029143
136.00000 3.59134707675671469624
136.10000 3.60088434616359207499
136.20000 3.61043127506022471304
136.30000 3.61998299760233680576
136.40000 3.62953942531569699437
136.50000 3.63909646160925500686
136.60000 3.64865252178430934782
136.70000 3.65820432169719027573
136.80000 3.66774894971547909514
136.90000 3.67728320099458752578
137.00000 3.68680328560855006732
137.10000 3.69630754303940461495
137.20000 3.70579197176554960489
137.30000 3.71525136711501662021
137.40000 3.72468597644123550884
137.50000 3.73409102957346234001
137.60000 3.74346712598815271070
137.70000 3.75281223985866364579
137.80000 3.76212701048675388816
137.90000 3.77141410635493593233
138.00000 3.78067597371805985348
138.10000 3.78991606051176283832
138.20000 3.79913563056295740877
138.30000 3.80833731875355284946
138.40000 3.81752276359657088030
138.50000 3.82669004408117695147
138.60000 3.83584153192972767259
138.70000 3.84497542688922785786
138.80000 3.85409550050864722990
138.90000 3.86320111835495823180
139.00000 3.87230027940202488630
139.10000 3.88139569746463752633
139.20000 3.89049637689858284746
139.30000 3.89960341019917049718
139.40000 3.90872508410095273100
139.50000 3.91786125246645251843
139.60000 3.92701162871845848064
139.70000 3.93617553642885697969
139.80000 3.94534993798446223453
139.90000 3.95453392097298869534
140.00000 3.96372641465073873228
140.10000 3.97292742025323185993
140.20000 3.98213790731021770322
140.30000 3.99136101910638998012
140.40000 4.00059478383402384798
140.50000 4.00984217832385517940
140.60000 4.01910389774860137292
140.70000 4.02838116768882733292
140.80000 4.03767954674984082001
140.90000 4.04700570882139972303
141.00000 4.05637142191811621583
141.10000 4.06578922278725609787
141.20000 4.07527451824413909629
141.30000 4.08484183829104942739
141.40000 4.09449879221547701264
141.50000 4.10425165315237462230
141.60000 4.11410254814169647965
141.70000 4.12404741857619770021
141.80000 4.13408236604460990509
141.90000 4.14420183245676392333
142.00000 4.15439656186491180761
142.10000 4.16466133681071359211
142.20000 4.17499126337241572915
142.30000 4.18538036585087449086
142.40000 4.19582082114167501541
142.50000 4.20631086331764119651
142.60000 4.21684372884103923133
142.70000 4.22741491257174802524
142.80000 4.23801733409173304197
142.90000 4.24864615329036315358
143.00000 4.25929582348784503864
143.10000 4.26995430443535308800
143.20000 4.28061206454824635280
143.30000 4.29126080496932742648
143.40000 4.30188220560884256297
143.50000 4.31246623970669479373
143.60000 4.32299813690672321113
143.70000 4.33346912042038208868
143.80000 4.34386951331252582781
143.90000 4.35419233134355239863
144.00000 4.36443165311991109887
144.10000 4.37458668626580081397
144.20000 4.38464919838748331307
144.30000 4.39461511078421974699
144.40000 4.40447775327018765043
144.50000 4.41422636798454186389
144.60000 4.42385463547662243933
144.70000 4.43335091793679242469
144.80000 4.44270880163543917140
144.90000 4.45192180291893716456
145.00000 4.46098486722349238681
145.10000 4.46989395020306941509
145.20000 4.47865065026085730753
145.30000 4.48725050035988073318
145.40000 4.49569678399622498384
145.50000 4.50398633259982262126
145.60000 4.51211943940971048404
145.70000 4.52009585090969060967
145.80000 4.52791591343180753639
145.90000 4.53557940632693586622
146.00000 4.54308578419217173381
146.10000 4.55043780064885624846
146.20000 4.55763519381773249006
146.30000 4.56467865075330357586
146.40000 4.57156900357524954640
146.50000 4.57829892220560452124
146.60000 4.58486731865285279380
146.70000 4.59126669039177030466
146.80000 4.59749162499095804497
146.90000 4.60353615037169008652
147.00000 4.60939520140224036312
147.10000 4.61506536058396468730
147.20000 4.62054468204994204230
147.30000 4.62582975058540173248
147.40000 4.63091977529842337043
147.50000 4.63581044190441419304
147.60000 4.64049828903470235941
147.70000 4.64498025490248989497
147.80000 4.64925012463515453740
147.90000 4.65331012908488617103
148.00000 4.65716058717208075618
148.10000 4.66080941498748691325
148.20000 4.66426368474574987766
148.30000 4.66753710539198606165
148.40000 4.67064203666894172743
148.50000 4.67358834300369248941
148.60000 4.67638710985660381952
148.70000 4.67904056346448016129
148.80000 4.68155347262391097854
148.90000 4.68392440933945901355
149.00000 4.68614964963156079531
149.10000 4.68822622364972912790
149.20000 4.69015040474194174855
149.30000 4.69191877508786377328
149.40000 4.69353516884618645551
149.50000 4.69499615651930006987
149.60000 4.69630686127567690480
149.70000 4.69746966554218421171
149.80000 4.69848959057833818672
149.90000 4.69936727082838248768
150.00000 4.70010632432352534328
150.10000 4.70070824206618890217
150.20000 4.70117400930884497290
150.30000 4.70150683829790893137
150.40000 4.70170944965083949412
150.50000 4.70178820060633951989
150.60000 4.70175230419553258711
150.70000 4.70161106540492138994
150.80000 4.70137460292710561624
150.90000 4.70105347947946663220
151.00000 4.70065842175168052276
151.10000 4.70019702345986768742
151.20000 4.69967296765870720729
151.30000 4.69909000767872076732
151.40000 4.69844959887354756329
151.50000 4.69775341307512648801
151.60000 4.69700507355612721186
151.70000 4.69620339225144719455
151.80000 4.69535160435115870567
151.90000 4.69445564937586773235
152.00000 4.69351648355590629430
152.10000 4.69253732571814499360
152.20000 4.69152593852128243777
152.30000 4.69048512592141155379
152.40000 4.68942404049377901851
152.50000 4.68834918250134180425
152.60000 4.68726811825033111151
152.70000 4.68618824519075417818
152.80000 4.68511185897145896522
152.90000 4.68404434301491215077
153.00000 4.68298655624922758543
153.10000 4.68193672533343833527
153.20000 4.68089201383176537812
153.30000 4.67985299137120331830
153.40000 4.67881603433924296454
153.50000 4.67777757228162784306
153.60000 4.67673739831829770869
153.70000 4.67569135285831286659
153.80000 4.67464033837449359765
153.90000 4.67358270796548544402
154.00000 4.67251534601931510874
154.10000 4.67144078713719756809
154.20000 4.67035769181044633186
154.30000 4.66926646781301184714
154.40000 4.66816666806231330384
154.50000 4.66705796003617250984
154.60000 4.66594002970901888123
154.70000 4.66480882970277786280
154.80000 4.66366519521952819181
154.90000 4.66250791507585539669
155.00000 4.66133657204862219333
155.10000 4.66015328678585421485
155.20000 4.65896485356114271685
155.30000 4.65777768802687705089
155.40000 4.65660289072473947842
155.50000 4.65545045808609158697
155.60000 4.65432954084033461018
155.70000 4.65324724511249240797
155.80000 4.65220880874891513074
155.90000 4.65121529546880897767
156.00000 4.65026555089814198881
156.10000 4.64935633524136327840
156.20000 4.64848644161882008172
156.30000 4.64765124933648609064
156.40000 4.64685345214264315731
156.50000 4.64609683068411737121
156.60000 4.64538567270791844637
156.70000 4.64473086577069608363
156.80000 4.64414207098986152452
156.90000 4.64362804967430611716
157.00000 4.64319932057380022183
157.10000 4.64286411807808564471
157.20000 4.64262575296954126564
157.30000 4.64249091065475323672
157.40000 4.64245902022042624298
157.50000 4.64253178034582763802
157.60000 4.64271149832605902791
157.70000 4.64299645571230217797
157.80000 4.64339555602115379377
157.90000 4.64390952092792178250
158.00000 4.64454851926740022509
158.10000 4.64531872940512016272
158.20000 4.64622638221288137009
158.30000 4.64727757310600073435
158.40000 4.64847562817812351279
158.50000 4.64981943679042229537
158.60000 4.65130627675054311725
158.70000 4.65293555997501431118
158.80000 4.65470183345034464732
158.90000 4.65660309293942294009
159.00000 4.65863926674849981349
159.10000 4.66081092121725100988
159.20000 4.66312157033515479416
159.30000 4.66557710154424519076
159.40000 4.66818048434055300076
159.50000 4.67093709097928228562
159.60000 4.67385332612599215698
159.70000 4.67693311779525023389
159.80000 4.68018103128276438682
159.90000 4.68360332791537759194
160.00000 4.68720500634194578216
160.10000 4.69099086148534294924
160.20000 4.69496462043208585454
160.30000 4.69912574006644346571
160.40000 4.70347713854452576311
160.50000 4.70801776719693359315
160.60000 4.71274321801198924604
160.70000 4.71765291889992687283
160.80000 4.72274159038942125349
160.90000 4.72800616029061451137
161.00000 4.73344441292279252641
161.10000 4.73905552856452611539
161.20000 4.74483769353694542157
161.30000 4.75079185201151493260
161.40000 4.75691900717912160670
161.50000 4.76322109859557117745
161.60000 4.76969915883276646725
161.70000 4.77635677535305145048
161.80000 4.78319304836005965693
161.90000 4.79020645701769309449
162.00000 4.79739347449789655045
162.10000 4.80474909064573318849
162.20000 4.81226543437267184167
162.30000 4.81993721864382793746
162.40000 4.82775478421066866845
162.50000 4.83571142349892504418
162.60000 4.84380320550215995250
162.70000 4.85202454508940010164
162.80000 4.86037118143676347759
162.90000 4.86883947390700076672
163.00000 4.87742411807267381909
163.10000 4.88612042046744893771
163.20000 4.89492133961200647198
163.30000 4.90381983242390339758
163.40000 4.91280864295180949601
163.50000 4.92188033365816402190
163.60000 4.93102459774487436088
163.70000 4.94023273436191465426
163.80000 4.94949368144318373974
163.90000 4.95879281086929462770
164.00000 4.96811243221708902580
164.10000 4.97743567362010214457
164.20000 4.98674377864804680201
164.30000 4.99601990713057507528
164.40000 5.00525237610262765459
164.50000 5.01443194728914433594
164.60000 5.02355433004531165287
164.70000 5.03262364469289517325
164.80000 5.04164445487263609755
164.90000 5.05062824267001461117
165.00000 5.05958480555885138728
165.10000 5.06852232177318126092
165.20000 5.07745299801278318046
165.30000 5.08637837285823634978
165.40000 5.09530115326513355244
165.50000 5.10421846321069999712
165.60000 5.11312853073986396538
165.70000 5.12202613996004514728
165.80000 5.13090563170031417018
165.90000 5.13976659473890895865
166.00000 5.14860684818204001114
166.10000 5.15743305335638845459
166.20000 5.16625208419111116839
166.30000 5.17507612282495802129
166.40000 5.18391653125626628274
166.50000 5.19279084199951192295
166.60000 5.20170977629663610205
166.70000 5.21068277843911737777
166.80000 5.21972154872585133381
166.90000 5.22882997749114041701
167.00000 5.23801376391566959005
167.10000 5.24727924348809551708
167.20000 5.25662903049378214347
167.30000 5.26607274426958519203
167.40000 5.27561842455403516269
167.50000 5.28527419139083076577
167.60000 5.29504921698316228219
167.70000 5.30495122979156142967
167.80000 5.31498436787654155373
167.90000 5.32514961483844132565
168.00000 5.33544824640741876627
168.10000 5.34587687768517542014
168.20000 5.35643556744977564375
168.30000 5.36712618014082094861
168.40000 5.37794990407515789459
168.50000 5.38891213650946437473
168.60000 5.40001603949849393407
168.70000 5.41126897030271449433
168.80000 5.42267523663145440262
168.90000 5.43423280745359675651
169.00000 5.44594526041430203430
169.10000 5.45780414292277439544
169.20000 5.46980344848021024390
169.30000 5.48193893531558777067
169.40000 5.49420252194574640435
169.50000 5.50659101723461935914
169.60000 5.51909870352270471151
169.70000 5.53172624597367435561
169.80000 5.54447106335969617169
169.90000 5.55733399107953561189
170.00000 5.57031432760387409719
170.10000 5.58340883862770701187
170.20000 5.59661953412316567488
170.30000 5.60993926567516415211
170.40000 5.62336890319059540890
170.50000 5.63690518140699258649
170.60000 5.65054553336180098779
170.70000 5.66428856630565741871
170.80000 5.67813339348953654009
170.90000 5.69207720655280641283
171.00000 5.70612001817881499771
171.10000 5.72025777108112497689
171.20000 5.73448820248721062795
171.30000 5.74880848400188054133
171.40000 5.76321450680382015572
171.50000 5.77770612791555884269
171.60000 5.79227870535500043975
171.70000 5.80692782815991264839
171.80000 5.82165259224766863793
171.90000 5.83645148386251901001
172.00000 5.85132124750692525160
172.10000 5.86625711620007327479
172.20000 5.88125777764017073865
172.30000 5.89631955772081606740
172.40000 5.91143767250015078766
172.50000 5.92660672217374315629
172.60000 5.94182325093072757584
172.70000 5.95708169254761857172
172.80000 5.97237600248184307165
172.90000 5.98770403814968129224
173.00000 6.00306160284000417319
173.10000 6.01844677425106086648
173.20000 6.03385942343654539337
173.30000 6.04929850786394901310
173.40000 6.06476804736908301819
173.50000 6.08026874095290297967
173.60000 6.09580236193538348217
173.70000 6.11136830568883321658
173.80000 6.12696489903320728988
173.90000 6.14258975258595631372
174.00000 6.15823468208292627097
174.10000 6.17389656127028095190
174.20000 6.18956516497273821213
174.30000 6.20523748866785919729
174.40000 6.22090657835769142809
174.50000 6.23657325529845756817
174.60000 6.25223624159948070015
174.70000 6.26789849350051296760
174.80000 6.28356419982122884970
174.90000 6.29923527804391506997
175.00000 6.31491572127364182766
175.10000 6.33060725998659626217
175.20000 6.34631119384560277804
175.30000 6.36202331816019045939
175.40000 6.37774397881617697035
175.50000 6.39346912632242246287
175.60000 6.40920076290062862624
175.70000 6.42493959067180646437
175.80000 6.44068868398659678611
175.90000 6.45645599769455565055
176.00000 6.47224965201567298133
176.10000 6.48807831098245915738
176.20000 6.50395276828491429044
176.30000 6.51988218931607689827
176.40000 6.53587474332127940911
176.50000 6.55193135897355078510
176.60000 6.56805894676874835978
176.70000 6.58425350910655626466
176.80000 6.60050912409898877491
176.90000 6.61682099828679059000
177.00000 6.63318026424587680223
177.10000 6.64957890170685921157
177.20000 6.66601139181287328228
177.30000 6.68247548685552605671
177.40000 6.69897155301274585133
177.50000 6.71550519355029610865
177.60000 6.73208080713006593363
177.70000 6.74870504474495462447
177.80000 6.76538719266961098296
177.90000 6.78212938969229633791
178.00000 6.79893347114692687959
178.10000 6.81579697240051304625
178.20000 6.83271714349094067633
178.30000 6.84968605398305828076
178.40000 6.86669411035856467617
178.50000 6.88373131699974181960
178.60000 6.90078661134786865248
178.70000 6.91784494155925700739
178.80000 6.93489520305909164933
178.90000 6.95192072253229884313
179.00000 6.96890780383942229693
179.10000 6.98584577662239835393
179.20000 7.00272392567256645238
179.30000 7.01953346035988349002
179.40000 7.03626859964896450939
179.50000 7.05292507704668588307
179.60000 7.06950194171173560757
179.70000 7.08599320247726458401
179.80000 7.10239711875687784678
179.90000 7.11870982908623688761
180.00000 7.13492282510189454116
180.10000 7.15103352649426473096
180.20000 7.16703202020717917763
180.30000 7.18291487098127872557
180.40000 7.19867592899055291262
180.50000 7.21431159858756031538
180.60000 7.22981855106212191859
180.70000 7.24519289987085160976
180.80000 7.26043343268740395935
180.90000 7.27553456863122876331
181.00000 7.29049175911460721541
181.10000 7.30529987360450522389
181.20000 7.31994876139006863745
181.30000 7.33443225670392295566
181.40000 7.34874355953539856545
181.50000 7.36287762953867107117
181.60000 7.37683120081536093704
181.70000 7.39060195359552563151
181.80000 7.40419274849648953950
181.90000 7.41760129119886033255
182.00000 7.43082764615261413613
182.10000 7.44387051220324492823
182.20000 7.45672721143170155596
182.30000 7.46939172769202137525
182.40000 7.48186339085003609637
182.50000 7.49413784196080823595
182.60000 7.50621520123217623699
182.70000 7.51809786314051647567
182.80000 7.52978731423258727357
182.90000 7.54129014795273607764
183.00000 7.55260843410308144911
183.10000 7.56374622785124910882
183.20000 7.57470899526767298767
183.30000 7.58549638284726888182
183.40000 7.59611214045935475090
183.50000 7.60655807936362239671
183.60000 7.61683266098875248225
183.70000 7.62693508955661690965
183.80000 7.63685897446234108472
183.90000 7.64659870564095968369
184.00000 7.65614479015966625286
184.10000 7.66548980167281939356
184.20000 7.67462521568564936265
184.30000 7.68354558255327850827
184.40000 7.69224640388059851963
184.50000 7.70073016175206596233
184.60000 7.70899975929834881714
184.70000 7.71706098670905930530
184.80000 7.72492354130893647643
184.90000 7.73259516073374941818
185.00000 7.74008560933914993865
185.10000 7.74740344255893259596
185.20000 7.75455645040881754750
185.30000 7.76154859078792342517
185.40000 7.76838589080138320081
185.50000 7.77507147425809841988
185.60000 7.78160644313299874300
185.70000 7.78799267156544003896
185.80000 7.79423065273879356473
185.90000 7.80032089039489451695
186.00000 7.80626532458665537510
186.10000 7.81206460646210989846
186.20000 7.81771954011967610186
186.30000 7.82323504636835003997
186.40000 7.82861136219885422918
186.50000 7.83384801090581537202
186.60000 7.83894975008604070334
186.70000 7.84391345898372338741
186.80000 7.84874059539497075357
186.90000 7.85343091976583187415
187.00000 7.85798783779702728549
187.10000 7.86241368125749282619
187.20000 7.86671619548061489618
187.30000 7.87090208500347182409
187.40000 7.87498422783620564122
187.50000 7.87897195856375668570
187.60000 7.88288024823928173315
187.70000 7.88671957489867900019
187.80000 7.89050274668838829623
187.90000 7.89424144282742342828
188.00000 7.89794592949483289889
188.10000 7.90162750782773864869
188.20000 7.90529809399911244105
188.30000 7.90896751284578232461
188.40000 7.91264717535143228630
188.50000 7.91634509076132936111
188.60000 7.92007032942561691239
188.70000 7.92382827801625191176
188.80000 7.92762087753009288670
188.90000 7.93145369073696350986
189.00000 7.93532397339875468804
189.10000 7.93923332334388570336
189.20000 7.94318080910223269229
189.30000 7.94716666507466672243
189.40000 7.95118913441863738439
189.50000 7.95524989943559221186
189.60000 7.95934819834595501157
189.70000 7.96348375895537316942
189.80000 7.96765768215057040423
189.90000 7.97186942508223725860
190.00000 7.97612006977446397067
190.10000 7.98041176586960329760
190.20000 7.98474482215305362728
190.30000 7.98912023852057192206
190.40000 7.99353909497632969448
190.50000 7.99800095321856035098
190.60000 8.00250627952737066766
190.70000 8.00705335596897343417
190.80000 8.01164085387294429735
190.90000 8.01626528047637655023
191.00000 8.02092392024908811252
191.10000 8.02561194767576586447
191.20000 8.03032602788958998813
191.30000 8.03505940217121232453
191.40000 8.03980448649206891893
191.50000 8.04455888330161954070
191.60000 8.04931494774691990993
191.70000 8.05406764825364500737
191.80000 8.05881614969394868872
191.90000 8.06355771041877023410
192.00000 8.06829495594521507079
192.10000 8.07302890223601268137
192.20000 8.07776483918843728058
192.30000 8.08250661259104693100
192.40000 8.08726075502737824267
192.50000 8.09202717215939654929
192.60000 8.09680890159536863945
192.70000 8.10160707574521908200
192.80000 8.10642252818158991872
192.90000 8.11125233623772796999
193.00000 8.11609539878906302644
193.10000 8.12095155730564618666
193.20000 8.12582248765434205876
193.30000 8.13070673949528203004
193.40000 8.13560728934005270180
193.50000 8.14052669647855156519
193.60000 8.14546922241254312874
193.70000 8.15043508480412351047
193.80000 8.15542915235746499584
193.90000 8.16045644871572119586
194.00000 8.16552030632965850075
194.10000 8.17062405348612279424
194.20000 8.17577162538686619838
194.30000 8.18096547733615607389
194.40000 8.18620881970634804793
194.50000 8.19150194755723658797
194.60000 8.19684867569073767392
194.70000 8.20224841722097563537
194.80000 8.20770070123600449992
194.90000 8.21320760980629297035
195.00000 8.21877002635120579512
195.10000 8.22438818943123574154
195.20000 8.23006367314828251444
195.30000 8.23579679285987483014
195.40000 8.24159150655672814874
195.50000 8.24744957354241724011
195.60000 8.25337149275185601105
195.70000 8.25936300117733050349
195.80000 8.26542345773838740470
195.90000 8.27155509180329403432
196.00000 8.27776146249781710874
196.10000 8.28404388723876812369
196.20000 8.29040783384478619100
196.30000 8.29685810587098084548
196.40000 8.30339848025090266413
196.50000 8.31003496530441801967
196.60000 8.31677334562449164740
196.70000 8.32362046693642801872
196.80000 8.33057472181397578273
196.90000 8.33764125923597170930
197.00000 8.34481832024035140407
197.10000 8.35210472050692142182
197.20000 8.35949820352214681902
197.30000 8.36699843900104955672
197.40000 8.37460360762131833570
197.50000 8.38231477064187801310
197.60000 8.39013287678431228789
197.70000 8.39805917885733882139
197.80000 8.40609626450119829937
197.90000 8.41424654154755558170
198.00000 8.42251111519331863920
198.10000 8.43089290183987570264
198.20000 8.43939265107252845374
198.30000 8.44801034446253504349
198.40000 8.45674851813845768684
198.50000 8.46560743072515736177
198.60000 8.47458404608727684308
198.70000 8.48367862268780193330
198.80000 8.49289331978337050393
198.90000 8.50222246916716476482
199.00000 8.51167195864672641814
199.10000 8.52123983145410595126
199.20000 8.53092798468947339407
199.30000 8.54073971403964517282
199.40000 8.55067432893043822070
199.50000 8.56073251777755289538
199.60000 8.57091399547971196418
199.70000 8.58121532972323215783
199.80000 8.59163153834101523848
199.90000 8.60215831039780387974
200.00000 8.61279090174079403210
200.10000 8.62352056018503384886
200.20000 8.63434551175698550989
200.30000 8.64525943365593858683
200.40000 8.65625804519649240799
200.50000 8.66733609525446982363
200.60000 8.67848747319272219274
200.70000 8.68970097271971724089
200.80000 8.70096918312356741333
200.90000 8.71227586728685950647
201.00000 8.72360803379851541114
201.10000 8.73494894322021781558
201.20000 8.74628430242837464099
201.30000 8.75760066916253038626
201.40000 8.76888666880881748803
201.50000 8.78013562892766480526
201.60000 8.79134150824207260814
201.70000 8.80250265481425458456
201.80000 8.81361266101846570138
201.90000 8.82466894917203112187
202.00000 8.83566397770297735987
202.10000 8.84658883101645003766
202.20000 8.85743264191498099816
202.30000 8.86818432960930283797
202.40000 8.87883442571315213057
202.50000 8.88937700723397151159
202.60000 8.89980674958703808371
202.70000 8.91012334114724811422
202.80000 8.92032801163169111408
202.90000 8.93042589679607609698
203.00000 8.94041888873021430086
203.10000 8.95031390160009974607
203.20000 8.96011583195334590312
203.30000 8.96983078387457652712
203.40000 8.97946926293642368298
203.50000 8.98903992049373424073
203.60000 8.99855777844361012690
203.70000 9.00803603239912667701
203.80000 9.01749284110300805067
203.90000 9.02694626593174088336
204.00000 9.03641260058852115714
204.10000 9.04590812822134514076
204.20000 9.05544788928305853789
204.30000 9.06504026618414971947
204.40000 9.07469468211652837644
204.50000 9.08441323307311907092
204.60000 9.09420200311726086523
204.70000 9.10406070954966776027
204.80000 9.11399114751172007083
204.90000 9.12399538697022796779
205.00000 9.13407592266595953544
205.10000 9.14423772545825713563
205.20000 9.15448399746053409419
205.30000 9.16482236478727393342
205.40000 9.17526025334981983147
205.50000 9.18580588701726267868
205.60000 9.19646663523279466695
205.70000 9.20725231056046383612
205.80000 9.21817034473202822034
205.90000 9.22922837367761747597
206.00000 9.24043349011798255473
206.10000 9.25179207462883917140
206.20000 9.26331076699389374426
206.30000 9.27499258444393582362
206.40000 9.28684292311413007028
206.50000 9.29886173050191127531
206.60000 9.31105346305121373401
206.70000 9.32341528122420384123
206.80000 9.33594863161435780615
206.90000 9.34865322289606589940
207.00000 9.36152579677533121735
207.10000 9.37456383575561343566
207.20000 9.38776549034081911753
207.30000 9.40112688276362962949
207.40000 9.41464564957093857801
207.50000 9.42831836346015630236
207.60000 9.44213871947229972489
207.70000 9.45610494179950395076
207.80000 9.47021204397314432170
207.90000 9.48445431273955792257
208.00000 9.49882879814885388799
208.10000 9.51333184482266444185
208.20000 9.52796267464251772086
208.30000 9.54271858303937411045
208.40000 9.55760147709136280034
208.50000 9.57261319383610109525
208.60000 9.58775729989662389555
208.70000 9.60303421338636073069
208.80000 9.61844640787497448330
208.90000 9.63399713088362923869
209.00000 9.64968461470803718204
209.10000 9.66550805840794899701
209.20000 9.68146312260899953690
209.30000 9.69754419042831688812
209.40000 9.71374680444379299552
209.50000 9.73006420665125929774
209.60000 9.74649196253857278068
209.70000 9.76302790854947827850
209.80000 9.77966692778281687835
209.90000 9.79641202656666539209
210.00000 9.81326048938093765508
210.10000 9.83021374299847052923
210.20000 9.84727024333617036942
210.30000 9.86442897896330337810
210.40000 9.88168554832251277704
210.50000 9.89903386142279038522
210.60000 9.91646745968487510167
210.70000 9.93398020043753660792
210.80000 9.95156690054556182502
210.90000 9.96922076077393322762
211.00000 9.98693960605199614721
211.10000 10.00472315345772074103
211.20000 10.02257005622579821536
211.30000 10.04048214512077104166
211.40000 10.05846279314533230430
211.50000 10.07651062190979879086
211.60000 10.09462806764201689376
211.70000 10.11281440900731649534
211.80000 10.13106607547833536485
211.90000 10.14938008596367426435
212.00000 10.16775070392154136827
212.10000 10.18617411917497118139
212.20000 10.20464252287859420242
212.30000 10.22315348664794330935
212.40000 10.24170106882181950359
212.50000 10.26028316405911869509
212.60000 10.27889974296013843555
212.70000 10.29754790062707113018
212.80000 10.31622887360580033772
212.90000 10.33494146369881477714
213.00000 10.35368347922269642336
213.10000 10.37245400779049007782
213.20000 10.39124761777232407031
213.30000 10.41005880727549012245
213.40000 10.42888342835789875624
213.50000 10.44771396688337749785
213.60000 10.46654596079786008025
213.70000 10.48537543346288578662
213.80000 10.50419923931972074815
213.90000 10.52301801724510020331
214.00000 10.54183223810894270104
214.10000 10.56064281318661018560
214.20000 10.57944943641350364954
214.30000 10.59825792701899664424
214.40000 10.61706781923154148220
214.50000 10.63587584415956784912
214.60000 10.65468582662717465075
214.70000 10.67349693029613420706
214.80000 10.69230981586714966621
214.90000 10.71112563382009818166
215.00000 10.72994585229739171958
215.10000 10.74877311243064614720
215.20000 10.76760893627498899426
215.30000 10.78645351057399217862
215.40000 10.80530932844099563124
215.50000 10.82417554485596838243
215.60000 10.84305229322099137869
215.70000 10.86194501773789131160
215.80000 10.88085746924597850188
215.90000 10.89979709679193982380
216.00000 10.91877221004706188022
216.10000 10.93779243535755710402
216.20000 10.95686424200537404833
216.30000 10.97599360462044912173
216.40000 10.99518068412074799952
216.50000 11.01442305676634158582
216.60000 11.03371477942859460065
216.70000 11.05304772013013612502
216.80000 11.07241427711323489205
216.90000 11.09180675307476676378
217.00000 11.11122000658424547244
217.10000 11.13065193434490610655
217.20000 11.15010187653032163989
217.30000 11.16956723214368766977
217.40000 11.18904795460994527594
217.50000 11.20854328916625989581
217.60000 11.22804464104275816269
217.70000 11.24754699805735419448
217.80000 11.26703817656463787665
217.90000 11.28650706131945854638
218.00000 11.30594253357494295025
218.10000 11.32533066555701056984
218.20000 11.34466295077350457994
218.30000 11.36393111654153771340
218.40000 11.38312804523334877521
218.50000 11.40225276921845826170
218.60000 11.42130074045973101658
218.70000 11.44027177829674639063
218.80000 11.45916371904503334904
218.90000 11.47797215475577811353
219.00000 11.49669119669416014187
219.10000 11.51531443945235913157
219.20000 11.53383449681622577425
219.30000 11.55224060025365815181
219.40000 11.57052383203465857672
219.50000 11.58867650057576678405
219.60000 11.60669123665129639430
219.70000 11.62456420789158013931
219.80000 11.64229450907908445013
219.90000 11.65987949918261376540
220.00000 11.67731927259925526097
220.10000 11.69461272279937451371
220.20000 11.71175905794244897981
220.30000 11.72875477771638808168
220.40000 11.74560073024032262077
220.50000 11.76229002008116615033
220.60000 11.77881992339224107895
220.70000 11.79518590180561757813
220.80000 11.81138679620737845896
220.90000 11.82741742501857418907
221.00000 11.84327617143723453752
221.10000 11.85895905765198263507
221.20000 11.87446528076919344023
221.30000 11.88979039060054245832
221.40000 11.90493188961352269021
221.50000 11.91988797501604039298
221.60000 11.93465483885533239261
221.70000 11.94923250833399759903
221.80000 11.96361651467005189378
221.90000 11.97781062559677472879
222.00000 11.99181202435703625968
222.10000 12.00562179087867984966
222.20000 12.01924100045356441391
222.30000 12.03267103391574484375
222.40000 12.04591246225361709107
222.50000 12.05896520170329540370
222.60000 12.07183079555276072872
222.70000 12.08451182795006411507
222.80000 12.09700535905965447960
222.90000 12.10931714217812531397
223.00000 12.12144725388837386908
223.10000 12.13339621519861190096
223.20000 12.14516762079132442633
223.30000 12.15675982095994195594
223.40000 12.16817407859917986964
223.50000 12.17940824589873085513
223.60000 12.19046036264590788567
223.70000 12.20132704788220976731
223.80000 12.21200791794772789484
223.90000 12.22249892894677246246
224.00000 12.23279861988187885332
224.10000 12.24290513130621297635
224.20000 12.25281916471703258116
224.30000 12.26253931915836916555
224.40000 12.27206644905555422978
224.50000 12.28140175275070138033
224.60000 12.29054820367627051763
224.70000 12.29950797950657862005
224.80000 12.30828656962901558847
224.90000 12.31688720943806483471
225.00000 12.32531303710493999719
225.10000 12.33356843436910597661
225.20000 12.34165691985699301062
225.30000 12.34958542225802817253
225.40000 12.35735649664834262848
225.50000 12.36498006601280372642
225.60000 12.37246457921981686527
225.70000 12.37982438611384341635
225.80000 12.38706790943579189999
225.90000 12.39420849380826738398
226.00000 12.40125333147879855857
226.10000 12.40821008333772530666
226.20000 12.41508375042496441072
226.30000 12.42187595717365871974
226.40000 12.42858837730870383820
226.50000 12.43522251888996154444
226.60000 12.44178038658495209496
226.70000 12.44826468379239596894
226.80000 12.45468374415239818778
226.90000 12.46104335224378392419
227.00000 12.46735671730972811984
227.10000 12.47363406199484433151
227.20000 12.47988854472707220098
227.30000 12.48613415580759327602
227.40000 12.49238394840528426511
227.50000 12.49865072618068642059
227.60000 12.50494751217297193178
227.70000 12.51128551273269440769
227.80000 12.51767664671244014316
227.90000 12.52412956980456187103
228.00000 12.53065432296605970019
228.10000 12.53726030945317813616
228.20000 12.54395577717910324106
228.30000 12.55074841150678153454
228.40000 12.55764031686486870131
228.50000 12.56463690036468980651
228.60000 12.57173502338165732308
228.70000 12.57892990190493111804
228.80000 12.58621895495779939834
228.90000 12.59359332969990737742
229.00000 12.60104545488099570643
229.10000 12.60857347338976329447
229.20000 12.61617044586656652545
229.30000 12.62383723715582448336
229.40000 12.63157043361097678204
229.50000 12.63936925804725431355
229.60000 12.64722922222792639457
229.70000 12.65514316121587776643
229.80000 12.66310223516634963126
229.90000 12.67109852914789704895
230.00000 12.67911519524000539001
230.10000 12.68714641808413118307
230.20000 12.69518106531817056147
230.30000 12.70321960998112478116
230.40000 12.71125970798020474462
230.50000 12.71930457322997671128
230.60000 12.72735746478478540262
230.70000 12.73542265131864400661
230.80000 12.74349921224986775413
230.90000 12.75158705676724774639
231.00000 12.75967946183860842835
231.10000 12.76776769866667021198
231.20000 12.77584712673320148318
231.30000 12.78390364952145593258
231.40000 12.79193290242432439565
231.50000 12.79992854079482742172
231.60000 12.80788692609994898216
231.70000 12.81580747431951710184
231.80000 12.82368875246108739554
231.90000 12.83153227989194593679
232.00000 12.83933679377439650781
232.10000 12.84710217888127485877
232.20000 12.85482696786716767823
232.30000 12.86251130659992850526
232.40000 12.87015287576635586872
232.50000 12.87775421793031426545
232.60000 12.88531796648802143947
232.70000 12.89284737421078757726
232.80000 12.90034512172062007582
232.90000 12.90781901047578215538
233.00000 12.91526886830007112724
233.10000 12.92269929885815303303
233.20000 12.93010915762914199536
233.30000 12.93749967422148382099
233.40000 12.94486748960954022480
233.50000 12.95221468531301020605
233.60000 12.95954159809234919221
233.70000 12.96684882110700016624
233.80000 12.97413605943031568607
233.90000 12.98140843728957632245
234.00000 12.98866585835023319312
234.10000 12.99591017096163218936
234.20000 13.00314327339974363323
234.30000 13.01036598289118075953
234.40000 13.01757992737801475873
234.50000 13.02478446963150327277
234.60000 13.03198162268428768674
234.70000 13.03917413906060999961
234.80000 13.04636142243782850812
234.90000 13.05354494060295484759
235.00000 13.06072759904539162117
235.10000 13.06790952618229600206
235.20000 13.07509289582441169433
235.30000 13.08227758824811819701
235.40000 13.08946546314138070196
235.50000 13.09665788508297257186
235.60000 13.10385584601513387695
235.70000 13.11105941243292513209
235.80000 13.11827237663778652188
235.90000 13.12549472377692893490
236.00000 13.13272859163586004244
236.10000 13.13997692368270485464
236.20000 13.14724056628781703681
236.30000 13.15452181684005570299
236.40000 13.16182243215987927954
236.50000 13.16914535622695600596
236.60000 13.17649168043774086000
236.70000 13.18386251718748013734
236.80000 13.19125935563970328838
