# Supplementary material for: Direct tracking of H2 roaming reaction in real time
Source: Nat Commun. 2024 Aug 6;15:6656. doi: 10.1038/s41467-024-49671-6 (PMC11303762; doi:10.1038/s41467-024-49671-6)
Supplement: Supplementary file 8 — Source Data [file 41467_2024_49671_MOESM8_ESM.zip › SourceData/Data-Fig7-SuppInfo/FigS7.R38.dat]

# Bond Length
# X-Axis:  Time in Trajectory (femtosec)
# Y-Axis:  Bond Length (Angstroms)
#                  X                   Y
0 1.09375621605730771727
.10000 1.10145591021928789684
.20000 1.10947660528241874235
.30000 1.11776350433577853508
.40000 1.12626990430091844836
.50000 1.13496318675849570482
.60000 1.14381894287207885880
.70000 1.15281760353839149726
.80000 1.16194761258629900418
.90000 1.17119628996381302573
1.00000 1.18055029018504755945
1.10000 1.18999679169567511905
1.20000 1.19952005756427432904
1.30000 1.20911223179157359808
1.40000 1.21876438889803471316
1.50000 1.22847416667181080776
1.60000 1.23823865308631033705
1.70000 1.24805681823024387498
1.80000 1.25792444668946632249
1.90000 1.26783128734307547060
2.00000 1.27776466458381920618
2.10000 1.28770670060227612376
2.20000 1.29764047277394981843
2.30000 1.30754969512175712181
2.40000 1.31741896565139823403
2.50000 1.32723725071217014874
2.60000 1.33699427078578014376
2.70000 1.34667971095208826569
2.80000 1.35627982677764546923
2.90000 1.36578284300872662558
3.00000 1.37517262792203655757
3.10000 1.38443772996476804341
3.20000 1.39356668138306176999
3.30000 1.40255145151719835222
3.40000 1.41138602966516570235
3.50000 1.42006817740381746785
3.60000 1.42859732874277767914
3.70000 1.43697135938751402798
3.80000 1.44519019442494142602
3.90000 1.45325435905005975660
4.00000 1.46116104108547870904
4.10000 1.46891254561359097951
4.20000 1.47650342322969234624
4.30000 1.48393821571856555513
4.40000 1.49121071413834738447
4.50000 1.49832271150009602996
4.60000 1.50527171184673499795
4.70000 1.51205490219039334987
4.80000 1.51867010754179263262
4.90000 1.52511518370547999734
5.00000 1.53138596363065833084
5.10000 1.53747723234557200385
5.20000 1.54338835746872212823
5.30000 1.54911131114875021430
5.40000 1.55464126522198039846
5.50000 1.55997205669396527174
5.60000 1.56509805990295700704
5.70000 1.57001230156008650300
5.80000 1.57471172305568361130
5.90000 1.57918873186139471009
6.00000 1.58344183663404574072
6.10000 1.58746782269940829185
6.20000 1.59126857383503932503
6.30000 1.59484550439000203490
6.40000 1.59820263761201445465
6.50000 1.60134197857047387153
6.60000 1.60426951051903993978
6.70000 1.60698717875003595188
6.80000 1.60949740872546918182
6.90000 1.61179903854698957938
7.00000 1.61389525594506906958
7.10000 1.61578080756766015004
7.20000 1.61745474792990731138
7.30000 1.61891763835810992747
7.40000 1.62016767650542886640
7.50000 1.62120680791347530042
7.60000 1.62203818935652683355
7.70000 1.62266687043212908507
7.80000 1.62309737763973976546
7.90000 1.62333246414559208124
8.00000 1.62337521086438916954
8.10000 1.62322465745472213116
8.20000 1.62287843355009188439
8.30000 1.62233113828034503394
8.40000 1.62157465085576618358
8.50000 1.62060391876022563195
8.60000 1.61941370271342338052
8.70000 1.61799808998682071991
8.80000 1.61635445832713314541
8.90000 1.61448493156455319082
9.00000 1.61239108564423662283
9.10000 1.61007575388178552621
9.20000 1.60753904066464276959
9.30000 1.60478277624138277015
9.40000 1.60180518823888193822
9.50000 1.59860367385446728179
9.60000 1.59517311640680554693
9.70000 1.59150923128771075312
9.80000 1.58760882404010340018
9.90000 1.58346857227322323638
10.00000 1.57909145297477941861
10.10000 1.57447848525599104167
10.20000 1.56963724664267571654
10.30000 1.56457176956443899656
10.40000 1.55928831850847904695
10.50000 1.55379080127377507910
10.60000 1.54808356524058480814
10.70000 1.54216554307279216943
10.80000 1.53603643583444985935
10.90000 1.52969379150403823556
11.00000 1.52313563147967883129
11.10000 1.51636019060479162923
11.20000 1.50936557391706797865
11.30000 1.50215091046971708713
11.40000 1.49471884226332010201
11.50000 1.48706889856590034192
11.60000 1.47920352274222224419
11.70000 1.47112291949891121258
11.80000 1.46283006978596116087
11.90000 1.45432499133068603126
12.00000 1.44560585714018189986
12.10000 1.43667389186342493372
12.20000 1.42753061974480953688
12.30000 1.41817684597549398856
12.40000 1.40861103224133524461
12.50000 1.39883819551404872267
12.60000 1.38886035307801914372
12.70000 1.37868318502148998973
12.80000 1.36831313160621242354
12.90000 1.35775739882093811405
13.00000 1.34703012128014420284
13.10000 1.33614445338705799680
13.20000 1.32511874880480051262
13.30000 1.31397185220498540175
13.40000 1.30272636900194816007
13.50000 1.29140284049401099340
13.60000 1.28002632402189291850
13.70000 1.26861590071857447139
13.80000 1.25719369817104953542
13.90000 1.24577992737160442659
14.00000 1.23439252161174404937
14.10000 1.22305418010037478470
14.20000 1.21178357929541197426
14.30000 1.20059909815974791111
14.40000 1.18952082791097020790
14.50000 1.17856445023341850330
14.60000 1.16774424200079017131
14.70000 1.15707444054131625261
14.80000 1.14657018361502842631
14.90000 1.13624833348612661452
15.00000 1.12612468612449838258
15.10000 1.11622314604697209709
15.20000 1.10656863340734541173
15.30000 1.09718555930389459350
15.40000 1.08810653913897604147
15.50000 1.07935733527733992974
15.60000 1.07097341797730908947
15.70000 1.06298871663014372751
15.80000 1.05543978986060592806
15.90000 1.04836767969639354005
16.00000 1.04181829939198130788
16.10000 1.03583152089806573910
16.20000 1.03044755422146546041
16.30000 1.02570339840959871902
16.40000 1.02163029918899723282
16.50000 1.01825376272027593229
16.60000 1.01560035024117631504
16.70000 1.01369018932906714799
16.80000 1.01253966842292159156
16.90000 1.01216771469257998656
17.00000 1.01258730909734396097
17.10000 1.01380885900942885773
17.20000 1.01583573154078410769
17.30000 1.01866868749117836030
17.40000 1.02230172899589678821
17.50000 1.02672168944315187287
17.60000 1.03191392358713718443
17.70000 1.03785473625984864992
17.80000 1.04452052008708761412
17.90000 1.05188415924093086420
18.00000 1.05991650112025334011
18.10000 1.06859060432843035549
18.20000 1.07787894429151922273
18.30000 1.08774873124908769070
18.40000 1.09816943917320882618
18.50000 1.10910640910870224760
18.60000 1.12052511715936113593
18.70000 1.13238751008565967845
18.80000 1.14466079071574736978
18.90000 1.15730880757600734678
19.00000 1.17030327216751812344
19.10000 1.18361846374623609113
19.20000 1.19722943402590967204
19.30000 1.21111011414693420518
19.40000 1.22523816849582350904
19.50000 1.23958573116465002329
19.60000 1.25412815628746650032
19.70000 1.26884271064541329144
19.80000 1.28371026029786020402
19.90000 1.29871451433677293756
20.00000 1.31384898006620228148
20.10000 1.32910806357271040371
20.20000 1.34448684144211690384
20.30000 1.35998348768542039236
20.40000 1.37559511148775168944
20.50000 1.39131845203533472004
20.60000 1.40714830789259736792
20.70000 1.42308269070598986047
20.80000 1.43911583824722045896
20.90000 1.45524340983458846241
21.00000 1.47146424988920474961
21.10000 1.48777448335962530716
21.20000 1.50416963288254160925
21.30000 1.52064243171956766228
21.40000 1.53718886325558578059
21.50000 1.55379895310300682413
21.60000 1.57046212755195086875
21.70000 1.58716743161079259842
21.80000 1.60390638656780714247
21.90000 1.62066964506835877246
22.00000 1.63745243755658442025
22.10000 1.65425304536518837868
22.20000 1.67107092825110209323
22.30000 1.68790968893066076860
22.40000 1.70477098420462330439
22.50000 1.72165531054215378910
22.60000 1.73856043715195589975
22.70000 1.75547797676758109764
22.80000 1.77240019355505600779
22.90000 1.78931575513937729369
23.00000 1.80621784448858770541
23.10000 1.82309538321312195681
23.20000 1.83994247009111673475
23.30000 1.85675543899055268123
23.40000 1.87352643390612452815
23.50000 1.89025318436711011932
23.60000 1.90692880891369408248
23.70000 1.92354324318482634938
23.80000 1.94008817353490405735
23.90000 1.95655405768534798232
24.00000 1.97293460731469759476
24.10000 1.98922433042982862064
24.20000 2.00542069698380244875
24.30000 2.02152598757102304039
24.40000 2.03753941841452480892
24.50000 2.05346488091372042339
24.60000 2.06930125737191780212
24.70000 2.08505014480179828599
24.80000 2.10070860763267212352
24.90000 2.11627765949201476703
25.00000 2.13175557113427054367
25.10000 2.14714091146366078457
25.20000 2.16243338401417582258
25.30000 2.17763312605108025804
25.40000 2.19273287279846288165
25.50000 2.20772982209621836688
25.60000 2.22261880756642568279
25.70000 2.23739427025747967521
25.80000 2.25205233323095757938
25.90000 2.26659121813572726989
26.00000 2.28100796585478850449
26.10000 2.29530481994984709699
26.20000 2.30947594002752061578
26.30000 2.32352107029159518228
26.40000 2.33743023998706750709
26.50000 2.35120183940724238282
26.60000 2.36482666122022567153
26.70000 2.37830312129867079313
26.80000 2.39162892639932752591
26.90000 2.40481038961349299972
27.00000 2.41784983019272725055
27.10000 2.43075471915432059703
27.20000 2.44353037646496222148
27.30000 2.45618039973675386383
27.40000 2.46870868720430438720
27.50000 2.48111435792588971910
27.60000 2.49339506289998095841
27.70000 2.50554773562708240012
27.80000 2.51757132963993693475
27.90000 2.52946209571086476875
28.00000 2.54121717345527161066
28.10000 2.55283707974970466974
28.20000 2.56431811127363837444
28.30000 2.57566343835874643569
28.40000 2.58687101348501719222
28.50000 2.59794386343373478213
28.60000 2.60888232420513746712
28.70000 2.61968759652444054549
28.80000 2.63036089593747572500
28.90000 2.64090074641513174759
29.00000 2.65130778757974457845
29.10000 2.66157908713492862836
29.20000 2.67171380353828317753
29.30000 2.68171420459395710006
29.40000 2.69157932896840326436
29.50000 2.70131590602580208477
29.60000 2.71092852288952834353
29.70000 2.72042571647031009314
29.80000 2.72981597747503851772
29.90000 2.73910815435261701533
30.00000 2.74830663795308692260
30.10000 2.75741786989748798936
30.20000 2.76644695601524230634
30.30000 2.77539410804790028472
30.40000 2.78426104257072131307
30.50000 2.79305388717564846054
30.60000 2.80177535475169743309
30.70000 2.81043113941775844393
30.80000 2.81902558993245040035
30.90000 2.82756581898017008830
31.00000 2.83605062850506954767
31.10000 2.84447877232736613017
31.20000 2.85284648479671965681
31.30000 2.86114579479567940454
31.40000 2.86937457792686941481
31.50000 2.87753291305399320188
31.60000 2.88562085842648427443
31.70000 2.89364814531587444003
31.80000 2.90162674269641373527
31.90000 2.90957068901960173702
32.00000 2.91749667797411553453
32.10000 2.92541426926580776189
32.20000 2.93333214563403985480
32.30000 2.94125710396388163147
32.40000 2.94918885095495368143
32.50000 2.95712894518771365666
32.60000 2.96507738900521785352
32.70000 2.97303701244804552466
32.80000 2.98100904420801782981
32.90000 2.98899611102005283288
33.00000 2.99699746912989567843
33.10000 3.00501202467045046598
33.20000 3.01303597819624450630
33.30000 3.02106411938872955791
33.40000 3.02909146649799929741
33.50000 3.03711142282169160459
33.60000 3.04512446832506339177
33.70000 3.05313022145780739052
33.80000 3.06113082910172266292
33.90000 3.06912517735282345065
34.00000 3.07711284066476834167
34.10000 3.08508773377014352940
34.20000 3.09304099228623221297
34.30000 3.10096167042645014374
34.40000 3.10884016566741494485
34.50000 3.11666821367081035657
34.60000 3.12444245509194808086
34.70000 3.13216554380288143798
34.80000 3.13983830677855129578
34.90000 3.14746881688016092726
35.00000 3.15506039863153808372
35.10000 3.16261451716202681443
35.20000 3.17013176087650968791
35.30000 3.17761362945922045590
35.40000 3.18505781764381790633
35.50000 3.19246898557292174048
35.60000 3.19985692545166775305
35.70000 3.20722620584579284832
35.80000 3.21459009898587225770
35.90000 3.22195874216741018777
36.00000 3.22933555043649807462
36.10000 3.23672490881276470581
36.20000 3.24412652746621459514
36.30000 3.25153515481856662025
36.40000 3.25894348050376596278
36.50000 3.26634741101692977890
36.60000 3.27373886263473983887
36.70000 3.28111584209792873323
36.80000 3.28847178114789362715
36.90000 3.29580178197733851519
37.00000 3.30309880250455117989
37.10000 3.31035857655979618802
37.20000 3.31757204294902991636
37.30000 3.32472981977257815192
37.40000 3.33182694063617295795
37.50000 3.33885429628997138123
37.60000 3.34581013874218511371
37.70000 3.35268957317330528903
37.80000 3.35948956433012305316
37.90000 3.36620564095035643738
38.00000 3.37283377406684541163
38.10000 3.37936443902059784931
38.20000 3.38579353902759404506
38.30000 3.39210802695727837576
38.40000 3.39830391352936531323
38.50000 3.40437334652664087032
38.60000 3.41031733502646348671
38.70000 3.41613395765652023706
38.80000 3.42182772671594324960
38.90000 3.42740248817278534693
39.00000 3.43286271628286935782
39.10000 3.43821338018192233315
39.20000 3.44345689225115754170
39.30000 3.44859914918289684368
39.40000 3.45364222670082026549
39.50000 3.45859155936936271243
39.60000 3.46345562371354774082
39.70000 3.46823974767388305473
39.80000 3.47295427967040763921
39.90000 3.47760857210281789930
40.00000 3.48221110397675344613
40.10000 3.48676841610222229568
40.20000 3.49129004060118156205
40.30000 3.49577745733992626534
40.40000 3.50023484674157256753
40.50000 3.50466733412987430149
40.60000 3.50907435864858811344
40.70000 3.51345903739391844357
40.80000 3.51782263103315088102
40.90000 3.52216253832003045452
41.00000 3.52648029142911842248
41.10000 3.53077193075253729280
41.20000 3.53503530142557416583
41.30000 3.53927040946887809283
41.40000 3.54347290393972111152
41.50000 3.54764425270150220004
41.60000 3.55178514157669734458
41.70000 3.55589458606719667757
41.80000 3.55997501703565329950
41.90000 3.56402500054559101012
42.00000 3.56804413407766020026
42.10000 3.57203401457516918757
42.20000 3.57598743294631839510
42.30000 3.57990852096823837261
42.40000 3.58379665227227980343
42.50000 3.58765348654088944470
42.60000 3.59148438593932912562
42.70000 3.59529496634003591735
42.80000 3.59909305987230621927
42.90000 3.60288325314407044554
43.00000 3.60667183539506405146
43.10000 3.61046081544461578996
43.20000 3.61425363710822043906
43.30000 3.61805032694543927069
43.40000 3.62185359664550770201
43.50000 3.62566208696963374361
43.60000 3.62947937801732109524
43.70000 3.63330585859063068227
43.80000 3.63713972245348308945
43.90000 3.64098098843786878677
44.00000 3.64482933080507899931
44.10000 3.64868308365826696938
44.20000 3.65254213666235478242
44.30000 3.65640703076790946048
44.40000 3.66027631224351695117
44.50000 3.66415633755766485581
44.60000 3.66804888098304927700
44.70000 3.67195448586457836013
44.80000 3.67587612534522169526
44.90000 3.67981295081951142371
45.00000 3.68375938855525687549
45.10000 3.68771607840191514926
45.20000 3.69167595278323419641
45.30000 3.69563794650950622582
45.40000 3.69959896589806068672
45.50000 3.70356140209002070218
45.60000 3.70752660692785858259
45.70000 3.71150109416378860374
45.80000 3.71548772527335904802
45.90000 3.71949210084105434708
46.00000 3.72352076323551605356
46.10000 3.72757876793837852227
46.20000 3.73167247652965921435
46.30000 3.73580526680246008777
46.40000 3.73998256914133224145
46.50000 3.74420415257822179559
46.60000 3.74847426031085346173
46.70000 3.75279300775342524086
46.80000 3.75715867129656902383
46.90000 3.76157287808517675142
47.00000 3.76603675887928635071
47.10000 3.77055526838501599492
47.20000 3.77512901581667801945
47.30000 3.77976720843771012257
47.40000 3.78447329450294839836
47.50000 3.78925079363256187205
47.60000 3.79410619077286765389
47.70000 3.79903793044015289678
47.80000 3.80404770744072030756
47.90000 3.80913389799387335740
48.00000 3.81429421844644805580
48.10000 3.81953027617716364659
48.20000 3.82484198371762803991
48.30000 3.83023274857938626549
48.40000 3.83570441514058796746
48.50000 3.84126220414527287187
48.60000 3.84691133278907274582
48.70000 3.85265623125357500407
48.80000 3.85849934384690546366
48.90000 3.86444601305102980215
49.00000 3.87049921277578869371
49.10000 3.87666236295747066185
49.20000 3.88294042845238613377
49.30000 3.88933780516349595210
49.40000 3.89586242128171153415
49.50000 3.90251721317536279230
49.60000 3.90930820304948583878
49.70000 3.91623674831259403522
49.80000 3.92330390867709864697
49.90000 3.93050809640649385598
50.00000 3.93784566636492243318
50.10000 3.94530885331566912549
50.20000 3.95289210906824523717
50.30000 3.96058935747471805479
50.40000 3.96839587881085775124
50.50000 3.97630799115033341502
50.60000 3.98432244745088371217
50.70000 3.99243693302298765316
50.80000 4.00064836337574162461
50.90000 4.00895561822589899322
51.00000 4.01735219363625125518
51.10000 4.02583490823319778118
51.20000 4.03439828255887497471
51.30000 4.04303775671523997703
51.40000 4.05174728619900478609
51.50000 4.06052653472292925490
51.60000 4.06937240994370039728
51.70000 4.07828469361985566619
51.80000 4.08726237828084631026
51.90000 4.09630821615976548576
52.00000 4.10542120194396131585
52.10000 4.11460419087073307277
52.20000 4.12385970032759480152
52.30000 4.13318854566919073668
52.40000 4.14259225598489236590
52.50000 4.15207082696730981475
52.60000 4.16162139299071750626
52.70000 4.17124018903838717797
52.80000 4.18091815397264145008
52.90000 4.19064723784799142332
53.00000 4.20041686757993104790
53.10000 4.21021851675598899667
53.20000 4.22004118125415927794
53.30000 4.22988123947363325970
53.40000 4.23973557290239505332
53.50000 4.24960150279658574953
53.60000 4.25948066032010526840
53.70000 4.26937178186685915609
53.80000 4.27927194095280651865
53.90000 4.28917734541357009625
54.00000 4.29908405350418800113
54.10000 4.30898789589307154739
54.20000 4.31888491795046560256
54.30000 4.32877580339060756952
54.40000 4.33866370368181451658
54.50000 4.34855753211889792975
54.60000 4.35846491574097680036
54.70000 4.36839545348060264185
54.80000 4.37835273591004771160
54.90000 4.38833815700488150063
55.00000 4.39834532085430963834
55.10000 4.40836574442661234142
55.20000 4.41838502105509134634
55.30000 4.42839308587595913747
55.40000 4.43837919131590197662
55.50000 4.44833809596932503666
55.60000 4.45827600849095030544
55.70000 4.46819520836601318693
55.80000 4.47810863553665924238
55.90000 4.48802599331810911471
56.00000 4.49796064733841352001
56.10000 4.50791855478656579510
56.20000 4.51790641909070533594
56.30000 4.52792686128939145434
56.40000 4.53798384262802328457
56.50000 4.54807856188544746646
56.60000 4.55821741469480588881
56.70000 4.56840391046238379782
56.80000 4.57864291754773119476
56.90000 4.58894437237705029036
57.00000 4.59931219538965412901
57.10000 4.60975322190266493228
57.20000 4.62027340603410611627
57.30000 4.63088194303363773411
57.40000 4.64158271904099539554
57.50000 4.65237935608608769864
57.60000 4.66327516455602263659
57.70000 4.67427134042355311788
57.80000 4.68536421629503633191
57.90000 4.69654758826981332653
58.00000 4.70781436072165020537
58.10000 4.71915477452339975698
58.20000 4.73055879164512656836
58.30000 4.74201786253489348873
58.40000 4.75353010916403052922
58.50000 4.76509443611120890868
58.60000 4.77671235386452802470
58.70000 4.78838891751098262855
58.80000 4.80013160292350734628
58.90000 4.81194546638197054287
59.00000 4.82383788654687275240
59.10000 4.83581365864411694454
59.20000 4.84787727757685714293
59.30000 4.86003278803898605961
59.40000 4.87228778643431529393
59.50000 4.88464669553428398210
59.60000 4.89711773664877287479
59.70000 4.90970439425969921601
59.80000 4.92241020388315463682
59.90000 4.93523473134459937817
60.00000 4.94817443427027944139
60.10000 4.96122173795386815303
60.20000 4.97437251108328235140
60.30000 4.98761741101079243555
60.40000 5.00095221469361772585
60.50000 5.01437570385915538649
60.60000 5.02788249762969301633
60.70000 5.04147362977473085582
60.80000 5.05514638259833184031
60.90000 5.06889896739666729767
61.00000 5.08272785021694821806
61.10000 5.09662850166902001953
61.20000 5.11059888688537167610
61.30000 5.12463501199734223569
61.40000 5.13873725645561684033
61.50000 5.15290439364374390097
61.60000 5.16713929469401860056
61.70000 5.18144132210961161628
61.80000 5.19581246227084296984
61.90000 5.21025697320324115316
62.00000 5.22477331293387311490
62.10000 5.23936435689340086192
62.20000 5.25403146122299119222
62.30000 5.26877335745342152974
62.40000 5.28358916396420814674
62.50000 5.29847802568954701142
62.60000 5.31343066521000158990
62.70000 5.32844491413902110539
62.80000 5.34351431141968590498
62.90000 5.35863259711999661925
63.00000 5.37379794673981020158
63.10000 5.38900744008402719889
63.20000 5.40425920216129159712
63.30000 5.41955330008931640177
63.40000 5.43488596423190833447
63.50000 5.45025407260423043849
63.60000 5.46565666330304724895
63.70000 5.48108846236228885771
63.80000 5.49654813027130692112
63.90000 5.51203310798846708088
64.00000 5.52754290812056926180
64.10000 5.54307610919695022006
64.20000 5.55863375145125027331
64.30000 5.57421772829784609948
64.40000 5.58982791875903814928
64.50000 5.60546477182213678391
64.60000 5.62113185303769582373
64.70000 5.63682682400355457292
64.80000 5.65254944963588973997
64.90000 5.66829924494905261701
65.00000 5.68407289487705285885
65.10000 5.69986974226973014955
65.20000 5.71568671725008035363
65.30000 5.73152288987019574652
65.40000 5.74738018562857906924
65.50000 5.76325648570892600353
65.60000 5.77915614272464522757
65.70000 5.79508126998517597148
65.80000 5.81103127255343550177
65.90000 5.82701233446334829362
66.00000 5.84302420447040421123
66.10000 5.85906711235619829710
66.20000 5.87514119606984424345
66.30000 5.89124764846853132185
66.40000 5.90738298049957143626
66.50000 5.92354725205927601031
66.60000 5.93973938487093893135
66.70000 5.95595820331447591329
66.80000 5.97220215890168942295
66.90000 5.98846912074605257373
67.00000 6.00476060260673506227
67.10000 6.02107229369478672098
67.20000 6.03740435890085135847
67.30000 6.05375613878697627870
67.40000 6.07012418031114088343
67.50000 6.08650957749759891068
67.60000 6.10290805858657844486
67.70000 6.11931554767304020582
67.80000 6.13572761475751953054
67.90000 6.15214005430638745630
68.00000 6.16854822535821632689
68.10000 6.18494956398522299219
68.20000 6.20134227613111192316
68.30000 6.21772911672115223871
68.40000 6.23410924290014346873
68.50000 6.25048819109723620634
68.60000 6.26686977129499636134
68.70000 6.28325432428363510691
68.80000 6.29964615067560758944
68.90000 6.31604466000755887625
69.00000 6.33244988896422298407
69.10000 6.34885901790046051420
69.20000 6.36526998761128749028
69.30000 6.38168063898915267553
69.40000 6.39808784793917939840
69.50000 6.41448949137973099228
69.60000 6.43088188019100534310
69.70000 6.44726023924565961055
69.80000 6.46362132787394964050
69.90000 6.47995886048121450571
70.00000 6.49626621668608959725
70.10000 6.51253775248857962426
70.20000 6.52877059702468026607
70.30000 6.54495737828123675245
70.40000 6.56109822702030578279
70.50000 6.57718974822727765280
70.60000 6.59323088039248023420
70.70000 6.60922147118788870745
70.80000 6.62515874241606379941
70.90000 6.64104196745465537944
71.00000 6.65686690275973596470
71.10000 6.67263069554212628462
71.20000 6.68833205436818903757
71.30000 6.70396928335452622992
71.40000 6.71954128697844969197
71.50000 6.73504844008831164397
71.60000 6.75049417791031058970
71.70000 6.76588062812964503162
71.80000 6.78120795926315771028
71.90000 6.79647832520107430968
72.00000 6.81169300993901221775
72.10000 6.82685024582420439664
72.20000 6.84194963245601509156
72.30000 6.85698915992456560920
72.40000 6.87197259343581782885
72.50000 6.88689786199976977704
72.60000 6.90176929601584118322
72.70000 6.91658728270445525214
72.80000 6.93135055212286893320
72.90000 6.94605806498462838756
73.00000 6.96070471104427759146
73.10000 6.97528445832985366142
73.20000 6.98979307069107733253
73.30000 7.00422868419107229823
73.40000 7.01859082165893184219
73.50000 7.03288278501838817615
73.60000 7.04711118565770892009
73.70000 7.06128519465946793732
73.80000 7.07541163299959531054
73.90000 7.08949785424567287808
74.00000 7.10354383202314026518
74.10000 7.11755036451404395680
74.20000 7.13151163938628091474
74.30000 7.14542128219421363460
74.40000 7.15927597915969432982
74.50000 7.17307001163009700621
74.60000 7.18680444344640561752
74.70000 7.20048346516857158180
74.80000 7.21411519706533380499
74.90000 7.22770733484927431867
75.00000 7.24126601685016126434
75.10000 7.25479763071403667117
75.20000 7.26830492842822328434
75.30000 7.28179143032186826174
75.40000 7.29525893398781288247
75.50000 7.30870936908801977025
75.60000 7.32214804130447774983
75.70000 7.33557952795319369237
75.80000 7.34900888489896983060
75.90000 7.36243936265426908677
76.00000 7.37587427265358150505
76.10000 7.38930999617298502738
76.20000 7.40274707359072210521
76.30000 7.41618276128157456561
76.40000 7.42961505333311330099
76.50000 7.44304896997547638733
76.60000 7.45648523827949383810
76.70000 7.46993031371176848945
76.80000 7.48338755911345273150
76.90000 7.49685918248955773995
77.00000 7.51034314477774044670
77.10000 7.52383487931786020266
77.20000 7.53732881737734724389
77.30000 7.55081801459821967546
77.40000 7.56429610364467422069
77.50000 7.57776438102452483478
77.60000 7.59122369367508495105
77.70000 7.60467958197674492921
77.80000 7.61813892919976880097
77.90000 7.63160797619178025346
78.00000 7.64509031351010267448
78.10000 7.65858504095097190427
78.20000 7.67209092784235710924
78.30000 7.68560572059775910542
78.40000 7.69912409528499546966
78.50000 7.71264627420971511003
78.60000 7.72617238164053650051
78.70000 7.73970207826774169562
78.80000 7.75324006619516457753
78.90000 7.76678527512618955626
79.00000 7.78033656666875819286
79.10000 7.79388973151371958772
79.20000 7.80743292331864994038
79.30000 7.82095691842737361590
79.40000 7.83444589842989470369
79.50000 7.84789332118072308344
79.60000 7.86129021837223612877
79.70000 7.87463105516658475531
79.80000 7.88791797893544275918
79.90000 7.90115248913656899306
80.00000 7.91433590266763949157
80.10000 7.92746918675140609972
80.20000 7.94055804916575117156
80.30000 7.95359724590848263553
80.40000 7.96658718472665684037
80.50000 7.97952490755552438610
80.60000 7.99240701792851638302
80.70000 8.00523302540444477722
80.80000 8.01800026842865602058
80.90000 8.03070552288464876941
81.00000 8.04334710602383490100
81.10000 8.05592068047755792946
81.20000 8.06842315323967127886
81.30000 8.08085082834307738961
81.40000 8.09320044193476033544
81.50000 8.10547456355752189217
81.60000 8.11767613437799081550
81.70000 8.12980759567820276468
81.80000 8.14187804274210435068
81.90000 8.15389183826312476552
82.00000 8.16585166268828324471
82.10000 8.17776043895350360733
82.20000 8.18961577568111555419
82.30000 8.20141223570239761423
82.40000 8.21314167633932880034
82.50000 8.22479998511562589840
82.60000 8.23638112276198641912
82.70000 8.24788546081030395391
82.80000 8.25931381278923194784
82.90000 8.27067198446933935711
83.00000 8.28196459883673977540
83.10000 8.29319973222573483679
83.20000 8.30438185824796956030
83.30000 8.31551417536336113724
83.40000 8.32659335124641474766
83.50000 8.33761851378875453523
83.60000 8.34858348941537506859
83.70000 8.35948373205672313066
83.80000 8.37031495386941816837
83.90000 8.38107639477537515185
84.00000 8.39176891604320810971
84.10000 8.40239655721163877036
84.20000 8.41296126700919739828
84.30000 8.42347036088321497929
84.40000 8.43392615011454792617
84.50000 8.44433376780370992460
84.60000 8.45469525522061617021
84.70000 8.46501746631694788967
84.80000 8.47530116414803279880
84.90000 8.48555339554333368405
85.00000 8.49577464993328315858
85.10000 8.50597008531854642802
85.20000 8.51613957800140802741
85.30000 8.52628730834447074815
85.40000 8.53641199457301264105
85.50000 8.54651419723140692800
85.60000 8.55659368187767812742
85.70000 8.56665126542250463751
85.80000 8.57668773544665085237
85.90000 8.58670449192686495353
86.00000 8.59670369223931086166
86.10000 8.60668382255430596226
86.20000 8.61664455984607734591
86.30000 8.62658254532193066871
86.40000 8.63649486864069178206
86.50000 8.64637722788301667099
86.60000 8.65622889463119499827
86.70000 8.66604934579494533355
86.80000 8.67584277077109091612
86.90000 8.68561663046637121144
87.00000 8.69537505509917611167
87.10000 8.70512994743892378616
87.20000 8.71488622193141429196
87.30000 8.72464629034902480269
87.40000 8.73441117843567059992
87.50000 8.74417523694836527490
87.60000 8.75393417458076388978
87.70000 8.76368011672311097482
87.80000 8.77341077125111018245
87.90000 8.78312206435245894675
88.00000 8.79281519233527391439
88.10000 8.80249139551808934342
88.20000 8.81215644296916689731
88.30000 8.82181521907430341751
88.40000 8.83146926519387259765
88.50000 8.84111796890291471242
88.60000 8.85076212547851723134
88.70000 8.86039668476265231825
88.80000 8.87001643368049234190
88.90000 8.87961987737617065614
89.00000 8.88920136497137744977
89.10000 8.89875958596309084487
89.20000 8.90829496224114707552
89.30000 8.91780813005152068123
89.40000 8.92729967724552192877
89.50000 8.93677459803854513663
89.60000 8.94623468192445754152
89.70000 8.95568584186208488062
89.80000 8.96512952793940395503
89.90000 8.97457142286883803036
90.00000 8.98400988154448770472
90.10000 8.99344923370054944349
90.20000 9.00288693610138591748
90.30000 9.01232123375909187858
90.40000 9.02174917377855279508
90.50000 9.03117065746567541851
90.60000 9.04058138089547867104
90.70000 9.04998347845613472863
90.80000 9.05937729388361438277
90.90000 9.06876267557614499073
91.00000 9.07814353014607276758
91.10000 9.08752095891079637184
91.20000 9.09689616069294263547
91.30000 9.10626870719253484955
91.40000 9.11563646216285876298
91.50000 9.12500084903787830874
91.60000 9.13435965871040135934
91.70000 9.14371501420609674504
91.80000 9.15306541788634874607
91.90000 9.16241338901558184873
92.00000 9.17176040538423572267
92.10000 9.18110471279061275907
92.20000 9.19044817533165789408
92.30000 9.19978808536071661181
92.40000 9.20912278617730234897
92.50000 9.21845404272267335579
92.60000 9.22777960214400656011
92.70000 9.23710220403417426645
92.80000 9.24642636473259327280
92.90000 9.25575641028576334907
93.00000 9.26509801014355163308
93.10000 9.27445300991050361146
93.20000 9.28382551747602589549
93.30000 9.29321623840040644515
93.40000 9.30262645923601513713
93.50000 9.31205707703158357311
93.60000 9.32150795076864159620
93.70000 9.33098245011531462584
93.80000 9.34048541627543038261
93.90000 9.35002206982234882040
94.00000 9.35959807575480241038
94.10000 9.36921856856104088614
94.20000 9.37889040825224697859
94.30000 9.38861136647939006594
94.40000 9.39838571214530437139
94.50000 9.40820972328423384620
94.60000 9.41808306301006245271
94.70000 9.42799919217322589180
94.80000 9.43795409910670205522
94.90000 9.44794100594383474476
95.00000 9.45795526918910734599
95.10000 9.46799356158732292153
95.20000 9.47805190290842414523
95.30000 9.48813217498438941303
95.40000 9.49823610564477387375
95.50000 9.50837280212855347843
95.60000 9.51854712903355855417
95.70000 9.52876973593432994338
95.80000 9.53904708689908920925
95.90000 9.54938731273300067313
96.00000 9.55979290596893631264
96.10000 9.57026671917799791473
96.20000 9.58080969689462102510
96.30000 9.59142128332793022667
96.40000 9.60210573920637472585
96.50000 9.61286300786992386857
96.60000 9.62370065949788361350
96.70000 9.63462130301829766733
96.80000 9.64563228397542635661
96.90000 9.65673623425994793283
97.00000 9.66793446607091974241
97.10000 9.67922928422924590448
97.20000 9.69061209872343409547
97.30000 9.70207404587168670821
97.40000 9.71360326307009514359
97.50000 9.72518756254063204892
97.60000 9.73681326033898012746
97.70000 9.74846915642866462057
97.80000 9.76014922277876856027
97.90000 9.77185142887370141375
98.00000 9.78357743875183930666
98.10000 9.79533062244399180851
98.20000 9.80711851950316750121
98.30000 9.81894745389041177141
98.40000 9.83082244233416108747
98.50000 9.84274675087874035259
98.60000 9.85472495040110188462
98.70000 9.86676129040071588170
98.80000 9.87885786676739266062
98.90000 9.89102201469357765982
99.00000 9.90326066603590920546
99.10000 9.91557817335313029400
99.20000 9.92798241720894668910
99.30000 9.94047514087782425655
99.40000 9.95305994378186190174
99.50000 9.96573251663208147135
99.60000 9.97849174261791930857
99.70000 9.99132935800106631636
99.80000 10.00423821692791359733
99.90000 10.01721001322149579699
100.00000 10.03023325588737243300
100.10000 10.04329866383082326784
100.20000 10.05639773063605514832
100.30000 10.06951713067861064850
100.40000 10.08265022293449392273
100.50000 10.09579084827761276854
100.60000 10.10893343512153115809
100.70000 10.12208092965814021109
100.80000 10.13523893071169782967
100.90000 10.14841546960317347452
101.00000 10.16162305141068495440
101.10000 10.17487131323585831620
101.20000 10.18817065113639525162
101.30000 10.20152635512088455634
101.40000 10.21494588682828020785
101.50000 10.22842842428009563084
101.60000 10.24197547690825121905
101.70000 10.25558709670650693362
101.80000 10.26926720685317448712
101.90000 10.28301847853493842976
102.00000 10.29684705637580109822
102.10000 10.31075614917732403647
102.20000 10.32475188622787196515
102.30000 10.33883293982720275969
102.40000 10.35299768880520903982
102.50000 10.36723964605858814522
102.60000 10.38154864406625992475
102.70000 10.39591631270269508800
102.80000 10.41033083928757760783
102.90000 10.42478597819207029882
103.00000 10.43927285928387830258
103.10000 10.45378901824907694554
103.20000 10.46833252937157131459
103.30000 10.48289880399429402027
103.40000 10.49748782596155240713
103.50000 10.51209902817705575290
103.60000 10.52673186807838285408
103.70000 10.54138821519722799740
103.80000 10.55607233684792442366
103.90000 10.57079386502248467717
104.00000 10.58555840574572617572
104.10000 10.60037904810129891045
104.20000 10.61526325104177527104
104.30000 10.63021820459716621709
104.40000 10.64524974025546288404
104.50000 10.66036127877123121283
104.60000 10.67554849226951898257
104.70000 10.69080839262424532580
104.80000 10.70613662955288461043
104.90000 10.72152914205548386896
105.00000 10.73697865817111513178
105.10000 10.75248615920169413170
105.20000 10.76804513805203177278
105.30000 10.78365576473066948019
105.40000 10.79931234098935579073
105.50000 10.81501209694053000600
105.60000 10.83074828862696817867
105.70000 10.84651846017319974210
105.80000 10.86231879456693169282
105.90000 10.87814663214322552735
106.00000 10.89400701680685535255
106.10000 10.90990101354966464940
106.20000 10.92583207131452299990
106.30000 10.94180232106799670270
106.40000 10.95781627077042207513
106.50000 10.97387204068299677383
106.60000 10.98996776189202476770
106.70000 11.00610310420068707071
106.80000 11.02227484117475633544
106.90000 11.03848507145187926126
107.00000 11.05473748008160526666
107.10000 11.07103555739489078080
107.20000 11.08738914488753749902
107.30000 11.10380709268532816760
107.40000 11.12029424561598549790
107.50000 11.13685890472578448388
107.60000 11.15350117456061417525
107.70000 11.17022156018245682854
107.80000 11.18701345623598505913
107.90000 11.20387258224570313682
108.00000 11.22079244424211778673
108.10000 11.23776399861587233893
108.20000 11.25478318931479905742
108.30000 11.27184329117740174413
108.40000 11.28893960031153678950
108.50000 11.30607044133407122122
108.60000 11.32323269674950202116
108.70000 11.34042586321316241953
108.80000 11.35765118577428402615
108.90000 11.37490909707475420579
109.00000 11.39220159411327306415
109.10000 11.40952767808365501052
109.20000 11.42689109201461672878
109.30000 11.44429239736411138853
109.40000 11.46173318981269952681
109.50000 11.47921892410650908568
109.60000 11.49674813034024852120
109.70000 11.51432483840376982092
109.80000 11.53195057233809860557
109.90000 11.54962700682519876847
110.00000 11.56735526287573654030
110.10000 11.58513454452696462079
110.20000 11.60296531737357215479
110.30000 11.62084681762228548135
110.40000 11.63877749216016243710
110.50000 11.65675536480323498772
110.60000 11.67477612187240188364
110.70000 11.69283886863104771827
110.80000 11.71093558582447331531
110.90000 11.72906422158264081861
111.00000 11.74722037372982119710
111.10000 11.76540237256282705839
111.20000 11.78361054132089856044
111.30000 11.80184540911466947012
111.40000 11.82010993932399936711
111.50000 11.83840645856806185373
111.60000 11.85673605245532991745
111.70000 11.87509981696128733639
111.80000 11.89349679899881252748
111.90000 11.91192414372594130649
112.00000 11.93037544334607266931
112.10000 11.94884995607246714413
112.20000 11.96734380167182294859
112.30000 11.98585594956772371771
112.40000 12.00438507001624802510
112.50000 12.02293416741079889374
112.60000 12.04150508231118092069
112.70000 12.06010103241009337109
112.80000 12.07872371765713498721
112.90000 12.09737370671791721019
113.00000 12.11605103956247784178
113.10000 12.13475417540520266142
113.20000 12.15348214808743609733
113.30000 12.17223249244106411633
113.40000 12.19100535156137153600
113.50000 12.20980015390858066111
113.60000 12.22861606237619188096
113.70000 12.24745432711737039364
113.80000 12.26631211148689139696
113.90000 12.28519213877410221760
114.00000 12.30408986322625164855
114.10000 12.32300734251319027428
114.20000 12.34193986024640293458
114.30000 12.36088936904663021424
114.40000 12.37985161705531105514
114.50000 12.39882728857318183105
114.60000 12.41781424774255511572
114.70000 12.43681339873530465603
114.80000 12.45582206990104688048
114.90000 12.47483932788370625433
115.00000 12.49386235609012942514
115.10000 12.51289295793426820761
115.20000 12.53193051696960215794
115.30000 12.55097607084923096739
115.40000 12.57003090274654018521
115.50000 12.58909555605377871897
115.60000 12.60817286637663451099
115.70000 12.62726634692849899735
115.80000 12.64637526184839258030
115.90000 12.66550235900755734409
116.00000 12.68464763893349147847
116.10000 12.70381203155733881311
116.20000 12.72299449576910726409
116.30000 12.74219356342941448725
116.40000 12.76140621491601136313
116.50000 12.78062817798260650111
116.60000 12.79985607502232815633
116.70000 12.81908817687435988876
116.80000 12.83832332580738519546
116.90000 12.85756161240602416581
117.00000 12.87680424036484294646
117.10000 12.89605765939889863983
117.20000 12.91532487178700433637
117.30000 12.93461085587730389528
117.40000 12.95391838582233773369
117.50000 12.97324602296653433815
117.60000 12.99259422362858987167
117.70000 13.01195872486498475366
117.80000 13.03133471636366955305
117.90000 13.05071810742998923349
118.00000 13.07010634801113620992
118.10000 13.08949566268486908199
118.20000 13.10888590395129650126
118.30000 13.12827680003194478653
118.40000 13.14766619620326381520
118.50000 13.16705695877324744247
118.60000 13.18644764402581625022
118.70000 13.20583792786758382152
118.80000 13.22522982175304203511
118.90000 13.24461907616772495299
119.00000 13.26400796077041714921
119.10000 13.28339363886898444721
119.20000 13.30277519640807881903
119.30000 13.32214808023488380261
119.40000 13.34150979751815795217
119.50000 13.36085614772200891088
119.60000 13.38018317408622025924
119.70000 13.39948716419583723763
119.80000 13.41876996998547553535
119.90000 13.43803308530474633910
120.00000 13.45727980769520151987
120.10000 13.47651628479541444137
120.20000 13.49574503454092378030
120.30000 13.51496998764207393162
120.40000 13.53418988407913538092
120.50000 13.55340229097517048979
120.60000 13.57260134907984394970
120.70000 13.59178147159768015669
120.80000 13.61093446364760070950
120.90000 13.63005396839880454623
121.00000 13.64913837033660524389
121.10000 13.66818373639328862237
121.20000 13.68719123137753197366
121.30000 13.70615834210191809281
121.40000 13.72508364664387027210
121.50000 13.74396520909613624157
121.60000 13.76279714584746032105
121.70000 13.78157528592471899064
121.80000 13.80029486465749397684
121.90000 13.81895362929838476126
122.00000 13.83755110975702954783
122.10000 13.85608942225135901277
122.20000 13.87457329260503780484
122.30000 13.89300582524681733605
122.40000 13.91139499614452756122
122.50000 13.92974250032142553962
122.60000 13.94805031050167957487
122.70000 13.96631590347468833881
122.80000 13.98453764368708043987
122.90000 14.00271031438085560454
123.00000 14.02082899498556754293
123.10000 14.03888933869417605931
123.20000 14.05688857471584996984
123.30000 14.07482452451290775949
123.40000 14.09269430031787782411
123.50000 14.11049748430646225456
123.60000 14.12823269837094663642
123.70000 14.14589886962868118185
123.80000 14.16349276862123441102
123.90000 14.18101696995039210153
124.00000 14.19846634358926104927
124.10000 14.21584620951545747271
124.20000 14.23315723900459830790
124.30000 14.25040400105618058263
124.40000 14.26758512557868007199
124.50000 14.28470120885463253237
124.60000 14.30174950808026143706
124.70000 14.31872424540636231886
124.80000 14.33562007406952034560
124.90000 14.35243200566903922512
125.00000 14.36915559247536299013
125.10000 14.38578938181019665382
125.20000 14.40233755862380834233
125.30000 14.41880366555831843434
125.40000 14.43519835682080262005
125.50000 14.45152832974495469504
125.60000 14.46780061113989779054
125.70000 14.48401823374763637279
125.80000 14.50018119126630086263
