# Supplementary material for: Direct tracking of H2 roaming reaction in real time
Source: Nat Commun. 2024 Aug 6;15:6656. doi: 10.1038/s41467-024-49671-6 (PMC11303762; doi:10.1038/s41467-024-49671-6)
Supplement: Supplementary file 8 — Source Data [file 41467_2024_49671_MOESM8_ESM.zip › SourceData/Data-Fig8-SuppInfo/FigS8.R01.dat]

# Bond Length (1C, 2H)
# X-Axis:  Time in Trajectory (femtosec)
# Y-Axis:  Bond Length (Angstroms)
#                  X                   Y
        0.0000000000        1.0937562948
        0.1000000000        1.0938038429
        0.2000000000        1.0943488253
        0.3000000000        1.0953914825
        0.4000000000        1.0969197982
        0.5000000000        1.0989108978
        0.6000000000        1.1013345258
        0.7000000000        1.1041575562
        0.8000000000        1.1073483853
        0.9000000000        1.1108803259
        1.0000000000        1.1147335361
        1.1000000000        1.1188954208
        1.2000000000        1.1233597826
        1.3000000000        1.1281251784
        1.4000000000        1.1331928902
        1.5000000000        1.1385647169
        1.6000000000        1.1442406603
        1.7000000000        1.1502166576
        1.8000000000        1.1564827207
        1.9000000000        1.1630219750
        2.0000000000        1.1698110039
        2.1000000000        1.1768216304
        2.2000000000        1.1840238434
        2.3000000000        1.1913891407
        2.4000000000        1.1988932932
        2.5000000000        1.2065176713
        2.6000000000        1.2142487977
        2.7000000000        1.2220764567
        2.8000000000        1.2299911346
        2.9000000000        1.2379816959
        3.0000000000        1.2460340780
        3.1000000000        1.2541314609
        3.2000000000        1.2622558519
        3.3000000000        1.2703904521
        3.4000000000        1.2785218291
        3.5000000000        1.2866410236
        3.6000000000        1.2947431983
        3.7000000000        1.3028260276
        3.8000000000        1.3108874777
        3.9000000000        1.3189238109
        4.0000000000        1.3269285365
        4.1000000000        1.3348926206
        4.2000000000        1.3428057309
        4.3000000000        1.3506578682
        4.4000000000        1.3584406409
        4.5000000000        1.3661476793
        4.6000000000        1.3737740969
        4.7000000000        1.3813152960
        4.8000000000        1.3887656351
        4.9000000000        1.3961174790
        5.0000000000        1.4033609741
        5.1000000000        1.4104846002
        5.2000000000        1.4174762549
        5.3000000000        1.4243244225
        5.4000000000        1.4310189691
        5.5000000000        1.4375513020
        5.6000000000        1.4439139431
        5.7000000000        1.4500998126
        5.8000000000        1.4561016131
        5.9000000000        1.4619116299
        6.0000000000        1.4675220905
        6.1000000000        1.4729259929
        6.2000000000        1.4781180701
        6.3000000000        1.4830954522
        6.4000000000        1.4878577155
        6.5000000000        1.4924062812
        6.6000000000        1.4967433987
        6.7000000000        1.5008710117
        6.8000000000        1.5047897793
        6.9000000000        1.5084985002
        7.0000000000        1.5119941751
        7.1000000000        1.5152727797
        7.2000000000        1.5183305036
        7.3000000000        1.5211649500
        7.4000000000        1.5237758061
        7.5000000000        1.5261647763
        7.6000000000        1.5283348799
        7.7000000000        1.5302893744
        7.8000000000        1.5320305877
        7.9000000000        1.5335589517
        8.0000000000        1.5348725270
        8.1000000000        1.5359671995
        8.2000000000        1.5368374907
        8.3000000000        1.5374776850
        8.4000000000        1.5378828960
        8.5000000000        1.5380497957
        8.6000000000        1.5379768908
        8.7000000000        1.5376643731
        8.8000000000        1.5371136584
        8.9000000000        1.5363267711
        9.0000000000        1.5353057409
        9.1000000000        1.5340521283
        9.2000000000        1.5325667293
        9.3000000000        1.5308494637
        9.4000000000        1.5288994265
        9.5000000000        1.5267150611
        9.6000000000        1.5242943819
        9.7000000000        1.5216351702
        9.8000000000        1.5187351071
        9.9000000000        1.5155918779
       10.0000000000        1.5122033309
       10.1000000000        1.5085677538
       10.2000000000        1.5046842655
       10.3000000000        1.5005532355
       10.4000000000        1.4961765987
       10.5000000000        1.4915579304
       10.6000000000        1.4867021870
       10.7000000000        1.4816150755
       10.8000000000        1.4763020936
       10.9000000000        1.4707673872
       11.0000000000        1.4650127300
       11.1000000000        1.4590369919
       11.2000000000        1.4528363795
       11.3000000000        1.4464055019
       11.4000000000        1.4397390196
       11.5000000000        1.4328334617
       11.6000000000        1.4256887484
       11.7000000000        1.4183090145
       11.8000000000        1.4107024619
       11.9000000000        1.4028801922
       12.0000000000        1.3948542819
       12.1000000000        1.3866356542
       12.2000000000        1.3782324111
       12.3000000000        1.3696491521
       12.4000000000        1.3608874849
       12.5000000000        1.3519475749
       12.6000000000        1.3428302842
       12.7000000000        1.3335392721
       12.8000000000        1.3240824199
       12.9000000000        1.3144721522
       13.0000000000        1.3047246068
       13.1000000000        1.2948580170
       13.2000000000        1.2848909198
       13.3000000000        1.2748407823
       13.4000000000        1.2647233804
       13.5000000000        1.2545529240
       13.6000000000        1.2443426477
       13.7000000000        1.2341055126
       13.8000000000        1.2238547527
       13.9000000000        1.2136041949
       14.0000000000        1.2033684635
       14.1000000000        1.1931632849
       14.2000000000        1.1830061152
       14.3000000000        1.1729171740
       14.4000000000        1.1629206918
       14.5000000000        1.1530458546
       14.6000000000        1.1433267992
       14.7000000000        1.1338012150
       14.8000000000        1.1245076705
       14.9000000000        1.1154824285
       15.0000000000        1.1067568969
       15.1000000000        1.0983567653
       15.2000000000        1.0903033365
       15.3000000000        1.0826167944
       15.4000000000        1.0753204297
       15.5000000000        1.0684444013
       15.6000000000        1.0620275985
       15.7000000000        1.0561166727
       15.8000000000        1.0507622333
       15.9000000000        1.0460132370
       16.0000000000        1.0419113185
       16.1000000000        1.0384868631
       16.2000000000        1.0357579522
       16.3000000000        1.0337322414
       16.4000000000        1.0324108307
       16.5000000000        1.0317926417
       16.6000000000        1.0318778619
       16.7000000000        1.0326695136
       16.8000000000        1.0341729256
       16.9000000000        1.0363936000
       17.0000000000        1.0393344494
       17.1000000000        1.0429934699
       17.2000000000        1.0473625726
       17.3000000000        1.0524277204
       17.4000000000        1.0581700359
       17.5000000000        1.0645673627
       17.6000000000        1.0715958481
       17.7000000000        1.0792312748
       17.8000000000        1.0874500033
       17.9000000000        1.0962294824
       18.0000000000        1.1055484052
       18.1000000000        1.1153866626
       18.2000000000        1.1257252267
       18.3000000000        1.1365459813
       18.4000000000        1.1478314429
       18.5000000000        1.1595643683
       18.6000000000        1.1717273942
       18.7000000000        1.1843029258
       18.8000000000        1.1972733840
       18.9000000000        1.2106217184
       19.0000000000        1.2243319770
       19.1000000000        1.2383897366
       19.2000000000        1.2527822369
       19.3000000000        1.2674981234
       19.4000000000        1.2825268454
       19.5000000000        1.2978579621
       19.6000000000        1.3134806775
       19.7000000000        1.3293837542
       19.8000000000        1.3455557240
       19.9000000000        1.3619851720
       20.0000000000        1.3786608089
       20.1000000000        1.3955710706
       20.2000000000        1.4127032555
       20.3000000000        1.4300425757
       20.4000000000        1.4475716589
       20.5000000000        1.4652708072
       20.6000000000        1.4831189451
       20.7000000000        1.5010949258
       20.8000000000        1.5191787812
       20.9000000000        1.5373524920
       21.0000000000        1.5555999747
       21.1000000000        1.5739062691
       21.2000000000        1.5922562880
       21.3000000000        1.6106337240
       21.4000000000        1.6290206341
       21.5000000000        1.6473979104
       21.6000000000        1.6657464626
       21.7000000000        1.6840486420
       21.8000000000        1.7022893382
       21.9000000000        1.7204563276
       22.0000000000        1.7385397722
       22.1000000000        1.7565311559
       22.2000000000        1.7744221899
       22.3000000000        1.7922042068
       22.4000000000        1.8098683138
       22.5000000000        1.8274062025
       22.6000000000        1.8448112165
       22.7000000000        1.8620791457
       22.8000000000        1.8792083365
       22.9000000000        1.8961989879
       23.0000000000        1.9130518385
       23.1000000000        1.9297666928
       23.2000000000        1.9463413282
       23.3000000000        1.9627712042
       23.4000000000        1.9790501052
       23.5000000000        1.9951714650
       23.6000000000        2.0111298362
       23.7000000000        2.0269219236
       23.8000000000        2.0425468145
       23.9000000000        2.0580053883
       24.0000000000        2.0732991866
       24.1000000000        2.0884291851
       24.2000000000        2.1033948986
       24.3000000000        2.1181941056
       24.4000000000        2.1328232418
       24.5000000000        2.1472782701
       24.6000000000        2.1615556827
       24.7000000000        2.1756532864
       24.8000000000        2.1895705392
       24.9000000000        2.2033083811
       25.0000000000        2.2168686609
       25.1000000000        2.2302533716
       25.2000000000        2.2434639346
       25.3000000000        2.2565007309
       25.4000000000        2.2693629470
       25.5000000000        2.2820486787
       25.6000000000        2.2945551587
       25.7000000000        2.3068790006
       25.8000000000        2.3190164401
       25.9000000000        2.3309636239
       26.0000000000        2.3427170087
       26.1000000000        2.3542738647
       26.2000000000        2.3656328004
       26.3000000000        2.3767941595
       26.4000000000        2.3877601281
       26.5000000000        2.3985344168
       26.6000000000        2.4091215063
       26.7000000000        2.4195256116
       26.8000000000        2.4297496836
       26.9000000000        2.4397947888
       27.0000000000        2.4496600701
       27.1000000000        2.4593432577
       27.2000000000        2.4688414907
       27.3000000000        2.4781521346
       27.4000000000        2.4872733294
       27.5000000000        2.4962041511
       27.6000000000        2.5049444343
       27.7000000000        2.5134944435
       27.8000000000        2.5218546264
       27.9000000000        2.5300256179
       28.0000000000        2.5380085044
       28.1000000000        2.5458051885
       28.2000000000        2.5534186071
       28.3000000000        2.5608526104
       28.4000000000        2.5681114830
       28.5000000000        2.5751992864
       28.6000000000        2.5821193026
       28.7000000000        2.5888738218
       28.8000000000        2.5954643662
       28.9000000000        2.6018922836
       29.0000000000        2.6081595227
       29.1000000000        2.6142693330
       29.2000000000        2.6202266252
       29.3000000000        2.6260378021
       29.4000000000        2.6317100551
       29.5000000000        2.6372503112
       29.6000000000        2.6426641835
       29.7000000000        2.6479552634
       29.8000000000        2.6531249371
       29.9000000000        2.6581727211
       30.0000000000        2.6630969707
       30.1000000000        2.6678957964
       30.2000000000        2.6725680140
       30.3000000000        2.6771140200
       30.4000000000        2.6815365062
       30.5000000000        2.6858409203
       30.6000000000        2.6900355594
       30.7000000000        2.6941311728
       30.8000000000        2.6981400409
       30.9000000000        2.7020746613
       31.0000000000        2.7059463599
       31.1000000000        2.7097642145
       31.2000000000        2.7135346138
       31.3000000000        2.7172616145
       31.4000000000        2.7209480641
       31.5000000000        2.7245972523
       31.6000000000        2.7282146501
       31.7000000000        2.7318091521
       31.8000000000        2.7353932799
       31.9000000000        2.7389821275
       32.0000000000        2.7425913442
       32.1000000000        2.7462348789
       32.2000000000        2.7499233111
       32.3000000000        2.7536632910
       32.4000000000        2.7574581362
       32.5000000000        2.7613092380
       32.6000000000        2.7652177296
       32.7000000000        2.7691858231
       32.8000000000        2.7732173310
       32.9000000000        2.7773171865
       33.0000000000        2.7814902149
       33.1000000000        2.7857397601
       33.2000000000        2.7900667867
       33.3000000000        2.7944697601
       33.4000000000        2.7989452148
       33.5000000000        2.8034886812
       33.6000000000        2.8080955816
       33.7000000000        2.8127617341
       33.8000000000        2.8174832441
       33.9000000000        2.8222558365
       34.0000000000        2.8270739929
       34.1000000000        2.8319303921
       34.2000000000        2.8368160099
       34.3000000000        2.8417209046
       34.4000000000        2.8466354134
       34.5000000000        2.8515513344
       34.6000000000        2.8564626621
       34.7000000000        2.8613655825
       34.8000000000        2.8662576722
       34.9000000000        2.8711365714
       35.0000000000        2.8759986403
       35.1000000000        2.8808381495
       35.2000000000        2.8856473333
       35.3000000000        2.8904172584
       35.4000000000        2.8951391320
       35.5000000000        2.8998055344
       35.6000000000        2.9044111549
       35.7000000000        2.9089528401
       35.8000000000        2.9134290163
       35.9000000000        2.9178387372
       36.0000000000        2.9221806846
       36.1000000000        2.9264524376
       36.2000000000        2.9306502171
       36.3000000000        2.9347691473
       36.4000000000        2.9388039002
       36.5000000000        2.9427494685
       36.6000000000        2.9466017781
       36.7000000000        2.9503579197
       36.8000000000        2.9540159333
       36.9000000000        2.9575742557
       37.0000000000        2.9610310778
       37.1000000000        2.9643838852
       37.2000000000        2.9676293572
       37.3000000000        2.9707636372
       37.4000000000        2.9737828511
       37.5000000000        2.9766836963
       37.6000000000        2.9794639287
       37.7000000000        2.9821226186
       37.8000000000        2.9846600973
       37.9000000000        2.9870775958
       38.0000000000        2.9893766677
       38.1000000000        2.9915585643
       38.2000000000        2.9936237367
       38.3000000000        2.9955715851
       38.4000000000        2.9974004954
       38.5000000000        2.9991081326
       38.6000000000        3.0006919163
       38.7000000000        3.0021495685
       38.8000000000        3.0034795947
       38.9000000000        3.0046815536
       39.0000000000        3.0057560251
       39.1000000000        3.0067042704
       39.2000000000        3.0075277009
       39.3000000000        3.0082273381
       39.4000000000        3.0088034570
       39.5000000000        3.0092555366
       39.6000000000        3.0095825230
       39.7000000000        3.0097832845
       39.8000000000        3.0098570516
       39.9000000000        3.0098036357
       40.0000000000        3.0096233269
       40.1000000000        3.0093165240
       40.2000000000        3.0088832832
       40.3000000000        3.0083230163
       40.4000000000        3.0076345027
       40.5000000000        3.0068162368
       40.6000000000        3.0058669753
       40.7000000000        3.0047862401
       40.8000000000        3.0035745227
       40.9000000000        3.0022330345
       41.0000000000        3.0007630406
       41.1000000000        2.9991650138
       41.2000000000        2.9974379649
       41.3000000000        2.9955792733
       41.4000000000        2.9935851658
       41.5000000000        2.9914517274
       41.6000000000        2.9891761018
       41.7000000000        2.9867574443
       41.8000000000        2.9841972787
       41.9000000000        2.9814991309
       42.0000000000        2.9786675636
       42.1000000000        2.9757069297
       42.2000000000        2.9726202343
       42.3000000000        2.9694084436
       42.4000000000        2.9660704129
       42.5000000000        2.9626033889
       42.6000000000        2.9590038428
       42.7000000000        2.9552683174
       42.8000000000        2.9513940313
       42.9000000000        2.9473791440
       43.0000000000        2.9432227381
       43.1000000000        2.9389246646
       43.2000000000        2.9344854025
       43.3000000000        2.9299060303
       43.4000000000        2.9251883220
       43.5000000000        2.9203349093
       43.6000000000        2.9153493995
       43.7000000000        2.9102363558
       43.8000000000        2.9050010928
       43.9000000000        2.8996493230
       44.0000000000        2.8941867576
       44.1000000000        2.8886188031
       44.2000000000        2.8829504713
       44.3000000000        2.8771865287
       44.4000000000        2.8713318217
       44.5000000000        2.8653916764
       44.6000000000        2.8593722819
       44.7000000000        2.8532810005
       44.8000000000        2.8471265320
       44.9000000000        2.8409188234
       45.0000000000        2.8346686673
       45.1000000000        2.8283870647
       45.2000000000        2.8220845654
       45.3000000000        2.8157708320
       45.4000000000        2.8094545274
       45.5000000000        2.8031435018
       45.6000000000        2.7968451675
       45.7000000000        2.7905669258
       45.8000000000        2.7843164429
       45.9000000000        2.7781015278
       46.0000000000        2.7719294859
       46.1000000000        2.7658060780
       46.2000000000        2.7597345022
       46.3000000000        2.7537148308
       46.4000000000        2.7477440387
       46.5000000000        2.7418164299
       46.6000000000        2.7359240944
       46.7000000000        2.7300571403
       46.8000000000        2.7242035998
       46.9000000000        2.7183491315
       47.0000000000        2.7124768733
       47.1000000000        2.7065679177
       47.2000000000        2.7006026940
       47.3000000000        2.6945629910
       47.4000000000        2.6884339540
       47.5000000000        2.6822054132
       47.6000000000        2.6758722208
       47.7000000000        2.6694335789
       47.8000000000        2.6628916420
       47.9000000000        2.6562499536
       48.0000000000        2.6495123238
       48.1000000000        2.6426825056
       48.2000000000        2.6357646076
       48.3000000000        2.6287639368
       48.4000000000        2.6216878092
       48.5000000000        2.6145458949
       48.6000000000        2.6073498543
       48.7000000000        2.6001123255
       48.8000000000        2.5928456191
       48.9000000000        2.5855606249
       49.0000000000        2.5782663428
       49.1000000000        2.5709701790
       49.2000000000        2.5636787401
       49.3000000000        2.5563986859
       49.4000000000        2.5491372098
       49.5000000000        2.5419019416
       49.6000000000        2.5347003701
       49.7000000000        2.5275390930
       49.8000000000        2.5204232771
       49.9000000000        2.5133566249
       50.0000000000        2.5063419325
       50.1000000000        2.4993820476
       50.2000000000        2.4924808401
       50.3000000000        2.4856437733
       50.4000000000        2.4788778393
       50.5000000000        2.4721909055
       50.6000000000        2.4655907712
       50.7000000000        2.4590843271
       50.8000000000        2.4526771415
       50.9000000000        2.4463735760
       51.0000000000        2.4401773356
       51.1000000000        2.4340922078
       51.2000000000        2.4281227192
       51.3000000000        2.4222744690
       51.4000000000        2.4165540341
       51.5000000000        2.4109684679
       51.6000000000        2.4055245329
       51.7000000000        2.4002278927
       51.8000000000        2.3950824552
       51.9000000000        2.3900900094
       52.0000000000        2.3852502196
       52.1000000000        2.3805609556
       52.2000000000        2.3760188815
       52.3000000000        2.3716201964
       52.4000000000        2.3673613863
       52.5000000000        2.3632398506
       52.6000000000        2.3592542474
       52.7000000000        2.3554044511
       52.8000000000        2.3516911468
       52.9000000000        2.3481152116
       53.0000000000        2.3446771466
       53.1000000000        2.3413768272
       53.2000000000        2.3382136936
       53.3000000000        2.3351873452
       53.4000000000        2.3322983210
       53.5000000000        2.3295487118
       53.6000000000        2.3269423025
       53.7000000000        2.3244841074
       53.8000000000        2.3221793698
       53.9000000000        2.3200322967
       54.0000000000        2.3180449357
       54.1000000000        2.3162166092
       54.2000000000        2.3145441648
       54.3000000000        2.3130230600
       54.4000000000        2.3116489888
       54.5000000000        2.3104195500
       54.6000000000        2.3093353970
       54.7000000000        2.3084004740
       54.8000000000        2.3076212602
       54.9000000000        2.3070052736
       55.0000000000        2.3065593224
       55.1000000000        2.3062880756
       55.2000000000        2.3061934199
       55.3000000000        2.3062748027
       55.4000000000        2.3065304302
       55.5000000000        2.3069589065
       55.6000000000        2.3075607348
       55.7000000000        2.3083391489
       55.8000000000        2.3092999508
       55.9000000000        2.3104503895
       56.0000000000        2.3117974390
       56.1000000000        2.3133460318
       56.2000000000        2.3150977643
       56.3000000000        2.3170503701
       56.4000000000        2.3191979736
       56.5000000000        2.3215318875
       56.6000000000        2.3240415557
       56.7000000000        2.3267152643
       56.8000000000        2.3295403365
       56.9000000000        2.3325028013
       57.0000000000        2.3355867689
       57.1000000000        2.3387738536
       57.2000000000        2.3420429259
       57.3000000000        2.3453703352
       57.4000000000        2.3487306048
       57.5000000000        2.3520974591
       57.6000000000        2.3554448618
       57.7000000000        2.3587475980
       57.8000000000        2.3619809736
       57.9000000000        2.3651195290
       58.0000000000        2.3681351176
       58.1000000000        2.3709950207
       58.2000000000        2.3736608440
       58.3000000000        2.3760888365
       58.4000000000        2.3782319898
       58.5000000000        2.3800436791
       58.6000000000        2.3814818590
       58.7000000000        2.3825124224
       58.8000000000        2.3831106236
       58.9000000000        2.3832602090
       59.0000000000        2.3829506948
       59.1000000000        2.3821740238
       59.2000000000        2.3809224488
       59.3000000000        2.3791891273
       59.4000000000        2.3769713656
       59.5000000000        2.3742748417
       59.6000000000        2.3711167090
       59.7000000000        2.3675261409
       59.8000000000        2.3635419216
       59.9000000000        2.3592078672
       60.0000000000        2.3545678650
       60.1000000000        2.3496624241
       60.2000000000        2.3445276132
       60.3000000000        2.3391959844
       60.4000000000        2.3336984407
       60.5000000000        2.3280660141
       60.6000000000        2.3223308047
       60.7000000000        2.3165257479
       60.8000000000        2.3106834287
       60.9000000000        2.3048346110
       61.0000000000        2.2990072062
       61.1000000000        2.2932260583
       61.2000000000        2.2875134582
       61.3000000000        2.2818899741
       61.4000000000        2.2763750966
       61.5000000000        2.2709873170
       61.6000000000        2.2657435446
       61.7000000000        2.2606580934
       61.8000000000        2.2557416756
       61.9000000000        2.2510008291
       62.0000000000        2.2464380241
       62.1000000000        2.2420524667
       62.2000000000        2.2378414079
       62.3000000000        2.2338016011
       62.4000000000        2.2299304810
       62.5000000000        2.2262267069
       62.6000000000        2.2226899576
       62.7000000000        2.2193201814
       62.8000000000        2.2161167235
       62.9000000000        2.2130777728
       63.0000000000        2.2102004117
       63.1000000000        2.2074813129
       63.2000000000        2.2049178770
       63.3000000000        2.2025094433
       63.4000000000        2.2002581524
       63.5000000000        2.1981691301
       63.6000000000        2.1962498878
       63.7000000000        2.1945091063
       63.8000000000        2.1929551645
       63.9000000000        2.1915948384
       64.0000000000        2.1904325041
       64.1000000000        2.1894699908
       64.2000000000        2.1887070216
       64.3000000000        2.1881420139
       64.4000000000        2.1877729268
       64.5000000000        2.1875978860
       64.6000000000        2.1876154459
       64.7000000000        2.1878244881
       64.8000000000        2.1882238634
       64.9000000000        2.1888119547
       65.0000000000        2.1895863324
       65.1000000000        2.1905436052
       65.2000000000        2.1916794424
       65.3000000000        2.1929886642
       65.4000000000        2.1944653053
       65.5000000000        2.1961026569
       65.6000000000        2.1978933760
       65.7000000000        2.1998297726
       65.8000000000        2.2019042792
       65.9000000000        2.2041099911
       66.0000000000        2.2064410167
       66.1000000000        2.2088924391
       66.2000000000        2.2114598239
       66.3000000000        2.2141384245
       66.4000000000        2.2169223776
       66.5000000000        2.2198042004
       66.6000000000        2.2227748056
       66.7000000000        2.2258240921
       66.8000000000        2.2289419899
       66.9000000000        2.2321196858
       67.0000000000        2.2353506969
       67.1000000000        2.2386315128
       67.2000000000        2.2419616891
       67.3000000000        2.2453434228
       67.4000000000        2.2487807958
       67.5000000000        2.2522789214
       67.6000000000        2.2558432181
       67.7000000000        2.2594789013
       67.8000000000        2.2631906815
       67.9000000000        2.2669825717
       68.0000000000        2.2708577131
       68.1000000000        2.2748181976
       68.2000000000        2.2788649198
       68.3000000000        2.2829974772
       68.4000000000        2.2872140690
       68.5000000000        2.2915113006
       68.6000000000        2.2958838859
       68.7000000000        2.3003243233
       68.8000000000        2.3048227248
       68.9000000000        2.3093669651
       69.0000000000        2.3139432306
       69.1000000000        2.3185369355
       69.2000000000        2.3231338481
       69.3000000000        2.3277211796
       69.4000000000        2.3322883250
       69.5000000000        2.3368270337
       69.6000000000        2.3413309627
       69.7000000000        2.3457948001
       69.8000000000        2.3502132834
       69.9000000000        2.3545804097
       70.0000000000        2.3588889929
       70.1000000000        2.3631305468
       70.2000000000        2.3672954034
       70.3000000000        2.3713730089
       70.4000000000        2.3753523607
       70.5000000000        2.3792225345
       70.6000000000        2.3829732120
       70.7000000000        2.3865951843
       70.8000000000        2.3900809209
       70.9000000000        2.3934252899
       71.0000000000        2.3966263144
       71.1000000000        2.3996857134
       71.2000000000        2.4026089991
       71.3000000000        2.4054051736
       71.4000000000        2.4080862197
       71.5000000000        2.4106665954
       71.6000000000        2.4131628564
       71.7000000000        2.4155933501
       71.8000000000        2.4179777557
       71.9000000000        2.4203362506
       72.0000000000        2.4226883419
       72.1000000000        2.4250516109
       72.2000000000        2.4274406270
       72.3000000000        2.4298662596
       72.4000000000        2.4323355851
       72.5000000000        2.4348524382
       72.6000000000        2.4374183381
       72.7000000000        2.4400333311
       72.8000000000        2.4426964190
       72.9000000000        2.4454055587
       73.0000000000        2.4481574668
       73.1000000000        2.4509474980
       73.2000000000        2.4537697205
       73.3000000000        2.4566171461
       73.4000000000        2.4594820064
       73.5000000000        2.4623560166
       73.6000000000        2.4652306341
       73.7000000000        2.4680973495
       73.8000000000        2.4709479864
       73.9000000000        2.4737750164
       74.0000000000        2.4765718682
       74.1000000000        2.4793332217
       74.2000000000        2.4820551815
       74.3000000000        2.4847351869
       74.4000000000        2.4873715160
       74.5000000000        2.4899624144
       74.6000000000        2.4925050518
       74.7000000000        2.4949946285
       74.8000000000        2.4974239309
       74.9000000000        2.4997835216
       75.0000000000        2.5020625770
       75.1000000000        2.5042501958
       75.2000000000        2.5063368476
       75.3000000000        2.5083155583
       75.4000000000        2.5101824862
       75.5000000000        2.5119367072
       75.6000000000        2.5135792517
       75.7000000000        2.5151116499
       75.8000000000        2.5165343999
       75.9000000000        2.5178458414
       76.0000000000        2.5190417839
       76.1000000000        2.5201159785
       76.2000000000        2.5210612524
       76.3000000000        2.5218709335
       76.4000000000        2.5225401315
       76.5000000000        2.5230665201
       76.6000000000        2.5234504125
       76.7000000000        2.5236941189
       76.8000000000        2.5238007775
       76.9000000000        2.5237730032
       77.0000000000        2.5236117353
       77.1000000000        2.5233155800
       77.2000000000        2.5228807818
       77.3000000000        2.5223017988
       77.4000000000        2.5215723289
       77.5000000000        2.5206865575
       77.6000000000        2.5196403595
       77.7000000000        2.5184321894
       77.8000000000        2.5170634747
       77.9000000000        2.5155384485
       78.0000000000        2.5138634837
       78.1000000000        2.5120460769
       78.2000000000        2.5100936605
       78.3000000000        2.5080124191
       78.4000000000        2.5058062640
       78.5000000000        2.5034761111
       78.6000000000        2.5010196198
       78.7000000000        2.4984315154
       78.8000000000        2.4957045074
       78.9000000000        2.4928306333
       79.0000000000        2.4898026746
       79.1000000000        2.4866152396
       79.2000000000        2.4832652255
       79.3000000000        2.4797516030
       79.4000000000        2.4760746805
       79.5000000000        2.4722351241
       79.6000000000        2.4682330573
       79.7000000000        2.4640675465
       79.8000000000        2.4597366877
       79.9000000000        2.4552383168
       80.0000000000        2.4505711141
       80.1000000000        2.4457356785
       80.2000000000        2.4407351704
       80.3000000000        2.4355753190
       80.4000000000        2.4302638903
       80.5000000000        2.4248099182
       80.6000000000        2.4192230286
       80.7000000000        2.4135130958
       80.8000000000        2.4076903057
       80.9000000000        2.4017655360
       81.0000000000        2.3957508110
       81.1000000000        2.3896595052
       81.2000000000        2.3835060432
       81.3000000000        2.3773051533
       81.4000000000        2.3710710300
       81.5000000000        2.3648169119
       81.6000000000        2.3585554124
       81.7000000000        2.3522995730
       81.8000000000        2.3460642247
       81.9000000000        2.3398670179
       82.0000000000        2.3337284931
       82.1000000000        2.3276708530
       82.2000000000        2.3217154996
       82.3000000000        2.3158799001
       82.4000000000        2.3101747410
       82.5000000000        2.3046024539
       82.6000000000        2.2991579070
       82.7000000000        2.2938313755
       82.8000000000        2.2886129942
       82.9000000000        2.2834971668
       83.0000000000        2.2784852602
       83.1000000000        2.2735855601
       83.2000000000        2.2688106051
       83.3000000000        2.2641730477
       83.4000000000        2.2596817095
       83.5000000000        2.2553393027
       83.6000000000        2.2511425860
       83.7000000000        2.2470846915
       83.8000000000        2.2431584367
       83.9000000000        2.2393590713
       84.0000000000        2.2356852984
       84.1000000000        2.2321383249
       84.2000000000        2.2287196303
       84.3000000000        2.2254286451
       84.4000000000        2.2222614262
       84.5000000000        2.2192108088
       84.6000000000        2.2162677654
       84.7000000000        2.2134232112
       84.8000000000        2.2106694735
       84.9000000000        2.2080009642
       85.0000000000        2.2054139601
       85.1000000000        2.2029057065
       85.2000000000        2.2004732573
       85.3000000000        2.1981125721
       85.4000000000        2.1958182600
       85.5000000000        2.1935840260
       85.6000000000        2.1914035261
       85.7000000000        2.1892712173
       85.8000000000        2.1871829174
       85.9000000000        2.1851359662
       86.0000000000        2.1831289930
       86.1000000000        2.1811613705
       86.2000000000        2.1792325608
       86.3000000000        2.1773416521
       86.4000000000        2.1754873496
       86.5000000000        2.1736684683
       86.6000000000        2.1718847358
       86.7000000000        2.1701375814
       86.8000000000        2.1684306243
       86.9000000000        2.1667697273
       87.0000000000        2.1651626470
       87.1000000000        2.1636184369
       87.2000000000        2.1621467709
       87.3000000000        2.1607573003
       87.4000000000        2.1594590753
       87.5000000000        2.1582600245
       87.6000000000        2.1571664973
       87.7000000000        2.1561829112
       87.8000000000        2.1553115814
       87.9000000000        2.1545528279
       88.0000000000        2.1539054204
       88.1000000000        2.1533673075
       88.2000000000        2.1529364479
       88.3000000000        2.1526114934
       88.4000000000        2.1523921462
       88.5000000000        2.1522791405
       88.6000000000        2.1522739020
       88.7000000000        2.1523779787
       88.8000000000        2.1525923717
       88.9000000000        2.1529169308
       89.0000000000        2.1533499709
       89.1000000000        2.1538881689
       89.2000000000        2.1545266726
       89.3000000000        2.1552592952
       89.4000000000        2.1560787118
       89.5000000000        2.1569766355
       89.6000000000        2.1579440050
       89.7000000000        2.1589712191
       89.8000000000        2.1600484627
       89.9000000000        2.1611661920
       90.0000000000        2.1623157685
       90.1000000000        2.1634900994
       90.2000000000        2.1646840200
       90.3000000000        2.1658942067
       90.4000000000        2.1671185906
       90.5000000000        2.1683554658
       90.6000000000        2.1696025968
       90.7000000000        2.1708565785
       90.8000000000        2.1721125611
       90.9000000000        2.1733643188
       91.0000000000        2.1746045604
       91.1000000000        2.1758253546
       91.2000000000        2.1770185136
       91.3000000000        2.1781757607
       91.4000000000        2.1792885636
       91.5000000000        2.1803476723
       91.6000000000        2.1813426183
       91.7000000000        2.1822615726
       91.8000000000        2.1830918776
       91.9000000000        2.1838213076
       92.0000000000        2.1844398000
       92.1000000000        2.1849411648
       92.2000000000        2.1853241876
       92.3000000000        2.1855926091
       92.4000000000        2.1857537226
       92.5000000000        2.1858157763
       92.6000000000        2.1857848507
       92.7000000000        2.1856621641
       92.8000000000        2.1854426782
       92.9000000000        2.1851154799
       93.0000000000        2.1846658623
       93.1000000000        2.1840785064
       93.2000000000        2.1833408259
       93.3000000000        2.1824454731
       93.4000000000        2.1813912745
       93.5000000000        2.1801824168
       93.6000000000        2.1788263241
       93.7000000000        2.1773310967
       93.8000000000        2.1757034421
       93.9000000000        2.1739477233
       94.0000000000        2.1720662123
       94.1000000000        2.1700601497
       94.2000000000        2.1679309416
       94.3000000000        2.1656809419
       94.4000000000        2.1633136246
       94.5000000000        2.1608333156
       94.6000000000        2.1582447913
       94.7000000000        2.1555529327
       94.8000000000        2.1527624154
       94.9000000000        2.1498773318
       95.0000000000        2.1469007345
       95.1000000000        2.1438342458
       95.2000000000        2.1406779608
       95.3000000000        2.1374308074
       95.4000000000        2.1340913376
       95.5000000000        2.1306587237
       95.6000000000        2.1271335913
       95.7000000000        2.1235183522
       95.8000000000        2.1198168835
       95.9000000000        2.1160336885
       96.0000000000        2.1121729205
       96.1000000000        2.1082377251
       96.2000000000        2.1042301887
       96.3000000000        2.1001518208
       96.4000000000        2.0960041974
       96.5000000000        2.0917893030
       96.6000000000        2.0875092875
       96.7000000000        2.0831657038
       96.8000000000        2.0787586010
       96.9000000000        2.0742860072
       97.0000000000        2.0697442407
       97.1000000000        2.0651291968
       97.2000000000        2.0604383420
       97.3000000000        2.0556727622
       97.4000000000        2.0508384516
       97.5000000000        2.0459462491
       97.6000000000        2.0410103382
       97.7000000000        2.0360457688
       97.8000000000        2.0310658173
       97.9000000000        2.0260799769
       98.0000000000        2.0210930718
       98.1000000000        2.0161055422
       98.2000000000        2.0111145836
       98.3000000000        2.0061156073
       98.4000000000        2.0011035170
       98.5000000000        1.9960734521
       98.6000000000        1.9910209202
       98.7000000000        1.9859414910
       98.8000000000        1.9808303424
       98.9000000000        1.9756819710
       99.0000000000        1.9704903086
       99.1000000000        1.9652493223
       99.2000000000        1.9599539472
       99.3000000000        1.9546009869
       99.4000000000        1.9491895784
       99.5000000000        1.9437210150
       99.6000000000        1.9381980437
       99.7000000000        1.9326239920
       99.8000000000        1.9270021389
       99.9000000000        1.9213356882
      100.0000000000        1.9156285228
      100.1000000000        1.9098866061
      100.2000000000        1.9041195780
      100.3000000000        1.8983418704
      100.4000000000        1.8925727430
      100.5000000000        1.8868350106
      100.6000000000        1.8811527100
      100.7000000000        1.8755483424
      100.8000000000        1.8700404682
      100.9000000000        1.8646422968
      101.0000000000        1.8593615640
      101.1000000000        1.8542015480
      101.2000000000        1.8491626778
      101.3000000000        1.8442440232
      101.4000000000        1.8394441131
      101.5000000000        1.8347609362
      101.6000000000        1.8301913907
      101.7000000000        1.8257306517
      101.8000000000        1.8213718729
      101.9000000000        1.8171064356
      102.0000000000        1.8129247215
      102.1000000000        1.8088171410
      102.2000000000        1.8047750505
      102.3000000000        1.8007912778
      102.4000000000        1.7968602318
      102.5000000000        1.7929778263
      102.6000000000        1.7891415411
      102.7000000000        1.7853508377
      102.8000000000        1.7816079525
      102.9000000000        1.7779188953
      103.0000000000        1.7742942919
      103.1000000000        1.7707496150
      103.2000000000        1.7673044384
      103.3000000000        1.7639806651
      103.4000000000        1.7608000649
      103.5000000000        1.7577817205
      103.6000000000        1.7549400165
      103.7000000000        1.7522836726
      103.8000000000        1.7498160831
      103.9000000000        1.7475368584
      104.0000000000        1.7454441026
      104.1000000000        1.7435367044
      104.2000000000        1.7418159389
      104.3000000000        1.7402859375
      104.4000000000        1.7389529752
      104.5000000000        1.7378238687
      104.6000000000        1.7369039823
      104.7000000000        1.7361954130
      104.8000000000        1.7356958204
      104.9000000000        1.7353981554
      105.0000000000        1.7352912635
      105.1000000000        1.7353611394
      105.2000000000        1.7355925107
      105.3000000000        1.7359703937
      105.4000000000        1.7364813003
      105.5000000000        1.7371139112
      105.6000000000        1.7378592425
      105.7000000000        1.7387105359
      105.8000000000        1.7396631229
      105.9000000000        1.7407143940
      106.0000000000        1.7418638241
      106.1000000000        1.7431129238
      106.2000000000        1.7444649943
      106.3000000000        1.7459246526
      106.4000000000        1.7474971801
      106.5000000000        1.7491878496
      106.6000000000        1.7510014456
      106.7000000000        1.7529421463
      106.8000000000        1.7550138075
      106.9000000000        1.7572205087
      107.0000000000        1.7595670971
      107.1000000000        1.7620594627
      107.2000000000        1.7647044014
      107.3000000000        1.7675090431
      107.4000000000        1.7704799189
      107.5000000000        1.7736217977
      107.6000000000        1.7769365116
      107.7000000000        1.7804221122
      107.8000000000        1.7840727441
      107.9000000000        1.7878794519
      108.0000000000        1.7918318196
      108.1000000000        1.7959199920
      108.2000000000        1.8001364561
      108.3000000000        1.8044769926
      108.4000000000        1.8089404313
      108.5000000000        1.8135272038
      108.6000000000        1.8182371007
      108.7000000000        1.8230669611
      108.8000000000        1.8280090795
      108.9000000000        1.8330508519
      109.0000000000        1.8381757588
      109.1000000000        1.8433653899
      109.2000000000        1.8486019570
      109.3000000000        1.8538706639
      109.4000000000        1.8591613758
      109.5000000000        1.8644692572
      109.6000000000        1.8697944176
      109.7000000000        1.8751408728
      109.8000000000        1.8805152380
      109.9000000000        1.8859254664
      110.0000000000        1.8913797571
      110.1000000000        1.8968856466
      110.2000000000        1.9024492579
      110.3000000000        1.9080747211
      110.4000000000        1.9137638352
      110.5000000000        1.9195161019
      110.6000000000        1.9253292788
      110.7000000000        1.9312004933
      110.8000000000        1.9371277376
      110.9000000000        1.9431113111
      111.0000000000        1.9491546730
      111.1000000000        1.9552642845
      111.2000000000        1.9614483410
      111.3000000000        1.9677146799
      111.4000000000        1.9740684616
      111.5000000000        1.9805103180
      111.6000000000        1.9870355420
      111.7000000000        1.9936345474
      111.8000000000        2.0002944277
      111.9000000000        2.0070011053
      112.0000000000        2.0137414020
      112.1000000000        2.0205044554
      112.2000000000        2.0272822205
      112.3000000000        2.0340692147
      112.4000000000        2.0408619224
      112.5000000000        2.0476583046
      112.6000000000        2.0544576715
      112.7000000000        2.0612608910
      112.8000000000        2.0680706735
      112.9000000000        2.0748915671
      113.0000000000        2.0817293645
      113.1000000000        2.0885898674
      113.2000000000        2.0954772677
      113.3000000000        2.1023926489
      113.4000000000        2.1093331357
      113.5000000000        2.1162920208
      113.6000000000        2.1232598665
      113.7000000000        2.1302262286
      113.8000000000        2.1371814352
      113.9000000000        2.1441178682
      114.0000000000        2.1510304405
      114.1000000000        2.1579163359
      114.2000000000        2.1647744004
      114.3000000000        2.1716046305
      114.4000000000        2.1784080330
      114.5000000000        2.1851868761
      114.6000000000        2.1919451256
      114.7000000000        2.1986887398
      114.8000000000        2.2054254624
      114.9000000000        2.2121638676
      115.0000000000        2.2189116982
      115.1000000000        2.2256738910
      115.2000000000        2.2324509128
      115.3000000000        2.2392380088
      115.4000000000        2.2460256473
      115.5000000000        2.2528010440
      115.6000000000        2.2595503301
      115.7000000000        2.2662607878
      115.8000000000        2.2729226277
      115.9000000000        2.2795299389
      116.0000000000        2.2860807025
      116.1000000000        2.2925759843
      116.2000000000        2.2990186248
      116.3000000000        2.3054118953
      116.4000000000        2.3117585100
      116.5000000000        2.3180601982
      116.6000000000        2.3243179010
      116.7000000000        2.3305324934
      116.8000000000        2.3367058247
      116.9000000000        2.3428417743
      117.0000000000        2.3489469653
      117.1000000000        2.3550308389
      117.2000000000        2.3611049532
      117.3000000000        2.3671815246
      117.4000000000        2.3732713705
      117.5000000000        2.3793816066
      117.6000000000        2.3855136493
      117.7000000000        2.3916620987
      117.8000000000        2.3978149813
      117.9000000000        2.4039555052
      118.0000000000        2.4100650442
      118.1000000000        2.4161266767
      118.2000000000        2.4221283805
      118.3000000000        2.4280650129
      118.4000000000        2.4339384767
      118.5000000000        2.4397559468
      118.6000000000        2.4455266323
      118.7000000000        2.4512581302
      118.8000000000        2.4569536045
      118.9000000000        2.4626106374
      119.0000000000        2.4682218433
      119.1000000000        2.4737767027
      119.2000000000        2.4792637833
      119.3000000000        2.4846726004
      119.4000000000        2.4899946203
      119.5000000000        2.4952232613
      119.6000000000        2.5003531938
      119.7000000000        2.5053795532
      119.8000000000        2.5102976449
      119.9000000000        2.5151033301
      120.0000000000        2.5197937945
      120.1000000000        2.5243681365
      120.2000000000        2.5288273030
      120.3000000000        2.5331732268
      120.4000000000        2.5374074001
      120.5000000000        2.5415294075
      120.6000000000        2.5455360196
      120.7000000000        2.5494212687
      120.8000000000        2.5531775445
      120.9000000000        2.5567973439
      121.0000000000        2.5602750485
      121.1000000000        2.5636081084
      121.2000000000        2.5667972029
      121.3000000000        2.5698453608
      121.4000000000        2.5727564063
      121.5000000000        2.5755333010
      121.6000000000        2.5781769354
      121.7000000000        2.5806857156
      121.8000000000        2.5830560064
      121.9000000000        2.5852832150
      122.0000000000        2.5873630977
      122.1000000000        2.5892928236
      122.2000000000        2.5910714912
      122.3000000000        2.5927000951
      122.4000000000        2.5941811883
      122.5000000000        2.5955185193
      122.6000000000        2.5967167751
      122.7000000000        2.5977813918
      122.8000000000        2.5987183222
      122.9000000000        2.5995336874
      123.0000000000        2.6002333142
      123.1000000000        2.6008222108
      123.2000000000        2.6013041156
      123.3000000000        2.6016812551
      123.4000000000        2.6019543843
      123.5000000000        2.6021231127
      123.6000000000        2.6021864089
      123.7000000000        2.6021431590
      123.8000000000        2.6019926817
      123.9000000000        2.6017351371
      124.0000000000        2.6013717641
      124.1000000000        2.6009048848
      124.2000000000        2.6003376493
      124.3000000000        2.5996735552
      124.4000000000        2.5989158567
      124.5000000000        2.5980670231
      124.6000000000        2.5971284313
      124.7000000000        2.5961004252
      124.8000000000        2.5949827687
      124.9000000000        2.5937753726
      125.0000000000        2.5924790698
      125.1000000000        2.5910961973
      125.2000000000        2.5896308144
      125.3000000000        2.5880884971
      125.4000000000        2.5864757776
      125.5000000000        2.5847994097
      125.6000000000        2.5830657110
      125.7000000000        2.5812802053
      125.8000000000        2.5794476673
      125.9000000000        2.5775725161
      126.0000000000        2.5756593960
      126.1000000000        2.5737137584
      126.2000000000        2.5717422888
      126.3000000000        2.5697530853
      126.4000000000        2.5677555688
      126.5000000000        2.5657601782
      126.6000000000        2.5637779529
      126.7000000000        2.5618201141
      126.8000000000        2.5598977127
      126.9000000000        2.5580213665
      127.0000000000        2.5562010812
      127.1000000000        2.5544461595
      127.2000000000        2.5527652062
      127.3000000000        2.5511662181
      127.4000000000        2.5496567017
      127.5000000000        2.5482437431
      127.6000000000        2.5469339807
      127.7000000000        2.5457334928
      127.8000000000        2.5446476614
      127.9000000000        2.5436810736
      128.0000000000        2.5428374935
      128.1000000000        2.5421199031
      128.2000000000        2.5415305945
      128.3000000000        2.5410712963
      128.4000000000        2.5407433274
      128.5000000000        2.5405477766
      128.6000000000        2.5404857285
      128.7000000000        2.5405585292
      128.8000000000        2.5407680321
      128.9000000000        2.5411166936
      129.0000000000        2.5416073824
      129.1000000000        2.5422428502
      129.2000000000        2.5430249318
      129.3000000000        2.5439536506
      129.4000000000        2.5450264639
      129.5000000000        2.5462378794
      129.6000000000        2.5475795987
      129.7000000000        2.5490411982
      129.8000000000        2.5506111784
      129.9000000000        2.5522780998
      130.0000000000        2.5540315013
      130.1000000000        2.5558623858
      130.2000000000        2.5577631935
      130.3000000000        2.5597273303
      130.4000000000        2.5617484367
      130.5000000000        2.5638196479
      130.6000000000        2.5659330918
      130.7000000000        2.5680797965
      130.8000000000        2.5702500540
      130.9000000000        2.5724341360
      131.0000000000        2.5746231237
      131.1000000000        2.5768095653
      131.2000000000        2.5789877195
      131.3000000000        2.5811532868
      131.4000000000        2.5833027055
      131.5000000000        2.5854322252
      131.6000000000        2.5875370263
      131.7000000000        2.5896106293
      131.8000000000        2.5916447463
      131.9000000000        2.5936296045
      132.0000000000        2.5955546354
      132.1000000000        2.5974093143
      132.2000000000        2.5991839087
      132.3000000000        2.6008699624
      132.4000000000        2.6024604762
      132.5000000000        2.6039498485
      132.6000000000        2.6053336781
      132.7000000000        2.6066085280
      132.8000000000        2.6077717453
      132.9000000000        2.6088214144
      133.0000000000        2.6097564559
      133.1000000000        2.6105767779
      133.2000000000        2.6112833250
      133.3000000000        2.6118779036
      133.4000000000        2.6123627831
      133.5000000000        2.6127401776
      133.6000000000        2.6130117704
      133.7000000000        2.6131784101
      133.8000000000        2.6132400075
      133.9000000000        2.6131956407
      134.0000000000        2.6130438042
      134.1000000000        2.6127827614
      134.2000000000        2.6124109314
      134.3000000000        2.6119272560
      134.4000000000        2.6113315065
      134.5000000000        2.6106244750
      134.6000000000        2.6098079706
      134.7000000000        2.6088845520
      134.8000000000        2.6078569771
      134.9000000000        2.6067274465
      135.0000000000        2.6054968176
      135.1000000000        2.6041640069
      135.2000000000        2.6027258001
      135.3000000000        2.6011772212
      135.4000000000        2.5995124663
      135.5000000000        2.5977262069
      135.6000000000        2.5958148934
      135.7000000000        2.5937776329
      135.8000000000        2.5916163522
      135.9000000000        2.5893352165
      136.0000000000        2.5869395389
      136.1000000000        2.5844345653
      136.2000000000        2.5818245144
      136.3000000000        2.5791121025
      136.4000000000        2.5762985925
      136.5000000000        2.5733841965
      136.6000000000        2.5703686466
      136.7000000000        2.5672517440
      136.8000000000        2.5640337718
      136.9000000000        2.5607157042
      137.0000000000        2.5572991632
      137.1000000000        2.5537861279
      137.2000000000        2.5501784745
      137.3000000000        2.5464774886
      137.4000000000        2.5426835309
      137.5000000000        2.5387960044
      137.6000000000        2.5348137160
      137.7000000000        2.5307356381
      137.8000000000        2.5265619379
      137.9000000000        2.5222950121
      138.0000000000        2.5179402592
      138.1000000000        2.5135064507
      138.2000000000        2.5090056934
      138.3000000000        2.5044529914
      138.4000000000        2.4998653604
      138.5000000000        2.4952605777
      138.6000000000        2.4906558614
      138.7000000000        2.4860669477
      138.8000000000        2.4815079400
      138.9000000000        2.4769919693
      139.0000000000        2.4725324309
      139.1000000000        2.4681444504
      139.2000000000        2.4638461667
      139.3000000000        2.4596593154
      139.4000000000        2.4556086408
      139.5000000000        2.4517200194
      139.6000000000        2.4480177527
      139.7000000000        2.4445218636
      139.8000000000        2.4412462685
      139.9000000000        2.4381985034
      140.0000000000        2.4353813286
      140.1000000000        2.4327958499
      140.2000000000        2.4304449803
      140.3000000000        2.4283357135
      140.4000000000        2.4264792075
      140.5000000000        2.4248887531
      140.6000000000        2.4235764771
      140.7000000000        2.4225499440
      140.8000000000        2.4218097792
      140.9000000000        2.4213491426
      141.0000000000        2.4211553284
      141.1000000000        2.4212129590
      141.2000000000        2.4215075893
      141.3000000000        2.4220283690
      141.4000000000        2.4227688323
      141.5000000000        2.4237256788
      141.6000000000        2.4248961685
      141.7000000000        2.4262751665
      141.8000000000        2.4278528682
      141.9000000000        2.4296139629
      142.0000000000        2.4315384963
      142.1000000000        2.4336040567
      142.2000000000        2.4357884106
      142.3000000000        2.4380716445
      142.4000000000        2.4404372262
      142.5000000000        2.4428719253
      142.6000000000        2.4453648723
      142.7000000000        2.4479062176
      142.8000000000        2.4504858697
      142.9000000000        2.4530926828
      143.0000000000        2.4557142703
      143.1000000000        2.4583373613
      143.2000000000        2.4609484253
      143.3000000000        2.4635342438
      143.4000000000        2.4660822097
      143.5000000000        2.4685803157
      143.6000000000        2.4710170099
      143.7000000000        2.4733812234
      143.8000000000        2.4756628052
      143.9000000000        2.4778533334
      144.0000000000        2.4799469777
      144.1000000000        2.4819409871
      144.2000000000        2.4838355157
      144.3000000000        2.4856327478
      144.4000000000        2.4873355321
      144.5000000000        2.4889458949
      144.6000000000        2.4904638578
      144.7000000000        2.4918869281
      144.8000000000        2.4932104270
      144.9000000000        2.4944285310
      145.0000000000        2.4955356402
      145.1000000000        2.4965275774
      145.2000000000        2.4974021854
      145.3000000000        2.4981591472
      145.4000000000        2.4987991587
      145.5000000000        2.4993228351
      145.6000000000        2.4997298020
      145.7000000000        2.5000182786
      145.8000000000        2.5001852426
      145.9000000000        2.5002270343
      146.0000000000        2.5001401300
      146.1000000000        2.4999217948
      146.2000000000        2.4995704172
      146.3000000000        2.4990854740
      146.4000000000        2.4984672395
      146.5000000000        2.4977164456
      146.6000000000        2.4968340531
      146.7000000000        2.4958211731
      146.8000000000        2.4946790864
      146.9000000000        2.4934093120
      147.0000000000        2.4920137477
      147.1000000000        2.4904949065
      147.2000000000        2.4888562408
      147.3000000000        2.4871024548
      147.4000000000        2.4852396856
      147.5000000000        2.4832754099
      147.6000000000        2.4812180016
      147.7000000000        2.4790759430
      147.8000000000        2.4768568340
      147.9000000000        2.4745664831
      148.0000000000        2.4722084122
      148.1000000000        2.4697839826
      148.2000000000        2.4672931101
      148.3000000000        2.4647352847
      148.4000000000        2.4621105301
      148.5000000000        2.4594199595
      148.6000000000        2.4566657625
      148.7000000000        2.4538506502
      148.8000000000        2.4509769448
      148.9000000000        2.4480456195
      149.0000000000        2.4450556560
      149.1000000000        2.4420040709
      149.2000000000        2.4388867939
      149.3000000000        2.4357002904
      149.4000000000        2.4324434843
      149.5000000000        2.4291194044
      149.6000000000        2.4257360645
      149.7000000000        2.4223063312
      149.8000000000        2.4188468084
      149.9000000000        2.4153759628
      150.0000000000        2.4119119098
      150.1000000000        2.4084704182
      150.2000000000        2.4050636426
      150.3000000000        2.4016998560
      150.4000000000        2.3983841337
      150.5000000000        2.3951197428
      150.6000000000        2.3919099404
      150.7000000000        2.3887598399
      150.8000000000        2.3856779023
      150.9000000000        2.3826766165
      151.0000000000        2.3797722260
      151.1000000000        2.3769837481
      151.2000000000        2.3743316504
      151.3000000000        2.3718363874
      151.4000000000        2.3695168521
      151.5000000000        2.3673888170
      151.6000000000        2.3654635898
      151.7000000000        2.3637472019
      151.8000000000        2.3622404752
      151.9000000000        2.3609402763
      152.0000000000        2.3598419348
      152.1000000000        2.3589422291
      152.2000000000        2.3582419443
      152.3000000000        2.3577471386
      152.4000000000        2.3574686931
      152.5000000000        2.3574201866
      152.6000000000        2.3576145757
      152.7000000000        2.3580605828
      152.8000000000        2.3587599343
      152.9000000000        2.3597064558
      153.0000000000        2.3608873820
      153.1000000000        2.3622862542
      153.2000000000        2.3638860625
      153.3000000000        2.3656713629
      153.4000000000        2.3676288352
      153.5000000000        2.3697464669
      153.6000000000        2.3720119058
      153.7000000000        2.3744106802
      153.8000000000        2.3769250791
      153.9000000000        2.3795343011
      154.0000000000        2.3822159600
      154.1000000000        2.3849484302
      154.2000000000        2.3877132459
      154.3000000000        2.3904968575
      154.4000000000        2.3932912970
      154.5000000000        2.3960936087
      154.6000000000        2.3989042467
      154.7000000000        2.4017249305
      154.8000000000        2.4045565791
      154.9000000000        2.4073978620
      155.0000000000        2.4102446762
      155.1000000000        2.4130906063
      155.2000000000        2.4159281321
      155.3000000000        2.4187500429
      155.4000000000        2.4215504124
      155.5000000000        2.4243246956
      155.6000000000        2.4270689634
      155.7000000000        2.4297787326
      155.8000000000        2.4324480084
      155.9000000000        2.4350689889
      156.0000000000        2.4376325728
      156.1000000000        2.4401294980
      156.2000000000        2.4425516934
      156.3000000000        2.4448933100
      156.4000000000        2.4471509821
      156.5000000000        2.4493231833
      156.6000000000        2.4514090055
      156.7000000000        2.4534070080
      156.8000000000        2.4553147873
      156.9000000000        2.4571295498
      157.0000000000        2.4588494185
      157.1000000000        2.4604748080
      157.2000000000        2.4620091877
      157.3000000000        2.4634588515
      157.4000000000        2.4648317190
      157.5000000000        2.4661355026
      157.6000000000        2.4673758084
      157.7000000000        2.4685548487
      157.8000000000        2.4696713393
      157.9000000000        2.4707217779
      158.0000000000        2.4717027116
      158.1000000000        2.4726131190
      158.2000000000        2.4734558961
      158.3000000000        2.4742377467
      158.4000000000        2.4749674106
      158.5000000000        2.4756528562
      158.6000000000        2.4762985573
      158.7000000000        2.4769040056
      158.8000000000        2.4774641096
      158.9000000000        2.4779713312
      159.0000000000        2.4784187416
      159.1000000000        2.4788029404
      159.2000000000        2.4791259492
      159.3000000000        2.4793955341
      159.4000000000        2.4796238895
      159.5000000000        2.4798251275
      159.6000000000        2.4800124987
      159.7000000000        2.4801964391
      159.8000000000        2.4803841922
      159.9000000000        2.4805810230
      160.0000000000        2.4807923470
      160.1000000000        2.4810258300
      160.2000000000        2.4812927019
      160.3000000000        2.4816079266
      160.4000000000        2.4819892348
      160.5000000000        2.4824552899
      160.6000000000        2.4830234728
      160.7000000000        2.4837079515
      160.8000000000        2.4845187044
      160.9000000000        2.4854618055
      161.0000000000        2.4865407211
      161.1000000000        2.4877579210
      161.2000000000        2.4891161229
      161.3000000000        2.4906188326
      161.4000000000        2.4922702009
      161.5000000000        2.4940744319
      161.6000000000        2.4960351278
      161.7000000000        2.4981550398
      161.8000000000        2.5004365408
      161.9000000000        2.5028827737
      162.0000000000        2.5054990576
      162.1000000000        2.5082940051
      162.2000000000        2.5112797178
      162.3000000000        2.5144705782
      162.4000000000        2.5178807567
      162.5000000000        2.5215212699
      162.6000000000        2.5253976349
      162.7000000000        2.5295087321
      162.8000000000        2.5338469808
      162.9000000000        2.5383996573
      163.0000000000        2.5431509033
      163.1000000000        2.5480836427
      163.2000000000        2.5531806887
      163.3000000000        2.5584248795
      163.4000000000        2.5637986545
      163.5000000000        2.5692836125
      163.6000000000        2.5748604374
      163.7000000000        2.5805094130
      163.8000000000        2.5862116078
      163.9000000000        2.5919505313
      164.0000000000        2.5977137531
      164.1000000000        2.6034938236
      164.2000000000        2.6092880028
      164.3000000000        2.6150967463
      164.4000000000        2.6209214676
      164.5000000000        2.6267624581
      164.6000000000        2.6326177603
      164.7000000000        2.6384833070
      164.8000000000        2.6443540254
      164.9000000000        2.6502252368
      165.0000000000        2.6560936740
      165.1000000000        2.6619576682
      165.2000000000        2.6678163778
      165.3000000000        2.6736683046
      165.4000000000        2.6795096393
      165.5000000000        2.6853331103
      165.6000000000        2.6911278524
      165.7000000000        2.6968804172
      165.8000000000        2.7025766481
      165.9000000000        2.7082038639
      166.0000000000        2.7137526967
      166.1000000000        2.7192180296
      166.2000000000        2.7245987681
      166.3000000000        2.7298966042
      166.4000000000        2.7351142969
      166.5000000000        2.7402541021
      166.6000000000        2.7453167837
      166.7000000000        2.7503013100
      166.8000000000        2.7552050825
      166.9000000000        2.7600244357
      167.0000000000        2.7647551859
      167.1000000000        2.7693930894
      167.2000000000        2.7739341843
      167.3000000000        2.7783751167
      167.4000000000        2.7827135567
      167.5000000000        2.7869487013
      167.6000000000        2.7910816905
      167.7000000000        2.7951156896
      167.8000000000        2.7990554388
      167.9000000000        2.8029062768
      168.0000000000        2.8066728473
      168.1000000000        2.8103578563
      168.2000000000        2.8139612793
      168.3000000000        2.8174803460
      168.4000000000        2.8209104181
      168.5000000000        2.8242465723
      168.6000000000        2.8274854351
      168.7000000000        2.8306266997
      168.8000000000        2.8336738465
      168.9000000000        2.8366338470
      169.0000000000        2.8395159816
      169.1000000000        2.8423302049
      169.2000000000        2.8450856318
      169.3000000000        2.8477896314
      169.4000000000        2.8504477273
      169.5000000000        2.8530642042
      169.6000000000        2.8556429799
      169.7000000000        2.8581884040
      169.8000000000        2.8607057276
      169.9000000000        2.8632012134
      170.0000000000        2.8656820380
      170.1000000000        2.8681561654
      170.2000000000        2.8706322770
      170.3000000000        2.8731197070
      170.4000000000        2.8756282238
      170.5000000000        2.8781674548
      170.6000000000        2.8807459207
      170.7000000000        2.8833699722
      170.8000000000        2.8860432937
      170.9000000000        2.8887675619
      171.0000000000        2.8915442594
      171.1000000000        2.8943769288
      171.2000000000        2.8972728981
      171.3000000000        2.9002437484
      171.4000000000        2.9033041990
      171.5000000000        2.9064695133
      171.6000000000        2.9097521903
      171.7000000000        2.9131594314
      171.8000000000        2.9166927431
      171.9000000000        2.9203498157
      172.0000000000        2.9241274631
      172.1000000000        2.9280240935
      172.2000000000        2.9320407010
      172.3000000000        2.9361800525
      172.4000000000        2.9404444361
      172.5000000000        2.9448331939
      172.6000000000        2.9493415549
      172.7000000000        2.9539614688
      172.8000000000        2.9586837372
      172.9000000000        2.9635000514
      173.0000000000        2.9684039341
      173.1000000000        2.9733904270
      173.2000000000        2.9784550295
      173.3000000000        2.9835927176
      173.4000000000        2.9887977471
      173.5000000000        2.9940643883
      173.6000000000        2.9993880416
      173.7000000000        3.0047659039
      173.8000000000        3.0101966599
      173.9000000000        3.0156793079
      174.0000000000        3.0212117136
      174.1000000000        3.0267895972
      174.2000000000        3.0324064462
      174.3000000000        3.0380544492
      174.4000000000        3.0437261276
      174.5000000000        3.0494160486
      174.6000000000        3.0551219351
      174.7000000000        3.0608447219
      174.8000000000        3.0665875853
      174.9000000000        3.0723542824
      175.0000000000        3.0781474076
      175.1000000000        3.0839671408
      175.2000000000        3.0898108135
      175.3000000000        3.0956732728
      175.4000000000        3.1015476994
      175.5000000000        3.1074265014
      175.6000000000        3.1133019488
      175.7000000000        3.1191665163
      175.8000000000        3.1250131326
      175.9000000000        3.1308354879
      176.0000000000        3.1366284182
      176.1000000000        3.1423882281
      176.2000000000        3.1481127771
      176.3000000000        3.1538012447
      176.4000000000        3.1594536009
      176.5000000000        3.1650699284
      176.6000000000        3.1706498165
      176.7000000000        3.1761920489
      176.8000000000        3.1816946972
      176.9000000000        3.1871555567
      177.0000000000        3.1925727097
      177.1000000000        3.1979449190
      177.2000000000        3.2032716605
      177.3000000000        3.2085528164
      177.4000000000        3.2137882046
      177.5000000000        3.2189772490
      177.6000000000        3.2241190478
      177.7000000000        3.2292128711
      177.8000000000        3.2342588943
      177.9000000000        3.2392588291
      178.0000000000        3.2442161559
      178.1000000000        3.2491358326
      178.2000000000        3.2540234340
      178.3000000000        3.2588839129
      178.4000000000        3.2637203368
      178.5000000000        3.2685330347
      178.6000000000        3.2733195029
      178.7000000000        3.2780751251
      178.8000000000        3.2827944218
      178.9000000000        3.2874723709
      179.0000000000        3.2921054034
      179.1000000000        3.2966918740
      179.2000000000        3.3012319797
      179.3000000000        3.3057272689
      179.4000000000        3.3101800096
      179.5000000000        3.3145927166
      179.6000000000        3.3189680627
      179.7000000000        3.3233091530
      179.8000000000        3.3276199029
      179.9000000000        3.3319052477
      180.0000000000        3.3361709312
      180.1000000000        3.3404228722
      180.2000000000        3.3446663085
      180.3000000000        3.3489050541
      180.4000000000        3.3531412397
      180.5000000000        3.3573756854
      180.6000000000        3.3616086678
      180.7000000000        3.3658406521
      180.8000000000        3.3700724917
      180.9000000000        3.3743049618
      181.0000000000        3.3785379589
      181.1000000000        3.3827698054
      181.2000000000        3.3869970451
      181.3000000000        3.3912149017
      181.4000000000        3.3954183422
      181.5000000000        3.3996034307
      181.6000000000        3.4037684328
      181.7000000000        3.4079141404
      181.8000000000        3.4120432400
      181.9000000000        3.4161590339
      182.0000000000        3.4202641046
      182.1000000000        3.4243594566
      182.2000000000        3.4284444220
      182.3000000000        3.4325172810
      182.4000000000        3.4365762151
      182.5000000000        3.4406201006
      182.6000000000        3.4446487804
      182.7000000000        3.4486626578
      182.8000000000        3.4526619138
      182.9000000000        3.4566457767
      183.0000000000        3.4606122663
      183.1000000000        3.4645585053
      183.2000000000        3.4684813519
      183.3000000000        3.4723778968
      183.4000000000        3.4762455838
      183.5000000000        3.4800820447
      183.6000000000        3.4838850187
      183.7000000000        3.4876524963
      183.8000000000        3.4913830943
      183.9000000000        3.4950765306
      184.0000000000        3.4987340056
      184.1000000000        3.5023583469
      184.2000000000        3.5059539366
      184.3000000000        3.5095265805
      184.4000000000        3.5130834639
      184.5000000000        3.5166331777
      184.6000000000        3.5201856384
      184.7000000000        3.5237516974
      184.8000000000        3.5273423611
      184.9000000000        3.5309676900
      185.0000000000        3.5346355527
      185.1000000000        3.5383505524
      185.2000000000        3.5421135248
      185.3000000000        3.5459218684
      185.4000000000        3.5497706730
      185.5000000000        3.5536544106
      185.6000000000        3.5575687369
      185.7000000000        3.5615119403
      185.8000000000        3.5654856521
      185.9000000000        3.5694945899
      186.0000000000        3.5735453224
      186.1000000000        3.5776445605
      186.2000000000        3.5817975056
      186.3000000000        3.5860068428
      186.4000000000        3.5902726842
      186.5000000000        3.5945933709
      186.6000000000        3.5989667385
      186.7000000000        3.6033913612
      186.8000000000        3.6078674032
      186.9000000000        3.6123969163
      187.0000000000        3.6169836250
      187.1000000000        3.6216323814
      187.2000000000        3.6263485512
      187.3000000000        3.6311375092
      187.4000000000        3.6360043707
      187.5000000000        3.6409538470
      187.6000000000        3.6459901351
      187.7000000000        3.6511167728
      187.8000000000        3.6563364728
      187.9000000000        3.6616509735
      188.0000000000        3.6670609930
      188.1000000000        3.6725663434
      188.2000000000        3.6781662146
      188.3000000000        3.6838595873
      188.4000000000        3.6896457214
      188.5000000000        3.6955245659
      188.6000000000        3.7014970294
      188.7000000000        3.7075650676
      188.8000000000        3.7137315702
      188.9000000000        3.7200000536
      189.0000000000        3.7263741813
      189.1000000000        3.7328571872
      189.2000000000        3.7394513392
      189.3000000000        3.7461575987
      189.4000000000        3.7529755686
      189.5000000000        3.7599037252
      189.6000000000        3.7669398564
      189.7000000000        3.7740816089
      189.8000000000        3.7813270604
      189.9000000000        3.7886752310
      190.0000000000        3.7961264413
      190.1000000000        3.8036823986
      190.2000000000        3.8113459238
      190.3000000000        3.8191203275
      190.4000000000        3.8270084580
      190.5000000000        3.8350116440
      190.6000000000        3.8431288708
      190.7000000000        3.8513564453
      190.8000000000        3.8596883234
      190.9000000000        3.8681170482
      191.0000000000        3.8766350335
      191.1000000000        3.8852357841
      191.2000000000        3.8939147657
      191.3000000000        3.9026696484
      191.4000000000        3.9114999101
      191.5000000000        3.9204060311
      191.6000000000        3.9293885389
      191.7000000000        3.9384472325
      191.8000000000        3.9475806932
      191.9000000000        3.9567860746
      192.0000000000        3.9660590683
      192.1000000000        3.9753939652
      192.2000000000        3.9847838081
      192.3000000000        3.9942207181
      192.4000000000        4.0036964548
      192.5000000000        4.0132031564
      192.6000000000        4.0227341012
      192.7000000000        4.0322842728
      192.8000000000        4.0418504932
      192.9000000000        4.0514309622
      193.0000000000        4.0610242720
      193.1000000000        4.0706279363
      193.2000000000        4.0802368293
      193.3000000000        4.0898420261
      193.4000000000        4.0994304333
      193.5000000000        4.1089854100
      193.6000000000        4.1184882825
      193.7000000000        4.1279203862
      193.8000000000        4.1372650954
      193.9000000000        4.1465093480
      194.0000000000        4.1556443704
      194.1000000000        4.1646655369
      194.2000000000        4.1735715349
      194.3000000000        4.1823631990
      194.4000000000        4.1910424252
      194.5000000000        4.1996113608
      194.6000000000        4.2080717980
      194.7000000000        4.2164246884
      194.8000000000        4.2246699026
      194.9000000000        4.2328064167
      195.0000000000        4.2408329244
      195.1000000000        4.2487487704
      195.2000000000        4.2565551053
      195.3000000000        4.2642560540
      195.4000000000        4.2718595097
      195.5000000000        4.2793772118
      195.6000000000        4.2868241442
      195.7000000000        4.2942174581
      195.8000000000        4.3015750864
      195.9000000000        4.3089140811
      196.0000000000        4.3162488255
      196.1000000000        4.3235895257
      196.2000000000        4.3309414318
      196.3000000000        4.3383050311
      196.4000000000        4.3456771706
      196.5000000000        4.3530528277
      196.6000000000        4.3604271074
      196.7000000000        4.3677969703
      196.8000000000        4.3751622827
      196.9000000000        4.3825260178
      197.0000000000        4.3898937141
      197.1000000000        4.3972724791
      197.2000000000        4.4046698698
      197.3000000000        4.4120929124
      197.4000000000        4.4195474021
      197.5000000000        4.4270375215
      197.6000000000        4.4345657494
      197.7000000000        4.4421329960
      197.8000000000        4.4497389147
      197.9000000000        4.4573823712
      198.0000000000        4.4650620526
      198.1000000000        4.4727771848
      198.2000000000        4.4805282812
      198.3000000000        4.4883177785
      198.4000000000        4.4961502994
      198.5000000000        4.5040323081
      198.6000000000        4.5119710871
      198.7000000000        4.5199732222
      198.8000000000        4.5280430336
      198.9000000000        4.5361814687
      199.0000000000        4.5443858350
      199.1000000000        4.5526504577
      199.2000000000        4.5609680697
      199.3000000000        4.5693315343
      199.4000000000        4.5777354335
      199.5000000000        4.5861770978
      199.6000000000        4.5946568308
      199.7000000000        4.6031773445
      199.8000000000        4.6117426789
      199.9000000000        4.6203570124
      200.0000000000        4.6290237059
      200.1000000000        4.6377447338
      200.2000000000        4.6465204784
      200.3000000000        4.6553498015
      200.4000000000        4.6642303142
      200.5000000000        4.6731587987
      200.6000000000        4.6821317615
      200.7000000000        4.6911461178
      200.8000000000        4.7001999280
      200.9000000000        4.7092930740
      201.0000000000        4.7184276298
      201.1000000000        4.7276077086
      201.2000000000        4.7368386939
      201.3000000000        4.7461260559
      201.4000000000        4.7554741264
      201.5000000000        4.7648851866
      201.6000000000        4.7743590621
      201.7000000000        4.7838932462
      201.8000000000        4.7934834723
      201.9000000000        4.8031245356
      202.0000000000        4.8128111211
      202.1000000000        4.8225384033
      202.2000000000        4.8323022884
      202.3000000000        4.8420993096
      202.4000000000        4.8519263010
      202.5000000000        4.8617800240
      202.6000000000        4.8716569084
      202.7000000000        4.8815529971
      202.8000000000        4.8914640561
      202.9000000000        4.9013857235
      203.0000000000        4.9113135910
      203.1000000000        4.9212432137
      203.2000000000        4.9311700937
      203.3000000000        4.9410896749
      203.4000000000        4.9509973311
      203.5000000000        4.9608883493
      203.6000000000        4.9707579876
      203.7000000000        4.9806015859
      203.8000000000        4.9904146069
      203.9000000000        5.0001924603
      204.0000000000        5.0099301483
      204.1000000000        5.0196219528
      204.2000000000        5.0292613811
      204.3000000000        5.0388413355
      204.4000000000        5.0483543543
      204.5000000000        5.0577927724
      204.6000000000        5.0671487123
      204.7000000000        5.0764138445
      204.8000000000        5.0855789575
      204.9000000000        5.0946336260
      205.0000000000        5.1035663621
      205.1000000000        5.1123654229
      205.2000000000        5.1210201722
      205.3000000000        5.1295227644
      205.4000000000        5.1378698515
      205.5000000000        5.1460638122
      205.6000000000        5.1541129373
      205.7000000000        5.1620303191
      205.8000000000        5.1698316892
      205.9000000000        5.1775327800
      206.0000000000        5.1851468398
      206.1000000000        5.1926829487
      206.2000000000        5.2001456350
      206.3000000000        5.2075359575
      206.4000000000        5.2148536754
      206.5000000000        5.2220997891
      206.6000000000        5.2292786871
      206.7000000000        5.2363993488
      206.8000000000        5.2434753549
      206.9000000000        5.2505237423
      207.0000000000        5.2575629731
      207.1000000000        5.2646104389
      207.2000000000        5.2716800809
      207.3000000000        5.2787807634
      207.4000000000        5.2859158794
      207.5000000000        5.2930842670
      207.6000000000        5.3002820750
      207.7000000000        5.3075049845
      207.8000000000        5.3147502539
      207.9000000000        5.3220182293
      208.0000000000        5.3293131072
      208.1000000000        5.3366428306
      208.2000000000        5.3440181560
      208.3000000000        5.3514511411
      208.4000000000        5.3589534612
      208.5000000000        5.3665349565
      208.6000000000        5.3742026721
      208.7000000000        5.3819604747
      208.8000000000        5.3898092346
      208.9000000000        5.3977475057
      209.0000000000        5.4057725676
      209.1000000000        5.4138816095
      209.2000000000        5.4220727874
      209.3000000000        5.4303459090
      209.4000000000        5.4387026051
      209.5000000000        5.4471459534
      209.6000000000        5.4556796669
      209.7000000000        5.4643070886
      209.8000000000        5.4730302765
      209.9000000000        5.4818494062
      210.0000000000        5.4907625888
      210.1000000000        5.4997660853
      210.2000000000        5.5088548356
      210.3000000000        5.5180231936
      210.4000000000        5.5272657438
      210.5000000000        5.5365780587
      210.6000000000        5.5459572690
      210.7000000000        5.5554023820
      210.8000000000        5.5649143493
      210.9000000000        5.5744959194
      211.0000000000        5.5841512975
      211.1000000000        5.5938856251
      211.2000000000        5.6037043032
      211.3000000000        5.6136122369
      211.4000000000        5.6236131479
      211.5000000000        5.6337091216
      211.6000000000        5.6439004951
      211.7000000000        5.6541861212
      211.8000000000        5.6645639500
      211.9000000000        5.6750317848
      212.0000000000        5.6855880164
      212.1000000000        5.6962321492
      212.2000000000        5.7069649922
      212.3000000000        5.7177884754
      212.4000000000        5.7287051526
      212.5000000000        5.7397175256
      212.6000000000        5.7508273541
      212.7000000000        5.7620351273
      212.8000000000        5.7733398271
      212.9000000000        5.7847390330
      213.0000000000        5.7962293308
      213.1000000000        5.8078069289
      213.2000000000        5.8194683787
      213.3000000000        5.8312112967
      213.4000000000        5.8430349693
      213.5000000000        5.8549406823
      213.6000000000        5.8669316148
      213.7000000000        5.8790122423
      213.8000000000        5.8911873397
      213.9000000000        5.9034608565
      214.0000000000        5.9158349779
      214.1000000000        5.9283096320
      214.2000000000        5.9408825544
      214.3000000000        5.9535498564
      214.4000000000        5.9663068868
      214.5000000000        5.9791490846
      214.6000000000        5.9920725131
      214.7000000000        6.0050738927
      214.8000000000        6.0181501747
      214.9000000000        6.0312978782
      215.0000000000        6.0445125000
      215.1000000000        6.0577882286
      215.2000000000        6.0711180437
      215.3000000000        6.0844941613
      215.4000000000        6.0979087230
      215.5000000000        6.1113545965
      215.6000000000        6.1248261033
      215.7000000000        6.1383194607
      215.8000000000        6.1518327825
      215.9000000000        6.1653656247
      216.0000000000        6.1789181995
      216.1000000000        6.1924904122
      216.2000000000        6.2060808515
      216.3000000000        6.2196859105
      216.4000000000        6.2332993339
      216.5000000000        6.2469124961
      216.6000000000        6.2605154749
      216.7000000000        6.2740986227
      216.8000000000        6.2876541691
      216.9000000000        6.3011774574
      217.0000000000        6.3146675234
      217.1000000000        6.3281267958
      217.2000000000        6.3415598356
      217.3000000000        6.3549713949
      217.4000000000        6.3683644091
      217.5000000000        6.3817385953
      217.6000000000        6.3950900681
      217.7000000000        6.4084121141
      217.8000000000        6.4216970024
      217.9000000000        6.4349383539
      218.0000000000        6.4481332547
      218.1000000000        6.4612833043
      218.2000000000        6.4743942285
      218.3000000000        6.4874742714
      218.4000000000        6.5005319421
      218.5000000000        6.5135737777
      218.6000000000        6.5266027396
      218.7000000000        6.5396177417
      218.8000000000        6.5526145117
      218.9000000000        6.5655875174
      219.0000000000        6.5785322672
      219.1000000000        6.5914471868
      219.2000000000        6.6043345112
      219.3000000000        6.6172000279
      219.4000000000        6.6300518479
      219.5000000000        6.6428985969
      219.6000000000        6.6557475276
      219.7000000000        6.6686030554
      219.8000000000        6.6814660685
      219.9000000000        6.6943341078
      220.0000000000        6.7072022610
      220.1000000000        6.7200644538
      220.2000000000        6.7329147818
      220.3000000000        6.7457485513
      220.4000000000        6.7585628306
      220.5000000000        6.7713564874
      220.6000000000        6.7841298549
      220.7000000000        6.7968842338
      220.8000000000        6.8096213941
      220.9000000000        6.8223431588
      221.0000000000        6.8350510989
      221.1000000000        6.8477463542
      221.2000000000        6.8604295855
      221.3000000000        6.8731010500
      221.4000000000        6.8857607859
      221.5000000000        6.8984088874
      221.6000000000        6.9110458376
      221.7000000000        6.9236728122
      221.8000000000        6.9362918210
      221.9000000000        6.9489055658
      222.0000000000        6.9615169960
      222.1000000000        6.9741286760
      222.2000000000        6.9867421755
      222.3000000000        6.9993576813
      222.4000000000        7.0119739493
      222.5000000000        7.0245886212
      222.6000000000        7.0371988269
      222.7000000000        7.0498019226
      222.8000000000        7.0623961806
      222.9000000000        7.0749812673
      223.0000000000        7.0875584172
      223.1000000000        7.1001302914
      223.2000000000        7.1127005742
      223.3000000000        7.1252733932
      223.4000000000        7.1378526726
      223.5000000000        7.1504415372
      223.6000000000        7.1630418655
      223.7000000000        7.1756540430
      223.8000000000        7.1882769118
      223.9000000000        7.2009079049
      224.0000000000        7.2135433767
      224.1000000000        7.2261791739
      224.2000000000        7.2388114555
      224.3000000000        7.2514376763
      224.4000000000        7.2640575197
      224.5000000000        7.2766734991
      224.6000000000        7.2892909783
      224.7000000000        7.3019175022
      224.8000000000        7.3145615344
      224.9000000000        7.3272309016
      225.0000000000        7.3399313643
      225.1000000000        7.3526657072
      225.2000000000        7.3654335923
      225.3000000000        7.3782321972
      225.4000000000        7.3910574465
      225.5000000000        7.4039054734
      225.6000000000        7.4167738678
      225.7000000000        7.4296623121
      225.8000000000        7.4425724162
      225.9000000000        7.4555068554
      226.0000000000        7.4684681749
      226.1000000000        7.4814577141
      226.2000000000        7.4944750086
      226.3000000000        7.5075178239
      226.4000000000        7.5205827570
      226.5000000000        7.5336661765
      226.6000000000        7.5467651884
      226.7000000000        7.5598783480
      226.8000000000        7.5730059632
      226.9000000000        7.5861499875
      227.0000000000        7.5993135900
      227.1000000000        7.6125005217
      227.2000000000        7.6257144011
      227.3000000000        7.6389580501
      227.4000000000        7.6522329837
      227.5000000000        7.6655391034
      227.6000000000        7.6788746550
      227.7000000000        7.6922365792
      227.8000000000        7.7056213917
      227.9000000000        7.7190265336
      228.0000000000        7.7324518163
      228.1000000000        7.7459004798
      228.2000000000        7.7593795435
      228.3000000000        7.7728993483
      228.4000000000        7.7864722762
      228.5000000000        7.8001107502
      228.6000000000        7.8138249537
      228.7000000000        7.8276210232
      228.8000000000        7.8415003393
      228.9000000000        7.8554600617
      229.0000000000        7.8694946155
      229.1000000000        7.8835977009
      229.2000000000        7.8977642924
      229.3000000000        7.9119920559
      229.4000000000        7.9262817422
      229.5000000000        7.9406365141
      229.6000000000        7.9550604953
      229.7000000000        7.9695569470
      229.8000000000        7.9841265423
      229.9000000000        7.9987662566
      230.0000000000        8.0134692613
      230.1000000000        8.0282258050
      230.2000000000        8.0430246981
      230.3000000000        8.0578549252
      230.4000000000        8.0727070091
      230.5000000000        8.0875738706
      230.6000000000        8.1024509731
      230.7000000000        8.1173356833
      230.8000000000        8.1322260579
      230.9000000000        8.1471195204
      231.0000000000        8.1620119267
      231.1000000000        8.1768972861
      231.2000000000        8.1917680927
      231.3000000000        8.2066160121
      231.4000000000        8.2214326695
      231.5000000000        8.2362103603
      231.6000000000        8.2509425458
      231.7000000000        8.2656240054
      231.8000000000        8.2802505772
      231.9000000000        8.2948185888
      232.0000000000        8.3093242542
      232.1000000000        8.3237633422
      232.2000000000        8.3381312503
      232.3000000000        8.3524233804
      232.4000000000        8.3666355376
      232.5000000000        8.3807641197
      232.6000000000        8.3948059960
      232.7000000000        8.4087581810
      232.8000000000        8.4226175391
      232.9000000000        8.4363807461
      233.0000000000        8.4500446446
      233.1000000000        8.4636069568
      233.2000000000        8.4770671009
      233.3000000000        8.4904267872
      233.4000000000        8.5036900718
      233.5000000000        8.5168627345
      233.6000000000        8.5299511215
      233.7000000000        8.5429608179
      233.8000000000        8.5558955988
      233.9000000000        8.5687570331
      234.0000000000        8.5815448525
      234.1000000000        8.5942578953
      234.2000000000        8.6068952149
      234.3000000000        8.6194569082
      234.4000000000        8.6319443812
      234.5000000000        8.6443600250
      234.6000000000        8.6567065044
      234.7000000000        8.6689859795
      234.8000000000        8.6811995616
      234.9000000000        8.6933471810
      235.0000000000        8.7054278732
      235.1000000000        8.7174403395
      235.2000000000        8.7293835333
      235.3000000000        8.7412571052
      235.4000000000        8.7530616155
      235.5000000000        8.7647985415
      235.6000000000        8.7764701833
      235.7000000000        8.7880795305
      235.8000000000        8.7996301146
      235.9000000000        8.8111257999
      236.0000000000        8.8225705263
      236.1000000000        8.8339679863
      236.2000000000        8.8453212749
      236.3000000000        8.8566326146
      236.4000000000        8.8679032952
      236.5000000000        8.8791339569
      236.6000000000        8.8903252373
      236.7000000000        8.9014786374
      236.8000000000        8.9125973169
      236.9000000000        8.9236864902
      237.0000000000        8.9347531992
      237.1000000000        8.9458054395
      237.2000000000        8.9568508520
      237.3000000000        8.9678953763
      237.4000000000        8.9789423102
      237.5000000000        8.9899920946
      237.6000000000        9.0010428932
      237.7000000000        9.0120917862
      237.8000000000        9.0231362422
      237.9000000000        9.0341754980
      238.0000000000        9.0452115216
      238.1000000000        9.0562493587
      238.2000000000        9.0672967691
      238.3000000000        9.0783632523
      238.4000000000        9.0894587320
      238.5000000000        9.1005922498
      238.6000000000        9.1117709727
      238.7000000000        9.1229996917
      238.8000000000        9.1342808768
      238.9000000000        9.1456152265
      239.0000000000        9.1570026721
      239.1000000000        9.1684436743
      239.2000000000        9.1799406177
      239.3000000000        9.1914989996
      239.4000000000        9.2031281244
      239.5000000000        9.2148411126
      239.6000000000        9.2266541811
      239.7000000000        9.2385852667
      239.8000000000        9.2506521565
      239.9000000000        9.2628704403
      240.0000000000        9.2752517772
      240.1000000000        9.2878030354
      240.2000000000        9.3005266251
      240.3000000000        9.3134219036
      240.4000000000        9.3264871622
      240.5000000000        9.3397216113
      240.6000000000        9.3531268632
      240.7000000000        9.3667074751
      240.8000000000        9.3804703122
      240.9000000000        9.3944229244
      241.0000000000        9.4085715754
      241.1000000000        9.4229196400
      241.2000000000        9.4374668014
      241.3000000000        9.4522092335
      241.4000000000        9.4671408409
      241.5000000000        9.4822553486
      241.6000000000        9.4975485119
      241.7000000000        9.5130194628
      241.8000000000        9.5286706053
      241.9000000000        9.5445061730
      242.0000000000        9.5605299845
      242.1000000000        9.5767429624
      242.2000000000        9.5931409663
      242.3000000000        9.6097135245
      242.4000000000        9.6264439278
      242.5000000000        9.6433107159
      242.6000000000        9.6602900974
      242.7000000000        9.6773585756
      242.8000000000        9.6944951178
      242.9000000000        9.7116824612
      243.0000000000        9.7289074477
      243.1000000000        9.7461605205
      243.2000000000        9.7634346686
      243.3000000000        9.7807241398
      243.4000000000        9.7980232259
      243.5000000000        9.8153253560
      243.6000000000        9.8326226537
      243.7000000000        9.8499059956
      243.8000000000        9.8671655031
      243.9000000000        9.8843913150
      244.0000000000        9.9015745024
      244.1000000000        9.9187079603
      244.2000000000        9.9357870982
      244.3000000000        9.9528101392
      244.4000000000        9.9697779058
      244.5000000000        9.9866931109
      244.6000000000       10.0035593137
      244.7000000000       10.0203797741
      244.8000000000       10.0371564370
      244.9000000000       10.0538892494
      245.0000000000       10.0705759694
      245.1000000000       10.0872125283
      245.2000000000       10.1037938343
      245.3000000000       10.1203147227
      245.4000000000       10.1367706762
      245.5000000000       10.1531580811
      245.6000000000       10.1694739883
      245.7000000000       10.1857155415
      245.8000000000       10.2018793271
      245.9000000000       10.2179609165
      246.0000000000       10.2339547362
      246.1000000000       10.2498543293
      246.2000000000       10.2656529390
      246.3000000000       10.2813443237
      246.4000000000       10.2969235613
      246.5000000000       10.3123877729
      246.6000000000       10.3277366170
      246.7000000000       10.3429724931
      246.8000000000       10.3581003986
      246.9000000000       10.3731274493
      247.0000000000       10.3880621263
      247.1000000000       10.4029133398
      247.2000000000       10.4176893828
      247.3000000000       10.4323968559
      247.4000000000       10.4470396910
      247.5000000000       10.4616184814
      247.6000000000       10.4761303517
      247.7000000000       10.4905695233
      247.8000000000       10.5049285483
      247.9000000000       10.5191999722
      248.0000000000       10.5333780095
      248.1000000000       10.5474597774
      248.2000000000       10.5614457088
      248.3000000000       10.5753390981
      248.4000000000       10.5891449558
      248.5000000000       10.6028685979
      248.6000000000       10.6165144195
      248.7000000000       10.6300851906
      248.8000000000       10.6435820310
      248.9000000000       10.6570049649
      249.0000000000       10.6703537688
      249.1000000000       10.6836286660
      249.2000000000       10.6968307098
      249.3000000000       10.7099617571
      249.4000000000       10.7230243156
      249.5000000000       10.7360214966
      249.6000000000       10.7489571235
      249.7000000000       10.7618358645
      249.8000000000       10.7746632262
      249.9000000000       10.7874453518
      250.0000000000       10.8001886901
      250.1000000000       10.8128996568
      250.2000000000       10.8255844223
      250.3000000000       10.8382489527
      250.4000000000       10.8508993525
      250.5000000000       10.8635423871
      250.6000000000       10.8761859066
      250.7000000000       10.8888388948
      250.8000000000       10.9015110534
      250.9000000000       10.9142119950
      251.0000000000       10.9269503252
      251.1000000000       10.9397328689
      251.2000000000       10.9525643067
      251.3000000000       10.9654474656
      251.4000000000       10.9783842279
      251.5000000000       10.9913767322
      251.6000000000       11.0044284360
      251.7000000000       11.0175447865
      251.8000000000       11.0307334532
      251.9000000000       11.0440043033
      252.0000000000       11.0573691152
      252.1000000000       11.0708410950
      252.2000000000       11.0844341772
      252.3000000000       11.0981620581
      252.4000000000       11.1120369055
      252.5000000000       11.1260678461
      252.6000000000       11.1402595673
      252.7000000000       11.1546114716
      252.8000000000       11.1691177149
      252.9000000000       11.1837682442
      253.0000000000       11.1985506849
      253.1000000000       11.2134526225
      253.2000000000       11.2284636321
      253.3000000000       11.2435764737
      253.4000000000       11.2587871309
      253.5000000000       11.2740936843
      253.6000000000       11.2894943687
      253.7000000000       11.3049855147
      253.8000000000       11.3205601183
      253.9000000000       11.3362074722
      254.0000000000       11.3519137575
      254.1000000000       11.3676632724
      254.2000000000       11.3834399142
      254.3000000000       11.3992285739
      254.4000000000       11.4150160943
      254.5000000000       11.4307915806
      254.6000000000       11.4465461736
      254.7000000000       11.4622725337
      254.8000000000       11.4779643354
      254.9000000000       11.4936158113
      255.0000000000       11.5092213057
      255.1000000000       11.5247748778
      255.2000000000       11.5402700684
      255.3000000000       11.5556999198
      255.4000000000       11.5710572351
      255.5000000000       11.5863349889
      255.6000000000       11.6015267701
      255.7000000000       11.6166271325
      255.8000000000       11.6316317498
      255.9000000000       11.6465373465
      256.0000000000       11.6613414571
      256.1000000000       11.6760421105
      256.2000000000       11.6906375134
      256.3000000000       11.7051257888
      256.4000000000       11.7195048120
      256.5000000000       11.7337722143
      256.6000000000       11.7479256169
      256.7000000000       11.7619629679
      256.8000000000       11.7758829465
      256.9000000000       11.7896853226
      257.0000000000       11.8033712065
      257.1000000000       11.8169431755
      257.2000000000       11.8304051564
      257.3000000000       11.8437620666
      257.4000000000       11.8570192764
      257.5000000000       11.8701818633
      257.6000000000       11.8832538284
      257.7000000000       11.8962373990
      257.8000000000       11.9091326019
      257.9000000000       11.9219372719
      258.0000000000       11.9346475535
      258.1000000000       11.9472587666
      258.2000000000       11.9597663752
      258.3000000000       11.9721667962
      258.4000000000       11.9844579126
      258.5000000000       11.9966392860
      258.6000000000       12.0087121199
      258.7000000000       12.0206790282
      258.8000000000       12.0325436903
      258.9000000000       12.0443105175
      259.0000000000       12.0559844399
      259.1000000000       12.0675708179
      259.2000000000       12.0790753661
      259.3000000000       12.0905039412
      259.4000000000       12.1018621082
      259.5000000000       12.1131546445
      259.6000000000       12.1243851070
      259.7000000000       12.1355556215
      259.8000000000       12.1466669651
      259.9000000000       12.1577189942
      260.0000000000       12.1687112652
      260.1000000000       12.1796437201
      260.2000000000       12.1905172111
      260.3000000000       12.2013337129
      260.4000000000       12.2120962044
      260.5000000000       12.2228083423
      260.6000000000       12.2334740988
      260.7000000000       12.2440974724
      260.8000000000       12.2546822635
      260.9000000000       12.2652318384
      261.0000000000       12.2757488381
      261.1000000000       12.2862348829
      261.2000000000       12.2966903953
      261.3000000000       12.3071146617
      261.4000000000       12.3175061772
      261.5000000000       12.3278632573
      261.6000000000       12.3381848760
      261.7000000000       12.3484716524
      261.8000000000       12.3587268111
      261.9000000000       12.3689568100
      262.0000000000       12.3791713229
      262.1000000000       12.3893824638
      262.2000000000       12.3996034637
      262.3000000000       12.4098472438
      262.4000000000       12.4201253186
      262.5000000000       12.4304472821
      262.6000000000       12.4408209214
      262.7000000000       12.4512528628
      262.8000000000       12.4617495420
      262.9000000000       12.4723181804
      263.0000000000       12.4829674351
      263.1000000000       12.4937074961
      263.2000000000       12.5045496693
      263.3000000000       12.5155056415
      263.4000000000       12.5265866341
      263.5000000000       12.5378025750
      263.6000000000       12.5491614229
      263.7000000000       12.5606688478
      263.8000000000       12.5723284236
      263.9000000000       12.5841422984
      264.0000000000       12.5961121418
      264.1000000000       12.6082401637
      264.2000000000       12.6205300372
      264.3000000000       12.6329874873
      264.4000000000       12.6456202833
      264.5000000000       12.6584375976
      264.6000000000       12.6714490030
      264.7000000000       12.6846633970
      264.8000000000       12.6980879237
      264.9000000000       12.7117269125
      265.0000000000       12.7255810313
      265.1000000000       12.7396468910
      265.2000000000       12.7539171246
      265.3000000000       12.7683808286
      265.4000000000       12.7830243840
      265.5000000000       12.7978327071
      265.6000000000       12.8127906974
      265.7000000000       12.8278843845
      265.8000000000       12.8431013782
      265.9000000000       12.8584306098
      266.0000000000       12.8738616633
      266.1000000000       12.8893840855
      266.2000000000       12.9049869870
      266.3000000000       12.9206590450
      266.4000000000       12.9363887825
      266.5000000000       12.9521648596
      266.6000000000       12.9679761886
      266.7000000000       12.9838118826
      266.8000000000       12.9996611340
      266.9000000000       13.0155131182
      267.0000000000       13.0313570049
      267.1000000000       13.0471821443
      267.2000000000       13.0629784481
      267.3000000000       13.0787369020
      267.4000000000       13.0944500250
      267.5000000000       13.1101120678
      267.6000000000       13.1257188264
      267.7000000000       13.1412671324
      267.8000000000       13.1567542073
      267.9000000000       13.1721771190
      268.0000000000       13.1875325265
      268.1000000000       13.2028167823
      268.2000000000       13.2180263238
      268.3000000000       13.2331581630
      268.4000000000       13.2482102335
      268.5000000000       13.2631814106
      268.6000000000       13.2780711685
      268.7000000000       13.2928790221
      268.8000000000       13.3076040173
      268.9000000000       13.3222444905
      269.0000000000       13.3367981490
      269.1000000000       13.3512623386
      269.2000000000       13.3656343147
      269.3000000000       13.3799114138
      269.4000000000       13.3940911687
      269.5000000000       13.4081714742
      269.6000000000       13.4221508460
      269.7000000000       13.4360287771
      269.8000000000       13.4498060992
      269.9000000000       13.4634852223
      270.0000000000       13.4770700952
      270.1000000000       13.4905657562
      270.2000000000       13.5039774173
      270.3000000000       13.5173093205
      270.4000000000       13.5305637256
      270.5000000000       13.5437404654
      270.6000000000       13.5568372902
      270.7000000000       13.5698509394
      270.8000000000       13.5827785892
      270.9000000000       13.5956192042
      271.0000000000       13.6083743652
      271.1000000000       13.6210483274
      271.2000000000       13.6336473057
      271.3000000000       13.6461782327
      271.4000000000       13.6586474061
      271.5000000000       13.6710594603
      271.6000000000       13.6834169345
      271.7000000000       13.6957204497
      271.8000000000       13.7079692897
      271.9000000000       13.7201621059
      272.0000000000       13.7322975402
      272.1000000000       13.7443746380
      272.2000000000       13.7563930954
      272.3000000000       13.7683533430
      272.4000000000       13.7802565354
      272.5000000000       13.7921045060
      272.6000000000       13.8038996636
      272.7000000000       13.8156447904
      272.8000000000       13.8273427295
      272.9000000000       13.8389960754
      273.0000000000       13.8506069964
      273.1000000000       13.8621773704
      273.2000000000       13.8737092208
      273.3000000000       13.8852052956
      273.4000000000       13.8966695601
      273.5000000000       13.9081073774
      273.6000000000       13.9195252482
      273.7000000000       13.9309301179
      273.8000000000       13.9423284211
      273.9000000000       13.9537251620
      274.0000000000       13.9651233482
      274.1000000000       13.9765239622
      274.2000000000       13.9879264285
      274.3000000000       13.9993293429
      274.4000000000       14.0107311970
      274.5000000000       14.0221309332
      274.6000000000       14.0335283143
      274.7000000000       14.0449241727
      274.8000000000       14.0563205797
      274.9000000000       14.0677209163
      275.0000000000       14.0791298035
      275.1000000000       14.0905528599
      275.2000000000       14.1019963056
      275.3000000000       14.1134664230
      275.4000000000       14.1249689031
      275.5000000000       14.1365081967
      275.6000000000       14.1480871035
      275.7000000000       14.1597068529
      275.8000000000       14.1713677393
      275.9000000000       14.1830700849
      276.0000000000       14.1948151447
      276.1000000000       14.2066057014
      276.2000000000       14.2184462540
      276.3000000000       14.2303427627
      276.4000000000       14.2423019224
      276.5000000000       14.2543300798
      276.6000000000       14.2664321227
      276.7000000000       14.2786107236
      276.8000000000       14.2908661464
      276.9000000000       14.3031965891
      277.0000000000       14.3155988778
      277.1000000000       14.3280692622
      277.2000000000       14.3406040723
      277.3000000000       14.3532000701
      277.4000000000       14.3658544317
      277.5000000000       14.3785643528
      277.6000000000       14.3913263840
      277.7000000000       14.4041358039
      277.8000000000       14.4169864022
      277.9000000000       14.4298708994
      278.0000000000       14.4427818820
      278.1000000000       14.4557129333
      278.2000000000       14.4686596182
      278.3000000000       14.4816200281
      278.4000000000       14.4945946833
      278.5000000000       14.5075857564
      278.6000000000       14.5205958709
      278.7000000000       14.5336268764
      278.8000000000       14.5466789651
      278.9000000000       14.5597503464
      279.0000000000       14.5728375042
      279.1000000000       14.5859358961
      279.2000000000       14.5990407949
      279.3000000000       14.6121479361
      279.4000000000       14.6252537679
      279.5000000000       14.6383553581
      279.6000000000       14.6514501792
      279.7000000000       14.6645359691
      279.8000000000       14.6776106990
      279.9000000000       14.6906725544
      280.0000000000       14.7037198390
      280.1000000000       14.7167507981
      280.2000000000       14.7297634361
      280.3000000000       14.7427554258
      280.4000000000       14.7557241574
      280.5000000000       14.7686669524
      280.6000000000       14.7815814094
      280.7000000000       14.7944658154
      280.8000000000       14.8073195111
      280.9000000000       14.8201430938
      281.0000000000       14.8329383679
      281.1000000000       14.8457080461
      281.2000000000       14.8584553311
      281.3000000000       14.8711835343
      281.4000000000       14.8838958341
      281.5000000000       14.8965951951
      281.6000000000       14.9092843943
      281.7000000000       14.9219660820
      281.8000000000       14.9346428284
      281.9000000000       14.9473171270
      282.0000000000       14.9599913439
      282.1000000000       14.9726676182
      282.2000000000       14.9853477374
      282.3000000000       14.9980330251
      282.4000000000       15.0107242641
      282.5000000000       15.0234216483
      282.6000000000       15.0361247558
      282.7000000000       15.0488325618
      282.8000000000       15.0615435579
      282.9000000000       15.0742560322
      283.0000000000       15.0869684849
      283.1000000000       15.0996800718
      283.2000000000       15.1123909379
      283.3000000000       15.1251023541
      283.4000000000       15.1378166606
      283.5000000000       15.1505370626
      283.6000000000       15.1632673409
      283.7000000000       15.1760115323
      283.8000000000       15.1887736251
      283.9000000000       15.2015572994
      284.0000000000       15.2143657115
      284.1000000000       15.2272013030
      284.2000000000       15.2400656363
      284.3000000000       15.2529593320
      284.4000000000       15.2658822282
      284.5000000000       15.2788338309
      284.6000000000       15.2918139741
      284.7000000000       15.3048234612
      284.8000000000       15.3178644315
      284.9000000000       15.3309402974
      285.0000000000       15.3440552594
      285.1000000000       15.3572135320
      285.2000000000       15.3704184896
      285.3000000000       15.3836719849
      285.4000000000       15.3969740729
      285.5000000000       15.4103232532
      285.6000000000       15.4237171270
      285.7000000000       15.4371531690
      285.8000000000       15.4506292947
      285.9000000000       15.4641440485
      286.0000000000       15.4776964577
      286.1000000000       15.4912857264
      286.2000000000       15.5049109381
      286.3000000000       15.5185708743
      286.4000000000       15.5322640030
      286.5000000000       15.5459886514
      286.6000000000       15.5597433042
      286.7000000000       15.5735268861
      286.8000000000       15.5873388638
      286.9000000000       15.6011791077
      287.0000000000       15.6150476266
      287.1000000000       15.6289443611
      287.2000000000       15.6428691329
      287.3000000000       15.6568216720
      287.4000000000       15.6708015807
      287.5000000000       15.6848081797
      287.6000000000       15.6988403079
      287.7000000000       15.7128961629
      287.8000000000       15.7269731926
      287.9000000000       15.7410680125
      288.0000000000       15.7551764049
      288.1000000000       15.7692935162
      288.2000000000       15.7834142928
      288.3000000000       15.7975340212
      288.4000000000       15.8116487539
      288.5000000000       15.8257554885
      288.6000000000       15.8398521174
      288.7000000000       15.8539372011
      288.8000000000       15.8680095846
      288.9000000000       15.8820678857
      289.0000000000       15.8961099816
      289.1000000000       15.9101326609
      289.2000000000       15.9241315115
      289.3000000000       15.9381009948
      289.4000000000       15.9520346698
      289.5000000000       15.9659256467
      289.6000000000       15.9797673398
      289.7000000000       15.9935543898
      289.8000000000       16.0072834437
      289.9000000000       16.0209535430
      290.0000000000       16.0345660941
      290.1000000000       16.0481245344
      290.2000000000       16.0616337686
      290.3000000000       16.0750994058
      290.4000000000       16.0885269032
      290.5000000000       16.1019208186
      290.6000000000       16.1152843417
      290.7000000000       16.1286191558
      290.8000000000       16.1419255789
      290.9000000000       16.1552029282
      291.0000000000       16.1684500700
      291.1000000000       16.1816661102
      291.2000000000       16.1948511134
      291.3000000000       16.2080066739
      291.4000000000       16.2211361137
      291.5000000000       16.2342442235
      291.6000000000       16.2473366283
      291.7000000000       16.2604190032
      291.8000000000       16.2734963443
      291.9000000000       16.2865724095
      292.0000000000       16.2996494224
      292.1000000000       16.3127281555
      292.2000000000       16.3258084618
      292.3000000000       16.3388901186
      292.4000000000       16.3519736533
      292.5000000000       16.3650608181
      292.6000000000       16.3781545916
      292.7000000000       16.3912588184
      292.8000000000       16.4043776885
      292.9000000000       16.4175152150
      293.0000000000       16.4306748237
      293.1000000000       16.4438591416
      293.2000000000       16.4570700416
      293.3000000000       16.4703088754
      293.4000000000       16.4835767431
      293.5000000000       16.4968746274
      293.6000000000       16.5102033373
      293.7000000000       16.5235633479
      293.8000000000       16.5369546976
      293.9000000000       16.5503769997
      294.0000000000       16.5638295448
      294.1000000000       16.5773114360
      294.2000000000       16.5908217952
      294.3000000000       16.6043600329
      294.4000000000       16.6179261352
      294.5000000000       16.6315208611
      294.6000000000       16.6451457676
      294.7000000000       16.6588030698
      294.8000000000       16.6724954147
      294.9000000000       16.6862256434
      295.0000000000       16.6999965798
      295.1000000000       16.7138108692
      295.2000000000       16.7276709084
      295.3000000000       16.7415789252
      295.4000000000       16.7555371994
      295.5000000000       16.7695483188
      295.6000000000       16.7836152992
      295.7000000000       16.7977414433
      295.8000000000       16.8119299525
      295.9000000000       16.8261834395
      296.0000000000       16.8405035511
      296.1000000000       16.8548908108
      296.2000000000       16.8693447339
      296.3000000000       16.8838641323
      296.4000000000       16.8984474411
      296.5000000000       16.9130929161
      296.6000000000       16.9277986710
      296.7000000000       16.9425626262
      296.8000000000       16.9573825125
      296.9000000000       16.9722560428
      297.0000000000       16.9871812761
      297.1000000000       17.0021571060
      297.2000000000       17.0171837157
      297.3000000000       17.0322627927
      297.4000000000       17.0473973310
      297.5000000000       17.0625909853
      297.6000000000       17.0778471355
      297.7000000000       17.0931679722
      297.8000000000       17.1085539208
      297.9000000000       17.1240035867
      298.0000000000       17.1395141801
      298.1000000000       17.1550821891
      298.2000000000       17.1707040144
      298.3000000000       17.1863763749
      298.4000000000       17.2020964645
      298.5000000000       17.2178619396
      298.6000000000       17.2336708190
      298.7000000000       17.2495212989
      298.8000000000       17.2654115001
      298.9000000000       17.2813391645
      299.0000000000       17.2973013388
      299.1000000000       17.3132940496
      299.2000000000       17.3293119938
      299.3000000000       17.3453483518
      299.4000000000       17.3613948946
      299.5000000000       17.3774424639
      299.6000000000       17.3934817055
      299.7000000000       17.4095037264
      299.8000000000       17.4255004016
      299.9000000000       17.4414642963
      300.0000000000       17.4573883866
      300.1000000000       17.4732657634
      300.2000000000       17.4890893845
      300.3000000000       17.5048518856
      300.4000000000       17.5205455335
      300.5000000000       17.5361624297
      300.6000000000       17.5516949191
      300.7000000000       17.5671359722
      300.8000000000       17.5824793284
      300.9000000000       17.5977194097
      301.0000000000       17.6128511342
      301.1000000000       17.6278696718
      301.2000000000       17.6427701048
      301.3000000000       17.6575470806
      301.4000000000       17.6721946732
      301.5000000000       17.6867065465
      301.6000000000       17.7010762805
      301.7000000000       17.7152976689
      301.8000000000       17.7293649521
      301.9000000000       17.7432730162
      302.0000000000       17.7570176005
      302.1000000000       17.7705954964
      302.2000000000       17.7840048339
      302.3000000000       17.7972454760
      302.4000000000       17.8103194357
      302.5000000000       17.8232311903
      302.6000000000       17.8359878065
      302.7000000000       17.8485987718
      302.8000000000       17.8610753997
      302.9000000000       17.8734298331
      303.0000000000       17.8856739218
      303.1000000000       17.8978183176
      303.2000000000       17.9098719399
      303.3000000000       17.9218417873
      303.4000000000       17.9337330713
      303.5000000000       17.9455497085
      303.6000000000       17.9572950694
      303.7000000000       17.9689727537
      303.8000000000       17.9805871122
      303.9000000000       17.9921434356
      304.0000000000       18.0036479172
      304.1000000000       18.0151074972
      304.2000000000       18.0265296348
      304.3000000000       18.0379220782
      304.4000000000       18.0492926622
      304.5000000000       18.0606490736
      304.6000000000       18.0719985088
      304.7000000000       18.0833471418
      304.8000000000       18.0946994806
      304.9000000000       18.1060578708
      305.0000000000       18.1174224395
      305.1000000000       18.1287916286
      305.2000000000       18.1401632412
      305.3000000000       18.1515357574
      305.4000000000       18.1629095769
      305.5000000000       18.1742878844
      305.6000000000       18.1856769399
      305.7000000000       18.1970857615
      305.8000000000       18.2085253225
      305.9000000000       18.2200074828
      306.0000000000       18.2315439001
      306.1000000000       18.2431451019
      306.2000000000       18.2548198062
      306.3000000000       18.2665744562
      306.4000000000       18.2784129774
      306.5000000000       18.2903368095
      306.6000000000       18.3023453008
      306.7000000000       18.3144364942
      306.8000000000       18.3266081562
      306.9000000000       18.3388587665
      307.0000000000       18.3511882336
      307.1000000000       18.3635981785
      307.2000000000       18.3760917360
      307.3000000000       18.3886729665
      307.4000000000       18.4013459779
      307.5000000000       18.4141140403
      307.6000000000       18.4269789836
      307.7000000000       18.4399411110
      307.8000000000       18.4529995874
      307.9000000000       18.4661530723
      308.0000000000       18.4794002934
      308.1000000000       18.4927403887
      308.2000000000       18.5061730315
      308.3000000000       18.5196984553
      308.4000000000       18.5333175060
      308.5000000000       18.5470317810
      308.6000000000       18.5608438374
      308.7000000000       18.5747573763
      308.8000000000       18.5887772596
      308.9000000000       18.6029092234
      309.0000000000       18.6171592221
      309.1000000000       18.6315325647
      309.2000000000       18.6460330387
      309.3000000000       18.6606623027
      309.4000000000       18.6754196489
      309.5000000000       18.6903021251
      309.6000000000       18.7053049466
      309.7000000000       18.7204220370
      309.8000000000       18.7356466495
      309.9000000000       18.7509718347
      310.0000000000       18.7663907626
      310.1000000000       18.7818968501
      310.2000000000       18.7974837968
      310.3000000000       18.8131455594
      310.4000000000       18.8288762112
      310.5000000000       18.8446696631
      310.6000000000       18.8605193453
      310.7000000000       18.8764180699
      310.8000000000       18.8923582673
      310.9000000000       18.9083326328
      311.0000000000       18.9243350484
      311.1000000000       18.9403615551
      311.2000000000       18.9564111191
      311.3000000000       18.9724859080
      311.4000000000       18.9885908437
      311.5000000000       19.0047324054
      311.6000000000       19.0209169235
      311.7000000000       19.0371488409
      311.8000000000       19.0534293574
      311.9000000000       19.0697556710
      312.0000000000       19.0861208580
      312.1000000000       19.1025143456
      312.2000000000       19.1189228628
      312.3000000000       19.1353316771
      312.4000000000       19.1517258698
      312.5000000000       19.1680915087
      312.6000000000       19.1844166414
      312.7000000000       19.2006920441
      312.8000000000       19.2169115992
      312.9000000000       19.2330721286
      313.0000000000       19.2491726136
      313.1000000000       19.2652129200
      313.2000000000       19.2811923310
      313.3000000000       19.2971082763
      313.4000000000       19.3129555780
      313.5000000000       19.3287263928
      313.6000000000       19.3444109101
      313.7000000000       19.3599987554
      313.8000000000       19.3754808609
      313.9000000000       19.3908513313
      314.0000000000       19.4061087790
      314.1000000000       19.4212568329
      314.2000000000       19.4363037612
      314.3000000000       19.4512612579
      314.4000000000       19.4661424634
      314.5000000000       19.4809595441
      314.6000000000       19.4957214577
      314.7000000000       19.5104325433
      314.8000000000       19.5250922177
      314.9000000000       19.5396956828
      315.0000000000       19.5542355316
      315.1000000000       19.5687040097
      315.2000000000       19.5830954992
      315.3000000000       19.5974085203
      315.4000000000       19.6116466379
      315.5000000000       19.6258180878
      315.6000000000       19.6399343675
      315.7000000000       19.6540082466
      315.8000000000       19.6680517319
      315.9000000000       19.6820745688
      316.0000000000       19.6960837514
      316.1000000000       19.7100841395
      316.2000000000       19.7240798069
      316.3000000000       19.7380755211
      316.4000000000       19.7520778770
      316.5000000000       19.7660958917
      316.6000000000       19.7801410345
      316.7000000000       19.7942267062
      316.8000000000       19.8083672364
      316.9000000000       19.8225765749
      317.0000000000       19.8368669588
      317.1000000000       19.8512477877
      317.2000000000       19.8657248446
      317.3000000000       19.8802999718
      317.4000000000       19.8949713297
      317.5000000000       19.9097343280
      317.6000000000       19.9245831236
      317.7000000000       19.9395123160
      317.8000000000       19.9545183991
      317.9000000000       19.9696005468
      318.0000000000       19.9847605540
      318.1000000000       20.0000019691
      318.2000000000       20.0153286923
      318.3000000000       20.0307435134
      318.4000000000       20.0462471184
      318.5000000000       20.0618379394
      318.6000000000       20.0775128802
      318.7000000000       20.0932686070
      318.8000000000       20.1091029207
      318.9000000000       20.1250157526
      319.0000000000       20.1410095023
      319.1000000000       20.1570886738
      319.2000000000       20.1732590109
      319.3000000000       20.1895264975
      319.4000000000       20.2058965568
      319.5000000000       20.2223736111
      319.6000000000       20.2389609227
      319.7000000000       20.2556605374
      319.8000000000       20.2724732049
      319.9000000000       20.2893982700
      320.0000000000       20.3064336221
      320.1000000000       20.3235757780
      320.2000000000       20.3408201511
      320.3000000000       20.3581614679
      320.4000000000       20.3755942800
      320.5000000000       20.3931134969
      320.6000000000       20.4107148717
      320.7000000000       20.4283953468
      320.8000000000       20.4461531516
      320.9000000000       20.4639875810
      321.0000000000       20.4818985022
      321.1000000000       20.4998857936
      321.2000000000       20.5179489728
      321.3000000000       20.5360871760
      321.4000000000       20.5542994480
      321.5000000000       20.5725851477
      321.6000000000       20.5909442379
      321.7000000000       20.6093773047
      321.8000000000       20.6278852789
      321.9000000000       20.6464689476
      322.0000000000       20.6651284158
      322.1000000000       20.6838626781
      322.2000000000       20.7026693757
      322.3000000000       20.7215447330
      322.4000000000       20.7404835942
      322.5000000000       20.7594795955
      322.6000000000       20.7785254678
      322.7000000000       20.7976134891
      322.8000000000       20.8167359452
      322.9000000000       20.8358855115
      323.0000000000       20.8550554914
      323.1000000000       20.8742398774
      323.2000000000       20.8934331779
      323.3000000000       20.9126299701
      323.4000000000       20.9318242345
      323.5000000000       20.9510086305
      323.6000000000       20.9701739356
      323.7000000000       20.9893088537
      323.8000000000       21.0084003538
      323.9000000000       21.0274345839
      324.0000000000       21.0463981968
      324.1000000000       21.0652797289
      324.2000000000       21.0840706445
      324.3000000000       21.1027658076
      324.4000000000       21.1213633087
      324.5000000000       21.1398635923
      324.6000000000       21.1582679522
      324.7000000000       21.1765767327
      324.8000000000       21.1947877953
      324.9000000000       21.2128957684
      325.0000000000       21.2308922058
      325.1000000000       21.2487664324
      325.2000000000       21.2665067197
      325.3000000000       21.2841015441
      325.4000000000       21.3015408068
      325.5000000000       21.3188168194
      325.6000000000       21.3359248488
      325.7000000000       21.3528630890
      325.8000000000       21.3696320939
      325.9000000000       21.3862338673
      326.0000000000       21.4026708648
      326.1000000000       21.4189451415
      326.2000000000       21.4350578509
      326.3000000000       21.4510092622
      326.4000000000       21.4667993440
      326.5000000000       21.4824287550
      326.6000000000       21.4978999191
      326.7000000000       21.5132178666
      326.8000000000       21.5283906374
      326.9000000000       21.5434291109
      327.0000000000       21.5583462112
      327.1000000000       21.5731554937
      327.2000000000       21.5878694788
      327.3000000000       21.6024982179
      327.4000000000       21.6170485403
      327.5000000000       21.6315241391
      327.6000000000       21.6459263703
      327.7000000000       21.6602554643
      327.8000000000       21.6745118236
      327.9000000000       21.6886971196
      328.0000000000       21.7028149703
      328.1000000000       21.7168711654
      328.2000000000       21.7308734213
      328.3000000000       21.7448307391
      328.4000000000       21.7587525072
      328.5000000000       21.7726475586
      328.6000000000       21.7865234288
      328.7000000000       21.8003859942
      328.8000000000       21.8142395317
      328.9000000000       21.8280871063
      329.0000000000       21.8419311174
      329.1000000000       21.8557738466
      329.2000000000       21.8696178940
      329.3000000000       21.8834664521
      329.4000000000       21.8973234210
      329.5000000000       21.9111934126
      329.6000000000       21.9250817139
      329.7000000000       21.9389941794
      329.8000000000       21.9529370627
      329.9000000000       21.9669167582
      330.0000000000       21.9809394056
      330.1000000000       21.9950104334
      330.2000000000       22.0091341424
      330.3000000000       22.0233133930
      330.4000000000       22.0375494198
      330.5000000000       22.0518418111
      330.6000000000       22.0661886545
      330.7000000000       22.0805869693
      330.8000000000       22.0950333965
      330.9000000000       22.1095249892
      331.0000000000       22.1240599145
      331.1000000000       22.1386379357
      331.2000000000       22.1532606242
      331.3000000000       22.1679312854
      331.4000000000       22.1826545958
      331.5000000000       22.1974359899
      331.6000000000       22.2122809190
      331.7000000000       22.2271941504
      331.8000000000       22.2421792463
      331.9000000000       22.2572382990
      332.0000000000       22.2723719433
      332.1000000000       22.2875796253
      332.2000000000       22.3028600267
      332.3000000000       22.3182115528
      332.4000000000       22.3336327353
      332.5000000000       22.3491224373
      332.6000000000       22.3646798816
      332.7000000000       22.3803045009
      332.8000000000       22.3959956110
      332.9000000000       22.4117520133
      333.0000000000       22.4275716822
      333.1000000000       22.4434516877
      333.2000000000       22.4593883732
      333.3000000000       22.4753777427
      333.4000000000       22.4914160143
      333.5000000000       22.5075002603
      333.6000000000       22.5236289840
      333.7000000000       22.5398024694
      333.8000000000       22.5560227725
      333.9000000000       22.5722933530
      334.0000000000       22.5886184630
      334.1000000000       22.6050024469
      334.2000000000       22.6214490461
      334.3000000000       22.6379607458
      334.4000000000       22.6545381991
      334.5000000000       22.6711798057
      334.6000000000       22.6878815519
      334.7000000000       22.7046371875
      334.8000000000       22.7214387539
      334.9000000000       22.7382773481
      335.0000000000       22.7551440199
      335.1000000000       22.7720306212
      335.2000000000       22.7889304452
      335.3000000000       22.8058385365
      335.4000000000       22.8227515563
      335.5000000000       22.8396671482
      335.6000000000       22.8565828491
      335.7000000000       22.8734947584
      335.8000000000       22.8903962892
      335.9000000000       22.9072774514
      336.0000000000       22.9241249358
      336.1000000000       22.9409230447
      336.2000000000       22.9576552717
      336.3000000000       22.9743062111
      336.4000000000       22.9908634440
      336.5000000000       23.0073190272
      336.6000000000       23.0236701932
      336.7000000000       23.0399190128
      336.8000000000       23.0560710737
      336.9000000000       23.0721335362
      337.0000000000       23.0881130015
      337.1000000000       23.1040135609
      337.2000000000       23.1198353606
      337.3000000000       23.1355740351
      337.4000000000       23.1512212122
      337.5000000000       23.1667659054
      337.6000000000       23.1821962955
      337.7000000000       23.1975014365
      337.8000000000       23.2126726181
      337.9000000000       23.2277041892
      338.0000000000       23.2425936299
      338.1000000000       23.2573408323
      338.2000000000       23.2719468975
      338.3000000000       23.2864129316
      338.4000000000       23.3007392093
      338.5000000000       23.3149248880
      338.6000000000       23.3289683689
      338.7000000000       23.3428683186
      338.8000000000       23.3566251128
      338.9000000000       23.3702422082
      339.0000000000       23.3837269347
      339.1000000000       23.3970904400
      339.2000000000       23.4103467805
      339.3000000000       23.4235113286
      339.4000000000       23.4365988186
      339.5000000000       23.4496215032
      339.6000000000       23.4625879290
      339.7000000000       23.4755026698
      339.8000000000       23.4883670614
      339.9000000000       23.5011806764
      340.0000000000       23.5139431035
      340.1000000000       23.5266555341
      340.2000000000       23.5393217869
      340.3000000000       23.5519485445
      340.4000000000       23.5645447972
      340.5000000000       23.5771206558
      340.6000000000       23.5896858478
      340.7000000000       23.6022482966
      340.8000000000       23.6148131583
      340.9000000000       23.6273825584
      341.0000000000       23.6399560299
      341.1000000000       23.6525315067
      341.2000000000       23.6651066244
      341.3000000000       23.6776800208
      341.4000000000       23.6902523254
      341.5000000000       23.7028266084
      341.6000000000       23.7154082407
      341.7000000000       23.7280042893
      341.8000000000       23.7406226329
      341.9000000000       23.7532709687
      342.0000000000       23.7659558800
      342.1000000000       23.7786821791
      342.2000000000       23.7914527274
      342.3000000000       23.8042687964
      342.4000000000       23.8171308264
      342.5000000000       23.8300393123
      342.6000000000       23.8429955573
      342.7000000000       23.8560021428
      342.8000000000       23.8690630000
      342.9000000000       23.8821830561
      343.0000000000       23.8953674889
      343.1000000000       23.9086207566
      343.2000000000       23.9219456627
      343.3000000000       23.9353427245
      343.4000000000       23.9488100170
      343.5000000000       23.9623435578
      343.6000000000       23.9759381413
      343.7000000000       23.9895884423
      343.8000000000       24.0032901505
      343.9000000000       24.0170408998
      344.0000000000       24.0308408205
      344.1000000000       24.0446926305
      344.2000000000       24.0586012653
      344.3000000000       24.0725731101
      344.4000000000       24.0866149519
      344.5000000000       24.1007328284
      344.6000000000       24.1149310093
      344.7000000000       24.1292113440
      344.8000000000       24.1435731294
      344.9000000000       24.1580134957
      345.0000000000       24.1725282028
      345.1000000000       24.1871126755
      345.2000000000       24.2017630884
      345.3000000000       24.2164772707
      345.4000000000       24.2312551491
      345.5000000000       24.2460985467
      345.6000000000       24.2610103990
      345.7000000000       24.2759936589
      345.8000000000       24.2910502609
      345.9000000000       24.3061804204
      346.0000000000       24.3213823832
      346.1000000000       24.3366526324
      346.2000000000       24.3519864751
      346.3000000000       24.3673788306
      346.4000000000       24.3828249363
      346.5000000000       24.3983207354
      346.6000000000       24.4138628857
      346.7000000000       24.4294485074
      346.8000000000       24.4450748449
      346.9000000000       24.4607389750
      347.0000000000       24.4764376290
      347.1000000000       24.4921671690
      347.2000000000       24.5079237160
      347.3000000000       24.5237033670
      347.4000000000       24.5395024209
      347.5000000000       24.5553175677
      347.6000000000       24.5711460112
      347.7000000000       24.5869855163
      347.8000000000       24.6028342981
      347.9000000000       24.6186907667
      348.0000000000       24.6345531679
      348.1000000000       24.6504192197
      348.2000000000       24.6662858166
      348.3000000000       24.6821488284
      348.4000000000       24.6980030598
      348.5000000000       24.7138424132
      348.6000000000       24.7296602095
      348.7000000000       24.7454495435
      348.8000000000       24.7612035423
      348.9000000000       24.7769155271
      349.0000000000       24.7925791852
      349.1000000000       24.8081889070
      349.2000000000       24.8237403236
      349.3000000000       24.8392308753
      349.4000000000       24.8546601259
      349.5000000000       24.8700296435
      349.6000000000       24.8853424933
      349.7000000000       24.9006025112
      349.8000000000       24.9158134762
      349.9000000000       24.9309782908
      350.0000000000       24.9460984056
      350.1000000000       24.9611737876
      350.2000000000       24.9762035038
      350.3000000000       24.9911866418
      350.4000000000       25.0061231453
      350.5000000000       25.0210142826
      350.6000000000       25.0358626966
      350.7000000000       25.0506720896
      350.8000000000       25.0654466492
      350.9000000000       25.0801904065
      351.0000000000       25.0949067785
      351.1000000000       25.1095984605
      351.2000000000       25.1242676320
      351.3000000000       25.1389162972
      351.4000000000       25.1535465927
      351.5000000000       25.1681609985
      351.6000000000       25.1827624691
      351.7000000000       25.1973545039
      351.8000000000       25.2119411474
      351.9000000000       25.2265268860
      352.0000000000       25.2411163960
      352.1000000000       25.2557141122
      352.2000000000       25.2703236615
      352.3000000000       25.2849473289
      352.4000000000       25.2995858018
      352.5000000000       25.3142383868
      352.6000000000       25.3289037083
      352.7000000000       25.3435806969
      352.8000000000       25.3582695535
      352.9000000000       25.3729723594
      353.0000000000       25.3876930806
      353.1000000000       25.4024368823
      353.2000000000       25.4172089336
      353.3000000000       25.4320131438
      353.4000000000       25.4468513280
      353.5000000000       25.4617231182
      353.6000000000       25.4766265934
      353.7000000000       25.4915593327
      353.8000000000       25.5065195141
      353.9000000000       25.5215067319
      354.0000000000       25.5365222970
      354.1000000000       25.5515689173
      354.2000000000       25.5666498470
      354.3000000000       25.5817677995
      354.4000000000       25.5969239986
      354.5000000000       25.6121176638
      354.6000000000       25.6273460456
      354.7000000000       25.6426049725
      354.8000000000       25.6578897684
      354.9000000000       25.6731963168
      355.0000000000       25.6885219963
      355.1000000000       25.7038662372
      355.2000000000       25.7192305764
      355.3000000000       25.7346182450
      355.4000000000       25.7500334293
      355.5000000000       25.7654803768
      355.6000000000       25.7809625212
      355.7000000000       25.7964818139
      355.8000000000       25.8120384321
      355.9000000000       25.8276309427
      356.0000000000       25.8432568442
      356.1000000000       25.8589132863
      356.2000000000       25.8745977457
      356.3000000000       25.8903085170
      356.4000000000       25.9060449653
      356.5000000000       25.9218075390
      356.6000000000       25.9375975665
      356.7000000000       25.9534169034
      356.8000000000       25.9692675356
      356.9000000000       25.9851512292
      357.0000000000       26.0010692535
      357.1000000000       26.0170221437
      357.2000000000       26.0330094888
      357.3000000000       26.0490297943
      357.4000000000       26.0650805182
      357.5000000000       26.0811583471
      357.6000000000       26.0972597124
      357.7000000000       26.1133814724
      357.8000000000       26.1295216146
      357.9000000000       26.1456797767
      358.0000000000       26.1618573871
      358.1000000000       26.1780573195
      358.2000000000       26.1942831244
      358.3000000000       26.2105380475
      358.4000000000       26.2268240975
      358.5000000000       26.2431413961
      358.6000000000       26.2594879841
      358.7000000000       26.2758601746
      358.8000000000       26.2922534139
      358.9000000000       26.3086634313
      359.0000000000       26.3250873262
      359.1000000000       26.3415242639
      359.2000000000       26.3579756059
      359.3000000000       26.3744444835
      359.4000000000       26.3909349443
      359.5000000000       26.4074508661
      359.6000000000       26.4239948881
      359.7000000000       26.4405676521
      359.8000000000       26.4571675920
      359.9000000000       26.4737913283
      360.0000000000       26.4904345175
      360.1000000000       26.5070928912
      360.2000000000       26.5237632240
      360.3000000000       26.5404440301
      360.4000000000       26.5571358405
      360.5000000000       26.5738409888
      360.6000000000       26.5905629536
      360.7000000000       26.6073054319
      360.8000000000       26.6240713840
      360.9000000000       26.6408622678
      361.0000000000       26.6576776241
      361.1000000000       26.6745151045
      361.2000000000       26.6913709372
      361.3000000000       26.7082406934
      361.4000000000       26.7251201235
      361.5000000000       26.7420058398
      361.6000000000       26.7588957219
      361.7000000000       26.7757890322
      361.8000000000       26.7926862705
      361.9000000000       26.8095888148
      362.0000000000       26.8264983931
      362.1000000000       26.8434164687
      362.2000000000       26.8603436936
      362.3000000000       26.8772796319
      362.4000000000       26.8942229004
      362.5000000000       26.9111716975
      362.6000000000       26.9281245150
      362.7000000000       26.9450807815
      362.8000000000       26.9620412591
      362.9000000000       26.9790081141
      363.0000000000       26.9959846256
      363.1000000000       27.0129745637
      363.2000000000       27.0299813901
      363.3000000000       27.0470075251
      363.4000000000       27.0640539031
      363.5000000000       27.0811199108
      363.6000000000       27.0982036769
      363.7000000000       27.1153026038
      363.8000000000       27.1324139902
      363.9000000000       27.1495355723
      364.0000000000       27.1666658425
      364.1000000000       27.1838040860
      364.2000000000       27.2009501628
      364.3000000000       27.2181041161
      364.4000000000       27.2352657278
      364.5000000000       27.2524341801
      364.6000000000       27.2696079831
      364.7000000000       27.2867852326
      364.8000000000       27.3039641277
      364.9000000000       27.3211435785
      365.0000000000       27.3383237403
      365.1000000000       27.3555063383
      365.2000000000       27.3726946551
      365.3000000000       27.3898930625
      365.4000000000       27.4071061087
      365.5000000000       27.4243373869
      365.6000000000       27.4415885691
      365.7000000000       27.4588589299
      365.8000000000       27.4761454701
      365.9000000000       27.4934435502
      366.0000000000       27.5107478548
      366.1000000000       27.5280534779
      366.2000000000       27.5453568699
      366.3000000000       27.5626563714
      366.4000000000       27.5799521643
      366.5000000000       27.5972456988
      366.6000000000       27.6145388303
      366.7000000000       27.6318329458
      366.8000000000       27.6491282873
      366.9000000000       27.6664235936
      367.0000000000       27.6837161158
      367.1000000000       27.7010019809
      367.2000000000       27.7182767939
      367.3000000000       27.7355363117
      367.4000000000       27.7527770424
      367.5000000000       27.7699966921
      367.6000000000       27.7871944032
      367.7000000000       27.8043707388
      367.8000000000       27.8215274136
      367.9000000000       27.8386668604
      368.0000000000       27.8557917520
      368.1000000000       27.8729045437
      368.2000000000       27.8900070228
      368.3000000000       27.9070998778
      368.4000000000       27.9241823932
      368.5000000000       27.9412524352
      368.6000000000       27.9583067975
      368.7000000000       27.9753418206
      368.8000000000       27.9923541078
      368.9000000000       28.0093411861
      369.0000000000       28.0263019977
      369.1000000000       28.0432371208
      369.2000000000       28.0601486302
      369.3000000000       28.0770396080
      369.4000000000       28.0939134638
      369.5000000000       28.1107733022
      369.6000000000       28.1276215182
      369.7000000000       28.1444596727
      369.8000000000       28.1612885896
      369.9000000000       28.1781085960
      370.0000000000       28.1949198283
      370.1000000000       28.2117225147
      370.2000000000       28.2285171419
      370.3000000000       28.2453044586
      370.4000000000       28.2620853510
      370.5000000000       28.2788606828
      370.6000000000       28.2956311691
      370.7000000000       28.3123972891
      370.8000000000       28.3291592082
      370.9000000000       28.3459167025
      371.0000000000       28.3626691183
      371.1000000000       28.3794154093
      371.2000000000       28.3961543105
      371.3000000000       28.4128847111
      371.4000000000       28.4296062397
      371.5000000000       28.4463199127
      371.6000000000       28.4630285457
      371.7000000000       28.4797366338
      371.8000000000       28.4964496351
      371.9000000000       28.5131728695
      372.0000000000       28.5299103973
      372.1000000000       28.5466642321
      372.2000000000       28.5634341502
      372.3000000000       28.5802182325
      372.4000000000       28.5970140590
      372.5000000000       28.6138202006
      372.6000000000       28.6306374850
      372.7000000000       28.6474696105
      372.8000000000       28.6643229395
      372.9000000000       28.6812055876
      373.0000000000       28.6981260674
      373.1000000000       28.7150918078
      373.2000000000       28.7321078741
      373.3000000000       28.7491761493
      373.4000000000       28.7662951052
      373.5000000000       28.7834601806
      373.6000000000       28.8006647036
      373.7000000000       28.8179012134
      373.8000000000       28.8351629190
      373.9000000000       28.8524449835
      374.0000000000       28.8697453784
      374.1000000000       28.8870651643
      374.2000000000       28.9044081351
      374.3000000000       28.9217798455
      374.4000000000       28.9391862013
      374.5000000000       28.9566319713
      374.6000000000       28.9741196667
      374.7000000000       28.9916491177
      374.8000000000       29.0092178323
      374.9000000000       29.0268219138
      375.0000000000       29.0444571056
      375.1000000000       29.0621195603
      375.2000000000       29.0798061574
      375.3000000000       29.0975144191
      375.4000000000       29.1152421323
      375.5000000000       29.1329867583
      375.6000000000       29.1507447808
      375.7000000000       29.1685112757
      375.8000000000       29.1862799625
      375.9000000000       29.2040437403
      376.0000000000       29.2217954402
      376.1000000000       29.2395284904
      376.2000000000       29.2572373545
      376.3000000000       29.2749177475
      376.4000000000       29.2925666359
      376.5000000000       29.3101820094
      376.6000000000       29.3277624674
      376.7000000000       29.3453067673
      376.8000000000       29.3628134867
      376.9000000000       29.3802808608
      377.0000000000       29.3977067813
      377.1000000000       29.4150889548
      377.2000000000       29.4324252312
      377.3000000000       29.4497140583
      377.4000000000       29.4669549205
      377.5000000000       29.4841485879
      377.6000000000       29.5012970809
      377.7000000000       29.5184033576
      377.8000000000       29.5354707936
      377.9000000000       29.5525025473
      378.0000000000       29.5695009219
      378.1000000000       29.5864668519
      378.2000000000       29.6033996215
      378.3000000000       29.6202968545
      378.4000000000       29.6371547356
      378.5000000000       29.6539683940
      378.6000000000       29.6707323830
      378.7000000000       29.6874412158
      378.8000000000       29.7040898971
      378.9000000000       29.7206743630
      379.0000000000       29.7371917677
      379.1000000000       29.7536406097
      379.2000000000       29.7700207471
      379.3000000000       29.7863333322
      379.4000000000       29.8025806460
      379.5000000000       29.8187657949
      379.6000000000       29.8348923025
      379.7000000000       29.8509636775
      379.8000000000       29.8669830794
      379.9000000000       29.8829531847
      380.0000000000       29.8988762289
      380.1000000000       29.9147541831
      380.2000000000       29.9305889929
      380.3000000000       29.9463827858
      380.4000000000       29.9621379398
      380.5000000000       29.9778569415
      380.6000000000       29.9935420351
      380.7000000000       30.0091947486
      380.8000000000       30.0248154474
      380.9000000000       30.0404030732
      381.0000000000       30.0559551995
      381.1000000000       30.0714684460
      381.2000000000       30.0869391788
      381.3000000000       30.1023643045
      381.4000000000       30.1177419392
      381.5000000000       30.1330717910
      381.6000000000       30.1483552055
      381.7000000000       30.1635948935
      381.8000000000       30.1787944325
      381.9000000000       30.1939576430
      382.0000000000       30.2090880591
      382.1000000000       30.2241886618
      382.2000000000       30.2392619653
      382.3000000000       30.2543103820
      382.4000000000       30.2693367227
      382.5000000000       30.2843446631
      382.6000000000       30.2993390627
      382.7000000000       30.3143260888
      382.8000000000       30.3293131065
      382.9000000000       30.3443083000
      383.0000000000       30.3593200656
      383.1000000000       30.3743562622
      383.2000000000       30.3894234572
      383.3000000000       30.4045263528
      383.4000000000       30.4196675662
      383.5000000000       30.4348478479
      383.6000000000       30.4500666751
      383.7000000000       30.4653230062
      383.8000000000       30.4806159672
      383.9000000000       30.4959452875
      384.0000000000       30.5113113966
      384.1000000000       30.5267151754
      384.2000000000       30.5421574618
      384.3000000000       30.5576385222
      384.4000000000       30.5731577989
      384.5000000000       30.5887141488
      384.6000000000       30.6043066645
      384.7000000000       30.6199358573
      384.8000000000       30.6356048469
      384.9000000000       30.6513200732
      385.0000000000       30.6670911984
      385.1000000000       30.6829301095
      385.2000000000       30.6988492394
      385.3000000000       30.7148596122
      385.4000000000       30.7309690780
      385.5000000000       30.7471811130
      385.6000000000       30.7634944789
      385.7000000000       30.7799038060
      385.8000000000       30.7964009979
      385.9000000000       30.8129771677
      386.0000000000       30.8296246993
      386.1000000000       30.8463389641
      386.2000000000       30.8631192810
      386.3000000000       30.8799688928
      386.4000000000       30.8968939856
      386.5000000000       30.9139019918
      386.6000000000       30.9309995404
      386.7000000000       30.9481904855
      386.8000000000       30.9654744902
      386.9000000000       30.9828465313
      387.0000000000       31.0002974560
      387.1000000000       31.0178154203
      387.2000000000       31.0353878719
      387.3000000000       31.0530036889
      387.4000000000       31.0706549867
      387.5000000000       31.0883381754
      387.6000000000       31.1060539624
      387.7000000000       31.1238063223
      387.8000000000       31.1416007457
      387.9000000000       31.1594422143
      388.0000000000       31.1773333578
      388.1000000000       31.1952731797
      388.2000000000       31.2132566637
      388.3000000000       31.2312753414
      388.4000000000       31.2493186303
      388.5000000000       31.2673754956
      388.6000000000       31.2854359406
      388.7000000000       31.3034919518
      388.8000000000       31.3215377350
      388.9000000000       31.3395692720
      389.0000000000       31.3575833585
      389.1000000000       31.3755763878
      389.2000000000       31.3935432428
      389.3000000000       31.4114766831
      389.4000000000       31.4293674940
      389.5000000000       31.4472053828
      389.6000000000       31.4649803422
      389.7000000000       31.4826840127
      389.8000000000       31.5003106959
      389.9000000000       31.5178578173
      390.0000000000       31.5353257898
      390.1000000000       31.5527173236
      390.2000000000       31.5700363427
      390.3000000000       31.5872867442
      390.4000000000       31.6044712614
      390.5000000000       31.6215906301
      390.6000000000       31.6386431453
      390.7000000000       31.6556246254
      390.8000000000       31.6725287623
      390.9000000000       31.6893477916
      391.0000000000       31.7060733948
      391.1000000000       31.7226976962
      391.2000000000       31.7392141979
      391.3000000000       31.7556185080
      391.4000000000       31.7719087427
      391.5000000000       31.7880855340
      391.6000000000       31.8041516549
      391.7000000000       31.8201113684
      391.8000000000       31.8359696537
      391.9000000000       31.8517314544
      392.0000000000       31.8674010088
      392.1000000000       31.8829812739
      392.2000000000       31.8984734782
      392.3000000000       31.9138768721
      392.4000000000       31.9291887580
      392.5000000000       31.9444048704
      392.6000000000       31.9595200945
      392.7000000000       31.9745294466
      392.8000000000       31.9894291636
      392.9000000000       32.0042176976
      393.0000000000       32.0188963903
      393.1000000000       32.0334696318
      393.2000000000       32.0479444228
      393.3000000000       32.0623294115
      393.4000000000       32.0766336022
      393.5000000000       32.1050272801
