# Supplementary material for: Direct tracking of H2 roaming reaction in real time
Source: Nat Commun. 2024 Aug 6;15:6656. doi: 10.1038/s41467-024-49671-6 (PMC11303762; doi:10.1038/s41467-024-49671-6)
Supplement: Supplementary file 8 — Source Data [file 41467_2024_49671_MOESM8_ESM.zip › SourceData/Data-Fig8-SuppInfo/FigS8.R02.dat]

# Bond Length (1C, 3H)
# X-Axis:  Time in Trajectory (femtosec)
# Y-Axis:  Bond Length (Angstroms)
#                  X                   Y
        0.0000000000        1.0937563302
        0.1000000000        1.0837841601
        0.2000000000        1.0741845252
        0.3000000000        1.0650406874
        0.4000000000        1.0564083623
        0.5000000000        1.0483120895
        0.6000000000        1.0407498454
        0.7000000000        1.0337039267
        0.8000000000        1.0271543721
        0.9000000000        1.0210908520
        1.0000000000        1.0155198772
        1.1000000000        1.0104658733
        1.2000000000        1.0059666178
        1.3000000000        1.0020651561
        1.4000000000        0.9988010922
        1.5000000000        0.9962038850
        1.6000000000        0.9942897455
        1.7000000000        0.9930623762
        1.8000000000        0.9925165314
        1.9000000000        0.9926426189
        2.0000000000        0.9934305435
        2.1000000000        0.9948716862
        2.2000000000        0.9969588173
        2.3000000000        0.9996845093
        2.4000000000        1.0030390706
        2.5000000000        1.0070091148
        2.6000000000        1.0115774320
        2.7000000000        1.0167239471
        2.8000000000        1.0224268143
        2.9000000000        1.0286627315
        3.0000000000        1.0354062905
        3.1000000000        1.0426289268
        3.2000000000        1.0502982726
        3.3000000000        1.0583785050
        3.4000000000        1.0668318529
        3.5000000000        1.0756209129
        3.6000000000        1.0847109210
        3.7000000000        1.0940709677
        3.8000000000        1.1036735684
        3.9000000000        1.1134928483
        4.0000000000        1.1235023307
        4.1000000000        1.1336734649
        4.2000000000        1.1439755769
        4.3000000000        1.1543771934
        4.4000000000        1.1648480793
        4.5000000000        1.1753611234
        4.6000000000        1.1858934061
        4.7000000000        1.1964262316
        4.8000000000        1.2069443353
        4.9000000000        1.2174347214
        5.0000000000        1.2278856174
        5.1000000000        1.2382858597
        5.2000000000        1.2486247268
        5.3000000000        1.2588919522
        5.4000000000        1.2690775745
        5.5000000000        1.2791714683
        5.6000000000        1.2891627134
        5.7000000000        1.2990391533
        5.8000000000        1.3087874645
        5.9000000000        1.3183938594
        6.0000000000        1.3278453113
        6.1000000000        1.3371309955
        6.2000000000        1.3462435383
        6.3000000000        1.3551796729
        6.4000000000        1.3639400423
        6.5000000000        1.3725281312
        6.6000000000        1.3809485764
        6.7000000000        1.3892053184
        6.8000000000        1.3973001228
        6.9000000000        1.4052318726
        7.0000000000        1.4129967577
        7.1000000000        1.4205891914
        7.2000000000        1.4280031006
        7.3000000000        1.4352332163
        7.4000000000        1.4422760404
        7.5000000000        1.4491302549
        7.6000000000        1.4557964770
        7.7000000000        1.4622764694
        7.8000000000        1.4685721243
        7.9000000000        1.4746846120
        8.0000000000        1.4806139673
        8.1000000000        1.4863591589
        8.2000000000        1.4919184906
        8.3000000000        1.4972900923
        8.4000000000        1.5024722726
        8.5000000000        1.5074636100
        8.6000000000        1.5122628199
        8.7000000000        1.5168685747
        8.8000000000        1.5212794828
        8.9000000000        1.5254943226
        9.0000000000        1.5295124575
        9.1000000000        1.5333342533
        9.2000000000        1.5369613188
        9.3000000000        1.5403964576
        9.4000000000        1.5436433117
        9.5000000000        1.5467057697
        9.6000000000        1.5495872955
        9.7000000000        1.5522903745
        9.8000000000        1.5548162438
        9.9000000000        1.5571649805
       10.0000000000        1.5593359113
       10.1000000000        1.5613282108
       10.2000000000        1.5631414977
       10.3000000000        1.5647762460
       10.4000000000        1.5662339110
       10.5000000000        1.5675167871
       10.6000000000        1.5686276942
       10.7000000000        1.5695695843
       10.8000000000        1.5703451035
       10.9000000000        1.5709561149
       11.0000000000        1.5714032326
       11.1000000000        1.5716854840
       11.2000000000        1.5718002277
       11.3000000000        1.5717433924
       11.4000000000        1.5715100016
       11.5000000000        1.5710948802
       11.6000000000        1.5704933969
       11.7000000000        1.5697020835
       11.8000000000        1.5687189891
       11.9000000000        1.5675437072
       12.0000000000        1.5661771310
       12.1000000000        1.5646211026
       12.2000000000        1.5628781321
       12.3000000000        1.5609512615
       12.4000000000        1.5588440122
       12.5000000000        1.5565602865
       12.6000000000        1.5541041324
       12.7000000000        1.5514793736
       12.8000000000        1.5486891839
       12.9000000000        1.5457357184
       13.0000000000        1.5426199183
       13.1000000000        1.5393415995
       13.2000000000        1.5358998730
       13.3000000000        1.5322938219
       13.4000000000        1.5285232147
       13.5000000000        1.5245889631
       13.6000000000        1.5204931015
       13.7000000000        1.5162382528
       13.8000000000        1.5118267629
       13.9000000000        1.5072598391
       14.0000000000        1.5025370555
       14.1000000000        1.4976565049
       14.2000000000        1.4926156895
       14.3000000000        1.4874129963
       14.4000000000        1.4820493727
       14.5000000000        1.4765296943
       14.6000000000        1.4708633642
       14.7000000000        1.4650638920
       14.8000000000        1.4591475066
       14.9000000000        1.4531311512
       15.0000000000        1.4470304059
       15.1000000000        1.4408579231
       15.2000000000        1.4346228594
       15.3000000000        1.4283315070
       15.4000000000        1.4219889410
       15.5000000000        1.4156011467
       15.6000000000        1.4091768783
       15.7000000000        1.4027285697
       15.8000000000        1.3962719706
       15.9000000000        1.3898246673
       16.0000000000        1.3834040477
       16.1000000000        1.3770254139
       16.2000000000        1.3707008281
       16.3000000000        1.3644390175
       16.4000000000        1.3582463557
       16.5000000000        1.3521286388
       16.6000000000        1.3460931229
       16.7000000000        1.3401501786
       16.8000000000        1.3343140341
       16.9000000000        1.3286023916
       17.0000000000        1.3230350913
       17.1000000000        1.3176323143
       17.2000000000        1.3124129419
       17.3000000000        1.3073935847
       17.4000000000        1.3025885293
       17.5000000000        1.2980105319
       17.6000000000        1.2936721447
       17.7000000000        1.2895871261
       17.8000000000        1.2857714816
       17.9000000000        1.2822438149
       18.0000000000        1.2790248983
       18.1000000000        1.2761366174
       18.2000000000        1.2736005734
       18.3000000000        1.2714366210
       18.4000000000        1.2696615676
       18.5000000000        1.2682882420
       18.6000000000        1.2673250981
       18.7000000000        1.2667763728
       18.8000000000        1.2666426370
       18.9000000000        1.2669215018
       19.0000000000        1.2676082879
       19.1000000000        1.2686964950
       19.2000000000        1.2701778951
       19.3000000000        1.2720421901
       19.4000000000        1.2742764630
       19.5000000000        1.2768648818
       19.6000000000        1.2797890134
       19.7000000000        1.2830287529
       19.8000000000        1.2865635830
       19.9000000000        1.2903738230
       20.0000000000        1.2944416111
       20.1000000000        1.2987514372
       20.2000000000        1.3032901148
       20.3000000000        1.3080461898
       20.4000000000        1.3130090087
       20.5000000000        1.3181678262
       20.6000000000        1.3235112916
       20.7000000000        1.3290274293
       20.8000000000        1.3347040177
       20.9000000000        1.3405291377
       21.0000000000        1.3464915966
       21.1000000000        1.3525809547
       21.2000000000        1.3587870786
       21.3000000000        1.3650994369
       21.4000000000        1.3715065198
       21.5000000000        1.3779956762
       21.6000000000        1.3845534142
       21.7000000000        1.3911660208
       21.8000000000        1.3978202992
       21.9000000000        1.4045042230
       22.0000000000        1.4112073242
       22.1000000000        1.4179207252
       22.2000000000        1.4246368770
       22.3000000000        1.4313491931
       22.4000000000        1.4380517785
       22.5000000000        1.4447393661
       22.6000000000        1.4514074606
       22.7000000000        1.4580525708
       22.8000000000        1.4646723400
       22.9000000000        1.4712653938
       23.0000000000        1.4778308807
       23.1000000000        1.4843678750
       23.2000000000        1.4908749074
       23.3000000000        1.4973498073
       23.4000000000        1.5037898721
       23.5000000000        1.5101922707
       23.6000000000        1.5165545489
       23.7000000000        1.5228750787
       23.8000000000        1.5291532614
       23.9000000000        1.5353893421
       24.0000000000        1.5415838533
       24.1000000000        1.5477369247
       24.2000000000        1.5538477900
       24.3000000000        1.5599147177
       24.4000000000        1.5659353581
       24.5000000000        1.5719073034
       24.6000000000        1.5778286003
       24.7000000000        1.5836980282
       24.8000000000        1.5895150598
       24.9000000000        1.5952795226
       25.0000000000        1.6009910755
       25.1000000000        1.6066487225
       25.2000000000        1.6122506349
       25.3000000000        1.6177944420
       25.4000000000        1.6232778789
       25.5000000000        1.6286994346
       25.6000000000        1.6340586152
       25.7000000000        1.6393556679
       25.8000000000        1.6445909204
       25.9000000000        1.6497640622
       26.0000000000        1.6548736927
       26.1000000000        1.6599173577
       26.2000000000        1.6648921507
       26.3000000000        1.6697957878
       26.4000000000        1.6746278497
       26.5000000000        1.6793907351
       26.6000000000        1.6840899242
       26.7000000000        1.6887334011
       26.8000000000        1.6933304174
       26.9000000000        1.6978899886
       27.0000000000        1.7024195613
       27.1000000000        1.7069241874
       27.2000000000        1.7114063472
       27.3000000000        1.7158663540
       27.4000000000        1.7203030884
       27.5000000000        1.7247147732
       27.6000000000        1.7290995973
       27.7000000000        1.7334561525
       27.8000000000        1.7377837403
       27.9000000000        1.7420825930
       28.0000000000        1.7463539979
       28.1000000000        1.7506002876
       28.2000000000        1.7548246683
       28.3000000000        1.7590308788
       28.4000000000        1.7632226968
       28.5000000000        1.7674033693
       28.6000000000        1.7715751284
       28.7000000000        1.7757389959
       28.8000000000        1.7798949986
       28.9000000000        1.7840427371
       29.0000000000        1.7881820906
       29.1000000000        1.7923138081
       29.2000000000        1.7964398445
       29.3000000000        1.8005634498
       29.4000000000        1.8046890997
       29.5000000000        1.8088223224
       29.6000000000        1.8129694388
       29.7000000000        1.8171372111
       29.8000000000        1.8213324358
       29.9000000000        1.8255615599
       30.0000000000        1.8298304025
       30.1000000000        1.8341440390
       30.2000000000        1.8385068518
       30.3000000000        1.8429227090
       30.4000000000        1.8473951816
       30.5000000000        1.8519276883
       30.6000000000        1.8565234638
       30.7000000000        1.8611853103
       30.8000000000        1.8659151795
       30.9000000000        1.8707136969
       31.0000000000        1.8755797520
       31.1000000000        1.8805102444
       31.2000000000        1.8855000191
       31.3000000000        1.8905419662
       31.4000000000        1.8956272269
       31.5000000000        1.9007454388
       31.6000000000        1.9058849920
       31.7000000000        1.9110333622
       31.8000000000        1.9161776640
       31.9000000000        1.9213055512
       32.0000000000        1.9264063980
       32.1000000000        1.9314724437
       32.2000000000        1.9364994671
       32.3000000000        1.9414867099
       32.4000000000        1.9464360656
       32.5000000000        1.9513507906
       32.6000000000        1.9562340894
       32.7000000000        1.9610879566
       32.8000000000        1.9659126454
       32.9000000000        1.9707069783
       33.0000000000        1.9754693608
       33.1000000000        1.9801989929
       33.2000000000        1.9848967172
       33.3000000000        1.9895652241
       33.4000000000        1.9942087099
       33.5000000000        1.9988322632
       33.6000000000        2.0034412502
       33.7000000000        2.0080409046
       33.8000000000        2.0126362513
       33.9000000000        2.0172323364
       34.0000000000        2.0218345524
       34.1000000000        2.0264487811
       34.2000000000        2.0310812077
       34.3000000000        2.0357378858
       34.4000000000        2.0404242565
       34.5000000000        2.0451448212
       34.6000000000        2.0499030850
       34.7000000000        2.0547018109
       34.8000000000        2.0595435454
       34.9000000000        2.0644312603
       35.0000000000        2.0693688513
       35.1000000000        2.0743612289
       35.2000000000        2.0794138734
       35.3000000000        2.0845319645
       35.4000000000        2.0897193883
       35.5000000000        2.0949779693
       35.6000000000        2.1003071726
       35.7000000000        2.1057043516
       35.8000000000        2.1111654697
       35.9000000000        2.1166861361
       36.0000000000        2.1222627328
       36.1000000000        2.1278933636
       36.2000000000        2.1335783634
       36.3000000000        2.1393201902
       36.4000000000        2.1451226873
       36.5000000000        2.1509898921
       36.6000000000        2.1569247251
       36.7000000000        2.1629279570
       36.8000000000        2.1689977812
       36.9000000000        2.1751301181
       37.0000000000        2.1813195133
       37.1000000000        2.1875602847
       37.2000000000        2.1938475035
       37.3000000000        2.2001775090
       37.4000000000        2.2065478442
       37.5000000000        2.2129567053
       37.6000000000        2.2194021482
       37.7000000000        2.2258813664
       37.8000000000        2.2323903229
       37.9000000000        2.2389238837
       38.0000000000        2.2454763903
       38.1000000000        2.2520424158
       38.2000000000        2.2586173753
       38.3000000000        2.2651977477
       38.4000000000        2.2717808679
       38.5000000000        2.2783644502
       38.6000000000        2.2849461089
       38.7000000000        2.2915231106
       38.8000000000        2.2980924473
       38.9000000000        2.3046511601
       39.0000000000        2.3111967243
       39.1000000000        2.3177272946
       39.2000000000        2.3242416846
       39.3000000000        2.3307390885
       39.4000000000        2.3372186813
       39.5000000000        2.3436792982
       39.6000000000        2.3501193522
       39.7000000000        2.3565370356
       39.8000000000        2.3629307003
       39.9000000000        2.3692992349
       40.0000000000        2.3756422652
       40.1000000000        2.3819601088
       40.2000000000        2.3882535154
       40.3000000000        2.3945233218
       40.4000000000        2.4007701680
       40.5000000000        2.4069943992
       40.6000000000        2.4131961946
       40.7000000000        2.4193758375
       40.8000000000        2.4255339462
       40.9000000000        2.4316714771
       41.0000000000        2.4377894283
       41.1000000000        2.4438883477
       41.2000000000        2.4499678717
       41.3000000000        2.4560265391
       41.4000000000        2.4620620329
       41.5000000000        2.4680718323
       41.6000000000        2.4740540884
       41.7000000000        2.4800084236
       41.8000000000        2.4859363522
       41.9000000000        2.4918411457
       42.0000000000        2.4977271567
       42.1000000000        2.5035988155
       42.2000000000        2.5094596259
       42.3000000000        2.5153114890
       42.4000000000        2.5211545629
       42.5000000000        2.5269876769
       42.6000000000        2.5328091050
       42.7000000000        2.5386173821
       42.8000000000        2.5444118642
       42.9000000000        2.5501928740
       43.0000000000        2.5559614523
       43.1000000000        2.5617188758
       43.2000000000        2.5674661482
       43.3000000000        2.5732036405
       43.4000000000        2.5789309891
       43.5000000000        2.5846472591
       43.6000000000        2.5903512903
       43.7000000000        2.5960420879
       43.8000000000        2.6017191210
       43.9000000000        2.6073824586
       44.0000000000        2.6130327337
       44.1000000000        2.6186709659
       44.2000000000        2.6242982806
       44.3000000000        2.6299155832
       44.4000000000        2.6355232750
       44.5000000000        2.6411210633
       44.6000000000        2.6467078925
       44.7000000000        2.6522819574
       44.8000000000        2.6578407908
       44.9000000000        2.6633814753
       45.0000000000        2.6689010475
       45.1000000000        2.6743970621
       45.2000000000        2.6798681537
       45.3000000000        2.6853143568
       45.4000000000        2.6907370650
       45.5000000000        2.6961386390
       45.6000000000        2.7015217821
       45.7000000000        2.7068888255
       45.8000000000        2.7122411339
       45.9000000000        2.7175789172
       46.0000000000        2.7229016739
       46.1000000000        2.7282092881
       46.2000000000        2.7335034596
       46.3000000000        2.7387890053
       46.4000000000        2.7440747157
       46.5000000000        2.7493736694
       46.6000000000        2.7547030304
       46.7000000000        2.7600833188
       46.8000000000        2.7655372364
       46.9000000000        2.7710882564
       47.0000000000        2.7767591780
       47.1000000000        2.7825707054
       47.2000000000        2.7885400748
       47.3000000000        2.7946799487
       47.4000000000        2.8009978701
       47.5000000000        2.8074963600
       47.6000000000        2.8141735030
       47.7000000000        2.8210238287
       47.8000000000        2.8280393105
       47.9000000000        2.8352102698
       48.0000000000        2.8425260108
       48.1000000000        2.8499751023
       48.2000000000        2.8575453633
       48.3000000000        2.8652236054
       48.4000000000        2.8729952817
       48.5000000000        2.8808442513
       48.6000000000        2.8887528650
       48.7000000000        2.8967024941
       48.8000000000        2.9046744703
       48.9000000000        2.9126512442
       49.0000000000        2.9206174452
       49.1000000000        2.9285604972
       49.2000000000        2.9364706509
       49.3000000000        2.9443404132
       49.4000000000        2.9521635379
       49.5000000000        2.9599338380
       49.6000000000        2.9676441251
       49.7000000000        2.9752855838
       49.8000000000        2.9828477762
       49.9000000000        2.9903192735
       50.0000000000        2.9976886790
       50.1000000000        3.0049457110
       50.2000000000        3.0120820360
       50.3000000000        3.0190916638
       50.4000000000        3.0259708530
       50.5000000000        3.0327175731
       50.6000000000        3.0393306615
       50.7000000000        3.0458088964
       50.8000000000        3.0521502026
       50.9000000000        3.0583511786
       51.0000000000        3.0644070095
       51.1000000000        3.0703117417
       51.2000000000        3.0760588180
       51.3000000000        3.0816417733
       51.4000000000        3.0870549469
       51.5000000000        3.0922940996
       51.6000000000        3.0973568195
       51.7000000000        3.1022425791
       51.8000000000        3.1069523887
       51.9000000000        3.1114880711
       52.0000000000        3.1158513249
       52.1000000000        3.1200428351
       52.2000000000        3.1240616885
       52.3000000000        3.1279052422
       52.4000000000        3.1315694853
       52.5000000000        3.1350497636
       52.6000000000        3.1383416789
       52.7000000000        3.1414419207
       52.8000000000        3.1443487922
       52.9000000000        3.1470623108
       53.0000000000        3.1495838909
       53.1000000000        3.1519157363
       53.2000000000        3.1540601961
       53.3000000000        3.1560192813
       53.4000000000        3.1577944384
       53.5000000000        3.1593866098
       53.6000000000        3.1607964668
       53.7000000000        3.1620246660
       53.8000000000        3.1630720317
       53.9000000000        3.1639396334
       54.0000000000        3.1646287476
       54.1000000000        3.1651406947
       54.2000000000        3.1654765905
       54.3000000000        3.1656370421
       54.4000000000        3.1656218646
       54.5000000000        3.1654298740
       54.6000000000        3.1650588149
       54.7000000000        3.1645054491
       54.8000000000        3.1637657738
       54.9000000000        3.1628353167
       55.0000000000        3.1617094459
       55.1000000000        3.1603836414
       55.2000000000        3.1588536846
       55.3000000000        3.1571157516
       55.4000000000        3.1551664110
       55.5000000000        3.1530025528
       55.6000000000        3.1506213182
       55.7000000000        3.1480201107
       55.8000000000        3.1451967834
       55.9000000000        3.1421500212
       56.0000000000        3.1388798839
       56.1000000000        3.1353883914
       56.2000000000        3.1316800032
       56.3000000000        3.1277618378
       56.4000000000        3.1236435264
       56.5000000000        3.1193367025
       56.6000000000        3.1148542917
       56.7000000000        3.1102098193
       56.8000000000        3.1054170248
       56.9000000000        3.1004899561
       57.0000000000        3.0954435580
       57.1000000000        3.0902946244
       57.2000000000        3.0850628356
       57.3000000000        3.0797714994
       57.4000000000        3.0744475994
       57.5000000000        3.0691209233
       57.6000000000        3.0638224132
       57.7000000000        3.0585822839
       57.8000000000        3.0534286748
       57.9000000000        3.0483874598
       58.0000000000        3.0434834080
       58.1000000000        3.0387423711
       58.2000000000        3.0341937395
       58.3000000000        3.0298721419
       58.4000000000        3.0258174391
       58.5000000000        3.0220726524
       58.6000000000        3.0186803877
       58.7000000000        3.0156789914
       58.8000000000        3.0130997022
       58.9000000000        3.0109656219
       59.0000000000        3.0092926925
       59.1000000000        3.0080920053
       59.2000000000        3.0073718702
       59.3000000000        3.0071380481
       59.4000000000        3.0073917862
       59.5000000000        3.0081267713
       59.6000000000        3.0093266347
       59.7000000000        3.0109642641
       59.8000000000        3.0130034674
       59.9000000000        3.0154025999
       60.0000000000        3.0181188089
       60.1000000000        3.0211112805
       60.2000000000        3.0243426138
       60.3000000000        3.0277784784
       60.4000000000        3.0313862583
       60.5000000000        3.0351334413
       60.6000000000        3.0389864303
       60.7000000000        3.0429102708
       60.8000000000        3.0468693779
       60.9000000000        3.0508288823
       61.0000000000        3.0547559891
       61.1000000000        3.0586208882
       61.2000000000        3.0623970740
       61.3000000000        3.0660612132
       61.4000000000        3.0695928392
       61.5000000000        3.0729741537
       61.6000000000        3.0761900981
       61.7000000000        3.0792286740
       61.8000000000        3.0820813537
       61.9000000000        3.0847433628
       62.0000000000        3.0872136387
       62.1000000000        3.0894943285
       62.2000000000        3.0915897974
       62.3000000000        3.0935052797
       62.4000000000        3.0952454537
       62.5000000000        3.0968132914
       62.6000000000        3.0982094627
       62.7000000000        3.0994323881
       62.8000000000        3.1004788304
       62.9000000000        3.1013447642
       63.0000000000        3.1020262178
       63.1000000000        3.1025198181
       63.2000000000        3.1028229237
       63.3000000000        3.1029333812
       63.4000000000        3.1028490638
       63.5000000000        3.1025673912
       63.6000000000        3.1020849966
       63.7000000000        3.1013976555
       63.8000000000        3.1005005290
       63.9000000000        3.0993886974
       64.0000000000        3.0980578781
       64.1000000000        3.0965051511
       64.2000000000        3.0947294972
       64.3000000000        3.0927319927
       64.4000000000        3.0905156160
       64.5000000000        3.0880847105
       64.6000000000        3.0854442408
       64.7000000000        3.0825990545
       64.8000000000        3.0795534063
       64.9000000000        3.0763109366
       65.0000000000        3.0728751162
       65.1000000000        3.0692499476
       65.2000000000        3.0654405682
       65.3000000000        3.0614534439
       65.4000000000        3.0572960208
       65.5000000000        3.0529759091
       65.6000000000        3.0484998098
       65.7000000000        3.0438724630
       65.8000000000        3.0390959640
       65.9000000000        3.0341696683
       66.0000000000        3.0290908551
       66.1000000000        3.0238559069
       66.2000000000        3.0184615999
       66.3000000000        3.0129060544
       66.4000000000        3.0071891034
       66.5000000000        3.0013120456
       66.6000000000        2.9952769297
       66.7000000000        2.9890856272
       66.8000000000        2.9827389646
       66.9000000000        2.9762361499
       67.0000000000        2.9695746322
       67.1000000000        2.9627504199
       67.2000000000        2.9557587670
       67.3000000000        2.9485951116
       67.4000000000        2.9412560431
       67.5000000000        2.9337400543
       67.6000000000        2.9260477834
       67.7000000000        2.9181816787
       67.8000000000        2.9101451730
       67.9000000000        2.9019416373
       68.0000000000        2.8935734265
       68.1000000000        2.8850412782
       68.2000000000        2.8763442286
       68.3000000000        2.8674801019
       68.4000000000        2.8584464988
       68.5000000000        2.8492420700
       68.6000000000        2.8398676985
       68.7000000000        2.8303272982
       68.8000000000        2.8206280205
       68.9000000000        2.8107798499
       69.0000000000        2.8007947517
       69.1000000000        2.7906856525
       69.2000000000        2.7804655897
       69.3000000000        2.7701473108
       69.4000000000        2.7597435008
       69.5000000000        2.7492675951
       69.6000000000        2.7387349151
       69.7000000000        2.7281636943
       69.8000000000        2.7175755714
       69.9000000000        2.7069953060
       70.0000000000        2.6964497278
       70.1000000000        2.6859662266
       70.2000000000        2.6755711761
       70.3000000000        2.6652886217
       70.4000000000        2.6551394445
       70.5000000000        2.6451410954
       70.6000000000        2.6353078944
       70.7000000000        2.6256516906
       70.8000000000        2.6161824535
       70.9000000000        2.6069084156
       71.0000000000        2.5978357984
       71.1000000000        2.5889685147
       71.2000000000        2.5803082265
       71.3000000000        2.5718546833
       71.4000000000        2.5636060100
       71.5000000000        2.5555586758
       71.6000000000        2.5477070333
       71.7000000000        2.5400425391
       71.8000000000        2.5325530700
       71.9000000000        2.5252229103
       72.0000000000        2.5180336795
       72.1000000000        2.5109660000
       72.2000000000        2.5040014306
       72.3000000000        2.4971241184
       72.4000000000        2.4903216053
       72.5000000000        2.4835844034
       72.6000000000        2.4769045105
       72.7000000000        2.4702736068
       72.8000000000        2.4636817836
       72.9000000000        2.4571172727
       73.0000000000        2.4505671377
       73.1000000000        2.4440185685
       73.2000000000        2.4374603266
       73.3000000000        2.4308839147
       73.4000000000        2.4242841406
       73.5000000000        2.4176589233
       73.6000000000        2.4110084383
       73.7000000000        2.4043338777
       73.8000000000        2.3976361924
       73.9000000000        2.3909150837
       74.0000000000        2.3841684260
       74.1000000000        2.3773921353
       74.2000000000        2.3705804599
       74.3000000000        2.3637265894
       74.4000000000        2.3568234955
       74.5000000000        2.3498648369
       74.6000000000        2.3428457395
       74.7000000000        2.3357632504
       74.8000000000        2.3286163693
       74.9000000000        2.3214056830
       75.0000000000        2.3141327393
       75.1000000000        2.3067993266
       75.2000000000        2.2994068344
       75.3000000000        2.2919558616
       75.4000000000        2.2844462023
       75.5000000000        2.2768772524
       75.6000000000        2.2692487499
       75.7000000000        2.2615616484
       75.8000000000        2.2538188772
       75.9000000000        2.2460257337
       76.0000000000        2.2381897333
       76.1000000000        2.2303199080
       76.2000000000        2.2224256629
       76.3000000000        2.2145154042
       76.4000000000        2.2065952532
       76.5000000000        2.1986681330
       76.6000000000        2.1907334523
       76.7000000000        2.1827874534
       76.8000000000        2.1748241204
       76.9000000000        2.1668363783
       77.0000000000        2.1588172452
       77.1000000000        2.1507606344
       77.2000000000        2.1426616445
       77.3000000000        2.1345163551
       77.4000000000        2.1263213251
       77.5000000000        2.1180730782
       77.6000000000        2.1097678352
       77.7000000000        2.1014016462
       77.8000000000        2.0929709150
       77.9000000000        2.0844731613
       78.0000000000        2.0759077725
       78.1000000000        2.0672764758
       78.2000000000        2.0585833621
       78.3000000000        2.0498344491
       78.4000000000        2.0410369464
       78.5000000000        2.0321984808
       78.6000000000        2.0233265396
       78.7000000000        2.0144282492
       78.8000000000        2.0055104267
       78.9000000000        1.9965797138
       79.0000000000        1.9876425946
       79.1000000000        1.9787052081
       79.2000000000        1.9697730309
       79.3000000000        1.9608505847
       79.4000000000        1.9519413529
       79.5000000000        1.9430480030
       79.6000000000        1.9341728638
       79.7000000000        1.9253184470
       79.8000000000        1.9164876795
       79.9000000000        1.9076835241
       80.0000000000        1.8989078831
       80.1000000000        1.8901600225
       80.2000000000        1.8814350314
       80.3000000000        1.8727228706
       80.4000000000        1.8640083672
       80.5000000000        1.8552722064
       80.6000000000        1.8464926794
       80.7000000000        1.8376477229
       80.8000000000        1.8287167045
       80.9000000000        1.8196814973
       81.0000000000        1.8105267194
       81.1000000000        1.8012393992
       81.2000000000        1.7918085310
       81.3000000000        1.7822249010
       81.4000000000        1.7724812350
       81.5000000000        1.7625724217
       81.6000000000        1.7524954800
       81.7000000000        1.7422490735
       81.8000000000        1.7318326051
       81.9000000000        1.7212451582
       82.0000000000        1.7104847295
       82.1000000000        1.6995482532
       82.2000000000        1.6884327207
       82.3000000000        1.6771372446
       82.4000000000        1.6656653782
       82.5000000000        1.6540266704
       82.6000000000        1.6422365399
       82.7000000000        1.6303141298
       82.8000000000        1.6182786190
       82.9000000000        1.6061451867
       83.0000000000        1.5939220611
       83.1000000000        1.5816097280
       83.2000000000        1.5692025217
       83.3000000000        1.5566918578
       83.4000000000        1.5440697295
       83.5000000000        1.5313309884
       83.6000000000        1.5184734568
       83.7000000000        1.5054958645
       83.8000000000        1.4923946289
       83.9000000000        1.4791611308
       84.0000000000        1.4657810261
       84.1000000000        1.4522362625
       84.2000000000        1.4385092766
       84.3000000000        1.4245878954
       84.4000000000        1.4104691967
       84.5000000000        1.3961610399
       84.6000000000        1.3816809015
       84.7000000000        1.3670526081
       84.8000000000        1.3523022051
       84.9000000000        1.3374543817
       85.0000000000        1.3225305856
       85.1000000000        1.3075493078
       85.2000000000        1.2925281718
       85.3000000000        1.2774867393
       85.4000000000        1.2624486972
       85.5000000000        1.2474424789
       85.6000000000        1.2325002318
       85.7000000000        1.2176559070
       85.8000000000        1.2029436470
       85.9000000000        1.1883973987
       86.0000000000        1.1740519439
       86.1000000000        1.1599446733
       86.2000000000        1.1461168398
       86.3000000000        1.1326130193
       86.4000000000        1.1194781992
       86.5000000000        1.1067530632
       86.6000000000        1.0944690913
       86.7000000000        1.0826454566
       86.8000000000        1.0712891356
       86.9000000000        1.0603984487
       87.0000000000        1.0499690159
       87.1000000000        1.0400003913
       87.2000000000        1.0305015755
       87.3000000000        1.0214940688
       87.4000000000        1.0130118733
       87.5000000000        1.0050987050
       87.6000000000        0.9978034017
       87.7000000000        0.9911748896
       87.8000000000        0.9852579787
       87.9000000000        0.9800907893
       88.0000000000        0.9757040140
       88.1000000000        0.9721217077
       88.2000000000        0.9693629798
       88.3000000000        0.9674438709
       88.4000000000        0.9663788193
       88.5000000000        0.9661813689
       88.6000000000        0.9668639821
       88.7000000000        0.9684369469
       88.8000000000        0.9709065101
       88.9000000000        0.9742725727
       89.0000000000        0.9785264681
       89.1000000000        0.9836493589
       89.2000000000        0.9896116643
       89.3000000000        0.9963737630
       89.4000000000        1.0038880503
       89.5000000000        1.0121021686
       89.6000000000        1.0209628729
       89.7000000000        1.0304197074
       89.8000000000        1.0404276206
       89.9000000000        1.0509479073
       90.0000000000        1.0619472834
       90.1000000000        1.0733953595
       90.2000000000        1.0852612391
       90.3000000000        1.0975103231
       90.4000000000        1.1101024788
       90.5000000000        1.1229923188
       90.6000000000        1.1361315364
       90.7000000000        1.1494724224
       90.8000000000        1.1629712981
       90.9000000000        1.1765908056
       91.0000000000        1.1903006110
       91.1000000000        1.2040767594
       91.2000000000        1.2179003513
       91.3000000000        1.2317562791
       91.4000000000        1.2456325149
       91.5000000000        1.2595199838
       91.6000000000        1.2734126221
       91.7000000000        1.2873070208
       91.8000000000        1.3012012119
       91.9000000000        1.3150926423
       92.0000000000        1.3289759520
       92.1000000000        1.3428414946
       92.2000000000        1.3566753904
       92.3000000000        1.3704613011
       92.4000000000        1.3841833706
       92.5000000000        1.3978292935
       92.6000000000        1.4113924350
       92.7000000000        1.4248723093
       92.8000000000        1.4382732997
       92.9000000000        1.4516020754
       93.0000000000        1.4648645403
       93.1000000000        1.4780632155
       93.2000000000        1.4911956782
       93.3000000000        1.5042542089
       93.4000000000        1.5172264455
       93.5000000000        1.5300967556
       93.6000000000        1.5428481392
       93.7000000000        1.5554645258
       93.8000000000        1.5679332156
       93.9000000000        1.5802470528
       94.0000000000        1.5924058643
       94.1000000000        1.6044168093
       94.2000000000        1.6162934957
       94.3000000000        1.6280540070
       94.4000000000        1.6397183019
       94.5000000000        1.6513057153
       94.6000000000        1.6628332700
       94.7000000000        1.6743151567
       94.8000000000        1.6857631969
       94.9000000000        1.6971877122
       95.0000000000        1.7085981768
       95.1000000000        1.7200033194
       95.2000000000        1.7314107301
       95.3000000000        1.7428262920
       95.4000000000        1.7542537790
       95.5000000000        1.7656948140
       95.6000000000        1.7771491759
       95.7000000000        1.7886152908
       95.8000000000        1.8000906660
       95.9000000000        1.8115720549
       96.0000000000        1.8230552718
       96.1000000000        1.8345347726
       96.2000000000        1.8460032773
       96.3000000000        1.8574517164
       96.4000000000        1.8688696965
       96.5000000000        1.8802464777
       96.6000000000        1.8915722947
       96.7000000000        1.9028397707
       96.8000000000        1.9140451432
       96.9000000000        1.9251890400
       97.0000000000        1.9362765961
       97.1000000000        1.9473168586
       97.2000000000        1.9583216053
       97.3000000000        1.9693038586
       97.4000000000        1.9802763533
       97.5000000000        1.9912501412
       97.6000000000        2.0022334292
       97.7000000000        2.0132307496
       97.8000000000        2.0242425985
       97.9000000000        2.0352656826
       98.0000000000        2.0462938202
       98.1000000000        2.0573193840
       98.2000000000        2.0683350175
       98.3000000000        2.0793352479
       98.4000000000        2.0903175888
       98.5000000000        2.1012827541
       98.6000000000        2.1122338004
       98.7000000000        2.1231743945
       98.8000000000        2.1341067694
       98.9000000000        2.1450300447
       99.0000000000        2.1559394167
       99.1000000000        2.1668264336
       99.2000000000        2.1776802394
       99.3000000000        2.1884894509
       99.4000000000        2.1992441374
       99.5000000000        2.2099373278
       99.6000000000        2.2205656461
       99.7000000000        2.2311290152
       99.8000000000        2.2416296250
       99.9000000000        2.2520704889
      100.0000000000        2.2624539033
      100.1000000000        2.2727800854
      100.2000000000        2.2830463008
      100.3000000000        2.2932467170
      100.4000000000        2.3033730641
      100.5000000000        2.3134159557
      100.6000000000        2.3233665402
      100.7000000000        2.3332180621
      100.8000000000        2.3429669102
      100.9000000000        2.3526128216
      101.0000000000        2.3621581471
      101.1000000000        2.3716063574
      101.2000000000        2.3809602544
      101.3000000000        2.3902204546
      101.4000000000        2.3993845606
      101.5000000000        2.4084471314
      101.6000000000        2.4174002924
      101.7000000000        2.4262347305
      101.8000000000        2.4349408513
      101.9000000000        2.4435099632
      102.0000000000        2.4519353857
      102.1000000000        2.4602133796
      102.2000000000        2.4683437974
      102.3000000000        2.4763303288
      102.4000000000        2.4841802128
      102.5000000000        2.4919033284
      102.6000000000        2.4995106987
      102.7000000000        2.5070125846
      102.8000000000        2.5144164748
      102.9000000000        2.5217253532
      103.0000000000        2.5289366701
      103.1000000000        2.5360423822
      103.2000000000        2.5430302107
      103.3000000000        2.5498858780
      103.4000000000        2.5565957258
      103.5000000000        2.5631489701
      103.6000000000        2.5695390092
      103.7000000000        2.5757635256
      103.8000000000        2.5818234700
      103.9000000000        2.5877212973
      104.0000000000        2.5934590297
      104.1000000000        2.5990367579
      104.2000000000        2.6044520728
      104.3000000000        2.6097005842
      104.4000000000        2.6147772833
      104.5000000000        2.6196782579
      104.6000000000        2.6244022037
      104.7000000000        2.6289512879
      104.8000000000        2.6333311565
      104.9000000000        2.6375501874
      105.0000000000        2.6416183393
      105.1000000000        2.6455460171
      105.2000000000        2.6493432585
      105.3000000000        2.6530193570
      105.4000000000        2.6565828607
      105.5000000000        2.6600417628
      105.6000000000        2.6634036357
      105.7000000000        2.6666754946
      105.8000000000        2.6698633343
      105.9000000000        2.6729714685
      106.0000000000        2.6760019141
      106.1000000000        2.6789540562
      106.2000000000        2.6818247464
      106.3000000000        2.6846088697
      106.4000000000        2.6873002722
      106.5000000000        2.6898927933
      106.6000000000        2.6923811088
      106.7000000000        2.6947611651
      106.8000000000        2.6970301526
      106.9000000000        2.6991861167
      107.0000000000        2.7012274122
      107.1000000000        2.7031522443
      107.2000000000        2.7049584833
      107.3000000000        2.7066437928
      107.4000000000        2.7082059883
      107.5000000000        2.7096435071
      107.6000000000        2.7109558852
      107.7000000000        2.7121440979
      107.8000000000        2.7132105426
      107.9000000000        2.7141584758
      108.0000000000        2.7149909451
      108.1000000000        2.7157095447
      108.2000000000        2.7163134646
      108.3000000000        2.7167991982
      108.4000000000        2.7171610429
      108.5000000000        2.7173922912
      108.6000000000        2.7174868161
      108.7000000000        2.7174406182
      108.8000000000        2.7172528670
      108.9000000000        2.7169260878
      109.0000000000        2.7164654124
      109.1000000000        2.7158770924
      109.2000000000        2.7151666906
      109.3000000000        2.7143374519
      109.4000000000        2.7133893369
      109.5000000000        2.7123189980
      109.6000000000        2.7111206892
      109.7000000000        2.7097877678
      109.8000000000        2.7083142579
      109.9000000000        2.7066960031
      110.0000000000        2.7049311425
      110.1000000000        2.7030199103
      110.2000000000        2.7009639478
      110.3000000000        2.6987654056
      110.4000000000        2.6964261089
      110.5000000000        2.6939469571
      110.6000000000        2.6913276057
      110.7000000000        2.6885663695
      110.8000000000        2.6856602471
      110.9000000000        2.6826050077
      111.0000000000        2.6793953720
      111.1000000000        2.6760253673
      111.2000000000        2.6724889650
      111.3000000000        2.6687810222
      111.4000000000        2.6648983776
      111.5000000000        2.6608408321
      111.6000000000        2.6566116636
      111.7000000000        2.6522174665
      111.8000000000        2.6476672717
      111.9000000000        2.6429711236
      112.0000000000        2.6381384795
      112.1000000000        2.6331768430
      112.2000000000        2.6280909563
      112.3000000000        2.6228826692
      112.4000000000        2.6175513825
      112.5000000000        2.6120948520
      112.6000000000        2.6065101315
      112.7000000000        2.6007944828
      112.8000000000        2.5949461265
      112.9000000000        2.5889647484
      113.0000000000        2.5828516984
      113.1000000000        2.5766098576
      113.2000000000        2.5702431792
      113.3000000000        2.5637559685
      113.4000000000        2.5571520288
      113.5000000000        2.5504338650
      113.6000000000        2.5436021309
      113.7000000000        2.5366554977
      113.8000000000        2.5295910697
      113.9000000000        2.5224053387
      114.0000000000        2.5150955260
      114.1000000000        2.5076610047
      114.2000000000        2.5001043913
      114.3000000000        2.4924320219
      114.4000000000        2.4846537067
      114.5000000000        2.4767818044
      114.6000000000        2.4688297685
      114.7000000000        2.4608103834
      114.8000000000        2.4527340486
      114.9000000000        2.4446075490
      115.0000000000        2.4364336326
      115.1000000000        2.4282114308
      115.2000000000        2.4199375066
      115.3000000000        2.4116072004
      115.4000000000        2.4032159771
      115.5000000000        2.3947605280
      115.6000000000        2.3862394349
      115.7000000000        2.3776533086
      115.8000000000        2.3690044754
      115.9000000000        2.3602964183
      116.0000000000        2.3515331668
      116.1000000000        2.3427188148
      116.2000000000        2.3338572826
      116.3000000000        2.3249522672
      116.4000000000        2.3160073050
      116.5000000000        2.3070258496
      116.6000000000        2.2980112209
      116.7000000000        2.2889663540
      116.8000000000        2.2798933779
      116.9000000000        2.2707931631
      117.0000000000        2.2616650181
      117.1000000000        2.2525066859
      117.2000000000        2.2433146686
      117.3000000000        2.2340848005
      117.4000000000        2.2248129646
      117.5000000000        2.2154958232
      117.6000000000        2.2061314044
      117.7000000000        2.1967193805
      117.8000000000        2.1872608964
      117.9000000000        2.1777579233
      118.0000000000        2.1682122925
      118.1000000000        2.1586247233
      118.2000000000        2.1489942181
      118.3000000000        2.1393181151
      118.4000000000        2.1295929012
      118.5000000000        2.1198156077
      118.6000000000        2.1099854069
      118.7000000000        2.1001048210
      118.8000000000        2.0901799433
      118.9000000000        2.0802193399
      119.0000000000        2.0702318015
      119.1000000000        2.0602236108
      119.2000000000        2.0501962041
      119.3000000000        2.0401449800
      119.4000000000        2.0300596298
      119.5000000000        2.0199258983
      119.6000000000        2.0097282426
      119.7000000000        1.9994525759
      119.8000000000        1.9890883148
      119.9000000000        1.9786293069
      120.0000000000        1.9680737053
      120.1000000000        1.9574232053
      120.2000000000        1.9466821346
      120.3000000000        1.9358566874
      120.4000000000        1.9249543214
      120.5000000000        1.9139831225
      120.6000000000        1.9029509239
      120.7000000000        1.8918641464
      120.8000000000        1.8807265747
      120.9000000000        1.8695384592
      121.0000000000        1.8582963348
      121.1000000000        1.8469938000
      121.2000000000        1.8356231911
      121.3000000000        1.8241777532
      121.4000000000        1.8126536761
      121.5000000000        1.8010512974
      121.6000000000        1.7893750426
      121.7000000000        1.7776320943
      121.8000000000        1.7658302054
      121.9000000000        1.7539753500
      122.0000000000        1.7420699816
      122.1000000000        1.7301124826
      122.2000000000        1.7180979592
      122.3000000000        1.7060199848
      122.4000000000        1.6938724940
      122.5000000000        1.6816510304
      122.6000000000        1.6693529420
      122.7000000000        1.6569766314
      122.8000000000        1.6445203313
      122.9000000000        1.6319809915
      123.0000000000        1.6193537758
      123.1000000000        1.6066324132
      123.2000000000        1.5938103173
      123.3000000000        1.5808820221
      123.4000000000        1.5678443427
      123.5000000000        1.5546968161
      123.6000000000        1.5414412927
      123.7000000000        1.5280808496
      123.8000000000        1.5146184098
      123.9000000000        1.5010554885
      124.0000000000        1.4873914087
      124.1000000000        1.4736231655
      124.2000000000        1.4597459207
      124.3000000000        1.4457540020
      124.4000000000        1.4316422583
      124.5000000000        1.4174076343
      124.6000000000        1.4030507929
      124.7000000000        1.3885775239
      124.8000000000        1.3739996029
      124.9000000000        1.3593347575
      125.0000000000        1.3446055142
      125.1000000000        1.3298369277
      125.2000000000        1.3150535118
      125.3000000000        1.3002759893
      125.4000000000        1.2855186390
      125.5000000000        1.2707879696
      125.6000000000        1.2560831643
      125.7000000000        1.2413982828
      125.8000000000        1.2267257192
      125.9000000000        1.2120600793
      126.0000000000        1.1974015557
      126.1000000000        1.1827580629
      126.2000000000        1.1681457584
      126.3000000000        1.1535880214
      126.4000000000        1.1391133621
      126.5000000000        1.1247530043
      126.6000000000        1.1105389180
      126.7000000000        1.0965029063
      126.8000000000        1.0826770286
      126.9000000000        1.0690952626
      127.0000000000        1.0557959049
      127.1000000000        1.0428239019
      127.2000000000        1.0302322483
      127.3000000000        1.0180818699
      127.4000000000        1.0064399390
      127.5000000000        0.9953770751
      127.6000000000        0.9849641489
      127.7000000000        0.9752693575
      127.8000000000        0.9663559992
      127.9000000000        0.9582810612
      128.0000000000        0.9510945067
      128.1000000000        0.9448390265
      128.2000000000        0.9395500000
      128.3000000000        0.9352554415
      128.4000000000        0.9319758520
      128.5000000000        0.9297241907
      128.6000000000        0.9285064451
      128.7000000000        0.9283231330
      128.8000000000        0.9291713912
      128.9000000000        0.9310465987
      129.0000000000        0.9339424595
      129.1000000000        0.9378492478
      129.2000000000        0.9427508402
      129.3000000000        0.9486215916
      129.4000000000        0.9554240706
      129.5000000000        0.9631084570
      129.6000000000        0.9716140626
      129.7000000000        0.9808728063
      129.8000000000        0.9908137408
      129.9000000000        1.0013673698
      130.0000000000        1.0124687527
      130.1000000000        1.0240589666
      130.2000000000        1.0360849850
      130.3000000000        1.0484983292
      130.4000000000        1.0612530776
      130.5000000000        1.0743039879
      130.6000000000        1.0876054601
      130.7000000000        1.1011117667
      130.8000000000        1.1147785168
      130.9000000000        1.1285648785
      131.0000000000        1.1424357870
      131.1000000000        1.1563632930
      131.2000000000        1.1703264032
      131.3000000000        1.1843092244
      131.4000000000        1.1982978505
      131.5000000000        1.2122769628
      131.6000000000        1.2262273105
      131.7000000000        1.2401249346
      131.8000000000        1.2539423493
      131.9000000000        1.2676511707
      132.0000000000        1.2812251833
      132.1000000000        1.2946427362
      132.2000000000        1.3078877172
      132.3000000000        1.3209490191
      132.4000000000        1.3338190797
      132.5000000000        1.3464923435
      132.6000000000        1.3589643193
      132.7000000000        1.3712314828
      132.8000000000        1.3832918790
      132.9000000000        1.3951460312
      133.0000000000        1.4067976452
      133.1000000000        1.4182536240
      133.2000000000        1.4295231347
      133.3000000000        1.4406158722
      133.4000000000        1.4515400131
      133.5000000000        1.4623005196
      133.6000000000        1.4728982731
      133.7000000000        1.4833302749
      133.8000000000        1.4935907765
      133.9000000000        1.5036730096
      134.0000000000        1.5135710205
      134.1000000000        1.5232811730
      134.2000000000        1.5328030370
      134.3000000000        1.5421396380
      134.4000000000        1.5512972287
      134.5000000000        1.5602847963
      134.6000000000        1.5691134615
      134.7000000000        1.5777958441
      134.8000000000        1.5863453816
      134.9000000000        1.5947755846
      135.0000000000        1.6030992573
      135.1000000000        1.6113277708
      135.2000000000        1.6194705431
      135.3000000000        1.6275348683
      135.4000000000        1.6355261555
      135.5000000000        1.6434485360
      135.6000000000        1.6513057191
      135.7000000000        1.6591018944
      135.8000000000        1.6668424194
      135.9000000000        1.6745340439
      136.0000000000        1.6821845474
      136.1000000000        1.6898018991
      136.2000000000        1.6973932202
      136.3000000000        1.7049638946
      136.4000000000        1.7125171005
      136.5000000000        1.7200538659
      136.6000000000        1.7275735691
      136.7000000000        1.7350746592
      136.8000000000        1.7425553416
      136.9000000000        1.7500140693
      137.0000000000        1.7574498533
      137.1000000000        1.7648625179
      137.2000000000        1.7722529996
      137.3000000000        1.7796236570
      137.4000000000        1.7869784617
      137.5000000000        1.7943229019
      137.6000000000        1.8016634921
      137.7000000000        1.8090068920
      137.8000000000        1.8163587799
      137.9000000000        1.8237227514
      138.0000000000        1.8310995646
      138.1000000000        1.8384869362
      138.2000000000        1.8458798706
      138.3000000000        1.8532713212
      138.4000000000        1.8606529339
      138.5000000000        1.8680156557
      138.6000000000        1.8753500422
      138.7000000000        1.8826461523
      138.8000000000        1.8898930745
      138.9000000000        1.8970783057
      139.0000000000        1.9041872749
      139.1000000000        1.9112032128
      139.2000000000        1.9181074627
      139.3000000000        1.9248802889
      139.4000000000        1.9315022133
      139.5000000000        1.9379557320
      139.6000000000        1.9442270381
      139.7000000000        1.9503072834
      139.8000000000        1.9561930100
      139.9000000000        1.9618854856
      140.0000000000        1.9673888642
      140.1000000000        1.9727075022
      140.2000000000        1.9778433390
      140.3000000000        1.9827944747
      140.4000000000        1.9875555901
      140.5000000000        1.9921199784
      140.6000000000        1.9964823563
      140.7000000000        2.0006414805
      140.8000000000        2.0046017525
      140.9000000000        2.0083732045
      141.0000000000        2.0119696897
      141.1000000000        2.0154057461
      141.2000000000        2.0186932054
      141.3000000000        2.0218387849
      141.4000000000        2.0248435037
      141.5000000000        2.0277040315
      141.6000000000        2.0304153920
      141.7000000000        2.0329740966
      141.8000000000        2.0353807565
      141.9000000000        2.0376414800
      142.0000000000        2.0397677903
      142.1000000000        2.0417753137
      142.2000000000        2.0436818432
      142.3000000000        2.0455054186
      142.4000000000        2.0472628229
      142.5000000000        2.0489685782
      142.6000000000        2.0506343494
      142.7000000000        2.0522686387
      142.8000000000        2.0538766880
      142.9000000000        2.0554606102
      143.0000000000        2.0570198151
      143.1000000000        2.0585517426
      143.2000000000        2.0600528435
      143.3000000000        2.0615196161
      143.4000000000        2.0629495083
      143.5000000000        2.0643415170
      143.6000000000        2.0656963626
      143.7000000000        2.0670162054
      143.8000000000        2.0683040079
      143.9000000000        2.0695627842
      144.0000000000        2.0707950333
      144.1000000000        2.0720025474
      144.2000000000        2.0731865747
      144.3000000000        2.0743481324
      144.4000000000        2.0754882253
      144.5000000000        2.0766078093
      144.6000000000        2.0777074581
      144.7000000000        2.0787868085
      144.8000000000        2.0798439758
      144.9000000000        2.0808751490
      145.0000000000        2.0818745618
      145.1000000000        2.0828349287
      145.2000000000        2.0837482716
      145.3000000000        2.0846069381
      145.4000000000        2.0854045718
      145.5000000000        2.0861367942
      145.6000000000        2.0868014713
      145.7000000000        2.0873985757
      145.8000000000        2.0879297849
      145.9000000000        2.0883980218
      146.0000000000        2.0888071173
      146.1000000000        2.0891616913
      146.2000000000        2.0894672721
      146.3000000000        2.0897305271
      146.4000000000        2.0899594079
      146.5000000000        2.0901629931
      146.6000000000        2.0903508763
      146.7000000000        2.0905321140
      146.8000000000        2.0907139461
      146.9000000000        2.0909006178
      147.0000000000        2.0910926878
      147.1000000000        2.0912870874
      147.2000000000        2.0914779989
      147.3000000000        2.0916583682
      147.4000000000        2.0918216492
      147.5000000000        2.0919632974
      147.6000000000        2.0920815963
      147.7000000000        2.0921776365
      147.8000000000        2.0922546054
      147.9000000000        2.0923167783
      148.0000000000        2.0923686605
      148.1000000000        2.0924145866
      148.2000000000        2.0924588226
      148.3000000000        2.0925059871
      148.4000000000        2.0925614776
      148.5000000000        2.0926315612
      148.6000000000        2.0927230397
      148.7000000000        2.0928426686
      148.8000000000        2.0929967128
      148.9000000000        2.0931909983
      149.0000000000        2.0934315212
      149.1000000000        2.0937252948
      149.2000000000        2.0940808731
      149.3000000000        2.0945080700
      149.4000000000        2.0950167001
      149.5000000000        2.0956146548
      149.6000000000        2.0963059096
      149.7000000000        2.0970891439
      149.8000000000        2.0979575028
      149.9000000000        2.0988996648
      150.0000000000        2.0999019246
      150.1000000000        2.1009506290
      150.2000000000        2.1020341775
      150.3000000000        2.1031439870
      150.4000000000        2.1042742016
      150.5000000000        2.1054203523
      150.6000000000        2.1065774779
      150.7000000000        2.1077383908
      150.8000000000        2.1088927418
      150.9000000000        2.1100272627
      151.0000000000        2.1111270675
      151.1000000000        2.1121774985
      151.2000000000        2.1131658684
      151.3000000000        2.1140826743
      151.4000000000        2.1149221907
      151.5000000000        2.1156825375
      151.6000000000        2.1163653803
      151.7000000000        2.1169753672
      151.8000000000        2.1175192685
      151.9000000000        2.1180047145
      152.0000000000        2.1184385894
      152.1000000000        2.1188254426
      152.2000000000        2.1191664969
      152.3000000000        2.1194596788
      152.4000000000        2.1197006978
      152.5000000000        2.1198848437
      152.6000000000        2.1200089465
      152.7000000000        2.1200728510
      152.8000000000        2.1200798337
      152.9000000000        2.1200357179
      153.0000000000        2.1199469911
      153.1000000000        2.1198187907
      153.2000000000        2.1196537670
      153.3000000000        2.1194523701
      153.4000000000        2.1192143596
      153.5000000000        2.1189408613
      153.6000000000        2.1186363037
      153.7000000000        2.1183096878
      153.8000000000        2.1179747926
      153.9000000000        2.1176491427
      154.0000000000        2.1173519928
      154.1000000000        2.1171019640
      154.2000000000        2.1169150823
      154.3000000000        2.1168036377
      154.4000000000        2.1167758262
      154.5000000000        2.1168358994
      154.6000000000        2.1169845825
      154.7000000000        2.1172196500
      154.8000000000        2.1175366105
      154.9000000000        2.1179294312
      155.0000000000        2.1183912372
      155.1000000000        2.1189149714
      155.2000000000        2.1194940501
      155.3000000000        2.1201230200
      155.4000000000        2.1207981428
      155.5000000000        2.1215177691
      155.6000000000        2.1222823697
      155.7000000000        2.1230941704
      155.8000000000        2.1239564363
      155.9000000000        2.1248726143
      156.0000000000        2.1258456172
      156.1000000000        2.1268774972
      156.2000000000        2.1279696296
      156.3000000000        2.1291233469
      156.4000000000        2.1303408290
      156.5000000000        2.1316259903
      156.6000000000        2.1329850309
      156.7000000000        2.1344263304
      156.8000000000        2.1359594674
      156.9000000000        2.1375934775
      157.0000000000        2.1393348368
      157.1000000000        2.1411858161
      157.2000000000        2.1431437041
      157.3000000000        2.1452010883
      157.4000000000        2.1473470970
      157.5000000000        2.1495693252
      157.6000000000        2.1518560311
      157.7000000000        2.1541980746
      157.8000000000        2.1565900722
      157.9000000000        2.1590304665
      158.0000000000        2.1615205995
      158.1000000000        2.1640632319
      158.2000000000        2.1666610998
      158.3000000000        2.1693160227
      158.4000000000        2.1720288215
      158.5000000000        2.1747999978
      158.6000000000        2.1776308101
      158.7000000000        2.1805242220
      158.8000000000        2.1834852715
      158.9000000000        2.1865206657
      159.0000000000        2.1896377177
      159.1000000000        2.1928429576
      159.2000000000        2.1961407942
      159.3000000000        2.1995326947
      159.4000000000        2.2030171873
      159.5000000000        2.2065907198
      159.6000000000        2.2102490186
      159.7000000000        2.2139883279
      159.8000000000        2.2178059706
      159.9000000000        2.2217000336
      160.0000000000        2.2256683982
      160.1000000000        2.2297075677
      160.2000000000        2.2338117530
      160.3000000000        2.2379725688
      160.4000000000        2.2421795304
      160.5000000000        2.2464213077
      160.6000000000        2.2506874312
      160.7000000000        2.2549699481
      160.8000000000        2.2592644568
      160.9000000000        2.2635701475
      161.0000000000        2.2678888022
      161.1000000000        2.2722231278
      161.2000000000        2.2765750299
      161.3000000000        2.2809443959
      161.4000000000        2.2853287100
      161.5000000000        2.2897234972
      161.6000000000        2.2941233502
      161.7000000000        2.2985231268
      161.8000000000        2.3029188632
      161.9000000000        2.3073080480
      162.0000000000        2.3116892064
      162.1000000000        2.3160611406
      162.2000000000        2.3204224021
      162.3000000000        2.3247713815
      162.4000000000        2.3291068278
      162.5000000000        2.3334282291
      162.6000000000        2.3377356872
      162.7000000000        2.3420293768
      162.8000000000        2.3463089325
      162.9000000000        2.3505731006
      163.0000000000        2.3548199097
      163.1000000000        2.3590475272
      163.2000000000        2.3632556772
      163.3000000000        2.3674470890
      163.4000000000        2.3716283157
      163.5000000000        2.3758095491
      163.6000000000        2.3800034869
      163.7000000000        2.3842235818
      163.8000000000        2.3884821152
      163.9000000000        2.3927885544
      164.0000000000        2.3971485825
      164.1000000000        2.4015640259
      164.2000000000        2.4060336522
      164.3000000000        2.4105545424
      164.4000000000        2.4151235457
      164.5000000000        2.4197383009
      164.6000000000        2.4243975032
      164.7000000000        2.4291004370
      164.8000000000        2.4338461056
      164.9000000000        2.4386324063
      165.0000000000        2.4434557349
      165.1000000000        2.4483111865
      165.2000000000        2.4531932632
      165.3000000000        2.4580967912
      165.4000000000        2.4630176831
      165.5000000000        2.4679532734
      165.6000000000        2.4729021721
      165.7000000000        2.4778638060
      165.8000000000        2.4828379174
      165.9000000000        2.4878242460
      166.0000000000        2.4928225261
      166.1000000000        2.4978327574
      166.2000000000        2.5028555745
      166.3000000000        2.5078924343
      166.4000000000        2.5129453887
      166.5000000000        2.5180164168
      166.6000000000        2.5231065752
      166.7000000000        2.5282153242
      166.8000000000        2.5333403413
      166.9000000000        2.5384779460
      167.0000000000        2.5436240346
      167.1000000000        2.5487752545
      167.2000000000        2.5539300533
      167.3000000000        2.5590892424
      167.4000000000        2.5642558379
      167.5000000000        2.5694341841
      167.6000000000        2.5746286558
      167.7000000000        2.5798424142
      167.8000000000        2.5850766754
      167.9000000000        2.5903306447
      168.0000000000        2.5956020436
      168.1000000000        2.6008879785
      168.2000000000        2.6061858750
      168.3000000000        2.6114942377
      168.4000000000        2.6168130758
      168.5000000000        2.6221439254
      168.6000000000        2.6274895073
      168.7000000000        2.6328531568
      168.8000000000        2.6382381982
      168.9000000000        2.6436474100
      169.0000000000        2.6490826593
      169.1000000000        2.6545447427
      169.2000000000        2.6600334328
      169.3000000000        2.6655477023
      169.4000000000        2.6710860858
      169.5000000000        2.6766471007
      169.6000000000        2.6822297968
      169.7000000000        2.6878342768
      169.8000000000        2.6934620016
      169.9000000000        2.6991156635
      170.0000000000        2.7047985244
      170.1000000000        2.7105133451
      170.2000000000        2.7162612302
      170.3000000000        2.7220407820
      170.4000000000        2.7278479316
      170.5000000000        2.7336767147
      170.6000000000        2.7395208759
      170.7000000000        2.7453757971
      170.8000000000        2.7512398736
      170.9000000000        2.7571146327
      171.0000000000        2.7630035386
      171.1000000000        2.7689101265
      171.2000000000        2.7748363481
      171.3000000000        2.7807818188
      171.4000000000        2.7867443080
      171.5000000000        2.7927213605
      171.6000000000        2.7987123587
      171.7000000000        2.8047198081
      171.8000000000        2.8107488637
      171.9000000000        2.8168052234
      172.0000000000        2.8228926344
      172.1000000000        2.8290113829
      172.2000000000        2.8351585435
      172.3000000000        2.8413299333
      172.4000000000        2.8475229889
      172.5000000000        2.8537391304
      172.6000000000        2.8599841846
      172.7000000000        2.8662664436
      172.8000000000        2.8725934072
      172.9000000000        2.8789689984
      173.0000000000        2.8853925796
      173.1000000000        2.8918599927
      173.2000000000        2.8983659096
      173.3000000000        2.9049063319
      173.4000000000        2.9114801829
      173.5000000000        2.9180894808
      173.6000000000        2.9247383447
      173.7000000000        2.9314315557
      173.8000000000        2.9381733774
      173.9000000000        2.9449669548
      174.0000000000        2.9518142276
      174.1000000000        2.9587161350
      174.2000000000        2.9656728598
      174.3000000000        2.9726839381
      174.4000000000        2.9797481633
      174.5000000000        2.9868634221
      174.6000000000        2.9940266822
      174.7000000000        3.0012342793
      174.8000000000        3.0084823827
      174.9000000000        3.0157675184
      175.0000000000        3.0230869445
      175.1000000000        3.0304387501
      175.2000000000        3.0378216595
      175.3000000000        3.0452346603
      175.4000000000        3.0526767297
      175.5000000000        3.0601467788
      175.6000000000        3.0676438556
      175.7000000000        3.0751673475
      175.8000000000        3.0827168331
      175.9000000000        3.0902915083
      176.0000000000        3.0978893632
      176.1000000000        3.1055064517
      176.2000000000        3.1131365871
      176.3000000000        3.1207716559
      176.4000000000        3.1284025479
      176.5000000000        3.1360204793
      176.6000000000        3.1436183172
      176.7000000000        3.1511914692
      176.8000000000        3.1587380643
      176.9000000000        3.1662583808
      177.0000000000        3.1737537184
      177.1000000000        3.1812251425
      177.2000000000        3.1886725301
      177.3000000000        3.1960941536
      177.4000000000        3.2034868566
      177.5000000000        3.2108465961
      177.6000000000        3.2181690460
      177.7000000000        3.2254500896
      177.8000000000        3.2326861608
      177.9000000000        3.2398745162
      178.0000000000        3.2470135060
      178.1000000000        3.2541028489
      178.2000000000        3.2611439846
      178.3000000000        3.2681403672
      178.4000000000        3.2750974390
      178.5000000000        3.2820220108
      178.6000000000        3.2889209542
      178.7000000000        3.2957994289
      178.8000000000        3.3026591715
      178.9000000000        3.3094974570
      179.0000000000        3.3163071664
      179.1000000000        3.3230780367
      179.2000000000        3.3297988303
      179.3000000000        3.3364598609
      179.4000000000        3.3430551584
      179.5000000000        3.3495836207
      179.6000000000        3.3560487616
      179.7000000000        3.3624571650
      179.8000000000        3.3688162341
      179.9000000000        3.3751319584
      180.0000000000        3.3814074882
      180.1000000000        3.3876428985
      180.2000000000        3.3938361237
      180.3000000000        3.3999846327
      180.4000000000        3.4060871582
      180.5000000000        3.4121448466
      180.6000000000        3.4181615873
      180.7000000000        3.4241435923
      180.8000000000        3.4300986569
      180.9000000000        3.4360354521
      181.0000000000        3.4419629588
      181.1000000000        3.4478901068
      181.2000000000        3.4538256053
      181.3000000000        3.4597778722
      181.4000000000        3.4657548874
      181.5000000000        3.4717638653
      181.6000000000        3.4778108577
      181.7000000000        3.4839005512
      181.8000000000        3.4900364169
      181.9000000000        3.4962211340
      182.0000000000        3.5024570911
      182.1000000000        3.5087468221
      182.2000000000        3.5150932968
      182.3000000000        3.5215000507
      182.4000000000        3.5279712675
      182.5000000000        3.5345119078
      182.6000000000        3.5411278673
      182.7000000000        3.5478261245
      182.8000000000        3.5546146347
      182.9000000000        3.5615017921
      183.0000000000        3.5684953615
      183.1000000000        3.5756011329
      183.2000000000        3.5828218373
      183.3000000000        3.5901569103
      183.4000000000        3.5976032639
      183.5000000000        3.6051567557
      183.6000000000        3.6128137002
      183.7000000000        3.6205718952
      183.8000000000        3.6284307736
      183.9000000000        3.6363906418
      184.0000000000        3.6444513650
      184.1000000000        3.6526110159
      184.2000000000        3.6608648647
      184.3000000000        3.6692048347
      184.4000000000        3.6776194814
      184.5000000000        3.6860945922
      184.6000000000        3.6946144389
      184.7000000000        3.7031635202
      184.8000000000        3.7117283782
      184.9000000000        3.7202990015
      185.0000000000        3.7288695009
      185.1000000000        3.7374379413
      185.2000000000        3.7460053915
      185.3000000000        3.7545744921
      185.4000000000        3.7631479811
      185.5000000000        3.7717274988
      185.6000000000        3.7803128984
      185.7000000000        3.7889020847
      185.8000000000        3.7974913184
      185.9000000000        3.8060759022
      186.0000000000        3.8146511705
      186.1000000000        3.8232134459
      186.2000000000        3.8317607720
      186.3000000000        3.8402931839
      186.4000000000        3.8488124458
      186.5000000000        3.8573213764
      186.6000000000        3.8658229974
      186.7000000000        3.8743197063
      186.8000000000        3.8828125662
      186.9000000000        3.8913007272
      187.0000000000        3.8997810017
      187.1000000000        3.9082476873
      187.2000000000        3.9166927252
      187.3000000000        3.9251063118
      187.4000000000        3.9334779013
      187.5000000000        3.9417975514
      187.6000000000        3.9500573486
      187.7000000000        3.9582525555
      187.8000000000        3.9663821434
      187.9000000000        3.9744485597
      188.0000000000        3.9824567677
      188.1000000000        3.9904128201
      188.2000000000        3.9983223466
      188.3000000000        4.0061893291
      188.4000000000        4.0140154181
      188.5000000000        4.0217999753
      188.6000000000        4.0295407521
      188.7000000000        4.0372349497
      188.8000000000        4.0448803004
      188.9000000000        4.0524758371
      189.0000000000        4.0600221648
      189.1000000000        4.0675212170
      189.2000000000        4.0749756004
      189.3000000000        4.0823877176
      189.4000000000        4.0897589055
      189.5000000000        4.0970888468
      189.6000000000        4.1043754371
      189.7000000000        4.1116151412
      189.8000000000        4.1188037015
      189.9000000000        4.1259369628
      190.0000000000        4.1330115760
      190.1000000000        4.1400254420
      190.2000000000        4.1469778835
      190.3000000000        4.1538695717
      190.4000000000        4.1607023970
      190.5000000000        4.1674793766
      190.6000000000        4.1742045805
      190.7000000000        4.1808830851
      190.8000000000        4.1875208690
      190.9000000000        4.1941245999
      191.0000000000        4.2007013237
      191.1000000000        4.2072581403
      191.2000000000        4.2138018835
      191.3000000000        4.2203389015
      191.4000000000        4.2268749653
      191.5000000000        4.2334152685
      191.6000000000        4.2399645714
      191.7000000000        4.2465274349
      191.8000000000        4.2531085640
      191.9000000000        4.2597132148
      192.0000000000        4.2663475853
      192.1000000000        4.2730190603
      192.2000000000        4.2797361522
      192.3000000000        4.2865080339
      192.4000000000        4.2933437169
      192.5000000000        4.3002511163
      192.6000000000        4.3072363275
      192.7000000000        4.3143033569
      192.8000000000        4.3214544074
      192.9000000000        4.3286906569
      193.0000000000        4.3360132879
      193.1000000000        4.3434246527
      193.2000000000        4.3509292722
      193.3000000000        4.3585344592
      193.4000000000        4.3662505159
      193.5000000000        4.3740905083
      193.6000000000        4.3820696232
      193.7000000000        4.3902041296
      193.8000000000        4.3985100708
      193.9000000000        4.4070018830
      194.0000000000        4.4156911759
      194.1000000000        4.4245858591
      194.2000000000        4.4336898048
      194.3000000000        4.4430031164
      194.4000000000        4.4525228963
      194.5000000000        4.4622443470
      194.6000000000        4.4721620644
      194.7000000000        4.4822712463
      194.8000000000        4.4925683325
      194.9000000000        4.5030506967
      195.0000000000        4.5137155091
      195.1000000000        4.5245582572
      195.2000000000        4.5355714532
      195.3000000000        4.5467439750
      195.4000000000        4.5580613466
      195.5000000000        4.5695069147
      195.6000000000        4.5810633529
      195.7000000000        4.5927138455
      195.8000000000        4.6044425963
      195.9000000000        4.6162348101
      196.0000000000        4.6280764939
      196.1000000000        4.6399543638
      196.2000000000        4.6518560456
      196.3000000000        4.6637706256
      196.4000000000        4.6756893648
      196.5000000000        4.6876061830
      196.6000000000        4.6995175486
      196.7000000000        4.7114216446
      196.8000000000        4.7233169856
      196.9000000000        4.7352008602
      197.0000000000        4.7470680518
      197.1000000000        4.7589102644
      197.2000000000        4.7707164993
      197.3000000000        4.7824742841
      197.4000000000        4.7941712976
      197.5000000000        4.8057967511
      197.6000000000        4.8173420076
      197.7000000000        4.8288002763
      197.8000000000        4.8401656138
      197.9000000000        4.8514317308
      198.0000000000        4.8625911610
      198.1000000000        4.8736351872
      198.2000000000        4.8845545967
      198.3000000000        4.8953409911
      198.4000000000        4.9059881628
      198.5000000000        4.9164929873
      198.6000000000        4.9268554668
      198.7000000000        4.9370778757
      198.8000000000        4.9471633184
      198.9000000000        4.9571142356
      199.0000000000        4.9669314130
      199.1000000000        4.9766138355
      199.2000000000        4.9861593571
      199.3000000000        4.9955658209
      199.4000000000        5.0048321242
      199.5000000000        5.0139588368
      199.6000000000        5.0229482383
      199.7000000000        5.0318038848
      199.8000000000        5.0405299400
      199.9000000000        5.0491305015
      200.0000000000        5.0576090734
      200.1000000000        5.0659682206
      200.2000000000        5.0742093411
      200.3000000000        5.0823324643
      200.4000000000        5.0903360351
      200.5000000000        5.0982167582
      200.6000000000        5.1059696493
      200.7000000000        5.1135884153
      200.8000000000        5.1210662108
      200.9000000000        5.1283966490
      201.0000000000        5.1355748829
      201.1000000000        5.1425984597
      201.2000000000        5.1494677285
      201.3000000000        5.1561856619
      201.4000000000        5.1627571623
      201.5000000000        5.1691881461
      201.6000000000        5.1754847623
      201.7000000000        5.1816529672
      201.8000000000        5.1876984097
      201.9000000000        5.1936264626
      202.0000000000        5.1994422569
      202.1000000000        5.2051506904
      202.2000000000        5.2107564711
      202.3000000000        5.2162642763
      202.4000000000        5.2216790710
      202.5000000000        5.2270065646
      202.6000000000        5.2322536899
      202.7000000000        5.2374289039
      202.8000000000        5.2425420933
      202.9000000000        5.2476039646
      203.0000000000        5.2526249862
      203.1000000000        5.2576141553
      203.2000000000        5.2625780301
      203.3000000000        5.2675205072
      203.4000000000        5.2724436148
      203.5000000000        5.2773491855
      203.6000000000        5.2822408550
      203.7000000000        5.2871257256
      203.8000000000        5.2920152208
      203.9000000000        5.2969249364
      204.0000000000        5.3018735103
      204.1000000000        5.3068807463
      204.2000000000        5.3119654627
      204.3000000000        5.3171437731
      204.4000000000        5.3224283459
      204.5000000000        5.3278288347
      204.6000000000        5.3333532643
      204.7000000000        5.3390099192
      204.8000000000        5.3448090943
      204.9000000000        5.3507639804
      205.0000000000        5.3568901812
      205.1000000000        5.3632039581
      205.2000000000        5.3697198132
      205.3000000000        5.3764481031
      205.4000000000        5.3833932338
      205.5000000000        5.3905529039
      205.6000000000        5.3979187049
      205.7000000000        5.4054779210
      205.8000000000        5.4132159264
      205.9000000000        5.4211185233
      206.0000000000        5.4291737989
      206.1000000000        5.4373732034
      206.2000000000        5.4457116566
      206.3000000000        5.4541866778
      206.4000000000        5.4627969047
      206.5000000000        5.4715404881
      206.6000000000        5.4804137371
      206.7000000000        5.4894101974
      206.8000000000        5.4985202424
      206.9000000000        5.5077312508
      207.0000000000        5.5170283948
      207.1000000000        5.5263959896
      207.2000000000        5.5358191564
      207.3000000000        5.5452853784
      207.4000000000        5.5547855181
      207.5000000000        5.5643140660
      207.6000000000        5.5738686662
      207.7000000000        5.5834491312
      207.8000000000        5.5930561583
      207.9000000000        5.6026899208
      208.0000000000        5.6123487529
      208.1000000000        5.6220282341
      208.2000000000        5.6317209652
      208.3000000000        5.6414171323
      208.4000000000        5.6511056949
      208.5000000000        5.6607758581
      208.6000000000        5.6704184636
      208.7000000000        5.6800270186
      208.8000000000        5.6895981948
      208.9000000000        5.6991316961
      209.0000000000        5.7086295452
      209.1000000000        5.7180949990
      209.2000000000        5.7275314168
      209.3000000000        5.7369414120
      209.4000000000        5.7463264673
      209.5000000000        5.7556870510
      209.6000000000        5.7650231160
      209.7000000000        5.7743347601
      209.8000000000        5.7836228271
      209.9000000000        5.7928892972
      210.0000000000        5.8021373923
      210.1000000000        5.8113713654
      210.2000000000        5.8205959565
      210.3000000000        5.8298155452
      210.4000000000        5.8390331296
      210.5000000000        5.8482493670
      210.6000000000        5.8574619565
      210.7000000000        5.8666655746
      210.8000000000        5.8758524478
      210.9000000000        5.8850134921
      211.0000000000        5.8941398268
      211.1000000000        5.9032243508
      211.2000000000        5.9122630294
      211.3000000000        5.9212555866
      211.4000000000        5.9302054405
      211.5000000000        5.9391189114
      211.6000000000        5.9480039275
      211.7000000000        5.9568685323
      211.8000000000        5.9657194963
      211.9000000000        5.9745612920
      212.0000000000        5.9833956044
      212.1000000000        5.9922214611
      212.2000000000        6.0010359035
      212.3000000000        6.0098350761
      212.4000000000        6.0186155130
      212.5000000000        6.0273753657
      212.6000000000        6.0361153051
      212.7000000000        6.0448388582
      212.8000000000        6.0535520632
      212.9000000000        6.0622625060
      213.0000000000        6.0709779846
      213.1000000000        6.0797051412
      213.2000000000        6.0884483763
      213.3000000000        6.0972092411
      213.4000000000        6.1059863638
      213.5000000000        6.1147758623
      213.6000000000        6.1235721341
      213.7000000000        6.1323688568
      213.8000000000        6.1411600368
      213.9000000000        6.1499409208
      214.0000000000        6.1587086757
      214.1000000000        6.1674627794
      214.2000000000        6.1762051048
      214.3000000000        6.1849396892
      214.4000000000        6.1936722086
      214.5000000000        6.2024092436
      214.6000000000        6.2111574948
      214.7000000000        6.2199231323
      214.8000000000        6.2287114186
      214.9000000000        6.2375267075
      215.0000000000        6.2463728290
      215.1000000000        6.2552537786
      215.2000000000        6.2641744927
      215.3000000000        6.2731413675
      215.4000000000        6.2821621938
      215.5000000000        6.2912453960
      215.6000000000        6.3003988056
      215.7000000000        6.3096284595
      215.8000000000        6.3189379167
      215.9000000000        6.3283283344
      216.0000000000        6.3377992401
      216.1000000000        6.3473497441
      216.2000000000        6.3569798793
      216.3000000000        6.3666917044
      216.4000000000        6.3764897640
      216.5000000000        6.3863806279
      216.6000000000        6.3963716288
      216.7000000000        6.4064693550
      216.8000000000        6.4166785274
      216.9000000000        6.4270015686
      217.0000000000        6.4374388015
      217.1000000000        6.4479890530
      217.2000000000        6.4586504352
      217.3000000000        6.4694210205
      217.4000000000        6.4802991297
      217.5000000000        6.4912831262
      217.6000000000        6.5023709057
      217.7000000000        6.5135593294
      217.8000000000        6.5248437363
      217.9000000000        6.5362176317
      218.0000000000        6.5476727145
      218.1000000000        6.5591993561
      218.2000000000        6.5707873930
      218.3000000000        6.5824269100
      218.4000000000        6.5941087727
      218.5000000000        6.6058249131
      218.6000000000        6.6175684891
      218.7000000000        6.6293339523
      218.8000000000        6.6411169318
      218.9000000000        6.6529138592
      219.0000000000        6.6647213881
      219.1000000000        6.6765357545
      219.2000000000        6.6883522325
      219.3000000000        6.7001648169
      219.4000000000        6.7119662802
      219.5000000000        6.7237487231
      219.6000000000        6.7355045899
      219.7000000000        6.7472278955
      219.8000000000        6.7589152715
      219.9000000000        6.7705664526
      220.0000000000        6.7821839876
      220.1000000000        6.7937721967
      220.2000000000        6.8053356325
      220.3000000000        6.8168775019
      220.4000000000        6.8283985212
      220.5000000000        6.8398965068
      220.6000000000        6.8513667326
      220.7000000000        6.8628028684
      220.8000000000        6.8741982181
      220.9000000000        6.8855469913
      221.0000000000        6.8968453539
      221.1000000000        6.9080920350
      221.2000000000        6.9192883463
      221.3000000000        6.9304376434
      221.4000000000        6.9415444283
      221.5000000000        6.9526133716
      221.6000000000        6.9636484937
      221.7000000000        6.9746526415
      221.8000000000        6.9856273023
      221.9000000000        6.9965727286
      222.0000000000        7.0074882881
      222.1000000000        7.0183729336
      222.2000000000        7.0292256825
      222.3000000000        7.0400460392
      222.4000000000        7.0508343259
      222.5000000000        7.0615918726
      222.6000000000        7.0723210179
      222.7000000000        7.0830249035
      222.8000000000        7.0937071082
      222.9000000000        7.1043712261
      223.0000000000        7.1150204996
      223.1000000000        7.1256575809
      223.2000000000        7.1362844482
      223.3000000000        7.1469024702
      223.4000000000        7.1575125918
      223.5000000000        7.1681155779
      223.6000000000        7.1787122289
      223.7000000000        7.1893034791
      223.8000000000        7.1998903369
      223.9000000000        7.2104736960
      224.0000000000        7.2210541198
      224.1000000000        7.2316317409
      224.2000000000        7.2422064011
      224.3000000000        7.2527780685
      224.4000000000        7.2633474335
      224.5000000000        7.2739164692
      224.6000000000        7.2844887244
      224.7000000000        7.2950692087
      224.8000000000        7.3056638868
      224.9000000000        7.3162789362
      225.0000000000        7.3269199842
      225.1000000000        7.3375915212
      225.2000000000        7.3482966305
      225.3000000000        7.3590370725
      225.4000000000        7.3698136431
      225.5000000000        7.3806266128
      225.6000000000        7.3914760218
      225.7000000000        7.4023616943
      225.8000000000        7.4132829936
      225.9000000000        7.4242385040
      226.0000000000        7.4352258776
      226.1000000000        7.4462420342
      226.2000000000        7.4572837555
      226.3000000000        7.4683485313
      226.4000000000        7.4794353675
      226.5000000000        7.4905452239
      226.6000000000        7.5016808512
      226.7000000000        7.5128460038
      226.8000000000        7.5240442251
      226.9000000000        7.5352775679
      227.0000000000        7.5465456515
      227.1000000000        7.5578453715
      227.2000000000        7.5691713616
      227.3000000000        7.5805170554
      227.4000000000        7.5918760185
      227.5000000000        7.6032431527
      227.6000000000        7.6146153862
      227.7000000000        7.6259915614
      227.8000000000        7.6373714625
      227.9000000000        7.6487542949
      228.0000000000        7.6601372490
      228.1000000000        7.6715147326
      228.2000000000        7.6828784629
      228.3000000000        7.6942182438
      228.4000000000        7.7055231924
      228.5000000000        7.7167832411
      228.6000000000        7.7279906142
      228.7000000000        7.7391407734
      228.8000000000        7.7502324485
      228.9000000000        7.7612668165
      229.0000000000        7.7722462363
      229.1000000000        7.7831729024
      229.2000000000        7.7940476538
      229.3000000000        7.8048691676
      229.4000000000        7.8156338002
      229.5000000000        7.8263361943
      229.6000000000        7.8369705288
      229.7000000000        7.8475321161
      229.8000000000        7.8580189050
      229.9000000000        7.8684323720
      230.0000000000        7.8787774337
      230.1000000000        7.8890613842
      230.2000000000        7.8992922128
      230.3000000000        7.9094767794
      230.4000000000        7.9196192809
      230.5000000000        7.9297203871
      230.6000000000        7.9397773471
      230.7000000000        7.9497851384
      230.8000000000        7.9597383437
      230.9000000000        7.9696331452
      231.0000000000        7.9794688206
      231.1000000000        7.9892483968
      231.2000000000        7.9989784444
      231.3000000000        8.0086681968
      231.4000000000        8.0183281961
      231.5000000000        8.0279686806
      231.6000000000        8.0375979943
      231.7000000000        8.0472213965
      231.8000000000        8.0568406210
      231.9000000000        8.0664543332
      232.0000000000        8.0760593437
      232.1000000000        8.0856522162
      232.2000000000        8.0952308293
      232.3000000000        8.1047954913
      232.4000000000        8.1143493188
      232.5000000000        8.1238977731
      232.6000000000        8.1334474957
      232.7000000000        8.1430048228
      232.8000000000        8.1525744778
      232.9000000000        8.1621588798
      233.0000000000        8.1717582765
      233.1000000000        8.1813716119
      233.2000000000        8.1909978195
      233.3000000000        8.2006370690
      233.4000000000        8.2102915317
      233.5000000000        8.2199654288
      233.6000000000        8.2296643788
      233.7000000000        8.2393943443
      233.8000000000        8.2491605939
      233.9000000000        8.2589670220
      234.0000000000        8.2688159912
      234.1000000000        8.2787086612
      234.2000000000        8.2886456186
      234.3000000000        8.2986275409
      234.4000000000        8.3086556395
      234.5000000000        8.3187317463
      234.6000000000        8.3288580934
      234.7000000000        8.3390369869
      234.8000000000        8.3492706044
      234.9000000000        8.3595610338
      235.0000000000        8.3699105045
      235.1000000000        8.3803216570
      235.2000000000        8.3907976958
      235.3000000000        8.4013423306
      235.4000000000        8.4119595154
      235.5000000000        8.4226530700
      235.6000000000        8.4334263160
      235.7000000000        8.4442818668
      235.8000000000        8.4552216337
      235.9000000000        8.4662470351
      236.0000000000        8.4773592457
      236.1000000000        8.4885593572
      236.2000000000        8.4998483617
      236.3000000000        8.5112269688
      236.4000000000        8.5226953583
      236.5000000000        8.5342529936
      236.6000000000        8.5458985967
      236.7000000000        8.5576303157
      236.8000000000        8.5694460452
      236.9000000000        8.5813438098
      237.0000000000        8.5933221194
      237.1000000000        8.6053802371
      237.2000000000        8.6175183648
      237.3000000000        8.6297377831
      237.4000000000        8.6420409582
      237.5000000000        8.6544315601
      237.6000000000        8.6669142808
      237.7000000000        8.6794943411
      237.8000000000        8.6921766625
      237.9000000000        8.7049648157
      238.0000000000        8.7178599983
      238.1000000000        8.7308603319
      238.2000000000        8.7439607444
      238.3000000000        8.7571535406
      238.4000000000        8.7704295517
      238.5000000000        8.7837795744
      238.6000000000        8.7971957191
      238.7000000000        8.8106722946
      238.8000000000        8.8242059378
      238.9000000000        8.8377949029
      239.0000000000        8.8514375737
      239.1000000000        8.8651305698
      239.2000000000        8.8788669854
      239.3000000000        8.8926353742
      239.4000000000        8.9064198982
      239.5000000000        8.9202016639
      239.6000000000        8.9339608665
      239.7000000000        8.9476791450
      239.8000000000        8.9613415757
      239.9000000000        8.9749378814
      240.0000000000        8.9884626036
      240.1000000000        9.0019141882
      240.2000000000        9.0152932418
      240.3000000000        9.0286005303
      240.4000000000        9.0418353825
      240.5000000000        9.0549949191
      240.6000000000        9.0680741558
      240.7000000000        9.0810668349
      240.8000000000        9.0939667179
      240.9000000000        9.1067689239
      241.0000000000        9.1194708216
      241.1000000000        9.1320722086
      241.2000000000        9.1445749053
      241.3000000000        9.1569820219
      241.4000000000        9.1692969753
      241.5000000000        9.1815222614
      241.6000000000        9.1936582705
      241.7000000000        9.2057026744
      241.8000000000        9.2176507337
      241.9000000000        9.2294964608
      242.0000000000        9.2412343669
      242.1000000000        9.2528615444
      242.2000000000        9.2643797685
      242.3000000000        9.2757970857
      242.4000000000        9.2871282814
      242.5000000000        9.2983939016
      242.6000000000        9.3096179873
      242.7000000000        9.3208250675
      242.8000000000        9.3320371332
      242.9000000000        9.3432712917
      243.0000000000        9.3545386306
      243.1000000000        9.3658445130
      243.2000000000        9.3771901396
      243.3000000000        9.3885748657
      243.4000000000        9.3999985707
      243.5000000000        9.4114634078
      243.6000000000        9.4229745092
      243.7000000000        9.4345395921
      243.8000000000        9.4461677464
      243.9000000000        9.4578678797
      244.0000000000        9.4696472769
      244.1000000000        9.4815106183
      244.2000000000        9.4934596408
      244.3000000000        9.5054934458
      244.4000000000        9.5176092925
      244.5000000000        9.5298035977
      244.6000000000        9.5420728587
      244.7000000000        9.5544143383
      244.8000000000        9.5668265022
      244.9000000000        9.5793092733
      245.0000000000        9.5918641470
      245.1000000000        9.6044941555
      245.2000000000        9.6172036620
      245.3000000000        9.6299980116
      245.4000000000        9.6428831205
      245.5000000000        9.6558650443
      245.6000000000        9.6689495532
      245.7000000000        9.6821417503
      245.8000000000        9.6954457916
      245.9000000000        9.7088647589
      246.0000000000        9.7224007276
      246.1000000000        9.7360549662
      246.2000000000        9.7498281544
      246.3000000000        9.7637204429
      246.4000000000        9.7777313431
      246.5000000000        9.7918594019
      246.6000000000        9.8061018290
      246.7000000000        9.8204542616
      246.8000000000        9.8349108602
      246.9000000000        9.8494648065
      247.0000000000        9.8641091267
      247.1000000000        9.8788376416
      247.2000000000        9.8936458063
      247.3000000000        9.9085312405
      247.4000000000        9.9234938432
      247.5000000000        9.9385355073
      247.6000000000        9.9536595719
      247.7000000000        9.9688702145
      247.8000000000        9.9841719626
      247.9000000000        9.9995693840
      248.0000000000       10.0150668817
      248.1000000000       10.0306684358
      248.2000000000       10.0463772110
      248.3000000000       10.0621950175
      248.4000000000       10.0781218302
      248.5000000000       10.0941556152
      248.6000000000       10.1102926811
      248.7000000000       10.1265285724
      248.8000000000       10.1428592186
      248.9000000000       10.1592818890
      249.0000000000       10.1757955391
      249.1000000000       10.1924004527
      249.2000000000       10.2090972473
      249.3000000000       10.2258856580
      249.4000000000       10.2427634296
      249.5000000000       10.2597256680
      249.6000000000       10.2767649031
      249.7000000000       10.2938718945
      249.8000000000       10.3110368992
      249.9000000000       10.3282509084
      250.0000000000       10.3455063882
      250.1000000000       10.3627973272
      250.2000000000       10.3801187032
      250.3000000000       10.3974656594
      250.4000000000       10.4148326990
      250.5000000000       10.4322131279
      250.6000000000       10.4495988543
      250.7000000000       10.4669805028
      250.8000000000       10.4843476877
      250.9000000000       10.5016893334
      251.0000000000       10.5189939709
      251.1000000000       10.5362500629
      251.2000000000       10.5534463476
      251.3000000000       10.5705720232
      251.4000000000       10.5876166359
      251.5000000000       10.6045696597
      251.6000000000       10.6214198717
      251.7000000000       10.6381546409
      251.8000000000       10.6547592850
      251.9000000000       10.6712166329
      252.0000000000       10.6875071462
      252.1000000000       10.7036097161
      252.2000000000       10.7195030678
      252.3000000000       10.7351675301
      252.4000000000       10.7505868736
      252.5000000000       10.7657498884
      252.6000000000       10.7806513684
      252.7000000000       10.7952922886
      252.8000000000       10.8096791668
      252.9000000000       10.8238227326
      253.0000000000       10.8377360821
      253.1000000000       10.8514325722
      253.2000000000       10.8649238033
      253.3000000000       10.8782180641
      253.4000000000       10.8913195720
      253.5000000000       10.9042287515
      253.6000000000       10.9169435614
      253.7000000000       10.9294614932
      253.8000000000       10.9417816449
      253.9000000000       10.9539063369
      254.0000000000       10.9658420380
      254.1000000000       10.9775994913
      254.2000000000       10.9891930315
      254.3000000000       11.0006392283
      254.4000000000       11.0119552587
      254.5000000000       11.0231574969
      254.6000000000       11.0342605906
      254.7000000000       11.0452770722
      254.8000000000       11.0562173369
      254.9000000000       11.0670899204
      255.0000000000       11.0779020188
      255.1000000000       11.0886601215
      255.2000000000       11.0993705623
      255.3000000000       11.1100398532
      255.4000000000       11.1206747911
      255.5000000000       11.1312824297
      255.6000000000       11.1418699993
      255.7000000000       11.1524448036
      255.8000000000       11.1630140823
      255.9000000000       11.1735848223
      256.0000000000       11.1841635132
      256.1000000000       11.1947558642
      256.2000000000       11.2053665318
      256.3000000000       11.2159989345
      256.4000000000       11.2266552394
      256.5000000000       11.2373365585
      256.6000000000       11.2480433099
      256.7000000000       11.2587757625
      256.8000000000       11.2695346264
      256.9000000000       11.2803215885
      257.0000000000       11.2911396610
      257.1000000000       11.3019932169
      257.2000000000       11.3128877550
      257.3000000000       11.3238294244
      257.4000000000       11.3348243704
      257.5000000000       11.3458781180
      257.6000000000       11.3569950894
      257.7000000000       11.3681784136
      257.8000000000       11.3794300961
      257.9000000000       11.3907515273
      258.0000000000       11.4021442231
      258.1000000000       11.4136106486
      258.2000000000       11.4251549454
      258.3000000000       11.4367833422
      258.4000000000       11.4485040514
      258.5000000000       11.4603265908
      258.6000000000       11.4722606937
      258.7000000000       11.4843151516
      258.8000000000       11.4964969233
      258.9000000000       11.5088106874
      259.0000000000       11.5212588049
      259.1000000000       11.5338415687
      259.2000000000       11.5465576229
      259.3000000000       11.5594044710
      259.4000000000       11.5723790249
      259.5000000000       11.5854780421
      259.6000000000       11.5986984456
      259.7000000000       11.6120375719
      259.8000000000       11.6254934485
      259.9000000000       11.6390650881
      260.0000000000       11.6527527665
      260.1000000000       11.6665580895
      260.2000000000       11.6804837482
      260.3000000000       11.6945329909
      260.4000000000       11.7087089637
      260.5000000000       11.7230141271
      260.6000000000       11.7374499154
      260.7000000000       11.7520167217
      260.8000000000       11.7667141924
      260.9000000000       11.7815417144
      261.0000000000       11.7964989080
      261.1000000000       11.8115859307
      261.2000000000       11.8268034688
      261.3000000000       11.8421524298
      261.4000000000       11.8576334560
      261.5000000000       11.8732464101
      261.6000000000       11.8889899194
      261.7000000000       11.9048609986
      261.8000000000       11.9208547690
      261.9000000000       11.9369643432
      262.0000000000       11.9531809826
      262.1000000000       11.9694945691
      262.2000000000       11.9858943021
      262.3000000000       12.0023694363
      262.4000000000       12.0189098896
      262.5000000000       12.0355066224
      262.6000000000       12.0521517446
      262.7000000000       12.0688383113
      262.8000000000       12.0855598139
      262.9000000000       12.1023094907
      263.0000000000       12.1190796782
      263.1000000000       12.1358614289
      263.2000000000       12.1526444609
      263.3000000000       12.1694174023
      263.4000000000       12.1861682945
      263.5000000000       12.2028853403
      263.6000000000       12.2195577665
      263.7000000000       12.2361764838
      263.8000000000       12.2527342202
      263.9000000000       12.2692250495
      264.0000000000       12.2856435116
      264.1000000000       12.3019836052
      264.2000000000       12.3182379129
      264.3000000000       12.3343971321
      264.4000000000       12.3504502587
      264.5000000000       12.3663854001
      264.6000000000       12.3821908632
      264.7000000000       12.3978561519
      264.8000000000       12.4133727546
      264.9000000000       12.4287347330
      265.0000000000       12.4439390284
      265.1000000000       12.4589854274
      265.2000000000       12.4738763432
      265.3000000000       12.4886166243
      265.4000000000       12.5032133434
      265.5000000000       12.5176753260
      265.6000000000       12.5320123618
      265.7000000000       12.5462343350
      265.8000000000       12.5603505617
      265.9000000000       12.5743694515
      266.0000000000       12.5882984824
      266.1000000000       12.6021444375
      266.2000000000       12.6159138169
      266.3000000000       12.6296132924
      266.4000000000       12.6432500738
      266.5000000000       12.6568320889
      266.6000000000       12.6703679086
      266.7000000000       12.6838663809
      266.8000000000       12.6973360777
      266.9000000000       12.7107847965
      267.0000000000       12.7242193540
      267.1000000000       12.7376457476
      267.2000000000       12.7510695554
      267.3000000000       12.7644963146
      267.4000000000       12.7779316445
      267.5000000000       12.7913809878
      267.6000000000       12.8048489959
      267.7000000000       12.8183387310
      267.8000000000       12.8318509936
      267.9000000000       12.8453841160
      268.0000000000       12.8589344256
      268.1000000000       12.8724973172
      268.2000000000       12.8860686082
      268.3000000000       12.8996457368
      268.4000000000       12.9132284455
      268.5000000000       12.9268188132
      268.6000000000       12.9404207258
      268.7000000000       12.9540390122
      268.8000000000       12.9676785137
      268.9000000000       12.9813433136
      269.0000000000       12.9950362814
      269.1000000000       13.0087589800
      269.2000000000       13.0225118682
      269.3000000000       13.0362946554
      269.4000000000       13.0501066559
      269.5000000000       13.0639470969
      269.6000000000       13.0778154615
      269.7000000000       13.0917119304
      269.8000000000       13.1056378809
      269.9000000000       13.1195962291
      270.0000000000       13.1335913546
      270.1000000000       13.1476284696
      270.2000000000       13.1617125729
      270.3000000000       13.1758472370
      270.4000000000       13.1900336057
      270.5000000000       13.2042698898
      270.6000000000       13.2185515774
      270.7000000000       13.2328723808
      270.8000000000       13.2472257098
      270.9000000000       13.2616062375
      271.0000000000       13.2760110585
      271.1000000000       13.2904401045
      271.2000000000       13.3048957835
      271.3000000000       13.3193820776
      271.4000000000       13.3339034575
      271.5000000000       13.3484639461
      271.6000000000       13.3630665477
      271.7000000000       13.3777131011
      271.8000000000       13.3924044585
      271.9000000000       13.4071407954
      272.0000000000       13.4219218723
      272.1000000000       13.4367472248
      272.2000000000       13.4516163414
      272.3000000000       13.4665289916
      272.4000000000       13.4814857131
      272.5000000000       13.4964882909
      272.6000000000       13.5115399827
      272.7000000000       13.5266452870
      272.8000000000       13.5418092320
      272.9000000000       13.5570363370
      273.0000000000       13.5723295591
      273.1000000000       13.5876894844
      273.2000000000       13.6031139853
      273.3000000000       13.6185984066
      273.4000000000       13.6341361770
      273.5000000000       13.6497196370
      273.6000000000       13.6653408750
      273.7000000000       13.6809924660
      273.8000000000       13.6966681217
      273.9000000000       13.7123632873
      274.0000000000       13.7280756439
      274.1000000000       13.7438053586
      274.2000000000       13.7595548950
      274.3000000000       13.7753282794
      274.4000000000       13.7911298996
      274.5000000000       13.8069630708
      274.6000000000       13.8228286965
      274.7000000000       13.8387243607
      274.8000000000       13.8546441260
      274.9000000000       13.8705791629
      275.0000000000       13.8865190817
      275.1000000000       13.9024535799
      275.2000000000       13.9183738756
      275.3000000000       13.9342735478
      275.4000000000       13.9501486878
      275.5000000000       13.9659975024
      275.6000000000       13.9818195480
      275.7000000000       13.9976147218
      275.8000000000       14.0133821568
      275.9000000000       14.0291192645
      276.0000000000       14.0448211852
      276.1000000000       14.0604807289
      276.2000000000       14.0760887557
      276.3000000000       14.0916349435
      276.4000000000       14.1071089451
      276.5000000000       14.1225018374
      276.6000000000       14.1378075459
      276.7000000000       14.1530238185
      276.8000000000       14.1681524600
      276.9000000000       14.1831988050
      277.0000000000       14.1981706236
      277.1000000000       14.2130767729
      277.2000000000       14.2279258984
      277.3000000000       14.2427254017
      277.4000000000       14.2574807890
      277.5000000000       14.2721954731
      277.6000000000       14.2868710390
      277.7000000000       14.3015078586
      277.8000000000       14.3161058820
      277.9000000000       14.3306654458
      278.0000000000       14.3451880106
      278.1000000000       14.3596766935
      278.2000000000       14.3741363922
      278.3000000000       14.3885733648
      278.4000000000       14.4029943251
      278.5000000000       14.4174053098
      278.6000000000       14.4318106320
      278.7000000000       14.4462122304
      278.8000000000       14.4606096258
      278.9000000000       14.4750005110
      279.0000000000       14.4893817692
      279.1000000000       14.5037505768
      279.2000000000       14.5181052658
      279.3000000000       14.5324457706
      279.4000000000       14.5467736422
      279.5000000000       14.5610917129
      279.6000000000       14.5754035422
      279.7000000000       14.5897128069
      279.8000000000       14.6040227930
      279.9000000000       14.6183360759
      280.0000000000       14.6326543686
      280.1000000000       14.6469784325
      280.2000000000       14.6613079767
      280.3000000000       14.6756415707
      280.4000000000       14.6899766945
      280.5000000000       14.7043100299
      280.6000000000       14.7186380014
      280.7000000000       14.7329574445
      280.8000000000       14.7472662122
      280.9000000000       14.7615635479
      281.0000000000       14.7758501406
      281.1000000000       14.7901278876
      281.2000000000       14.8043994689
      281.3000000000       14.8186678756
      281.4000000000       14.8329360208
      281.5000000000       14.8472065073
      281.6000000000       14.8614815571
      281.7000000000       14.8757630426
      281.8000000000       14.8900525255
      281.9000000000       14.9043512450
      282.0000000000       14.9186600745
      282.1000000000       14.9329795239
      282.2000000000       14.9473098481
      282.3000000000       14.9616512393
      282.4000000000       14.9760040045
      282.5000000000       14.9903686280
      282.6000000000       15.0047456936
      282.7000000000       15.0191357190
      282.8000000000       15.0335389906
      282.9000000000       15.0479554678
      283.0000000000       15.0623847871
      283.1000000000       15.0768263659
      283.2000000000       15.0912795788
      283.3000000000       15.1057439512
      283.4000000000       15.1202193169
      283.5000000000       15.1347059282
      283.6000000000       15.1492045591
      283.7000000000       15.1637166438
      283.8000000000       15.1782444209
      283.9000000000       15.1927909673
      284.0000000000       15.2073600082
      284.1000000000       15.2219554776
      284.2000000000       15.2365809262
      284.3000000000       15.2512389453
      284.4000000000       15.2659307869
      284.5000000000       15.2806563097
      284.6000000000       15.2954143018
      284.7000000000       15.3102031068
      284.8000000000       15.3250213470
      284.9000000000       15.3398684834
      285.0000000000       15.3547450220
      285.1000000000       15.3696523556
      285.2000000000       15.3845924004
      285.3000000000       15.3995672311
      285.4000000000       15.4145788208
      285.5000000000       15.4296288660
      285.6000000000       15.4447186207
      285.7000000000       15.4598487009
      285.8000000000       15.4750188726
      285.9000000000       15.4902278335
      286.0000000000       15.5054730137
      286.1000000000       15.5207504712
      286.2000000000       15.5360550764
      286.3000000000       15.5513811352
      286.4000000000       15.5667234296
      286.5000000000       15.5820783713
      286.6000000000       15.5974448584
      286.7000000000       15.6128245551
      286.8000000000       15.6282215667
      286.9000000000       15.6436416489
      287.0000000000       15.6590911103
      287.1000000000       15.6745755696
      287.2000000000       15.6900987911
      287.3000000000       15.7056618973
      287.4000000000       15.7212631900
      287.5000000000       15.7368985858
      287.6000000000       15.7525624671
      287.7000000000       15.7682487124
      287.8000000000       15.7839517734
      287.9000000000       15.7996677198
      288.0000000000       15.8153950766
      288.1000000000       15.8311351893
      288.2000000000       15.8468919498
      288.3000000000       15.8626709540
      288.4000000000       15.8784783590
      288.5000000000       15.8943197157
      288.6000000000       15.9101989796
      288.7000000000       15.9261179179
      288.8000000000       15.9420761224
      288.9000000000       15.9580716819
      289.0000000000       15.9741022666
      289.1000000000       15.9901661936
      289.2000000000       16.0062631485
      289.3000000000       16.0223944920
      289.4000000000       16.0385632075
      289.5000000000       16.0547735059
      289.6000000000       16.0710301124
      289.7000000000       16.0873374026
      289.8000000000       16.1036986630
      289.9000000000       16.1201156467
      290.0000000000       16.1365883916
      290.1000000000       16.1531152240
      290.2000000000       16.1696929737
      290.3000000000       16.1863174780
      290.4000000000       16.2029843242
      290.5000000000       16.2196896204
      290.6000000000       16.2364305644
      290.7000000000       16.2532056642
      290.8000000000       16.2700145872
      290.9000000000       16.2868576776
      291.0000000000       16.3037352650
      291.1000000000       16.3206469326
      291.2000000000       16.3375909619
      291.3000000000       16.3545641256
      291.4000000000       16.3715619227
      291.5000000000       16.3885791131
      291.6000000000       16.4056102636
      291.7000000000       16.4226500353
      291.8000000000       16.4396931862
      291.9000000000       16.4567345113
      292.0000000000       16.4737689687
      292.1000000000       16.4907920402
      292.2000000000       16.5078001553
      292.3000000000       16.5247909734
      292.4000000000       16.5417634138
      292.5000000000       16.5587174204
      292.6000000000       16.5756534606
      292.7000000000       16.5925717933
      292.8000000000       16.6094716547
      292.9000000000       16.6263506363
      293.0000000000       16.6432045080
      293.1000000000       16.6600275686
      293.2000000000       16.6768133773
      293.3000000000       16.6935556418
      293.4000000000       16.7102490326
      293.5000000000       16.7268897924
      293.6000000000       16.7434760483
      293.7000000000       16.7600077720
      293.8000000000       16.7764863735
      293.9000000000       16.7929140665
      294.0000000000       16.8092932088
      294.1000000000       16.8256258035
      294.2000000000       16.8419131719
      294.3000000000       16.8581557852
      294.4000000000       16.8743532410
      294.5000000000       16.8905044256
      294.6000000000       16.9066078810
      294.7000000000       16.9226622797
      294.8000000000       16.9386668154
      294.9000000000       16.9546213589
      295.0000000000       16.9705263871
      295.1000000000       16.9863828098
      295.2000000000       17.0021918098
      295.3000000000       17.0179547277
      295.4000000000       17.0336729569
      295.5000000000       17.0493478107
      295.6000000000       17.0649803562
      295.7000000000       17.0805712344
      295.8000000000       17.0961205281
      295.9000000000       17.1116277574
      296.0000000000       17.1270920454
      296.1000000000       17.1425124971
      296.2000000000       17.1578886937
      296.3000000000       17.1732211715
      296.4000000000       17.1885117395
      296.5000000000       17.2037634968
      296.6000000000       17.2189804681
      296.7000000000       17.2341669317
      296.8000000000       17.2493266480
      296.9000000000       17.2644622602
      297.0000000000       17.2795750839
      297.1000000000       17.2946653184
      297.2000000000       17.3097325373
      297.3000000000       17.3247762205
      297.4000000000       17.3397961162
      297.5000000000       17.3547923340
      297.6000000000       17.3697652040
      297.7000000000       17.3847150322
      297.8000000000       17.3996419076
      297.9000000000       17.4145456577
      298.0000000000       17.4294259605
      298.1000000000       17.4442825334
      298.2000000000       17.4591152905
      298.3000000000       17.4739243854
      298.4000000000       17.4887101346
      298.5000000000       17.5034729250
      298.6000000000       17.5182132612
      298.7000000000       17.5329320927
      298.8000000000       17.5476313545
      298.9000000000       17.5623145203
      299.0000000000       17.5769868991
      299.1000000000       17.5916555366
      299.2000000000       17.6063287436
      299.3000000000       17.6210153737
      299.4000000000       17.6357239969
      299.5000000000       17.6504621523
      299.6000000000       17.6652358824
      299.7000000000       17.6800497493
      299.8000000000       17.6949072921
      299.9000000000       17.7098116225
      300.0000000000       17.7247658051
      300.1000000000       17.7397729020
      300.2000000000       17.7548358463
      300.3000000000       17.7699573540
      300.4000000000       17.7851398940
      300.5000000000       17.8003855935
      300.6000000000       17.8156960668
      300.7000000000       17.8310723502
      300.8000000000       17.8465151170
      300.9000000000       17.8620251297
      301.0000000000       17.8776037675
      301.1000000000       17.8932535485
      301.2000000000       17.9089786325
      301.3000000000       17.9247851132
      301.4000000000       17.9406807645
      301.5000000000       17.9566740746
      301.6000000000       17.9727727766
      301.7000000000       17.9889823011
      301.8000000000       18.0053045513
      301.9000000000       18.0217373521
      302.0000000000       18.0382747717
      302.1000000000       18.0549083416
      302.2000000000       18.0716287993
      302.3000000000       18.0884278382
      302.4000000000       18.1052993873
      302.5000000000       18.1222400534
      302.6000000000       18.1392485226
      302.7000000000       18.1563240465
      302.8000000000       18.1734645193
      302.9000000000       18.1906647679
      303.0000000000       18.2079155054
      303.1000000000       18.2252031903
      303.2000000000       18.2425109256
      303.3000000000       18.2598203448
      303.4000000000       18.2771140599
      303.5000000000       18.2943779179
      303.6000000000       18.3116023885
      303.7000000000       18.3287827364
      303.8000000000       18.3459180723
      303.9000000000       18.3630096243
      304.0000000000       18.3800587030
      304.1000000000       18.3970649594
      304.2000000000       18.4140254624
      304.3000000000       18.4309347551
      304.4000000000       18.4477856922
      304.5000000000       18.4645706607
      304.6000000000       18.4812827368
      304.7000000000       18.4979165157
      304.8000000000       18.5144684967
      304.9000000000       18.5309370026
      305.0000000000       18.5473217351
      305.1000000000       18.5636231763
      305.2000000000       18.5798420558
      305.3000000000       18.5959790062
      305.4000000000       18.6120344037
      305.5000000000       18.6280082916
      305.6000000000       18.6439002758
      305.7000000000       18.6597093548
      305.8000000000       18.6754337258
      305.9000000000       18.6910706628
      306.0000000000       18.7066165641
      306.1000000000       18.7220672242
      306.2000000000       18.7374182978
      306.3000000000       18.7526658941
      306.4000000000       18.7678071349
      306.5000000000       18.7828405328
      306.6000000000       18.7977661223
      306.7000000000       18.8125853717
      306.8000000000       18.8273009962
      306.9000000000       18.8419168069
      307.0000000000       18.8564375710
      307.1000000000       18.8708688110
      307.2000000000       18.8852164525
      307.3000000000       18.8994862664
      307.4000000000       18.9136832971
      307.5000000000       18.9278114660
      307.6000000000       18.9418735280
      307.7000000000       18.9558713456
      307.8000000000       18.9698063469
      307.9000000000       18.9836799311
      308.0000000000       18.9974936605
      308.1000000000       19.0112491637
      308.2000000000       19.0249478215
      308.3000000000       19.0385904130
      308.4000000000       19.0521769401
      308.5000000000       19.0657067641
      308.6000000000       19.0791790257
      308.7000000000       19.0925931720
      308.8000000000       19.1059493442
      308.9000000000       19.1192484435
      309.0000000000       19.1324918632
      309.1000000000       19.1456809710
      309.2000000000       19.1588166221
      309.3000000000       19.1718989053
      309.4000000000       19.1849272989
      309.5000000000       19.1979012283
      309.6000000000       19.2108208149
      309.7000000000       19.2236875949
      309.8000000000       19.2365049194
      309.9000000000       19.2492780973
      310.0000000000       19.2620142549
      310.1000000000       19.2747220301
      310.2000000000       19.2874110602
      310.3000000000       19.3000912518
      310.4000000000       19.3127719264
      310.5000000000       19.3254610021
      310.6000000000       19.3381643784
      310.7000000000       19.3508856610
      310.8000000000       19.3636263454
      310.9000000000       19.3763865081
      311.0000000000       19.3891658618
      311.1000000000       19.4019647934
      311.2000000000       19.4147849295
      311.3000000000       19.4276289855
      311.4000000000       19.4405000054
      311.5000000000       19.4534003572
      311.6000000000       19.4663309423
      311.7000000000       19.4792909761
      311.8000000000       19.4922785883
      311.9000000000       19.5052922509
      312.0000000000       19.5183326866
      312.1000000000       19.5314046136
      312.2000000000       19.5445176735
      312.3000000000       19.5576862102
      312.4000000000       19.5709280337
      312.5000000000       19.5842625449
      312.6000000000       19.5977086930
      312.7000000000       19.6112831635
      312.8000000000       19.6249990918
      312.9000000000       19.6388655024
      313.0000000000       19.6528875333
      313.1000000000       19.6670673597
      313.2000000000       19.6814055906
      313.3000000000       19.6959028339
      313.4000000000       19.7105611279
      313.5000000000       19.7253849592
      313.6000000000       19.7403815779
      313.7000000000       19.7555603572
      313.8000000000       19.7709311810
      313.9000000000       19.7865022401
      314.0000000000       19.8022778897
      314.1000000000       19.8182571515
      314.2000000000       19.8344332612
      314.3000000000       19.8507944675
      314.4000000000       19.8673260653
      314.5000000000       19.8840131822
      314.6000000000       19.9008434243
      314.7000000000       19.9178085456
      314.8000000000       19.9349048621
      314.9000000000       19.9521326706
      315.0000000000       19.9694949752
      315.1000000000       19.9869958389
      315.2000000000       20.0046386574
      315.3000000000       20.0224247863
      315.4000000000       20.0403528381
      315.5000000000       20.0584186759
      315.6000000000       20.0766159120
      315.7000000000       20.0949367040
      315.8000000000       20.1133726540
      315.9000000000       20.1319155436
      316.0000000000       20.1505575993
      316.1000000000       20.1692911426
      316.2000000000       20.1881077726
      316.3000000000       20.2069974229
      316.4000000000       20.2259476376
      316.5000000000       20.2449433222
      316.6000000000       20.2639671538
      316.7000000000       20.2830007336
      316.8000000000       20.3020263312
      316.9000000000       20.3210287866
      317.0000000000       20.3399969720
      317.1000000000       20.3589243755
      317.2000000000       20.3778087346
      317.3000000000       20.3966509698
      317.4000000000       20.4154538152
      317.5000000000       20.4342205074
      317.6000000000       20.4529537971
      317.7000000000       20.4716554339
      317.8000000000       20.4903260552
      317.9000000000       20.5089652900
      318.0000000000       20.5275718221
      318.1000000000       20.5461433088
      318.2000000000       20.5646762536
      318.3000000000       20.5831660582
      318.4000000000       20.6016074243
      318.5000000000       20.6199950941
      318.6000000000       20.6383247244
      318.7000000000       20.6565935676
      318.8000000000       20.6748006354
      318.9000000000       20.6929461697
      319.0000000000       20.7110305058
      319.1000000000       20.7290526677
      319.2000000000       20.7470091623
      319.3000000000       20.7648933664
      319.4000000000       20.7826957329
      319.5000000000       20.8004048140
      319.6000000000       20.8180089152
      319.7000000000       20.8354980074
      319.8000000000       20.8528654164
      319.9000000000       20.8701088499
      320.0000000000       20.8872305194
      320.1000000000       20.9042364181
      320.2000000000       20.9211350210
      320.3000000000       20.9379358032
      320.4000000000       20.9546479106
      320.5000000000       20.9712792111
      320.6000000000       20.9878358022
      320.7000000000       21.0043219383
      320.8000000000       21.0207402967
      320.9000000000       21.0370924982
      321.0000000000       21.0533797840
      321.1000000000       21.0696036899
      321.2000000000       21.0857665135
      321.3000000000       21.1018713972
      321.4000000000       21.1179219684
      321.5000000000       21.1339216207
      321.6000000000       21.1498726167
      321.7000000000       21.1657752459
      321.8000000000       21.1816272730
      321.9000000000       21.1974238751
      322.0000000000       21.2131581703
      322.1000000000       21.2288223318
      322.2000000000       21.2444091547
      322.3000000000       21.2599137859
      322.4000000000       21.2753352380
      322.5000000000       21.2906772047
      322.6000000000       21.3059479403
      322.7000000000       21.3211592247
      322.8000000000       21.3363248348
      322.9000000000       21.3514589485
      323.0000000000       21.3665748084
      323.1000000000       21.3816837899
      323.2000000000       21.3967949231
      323.3000000000       21.4119148719
      323.4000000000       21.4270483182
      323.5000000000       21.4421986578
      323.6000000000       21.4573688991
      323.7000000000       21.4725626478
      323.8000000000       21.4877849950
      323.9000000000       21.5030430751
      324.0000000000       21.5183460897
      324.1000000000       21.5337047215
      324.2000000000       21.5491299886
      324.3000000000       21.5646317119
      324.4000000000       21.5802169140
      324.5000000000       21.5958886738
      324.6000000000       21.6116459325
      324.7000000000       21.6274844114
      324.8000000000       21.6433983737
      324.9000000000       21.6593827019
      325.0000000000       21.6754348035
      325.1000000000       21.6915559749
      325.2000000000       21.7077519541
      325.3000000000       21.7240324696
      325.4000000000       21.7404097508
      325.5000000000       21.7568963446
      325.6000000000       21.7735028400
      325.7000000000       21.7902361491
      325.8000000000       21.8070987841
      325.9000000000       21.8240892194
      326.0000000000       21.8412030978
      326.1000000000       21.8584348158
      326.2000000000       21.8757789443
      326.3000000000       21.8932309842
      326.4000000000       21.9107872065
      326.5000000000       21.9284437128
      326.6000000000       21.9461951677
      326.7000000000       21.9640337132
      326.8000000000       21.9819484267
      326.9000000000       21.9999255269
      327.0000000000       22.0179493439
      327.1000000000       22.0360039384
      327.2000000000       22.0540748781
      327.3000000000       22.0721506196
      327.4000000000       22.0902230884
      327.5000000000       22.1082874043
      327.6000000000       22.1263409906
      327.7000000000       22.1443824150
      327.8000000000       22.1624102692
      327.9000000000       22.1804223048
      328.0000000000       22.1984149633
      328.1000000000       22.2163832476
      328.2000000000       22.2343209049
      328.3000000000       22.2522208502
      328.4000000000       22.2700757404
      328.5000000000       22.2878785598
      328.6000000000       22.3056230584
      328.7000000000       22.3233039250
      328.8000000000       22.3409166744
      328.9000000000       22.3584573228
      329.0000000000       22.3759219772
      329.1000000000       22.3933064628
      329.2000000000       22.4106060780
      329.3000000000       22.4278155008
      329.4000000000       22.4449288241
      329.5000000000       22.4619396749
      329.6000000000       22.4788413908
      329.7000000000       22.4956273338
      329.8000000000       22.5122913488
      329.9000000000       22.5288283455
      330.0000000000       22.5452349483
      330.1000000000       22.5615100309
      330.2000000000       22.5776549519
      330.3000000000       22.5936734148
      330.4000000000       22.6095709867
      330.5000000000       22.6253543829
      330.6000000000       22.6410307038
      330.7000000000       22.6566066803
      330.8000000000       22.6720880540
      330.9000000000       22.6874792222
      331.0000000000       22.7027831726
      331.1000000000       22.7180016062
      331.2000000000       22.7331350541
      331.3000000000       22.7481828446
      331.4000000000       22.7631429254
      331.5000000000       22.7780116776
      331.6000000000       22.7927838957
      331.7000000000       22.8074530672
      331.8000000000       22.8220119902
      331.9000000000       22.8364536496
      332.0000000000       22.8507721710
      332.1000000000       22.8649636358
      332.2000000000       22.8790266249
      332.3000000000       22.8929623858
      332.4000000000       22.9067746492
      332.5000000000       22.9204691708
      332.6000000000       22.9340530181
      332.7000000000       22.9475337414
      332.8000000000       22.9609186451
      332.9000000000       22.9742143075
      333.0000000000       22.9874264179
      333.1000000000       23.0005598968
      333.2000000000       23.0136192852
      333.3000000000       23.0266093125
      333.4000000000       23.0395354303
      333.5000000000       23.0524040676
      333.6000000000       23.0652224351
      333.7000000000       23.0779978485
      333.8000000000       23.0907367207
      333.9000000000       23.1034434708
      334.0000000000       23.1161196316
      334.1000000000       23.1287634341
      334.2000000000       23.1413700876
      334.3000000000       23.1539328220
      334.4000000000       23.1664445340
      334.5000000000       23.1788996683
      334.6000000000       23.1912958459
      334.7000000000       23.2036347927
      334.8000000000       23.2159222850
      334.9000000000       23.2281671758
      335.0000000000       23.2403797996
      335.1000000000       23.2525702628
      335.2000000000       23.2647470726
      335.3000000000       23.2769163459
      335.4000000000       23.2890817013
      335.5000000000       23.3012448462
      335.6000000000       23.3134068013
      335.7000000000       23.3255695418
      335.8000000000       23.3377376709
      335.9000000000       23.3499195466
      336.0000000000       23.3621274445
      336.1000000000       23.3743766097
      336.2000000000       23.3866833803
      336.3000000000       23.3990627871
      336.4000000000       23.4115261308
      336.5000000000       23.4240790855
      336.6000000000       23.4367208506
      336.7000000000       23.4494446720
      336.8000000000       23.4622396523
      336.9000000000       23.4750933832
      337.0000000000       23.4879947670
      337.1000000000       23.5009364560
      337.2000000000       23.5139164235
      337.3000000000       23.5269382868
      337.4000000000       23.5400102955
      337.5000000000       23.5531433708
      337.6000000000       23.5663489170
      337.7000000000       23.5796370229
      337.8000000000       23.5930153411
      337.9000000000       23.6064887118
      338.0000000000       23.6200595291
      338.1000000000       23.6337286858
      338.2000000000       23.6474966754
      338.3000000000       23.6613643711
      338.4000000000       23.6753332258
      338.5000000000       23.6894048850
      338.6000000000       23.7035802940
      338.7000000000       23.7178584273
      338.8000000000       23.7322349422
      338.9000000000       23.7467012291
      339.0000000000       23.7612442535
      339.1000000000       23.7758473085
      339.2000000000       23.7904915418
      339.3000000000       23.8051579862
      339.4000000000       23.8198297371
      339.5000000000       23.8344938196
      339.6000000000       23.8491422855
      339.7000000000       23.8637722584
      339.8000000000       23.8783849450
      339.9000000000       23.8929839036
      340.0000000000       23.9075730077
      340.1000000000       23.9221545798
      340.2000000000       23.9367280731
      340.3000000000       23.9512895760
      340.4000000000       23.9658322096
      340.5000000000       23.9803472997
      340.6000000000       23.9948259992
      340.7000000000       24.0092609122
      340.8000000000       24.0236472756
      340.9000000000       24.0379833883
      341.0000000000       24.0522702586
      341.1000000000       24.0665106126
      341.2000000000       24.0807075483
      341.3000000000       24.0948632017
      341.4000000000       24.1089777685
      341.5000000000       24.1230490928
      341.6000000000       24.1370728062
      341.7000000000       24.1510428328
      341.8000000000       24.1649520725
      341.9000000000       24.1787931556
      342.0000000000       24.1925592127
      342.1000000000       24.2062445503
      342.2000000000       24.2198450809
      342.3000000000       24.2333584265
      342.4000000000       24.2467837524
      342.5000000000       24.2601214680
      342.6000000000       24.2733729034
      342.7000000000       24.2865399892
      342.8000000000       24.2996249833
      342.9000000000       24.3126302853
      343.0000000000       24.3255583889
      343.1000000000       24.3384119616
      343.2000000000       24.3511939637
      343.3000000000       24.3639077138
      343.4000000000       24.3765568692
      343.5000000000       24.3891453230
      343.6000000000       24.4016770523
      343.7000000000       24.4141559166
      343.8000000000       24.4265854077
      343.9000000000       24.4389683693
      344.0000000000       24.4513067215
      344.1000000000       24.4636012248
      344.2000000000       24.4758513285
      344.3000000000       24.4880551803
      344.4000000000       24.5002098812
      344.5000000000       24.5123120077
      344.6000000000       24.5243583141
      344.7000000000       24.5363464419
      344.8000000000       24.5482754884
      344.9000000000       24.5601463687
      345.0000000000       24.5719619347
      345.1000000000       24.5837268183
      345.2000000000       24.5954469552
      345.3000000000       24.6071288106
      345.4000000000       24.6187784933
      345.5000000000       24.6304010039
      345.6000000000       24.6419998003
      345.7000000000       24.6535767702
      345.8000000000       24.6651325922
      345.9000000000       24.6766674315
      346.0000000000       24.6881818512
      346.1000000000       24.6996777147
      346.2000000000       24.7111587741
      346.3000000000       24.7226307101
      346.4000000000       24.7341006030
      346.5000000000       24.7455759884
      346.6000000000       24.7570637464
      346.7000000000       24.7685691137
      346.8000000000       24.7800951271
      346.9000000000       24.7916427458
      347.0000000000       24.8032116892
      347.1000000000       24.8148017528
      347.2000000000       24.8264141653
      347.3000000000       24.8380525468
      347.4000000000       24.8497231513
      347.5000000000       24.8614342825
      347.6000000000       24.8731950352
      347.7000000000       24.8850137228
      347.8000000000       24.8968965362
      347.9000000000       24.9088468333
      348.0000000000       24.9208652495
      348.1000000000       24.9329505327
      348.2000000000       24.9451008339
      348.3000000000       24.9573151071
      348.4000000000       24.9695942235
      348.5000000000       24.9819414826
      348.6000000000       24.9943624076
      348.7000000000       25.0068639248
      348.8000000000       25.0194532075
      348.9000000000       25.0321364905
      349.0000000000       25.0449181459
      349.1000000000       25.0578002191
      349.2000000000       25.0707825203
      349.3000000000       25.0838632662
      349.4000000000       25.0970401135
      349.5000000000       25.1103112363
      349.6000000000       25.1236759952
      349.7000000000       25.1371349263
      349.8000000000       25.1506891704
      349.9000000000       25.1643397180
      350.0000000000       25.1780867730
      350.1000000000       25.1919293072
      350.2000000000       25.2058648206
      350.3000000000       25.2198893624
      350.4000000000       25.2339978195
      350.5000000000       25.2481843330
      350.6000000000       25.2624426420
      350.7000000000       25.2767663136
      350.8000000000       25.2911489716
      350.9000000000       25.3055846005
      351.0000000000       25.3200678164
      351.1000000000       25.3345939091
      351.2000000000       25.3491585789
      351.3000000000       25.3637574808
      351.4000000000       25.3783858170
      351.5000000000       25.3930382135
      351.6000000000       25.4077090167
      351.7000000000       25.4223930054
      351.8000000000       25.4370863462
      351.9000000000       25.4517874487
      352.0000000000       25.4664973150
      352.1000000000       25.4812190954
      352.2000000000       25.4959568561
      352.3000000000       25.5107138922
      352.4000000000       25.5254911405
      352.5000000000       25.5402862481
      352.6000000000       25.5550936384
      352.7000000000       25.5699055558
      352.8000000000       25.5847137084
      352.9000000000       25.5995109326
      353.0000000000       25.6142923397
      353.1000000000       25.6290556590
      353.2000000000       25.6438007733
      353.3000000000       25.6585286759
      353.4000000000       25.6732402216
      353.5000000000       25.6879350809
      353.6000000000       25.7026112258
      353.7000000000       25.7172650744
      353.8000000000       25.7318921633
      353.9000000000       25.7464880220
      354.0000000000       25.7610489439
      354.1000000000       25.7755724909
      354.2000000000       25.7900577138
      354.3000000000       25.8045051174
      354.4000000000       25.8189163979
      354.5000000000       25.8332939996
      354.6000000000       25.8476405892
      354.7000000000       25.8619585706
      354.8000000000       25.8762497178
      354.9000000000       25.8905149442
      355.0000000000       25.9047542080
      355.1000000000       25.9189665724
      355.2000000000       25.9331504317
      355.3000000000       25.9473038699
      355.4000000000       25.9614250825
      355.5000000000       25.9755127993
      355.6000000000       25.9895666564
      355.7000000000       26.0035874478
      355.8000000000       26.0175771625
      355.9000000000       26.0315387485
      356.0000000000       26.0454756343
      356.1000000000       26.0593911217
      356.2000000000       26.0732877746
      356.3000000000       26.0871668974
      356.4000000000       26.1010281910
      356.5000000000       26.1148696875
      356.6000000000       26.1286880559
      356.7000000000       26.1424792963
      356.8000000000       26.1562397292
      356.9000000000       26.1699670750
      357.0000000000       26.1836613513
      357.1000000000       26.1973253225
      357.2000000000       26.2109643302
      357.3000000000       26.2245855038
      357.4000000000       26.2381965458
      357.5000000000       26.2518044052
      357.6000000000       26.2654141659
      357.7000000000       26.2790283888
      357.8000000000       26.2926470124
      357.9000000000       26.3062677973
      358.0000000000       26.3198872072
      358.1000000000       26.3335015331
      358.2000000000       26.3471080027
      358.3000000000       26.3607055965
      358.4000000000       26.3742953661
      358.5000000000       26.3878802089
      358.6000000000       26.4014642118
      358.7000000000       26.4150517705
      358.8000000000       26.4286466910
      358.9000000000       26.4422514464
      359.0000000000       26.4558667359
      359.1000000000       26.4694914637
      359.2000000000       26.4831231706
      359.3000000000       26.4967588384
      359.4000000000       26.5103958939
      359.5000000000       26.5240332009
      359.6000000000       26.5376718307
      359.7000000000       26.5513154196
      359.8000000000       26.5649699802
      359.9000000000       26.5786431621
      360.0000000000       26.5923431232
      360.1000000000       26.6060772713
      360.2000000000       26.6198511401
      360.3000000000       26.6336676293
      360.4000000000       26.6475267996
      360.5000000000       26.6614263450
      360.6000000000       26.6753627008
      360.7000000000       26.6893325323
      360.8000000000       26.7033341867
      360.9000000000       26.7173686637
      361.0000000000       26.7314397580
      361.1000000000       26.7455532457
      361.2000000000       26.7597152918
      361.3000000000       26.7739305681
      361.4000000000       26.7882007004
      361.5000000000       26.8025235540
      361.6000000000       26.8168935579
      361.7000000000       26.8313029523
      361.8000000000       26.8457435934
      361.9000000000       26.8602087931
      362.0000000000       26.8746946744
      362.1000000000       26.8892006934
      362.2000000000       26.9037292492
      362.3000000000       26.9182845616
      362.4000000000       26.9328711518
      362.5000000000       26.9474923543
      362.6000000000       26.9621492881
      362.7000000000       26.9768405531
      362.8000000000       26.9915626523
      362.9000000000       27.0063109295
      363.0000000000       27.0210807526
      363.1000000000       27.0358686780
      363.2000000000       27.0506733001
      363.3000000000       27.0654954918
      363.4000000000       27.0803378909
      363.5000000000       27.0952037689
      363.6000000000       27.1100956458
      363.7000000000       27.1250140755
      363.8000000000       27.1399569441
      363.9000000000       27.1549194823
      364.0000000000       27.1698950062
      364.1000000000       27.1848762016
      364.2000000000       27.1998566050
      364.3000000000       27.2148318785
      364.4000000000       27.2298005301
      364.5000000000       27.2447638928
      364.6000000000       27.2597254134
      364.7000000000       27.2746895395
      364.8000000000       27.2896606107
      364.9000000000       27.3046420671
      365.0000000000       27.3196360678
      365.1000000000       27.3346434433
      365.2000000000       27.3496638938
      365.3000000000       27.3646963883
      365.4000000000       27.3797397042
      365.5000000000       27.3947929696
      365.6000000000       27.4098560422
      365.7000000000       27.4249296482
      365.8000000000       27.4400153182
      365.9000000000       27.4551151801
      366.0000000000       27.4702316231
      366.1000000000       27.4853668267
      366.2000000000       27.5005222097
      366.3000000000       27.5156979419
      366.4000000000       27.5308926761
      366.5000000000       27.5461035857
      366.6000000000       27.5613267133
      366.7000000000       27.5765575865
      366.8000000000       27.5917920145
      366.9000000000       27.6070269138
      367.0000000000       27.6222609506
      367.1000000000       27.6374948000
      367.2000000000       27.6527309187
      367.3000000000       27.6679728637
      367.4000000000       27.6832243147
      367.5000000000       27.6984880391
      367.6000000000       27.7137650895
      367.7000000000       27.7290544924
      367.8000000000       27.7443535422
      367.9000000000       27.7596586003
      368.0000000000       27.7749661350
      368.1000000000       27.7902737099
      368.2000000000       27.8055807027
      368.3000000000       27.8208886194
      368.4000000000       27.8362009193
      368.5000000000       27.8515223445
      368.6000000000       27.8668578891
      368.7000000000       27.8822116940
      368.8000000000       27.8975861792
      368.9000000000       27.9129815988
      369.0000000000       27.9283960448
      369.1000000000       27.9438258360
      369.2000000000       27.9592662387
      369.3000000000       27.9747124502
      369.4000000000       27.9901606966
      369.5000000000       28.0056092070
      369.6000000000       28.0210588231
      369.7000000000       28.0365130834
      369.8000000000       28.0519777388
      369.9000000000       28.0674597410
      370.0000000000       28.0829658546
      370.1000000000       28.0985011681
      370.2000000000       28.1140678635
      370.3000000000       28.1296645752
      370.4000000000       28.1452865589
      370.5000000000       28.1609267070
      370.6000000000       28.1765772354
      370.7000000000       28.1922316213
      370.8000000000       28.2078861941
      370.9000000000       28.2235408440
      371.0000000000       28.2391986426
      371.1000000000       28.2548646038
      371.2000000000       28.2705440676
      371.3000000000       28.2862411761
      371.4000000000       28.3019577421
      371.5000000000       28.3176926667
      371.6000000000       28.3334419731
      371.7000000000       28.3491993910
      371.8000000000       28.3649572721
      371.9000000000       28.3807075588
      372.0000000000       28.3964426381
      372.1000000000       28.4121560653
      372.2000000000       28.4278431543
      372.3000000000       28.4435013122
      372.4000000000       28.4591299340
      372.5000000000       28.4747297848
      372.6000000000       28.4903020089
      372.7000000000       28.5058470271
      372.8000000000       28.5213636481
      372.9000000000       28.5368486835
      373.0000000000       28.5522972570
      373.1000000000       28.5677037421
      373.2000000000       28.5830629694
      373.3000000000       28.5983712187
      373.4000000000       28.6136266359
      373.5000000000       28.6288289643
      373.6000000000       28.6439787084
      373.7000000000       28.6590760179
      373.8000000000       28.6741197048
      373.9000000000       28.6891067905
      374.0000000000       28.7040327757
      374.1000000000       28.7188925468
      374.2000000000       28.7336816295
      374.3000000000       28.7483974294
      374.4000000000       28.7630400950
      374.5000000000       28.7776127075
      374.6000000000       28.7921206702
      374.7000000000       28.8065704092
      374.8000000000       28.8209677349
      374.9000000000       28.8353163592
      375.0000000000       28.8496170530
      375.1000000000       28.8638677094
      375.2000000000       28.8780642344
      375.3000000000       28.8922019359
      375.4000000000       28.9062770551
      375.5000000000       28.9202881711
      375.6000000000       28.9342372194
      375.7000000000       28.9481298173
      375.8000000000       28.9619746988
      375.9000000000       28.9757823741
      376.0000000000       28.9895634330
      376.1000000000       29.0033269589
      376.2000000000       29.0170793684
      376.3000000000       29.0308238498
      376.4000000000       29.0445605085
      376.5000000000       29.0582872266
      376.6000000000       29.0720010298
      376.7000000000       29.0856995583
      376.8000000000       29.0993822222
      376.9000000000       29.1130507879
      377.0000000000       29.1267093509
      377.1000000000       29.1403637775
      377.2000000000       29.1540207810
      377.3000000000       29.1676868479
      377.4000000000       29.1813672573
      377.5000000000       29.1950653864
      377.6000000000       29.2087824017
      377.7000000000       29.2225173558
      377.8000000000       29.2362676678
      377.9000000000       29.2500299104
      378.0000000000       29.2638007505
      378.1000000000       29.2775778250
      378.2000000000       29.2913603627
      378.3000000000       29.3051494671
      378.4000000000       29.3189480691
      378.5000000000       29.3327605911
      378.6000000000       29.3465923655
      378.7000000000       29.3604488708
      378.8000000000       29.3743349362
      378.9000000000       29.3882541469
      379.0000000000       29.4022086287
      379.1000000000       29.4161992674
      379.2000000000       29.4302262411
      379.3000000000       29.4442896651
      379.4000000000       29.4583901692
      379.5000000000       29.4725292844
      379.6000000000       29.4867095442
      379.7000000000       29.5009342738
      379.8000000000       29.5152071008
      379.9000000000       29.5295313059
      380.0000000000       29.5439092487
      380.1000000000       29.5583420530
      380.2000000000       29.5728296161
      380.3000000000       29.5873709024
      380.4000000000       29.6019644088
      380.5000000000       29.6166086704
      380.6000000000       29.6313026706
      380.7000000000       29.6460460454
      380.8000000000       29.6608390387
      380.9000000000       29.6756822603
      381.0000000000       29.6905763662
      381.1000000000       29.7055217984
      381.2000000000       29.7205186842
      381.3000000000       29.7355669397
      381.4000000000       29.7506665458
      381.5000000000       29.7658178923
      381.6000000000       29.7810220550
      381.7000000000       29.7962809279
      381.8000000000       29.8115971931
      381.9000000000       29.8269741843
      382.0000000000       29.8424156275
      382.1000000000       29.8579252576
      382.2000000000       29.8735063116
      382.3000000000       29.8891609744
      382.4000000000       29.9048898612
      382.5000000000       29.9206916463
      382.6000000000       29.9365629330
      382.7000000000       29.9524984103
      382.8000000000       29.9684913161
      382.9000000000       29.9845341630
      383.0000000000       30.0006195715
      383.1000000000       30.0167410099
      383.2000000000       30.0328932645
      383.3000000000       30.0490725493
      383.4000000000       30.0652762915
      383.5000000000       30.0815027430
      383.6000000000       30.0977505985
      383.7000000000       30.1140187562
      383.8000000000       30.1303062222
      383.9000000000       30.1466120742
      384.0000000000       30.1629353876
      384.1000000000       30.1792751120
      384.2000000000       30.1956299542
      384.3000000000       30.2119983454
      384.4000000000       30.2283784829
      384.5000000000       30.2447684183
      384.6000000000       30.2611660873
      384.7000000000       30.2775692582
      384.8000000000       30.2939753680
      384.9000000000       30.3103812988
      385.0000000000       30.3267831441
      385.1000000000       30.3431760392
      385.2000000000       30.3595541302
      385.3000000000       30.3759107552
      385.4000000000       30.3922388716
      385.5000000000       30.4085317072
      385.6000000000       30.4247834914
      385.7000000000       30.4409901007
      385.8000000000       30.4571494004
      385.9000000000       30.4732610949
      386.0000000000       30.4893260097
      386.1000000000       30.5053449371
      386.2000000000       30.5213173773
      386.3000000000       30.5372405817
      386.4000000000       30.5531092266
      386.5000000000       30.5689158688
      386.6000000000       30.5846521397
      386.7000000000       30.6003104145
      386.8000000000       30.6158854861
      386.9000000000       30.6313757396
      387.0000000000       30.6467834913
      387.1000000000       30.6621144533
      387.2000000000       30.6773765020
      387.3000000000       30.6925780287
      387.4000000000       30.7077262784
      387.5000000000       30.7228260437
      387.6000000000       30.7378790323
      387.7000000000       30.7528839739
      387.8000000000       30.7678373141
      387.9000000000       30.7827342437
      388.0000000000       30.7975698073
      388.1000000000       30.8123398835
      388.2000000000       30.8270418358
      388.3000000000       30.8416747575
      388.4000000000       30.8562393488
      388.5000000000       30.8707375713
      388.6000000000       30.8851722191
      388.7000000000       30.8995464845
      388.8000000000       30.9138635639
      388.9000000000       30.9281263773
      389.0000000000       30.9423375176
      389.1000000000       30.9564995237
      389.2000000000       30.9706154441
      389.3000000000       30.9846894962
      389.4000000000       30.9987275277
      389.5000000000       31.0127370352
      389.6000000000       31.0267266422
      389.7000000000       31.0407051795
      389.8000000000       31.0546805780
      389.9000000000       31.0686588473
      390.0000000000       31.0826433834
      390.1000000000       31.0966348055
      390.2000000000       31.1106313888
      390.3000000000       31.1246300174
      390.4000000000       31.1386274404
      390.5000000000       31.1526215384
      390.6000000000       31.1666123280
      390.7000000000       31.1806024844
      390.8000000000       31.1945972569
      390.9000000000       31.2086037961
      391.0000000000       31.2226300095
      391.1000000000       31.2366831915
      391.2000000000       31.2507687332
      391.3000000000       31.2648892115
      391.4000000000       31.2790440847
      391.5000000000       31.2932300885
      391.6000000000       31.3074422716
      391.7000000000       31.3216754618
      391.8000000000       31.3359258585
      391.9000000000       31.3501923936
      392.0000000000       31.3644775449
      392.1000000000       31.3787873798
      392.2000000000       31.3931307613
      392.3000000000       31.4075178442
      392.4000000000       31.4219581979
      392.5000000000       31.4364589974
      392.6000000000       31.4510237699
      392.7000000000       31.4656520521
      392.8000000000       31.4803400681
      392.9000000000       31.4950822370
      393.0000000000       31.5098730653
      393.1000000000       31.5247088866
      393.2000000000       31.5395889511
      393.3000000000       31.5545155613
      393.4000000000       31.5694932611
      393.5000000000       31.5996202258
