# Supplementary material for: Direct tracking of H2 roaming reaction in real time
Source: Nat Commun. 2024 Aug 6;15:6656. doi: 10.1038/s41467-024-49671-6 (PMC11303762; doi:10.1038/s41467-024-49671-6)
Supplement: Supplementary file 8 — Source Data [file 41467_2024_49671_MOESM8_ESM.zip › SourceData/Data-Fig8-SuppInfo/FigS8.R03.dat]

# Bond Length (1C, 4H)
# X-Axis:  Time in Trajectory (femtosec)
# Y-Axis:  Bond Length (Angstroms)
#                  X                   Y
        0.0000000000        1.0937563302
        0.1000000000        1.0857520081
        0.2000000000        1.0781188931
        0.3000000000        1.0709253246
        0.4000000000        1.0642159591
        0.5000000000        1.0580090393
        0.6000000000        1.0522999037
        0.7000000000        1.0470692465
        0.8000000000        1.0422934267
        0.9000000000        1.0379538758
        1.0000000000        1.0340433112
        1.1000000000        1.0305676517
        1.2000000000        1.0275438528
        1.3000000000        1.0249949622
        1.4000000000        1.0229442761
        1.5000000000        1.0214103975
        1.6000000000        1.0204043295
        1.7000000000        1.0199287964
        1.8000000000        1.0199792123
        1.9000000000        1.0205454341
        2.0000000000        1.0216135978
        2.1000000000        1.0231676805
        2.2000000000        1.0251906806
        2.3000000000        1.0276654186
        2.4000000000        1.0305750248
        2.5000000000        1.0339032113
        2.6000000000        1.0376343545
        2.7000000000        1.0417532840
        2.8000000000        1.0462446454
        2.9000000000        1.0510919327
        3.0000000000        1.0562765962
        3.1000000000        1.0617776934
        3.2000000000        1.0675722460
        3.3000000000        1.0736360335
        3.4000000000        1.0799443336
        3.5000000000        1.0864722268
        3.6000000000        1.0931943675
        3.7000000000        1.1000844003
        3.8000000000        1.1071143604
        3.9000000000        1.1142544444
        4.0000000000        1.1214734569
        4.1000000000        1.1287400114
        4.2000000000        1.1360242321
        4.3000000000        1.1432994135
        4.4000000000        1.1505430459
        4.5000000000        1.1577368886
        4.6000000000        1.1648662265
        4.7000000000        1.1719187730
        4.8000000000        1.1788836907
        4.9000000000        1.1857509659
        5.0000000000        1.1925111350
        5.1000000000        1.1991552525
        5.2000000000        1.2056749620
        5.3000000000        1.2120625226
        5.4000000000        1.2183106669
        5.5000000000        1.2244122834
        5.6000000000        1.2303600566
        5.7000000000        1.2361462459
        5.8000000000        1.2417626778
        5.9000000000        1.2472008746
        6.0000000000        1.2524521825
        6.1000000000        1.2575078403
        6.2000000000        1.2623590416
        6.3000000000        1.2669970994
        6.4000000000        1.2714137776
        6.5000000000        1.2756017565
        6.6000000000        1.2795551136
        6.7000000000        1.2832696585
        6.8000000000        1.2867429755
        6.9000000000        1.2899740895
        7.0000000000        1.2929627534
        7.1000000000        1.2957084694
        7.2000000000        1.2982094535
        7.3000000000        1.3004618227
        7.4000000000        1.3024592750
        7.5000000000        1.3041934453
        7.6000000000        1.3056549660
        7.7000000000        1.3068350705
        7.8000000000        1.3077273887
        7.9000000000        1.3083294719
        8.0000000000        1.3086436042
        8.1000000000        1.3086766356
        8.2000000000        1.3084388382
        8.3000000000        1.3079420404
        8.4000000000        1.3071974704
        8.5000000000        1.3062138059
        8.6000000000        1.3049958835
        8.7000000000        1.3035443571
        8.8000000000        1.3018563453
        8.9000000000        1.2999268534
        9.0000000000        1.2977505801
        9.1000000000        1.2953236673
        9.2000000000        1.2926449961
        9.3000000000        1.2897167727
        9.4000000000        1.2865443472
        9.5000000000        1.2831354183
        9.6000000000        1.2794989106
        9.7000000000        1.2756438223
        9.8000000000        1.2715782658
        9.9000000000        1.2673088329
       10.0000000000        1.2628403544
       10.1000000000        1.2581760576
       10.2000000000        1.2533180541
       10.3000000000        1.2482680317
       10.4000000000        1.2430279988
       10.5000000000        1.2376009496
       10.6000000000        1.2319913787
       10.7000000000        1.2262056558
       10.8000000000        1.2202523173
       10.9000000000        1.2141423070
       11.0000000000        1.2078891009
       11.1000000000        1.2015085809
       11.2000000000        1.1950185468
       11.3000000000        1.1884378605
       11.4000000000        1.1817853285
       11.5000000000        1.1750785373
       11.6000000000        1.1683329456
       11.7000000000        1.1615615875
       11.8000000000        1.1547756470
       11.9000000000        1.1479859120
       12.0000000000        1.1412047763
       12.1000000000        1.1344481864
       12.2000000000        1.1277368546
       12.3000000000        1.1210962166
       12.4000000000        1.1145549845
       12.5000000000        1.1081426302
       12.6000000000        1.1018865749
       12.7000000000        1.0958100422
       12.8000000000        1.0899313571
       12.9000000000        1.0842649583
       13.0000000000        1.0788237639
       13.1000000000        1.0736220188
       13.2000000000        1.0686775493
       13.3000000000        1.0640125155
       13.4000000000        1.0596522573
       13.5000000000        1.0556225471
       13.6000000000        1.0519462274
       13.7000000000        1.0486405193
       13.8000000000        1.0457160547
       13.9000000000        1.0431780016
       14.0000000000        1.0410288594
       14.1000000000        1.0392719034
       14.2000000000        1.0379140247
       14.3000000000        1.0369668891
       14.4000000000        1.0364459090
       14.5000000000        1.0363673357
       14.6000000000        1.0367444895
       14.7000000000        1.0375844169
       14.8000000000        1.0388859926
       14.9000000000        1.0406398919
       15.0000000000        1.0428302184
       15.1000000000        1.0454370720
       15.2000000000        1.0484390856
       15.3000000000        1.0518150906
       15.4000000000        1.0555445909
       15.5000000000        1.0596073456
       15.6000000000        1.0639827202
       15.7000000000        1.0686493785
       15.8000000000        1.0735855145
       15.9000000000        1.0787694722
       16.0000000000        1.0841804134
       16.1000000000        1.0897986909
       16.2000000000        1.0956057002
       16.3000000000        1.1015832113
       16.4000000000        1.1077124577
       16.5000000000        1.1139734595
       16.6000000000        1.1203450101
       16.7000000000        1.1268054394
       16.8000000000        1.1333338363
       16.9000000000        1.1399111358
       17.0000000000        1.1465205229
       17.1000000000        1.1531469269
       17.2000000000        1.1597757857
       17.3000000000        1.1663915729
       17.4000000000        1.1729767049
       17.5000000000        1.1795113516
       17.6000000000        1.1859743405
       17.7000000000        1.1923448834
       17.8000000000        1.1986044726
       17.9000000000        1.2047382083
       18.0000000000        1.2107350623
       18.1000000000        1.2165870146
       18.2000000000        1.2222874042
       18.3000000000        1.2278290942
       18.4000000000        1.2332030898
       18.5000000000        1.2383980627
       18.6000000000        1.2434008924
       18.7000000000        1.2481979697
       18.8000000000        1.2527767857
       18.9000000000        1.2571272900
       19.0000000000        1.2612426348
       19.1000000000        1.2651191381
       19.2000000000        1.2687555427
       19.3000000000        1.2721518368
       19.4000000000        1.2753079744
       19.5000000000        1.2782227823
       19.6000000000        1.2808932483
       19.7000000000        1.2833142983
       19.8000000000        1.2854790789
       19.9000000000        1.2873796444
       20.0000000000        1.2890078381
       20.1000000000        1.2903561230
       20.2000000000        1.2914181810
       20.3000000000        1.2921892025
       20.4000000000        1.2926658744
       20.5000000000        1.2928461109
       20.6000000000        1.2927286246
       20.7000000000        1.2923124844
       20.8000000000        1.2915968269
       20.9000000000        1.2905808254
       21.0000000000        1.2892638919
       21.1000000000        1.2876459744
       21.2000000000        1.2857277804
       21.3000000000        1.2835108281
       21.4000000000        1.2809973113
       21.5000000000        1.2781898260
       21.6000000000        1.2750910339
       21.7000000000        1.2717033729
       21.8000000000        1.2680289653
       21.9000000000        1.2640698330
       22.0000000000        1.2598284059
       22.1000000000        1.2553081517
       22.2000000000        1.2505140893
       22.3000000000        1.2454529989
       22.4000000000        1.2401332543
       22.5000000000        1.2345643086
       22.6000000000        1.2287559484
       22.7000000000        1.2227175093
       22.8000000000        1.2164572860
       22.9000000000        1.2099823393
       23.0000000000        1.2032987947
       23.1000000000        1.1964125834
       23.2000000000        1.1893304395
       23.3000000000        1.1820608635
       23.4000000000        1.1746147339
       23.5000000000        1.1670053697
       23.6000000000        1.1592481094
       23.7000000000        1.1513597627
       23.8000000000        1.1433584061
       23.9000000000        1.1352638110
       24.0000000000        1.1270984157
       24.1000000000        1.1188883759
       24.2000000000        1.1106640801
       24.3000000000        1.1024596591
       24.4000000000        1.0943113717
       24.5000000000        1.0862551793
       24.6000000000        1.0783241977
       24.7000000000        1.0705469172
       24.8000000000        1.0629469799
       24.9000000000        1.0555448391
       25.0000000000        1.0483609194
       25.1000000000        1.0414192465
       25.2000000000        1.0347502180
       25.3000000000        1.0283913825
       25.4000000000        1.0223857285
       25.5000000000        1.0167778497
       25.6000000000        1.0116091826
       25.7000000000        1.0069139182
       25.8000000000        1.0027169447
       25.9000000000        0.9990343539
       26.0000000000        0.9958760583
       26.1000000000        0.9932493738
       26.2000000000        0.9911622451
       26.3000000000        0.9896250657
       26.4000000000        0.9886506096
       26.5000000000        0.9882522624
       26.6000000000        0.9884413030
       26.7000000000        0.9892242399
       26.8000000000        0.9906010756
       26.9000000000        0.9925649364
       27.0000000000        0.9951029831
       27.1000000000        0.9981980784
       27.2000000000        1.0018305051
       27.3000000000        1.0059791733
       27.4000000000        1.0106221400
       27.5000000000        1.0157366263
       27.6000000000        1.0212988174
       27.7000000000        1.0272835750
       27.8000000000        1.0336640366
       27.9000000000        1.0404110981
       28.0000000000        1.0474929749
       28.1000000000        1.0548751804
       28.2000000000        1.0625212135
       28.3000000000        1.0703939939
       28.4000000000        1.0784577656
       28.5000000000        1.0866799354
       28.6000000000        1.0950322444
       28.7000000000        1.1034908571
       28.8000000000        1.1120353416
       28.9000000000        1.1206469350
       29.0000000000        1.1293067232
       29.1000000000        1.1379943140
       29.2000000000        1.1466873275
       29.3000000000        1.1553616993
       29.4000000000        1.1639925271
       29.5000000000        1.1725550357
       29.6000000000        1.1810252770
       29.7000000000        1.1893804060
       29.8000000000        1.1975986857
       29.9000000000        1.2056595627
       30.0000000000        1.2135441049
       30.1000000000        1.2212358434
       30.2000000000        1.2287217679
       30.3000000000        1.2359930589
       30.4000000000        1.2430451536
       30.5000000000        1.2498769341
       30.6000000000        1.2564891197
       30.7000000000        1.2628822406
       30.8000000000        1.2690547347
       30.9000000000        1.2750016983
       31.0000000000        1.2807146406
       31.1000000000        1.2861823144
       31.2000000000        1.2913923874
       31.3000000000        1.2963334591
       31.4000000000        1.3009968059
       31.5000000000        1.3053773355
       31.6000000000        1.3094735331
       31.7000000000        1.3132865499
       31.8000000000        1.3168188568
       31.9000000000        1.3200729430
       32.0000000000        1.3230504119
       32.1000000000        1.3257516174
       32.2000000000        1.3281757913
       32.3000000000        1.3303214877
       32.4000000000        1.3321871113
       32.5000000000        1.3337713099
       32.6000000000        1.3350730952
       32.7000000000        1.3360917034
       32.8000000000        1.3368263464
       32.9000000000        1.3372760636
       33.0000000000        1.3374398161
       33.1000000000        1.3373168127
       33.2000000000        1.3369069039
       33.3000000000        1.3362108234
       33.4000000000        1.3352301129
       33.5000000000        1.3339667298
       33.6000000000        1.3324225062
       33.7000000000        1.3305987220
       33.8000000000        1.3284960305
       33.9000000000        1.3261148123
       34.0000000000        1.3234558337
       34.1000000000        1.3205209347
       34.2000000000        1.3173134352
       34.3000000000        1.3138380366
       34.4000000000        1.3101001898
       34.5000000000        1.3061051310
       34.6000000000        1.3018569613
       34.7000000000        1.2973581854
       34.8000000000        1.2926099752
       34.9000000000        1.2876131542
       35.0000000000        1.2823696197
       35.1000000000        1.2768837374
       35.2000000000        1.2711632204
       35.3000000000        1.2652191437
       35.4000000000        1.2590650285
       35.5000000000        1.2527152753
       35.6000000000        1.2461835063
       35.7000000000        1.2394814316
       35.8000000000        1.2326186357
       35.9000000000        1.2256032773
       36.0000000000        1.2184433153
       36.1000000000        1.2111476905
       36.2000000000        1.2037269905
       36.3000000000        1.1961934135
       36.4000000000        1.1885601836
       36.5000000000        1.1808408182
       36.6000000000        1.1730487220
       36.7000000000        1.1651974639
       36.8000000000        1.1573017900
       36.9000000000        1.1493790322
       37.0000000000        1.1414502526
       37.1000000000        1.1335404385
       37.2000000000        1.1256774085
       37.3000000000        1.1178896764
       37.4000000000        1.1102040299
       37.5000000000        1.1026437701
       37.6000000000        1.0952283343
       37.7000000000        1.0879745142
       37.8000000000        1.0808989093
       37.9000000000        1.0740208144
       38.0000000000        1.0673645861
       38.1000000000        1.0609606694
       38.2000000000        1.0548448644
       38.3000000000        1.0490559457
       38.4000000000        1.0436322688
       38.5000000000        1.0386083360
       38.6000000000        1.0340123093
       38.7000000000        1.0298651319
       38.8000000000        1.0261813787
       38.9000000000        1.0229714028
       39.0000000000        1.0202439781
       39.1000000000        1.0180085411
       39.2000000000        1.0162763403
       39.3000000000        1.0150602231
       39.4000000000        1.0143732693
       39.5000000000        1.0142268139
       39.6000000000        1.0146284781
       39.7000000000        1.0155807026
       39.8000000000        1.0170800764
       39.9000000000        1.0191175425
       40.0000000000        1.0216793497
       40.1000000000        1.0247484375
       40.2000000000        1.0283058780
       40.3000000000        1.0323320869
       40.4000000000        1.0368076540
       40.5000000000        1.0417137414
       40.6000000000        1.0470320275
       40.7000000000        1.0527442087
       40.8000000000        1.0588311333
       40.9000000000        1.0652717075
       41.0000000000        1.0720417841
       41.1000000000        1.0791133429
       41.2000000000        1.0864543440
       41.3000000000        1.0940295427
       41.4000000000        1.1018022223
       41.5000000000        1.1097363698
       41.6000000000        1.1177985953
       41.7000000000        1.1259592310
       41.8000000000        1.1341924177
       41.9000000000        1.1424753355
       42.0000000000        1.1507869248
       42.1000000000        1.1591065257
       42.2000000000        1.1674128779
       42.3000000000        1.1756838050
       42.4000000000        1.1838966438
       42.5000000000        1.1920291704
       42.6000000000        1.2000606263
       42.7000000000        1.2079724972
       42.8000000000        1.2157488493
       42.9000000000        1.2233761533
       43.0000000000        1.2308426296
       43.1000000000        1.2381372711
       43.2000000000        1.2452488190
       43.3000000000        1.2521650061
       43.4000000000        1.2588722887
       43.5000000000        1.2653561196
       43.6000000000        1.2716016247
       43.7000000000        1.2775944384
       43.8000000000        1.2833214333
       43.9000000000        1.2887711536
       44.0000000000        1.2939338711
       44.1000000000        1.2988013060
       44.2000000000        1.3033661662
       44.3000000000        1.3076217368
       44.4000000000        1.3115617186
       44.5000000000        1.3151803678
       44.6000000000        1.3184728023
       44.7000000000        1.3214352521
       44.8000000000        1.3240650765
       44.9000000000        1.3263604835
       45.0000000000        1.3283199917
       45.1000000000        1.3299417758
       45.2000000000        1.3312231383
       45.3000000000        1.3321603862
       45.4000000000        1.3327492536
       45.5000000000        1.3329857707
       45.6000000000        1.3328672682
       45.7000000000        1.3323931961
       45.8000000000        1.3315655372
       45.9000000000        1.3303887145
       46.0000000000        1.3288689775
       46.1000000000        1.3270133549
       46.2000000000        1.3248284017
       46.3000000000        1.3223190447
       46.4000000000        1.3194877802
       46.5000000000        1.3163343409
       46.6000000000        1.3128558748
       46.7000000000        1.3090477011
       46.8000000000        1.3049047172
       46.9000000000        1.3004233841
       47.0000000000        1.2956039324
       47.1000000000        1.2904521917
       47.2000000000        1.2849804150
       47.3000000000        1.2792066902
       47.4000000000        1.2731529281
       47.5000000000        1.2668418620
       47.6000000000        1.2602938741
       47.7000000000        1.2535246472
       47.8000000000        1.2465444589
       47.9000000000        1.2393593947
       48.0000000000        1.2319740433
       48.1000000000        1.2243946820
       48.2000000000        1.2166318042
       48.3000000000        1.2087010999
       48.4000000000        1.2006225649
       48.5000000000        1.1924181387
       48.6000000000        1.1841089224
       48.7000000000        1.1757133129
       48.8000000000        1.1672470636
       48.9000000000        1.1587253990
       49.0000000000        1.1501662920
       49.1000000000        1.1415933940
       49.2000000000        1.1330372185
       49.3000000000        1.1245339218
       49.4000000000        1.1161220126
       49.5000000000        1.1078381568
       49.6000000000        1.0997136485
       49.7000000000        1.0917729544
       49.8000000000        1.0840349792
       49.9000000000        1.0765165795
       50.0000000000        1.0692368922
       50.1000000000        1.0622207328
       50.2000000000        1.0554998072
       50.3000000000        1.0491114384
       50.4000000000        1.0430954488
       50.5000000000        1.0374904746
       50.6000000000        1.0323311605
       50.7000000000        1.0276472498
       50.8000000000        1.0234645984
       50.9000000000        1.0198070561
       51.0000000000        1.0166976719
       51.1000000000        1.0141581212
       51.2000000000        1.0122063321
       51.3000000000        1.0108533441
       51.4000000000        1.0101009711
       51.5000000000        1.0099416465
       51.6000000000        1.0103609488
       51.7000000000        1.0113420759
       51.8000000000        1.0128705483
       51.9000000000        1.0149372428
       52.0000000000        1.0175385803
       52.1000000000        1.0206738769
       52.2000000000        1.0243409463
       52.3000000000        1.0285316292
       52.4000000000        1.0332288838
       52.5000000000        1.0384064366
       52.6000000000        1.0440309818
       52.7000000000        1.0500659483
       52.8000000000        1.0564753829
       52.9000000000        1.0632266820
       53.0000000000        1.0702915569
       53.1000000000        1.0776453630
       53.2000000000        1.0852654681
       53.3000000000        1.0931295390
       53.4000000000        1.1012144600
       53.5000000000        1.1094961677
       53.6000000000        1.1179501789
       53.7000000000        1.1265522818
       53.8000000000        1.1352788874
       53.9000000000        1.1441068343
       54.0000000000        1.1530127968
       54.1000000000        1.1619726494
       54.2000000000        1.1709611682
       54.3000000000        1.1799523587
       54.4000000000        1.1889205236
       54.5000000000        1.1978419196
       54.6000000000        1.2066965573
       54.7000000000        1.2154695174
       54.8000000000        1.2241512175
       54.9000000000        1.2327364242
       55.0000000000        1.2412222801
       55.1000000000        1.2496059908
       55.2000000000        1.2578829272
       55.3000000000        1.2660457147
       55.4000000000        1.2740844911
       55.5000000000        1.2819880928
       55.6000000000        1.2897456319
       55.7000000000        1.2973478476
       55.8000000000        1.3047877771
       55.9000000000        1.3120605856
       56.0000000000        1.3191627328
       56.1000000000        1.3260908809
       56.2000000000        1.3328409936
       56.3000000000        1.3394079266
       56.4000000000        1.3457855670
       56.5000000000        1.3519673726
       56.6000000000        1.3579470370
       56.7000000000        1.3637189706
       56.8000000000        1.3692783434
       56.9000000000        1.3746206279
       57.0000000000        1.3797408404
       57.1000000000        1.3846328644
       57.2000000000        1.3892892108
       57.3000000000        1.3937013319
       57.4000000000        1.3978603644
       57.5000000000        1.4017580217
       57.6000000000        1.4053873304
       57.7000000000        1.4087429559
       57.8000000000        1.4118209741
       57.9000000000        1.4146181505
       58.0000000000        1.4171310087
       58.1000000000        1.4193550955
       58.2000000000        1.4212847523
       58.3000000000        1.4229134748
       58.4000000000        1.4242347127
       58.5000000000        1.4252428371
       58.6000000000        1.4259339682
       58.7000000000        1.4263064001
       58.8000000000        1.4263604841
       58.9000000000        1.4260980400
       59.0000000000        1.4255215671
       59.1000000000        1.4246335924
       59.2000000000        1.4234363752
       59.3000000000        1.4219319696
       59.4000000000        1.4201224689
       59.5000000000        1.4180102026
       59.6000000000        1.4155977177
       59.7000000000        1.4128874938
       59.8000000000        1.4098815007
       59.9000000000        1.4065807911
       60.0000000000        1.4029853255
       60.1000000000        1.3990941311
       60.2000000000        1.3949057693
       60.3000000000        1.3904189586
       60.4000000000        1.3856331208
       60.5000000000        1.3805486074
       60.6000000000        1.3751664445
       60.7000000000        1.3694876184
       60.8000000000        1.3635121201
       60.9000000000        1.3572381020
       61.0000000000        1.3506614872
       61.1000000000        1.3437762326
       61.2000000000        1.3365752450
       61.3000000000        1.3290517394
       61.4000000000        1.3212006825
       61.5000000000        1.3130199104
       61.6000000000        1.3045105900
       61.7000000000        1.2956768799
       61.8000000000        1.2865248928
       61.9000000000        1.2770612785
       62.0000000000        1.2672919111
       62.1000000000        1.2572212160
       62.2000000000        1.2468525296
       62.3000000000        1.2361895252
       62.4000000000        1.2252382881
       62.5000000000        1.2140093362
       62.6000000000        1.2025189480
       62.7000000000        1.1907894996
       62.8000000000        1.1788488722
       62.9000000000        1.1667291964
       63.0000000000        1.1544652774
       63.1000000000        1.1420930910
       63.2000000000        1.1296487513
       63.3000000000        1.1171682105
       63.4000000000        1.1046876445
       63.5000000000        1.0922441921
       63.6000000000        1.0798766443
       63.7000000000        1.0676258376
       63.8000000000        1.0555347355
       63.9000000000        1.0436483187
       64.0000000000        1.0320134344
       64.1000000000        1.0206787371
       64.2000000000        1.0096948020
       64.3000000000        0.9991143925
       64.4000000000        0.9889927357
       64.5000000000        0.9793876119
       64.6000000000        0.9703591323
       64.7000000000        0.9619691729
       64.8000000000        0.9542804889
       64.9000000000        0.9473555481
       65.0000000000        0.9412551259
       65.1000000000        0.9360365845
       65.2000000000        0.9317516167
       65.3000000000        0.9284433986
       65.4000000000        0.9261436685
       65.5000000000        0.9248707969
       65.6000000000        0.9246297939
       65.7000000000        0.9254144363
       65.8000000000        0.9272108494
       65.9000000000        0.9300013834
       66.0000000000        0.9337674788
       66.1000000000        0.9384904165
       66.2000000000        0.9441495421
       66.3000000000        0.9507186278
       66.4000000000        0.9581619031
       66.5000000000        0.9664314439
       66.6000000000        0.9754670629
       66.7000000000        0.9851989585
       66.8000000000        0.9955524910
       66.9000000000        1.0064537390
       67.0000000000        1.0178342190
       67.1000000000        1.0296334934
       67.2000000000        1.0417992497
       67.3000000000        1.0542853965
       67.4000000000        1.0670493474
       67.5000000000        1.0800497181
       67.6000000000        1.0932451826
       67.7000000000        1.1065945046
       67.8000000000        1.1200571783
       67.9000000000        1.1335939668
       68.0000000000        1.1471669266
       68.1000000000        1.1607390147
       68.2000000000        1.1742737541
       68.3000000000        1.1877354877
       68.4000000000        1.2010904376
       68.5000000000        1.2143082976
       68.6000000000        1.2273637062
       68.7000000000        1.2402368859
       68.8000000000        1.2529130399
       68.9000000000        1.2653806109
       69.0000000000        1.2776290202
       69.1000000000        1.2896467768
       69.2000000000        1.3014207114
       69.3000000000        1.3129365926
       69.4000000000        1.3241807809
       69.5000000000        1.3351421859
       69.6000000000        1.3458137507
       69.7000000000        1.3561929170
       69.8000000000        1.3662809131
       69.9000000000        1.3760811418
       70.0000000000        1.3855972627
       70.1000000000        1.3948316013
       70.2000000000        1.4037842712
       70.3000000000        1.4124530589
       70.4000000000        1.4208339241
       70.5000000000        1.4289219073
       70.6000000000        1.4367122070
       70.7000000000        1.4442011602
       70.8000000000        1.4513868989
       70.9000000000        1.4582695988
       71.0000000000        1.4648513543
       71.1000000000        1.4711357467
       71.2000000000        1.4771271609
       71.3000000000        1.4828299524
       71.4000000000        1.4882476615
       71.5000000000        1.4933824769
       71.6000000000        1.4982350490
       71.7000000000        1.5028046276
       71.8000000000        1.5070894323
       71.9000000000        1.5110871480
       72.0000000000        1.5147954041
       72.1000000000        1.5182120938
       72.2000000000        1.5213354873
       72.3000000000        1.5241642351
       72.4000000000        1.5266974066
       72.5000000000        1.5289346126
       72.6000000000        1.5308761047
       72.7000000000        1.5325227012
       72.8000000000        1.5338754932
       72.9000000000        1.5349354117
       73.0000000000        1.5357027775
       73.1000000000        1.5361769268
       73.2000000000        1.5363559798
       73.3000000000        1.5362368141
       73.4000000000        1.5358152788
       73.5000000000        1.5350865929
       73.6000000000        1.5340457876
       73.7000000000        1.5326880224
       73.8000000000        1.5310086741
       73.9000000000        1.5290032280
       74.0000000000        1.5266671103
       74.1000000000        1.5239956500
       74.2000000000        1.5209843059
       74.3000000000        1.5176291560
       74.4000000000        1.5139274793
       74.5000000000        1.5098781495
       74.6000000000        1.5054816135
       74.7000000000        1.5007394099
       74.8000000000        1.4956534151
       74.9000000000        1.4902251201
       75.0000000000        1.4844552139
       75.1000000000        1.4783436173
       75.2000000000        1.4718899633
       75.3000000000        1.4650943654
       75.4000000000        1.4579581756
       75.5000000000        1.4504843698
       75.6000000000        1.4426773027
       75.7000000000        1.4345418536
       75.8000000000        1.4260822919
       75.9000000000        1.4173013416
       76.0000000000        1.4081998326
       76.1000000000        1.3987771112
       76.2000000000        1.3890321159
       76.3000000000        1.3789648285
       76.4000000000        1.3685776804
       76.5000000000        1.3578764672
       76.6000000000        1.3468704535
       76.7000000000        1.3355716284
       76.8000000000        1.3239933982
       76.9000000000        1.3121492301
       77.0000000000        1.3000517840
       77.1000000000        1.2877128811
       77.2000000000        1.2751443501
       77.3000000000        1.2623594650
       77.4000000000        1.2493744664
       77.5000000000        1.2362095959
       77.6000000000        1.2228892194
       77.7000000000        1.2094409829
       77.8000000000        1.1958943683
       77.9000000000        1.1822793136
       78.0000000000        1.1686255261
       78.1000000000        1.1549627654
       78.2000000000        1.1413219200
       78.3000000000        1.1277363780
       78.4000000000        1.1142431166
       78.5000000000        1.1008830816
       78.6000000000        1.0877007142
       78.7000000000        1.0747428743
       78.8000000000        1.0620577567
       78.9000000000        1.0496944436
       79.0000000000        1.0377033642
       79.1000000000        1.0261373568
       79.2000000000        1.0150526778
       79.3000000000        1.0045093878
       79.4000000000        0.9945708680
       79.5000000000        0.9853024650
       79.6000000000        0.9767693681
       79.7000000000        0.9690339968
       79.8000000000        0.9621534155
       79.9000000000        0.9561773552
       80.0000000000        0.9511471786
       80.1000000000        0.9470957552
       80.2000000000        0.9440480116
       80.3000000000        0.9420218189
       80.4000000000        0.9410286993
       80.5000000000        0.9410737870
       80.6000000000        0.9421548721
       80.7000000000        0.9442610545
       80.8000000000        0.9473719768
       80.9000000000        0.9514583892
       81.0000000000        0.9564841368
       81.1000000000        0.9624089589
       81.2000000000        0.9691910703
       81.3000000000        0.9767884711
       81.4000000000        0.9851583942
       81.5000000000        0.9942551141
       81.6000000000        1.0040271194
       81.7000000000        1.0144149864
       81.8000000000        1.0253510441
       81.9000000000        1.0367612321
       82.0000000000        1.0485687164
       82.1000000000        1.0606981881
       82.2000000000        1.0730796503
       82.3000000000        1.0856508915
       82.4000000000        1.0983584521
       82.5000000000        1.1111573329
       82.6000000000        1.1240098390
       82.7000000000        1.1368839341
       82.8000000000        1.1497514650
       82.9000000000        1.1625865992
       83.0000000000        1.1753647278
       83.1000000000        1.1880619166
       83.2000000000        1.2006548446
       83.3000000000        1.2131211064
       83.4000000000        1.2254397278
       83.5000000000        1.2375917078
       83.6000000000        1.2495603939
       83.7000000000        1.2613315832
       83.8000000000        1.2728933910
       83.9000000000        1.2842360270
       84.0000000000        1.2953515769
       84.1000000000        1.3062337591
       84.2000000000        1.3168775384
       84.3000000000        1.3272785273
       84.4000000000        1.3374322363
       84.5000000000        1.3473333270
       84.6000000000        1.3569750327
       84.7000000000        1.3663488706
       84.8000000000        1.3754447473
       84.9000000000        1.3842515323
       85.0000000000        1.3927580484
       85.1000000000        1.4009542310
       85.2000000000        1.4088320560
       85.3000000000        1.4163858918
       85.4000000000        1.4236121564
       85.5000000000        1.4305084348
       85.6000000000        1.4370723438
       85.7000000000        1.4433004430
       85.8000000000        1.4491874441
       85.9000000000        1.4547258929
       86.0000000000        1.4599064026
       86.1000000000        1.4647183736
       86.2000000000        1.4691510054
       86.3000000000        1.4731943413
       86.4000000000        1.4768401053
       86.5000000000        1.4800821839
       86.6000000000        1.4829167062
       86.7000000000        1.4853417701
       86.8000000000        1.4873568995
       86.9000000000        1.4889623151
       87.0000000000        1.4901580935
       87.1000000000        1.4909433302
       87.2000000000        1.4913154894
       87.3000000000        1.4912701712
       87.4000000000        1.4908014566
       87.5000000000        1.4899028285
       87.6000000000        1.4885684645
       87.7000000000        1.4867945608
       87.8000000000        1.4845803222
       87.9000000000        1.4819283379
       88.0000000000        1.4788442439
       88.1000000000        1.4753357969
       88.2000000000        1.4714116571
       88.3000000000        1.4670802435
       88.4000000000        1.4623489498
       88.5000000000        1.4572238546
       88.6000000000        1.4517098912
       88.7000000000        1.4458113200
       88.8000000000        1.4395322756
       88.9000000000        1.4328771638
       89.0000000000        1.4258507663
       89.1000000000        1.4184580679
       89.2000000000        1.4107039760
       89.3000000000        1.4025931714
       89.4000000000        1.3941302694
       89.5000000000        1.3853203030
       89.6000000000        1.3761693500
       89.7000000000        1.3666849823
       89.8000000000        1.3568762254
       89.9000000000        1.3467528619
       90.0000000000        1.3363242045
       90.1000000000        1.3255977789
       90.2000000000        1.3145785112
       90.3000000000        1.3032689658
       90.4000000000        1.2916708860
       90.5000000000        1.2797878493
       90.6000000000        1.2676284262
       90.7000000000        1.2552089364
       90.8000000000        1.2425548797
       90.9000000000        1.2297004513
       91.0000000000        1.2166861711
       91.1000000000        1.2035553545
       91.2000000000        1.1903506500
       91.3000000000        1.1771119222
       91.4000000000        1.1638762954
       91.5000000000        1.1506803008
       91.6000000000        1.1375631570
       91.7000000000        1.1245696776
       91.8000000000        1.1117514226
       91.9000000000        1.0991654269
       92.0000000000        1.0868707981
       92.1000000000        1.0749243237
       92.2000000000        1.0633766564
       92.3000000000        1.0522705181
       92.4000000000        1.0416416417
       92.5000000000        1.0315220861
       92.6000000000        1.0219445726
       92.7000000000        1.0129460990
       92.8000000000        1.0045694770
       92.9000000000        0.9968623676
       93.0000000000        0.9898744145
       93.1000000000        0.9836537684
       93.2000000000        0.9782444360
       93.3000000000        0.9736854145
       93.4000000000        0.9700115808
       93.5000000000        0.9672552147
       93.6000000000        0.9654464541
       93.7000000000        0.9646114179
       93.8000000000        0.9647681230
       93.9000000000        0.9659219038
       94.0000000000        0.9680627651
       94.1000000000        0.9711663982
       94.2000000000        0.9751988306
       94.3000000000        0.9801228860
       94.4000000000        0.9859036886
       94.5000000000        0.9925106730
       94.6000000000        0.9999148675
       94.7000000000        1.0080822588
       94.8000000000        1.0169660843
       94.9000000000        1.0265018052
       95.0000000000        1.0366075455
       95.1000000000        1.0471903498
       95.2000000000        1.0581561168
       95.3000000000        1.0694197366
       95.4000000000        1.0809121464
       95.5000000000        1.0925822846
       95.6000000000        1.1043937786
       95.7000000000        1.1163181371
       95.8000000000        1.1283275112
       95.9000000000        1.1403899997
       96.0000000000        1.1524689469
       96.1000000000        1.1645255977
       96.2000000000        1.1765230489
       96.3000000000        1.1884292453
       96.4000000000        1.2002176680
       96.5000000000        1.2118656914
       96.6000000000        1.2233517880
       96.7000000000        1.2346532905
       96.8000000000        1.2457460265
       96.9000000000        1.2566060212
       97.0000000000        1.2672123176
       97.1000000000        1.2775494002
       97.2000000000        1.2876079249
       97.3000000000        1.2973832068
       97.4000000000        1.3068718884
       97.5000000000        1.3160680636
       97.6000000000        1.3249605172
       97.7000000000        1.3335323678
       97.8000000000        1.3417633721
       97.9000000000        1.3496339852
       98.0000000000        1.3571295989
       98.1000000000        1.3642434395
       98.2000000000        1.3709771909
       98.3000000000        1.3773391987
       98.4000000000        1.3833408007
       98.5000000000        1.3889918869
       98.6000000000        1.3942970482
       98.7000000000        1.3992535098
       98.8000000000        1.4038514332
       98.9000000000        1.4080763643
       99.0000000000        1.4119129434
       99.1000000000        1.4153486865
       99.2000000000        1.4183767507
       99.3000000000        1.4209969897
       99.4000000000        1.4232151772
       99.5000000000        1.4250408578
       99.6000000000        1.4264846804
       99.7000000000        1.4275561203
       99.8000000000        1.4282621863
       99.9000000000        1.4286072365
      100.0000000000        1.4285936295
      100.1000000000        1.4282227430
      100.2000000000        1.4274959248
      100.3000000000        1.4264150993
      100.4000000000        1.4249829509
      100.5000000000        1.4232028073
      100.6000000000        1.4210784503
      100.7000000000        1.4186140650
      100.8000000000        1.4158144014
      100.9000000000        1.4126850174
      101.0000000000        1.4092323412
      101.1000000000        1.4054633171
      101.2000000000        1.4013845746
      101.3000000000        1.3970012954
      101.4000000000        1.3923161279
      101.5000000000        1.3873285406
      101.6000000000        1.3820349303
      101.7000000000        1.3764296096
      101.8000000000        1.3705065277
      101.9000000000        1.3642612979
      102.0000000000        1.3576929346
      102.1000000000        1.3508047503
      102.2000000000        1.3436041503
      102.3000000000        1.3361014539
      102.4000000000        1.3283082159
      102.5000000000        1.3202356627
      102.6000000000        1.3118937655
      102.7000000000        1.3032912093
      102.8000000000        1.2944361815
      102.9000000000        1.2853376002
      103.0000000000        1.2760062344
      103.1000000000        1.2664551867
      103.2000000000        1.2566994445
      103.3000000000        1.2467545787
      103.4000000000        1.2366350603
      103.5000000000        1.2263528965
      103.6000000000        1.2159172372
      103.7000000000        1.2053352676
      103.8000000000        1.1946142279
      103.9000000000        1.1837639889
      104.0000000000        1.1727994507
      104.1000000000        1.1617421079
      104.2000000000        1.1506204048
      104.3000000000        1.1394688806
      104.4000000000        1.1283264713
      104.5000000000        1.1172345577
      104.6000000000        1.1062352988
      104.7000000000        1.0953705185
      104.8000000000        1.0846810818
      104.9000000000        1.0742065308
      105.0000000000        1.0639847841
      105.1000000000        1.0540519101
      105.2000000000        1.0444421615
      105.3000000000        1.0351885022
      105.4000000000        1.0263237100
      105.5000000000        1.0178818597
      105.6000000000        1.0098997370
      105.7000000000        1.0024176307
      105.8000000000        0.9954790678
      105.9000000000        0.9891293583
      106.0000000000        0.9834131958
      106.1000000000        0.9783718620
      106.2000000000        0.9740406787
      106.3000000000        0.9704472597
      106.4000000000        0.9676109102
      106.5000000000        0.9655432958
      106.6000000000        0.9642502217
      106.7000000000        0.9637340085
      106.8000000000        0.9639956368
      106.9000000000        0.9650358673
      107.0000000000        0.9668549732
      107.1000000000        0.9694512922
      107.2000000000        0.9728192145
      107.3000000000        0.9769472941
      107.4000000000        0.9818170084
      107.5000000000        0.9874023933
      107.6000000000        0.9936704500
      107.7000000000        1.0005819678
      107.8000000000        1.0080924242
      107.9000000000        1.0161529170
      108.0000000000        1.0247113902
      108.1000000000        1.0337144551
      108.2000000000        1.0431098086
      108.3000000000        1.0528488329
      108.4000000000        1.0628886938
      108.5000000000        1.0731932652
      108.6000000000        1.0837324962
      108.7000000000        1.0944802932
      108.8000000000        1.1054114993
      108.9000000000        1.1164989339
      109.0000000000        1.1277114842
      109.1000000000        1.1390138635
      109.2000000000        1.1503680007
      109.3000000000        1.1617354136
      109.4000000000        1.1730796476
      109.5000000000        1.1843680193
      109.6000000000        1.1955723241
      109.7000000000        1.2066686059
      109.8000000000        1.2176363565
      109.9000000000        1.2284576084
      110.0000000000        1.2391163232
      110.1000000000        1.2495982723
      110.2000000000        1.2598913002
      110.3000000000        1.2699855906
      110.4000000000        1.2798735042
      110.5000000000        1.2895487867
      110.6000000000        1.2990053029
      110.7000000000        1.3082357133
      110.8000000000        1.3172305553
      110.9000000000        1.3259780717
      111.0000000000        1.3344649116
      111.1000000000        1.3426775614
      111.2000000000        1.3506040747
      111.3000000000        1.3582354962
      111.4000000000        1.3655664386
      111.5000000000        1.3725945982
      111.6000000000        1.3793194182
      111.7000000000        1.3857404205
      111.8000000000        1.3918557854
      111.9000000000        1.3976616013
      112.0000000000        1.4031519512
      112.1000000000        1.4083197301
      112.2000000000        1.4131578743
      112.3000000000        1.4176605651
      112.4000000000        1.4218240157
      112.5000000000        1.4256466470
      112.6000000000        1.4291287136
      112.7000000000        1.4322716122
      112.8000000000        1.4350771364
      112.9000000000        1.4375468637
      113.0000000000        1.4396817666
      113.1000000000        1.4414820667
      113.2000000000        1.4429472911
      113.3000000000        1.4440764192
      113.4000000000        1.4448679750
      113.5000000000        1.4453199857
      113.6000000000        1.4454298556
      113.7000000000        1.4451942948
      113.8000000000        1.4446094002
      113.9000000000        1.4436708501
      114.0000000000        1.4423740994
      114.1000000000        1.4407145179
      114.2000000000        1.4386875319
      114.3000000000        1.4362888792
      114.4000000000        1.4335150325
      114.5000000000        1.4303637412
      114.6000000000        1.4268346399
      114.7000000000        1.4229298957
      114.8000000000        1.4186548098
      114.9000000000        1.4140181386
      115.0000000000        1.4090318142
      115.1000000000        1.4037098599
      115.2000000000        1.3980666054
      115.3000000000        1.3921145973
      115.4000000000        1.3858627379
      115.5000000000        1.3793151462
      115.6000000000        1.3724710934
      115.7000000000        1.3653261082
      115.8000000000        1.3578739758
      115.9000000000        1.3501090009
      116.0000000000        1.3420277679
      116.1000000000        1.3336298867
      116.2000000000        1.3249176556
      116.3000000000        1.3158950145
      116.4000000000        1.3065664016
      116.5000000000        1.2969361522
      116.6000000000        1.2870088752
      116.7000000000        1.2767908500
      116.8000000000        1.2662919951
      116.9000000000        1.2555276175
      117.0000000000        1.2445191340
      117.1000000000        1.2332933213
      117.2000000000        1.2218802116
      117.3000000000        1.2103102834
      117.4000000000        1.1986119143
      117.5000000000        1.1868100425
      117.6000000000        1.1749265720
      117.7000000000        1.1629823845
      117.8000000000        1.1510001551
      117.9000000000        1.1390068657
      118.0000000000        1.1270351236
      118.1000000000        1.1151230285
      118.2000000000        1.1033130376
      118.3000000000        1.0916506637
      118.4000000000        1.0801836611
      118.5000000000        1.0689617587
      118.6000000000        1.0580364916
      118.7000000000        1.0474605951
      118.8000000000        1.0372867901
      118.9000000000        1.0275662077
      119.0000000000        1.0183468481
      119.1000000000        1.0096724668
      119.2000000000        1.0015822630
      119.3000000000        0.9941116901
      119.4000000000        0.9872943970
      119.5000000000        0.9811647434
      119.6000000000        0.9757598945
      119.7000000000        0.9711205080
      119.8000000000        0.9672893974
      119.9000000000        0.9643080122
      120.0000000000        0.9622111597
      120.1000000000        0.9610212144
      120.2000000000        0.9607438082
      120.3000000000        0.9613669688
      120.4000000000        0.9628645143
      120.5000000000        0.9652027418
      120.6000000000        0.9683480553
      120.7000000000        0.9722728188
      120.8000000000        0.9769574016
      120.9000000000        0.9823877453
      121.0000000000        0.9885494259
      121.1000000000        0.9954205989
      121.2000000000        1.0029667754
      121.3000000000        1.0111396173
      121.4000000000        1.0198801032
      121.5000000000        1.0291244789
      121.6000000000        1.0388104194
      121.7000000000        1.0488811799
      121.8000000000        1.0592867445
      121.9000000000        1.0699823165
      122.0000000000        1.0809253981
      122.1000000000        1.0920729942
      122.2000000000        1.1033802064
      122.3000000000        1.1148007693
      122.4000000000        1.1262891758
      122.5000000000        1.1378033531
      122.6000000000        1.1493067043
      122.7000000000        1.1607687500
      122.8000000000        1.1721642658
      122.9000000000        1.1834713712
      123.0000000000        1.1946693271
      123.1000000000        1.2057368396
      123.2000000000        1.2166514596
      123.3000000000        1.2273902371
      123.4000000000        1.2379312828
      123.5000000000        1.2482555478
      123.6000000000        1.2583480968
      123.7000000000        1.2681983962
      123.8000000000        1.2777994923
      123.9000000000        1.2871463070
      124.0000000000        1.2962335456
      124.1000000000        1.3050538264
      124.2000000000        1.3135965803
      124.3000000000        1.3218480267
      124.4000000000        1.3297921920
      124.5000000000        1.3374126333
      124.6000000000        1.3446943537
      124.7000000000        1.3516254108
      124.8000000000        1.3581978706
      124.9000000000        1.3644079844
      125.0000000000        1.3702556482
      125.1000000000        1.3757433109
      125.2000000000        1.3808745352
      125.3000000000        1.3856524322
      125.4000000000        1.3900782155
      125.5000000000        1.3941501459
      125.6000000000        1.3978631307
      125.7000000000        1.4012091311
      125.8000000000        1.4041783263
      125.9000000000        1.4067607524
      126.0000000000        1.4089479888
      126.1000000000        1.4107344643
      126.2000000000        1.4121180917
      126.3000000000        1.4131001328
      126.4000000000        1.4136844047
      126.5000000000        1.4138761066
      126.6000000000        1.4136806547
      126.7000000000        1.4131028793
      126.8000000000        1.4121467631
      126.9000000000        1.4108156629
      127.0000000000        1.4091127787
      127.1000000000        1.4070415702
      127.2000000000        1.4046058433
      127.3000000000        1.4018093250
      127.4000000000        1.3986547273
      127.5000000000        1.3951425625
      127.6000000000        1.3912701559
      127.7000000000        1.3870312933
      127.8000000000        1.3824167088
      127.9000000000        1.3774153348
      128.0000000000        1.3720160294
      128.1000000000        1.3662093916
      128.2000000000        1.3599892130
      128.3000000000        1.3533531350
      128.4000000000        1.3463022656
      128.5000000000        1.3388398688
      128.6000000000        1.3309696295
      128.7000000000        1.3226942335
      128.8000000000        1.3140149556
      128.9000000000        1.3049326257
      129.0000000000        1.2954497984
      129.1000000000        1.2855733936
      129.2000000000        1.2753167645
      129.3000000000        1.2647002914
      129.4000000000        1.2537501210
      129.5000000000        1.2424953515
      129.6000000000        1.2309645257
      129.7000000000        1.2191825905
      129.8000000000        1.2071693903
      129.9000000000        1.1949403003
      130.0000000000        1.1825088779
      130.1000000000        1.1698907115
      130.2000000000        1.1571072209
      130.3000000000        1.1441881690
      130.4000000000        1.1311720598
      130.5000000000        1.1181043176
      130.6000000000        1.1050339242
      130.7000000000        1.0920097434
      130.8000000000        1.0790778308
      130.9000000000        1.0662805994
      131.0000000000        1.0536580033
      131.1000000000        1.0412502232
      131.2000000000        1.0291009076
      131.3000000000        1.0172599057
      131.4000000000        1.0057846189
      131.5000000000        0.9947395726
      131.6000000000        0.9841944562
      131.7000000000        0.9742214359
      131.8000000000        0.9648927416
      131.9000000000        0.9562792010
      132.0000000000        0.9484497657
      132.1000000000        0.9414715240
      132.2000000000        0.9354094620
      132.3000000000        0.9303253020
      132.4000000000        0.9262750787
      132.5000000000        0.9233056627
      132.6000000000        0.9214510550
      132.7000000000        0.9207296066
      132.8000000000        0.9211430773
      132.9000000000        0.9226777567
      133.0000000000        0.9253071485
      133.1000000000        0.9289953355
      133.2000000000        0.9337001972
      133.3000000000        0.9393759950
      133.4000000000        0.9459752419
      133.5000000000        0.9534499852
      133.6000000000        0.9617525889
      133.7000000000        0.9708359779
      133.8000000000        0.9806532629
      133.9000000000        0.9911567618
      134.0000000000        1.0022966164
      134.1000000000        1.0140193921
      134.2000000000        1.0262672056
      134.3000000000        1.0389778931
      134.4000000000        1.0520864137
      134.5000000000        1.0655271710
      134.6000000000        1.0792365547
      134.7000000000        1.0931550283
      134.8000000000        1.1072284048
      134.9000000000        1.1214083106
      135.0000000000        1.1356520035
      135.1000000000        1.1499217464
      135.2000000000        1.1641839540
      135.3000000000        1.1784083640
      135.4000000000        1.1925674529
      135.5000000000        1.2066361815
      135.6000000000        1.2205919777
      135.7000000000        1.2344147387
      135.8000000000        1.2480866387
      135.9000000000        1.2615916561
      136.0000000000        1.2749149104
      136.1000000000        1.2880420084
      136.2000000000        1.3009585990
      136.3000000000        1.3136502508
      136.4000000000        1.3261026523
      136.5000000000        1.3383020514
      136.6000000000        1.3502357805
      136.7000000000        1.3618927053
      136.8000000000        1.3732634891
      136.9000000000        1.3843406547
      137.0000000000        1.3951184850
      137.1000000000        1.4055927978
      137.2000000000        1.4157606104
      137.3000000000        1.4256197512
      137.4000000000        1.4351685341
      137.5000000000        1.4444056025
      137.6000000000        1.4533299520
      137.7000000000        1.4619410348
      137.8000000000        1.4702388321
      137.9000000000        1.4782238546
      138.0000000000        1.4858970765
      138.1000000000        1.4932598079
      138.2000000000        1.5003135117
      138.3000000000        1.5070596190
      138.4000000000        1.5134994413
      138.5000000000        1.5196342491
      138.6000000000        1.5254655070
      138.7000000000        1.5309951771
      138.8000000000        1.5362259777
      138.9000000000        1.5411614845
      139.0000000000        1.5458059910
      139.1000000000        1.5501641140
      139.2000000000        1.5542402376
      139.3000000000        1.5580379798
      139.4000000000        1.5615598490
      139.5000000000        1.5648071630
      139.6000000000        1.5677801955
      139.7000000000        1.5704784780
      139.8000000000        1.5729011737
      139.9000000000        1.5750474269
      140.0000000000        1.5769165790
      140.1000000000        1.5785081634
      140.2000000000        1.5798216654
      140.3000000000        1.5808561257
      140.4000000000        1.5816097490
      140.5000000000        1.5820797036
      140.6000000000        1.5822622762
      140.7000000000        1.5821534441
      140.8000000000        1.5817497676
      140.9000000000        1.5810493704
      141.0000000000        1.5800526890
      141.1000000000        1.5787627174
      141.2000000000        1.5771846119
      141.3000000000        1.5753247125
      141.4000000000        1.5731892170
      141.5000000000        1.5707828650
      141.6000000000        1.5681080010
      141.7000000000        1.5651642658
      141.8000000000        1.5619489714
      141.9000000000        1.5584580141
      142.0000000000        1.5546870340
      142.1000000000        1.5506324611
      142.2000000000        1.5462921072
      142.3000000000        1.5416650945
      142.4000000000        1.5367511363
      142.5000000000        1.5315494213
      142.6000000000        1.5260575068
      142.7000000000        1.5202705883
      142.8000000000        1.5141813804
      142.9000000000        1.5077806474
      143.0000000000        1.5010582346
      143.1000000000        1.4940043298
      143.2000000000        1.4866106796
      143.3000000000        1.4788715542
      143.4000000000        1.4707843675
      143.5000000000        1.4623499022
      143.6000000000        1.4535721004
      143.7000000000        1.4444574044
      143.8000000000        1.4350137035
      143.9000000000        1.4252490347
      144.0000000000        1.4151702834
      144.1000000000        1.4047821825
      144.2000000000        1.3940868971
      144.3000000000        1.3830843764
      144.4000000000        1.3717734208
      144.5000000000        1.3601531314
      144.6000000000        1.3482242210
      144.7000000000        1.3359897098
      144.8000000000        1.3234547817
      144.9000000000        1.3106259221
      145.0000000000        1.2975098138
      145.1000000000        1.2841126251
      145.2000000000        1.2704402246
      145.3000000000        1.2564995137
      145.4000000000        1.2423005851
      145.5000000000        1.2278590008
      145.6000000000        1.2131973676
      145.7000000000        1.1983456016
      145.8000000000        1.1833397788
      145.9000000000        1.1682200776
      146.0000000000        1.1530287281
      146.1000000000        1.1378088641
      146.2000000000        1.1226046770
      146.3000000000        1.1074625773
      146.4000000000        1.0924325085
      146.5000000000        1.0775684268
      146.6000000000        1.0629273325
      146.7000000000        1.0485670104
      146.8000000000        1.0345434577
      146.9000000000        1.0209093919
      147.0000000000        1.0077148817
      147.1000000000        0.9950101704
      147.2000000000        0.9828496311
      147.3000000000        0.9712951213
      147.4000000000        0.9604171039
      147.5000000000        0.9502927649
      147.6000000000        0.9410015980
      147.7000000000        0.9326199946
      147.8000000000        0.9252168422
      147.9000000000        0.9188516399
      148.0000000000        0.9135753229
      148.1000000000        0.9094324995
      148.2000000000        0.9064630454
      148.3000000000        0.9047014838
      148.4000000000        0.9041739162
      148.5000000000        0.9048935730
      148.6000000000        0.9068566684
      148.7000000000        0.9100401695
      148.8000000000        0.9144025023
      148.9000000000        0.9198871674
      149.0000000000        0.9264280330
      149.1000000000        0.9339544112
      149.2000000000        0.9423944562
      149.3000000000        0.9516765597
      149.4000000000        0.9617293674
      149.5000000000        0.9724812684
      149.6000000000        0.9838600209
      149.7000000000        0.9957929051
      149.8000000000        1.0082075241
      149.9000000000        1.0210330733
      150.0000000000        1.0342016901
      150.1000000000        1.0476494952
      150.2000000000        1.0613170872
      150.3000000000        1.0751494641
      150.4000000000        1.0890954370
      150.5000000000        1.1031066927
      150.6000000000        1.1171367924
      150.7000000000        1.1311404983
      150.8000000000        1.1450737374
      150.9000000000        1.1588942074
      151.0000000000        1.1725623319
      151.1000000000        1.1860421841
      151.2000000000        1.1993021155
      151.3000000000        1.2123149861
      151.4000000000        1.2250580145
      151.5000000000        1.2375123509
      151.6000000000        1.2496625379
      151.7000000000        1.2614960025
      151.8000000000        1.2730026294
      151.9000000000        1.2841744094
      152.0000000000        1.2950051629
      152.1000000000        1.3054903464
      152.2000000000        1.3156269134
      152.3000000000        1.3254131605
      152.4000000000        1.3348485980
      152.5000000000        1.3439339923
      152.6000000000        1.3526716838
      152.7000000000        1.3610660241
      152.8000000000        1.3691235476
      152.9000000000        1.3768525345
      153.0000000000        1.3842619338
      153.1000000000        1.3913599456
      153.2000000000        1.3981527316
      153.3000000000        1.4046436811
      153.4000000000        1.4108334714
      153.5000000000        1.4167208969
      153.6000000000        1.4223041768
      153.7000000000        1.4275822951
      153.8000000000        1.4325559136
      153.9000000000        1.4372275397
      154.0000000000        1.4416008845
      154.1000000000        1.4456796368
      154.2000000000        1.4494661053
      154.3000000000        1.4529602458
      154.4000000000        1.4561594385
      154.5000000000        1.4590590856
      154.6000000000        1.4616537980
      154.7000000000        1.4639387483
      154.8000000000        1.4659107492
      154.9000000000        1.4675687440
      155.0000000000        1.4689136679
      155.1000000000        1.4699478863
      155.2000000000        1.4706745501
      155.3000000000        1.4710971439
      155.4000000000        1.4712193283
      155.5000000000        1.4710450212
      155.6000000000        1.4705785977
      155.7000000000        1.4698250939
      155.8000000000        1.4687903277
      155.9000000000        1.4674808902
      156.0000000000        1.4659040759
      156.1000000000        1.4640679207
      156.2000000000        1.4619815044
      156.3000000000        1.4596554870
      156.4000000000        1.4571025920
      156.5000000000        1.4543376210
      156.6000000000        1.4513767014
      156.7000000000        1.4482357546
      156.8000000000        1.4449284666
      156.9000000000        1.4414642454
      157.0000000000        1.4378467142
      157.1000000000        1.4340732303
      157.2000000000        1.4301357211
      157.3000000000        1.4260227462
      157.4000000000        1.4217222966
      157.5000000000        1.4172245804
      157.6000000000        1.4125240691
      157.7000000000        1.4076203366
      157.8000000000        1.4025176107
      157.9000000000        1.3972233646
      158.0000000000        1.3917465881
      158.1000000000        1.3860964503
      158.2000000000        1.3802818231
      158.3000000000        1.3743116674
      158.4000000000        1.3681958618
      158.5000000000        1.3619458970
      158.6000000000        1.3555750065
      158.7000000000        1.3490975981
      158.8000000000        1.3425281306
      158.9000000000        1.3358797854
      159.0000000000        1.3291633880
      159.1000000000        1.3223869881
      159.2000000000        1.3155562768
      159.3000000000        1.3086756863
      159.4000000000        1.3017497359
      159.5000000000        1.2947840942
      159.6000000000        1.2877859424
      159.7000000000        1.2807635651
      159.8000000000        1.2737255238
      159.9000000000        1.2666801010
      160.0000000000        1.2596356485
      160.1000000000        1.2526020233
      160.2000000000        1.2455926375
      160.3000000000        1.2386261984
      160.4000000000        1.2317272259
      160.5000000000        1.2249248311
      160.6000000000        1.2182498259
      160.7000000000        1.2117308153
      160.8000000000        1.2053903439
      160.9000000000        1.1992422580
      161.0000000000        1.1932911380
      161.1000000000        1.1875340015
      161.2000000000        1.1819637272
      161.3000000000        1.1765731007
      161.4000000000        1.1713582533
      161.5000000000        1.1663205713
      161.6000000000        1.1614667658
      161.7000000000        1.1568074347
      161.8000000000        1.1523548771
      161.9000000000        1.1481210274
      162.0000000000        1.1441161678
      162.1000000000        1.1403487242
      162.2000000000        1.1368259743
      162.3000000000        1.1335550983
      162.4000000000        1.1305438331
      162.5000000000        1.1278001738
      162.6000000000        1.1253310542
      162.7000000000        1.1231404857
      162.8000000000        1.1212279815
      162.9000000000        1.1195880880
      163.0000000000        1.1182114427
      163.1000000000        1.1170871590
      163.2000000000        1.1162057936
      163.3000000000        1.1155619141
      163.4000000000        1.1151554577
      163.5000000000        1.1149915143
      163.6000000000        1.1150786967
      163.7000000000        1.1154266817
      163.8000000000        1.1160436908
      163.9000000000        1.1169345886
      164.0000000000        1.1180999650
      164.1000000000        1.1195361845
      164.2000000000        1.1212360308
      164.3000000000        1.1231894211
      164.4000000000        1.1253837854
      164.5000000000        1.1278040541
      164.6000000000        1.1304325376
      164.7000000000        1.1332491052
      164.8000000000        1.1362318775
      164.9000000000        1.1393583106
      165.0000000000        1.1426063451
      165.1000000000        1.1459552930
      165.2000000000        1.1493862895
      165.3000000000        1.1528823028
      165.4000000000        1.1564278127
      165.5000000000        1.1600083517
      165.6000000000        1.1636101512
      165.7000000000        1.1672200715
      165.8000000000        1.1708258616
      165.9000000000        1.1744166080
      166.0000000000        1.1779831195
      166.1000000000        1.1815180145
      166.2000000000        1.1850154176
      166.3000000000        1.1884703739
      166.4000000000        1.1918782374
      166.5000000000        1.1952342960
      166.6000000000        1.1985337395
      166.7000000000        1.2017718519
      166.8000000000        1.2049441273
      166.9000000000        1.2080460395
      167.0000000000        1.2110723729
      167.1000000000        1.2140162656
      167.2000000000        1.2168682642
      167.3000000000        1.2196157637
      167.4000000000        1.2222431464
      167.5000000000        1.2247327670
      167.6000000000        1.2270666593
      167.7000000000        1.2292285602
      167.8000000000        1.2312056591
      167.9000000000        1.2329895191
      168.0000000000        1.2345758585
      168.1000000000        1.2359632769
      168.2000000000        1.2371513842
      168.3000000000        1.2381390479
      168.4000000000        1.2389234539
      168.5000000000        1.2395003717
      168.6000000000        1.2398655534
      168.7000000000        1.2400167640
      168.8000000000        1.2399557190
      168.9000000000        1.2396892317
      169.0000000000        1.2392290981
      169.1000000000        1.2385905805
      169.2000000000        1.2377897403
      169.3000000000        1.2368402546
      169.4000000000        1.2357505988
      169.5000000000        1.2345224636
      169.6000000000        1.2331509198
      169.7000000000        1.2316262918
      169.8000000000        1.2299371463
      169.9000000000        1.2280735190
      170.0000000000        1.2260295629
      170.1000000000        1.2238051201
      170.2000000000        1.2214060791
      170.3000000000        1.2188436499
      170.4000000000        1.2161328490
      170.5000000000        1.2132905728
      170.6000000000        1.2103336797
      170.7000000000        1.2072774439
      170.8000000000        1.2041345981
      170.9000000000        1.2009149724
      171.0000000000        1.1976255766
      171.1000000000        1.1942709405
      171.2000000000        1.1908536023
      171.3000000000        1.1873747010
      171.4000000000        1.1838346322
      171.5000000000        1.1802336906
      171.6000000000        1.1765725873
      171.7000000000        1.1728528130
      171.8000000000        1.1690769243
      171.9000000000        1.1652488785
      172.0000000000        1.1613744810
      172.1000000000        1.1574618824
      172.2000000000        1.1535219740
      172.3000000000        1.1495684861
      172.4000000000        1.1456176334
      172.5000000000        1.1416872118
      172.6000000000        1.1377952195
      172.7000000000        1.1339583128
      172.8000000000        1.1301905800
      172.9000000000        1.1265031018
      173.0000000000        1.1229045053
      173.1000000000        1.1194023564
      173.2000000000        1.1160049272
      173.3000000000        1.1127227176
      173.4000000000        1.1095691364
      173.5000000000        1.1065599988
      173.6000000000        1.1037119134
      173.7000000000        1.1010400767
      173.8000000000        1.0985562468
      173.9000000000        1.0962676361
      174.0000000000        1.0941771428
      174.1000000000        1.0922848476
      174.2000000000        1.0905902954
      174.3000000000        1.0890948701
      174.4000000000        1.0878035903
      174.5000000000        1.0867258111
      174.6000000000        1.0858745059
      174.7000000000        1.0852641389
      174.8000000000        1.0849076186
      174.9000000000        1.0848132791
      175.0000000000        1.0849829320
      175.1000000000        1.0854115821
      175.2000000000        1.0860886687
      175.3000000000        1.0870001512
      175.4000000000        1.0881306883
      175.5000000000        1.0894654354
      175.6000000000        1.0909912699
      175.7000000000        1.0926974284
      175.8000000000        1.0945756622
      175.9000000000        1.0966201092
      176.0000000000        1.0988270229
      176.1000000000        1.1011943303
      176.2000000000        1.1037208693
      176.3000000000        1.1064052357
      176.4000000000        1.1092443779
      176.5000000000        1.1122322295
      176.6000000000        1.1153586922
      176.7000000000        1.1186092712
      176.8000000000        1.1219656432
      176.9000000000        1.1254072588
      177.0000000000        1.1289137153
      177.1000000000        1.1324672626
      177.2000000000        1.1360546724
      177.3000000000        1.1396679276
      177.4000000000        1.1433036063
      177.5000000000        1.1469612443
      177.6000000000        1.1506411968
      177.7000000000        1.1543425754
      177.8000000000        1.1580617291
      177.9000000000        1.1617915243
      178.0000000000        1.1655214075
      178.1000000000        1.1692379913
      178.2000000000        1.1729257863
      178.3000000000        1.1765678001
      178.4000000000        1.1801459654
      178.5000000000        1.1836416050
      178.6000000000        1.1870362218
      178.7000000000        1.1903127197
      178.8000000000        1.1934568505
      178.9000000000        1.1964584268
      179.0000000000        1.1993118287
      179.1000000000        1.2020155770
      179.2000000000        1.2045710951
      179.3000000000        1.2069810450
      179.4000000000        1.2092476921
      179.5000000000        1.2113716799
      179.6000000000        1.2133514781
      179.7000000000        1.2151836152
      179.8000000000        1.2168636095
      179.9000000000        1.2183872682
      180.0000000000        1.2197518347
      180.1000000000        1.2209565006
      180.2000000000        1.2220020814
      180.3000000000        1.2228900526
      180.4000000000        1.2236214079
      180.5000000000        1.2241958103
      180.6000000000        1.2246113041
      180.7000000000        1.2248646116
      180.8000000000        1.2249518809
      180.9000000000        1.2248696708
      181.0000000000        1.2246159118
      181.1000000000        1.2241905331
      181.2000000000        1.2235955043
      181.3000000000        1.2228342406
      181.4000000000        1.2219105866
      181.5000000000        1.2208277693
      181.6000000000        1.2195876834
      181.7000000000        1.2181907036
      181.8000000000        1.2166360387
      181.9000000000        1.2149225546
      182.0000000000        1.2130499207
      182.1000000000        1.2110198020
      182.2000000000        1.2088367075
      182.3000000000        1.2065081595
      182.4000000000        1.2040441304
      182.5000000000        1.2014560214
      182.6000000000        1.1987555799
      182.7000000000        1.1959540282
      182.8000000000        1.1930614862
      182.9000000000        1.1900866693
      183.0000000000        1.1870368749
      183.1000000000        1.1839182818
      183.2000000000        1.1807364755
      183.3000000000        1.1774969266
      183.4000000000        1.1742050877
      183.5000000000        1.1708659710
      183.6000000000        1.1674834579
      183.7000000000        1.1640598961
      183.8000000000        1.1605965101
      183.9000000000        1.1570947639
      184.0000000000        1.1535583271
      184.1000000000        1.1499949816
      184.2000000000        1.1464177790
      184.3000000000        1.1428449375
      184.4000000000        1.1392982626
      184.5000000000        1.1358002978
      184.6000000000        1.1323709008
      184.7000000000        1.1290243251
      184.8000000000        1.1257678783
      184.9000000000        1.1226026958
      185.0000000000        1.1195263326
      185.1000000000        1.1165361549
      185.2000000000        1.1136322469
      185.3000000000        1.1108188096
      185.4000000000        1.1081036405
      185.5000000000        1.1054960107
      185.6000000000        1.1030038587
      185.7000000000        1.1006314896
      185.8000000000        1.0983787880
      185.9000000000        1.0962423445
      186.0000000000        1.0942181016
      186.1000000000        1.0923044939
      186.2000000000        1.0905048594
      186.3000000000        1.0888281693
      186.4000000000        1.0872877303
      186.5000000000        1.0858982633
      186.6000000000        1.0846724117
      186.7000000000        1.0836180293
      186.8000000000        1.0827373448
      186.9000000000        1.0820283247
      187.0000000000        1.0814875809
      187.1000000000        1.0811134935
      187.2000000000        1.0809081896
      187.3000000000        1.0808776099
      187.4000000000        1.0810297498
      187.5000000000        1.0813718805
      187.6000000000        1.0819078676
      187.7000000000        1.0826365678
      187.8000000000        1.0835518442
      187.9000000000        1.0846441142
      188.0000000000        1.0859027866
      188.1000000000        1.0873186763
      188.2000000000        1.0888855607
      188.3000000000        1.0906004131
      188.4000000000        1.0924623494
      188.5000000000        1.0944707804
      188.6000000000        1.0966235568
      188.7000000000        1.0989159116
      188.8000000000        1.1013406172
      188.9000000000        1.1038891685
      189.0000000000        1.1065532596
      189.1000000000        1.1093256966
      189.2000000000        1.1122002526
      189.3000000000        1.1151705676
      189.4000000000        1.1182286323
      189.5000000000        1.1213635041
      189.6000000000        1.1245607250
      189.7000000000        1.1278026559
      189.8000000000        1.1310696981
      189.9000000000        1.1343421600
      190.0000000000        1.1376022287
      190.1000000000        1.1408354610
      190.2000000000        1.1440313237
      190.3000000000        1.1471826958
      190.4000000000        1.1502846531
      190.5000000000        1.1533330620
      190.6000000000        1.1563234410
      190.7000000000        1.1592503309
      190.8000000000        1.1621072079
      190.9000000000        1.1648868666
      191.0000000000        1.1675821328
      191.1000000000        1.1701867264
      191.2000000000        1.1726960889
      191.3000000000        1.1751079846
      191.4000000000        1.1774227497
      191.5000000000        1.1796431179
      191.6000000000        1.1817736132
      191.7000000000        1.1838195603
      191.8000000000        1.1857858580
      191.9000000000        1.1876757476
      192.0000000000        1.1894898574
      192.1000000000        1.1912257977
      192.2000000000        1.1928784684
      192.3000000000        1.1944411007
      192.4000000000        1.1959068385
      192.5000000000        1.1972704227
      192.6000000000        1.1985293998
      192.7000000000        1.1996843478
      192.8000000000        1.2007379222
      192.9000000000        1.2016929822
      193.0000000000        1.2025504564
      193.1000000000        1.2033077613
      193.2000000000        1.2039584296
      193.3000000000        1.2044932205
      193.4000000000        1.2049024764
      193.5000000000        1.2051790148
      193.6000000000        1.2053205714
      193.7000000000        1.2053308450
      193.8000000000        1.2052186287
      193.9000000000        1.2049952084
      194.0000000000        1.2046709184
      194.1000000000        1.2042520884
      194.2000000000        1.2037394956
      194.3000000000        1.2031288601
      194.4000000000        1.2024131688
      194.5000000000        1.2015859458
      194.6000000000        1.2006442592
      194.7000000000        1.1995903271
      194.8000000000        1.1984310682
      194.9000000000        1.1971757033
      195.0000000000        1.1958323163
      195.1000000000        1.1944047725
      195.2000000000        1.1928913046
      195.3000000000        1.1912853828
      195.4000000000        1.1895784939
      195.5000000000        1.1877636114
      195.6000000000        1.1858378735
      195.7000000000        1.1838033851
      195.8000000000        1.1816658978
      195.9000000000        1.1794320221
      196.0000000000        1.1771062031
      196.1000000000        1.1746888064
      196.2000000000        1.1721763034
      196.3000000000        1.1695637547
      196.4000000000        1.1668488054
      196.5000000000        1.1640356019
      196.6000000000        1.1611369175
      196.7000000000        1.1581734310
      196.8000000000        1.1551702977
      196.9000000000        1.1521522855
      197.0000000000        1.1491392497
      197.1000000000        1.1461434233
      197.2000000000        1.1431691486
      197.3000000000        1.1402146906
      197.4000000000        1.1372750787
      197.5000000000        1.1343447538
      197.6000000000        1.1314191495
      197.7000000000        1.1284949641
      197.8000000000        1.1255694716
      197.9000000000        1.1226395532
      198.0000000000        1.1197011694
      198.1000000000        1.1167497829
      198.2000000000        1.1137818433
      198.3000000000        1.1107969294
      198.4000000000        1.1077996973
      198.5000000000        1.1048006868
      198.6000000000        1.1018154704
      198.7000000000        1.0988624226
      198.8000000000        1.0959601076
      198.9000000000        1.0931254666
      199.0000000000        1.0903734907
      199.1000000000        1.0877182282
      199.2000000000        1.0851742814
      199.3000000000        1.0827578254
      199.4000000000        1.0804864720
      199.5000000000        1.0783777926
      199.6000000000        1.0764468353
      199.7000000000        1.0747034723
      199.8000000000        1.0731507128
      199.9000000000        1.0717849037
      200.0000000000        1.0705979436
      200.1000000000        1.0695806663
      200.2000000000        1.0687260277
      200.3000000000        1.0680309593
      200.4000000000        1.0674964524
      200.5000000000        1.0671261337
      200.6000000000        1.0669240581
      200.7000000000        1.0668926673
      200.8000000000        1.0670317949
      200.9000000000        1.0673391840
      201.0000000000        1.0678122504
      201.1000000000        1.0684501085
      201.2000000000        1.0692546710
      201.3000000000        1.0702300136
      201.4000000000        1.0713800729
      201.5000000000        1.0727057064
      201.6000000000        1.0742026744
      201.7000000000        1.0758618248
      201.8000000000        1.0776716763
      201.9000000000        1.0796222991
      202.0000000000        1.0817086396
      202.1000000000        1.0839316234
      202.2000000000        1.0862963142
      202.3000000000        1.0888076069
      202.4000000000        1.0914649633
      202.5000000000        1.0942582114
      202.6000000000        1.0971662050
      202.7000000000        1.1001591389
      202.8000000000        1.1032039245
      202.9000000000        1.1062708253
      203.0000000000        1.1093391161
      203.1000000000        1.1123999204
      203.2000000000        1.1154554566
      203.3000000000        1.1185152890
      203.4000000000        1.1215911876
      203.5000000000        1.1246924865
      203.6000000000        1.1278232984
      203.7000000000        1.1309819510
      203.8000000000        1.1341621889
      203.9000000000        1.1373552498
      204.0000000000        1.1405519080
      204.1000000000        1.1437438289
      204.2000000000        1.1469240020
      204.3000000000        1.1500865203
      204.4000000000        1.1532263002
      204.5000000000        1.1563392527
      204.6000000000        1.1594229553
      204.7000000000        1.1624773438
      204.8000000000        1.1655047466
      204.9000000000        1.1685088465
      205.0000000000        1.1714926663
      205.1000000000        1.1744560969
      205.2000000000        1.1773937163
      205.3000000000        1.1802936160
      205.4000000000        1.1831377858
      205.5000000000        1.1859041806
      205.6000000000        1.1885700472
      205.7000000000        1.1911155713
      205.8000000000        1.1935267393
      205.9000000000        1.1957965704
      206.0000000000        1.1979244852
      206.1000000000        1.1999141946
      206.2000000000        1.2017709596
      206.3000000000        1.2034991915
      206.4000000000        1.2051010787
      206.5000000000        1.2065763619
      206.6000000000        1.2079228708
      206.7000000000        1.2091372485
      206.8000000000        1.2102154484
      206.9000000000        1.2111528709
      207.0000000000        1.2119442324
      207.1000000000        1.2125833617
      207.2000000000        1.2130631650
      207.3000000000        1.2133759817
      207.4000000000        1.2135144330
      207.5000000000        1.2134726334
      207.6000000000        1.2132474086
      207.7000000000        1.2128390619
      207.8000000000        1.2122513557
      207.9000000000        1.2114906546
      208.0000000000        1.2105644878
      208.1000000000        1.2094799675
      208.2000000000        1.2082425138
      208.3000000000        1.2068551978
      208.4000000000        1.2053188591
      208.5000000000        1.2036329784
      208.6000000000        1.2017970796
      208.7000000000        1.1998122350
      208.8000000000        1.1976821618
      208.9000000000        1.1954134766
      209.0000000000        1.1930149788
      209.1000000000        1.1904961849
      209.2000000000        1.1878655990
      209.3000000000        1.1851292726
      209.4000000000        1.1822901127
      209.5000000000        1.1793481543
      209.6000000000        1.1763016641
      209.7000000000        1.1731486332
      209.8000000000        1.1698881096
      209.9000000000        1.1665209920
      210.0000000000        1.1630502349
      210.1000000000        1.1594806594
      210.2000000000        1.1558185860
      210.3000000000        1.1520713889
      210.4000000000        1.1482469879
      210.5000000000        1.1443533188
      210.6000000000        1.1403978605
      210.7000000000        1.1363872826
      210.8000000000        1.1323272570
      210.9000000000        1.1282225290
      211.0000000000        1.1240774088
      211.1000000000        1.1198967706
      211.2000000000        1.1156874157
      211.3000000000        1.1114594273
      211.4000000000        1.1072271280
      211.5000000000        1.1030094324
      211.6000000000        1.0988295642
      211.7000000000        1.0947141550
      211.8000000000        1.0906917810
      211.9000000000        1.0867911272
      212.0000000000        1.0830391361
      212.1000000000        1.0794595218
      212.2000000000        1.0760718656
      212.3000000000        1.0728912958
      212.4000000000        1.0699286921
      212.5000000000        1.0671913684
      212.6000000000        1.0646841345
      212.7000000000        1.0624105321
      212.8000000000        1.0603739867
      212.9000000000        1.0585786858
      213.0000000000        1.0570300868
      213.1000000000        1.0557349761
      213.2000000000        1.0547009788
      213.3000000000        1.0539354734
      213.4000000000        1.0534440500
      213.5000000000        1.0532288712
      213.6000000000        1.0532874235
      213.7000000000        1.0536121320
      213.8000000000        1.0541911175
      213.9000000000        1.0550100633
      214.0000000000        1.0560547983
      214.1000000000        1.0573139315
      214.2000000000        1.0587807874
      214.3000000000        1.0604540480
      214.4000000000        1.0623368561
      214.5000000000        1.0644345804
      214.6000000000        1.0667518210
      214.7000000000        1.0692894440
      214.8000000000        1.0720424297
      214.9000000000        1.0749991337
      215.0000000000        1.0781422251
      215.1000000000        1.0814510869
      215.2000000000        1.0849049132
      215.3000000000        1.0884854099
      215.4000000000        1.0921781832
      215.5000000000        1.0959725764
      215.6000000000        1.0998604676
      215.7000000000        1.1038348818
      215.8000000000        1.1078890405
      215.9000000000        1.1120159855
      216.0000000000        1.1162085603
      216.1000000000        1.1204594571
      216.2000000000        1.1247611009
      216.3000000000        1.1291052109
      216.4000000000        1.1334820186
      216.5000000000        1.1378793729
      216.6000000000        1.1422822454
      216.7000000000        1.1466732034
      216.8000000000        1.1510340752
      216.9000000000        1.1553484172
      217.0000000000        1.1596038220
      217.1000000000        1.1637929884
      217.2000000000        1.1679128992
      217.3000000000        1.1719622240
      217.4000000000        1.1759378313
      217.5000000000        1.1798316781
      217.6000000000        1.1836292258
      217.7000000000        1.1873099849
      217.8000000000        1.1908500461
      217.9000000000        1.1942258010
      218.0000000000        1.1974176945
      218.1000000000        1.2004128859
      218.2000000000        1.2032060883
      218.3000000000        1.2057984474
      218.4000000000        1.2081949260
      218.5000000000        1.2104011202
      218.6000000000        1.2124205513
      218.7000000000        1.2142532246
      218.8000000000        1.2158957022
      218.9000000000        1.2173423676
      219.0000000000        1.2185872092
      219.1000000000        1.2196253968
      219.2000000000        1.2204541162
      219.3000000000        1.2210724541
      219.4000000000        1.2214805071
      219.5000000000        1.2216781881
      219.6000000000        1.2216642792
      219.7000000000        1.2214361006
      219.8000000000        1.2209898586
      219.9000000000        1.2203214828
      220.0000000000        1.2194276304
      220.1000000000        1.2183065000
      220.2000000000        1.2169581491
      220.3000000000        1.2153842314
      220.4000000000        1.2135873752
      220.5000000000        1.2115706538
      220.6000000000        1.2093375581
      220.7000000000        1.2068925748
      220.8000000000        1.2042420679
      220.9000000000        1.2013949678
      221.0000000000        1.1983628653
      221.1000000000        1.1951593869
      221.2000000000        1.1917990477
      221.3000000000        1.1882959691
      221.4000000000        1.1846628405
      221.5000000000        1.1809103642
      221.6000000000        1.1770472357
      221.7000000000        1.1730805558
      221.8000000000        1.1690164659
      221.9000000000        1.1648607624
      222.0000000000        1.1606193101
      222.1000000000        1.1562982710
      222.2000000000        1.1519043594
      222.3000000000        1.1474453894
      222.4000000000        1.1429311881
      222.5000000000        1.1383746253
      222.6000000000        1.1337922946
      222.7000000000        1.1292044228
      222.8000000000        1.1246338134
      222.9000000000        1.1201039274
      223.0000000000        1.1156364793
      223.1000000000        1.1112491746
      223.2000000000        1.1069543575
      223.3000000000        1.1027592219
      223.4000000000        1.0986677291
      223.5000000000        1.0946836462
      223.6000000000        1.0908135600
      223.7000000000        1.0870686879
      223.8000000000        1.0834648437
      223.9000000000        1.0800207664
      224.0000000000        1.0767557636
      224.1000000000        1.0736878864
      224.2000000000        1.0708334973
      224.3000000000        1.0682082880
      224.4000000000        1.0658289851
      224.5000000000        1.0637145942
      224.6000000000        1.0618862523
      224.7000000000        1.0603654427
      224.8000000000        1.0591711105
      224.9000000000        1.0583167020
      225.0000000000        1.0578082480
      225.1000000000        1.0576443214
      225.2000000000        1.0578181115
      225.3000000000        1.0583210529
      225.4000000000        1.0591467077
      225.5000000000        1.0602933178
      225.6000000000        1.0617639410
      225.7000000000        1.0635641462
      225.8000000000        1.0656982374
      225.9000000000        1.0681653842
      226.0000000000        1.0709568438
      226.1000000000        1.0740550137
      226.2000000000        1.0774345728
      226.3000000000        1.0810654163
      226.4000000000        1.0849165198
      226.5000000000        1.0889595741
      226.6000000000        1.0931714488
      226.7000000000        1.0975351344
      226.8000000000        1.1020393578
      226.9000000000        1.1066772741
      227.0000000000        1.1114445918
      227.1000000000        1.1163374400
      227.2000000000        1.1213503423
      227.3000000000        1.1264746880
      227.4000000000        1.1316979905
      227.5000000000        1.1370040409
      227.6000000000        1.1423738219
      227.7000000000        1.1477869155
      227.8000000000        1.1532230328
      227.9000000000        1.1586632724
      228.0000000000        1.1640907658
      228.1000000000        1.1694905917
      228.2000000000        1.1748491316
      228.3000000000        1.1801532627
      228.4000000000        1.1853898103
      228.5000000000        1.1905454907
      228.6000000000        1.1956073288
      228.7000000000        1.2005633583
      228.8000000000        1.2054033939
      228.9000000000        1.2101197098
      229.0000000000        1.2147074750
      229.1000000000        1.2191647254
      229.2000000000        1.2234916152
      229.3000000000        1.2276888193
      229.4000000000        1.2317552733
      229.5000000000        1.2356858415
      229.6000000000        1.2394697309
      229.7000000000        1.2430903650
      229.8000000000        1.2465269989
      229.9000000000        1.2497577406
      230.0000000000        1.2527631219
      230.1000000000        1.2555291515
      230.2000000000        1.2580489515
      230.3000000000        1.2603225289
      230.4000000000        1.2623548031
      230.5000000000        1.2641525283
      230.6000000000        1.2657211123
      230.7000000000        1.2670624009
      230.8000000000        1.2681741663
      230.9000000000        1.2690513613
      231.0000000000        1.2696884653
      231.1000000000        1.2700817995
      231.2000000000        1.2702307434
      231.3000000000        1.2701372618
      231.4000000000        1.2698038517
      231.5000000000        1.2692306930
      231.6000000000        1.2684132253
      231.7000000000        1.2673413288
      231.8000000000        1.2660007056
      231.9000000000        1.2643761557
      232.0000000000        1.2624556477
      232.1000000000        1.2602337753
      232.2000000000        1.2577134557
      232.3000000000        1.2549053817
      232.4000000000        1.2518255066
      232.5000000000        1.2484914736
      232.6000000000        1.2449192296
      232.7000000000        1.2411209372
      232.8000000000        1.2371047587
      232.9000000000        1.2328763028
      233.0000000000        1.2284408811
      233.1000000000        1.2238054966
      233.2000000000        1.2189797562
      233.3000000000        1.2139754849
      233.4000000000        1.2088054193
      233.5000000000        1.2034817108
      233.6000000000        1.1980149898
      233.7000000000        1.1924144485
      233.8000000000        1.1866889111
      233.9000000000        1.1808483544
      234.0000000000        1.1749050415
      234.1000000000        1.1688735398
      234.2000000000        1.1627694263
      234.3000000000        1.1566071876
      234.4000000000        1.1503983065
      234.5000000000        1.1441505052
      234.6000000000        1.1378686205
      234.7000000000        1.1315568941
      234.8000000000        1.1252219028
      234.9000000000        1.1188751244
      235.0000000000        1.1125342909
      235.1000000000        1.1062231221
      235.2000000000        1.0999696313
      235.3000000000        1.0938037167
      235.4000000000        1.0877550327
      235.5000000000        1.0818519259
      235.6000000000        1.0761216601
      235.7000000000        1.0705915345
      235.8000000000        1.0652901053
      235.9000000000        1.0602477315
      236.0000000000        1.0554959793
      236.1000000000        1.0510658321
      236.2000000000        1.0469850396
      236.3000000000        1.0432752476
      236.4000000000        1.0399497330
      236.5000000000        1.0370124803
      236.6000000000        1.0344589331
      236.7000000000        1.0322782190
      236.8000000000        1.0304562697
      236.9000000000        1.0289791783
      237.0000000000        1.0278362566
      237.1000000000        1.0270223959
      237.2000000000        1.0265394671
      237.3000000000        1.0263966577
      237.4000000000        1.0266097811
      237.5000000000        1.0271996172
      237.6000000000        1.0281893080
      237.7000000000        1.0296009300
      237.8000000000        1.0314516690
      237.9000000000        1.0337503470
      238.0000000000        1.0364951025
      238.1000000000        1.0396727452
      238.2000000000        1.0432598847
      238.3000000000        1.0472255673
      238.4000000000        1.0515348692
      238.5000000000        1.0561526720
      238.6000000000        1.0610467487
      238.7000000000        1.0661894520
      238.8000000000        1.0715577101
      238.9000000000        1.0771315428
      239.0000000000        1.0828917363
      239.1000000000        1.0888175611
      239.2000000000        1.0948854062
      239.3000000000        1.1010688758
      239.4000000000        1.1073402909
      239.5000000000        1.1136729254
      239.6000000000        1.1200430138
      239.7000000000        1.1264307576
      239.8000000000        1.1328200824
      239.9000000000        1.1391974401
      240.0000000000        1.1455502898
      240.1000000000        1.1518659157
      240.2000000000        1.1581310371
      240.3000000000        1.1643323021
      240.4000000000        1.1704573734
      240.5000000000        1.1764960470
      240.6000000000        1.1824408097
      240.7000000000        1.1882864470
      240.8000000000        1.1940287026
      240.9000000000        1.1996624133
      241.0000000000        1.2051798479
      241.1000000000        1.2105699786
      241.2000000000        1.2158190648
      241.3000000000        1.2209123728
      241.4000000000        1.2258363661
      241.5000000000        1.2305805151
      241.6000000000        1.2351380377
      241.7000000000        1.2395052753
      241.8000000000        1.2436798975
      241.9000000000        1.2476585893
      242.0000000000        1.2514351897
      242.1000000000        1.2550002359
      242.2000000000        1.2583423855
      242.3000000000        1.2614513617
      242.4000000000        1.2643213100
      242.5000000000        1.2669531836
      242.6000000000        1.2693551470
      242.7000000000        1.2715407539
      242.8000000000        1.2735254204
      242.9000000000        1.2753222227
      243.0000000000        1.2769382423
      243.1000000000        1.2783725315
      243.2000000000        1.2796162674
      243.3000000000        1.2806549009
      243.4000000000        1.2814713889
      243.5000000000        1.2820492890
      243.6000000000        1.2823747488
      243.7000000000        1.2824370197
      243.8000000000        1.2822277304
      243.9000000000        1.2817395333
      244.0000000000        1.2809648839
      244.1000000000        1.2798956624
      244.2000000000        1.2785240618
      244.3000000000        1.2768446636
      244.4000000000        1.2748570220
      244.5000000000        1.2725676991
      244.6000000000        1.2699907917
      244.7000000000        1.2671465652
      244.8000000000        1.2640585643
      244.9000000000        1.2607501096
      245.0000000000        1.2572412017
      245.1000000000        1.2535466098
      245.2000000000        1.2496754989
      245.3000000000        1.2456325235
      245.4000000000        1.2414199353
      245.5000000000        1.2370399867
      245.6000000000        1.2324968601
      245.7000000000        1.2277975908
      245.8000000000        1.2229518617
      245.9000000000        1.2179709201
      246.0000000000        1.2128660369
      246.1000000000        1.2076469372
      246.2000000000        1.2023205720
      246.3000000000        1.1968905099
      246.4000000000        1.1913570978
      246.5000000000        1.1857183788
      246.6000000000        1.1799716031
      246.7000000000        1.1741150763
      246.8000000000        1.1681500523
      246.9000000000        1.1620823894
      247.0000000000        1.1559237430
      247.1000000000        1.1496920928
      247.2000000000        1.1434114112
      247.3000000000        1.1371103263
      247.4000000000        1.1308198298
      247.5000000000        1.1245704657
      247.6000000000        1.1183897489
      247.7000000000        1.1123006033
      247.8000000000        1.1063212973
      247.9000000000        1.1004668714
      248.0000000000        1.0947516137
      248.1000000000        1.0891918073
      248.2000000000        1.0838078048
      248.3000000000        1.0786245981
      248.4000000000        1.0736705163
      248.5000000000        1.0689743555
      248.6000000000        1.0645618054
      248.7000000000        1.0604522192
      248.8000000000        1.0566566712
      248.9000000000        1.0531779383
      249.0000000000        1.0500125902
      249.1000000000        1.0471546992
      249.2000000000        1.0445999860
      249.3000000000        1.0423489357
      249.4000000000        1.0404078419
      249.5000000000        1.0387876412
      249.6000000000        1.0375012639
      249.7000000000        1.0365606413
      249.8000000000        1.0359744392
      249.9000000000        1.0357471717
      250.0000000000        1.0358797304
      250.1000000000        1.0363707448
      250.2000000000        1.0372179263
      250.3000000000        1.0384188032
      250.4000000000        1.0399708249
      250.5000000000        1.0418711921
      250.6000000000        1.0441167105
      250.7000000000        1.0467036515
      250.8000000000        1.0496274016
      250.9000000000        1.0528817317
      251.0000000000        1.0564576800
      251.1000000000        1.0603421770
      251.2000000000        1.0645166796
      251.3000000000        1.0689562448
      251.4000000000        1.0736295727
      251.5000000000        1.0785003689
      251.6000000000        1.0835298931
      251.7000000000        1.0886800545
      251.8000000000        1.0939161423
      251.9000000000        1.0992084323
      252.0000000000        1.1045323690
      252.1000000000        1.1098675633
      252.2000000000        1.1151962655
      252.3000000000        1.1205021357
      252.4000000000        1.1257699318
      252.5000000000        1.1309862157
      252.6000000000        1.1361406109
      252.7000000000        1.1412268609
      252.8000000000        1.1462430650
      252.9000000000        1.1511908444
      253.0000000000        1.1560735615
      253.1000000000        1.1608939492
      253.2000000000        1.1656516444
      253.3000000000        1.1703412015
      253.4000000000        1.1749510685
      253.5000000000        1.1794637104
      253.6000000000        1.1838567026
      253.7000000000        1.1881044136
      253.8000000000        1.1921799248
      253.9000000000        1.1960569794
      254.0000000000        1.1997118800
      254.1000000000        1.2031252551
      254.2000000000        1.2062835769
      254.3000000000        1.2091802107
      254.4000000000        1.2118157243
      254.5000000000        1.2141972015
      254.6000000000        1.2163364566
      254.7000000000        1.2182473597
      254.8000000000        1.2199428252
      254.9000000000        1.2214322087
      255.0000000000        1.2227197492
      255.1000000000        1.2238043439
      255.2000000000        1.2246805223
      255.3000000000        1.2253402086
      255.4000000000        1.2257747802
      255.5000000000        1.2259769630
      255.6000000000        1.2259421728
      255.7000000000        1.2256690448
      255.8000000000        1.2251591072
      255.9000000000        1.2244157893
      256.0000000000        1.2234430994
      256.1000000000        1.2222443275
      256.2000000000        1.2208210958
      256.3000000000        1.2191730168
      256.4000000000        1.2172980906
      256.5000000000        1.2151937458
      256.6000000000        1.2128582444
      256.7000000000        1.2102921279
      256.8000000000        1.2074994458
      256.9000000000        1.2044885485
      257.0000000000        1.2012721918
      257.1000000000        1.1978667810
      257.2000000000        1.1942907806
      257.3000000000        1.1905625818
      257.4000000000        1.1866983185
      257.5000000000        1.1827101952
      257.6000000000        1.1786058111
      257.7000000000        1.1743887370
      257.8000000000        1.1700602346
      257.9000000000        1.1656216514
      258.0000000000        1.1610768702
      258.1000000000        1.1564342724
      258.2000000000        1.1517078401
      258.3000000000        1.1469171579
      258.4000000000        1.1420862012
      258.5000000000        1.1372410367
      258.6000000000        1.1324068863
      258.7000000000        1.1276052780
      258.8000000000        1.1228520478
      258.9000000000        1.1181567790
      259.0000000000        1.1135238867
      259.1000000000        1.1089551483
      259.2000000000        1.1044530884
      259.3000000000        1.1000243260
      259.4000000000        1.0956819065
      259.5000000000        1.0914458584
      259.6000000000        1.0873417288
      259.7000000000        1.0833975029
      259.8000000000        1.0796398359
      259.9000000000        1.0760906931
      260.0000000000        1.0727652324
      260.1000000000        1.0696712624
      260.2000000000        1.0668101494
      260.3000000000        1.0641788200
      260.4000000000        1.0617724896
      260.5000000000        1.0595877516
      260.6000000000        1.0576255595
      260.7000000000        1.0558934826
      260.8000000000        1.0544065704
      260.9000000000        1.0531863672
      261.0000000000        1.0522580626
      261.1000000000        1.0516463102
      261.2000000000        1.0513706742
      261.3000000000        1.0514418221
      261.4000000000        1.0518594134
      261.5000000000        1.0526122210
      261.6000000000        1.0536805070
      261.7000000000        1.0550401110
      261.8000000000        1.0566672346
      261.9000000000        1.0585426500
      262.0000000000        1.0606542290
      262.1000000000        1.0629972718
      262.2000000000        1.0655728733
      262.3000000000        1.0683851187
      262.4000000000        1.0714380647
      262.5000000000        1.0747332772
      262.6000000000        1.0782683051
      262.7000000000        1.0820361110
      262.8000000000        1.0860252162
      262.9000000000        1.0902202409
      263.0000000000        1.0946026128
      263.1000000000        1.0991514011
      263.2000000000        1.1038443780
      263.3000000000        1.1086593913
      263.4000000000        1.1135759598
      263.5000000000        1.1185767861
      263.6000000000        1.1236487503
      263.7000000000        1.1287829943
      263.8000000000        1.1339739376
      263.9000000000        1.1392173834
      264.0000000000        1.1445081432
      264.1000000000        1.1498377400
      264.2000000000        1.1551927122
      264.3000000000        1.1605539084
      264.4000000000        1.1658970028
      264.5000000000        1.1711942726
      264.6000000000        1.1764174240
      264.7000000000        1.1815409291
      264.8000000000        1.1865450900
      264.9000000000        1.1914180094
      265.0000000000        1.1961558558
      265.1000000000        1.2007612252
      265.2000000000        1.2052398891
      265.3000000000        1.2095966653
      265.4000000000        1.2138314696
      265.5000000000        1.2179366596
      265.6000000000        1.2218964844
      265.7000000000        1.2256888530
      265.8000000000        1.2292889256
      265.9000000000        1.2326734771
      266.0000000000        1.2358247781
      266.1000000000        1.2387329281
      266.2000000000        1.2413961000
      266.3000000000        1.2438188525
      266.4000000000        1.2460092617
      266.5000000000        1.2479758734
      266.6000000000        1.2497253183
      266.7000000000        1.2512609884
      266.8000000000        1.2525827429
      266.9000000000        1.2536873379
      267.0000000000        1.2545691954
      267.1000000000        1.2552211596
      267.2000000000        1.2556350520
      267.3000000000        1.2558021076
      267.4000000000        1.2557135754
      267.5000000000        1.2553617097
      267.6000000000        1.2547410552
      267.7000000000        1.2538495784
      267.8000000000        1.2526890881
      267.9000000000        1.2512645719
      268.0000000000        1.2495824503
      268.1000000000        1.2476481596
      268.2000000000        1.2454638329
      268.3000000000        1.2430269932
      268.4000000000        1.2403309598
      268.5000000000        1.2373670959
      268.6000000000        1.2341282667
      268.7000000000        1.2306123552
      268.8000000000        1.2268246180
      268.9000000000        1.2227780393
      269.0000000000        1.2184915060
      269.1000000000        1.2139863753
      269.2000000000        1.2092825818
      269.3000000000        1.2043956015
      269.4000000000        1.1993352397
      269.5000000000        1.1941064962
      269.6000000000        1.1887120067
      269.7000000000        1.1831550815
      269.8000000000        1.1774422717
      269.9000000000        1.1715846633
      270.0000000000        1.1655975958
      270.1000000000        1.1594990664
      270.2000000000        1.1533075198
      270.3000000000        1.1470398537
      270.4000000000        1.1407102565
      270.5000000000        1.1343301008
      270.6000000000        1.1279087650
      270.7000000000        1.1214550863
      270.8000000000        1.1149791214
      270.9000000000        1.1084939033
      271.0000000000        1.1020168789
      271.1000000000        1.0955707218
      271.2000000000        1.0891833253
      271.3000000000        1.0828869802
      271.4000000000        1.0767169399
      271.5000000000        1.0707096827
      271.6000000000        1.0649011849
      271.7000000000        1.0593254411
      271.8000000000        1.0540133263
      271.9000000000        1.0489917526
      272.0000000000        1.0442830451
      272.1000000000        1.0399045919
      272.2000000000        1.0358689983
      272.3000000000        1.0321849533
      272.4000000000        1.0288587254
      272.5000000000        1.0258958592
      272.6000000000        1.0233025699
      272.7000000000        1.0210865713
      272.8000000000        1.0192573436
      272.9000000000        1.0178259230
      273.0000000000        1.0168042424
      273.1000000000        1.0162040928
      273.2000000000        1.0160359604
      273.3000000000        1.0163080549
      273.4000000000        1.0170256512
      273.5000000000        1.0181905629
      273.6000000000        1.0198005044
      273.7000000000        1.0218483116
      273.8000000000        1.0243213055
      273.9000000000        1.0272012413
      274.0000000000        1.0304652255
      274.1000000000        1.0340877299
      274.2000000000        1.0380434741
      274.3000000000        1.0423105321
      274.4000000000        1.0468727368
      274.5000000000        1.0517204953
      274.6000000000        1.0568495306
      274.7000000000        1.0622576955
      274.8000000000        1.0679406363
      274.9000000000        1.0738875635
      275.0000000000        1.0800784918
      275.1000000000        1.0864839061
      275.2000000000        1.0930669383
      275.3000000000        1.0997872257
      275.4000000000        1.1066051017
      275.5000000000        1.1134848587
      275.6000000000        1.1203963447
      275.7000000000        1.1273147787
      275.8000000000        1.1342192332
      275.9000000000        1.1410906460
      276.0000000000        1.1479103371
      276.1000000000        1.1546597117
      276.2000000000        1.1613211912
      276.3000000000        1.1678797658
      276.4000000000        1.1743242952
      276.5000000000        1.1806478747
      276.6000000000        1.1868470480
      276.7000000000        1.1929200822
      276.8000000000        1.1988648088
      276.9000000000        1.2046766817
      277.0000000000        1.2103476648
      277.1000000000        1.2158662886
      277.2000000000        1.2212187315
      277.3000000000        1.2263903448
      277.4000000000        1.2313669267
      277.5000000000        1.2361352986
      277.6000000000        1.2406831720
      277.7000000000        1.2449986531
      277.8000000000        1.2490698894
      277.9000000000        1.2528852751
      278.0000000000        1.2564343543
      278.1000000000        1.2597091921
      278.2000000000        1.2627056812
      278.3000000000        1.2654241889
      278.4000000000        1.2678691523
      278.5000000000        1.2700476080
      278.6000000000        1.2719670283
      278.7000000000        1.2736330578
      278.8000000000        1.2750477645
      278.9000000000        1.2762088452
      279.0000000000        1.2771099586
      279.1000000000        1.2777420471
      279.2000000000        1.2780952353
      279.3000000000        1.2781607280
      279.4000000000        1.2779321846
      279.5000000000        1.2774062968
      279.6000000000        1.2765826210
      279.7000000000        1.2754629598
      279.8000000000        1.2740506796
      279.9000000000        1.2723502570
      280.0000000000        1.2703671565
      280.1000000000        1.2681078755
      280.2000000000        1.2655797814
      280.3000000000        1.2627903941
      280.4000000000        1.2597460548
      280.5000000000        1.2564503505
      280.6000000000        1.2529029488
      280.7000000000        1.2490995429
      280.8000000000        1.2450332526
      280.9000000000        1.2406972918
      281.0000000000        1.2360881987
      281.1000000000        1.2312086480
      281.2000000000        1.2260689328
      281.3000000000        1.2206865956
      281.4000000000        1.2150842495
      281.5000000000        1.2092861946
      281.6000000000        1.2033148316
      281.7000000000        1.1971879685
      281.8000000000        1.1909178683
      281.9000000000        1.1845123336
      282.0000000000        1.1779774121
      282.1000000000        1.1713206640
      282.2000000000        1.1645537063
      282.3000000000        1.1576929528
      282.4000000000        1.1507582044
      282.5000000000        1.1437696176
      282.6000000000        1.1367442834
      282.7000000000        1.1296938500
      282.8000000000        1.1226243000
      282.9000000000        1.1155381829
      283.0000000000        1.1084386560
      283.1000000000        1.1013339778
      283.2000000000        1.0942409527
      283.3000000000        1.0871862791
      283.4000000000        1.0802055275
      283.5000000000        1.0733402183
      283.6000000000        1.0666339522
      283.7000000000        1.0601286777
      283.8000000000        1.0538619981
      283.9000000000        1.0478660026
      284.0000000000        1.0421675582
      284.1000000000        1.0367895203
      284.2000000000        1.0317521106
      284.3000000000        1.0270738741
      284.4000000000        1.0227720476
      284.5000000000        1.0188625846
      284.6000000000        1.0153602567
      284.7000000000        1.0122790869
      284.8000000000        1.0096329936
      284.9000000000        1.0074362117
      285.0000000000        1.0057030414
      285.1000000000        1.0044468158
      285.2000000000        1.0036784328
      285.3000000000        1.0034050555
      285.4000000000        1.0036294774
      285.5000000000        1.0043502778
      285.6000000000        1.0055625477
      285.7000000000        1.0072588198
      285.8000000000        1.0094298427
      285.9000000000        1.0120648988
      286.0000000000        1.0151514610
      286.1000000000        1.0186742320
      286.2000000000        1.0226139739
      286.3000000000        1.0269468047
      286.4000000000        1.0316445327
      286.5000000000        1.0366761513
      286.6000000000        1.0420101188
      286.7000000000        1.0476168038
      286.8000000000        1.0534704943
      286.9000000000        1.0595505128
      287.0000000000        1.0658411450
      287.1000000000        1.0723303382
      287.2000000000        1.0790074595
      287.3000000000        1.0858607137
      287.4000000000        1.0928749392
      287.5000000000        1.1000303373
      287.6000000000        1.1073023773
      287.7000000000        1.1146627689
      287.8000000000        1.1220811503
      287.9000000000        1.1295270585
      288.0000000000        1.1369717930
      288.1000000000        1.1443899177
      288.2000000000        1.1517602570
      288.3000000000        1.1590663083
      288.4000000000        1.1662960180
      288.5000000000        1.1734408936
      288.6000000000        1.1804945119
      288.7000000000        1.1874506505
      288.8000000000        1.1943014204
      288.9000000000        1.2010358240
      289.0000000000        1.2076390719
      289.1000000000        1.2140928232
      289.2000000000        1.2203763444
      289.3000000000        1.2264684015
      289.4000000000        1.2323494975
      289.5000000000        1.2380039155
      289.6000000000        1.2434210248
      289.7000000000        1.2485955074
      289.8000000000        1.2535264832
      289.9000000000        1.2582158508
      290.0000000000        1.2626664090
      290.1000000000        1.2668803881
      290.2000000000        1.2708588339
      290.3000000000        1.2746018908
      290.4000000000        1.2781096362
      290.5000000000        1.2813829301
      290.6000000000        1.2844238449
      290.7000000000        1.2872354879
      290.8000000000        1.2898212575
      290.9000000000        1.2921837189
      291.0000000000        1.2943234252
      291.1000000000        1.2962381658
      291.2000000000        1.2979231461
      291.3000000000        1.2993723022
      291.4000000000        1.3005803893
      291.5000000000        1.3015450021
      291.6000000000        1.3022676330
      291.7000000000        1.3027533018
      291.8000000000        1.3030088926
      291.9000000000        1.3030408155
      292.0000000000        1.3028528390
      292.1000000000        1.3024449027
      292.2000000000        1.3018134260
      292.3000000000        1.3009531129
      292.4000000000        1.2998596821
      292.5000000000        1.2985325744
      292.6000000000        1.2969766564
      292.7000000000        1.2952022506
      292.8000000000        1.2932233655
      292.9000000000        1.2910546216
      293.0000000000        1.2887078440
      293.1000000000        1.2861894562
      293.2000000000        1.2834995475
      293.3000000000        1.2806328653
      293.4000000000        1.2775812515
      293.5000000000        1.2743365713
      293.6000000000        1.2708931789
      293.7000000000        1.2672493686
      293.8000000000        1.2634077598
      293.9000000000        1.2593748979
      294.0000000000        1.2551604803
      294.1000000000        1.2507765922
      294.2000000000        1.2462371955
      294.3000000000        1.2415578646
      294.4000000000        1.2367555574
      294.5000000000        1.2318481795
      294.6000000000        1.2268538524
      294.7000000000        1.2217899717
      294.8000000000        1.2166722960
      294.9000000000        1.2115143677
      295.0000000000        1.2063275872
      295.1000000000        1.2011220556
      295.2000000000        1.1959079103
      295.3000000000        1.1906965000
      295.4000000000        1.1855007105
      295.5000000000        1.1803341562
      295.6000000000        1.1752095802
      295.7000000000        1.1701373084
      295.8000000000        1.1651246802
      295.9000000000        1.1601769531
      296.0000000000        1.1552994419
      296.1000000000        1.1505000190
      296.2000000000        1.1457908746
      296.3000000000        1.1411886991
      296.4000000000        1.1367130720
      296.5000000000        1.1323835738
      296.6000000000        1.1282166986
      296.7000000000        1.1242237856
      296.8000000000        1.1204108221
      296.9000000000        1.1167802828
      297.0000000000        1.1133343889
      297.1000000000        1.1100786355
      297.2000000000        1.1070243301
      297.3000000000        1.1041892927
      297.4000000000        1.1015965453
      297.5000000000        1.0992714751
      297.6000000000        1.0972383251
      297.7000000000        1.0955169064
      297.8000000000        1.0941202132
      297.9000000000        1.0930532616
      298.0000000000        1.0923131271
      298.1000000000        1.0918899123
      298.2000000000        1.0917683073
      298.3000000000        1.0919294845
      298.4000000000        1.0923532403
      298.5000000000        1.0930203807
      298.6000000000        1.0939151795
      298.7000000000        1.0950273972
      298.8000000000        1.0963531886
      298.9000000000        1.0978944833
      299.0000000000        1.0996569635
      299.1000000000        1.1016472286
      299.2000000000        1.1038698894
      299.3000000000        1.1063252491
      299.4000000000        1.1090080482
      299.5000000000        1.1119075458
      299.6000000000        1.1150088594
      299.7000000000        1.1182950824
      299.8000000000        1.1217494099
      299.9000000000        1.1253565395
      300.0000000000        1.1291030046
      300.1000000000        1.1329765799
      300.2000000000        1.1369651315
      300.3000000000        1.1410552922
      300.4000000000        1.1452313473
      300.5000000000        1.1494748109
      300.6000000000        1.1537651353
      300.7000000000        1.1580815928
      300.8000000000        1.1624057328
      300.9000000000        1.1667233697
      301.0000000000        1.1710251374
      301.1000000000        1.1753052162
      301.2000000000        1.1795585744
      301.3000000000        1.1837776598
      301.4000000000        1.1879497312
      301.5000000000        1.1920558482
      301.6000000000        1.1960720210
      301.7000000000        1.1999723109
      301.8000000000        1.2037329701
      301.9000000000        1.2073363000
      302.0000000000        1.2107729619
      302.1000000000        1.2140420252
      302.2000000000        1.2171488397
      302.3000000000        1.2201015342
      302.4000000000        1.2229073340
      302.5000000000        1.2255698025
      302.6000000000        1.2280876400
      302.7000000000        1.2304550250
      302.8000000000        1.2326629437
      302.9000000000        1.2347007359
      303.0000000000        1.2365572289
      303.1000000000        1.2382212072
      303.2000000000        1.2396813725
      303.3000000000        1.2409262193
      303.4000000000        1.2419442803
      303.5000000000        1.2427249563
      303.6000000000        1.2432597389
      303.7000000000        1.2435433158
      303.8000000000        1.2435739954
      303.9000000000        1.2433531399
      304.0000000000        1.2428837099
      304.1000000000        1.2421684318
      304.2000000000        1.2412083102
      304.3000000000        1.2400021594
      304.4000000000        1.2385475011
      304.5000000000        1.2368426542
      304.6000000000        1.2348893303
      304.7000000000        1.2326947499
      304.8000000000        1.2302723773
      304.9000000000        1.2276408007
      305.0000000000        1.2248209070
      305.1000000000        1.2218320798
      305.2000000000        1.2186885185
      305.3000000000        1.2153968660
      305.4000000000        1.2119560308
      305.5000000000        1.2083593978
      305.6000000000        1.2045987714
      305.7000000000        1.2006687569
      305.8000000000        1.1965701888
      305.9000000000        1.1923116300
      306.0000000000        1.1879086203
      306.1000000000        1.1833809893
      306.2000000000        1.1787489925
      306.3000000000        1.1740293105
      306.4000000000        1.1692320052
      306.5000000000        1.1643593003
      306.6000000000        1.1594065650
      306.7000000000        1.1543652546
      306.8000000000        1.1492270252
      306.9000000000        1.1439879774
      307.0000000000        1.1386520286
      307.1000000000        1.1332326803
      307.2000000000        1.1277528528
      307.3000000000        1.1222429447
      307.4000000000        1.1167377249
      307.5000000000        1.1112728896
      307.6000000000        1.1058820107
      307.7000000000        1.1005942956
      307.8000000000        1.0954333090
      307.9000000000        1.0904167116
      308.0000000000        1.0855570125
      308.1000000000        1.0808631293
      308.2000000000        1.0763422389
      308.3000000000        1.0720012649
      308.4000000000        1.0678475970
      308.5000000000        1.0638891851
      308.6000000000        1.0601345327
      308.7000000000        1.0565930477
      308.8000000000        1.0532757475
      308.9000000000        1.0501959598
      309.0000000000        1.0473696020
      309.1000000000        1.0448148634
      309.2000000000        1.0425512705
      309.3000000000        1.0405981585
      309.4000000000        1.0389726750
      309.5000000000        1.0376877224
      309.6000000000        1.0367505223
      309.7000000000        1.0361624323
      309.8000000000        1.0359202072
      309.9000000000        1.0360183018
      310.0000000000        1.0364514425
      310.1000000000        1.0372166652
      310.2000000000        1.0383142010
      310.3000000000        1.0397468309
      310.4000000000        1.0415176704
      310.5000000000        1.0436268690
      310.6000000000        1.0460682883
      310.7000000000        1.0488274607
      310.8000000000        1.0518817622
      310.9000000000        1.0552028648
      311.0000000000        1.0587606535
      311.1000000000        1.0625272603
      311.2000000000        1.0664798848
      311.3000000000        1.0706015304
      311.4000000000        1.0748795434
      311.5000000000        1.0793026811
      311.6000000000        1.0838580187
      311.7000000000        1.0885290884
      311.8000000000        1.0932961505
      311.9000000000        1.0981386017
      312.0000000000        1.1030386300
      312.1000000000        1.1079847256
      312.2000000000        1.1129737027
      312.3000000000        1.1180103858
      312.4000000000        1.1231048248
      312.5000000000        1.1282676703
      312.6000000000        1.1335050140
      312.7000000000        1.1388143423
      312.8000000000        1.1441829882
      312.9000000000        1.1495895690
      313.0000000000        1.1550077429
      313.1000000000        1.1604108114
      313.2000000000        1.1657756113
      313.3000000000        1.1710846710
      313.4000000000        1.1763263651
      313.5000000000        1.1814934273
      313.6000000000        1.1865805771
      313.7000000000        1.1915821286
      313.8000000000        1.1964903003
      313.9000000000        1.2012945576
      314.0000000000        1.2059818845
      314.1000000000        1.2105376343
      314.2000000000        1.2149466438
      314.3000000000        1.2191944451
      314.4000000000        1.2232684534
      314.5000000000        1.2271589159
      314.6000000000        1.2308593680
      314.7000000000        1.2343665058
      314.8000000000        1.2376796404
      314.9000000000        1.2408000281
      315.0000000000        1.2437302492
      315.1000000000        1.2464736200
      315.2000000000        1.2490335511
      315.3000000000        1.2514128843
      315.4000000000        1.2536133691
      315.5000000000        1.2556354044
      315.6000000000        1.2574780166
      315.7000000000        1.2591389561
      315.8000000000        1.2606148791
      315.9000000000        1.2619017263
      316.0000000000        1.2629953868
      316.1000000000        1.2638925422
      316.2000000000        1.2645913990
      316.3000000000        1.2650920111
      316.4000000000        1.2653960420
      316.5000000000        1.2655060004
      316.6000000000        1.2654241327
      316.7000000000        1.2651512434
      316.8000000000        1.2646857273
      316.9000000000        1.2640230395
      317.0000000000        1.2631557739
      317.1000000000        1.2620745063
      317.2000000000        1.2607695164
      317.3000000000        1.2592332933
      317.4000000000        1.2574633768
      317.5000000000        1.2554647743
      317.6000000000        1.2532511139
      317.7000000000        1.2508439420
      317.8000000000        1.2482700689
      317.9000000000        1.2455574617
      318.0000000000        1.2427306900
      318.1000000000        1.2398071267
      318.2000000000        1.2367948971
      318.3000000000        1.2336930461
      318.4000000000        1.2304937520
      318.5000000000        1.2271858503
      318.6000000000        1.2237585814
      318.7000000000        1.2202044660
      318.8000000000        1.2165205739
      318.9000000000        1.2127080654
      319.0000000000        1.2087704856
      319.1000000000        1.2047116774
      319.2000000000        1.2005342178
      319.3000000000        1.1962389929
      319.4000000000        1.1918260356
      319.5000000000        1.1872962597
      319.6000000000        1.1826534887
      319.7000000000        1.1779062071
      319.8000000000        1.1730686542
      319.9000000000        1.1681610728
      320.0000000000        1.1632090813
      320.1000000000        1.1582422928
      320.2000000000        1.1532924345
      320.3000000000        1.1483912424
      320.4000000000        1.1435683394
      320.5000000000        1.1388492536
      320.6000000000        1.1342538062
      320.7000000000        1.1297952315
      320.8000000000        1.1254804188
      320.9000000000        1.1213114416
      321.0000000000        1.1172881340
      321.1000000000        1.1134111093
      321.2000000000        1.1096844561
      321.3000000000        1.1061173864
      321.4000000000        1.1027243259
      321.5000000000        1.0995232847
      321.6000000000        1.0965328398
      321.7000000000        1.0937685518
      321.8000000000        1.0912399110
      321.9000000000        1.0889488169
      322.0000000000        1.0868901636
      322.1000000000        1.0850544881
      322.2000000000        1.0834320015
      322.3000000000        1.0820168732
      322.4000000000        1.0808105404
      322.5000000000        1.0798231362
      322.6000000000        1.0790726949
      322.7000000000        1.0785823850
      322.8000000000        1.0783764448
      322.9000000000        1.0784757510
      323.0000000000        1.0788940160
      323.1000000000        1.0796354949
      323.2000000000        1.0806947451
      323.3000000000        1.0820584394
      323.4000000000        1.0837086111
      323.5000000000        1.0856262571
      323.6000000000        1.0877941659
      323.7000000000        1.0901982129
      323.8000000000        1.0928269866
      323.9000000000        1.0956702028
      324.0000000000        1.0987166839
      324.1000000000        1.1019526902
      324.2000000000        1.1053611360
      324.3000000000        1.1089218082
      324.4000000000        1.1126122783
      324.5000000000        1.1164089948
      324.6000000000        1.1202881799
      324.7000000000        1.1242265193
      324.8000000000        1.1282019290
      324.9000000000        1.1321947070
      325.0000000000        1.1361890662
      325.1000000000        1.1401746445
      325.2000000000        1.1441473804
      325.3000000000        1.1481092411
      325.4000000000        1.1520666378
      325.5000000000        1.1560277646
      325.6000000000        1.1599994197
      325.7000000000        1.1639840574
      325.8000000000        1.1679778369
      325.9000000000        1.1719702186
      326.0000000000        1.1759452055
      326.1000000000        1.1798837859
      326.2000000000        1.1837666990
      326.3000000000        1.1875765613
      326.4000000000        1.1912987040
      326.5000000000        1.1949206745
      326.6000000000        1.1984309250
      326.7000000000        1.2018174582
      326.8000000000        1.2050670520
      326.9000000000        1.2081652914
      327.0000000000        1.2110972724
      327.1000000000        1.2138486259
      327.2000000000        1.2164064924
      327.3000000000        1.2187601527
      327.4000000000        1.2209011680
      327.5000000000        1.2228230910
      327.6000000000        1.2245209968
      327.7000000000        1.2259911738
      327.8000000000        1.2272312481
      327.9000000000        1.2282407906
      328.0000000000        1.2290221844
      328.1000000000        1.2295813225
      328.2000000000        1.2299276479
      328.3000000000        1.2300731997
      328.4000000000        1.2300306542
      328.5000000000        1.2298107641
      328.6000000000        1.2294198901
      328.7000000000        1.2288583441
      328.8000000000        1.2281200154
      328.9000000000        1.2271933653
      329.0000000000        1.2260635252
      329.1000000000        1.2247149900
      329.2000000000        1.2231342833
      329.3000000000        1.2213119939
      329.4000000000        1.2192437663
      329.5000000000        1.2169301483
      329.6000000000        1.2143755346
      329.7000000000        1.2115866946
      329.8000000000        1.2085714430
      329.9000000000        1.2053379286
      330.0000000000        1.2018947823
      330.1000000000        1.1982520162
      330.2000000000        1.1944222281
      330.3000000000        1.1904214779
      330.4000000000        1.1862693211
      330.5000000000        1.1819878667
      330.6000000000        1.1776001349
      330.7000000000        1.1731282177
      330.8000000000        1.1685917187
      330.9000000000        1.1640067447
      331.0000000000        1.1593855069
      331.1000000000        1.1547364824
      331.2000000000        1.1500650242
      331.3000000000        1.1453742552
      331.4000000000        1.1406660170
      331.5000000000        1.1359416719
      331.6000000000        1.1312026883
      331.7000000000        1.1264510931
      331.8000000000        1.1216899086
      331.9000000000        1.1169235848
      332.0000000000        1.1121583354
      332.1000000000        1.1074023285
      332.2000000000        1.1026658343
      332.3000000000        1.0979614814
      332.4000000000        1.0933046178
      332.5000000000        1.0887135373
      332.6000000000        1.0842091761
      332.7000000000        1.0798140407
      332.8000000000        1.0755504121
      332.9000000000        1.0714382662
      333.0000000000        1.0674936023
      333.1000000000        1.0637279489
      333.2000000000        1.0601495825
      333.3000000000        1.0567664584
      333.4000000000        1.0535901463
      333.5000000000        1.0506394972
      333.6000000000        1.0479426055
      333.7000000000        1.0455359957
      333.8000000000        1.0434607629
      333.9000000000        1.0417563955
      334.0000000000        1.0404538853
      334.1000000000        1.0395701048
      334.2000000000        1.0391051002
      334.3000000000        1.0390430313
      334.4000000000        1.0393563601
      334.5000000000        1.0400119870
      334.6000000000        1.0409775959
      334.7000000000        1.0422265509
      334.8000000000        1.0437402644
      334.9000000000        1.0455078830
      335.0000000000        1.0475240772
      335.1000000000        1.0497862547
      335.2000000000        1.0522923905
      335.3000000000        1.0550399757
      335.4000000000        1.0580258984
      335.5000000000        1.0612466791
      335.6000000000        1.0646985690
      335.7000000000        1.0683772802
      335.8000000000        1.0722773385
      335.9000000000        1.0763911854
      336.0000000000        1.0807082801
      336.1000000000        1.0852145282
      336.2000000000        1.0898923104
      336.3000000000        1.0947212001
      336.4000000000        1.0996791912
      336.5000000000        1.1047440723
      336.6000000000        1.1098945438
      336.7000000000        1.1151107913
      336.8000000000        1.1203744614
      336.9000000000        1.1256682305
      337.0000000000        1.1309752833
      337.1000000000        1.1362790239
      337.2000000000        1.1415631841
      337.3000000000        1.1468123403
      337.4000000000        1.1520127581
      337.5000000000        1.1571533967
      337.6000000000        1.1622268088
      337.7000000000        1.1672295743
      337.8000000000        1.1721619080
      337.9000000000        1.1770262489
      338.0000000000        1.1818249540
      338.1000000000        1.1865576021
      338.2000000000        1.1912186702
      338.3000000000        1.1957963924
      338.4000000000        1.2002733067
      338.5000000000        1.2046283922
      338.6000000000        1.2088400564
      338.7000000000        1.2128889192
      338.8000000000        1.2167595313
      338.9000000000        1.2204407159
      339.0000000000        1.2239247661
      339.1000000000        1.2272060348
      339.2000000000        1.2302794926
      339.3000000000        1.2331397435
      339.4000000000        1.2357808121
      339.5000000000        1.2381967466
      339.6000000000        1.2403827785
      339.7000000000        1.2423365236
      339.8000000000        1.2440586747
      339.9000000000        1.2455528425
      340.0000000000        1.2468245387
      340.1000000000        1.2478796175
      340.2000000000        1.2487227046
      340.3000000000        1.2493561465
      340.4000000000        1.2497798373
      340.5000000000        1.2499919991
      340.6000000000        1.2499906391
      340.7000000000        1.2497751440
      340.8000000000        1.2493473928
      340.9000000000        1.2487119590
      341.0000000000        1.2478753335
      341.1000000000        1.2468444492
      341.2000000000        1.2456250352
      341.3000000000        1.2442203958
      341.4000000000        1.2426310905
      341.5000000000        1.2408557097
      341.6000000000        1.2388925380
      341.7000000000        1.2367415746
      341.8000000000        1.2344062183
      341.9000000000        1.2318940273
      342.0000000000        1.2292162395
      342.1000000000        1.2263860940
      342.2000000000        1.2234163666
      342.3000000000        1.2203168460
      342.4000000000        1.2170925979
      342.5000000000        1.2137436967
      342.6000000000        1.2102666670
      342.7000000000        1.2066573293
      342.8000000000        1.2029142599
      342.9000000000        1.1990417962
      343.0000000000        1.1950515495
      343.1000000000        1.1909618039
      343.2000000000        1.1867949363
      343.3000000000        1.1825738198
      343.4000000000        1.1783186548
      343.5000000000        1.1740454226
      343.6000000000        1.1697663118
      343.7000000000        1.1654915207
      343.8000000000        1.1612313296
      343.9000000000        1.1569974350
      344.0000000000        1.1528030215
      344.1000000000        1.1486616674
      344.2000000000        1.1445857243
      344.3000000000        1.1405850690
      344.4000000000        1.1366669436
      344.5000000000        1.1328369634
      344.6000000000        1.1291007423
      344.7000000000        1.1254653088
      344.8000000000        1.1219396955
      344.9000000000        1.1185345699
      345.0000000000        1.1152612632
      345.1000000000        1.1121309087
      345.2000000000        1.1091543963
      345.3000000000        1.1063433821
      345.4000000000        1.1037118503
      345.5000000000        1.1012772128
      345.6000000000        1.0990600400
      345.7000000000        1.0970821855
      345.8000000000        1.0953638528
      345.9000000000        1.0939206556
      346.0000000000        1.0927617247
      346.1000000000        1.0918894600
      346.2000000000        1.0913008067
      346.3000000000        1.0909892755
      346.4000000000        1.0909467212
      346.5000000000        1.0911642420
      346.6000000000        1.0916322708
      346.7000000000        1.0923405108
      346.8000000000        1.0932784294
      346.9000000000        1.0944365151
      347.0000000000        1.0958078058
      347.1000000000        1.0973888050
      347.2000000000        1.0991790782
      347.3000000000        1.1011794418
      347.4000000000        1.1033893793
      347.5000000000        1.1058047926
      347.6000000000        1.1084171522
      347.7000000000        1.1112145030
      347.8000000000        1.1141838562
      347.9000000000        1.1173138077
      348.0000000000        1.1205961488
      348.1000000000        1.1240257593
      348.2000000000        1.1275988302
      348.3000000000        1.1313101024
      348.4000000000        1.1351501221
      348.5000000000        1.1391034676
      348.6000000000        1.1431485479
      348.7000000000        1.1472590762
      348.8000000000        1.1514068308
      348.9000000000        1.1555649468
      349.0000000000        1.1597108273
      349.1000000000        1.1638278819
      349.2000000000        1.1679057000
      349.3000000000        1.1719387912
      349.4000000000        1.1759244438
      349.5000000000        1.1798603959
      349.6000000000        1.1837429056
      349.7000000000        1.1875655487
      349.8000000000        1.1913188135
      349.9000000000        1.1949903860
      350.0000000000        1.1985659607
      350.1000000000        1.2020304241
      350.2000000000        1.2053692593
      350.3000000000        1.2085699370
      350.4000000000        1.2116229657
      350.5000000000        1.2145222972
      350.6000000000        1.2172649742
      350.7000000000        1.2198501186
      350.8000000000        1.2222775873
      350.9000000000        1.2245466790
      351.0000000000        1.2266552146
      351.1000000000        1.2285991471
      351.2000000000        1.2303726728
      351.3000000000        1.2319686974
      351.4000000000        1.2333795117
      351.5000000000        1.2345975810
      351.6000000000        1.2356163670
      351.7000000000        1.2364310252
      351.8000000000        1.2370387496
      351.9000000000        1.2374386060
      352.0000000000        1.2376309102
      352.1000000000        1.2376164054
      352.2000000000        1.2373955192
      352.3000000000        1.2369678236
      352.4000000000        1.2363316753
      352.5000000000        1.2354840025
      352.6000000000        1.2344203068
      352.7000000000        1.2331350262
      352.8000000000        1.2316223423
      352.9000000000        1.2298773455
      353.0000000000        1.2278973137
      353.1000000000        1.2256828131
      353.2000000000        1.2232383806
      353.3000000000        1.2205726558
      353.4000000000        1.2176979124
      353.5000000000        1.2146289966
      353.6000000000        1.2113817188
      353.7000000000        1.2079708500
      353.8000000000        1.2044080308
      353.9000000000        1.2007000693
      354.0000000000        1.1968481650
      354.1000000000        1.1928484776
      354.2000000000        1.1886941295
      354.3000000000        1.1843782933
      354.4000000000        1.1798976285
      354.5000000000        1.1752551422
      354.6000000000        1.1704616214
      354.7000000000        1.1655351033
      354.8000000000        1.1604983879
      354.9000000000        1.1553752287
      355.0000000000        1.1501863843
      355.1000000000        1.1449468894
      355.2000000000        1.1396655659
      355.3000000000        1.1343470265
      355.4000000000        1.1289955375
      355.5000000000        1.1236194466
      355.6000000000        1.1182346423
      355.7000000000        1.1128657646
      355.8000000000        1.1075445778
      355.9000000000        1.1023058626
      356.0000000000        1.0971820714
      356.1000000000        1.0921984406
      356.2000000000        1.0873700538
      356.3000000000        1.0827016119
      356.4000000000        1.0781897730
      356.5000000000        1.0738272397
      356.6000000000        1.0696074472
      356.7000000000        1.0655286998
      356.8000000000        1.0615968409
      356.9000000000        1.0578260197
      357.0000000000        1.0542377466
      357.1000000000        1.0508589387
      357.2000000000        1.0477197493
      357.3000000000        1.0448516178
      357.4000000000        1.0422854882
      357.5000000000        1.0400499443
      357.6000000000        1.0381691447
      357.7000000000        1.0366607348
      357.8000000000        1.0355341401
      357.9000000000        1.0347897670
      358.0000000000        1.0344196391
      358.1000000000        1.0344097892
      358.2000000000        1.0347442016
      358.3000000000        1.0354093847
      358.4000000000        1.0363981391
      358.5000000000        1.0377111306
      358.6000000000        1.0393555730
      358.7000000000        1.0413413595
      358.8000000000        1.0436758956
      358.9000000000        1.0463593214
      359.0000000000        1.0493816740
      359.1000000000        1.0527229131
      359.2000000000        1.0563558122
      359.3000000000        1.0602507540
      359.4000000000        1.0643807798
      359.5000000000        1.0687251418
      359.6000000000        1.0732701958
      359.7000000000        1.0780075245
      359.8000000000        1.0829301931
      359.9000000000        1.0880286580
      360.0000000000        1.0932878794
      360.1000000000        1.0986867188
      360.2000000000        1.1041999038
      360.3000000000        1.1098019361
      360.4000000000        1.1154716141
      360.5000000000        1.1211956050
      360.6000000000        1.1269698425
      360.7000000000        1.1327982858
      360.8000000000        1.1386894163
      360.9000000000        1.1446514775
      361.0000000000        1.1506877357
      361.1000000000        1.1567929549
      361.2000000000        1.1629518878
      361.3000000000        1.1691400056
      361.4000000000        1.1753260801
      361.5000000000        1.1814757979
      361.6000000000        1.1875554854
      361.7000000000        1.1935352166
      361.8000000000        1.1993908918
      361.9000000000        1.2051051688
      362.0000000000        1.2106673399
      362.1000000000        1.2160724118
      362.2000000000        1.2213197024
      362.3000000000        1.2264112721
      362.4000000000        1.2313504031
      362.5000000000        1.2361402686
      362.6000000000        1.2407829296
      362.7000000000        1.2452787851
      362.8000000000        1.2496265240
      362.9000000000        1.2538235123
      363.0000000000        1.2578664832
      363.1000000000        1.2617523797
      363.2000000000        1.2654791636
      363.3000000000        1.2690463266
      363.4000000000        1.2724548218
      363.5000000000        1.2757062785
      363.6000000000        1.2788016627
      363.7000000000        1.2817398070
      363.8000000000        1.2845162869
      363.9000000000        1.2871229590
      364.0000000000        1.2895482319
      364.1000000000        1.2917779660
      364.2000000000        1.2937968213
      364.3000000000        1.2955898535
      364.4000000000        1.2971441201
      364.5000000000        1.2984500947
      364.6000000000        1.2995027590
      364.7000000000        1.3003023077
      364.8000000000        1.3008543858
      364.9000000000        1.3011696737
      365.0000000000        1.3012626423
      365.1000000000        1.3011495447
      365.2000000000        1.3008460869
      365.3000000000        1.3003654318
      365.4000000000        1.2997170860
      365.5000000000        1.2989068560
      365.6000000000        1.2979377006
      365.7000000000        1.2968110934
      365.8000000000        1.2955284336
      365.9000000000        1.2940920486
      366.0000000000        1.2925054365
      366.1000000000        1.2907726308
      366.2000000000        1.2888968964
      366.3000000000        1.2868792506
      366.4000000000        1.2847174124
      366.5000000000        1.2824056664
      366.6000000000        1.2799358393
      366.7000000000        1.2772992071
      366.8000000000        1.2744888097
      366.9000000000        1.2715014456
      367.0000000000        1.2683387056
      367.1000000000        1.2650067806
      367.2000000000        1.2615153040
      367.3000000000        1.2578758419
      367.4000000000        1.2541006831
      367.5000000000        1.2502023241
      367.6000000000        1.2461936931
      367.7000000000        1.2420888393
      367.8000000000        1.2379036141
      367.9000000000        1.2336558436
      368.0000000000        1.2293647145
      368.1000000000        1.2250494826
      368.2000000000        1.2207279482
      368.3000000000        1.2164151631
      368.4000000000        1.2121225644
      368.5000000000        1.2078574436
      368.6000000000        1.2036226356
      368.7000000000        1.1994165448
      368.8000000000        1.1952338327
      368.9000000000        1.1910669906
      369.0000000000        1.1869086768
      369.1000000000        1.1827543409
      369.2000000000        1.1786045624
      369.3000000000        1.1744666253
      369.4000000000        1.1703549613
      369.5000000000        1.1662902038
      369.6000000000        1.1622968627
      369.7000000000        1.1584000988
      369.8000000000        1.1546225279
      369.9000000000        1.1509820778
      370.0000000000        1.1474915124
      370.1000000000        1.1441595048
      370.2000000000        1.1409925085
      370.3000000000        1.1379964901
      370.4000000000        1.1351779426
      370.5000000000        1.1325441764
      370.6000000000        1.1301032582
      370.7000000000        1.1278639259
      370.8000000000        1.1258355202
      370.9000000000        1.1240277395
      371.0000000000        1.1224499848
      371.1000000000        1.1211102111
      371.2000000000        1.1200134284
      371.3000000000        1.1191602153
      371.4000000000        1.1185457015
      371.5000000000        1.1181594479
      371.6000000000        1.1179865617
      371.7000000000        1.1180101180
      371.8000000000        1.1182145112
      371.9000000000        1.1185888151
      372.0000000000        1.1191290428
      372.1000000000        1.1198385534
      372.2000000000        1.1207265609
      372.3000000000        1.1218052982
      372.4000000000        1.1230867066
      372.5000000000        1.1245795579
      372.6000000000        1.1262876968
      372.7000000000        1.1282096247
      372.8000000000        1.1303391068
      372.9000000000        1.1326662373
      373.0000000000        1.1351785142
      373.1000000000        1.1378617160
      373.2000000000        1.1407004633
      373.3000000000        1.1436783854
      373.4000000000        1.1467779318
      373.5000000000        1.1499801229
      373.6000000000        1.1532646522
      373.7000000000        1.1566105832
      373.8000000000        1.1599975612
      373.9000000000        1.1634072333
      374.0000000000        1.1668245378
      374.1000000000        1.1702385977
      374.2000000000        1.1736430180
      374.3000000000        1.1770354501
      374.4000000000        1.1804164457
      374.5000000000        1.1837878120
      374.6000000000        1.1871508199
      374.7000000000        1.1905046019
      374.8000000000        1.1938449546
      374.9000000000        1.1971636424
      375.0000000000        1.2004483030
      375.1000000000        1.2036830783
      375.2000000000        1.2068500032
      375.3000000000        1.2099309441
      375.4000000000        1.2129096046
      375.5000000000        1.2157730281
      375.6000000000        1.2185122101
      375.7000000000        1.2211218038
      375.8000000000        1.2235992292
      375.9000000000        1.2259436130
      376.0000000000        1.2281548941
      376.1000000000        1.2302332178
      376.2000000000        1.2321785437
      376.3000000000        1.2339902843
      376.4000000000        1.2356668028
      376.5000000000        1.2372047388
      376.6000000000        1.2385983396
      376.7000000000        1.2398391304
      376.8000000000        1.2409162570
      376.9000000000        1.2418176708
      377.0000000000        1.2425320701
      377.1000000000        1.2430512418
      377.2000000000        1.2433722337
      377.3000000000        1.2434986704
      377.4000000000        1.2434405950
      377.5000000000        1.2432125292
      377.6000000000        1.2428299775
      377.7000000000        1.2423051802
      377.8000000000        1.2416433157
      377.9000000000        1.2408403636
      378.0000000000        1.2398833532
      378.1000000000        1.2387529561
      378.2000000000        1.2374276761
      378.3000000000        1.2358885253
      378.4000000000        1.2341230716
      378.5000000000        1.2321279727
      378.6000000000        1.2299094532
      378.7000000000        1.2274816290
      378.8000000000        1.2248631606
      378.9000000000        1.2220732780
      379.0000000000        1.2191284698
      379.1000000000        1.2160408772
      379.2000000000        1.2128187014
      379.3000000000        1.2094681046
      379.4000000000        1.2059955509
      379.5000000000        1.2024095213
      379.6000000000        1.1987209505
      379.7000000000        1.1949423146
      379.8000000000        1.1910857709
      379.9000000000        1.1871610318
      380.0000000000        1.1831737164
      380.1000000000        1.1791247998
      380.2000000000        1.1750114590
      380.3000000000        1.1708291754
      380.4000000000        1.1665745239
      380.5000000000        1.1622478112
      380.6000000000        1.1578547244
      380.7000000000        1.1534064265
      380.8000000000        1.1489180460
      380.9000000000        1.1444060816
      381.0000000000        1.1398856513
      381.1000000000        1.1353685555
      381.2000000000        1.1308627594
      381.3000000000        1.1263733423
      381.4000000000        1.1219044682
      381.5000000000        1.1174616673
      381.6000000000        1.1130536889
      381.7000000000        1.1086933475
      381.8000000000        1.1043970906
      381.9000000000        1.1001834448
      382.0000000000        1.0960709331
      382.1000000000        1.0920762732
      382.2000000000        1.0882134796
      382.3000000000        1.0844939966
      382.4000000000        1.0809274862
      382.5000000000        1.0775227246
      382.6000000000        1.0742882493
      382.7000000000        1.0712327096
      382.8000000000        1.0683650241
      382.9000000000        1.0656944076
      383.0000000000        1.0632302547
      383.1000000000        1.0609819135
      383.2000000000        1.0589585026
      383.3000000000        1.0571689376
      383.4000000000        1.0556221663
      383.5000000000        1.0543273796
      383.6000000000        1.0532938872
      383.7000000000        1.0525304837
      383.8000000000        1.0520443759
      383.9000000000        1.0518399200
      384.0000000000        1.0519175146
      384.1000000000        1.0522730499
      384.2000000000        1.0528983006
      384.3000000000        1.0537824352
      384.4000000000        1.0549144008
      384.5000000000        1.0562855178
      384.6000000000        1.0578914732
      384.7000000000        1.0597330764
      384.8000000000        1.0618154793
      384.9000000000        1.0641458966
      385.0000000000        1.0667302110
      385.1000000000        1.0695692448
      385.2000000000        1.0726557985
      385.3000000000        1.0759735126
      385.4000000000        1.0794981113
      385.5000000000        1.0832007903
      385.6000000000        1.0870527835
      385.7000000000        1.0910297314
      385.8000000000        1.0951145070
      385.9000000000        1.0992976402
      386.0000000000        1.1035752912
      386.1000000000        1.1079455636
      386.2000000000        1.1124044989
      386.3000000000        1.1169431420
      386.4000000000        1.1215466283
      386.5000000000        1.1261955083
      386.6000000000        1.1308687642
      386.7000000000        1.1355474229
      386.8000000000        1.1402175179
      386.9000000000        1.1448714273
      387.0000000000        1.1495072080
      387.1000000000        1.1541262253
      387.2000000000        1.1587299337
      387.3000000000        1.1633169218
      387.4000000000        1.1678812210
      387.5000000000        1.1724124013
      387.6000000000        1.1768973299
      387.7000000000        1.1813228819
      387.8000000000        1.1856785672
      387.9000000000        1.1899580602
      388.0000000000        1.1941589854
      388.1000000000        1.1982808911
      388.2000000000        1.2023219972
      388.3000000000        1.2062758141
      388.4000000000        1.2101289083
      388.5000000000        1.2138607826
      388.6000000000        1.2174461211
      388.7000000000        1.2208587517
      388.8000000000        1.2240760377
      388.9000000000        1.2270823123
      389.0000000000        1.2298704138
      389.1000000000        1.2324410693
      389.2000000000        1.2348005107
      389.3000000000        1.2369571365
      389.4000000000        1.2389182536
      389.5000000000        1.2406878942
      389.6000000000        1.2422663443
      389.7000000000        1.2436513708
      389.8000000000        1.2448404475
      389.9000000000        1.2458328918
      390.0000000000        1.2466309367
      390.1000000000        1.2472393209
      390.2000000000        1.2476636685
      390.3000000000        1.2479084551
      390.4000000000        1.2479755073
      390.5000000000        1.2478636910
      390.6000000000        1.2475698748
      390.7000000000        1.2470906477
      390.8000000000        1.2464239583
      390.9000000000        1.2455699369
      391.0000000000        1.2445305460
      391.1000000000        1.2433081978
      391.2000000000        1.2419038999
      391.3000000000        1.2403156940
      391.4000000000        1.2385381031
      391.5000000000        1.2365629978
      391.6000000000        1.2343818316
      391.7000000000        1.2319887231
      391.8000000000        1.2293835205
      391.9000000000        1.2265738675
      392.0000000000        1.2235754868
      392.1000000000        1.2204104201
      392.2000000000        1.2171036558
      392.3000000000        1.2136791415
      392.4000000000        1.2101563670
      392.5000000000        1.2065484606
      392.6000000000        1.2028622148
      392.7000000000        1.1990998688
      392.8000000000        1.1952620043
      392.9000000000        1.1913506856
      393.0000000000        1.1873720132
      393.1000000000        1.1833375034
      393.2000000000        1.1792640381
      393.3000000000        1.1751724743
      393.4000000000        1.1710853273
      393.5000000000        1.1630073863
