# Supplementary material for: Direct tracking of H2 roaming reaction in real time
Source: Nat Commun. 2024 Aug 6;15:6656. doi: 10.1038/s41467-024-49671-6 (PMC11303762; doi:10.1038/s41467-024-49671-6)
Supplement: Supplementary file 8 — Source Data [file 41467_2024_49671_MOESM8_ESM.zip › SourceData/README.txt]

Organization of data in SourceData zipped folder:

- The AllExpData excel sheet contains data for Figures 2, 3, 4 and 5 of the main text and Supplementary Figures 2, 3, 4, 5, 13, 14, and 15. The data for Newton plots (Fig. 2 (d), SI Fig. 4 (c), SI Fig. 13, and SI Fig. 14 (b), (c), and (d)) is broken down into three matrices and each is presented in a new excel sheet. Data for SI Fig. 14 (a) is identical to data for Main Fig. 2 (d). Column headers describe the data.

- The data for simulation figures in the SI, SI Fig. 6, 7, 8, 10, 11, and 12 are provided in independent folders as .dat files, due to really large data size.
